# Supplementary material for: Dynamic genetic regulation of CD4+ T cells in obstructive sleep apnea: integrating context-specific eQTL, Mendelian randomization, single-cell sequencing, and experimental validation
Source: Front Immunol. 2025 Dec 17;16:1691347. doi: 10.3389/fimmu.2025.1691347 (PMC12753881; doi:10.3389/fimmu.2025.1691347)
Supplement: Supplementary file 1 [file Supplementaryfile1.zip]

Archive with 63 entries (59 files):
- Supplementary files/
- Supplementary files/S1.pdf
- Supplementary files/S10.pdf
- Supplementary files/S11.pdf
- Supplementary files/S12.pdf
- Supplementary files/S13.pdf
- Supplementary files/S14.pdf
- Supplementary files/S15.pdf
- Supplementary files/S2.pdf
- Supplementary files/S3.pdf
- Supplementary files/S4.pdf
- Supplementary files/S5.pdf
- Supplementary files/S6.pdf
- Supplementary files/S7.pdf
- Supplementary files/S8.pdf
- Supplementary files/S9.pdf
- Supplementary files/Supplementary Material 1/
- Supplementary files/Supplementary Material 1/CD4T_5e-8_0.001_10_MHC.csv
- Supplementary files/Supplementary Material 1/alleqtl(不止drug)_5e-8_0.01_10000kb.csv
- Supplementary files/Supplementary Material 1/onek1k_5e-8_0.01_10000_id.csv
- Supplementary files/Supplementary Material 10.csv
- Supplementary files/Supplementary Material 11.csv
- Supplementary files/Supplementary Material 12.csv
- Supplementary files/Supplementary Material 13/
- Supplementary files/Supplementary Material 13/CD4_Memory_stim_5d_500kb_combined_ENSG00000176476.pdf
- Supplementary files/Supplementary Material 13/CD4_Memory_uns_0h_500kb_combined_ENSG00000099308.pdf
- Supplementary files/Supplementary Material 13/CD4_Memory_uns_0h_500kb_combined_ENSG00000109920.pdf
- Supplementary files/Supplementary Material 13/CD4_Memory_uns_0h_500kb_combined_ENSG00000176476.pdf
- Supplementary files/Supplementary Material 13/CD4_Memory_uns_0h_500kb_combined_ENSG00000178952.pdf
- Supplementary files/Supplementary Material 13/CD4_Naive_stim_5d_500kb_combined_ENSG00000176476.pdf
- Supplementary files/Supplementary Material 13/CD4_Naive_uns_0h_500kb_combined_ENSG00000109920.pdf
- Supplementary files/Supplementary Material 13/CD4_Naive_uns_0h_500kb_combined_ENSG00000176476.pdf
- Supplementary files/Supplementary Material 13/CD4_Naive_uns_0h_500kb_combined_ENSG00000178952.pdf
- Supplementary files/Supplementary Material 13/TCM_0h_500kb_combined_ENSG00000178952.pdf
- Supplementary files/Supplementary Material 13/TCM_5d_500kb_combined_ENSG00000099308.pdf
- Supplementary files/Supplementary Material 13/TCM_5d_500kb_combined_ENSG00000176476.pdf
- Supplementary files/Supplementary Material 13/TEM_5d_500kb_combined_ENSG00000178952.pdf
- Supplementary files/Supplementary Material 13/TN_0h_500kb_combined_ENSG00000099308.pdf
- Supplementary files/Supplementary Material 13/TN_0h_500kb_combined_ENSG00000109920.pdf
- Supplementary files/Supplementary Material 13/TN_0h_500kb_combined_ENSG00000176476.pdf
- Supplementary files/Supplementary Material 13/TN_0h_500kb_combined_ENSG00000178952.pdf
- Supplementary files/Supplementary Material 13/T_ER-stress_5d_500kb_combined_ENSG00000035115.pdf
- Supplementary files/Supplementary Material 14.xlsx
- Supplementary files/Supplementary Material 15.xlsx
- Supplementary files/Supplementary Material 16.xlsx
- Supplementary files/Supplementary Material 17.xlsx
- Supplementary files/Supplementary Material 18.xlsx
- Supplementary files/Supplementary Material 2/
- Supplementary files/Supplementary Material 2/MRPRESSO.csv
- Supplementary files/Supplementary Material 2/heterogeneity.csv
- Supplementary files/Supplementary Material 2/pleiotropy_test.csv
- Supplementary files/Supplementary Material 3.csv
- Supplementary files/Supplementary Material 4.csv
- Supplementary files/Supplementary Material 5.csv
- Supplementary files/Supplementary Material 6.csv
- Supplementary files/Supplementary Material 7.csv
- Supplementary files/Supplementary Material 8.csv
- Supplementary files/Supplementary Material 9.csv
- Supplementary files/~$Supplementary Material 14.xlsx
- Supplementary files/~$Supplementary Material 15.xlsx
- Supplementary files/~$Supplementary Material 16.xlsx
- Supplementary files/~$Supplementary Material 17.xlsx
- Supplementary files/~$Supplementary Material 18.xlsx
