# Supplementary material for: Dynamic genetic regulation of CD4+ T cells in obstructive sleep apnea: integrating context-specific eQTL, Mendelian randomization, single-cell sequencing, and experimental validation
Source: Front Immunol. 2025 Dec 17;16:1691347. doi: 10.3389/fimmu.2025.1691347 (PMC12753881; doi:10.3389/fimmu.2025.1691347)
Supplement: Supplementary file 1 [file Supplementaryfile1.zip › Supplementary files/Supplementary Material 1/CD4T_5e-8_0.001_10_MHC.csv]

exposure	SNP	chr.exposure	pos.exposure	other_allele.exposure	effect_allele.exposure	eaf.exposure	beta.exposure	se.exposure	pval.exposure	mr_keep.exposure	pval_origin.exposure	id.exposure	f
ENSG00000003402	rs10184098	2	201139467	G	C	0.215789467096329	-0.940716624259949	0.038802046328783	4.60100877045634e-38	TRUE	reported	CD4_Memory_stim_16h_500kb_combined	587.771302401326
ENSG00000005020	rs7802715	7	26813101	C	A	0.263157904148102	0.825620770454407	0.104887120425701	1.66838487905279e-11	TRUE	reported	CD4_Memory_stim_16h_500kb_combined	61.960782724457
ENSG00000006282	rs8076470	17	50548467	C	T	0.336842119693756	-1.01556575298309	0.104870811104774	5.12101876549815e-15	TRUE	reported	CD4_Memory_stim_16h_500kb_combined	93.7792683803931
ENSG00000008018	rs2345478	6	170594412	C	A	0.421052634716034	-0.260434716939926	0.0256588328629732	6.50403240597832e-16	TRUE	reported	CD4_Memory_stim_16h_500kb_combined	103.020572276331
ENSG00000013573	rs2553129	12	31091347	G	A	0.426315784454346	-1.08971965312958	0.0836310833692551	2.86438862158398e-21	TRUE	reported	CD4_Memory_stim_16h_500kb_combined	169.782968085959
ENSG00000013725	rs34383631	11	61025858	C	T	0.368421047925949	-0.463079810142517	0.0648697316646576	4.28680433482914e-10	TRUE	reported	CD4_Memory_stim_16h_500kb_combined	50.959773637163
ENSG00000022556	rs3826883	19	54982820	C	T	0.226315796375275	0.882297992706299	0.132494106888771	3.48110139699102e-09	TRUE	reported	CD4_Memory_stim_16h_500kb_combined	44.3442647319284
ENSG00000026297	rs444210	6	166976754	G	A	0.478947371244431	0.657988429069519	0.0570604875683784	1.57903862934642e-18	TRUE	reported	CD4_Memory_stim_16h_500kb_combined	132.973639744592
ENSG00000027847	rs56981142	5	177639199	C	A	0.421052634716034	-0.616187930107117	0.0980996564030647	1.77041801096529e-08	TRUE	reported	CD4_Memory_stim_16h_500kb_combined	39.4540328367532
ENSG00000029639	rs9371371	6	155303970	G	A	0.431578934192657	0.954974353313446	0.10595790296793	1.01929380708763e-13	TRUE	reported	CD4_Memory_stim_16h_500kb_combined	81.2300476009783
ENSG00000033178	rs12498800	4	67645598	G	A	0.410526305437088	0.845875084400177	0.081453301012516	2.31073653376427e-16	TRUE	reported	CD4_Memory_stim_16h_500kb_combined	107.843776285853
ENSG00000035115	rs55742348	2	217563	T	A	0.378947377204895	-0.696932792663574	0.0628678798675537	1.08136131615362e-17	TRUE	reported	CD4_Memory_stim_16h_500kb_combined	122.892157941233
ENSG00000035141	rs2618232	2	70314287	A	G	0.431578934192657	-0.306679368019104	0.0364754572510719	1.52293408331312e-12	TRUE	reported	CD4_Memory_stim_16h_500kb_combined	70.6915704009188
ENSG00000036257	rs1027340	2	224505837	C	A	0.431578934192657	0.61454451084137	0.0752032771706581	4.37218642612393e-12	TRUE	reported	CD4_Memory_stim_16h_500kb_combined	66.7779610992593
ENSG00000038002	rs1105059	4	177435307	T	C	0.32631579041481	-0.654771447181702	0.0771114230155945	1.04893025595418e-12	TRUE	reported	CD4_Memory_stim_16h_500kb_combined	72.1011231773466
ENSG00000047662	rs6837181	4	17699630	C	A	0.321052640676498	1.07568895816803	0.0946697816252708	3.26567492120391e-18	TRUE	reported	CD4_Memory_stim_16h_500kb_combined	129.107261879741
ENSG00000048162	rs13179981	5	176382992	G	A	0.0894736871123314	0.305371195077896	0.0430054925382137	5.0630364709572e-10	TRUE	reported	CD4_Memory_stim_16h_500kb_combined	50.4206320491407
ENSG00000049246	rs228654	1	7837168	G	A	0.115789473056793	1.06230497360229	0.171668469905853	2.63269545609638e-08	TRUE	reported	CD4_Memory_stim_16h_500kb_combined	38.2928205991008
ENSG00000050344	rs2158359	7	26153689	A	C	0.489473670721054	0.440341860055923	0.0511244796216488	6.08223364881033e-13	TRUE	reported	CD4_Memory_stim_16h_500kb_combined	74.1860322838812
ENSG00000051825	rs2695479	12	123204839	C	T	0.184210523962975	0.517497956752777	0.0797151997685432	7.17407190557995e-09	TRUE	reported	CD4_Memory_stim_16h_500kb_combined	42.1439270198678
ENSG00000055950	rs4919510	10	100975021	C	G	0.242105260491371	1.03905034065247	0.0999610051512718	2.21356078937122e-16	TRUE	reported	CD4_Memory_stim_16h_500kb_combined	108.046809991646
ENSG00000063660	rs6758251	2	240394838	T	C	0.415789484977722	0.89277708530426	0.093450590968132	9.14748054393876e-15	TRUE	reported	CD4_Memory_stim_16h_500kb_combined	91.2687211617017
ENSG00000063854	rs2575339	16	1803858	C	T	0.284210532903671	0.41390997171402	0.0642775520682335	8.98959320167244e-09	TRUE	reported	CD4_Memory_stim_16h_500kb_combined	41.4660933450833
ENSG00000065268	rs11666595	19	988019	A	G	0.478947371244431	0.684002339839935	0.0535302273929119	8.13806109938305e-21	TRUE	reported	CD4_Memory_stim_16h_500kb_combined	163.273987107713
ENSG00000069974	rs13380400	15	55198320	A	G	0.194736838340759	-0.464631736278534	0.0593965463340282	2.07496602392083e-11	TRUE	reported	CD4_Memory_stim_16h_500kb_combined	61.1920995792601
ENSG00000070770	rs56139330	16	58163274	A	G	0.178947374224663	-1.2117737531662	0.118141822516918	4.05658912128229e-16	TRUE	reported	CD4_Memory_stim_16h_500kb_combined	105.204847355497
ENSG00000074071	rs2437732	16	1776301	T	G	0.378947377204895	0.289441883563995	0.0447042100131512	7.72685291079821e-09	TRUE	reported	CD4_Memory_stim_16h_500kb_combined	41.9204467279067
ENSG00000074201	rs56175172	11	77534683	A	G	0.131578952074051	0.649002432823181	0.100464567542076	8.22751403837508e-09	TRUE	reported	CD4_Memory_stim_16h_500kb_combined	41.7317705916388
ENSG00000074935	rs12191133	6	112089133	A	G	0.310526311397552	-0.278714567422867	0.0415919721126556	2.90105935913112e-09	TRUE	reported	CD4_Memory_stim_16h_500kb_combined	44.9055800116057
ENSG00000076924	rs62113376	19	7597737	A	G	0.184210523962975	-0.836636960506439	0.135962009429932	3.05028193634024e-08	TRUE	reported	CD4_Memory_stim_16h_500kb_combined	37.8650857179743
ENSG00000078304	rs111253429	14	101765611	T	A	0.115789473056793	-0.574133634567261	0.0761561170220375	7.316611542515e-11	TRUE	reported	CD4_Memory_stim_16h_500kb_combined	56.8350694279357
ENSG00000079332	rs15801	10	70150907	C	T	0.34736841917038	-0.545257031917572	0.0641793012619019	1.02757332138197e-12	TRUE	reported	CD4_Memory_stim_16h_500kb_combined	72.1792859436226
ENSG00000079691	rs9348676	6	25398198	T	C	0.247368425130844	0.842757046222687	0.137924030423164	3.6628422424695e-08	TRUE	reported	CD4_Memory_stim_16h_500kb_combined	37.3357521905407
ENSG00000079785	rs2098581	2	15584082	G	T	0.373684197664261	0.295343607664108	0.0433576479554176	1.79291858749241e-09	TRUE	reported	CD4_Memory_stim_16h_500kb_combined	46.4006133709122
ENSG00000081665	rs72620575	19	19815751	A	G	0.221052631735802	0.825778067111969	0.0750197544693947	1.51849387740223e-17	TRUE	reported	CD4_Memory_stim_16h_500kb_combined	121.16450449168
ENSG00000083642	rs506645	13	32733572	T	C	0.32631579041481	0.772693276405334	0.097746916115284	1.43695124182538e-11	TRUE	reported	CD4_Memory_stim_16h_500kb_combined	62.4896565342211
ENSG00000083845	rs4584938	19	58387936	C	G	0.34736841917038	-0.419116258621216	0.0416643507778645	9.7029112660554e-16	TRUE	reported	CD4_Memory_stim_16h_500kb_combined	101.190508720375
ENSG00000084072	rs12074147	1	39738050	T	C	0.34736841917038	-0.69504702091217	0.0818303823471069	1.03720436042287e-12	TRUE	reported	CD4_Memory_stim_16h_500kb_combined	72.1438328340079
ENSG00000084207	rs4930436	11	67561866	G	A	0.463157892227173	-0.672261416912079	0.0567192249000072	3.99977587234186e-19	TRUE	reported	CD4_Memory_stim_16h_500kb_combined	140.480420440093
ENSG00000085063	rs831636	11	33718052	G	A	0.321052640676498	-0.557442724704742	0.080771267414093	1.2122081684135e-09	TRUE	reported	CD4_Memory_stim_16h_500kb_combined	47.6306719420487
ENSG00000085871	rs795598	4	139668507	G	A	0.489473700523376	-0.760313749313354	0.122937045991421	2.67262604306646e-08	TRUE	reported	CD4_Memory_stim_16h_500kb_combined	38.2490049666305
ENSG00000086061	rs1016673	9	32982450	C	T	0.357894748449326	-0.569738388061523	0.0424405783414841	5.68537210825788e-22	TRUE	reported	CD4_Memory_stim_16h_500kb_combined	180.213938520275
ENSG00000089876	rs10794040	10	125925704	T	A	0.436842113733292	-0.575453042984009	0.094721794128418	4.24948839477682e-08	TRUE	reported	CD4_Memory_stim_16h_500kb_combined	36.9079523299657
ENSG00000090621	rs3768321	1	39570256	G	T	0.17368420958519	-0.524453699588776	0.0745738074183464	6.82612832270062e-10	TRUE	reported	CD4_Memory_stim_16h_500kb_combined	49.4585833867156
ENSG00000091136	rs722689	7	107859890	G	A	0.426315784454346	-0.997288644313812	0.0850010365247726	6.66798375360772e-19	TRUE	reported	CD4_Memory_stim_16h_500kb_combined	137.655416439726
ENSG00000097033	rs263496	1	86750078	T	C	0.157894730567932	0.812346458435059	0.111312329769135	2.12495773013449e-10	TRUE	reported	CD4_Memory_stim_16h_500kb_combined	53.2593715545141
ENSG00000099956	rs11704810	22	23786942	G	T	0.115789473056793	-0.666270434856415	0.0876772925257683	5.60146843907036e-11	TRUE	reported	CD4_Memory_stim_16h_500kb_combined	57.7466538402016
ENSG00000100075	rs2854643	22	19202196	C	T	0.352631568908691	0.857076644897461	0.0845645889639854	6.94112512989138e-16	TRUE	reported	CD4_Memory_stim_16h_500kb_combined	102.721709225529
ENSG00000100299	rs2071421	22	50625988	T	C	0.131578952074051	-0.989257037639618	0.14469963312149	1.60902484077457e-09	TRUE	reported	CD4_Memory_stim_16h_500kb_combined	46.7394327302874
ENSG00000100376	rs5764719	22	45389967	A	C	0.110526315867901	1.48456597328186	0.13966067135334	7.88569179063116e-17	TRUE	reported	CD4_Memory_stim_16h_500kb_combined	112.992795533732
ENSG00000100744	rs12590189	14	96346483	A	C	0.384210526943207	0.719927370548248	0.0633590072393417	3.26384764152087e-18	TRUE	reported	CD4_Memory_stim_16h_500kb_combined	129.110226401729
ENSG00000100979	rs441346	20	45910853	C	G	0.452631592750549	0.683802962303162	0.0981143862009048	9.0055182542622e-10	TRUE	reported	CD4_Memory_stim_16h_500kb_combined	48.5731840611228
ENSG00000101158	rs17851253	20	58989640	C	T	0.15263158082962	-1.0241094827652	0.0975160971283913	1.3810836417911e-16	TRUE	reported	CD4_Memory_stim_16h_500kb_combined	110.29101982522
ENSG00000101166	rs151356	20	59032894	G	A	0.242105260491371	0.251778841018677	0.0410375967621803	3.29429652170869e-08	TRUE	reported	CD4_Memory_stim_16h_500kb_combined	37.6421673055843
ENSG00000101181	rs2184161	20	62201219	G	A	0.436842113733292	-0.98495489358902	0.118747286498547	2.52665437476435e-12	TRUE	reported	CD4_Memory_stim_16h_500kb_combined	68.7995021963921
ENSG00000101236	rs397095	20	3931990	G	T	0.273684203624725	-0.678708434104919	0.0843635946512222	7.69778582630601e-12	TRUE	reported	CD4_Memory_stim_16h_500kb_combined	64.7226572711366
ENSG00000101457	rs454525	20	45760532	G	A	0.284210532903671	-0.530989706516266	0.0727295950055122	2.09725077212276e-10	TRUE	reported	CD4_Memory_stim_16h_500kb_combined	53.3027807005737
ENSG00000101474	rs73112274	20	24949060	G	A	0.0578947365283966	-0.950645804405212	0.146252915263176	6.92570921991193e-09	TRUE	reported	CD4_Memory_stim_16h_500kb_combined	42.2501649030577
ENSG00000102898	rs8182201	16	68057247	T	G	0.189473688602448	-0.46602526307106	0.0534190908074379	3.70587096922206e-13	TRUE	reported	CD4_Memory_stim_16h_500kb_combined	76.1072336469107
ENSG00000103148	rs2541604	16	140969	A	G	0.405263155698776	-0.674274682998657	0.105784378945827	1.19021324633514e-08	TRUE	reported	CD4_Memory_stim_16h_500kb_combined	40.6284847667443
ENSG00000103202	rs4600469	16	395102	G	A	0.426315784454346	0.718019068241119	0.0977350696921349	1.71390617890745e-10	TRUE	reported	CD4_Memory_stim_16h_500kb_combined	53.9723218762616
ENSG00000103254	rs2071950	16	724692	A	G	0.457894742488861	0.332496732473373	0.0508580878376961	5.8858398334155e-09	TRUE	reported	CD4_Memory_stim_16h_500kb_combined	42.7419870503289
ENSG00000103496	rs11642003	16	31057070	G	A	0.378947377204895	0.755588710308075	0.120766416192055	1.96665723767163e-08	TRUE	reported	CD4_Memory_stim_16h_500kb_combined	39.1452042420949
ENSG00000104427	rs2953476	8	78716370	G	A	0.184210523962975	-0.764150202274323	0.124987341463566	3.60860372730897e-08	TRUE	reported	CD4_Memory_stim_16h_500kb_combined	37.3788042166478
ENSG00000104518	rs13254352	8	143567480	C	A	0.278947383165359	0.418925285339355	0.066187746822834	1.44137027599975e-08	TRUE	reported	CD4_Memory_stim_16h_500kb_combined	40.0606465567979
ENSG00000105053	rs12981445	19	49963037	T	C	0.210526317358017	-0.898162424564362	0.121036373078823	1.23558457865076e-10	TRUE	reported	CD4_Memory_stim_16h_500kb_combined	55.0652938756547
ENSG00000105193	rs11881477	19	39458139	G	A	0.352631568908691	0.443692743778229	0.0495707765221596	1.34507118524204e-13	TRUE	reported	CD4_Memory_stim_16h_500kb_combined	80.1148840025494
ENSG00000105404	rs35009020	19	41928397	G	C	0.463157892227173	0.397221863269806	0.0626647621393204	1.38399091983414e-08	TRUE	reported	CD4_Memory_stim_16h_500kb_combined	40.1808849449511
ENSG00000105583	rs117131055	19	12669390	T	C	0.0578947365283966	-0.642593443393707	0.0834569185972214	3.5834359876632e-11	TRUE	reported	CD4_Memory_stim_16h_500kb_combined	59.2854183354169
ENSG00000105607	rs2974754	19	12951169	C	T	0.415789484977722	-0.57497227191925	0.082246258854866	8.19930204309046e-10	TRUE	reported	CD4_Memory_stim_16h_500kb_combined	48.8721559652621
ENSG00000105669	rs62138065	19	18903952	G	A	0.410526305437088	0.739056408405304	0.0783688724040985	1.58138312421396e-14	TRUE	reported	CD4_Memory_stim_16h_500kb_combined	88.9340311457824
ENSG00000105778	rs10262005	7	32464671	T	C	0.452631592750549	-0.628594815731049	0.101189874112606	2.37804886097517e-08	TRUE	reported	CD4_Memory_stim_16h_500kb_combined	38.5893513505861
ENSG00000105939	rs3087999	7	139047528	C	G	0.426315784454346	-0.841592669487	0.0516545213758945	7.97512023368348e-27	TRUE	reported	CD4_Memory_stim_16h_500kb_combined	265.452735076315
ENSG00000106603	rs1181581	7	43709093	G	A	0.236842110753059	1.04216730594635	0.137709572911263	6.43476474429847e-11	TRUE	reported	CD4_Memory_stim_16h_500kb_combined	57.2725640558314
ENSG00000106633	rs11979448	7	44134359	T	G	0.300000011920929	-0.853539288043976	0.106776893138885	9.67987189059429e-12	TRUE	reported	CD4_Memory_stim_16h_500kb_combined	63.8987661577513
ENSG00000106733	rs11144225	9	75092384	A	T	0.394736856222153	-0.593802690505981	0.0635380074381828	2.3079543103632e-14	TRUE	reported	CD4_Memory_stim_16h_500kb_combined	87.3407948169026
ENSG00000107020	rs2381277	9	5381870	G	A	0.331578940153122	0.876900732517242	0.0901657417416573	4.25980487580602e-15	TRUE	reported	CD4_Memory_stim_16h_500kb_combined	94.5840151780379
ENSG00000107771	rs57796768	10	84312540	C	T	0.163157895207405	-0.392596423625946	0.0594469793140888	4.41750970589445e-09	TRUE	reported	CD4_Memory_stim_16h_500kb_combined	43.6147206102358
ENSG00000107796	rs1324551	10	88991759	T	C	0.473684221506119	0.618892133235931	0.094176359474659	5.08437399756207e-09	TRUE	reported	CD4_Memory_stim_16h_500kb_combined	43.1863130445335
ENSG00000108592	rs8076760	17	63843137	C	T	0.452631592750549	-0.500053763389587	0.0521816872060299	8.02374572700943e-15	TRUE	reported	CD4_Memory_stim_16h_500kb_combined	91.8326603681425
ENSG00000109814	rs4453941	4	39527356	T	C	0.405263155698776	-0.608412802219391	0.0916727557778358	3.83529171420428e-09	TRUE	reported	CD4_Memory_stim_16h_500kb_combined	44.0469776526924
ENSG00000109861	rs596261	11	88322002	G	A	0.494736850261688	0.514498174190521	0.0827938690781593	2.35614911757799e-08	TRUE	reported	CD4_Memory_stim_16h_500kb_combined	38.6163586425335
ENSG00000109944	rs59230519	11	122865562	A	G	0.110526315867901	1.00725162029266	0.153951391577721	5.7620596329727e-09	TRUE	reported	CD4_Memory_stim_16h_500kb_combined	42.8064006127544
ENSG00000110880	rs73193443	12	108763879	T	G	0.363157898187637	-0.506514966487885	0.0801885947585106	1.52250870628291e-08	TRUE	reported	CD4_Memory_stim_16h_500kb_combined	39.8987563666318
ENSG00000111144	rs74457637	12	96035000	G	T	0.0684210509061813	-0.932758092880249	0.14957569539547	2.14705284324725e-08	TRUE	reported	CD4_Memory_stim_16h_500kb_combined	38.8880342331405
ENSG00000111669	rs5446	12	6847298	C	T	0.373684197664261	-0.185474306344986	0.0286458414047956	7.72228071119704e-09	TRUE	reported	CD4_Memory_stim_16h_500kb_combined	41.9222269516583
ENSG00000111671	rs12831467	12	6886522	A	C	0.373684197664261	0.713206470012665	0.103714324533939	1.35121224351114e-09	TRUE	reported	CD4_Memory_stim_16h_500kb_combined	47.2882303810853
ENSG00000112308	rs3756814	6	24705607	T	C	0.336842119693756	-0.677135765552521	0.0997973531484604	2.01396580135336e-09	TRUE	reported	CD4_Memory_stim_16h_500kb_combined	46.0376832732069
ENSG00000112339	rs56358308	6	134985842	A	T	0.394736856222153	-0.520600020885468	0.0749940350651741	1.01599264130569e-09	TRUE	reported	CD4_Memory_stim_16h_500kb_combined	48.1897773090621
ENSG00000112667	rs6906524	6	43189253	G	A	0.0736842080950737	-1.08329546451569	0.106018781661987	4.81715689101175e-16	TRUE	reported	CD4_Memory_stim_16h_500kb_combined	104.406666900732
ENSG00000113328	rs9790999	5	163461212	A	C	0.142105266451836	0.580868244171143	0.066733181476593	4.04538403352131e-13	TRUE	reported	CD4_Memory_stim_16h_500kb_combined	75.7655200487566
ENSG00000113595	rs36135	5	65594652	C	A	0.315789461135864	0.611747026443481	0.0829754695296288	1.52761045360645e-10	TRUE	reported	CD4_Memory_stim_16h_500kb_combined	54.3556003507004
ENSG00000113749	rs2913222	5	175651988	T	C	0.242105260491371	-0.698266863822937	0.11280582845211	2.61184687189483e-08	TRUE	reported	CD4_Memory_stim_16h_500kb_combined	38.315966735904
ENSG00000114648	rs10490798	3	47287254	C	T	0.157894730567932	-0.923504173755646	0.116051949560642	1.13647466506015e-11	TRUE	reported	CD4_Memory_stim_16h_500kb_combined	63.3246566891139
ENSG00000115350	rs12366	2	74958729	G	T	0.342105269432068	0.700428605079651	0.104935526847839	3.25201526100597e-09	TRUE	reported	CD4_Memory_stim_16h_500kb_combined	44.553584827698
ENSG00000115364	rs33915308	2	75700996	G	C	0.226315796375275	-0.276799321174622	0.0449453145265579	2.9847147187863e-08	TRUE	reported	CD4_Memory_stim_16h_500kb_combined	37.9281092710049
ENSG00000115446	rs11892744	2	98621329	C	T	0.252631574869156	-0.807927966117859	0.0962886959314346	1.64422693795637e-12	TRUE	reported	CD4_Memory_stim_16h_500kb_combined	70.4035685391865
ENSG00000115484	rs59235345	2	61816943	A	G	0.189473688602448	0.207932144403458	0.0344274826347828	4.9365017187811e-08	TRUE	reported	CD4_Memory_stim_16h_500kb_combined	36.4781436402337
ENSG00000115523	rs12714150	2	85704966	T	C	0.426315784454346	-0.430681079626083	0.0708648934960365	4.20829834582191e-08	TRUE	reported	CD4_Memory_stim_16h_500kb_combined	36.9359529754688
ENSG00000115525	rs62147538	2	85867563	C	T	0.184210523962975	-0.35608172416687	0.0563776455819607	1.52600950415384e-08	TRUE	reported	CD4_Memory_stim_16h_500kb_combined	39.8919713175396
ENSG00000115604	rs12999364	2	102357669	C	T	0.368421047925949	0.413569390773773	0.066128171980381	1.98820828479277e-08	TRUE	reported	CD4_Memory_stim_16h_500kb_combined	39.1132353719236
ENSG00000115687	rs10187363	2	241114408	C	T	0.100000001490116	-1.35468888282776	0.169777736067772	1.03254759259433e-11	TRUE	reported	CD4_Memory_stim_16h_500kb_combined	63.6674795392813
ENSG00000115902	rs7608915	2	64989513	C	G	0.147368416190147	-0.90052604675293	0.143866613507271	1.94298937004587e-08	TRUE	reported	CD4_Memory_stim_16h_500kb_combined	39.1807293421417
ENSG00000116138	rs10754894	1	15508739	G	A	0.300000011920929	0.736520409584045	0.117731861770153	1.97252524058162e-08	TRUE	reported	CD4_Memory_stim_16h_500kb_combined	39.1364607501415
ENSG00000116288	rs2294890	1	8026467	G	T	0.373684197664261	-0.32938227057457	0.0466253943741322	5.93823617530974e-10	TRUE	reported	CD4_Memory_stim_16h_500kb_combined	49.9063032839745
ENSG00000116679	rs10732976	1	185439929	A	G	0.310526311397552	-0.550701200962067	0.0807121470570564	1.70729471199547e-09	TRUE	reported	CD4_Memory_stim_16h_500kb_combined	46.553704605204
ENSG00000116830	rs2274253	1	117060534	G	T	0.0736842080950737	-1.31701982021332	0.19481086730957	2.24157082400974e-09	TRUE	reported	CD4_Memory_stim_16h_500kb_combined	45.704426308152
ENSG00000117054	rs211723	1	75637345	T	C	0.268421053886414	0.601884305477142	0.0779476836323738	3.25042340958275e-11	TRUE	reported	CD4_Memory_stim_16h_500kb_combined	59.623794352893
ENSG00000117226	rs72726528	1	88990297	C	A	0.284210532903671	-0.254792809486389	0.0390211455523968	6.09591070869256e-09	TRUE	reported	CD4_Memory_stim_16h_500kb_combined	42.635789106944
ENSG00000117533	rs11802265	1	171680796	A	G	0.200000002980232	0.735125601291656	0.0696011036634445	1.06139689148659e-16	TRUE	reported	CD4_Memory_stim_16h_500kb_combined	111.555462924053
ENSG00000119632	rs565826587	14	94145533	C	T	0.221052631735802	-0.881834805011749	0.11495453864336	4.0679810122146e-11	TRUE	reported	CD4_Memory_stim_16h_500kb_combined	58.8467152784068
ENSG00000119640	rs3742780	14	75038305	G	C	0.5	-0.671683728694916	0.106813378632069	1.71724142512929e-08	TRUE	reported	CD4_Memory_stim_16h_500kb_combined	39.5437954109391
ENSG00000120675	rs17553284	13	43023570	C	T	0.226315796375275	-1.45347094535828	0.0626137182116508	9.06907188425771e-37	TRUE	reported	CD4_Memory_stim_16h_500kb_combined	538.857237865334
ENSG00000120910	rs12545909	8	22452539	G	A	0.421052634716034	-0.623268246650696	0.0903431102633476	1.22603578263106e-09	TRUE	reported	CD4_Memory_stim_16h_500kb_combined	47.5948461433743
ENSG00000121350	rs12818516	12	21464804	C	T	0.431578934192657	-0.652470886707306	0.0707457438111305	3.99191620428106e-14	TRUE	reported	CD4_Memory_stim_16h_500kb_combined	85.0592682572111
ENSG00000121578	rs9878996	3	119190691	T	G	0.210526317358017	1.00195896625519	0.132282346487045	6.25095710949566e-11	TRUE	reported	CD4_Memory_stim_16h_500kb_combined	57.3714850890255
ENSG00000121716	rs113979344	7	100348762	C	G	0.184210523962975	1.04680609703064	0.10809487849474	5.11710655935144e-15	TRUE	reported	CD4_Memory_stim_16h_500kb_combined	93.7825962806585
ENSG00000123179	rs3809325	13	49691973	C	T	0.447368413209915	0.975484788417816	0.103317499160767	1.50485977881495e-14	TRUE	reported	CD4_Memory_stim_16h_500kb_combined	89.1442287975841
ENSG00000123219	rs27138	5	65669310	C	G	0.331578940153122	-0.646414995193481	0.0866956859827042	1.0557565821143e-10	TRUE	reported	CD4_Memory_stim_16h_500kb_combined	55.593993273324
ENSG00000123297	rs2069502	12	57750882	C	T	0.342105269432068	-0.357001394033432	0.0514674708247185	1.04045296829256e-09	TRUE	reported	CD4_Memory_stim_16h_500kb_combined	48.1142997961868
ENSG00000123609	rs10165284	2	151301732	T	C	0.457894742488861	0.369030863046646	0.0516343154013157	4.1313842579191e-10	TRUE	reported	CD4_Memory_stim_16h_500kb_combined	51.0797227427351
ENSG00000124380	rs2278934	2	69894065	T	C	0.242105260491371	0.758559942245483	0.107910633087158	6.9213667727764e-10	TRUE	reported	CD4_Memory_stim_16h_500kb_combined	49.4141499642666
ENSG00000124570	rs3851508	6	2919260	G	T	0.300000011920929	-0.816435098648071	0.118288636207581	1.20924221868009e-09	TRUE	reported	CD4_Memory_stim_16h_500kb_combined	47.6384128979094
ENSG00000124587	rs10948059	6	42960723	C	T	0.415789484977722	0.85360062122345	0.0693733543157578	5.8962178855946e-20	TRUE	reported	CD4_Memory_stim_16h_500kb_combined	151.399366254199
ENSG00000124588	rs9392449	6	3001197	C	T	0.210526317358017	-1.10115015506744	0.0988650321960449	8.62209920472584e-18	TRUE	reported	CD4_Memory_stim_16h_500kb_combined	124.053112242598
ENSG00000124614	rs6907486	6	34286100	A	G	0.215789467096329	0.912312388420105	0.0716947093605995	1.01408655064534e-20	TRUE	reported	CD4_Memory_stim_16h_500kb_combined	161.924635255884
ENSG00000125375	rs35077736	14	50135066	G	T	0.431578934192657	0.698600590229034	0.108964972198009	1.01465562550961e-08	TRUE	reported	CD4_Memory_stim_16h_500kb_combined	41.1039985581553
ENSG00000125743	rs12709891	19	45681959	C	A	0.194736838340759	-0.441622018814087	0.0608005039393902	2.47368400414631e-10	TRUE	reported	CD4_Memory_stim_16h_500kb_combined	52.7578488947354
ENSG00000125753	rs45548637	19	45489286	G	A	0.105263158679008	-0.800268530845642	0.128484159708023	2.21665534461198e-08	TRUE	reported	CD4_Memory_stim_16h_500kb_combined	38.7946914062051
ENSG00000125877	rs8362	20	3213332	G	A	0.32631579041481	0.450892448425293	0.051469162106514	3.14801661938736e-13	TRUE	reported	CD4_Memory_stim_16h_500kb_combined	76.7452892294081
ENSG00000126267	rs2285421	19	35678012	T	C	0.484210520982742	-0.284132272005081	0.0442233234643936	9.56662810709654e-09	TRUE	reported	CD4_Memory_stim_16h_500kb_combined	41.2798749668475
ENSG00000126432	rs1806967	11	64311471	A	G	0.0947368443012238	-1.15123403072357	0.106373943388462	3.39707574750481e-17	TRUE	reported	CD4_Memory_stim_16h_500kb_combined	117.126918990162
ENSG00000127399	rs1962004	7	150323292	G	A	0.226315796375275	1.12529408931732	0.12631855905056	1.62498888975322e-13	TRUE	reported	CD4_Memory_stim_16h_500kb_combined	79.3592855994487
ENSG00000128604	rs3778754	7	128935498	C	G	0.436842113733292	0.639666974544525	0.103731378912926	2.88513024117152e-08	TRUE	reported	CD4_Memory_stim_16h_500kb_combined	38.026605216036
ENSG00000129055	rs13081177	3	134571018	A	G	0.278947383165359	-0.662167727947235	0.0873717740178108	6.13173958273839e-11	TRUE	reported	CD4_Memory_stim_16h_500kb_combined	57.4372599699471
ENSG00000130303	rs10406088	19	17411500	T	C	0.136842101812363	-0.78407222032547	0.120540201663971	6.78855251949251e-09	TRUE	reported	CD4_Memory_stim_16h_500kb_combined	42.3105145304563
ENSG00000130414	rs10166776	2	240027895	G	A	0.34736841917038	-0.579905688762665	0.0920717343688011	1.64523860987465e-08	TRUE	reported	CD4_Memory_stim_16h_500kb_combined	39.669989911902
ENSG00000130592	rs907611	11	1852842	G	A	0.294736832380295	-0.476591765880585	0.0545945428311825	3.61241610718681e-13	TRUE	reported	CD4_Memory_stim_16h_500kb_combined	76.2069538366427
ENSG00000130731	rs78410329	16	680830	C	T	0.163157895207405	0.707408487796783	0.10495413094759	2.4488469758283e-09	TRUE	reported	CD4_Memory_stim_16h_500kb_combined	45.4298663271619
ENSG00000130775	rs55647105	1	27916656	T	C	0.315789461135864	-0.834991633892059	0.0750682726502419	9.1938644309614e-18	TRUE	reported	CD4_Memory_stim_16h_500kb_combined	123.723273708001
ENSG00000131981	rs4652	14	55138318	A	C	0.452631592750549	0.72631049156189	0.0836002305150032	4.353905545794e-13	TRUE	reported	CD4_Memory_stim_16h_500kb_combined	75.4796165674563
ENSG00000132305	rs10201457	2	86230616	T	C	0.442105263471603	0.612808525562286	0.079926110804081	4.14042372862685e-11	TRUE	reported	CD4_Memory_stim_16h_500kb_combined	58.7857733465755
ENSG00000132507	rs7216490	17	7318388	T	G	0.415789484977722	0.696755766868591	0.0828101858496666	1.48222182580533e-12	TRUE	reported	CD4_Memory_stim_16h_500kb_combined	70.7935392930365
ENSG00000133106	rs3825511	13	42992237	C	A	0.278947383165359	0.463250398635864	0.0455431900918484	5.90829273650391e-16	TRUE	reported	CD4_Memory_stim_16h_500kb_combined	103.462914486307
ENSG00000133313	rs8083001	18	74497823	T	C	0.252631574869156	0.766314685344696	0.090948112308979	1.4050917907584e-12	TRUE	reported	CD4_Memory_stim_16h_500kb_combined	70.9948617380821
ENSG00000133835	rs2678070	5	119476485	G	A	0.489473700523376	0.595696806907654	0.0888236463069916	2.83445751888789e-09	TRUE	reported	CD4_Memory_stim_16h_500kb_combined	44.9772967228033
ENSG00000134202	rs10735234	1	109739319	A	G	0.426315784454346	-1.26006948947906	0.0625101029872894	1.1546651956613e-32	TRUE	reported	CD4_Memory_stim_16h_500kb_combined	406.339052046361
ENSG00000134779	rs948636	18	36781799	G	C	0.305263161659241	-0.861761927604675	0.102448411285877	1.49702262154566e-12	TRUE	reported	CD4_Memory_stim_16h_500kb_combined	70.7561428993874
ENSG00000134809	rs2511992	11	57590870	A	G	0.252631574869156	0.534986138343811	0.0429165028035641	2.99419029961242e-20	TRUE	reported	CD4_Memory_stim_16h_500kb_combined	155.394774065677
ENSG00000134824	rs968567	11	61828092	C	T	0.215789467096329	1.27895092964172	0.0990985408425331	4.78620881164133e-21	TRUE	reported	CD4_Memory_stim_16h_500kb_combined	166.560971075103
ENSG00000135047	rs3118865	9	87709162	C	T	0.431578934192657	-0.743525683879852	0.0880593881011009	1.29871102543745e-12	TRUE	reported	CD4_Memory_stim_16h_500kb_combined	71.2919712889305
ENSG00000135124	rs2567994	12	121210487	A	G	0.315789461135864	-0.832976520061493	0.0900250524282455	3.49252320067545e-14	TRUE	reported	CD4_Memory_stim_16h_500kb_combined	85.6128103283099
ENSG00000135390	rs11170631	12	53647408	T	C	0.357894748449326	0.69705206155777	0.0795003771781921	3.04462497630111e-13	TRUE	reported	CD4_Memory_stim_16h_500kb_combined	76.8762258045644
ENSG00000135541	rs7759677	6	135588658	T	C	0.342105269432068	-0.563429296016693	0.0628165751695633	1.23701204345321e-13	TRUE	reported	CD4_Memory_stim_16h_500kb_combined	80.4507950929814
ENSG00000135778	rs72759907	1	232944691	T	C	0.226315796375275	1.13458371162415	0.124938070774078	7.50996494188798e-14	TRUE	reported	CD4_Memory_stim_16h_500kb_combined	82.4676269744726
ENSG00000136003	rs10778647	12	108562641	G	T	0.131578952074051	0.700562238693237	0.0929730534553528	7.4406804759445e-11	TRUE	reported	CD4_Memory_stim_16h_500kb_combined	56.7778914442213
ENSG00000136045	rs11113434	12	107678622	G	A	0.268421053886414	-0.404201805591583	0.0628394484519958	9.26910923774539e-09	TRUE	reported	CD4_Memory_stim_16h_500kb_combined	41.3744057647481
ENSG00000136238	rs836506	7	6415615	A	G	0.421052634716034	0.403633803129196	0.0500836744904518	7.2268554787279e-12	TRUE	reported	CD4_Memory_stim_16h_500kb_combined	64.9505288169005
ENSG00000136240	rs28757802	7	6493689	A	G	0.215789467096329	-0.8476602435112	0.0667056888341904	1.09069101849068e-20	TRUE	reported	CD4_Memory_stim_16h_500kb_combined	161.479680956547
ENSG00000136717	rs10194375	2	127082205	C	A	0.305263161659241	0.435416013002396	0.0547256655991077	1.14327793418411e-11	TRUE	reported	CD4_Memory_stim_16h_500kb_combined	63.3033493270935
ENSG00000136819	rs7871202	9	129819943	T	A	0.194736838340759	-0.633705139160156	0.0846115723252296	9.10422274817378e-11	TRUE	reported	CD4_Memory_stim_16h_500kb_combined	56.0938084532837
ENSG00000136982	rs62526622	8	119852600	A	C	0.168421059846878	0.928036153316498	0.0943520218133926	2.60941369481416e-15	TRUE	reported	CD4_Memory_stim_16h_500kb_combined	96.7447415748767
ENSG00000137054	rs12378594	9	37496604	G	T	0.231578946113586	-0.775870203971863	0.0739585161209106	1.45155638831166e-16	TRUE	reported	CD4_Memory_stim_16h_500kb_combined	110.052970560667
ENSG00000137106	rs59967810	9	37420314	C	T	0.32631579041481	0.825700759887695	0.0846750810742378	3.79594746376846e-15	TRUE	reported	CD4_Memory_stim_16h_500kb_combined	95.0898421057621
ENSG00000137767	rs11632130	15	45636504	A	G	0.084210529923439	0.909302234649658	0.138228803873062	4.94116358603456e-09	TRUE	reported	CD4_Memory_stim_16h_500kb_combined	43.2732403421009
ENSG00000137806	rs115718693	15	41491190	T	C	0.084210529923439	0.990935921669006	0.159710913896561	2.45489276727627e-08	TRUE	reported	CD4_Memory_stim_16h_500kb_combined	38.4965627534967
ENSG00000137955	rs1146631	1	75784951	C	G	0.394736856222153	-0.20227712392807	0.0328401960432529	2.97387986399288e-08	TRUE	reported	CD4_Memory_stim_16h_500kb_combined	37.9386661570878
ENSG00000138095	rs6720846	2	43895934	A	T	0.368421047925949	0.557396769523621	0.065596729516983	1.02076598367547e-12	TRUE	reported	CD4_Memory_stim_16h_500kb_combined	72.2045424878316
ENSG00000138185	rs11188446	10	95719747	A	T	0.494736850261688	-1.06047427654266	0.0943952426314354	5.67846345730154e-18	TRUE	reported	CD4_Memory_stim_16h_500kb_combined	126.211829698841
ENSG00000138381	rs6741074	2	189732515	T	G	0.289473682641983	0.71075451374054	0.0924017652869225	3.70820013049292e-11	TRUE	reported	CD4_Memory_stim_16h_500kb_combined	59.1668865017577
ENSG00000138744	rs13112512	4	75946755	T	C	0.263157904148102	-0.871639311313629	0.128257483243942	1.92057444307238e-09	TRUE	reported	CD4_Memory_stim_16h_500kb_combined	46.1857702126711
ENSG00000138757	rs7671175	4	75631951	C	A	0.357894748449326	-0.397148132324219	0.0613882355391979	7.900065719065e-09	TRUE	reported	CD4_Memory_stim_16h_500kb_combined	41.853785813877
ENSG00000138767	rs7674744	4	77734118	C	T	0.147368416190147	0.77348005771637	0.0951943099498749	5.38100220868463e-12	TRUE	reported	CD4_Memory_stim_16h_500kb_combined	66.0201127638383
ENSG00000139044	rs7314691	12	552815	G	A	0.247368425130844	1.57579922676086	0.0895429402589798	6.95569013309004e-29	TRUE	reported	CD4_Memory_stim_16h_500kb_combined	309.698473165572
ENSG00000139168	rs11181404	12	42290038	T	C	0.384210526943207	-0.60283237695694	0.0890776216983795	2.1744221346318e-09	TRUE	reported	CD4_Memory_stim_16h_500kb_combined	45.7989912342726
ENSG00000139192	rs2041387	12	6453657	C	T	0.294736832380295	1.01324117183685	0.0887925550341606	2.64648184107561e-18	TRUE	reported	CD4_Memory_stim_16h_500kb_combined	130.218458743043
ENSG00000139428	rs7313797	12	109458360	T	C	0.473684221506119	-0.433156430721283	0.0621920302510262	9.18967438859706e-10	TRUE	reported	CD4_Memory_stim_16h_500kb_combined	48.5087477772157
ENSG00000139625	rs11170547	12	53419219	C	T	0.142105266451836	1.35940182209015	0.131690204143524	3.03620288282741e-16	TRUE	reported	CD4_Memory_stim_16h_500kb_combined	106.558660757168
ENSG00000139684	rs8192890	13	46778283	T	C	0.410526305437088	-0.550746738910675	0.0794093385338783	1.04458319443694e-09	TRUE	reported	CD4_Memory_stim_16h_500kb_combined	48.1017317096851
ENSG00000140105	rs8015259	14	100329001	G	C	0.278947383165359	0.3258396089077	0.0343281850218773	1.20305183868679e-14	TRUE	reported	CD4_Memory_stim_16h_500kb_combined	90.0961155618742
ENSG00000140284	rs11856059	15	50264800	C	G	0.100000001490116	-0.696297228336334	0.0896271839737892	2.63530616901562e-11	TRUE	reported	CD4_Memory_stim_16h_500kb_combined	60.3545241356706
ENSG00000140905	rs10514512	16	81080350	C	G	0.0789473652839661	1.7426198720932	0.174926713109016	1.49249197841036e-15	TRUE	reported	CD4_Memory_stim_16h_500kb_combined	99.2414389999631
ENSG00000140931	rs35320143	16	66604342	G	A	0.300000011920929	-0.413468062877655	0.0595263168215752	9.97996067020502e-10	TRUE	reported	CD4_Memory_stim_16h_500kb_combined	48.2465113821057
ENSG00000141556	rs680763	17	82818845	T	G	0.484210550785065	0.43527615070343	0.062502846121788	9.21871848826147e-10	TRUE	reported	CD4_Memory_stim_16h_500kb_combined	48.4987066432326
ENSG00000141560	rs58867683	17	82721579	T	A	0.331578940153122	-0.894411742687225	0.0901670828461647	1.80155497616012e-15	TRUE	reported	CD4_Memory_stim_16h_500kb_combined	98.3963404010797
ENSG00000141698	rs34177433	17	41818934	T	C	0.178947374224663	1.33107221126556	0.0948260426521301	4.78882975353975e-23	TRUE	reported	CD4_Memory_stim_16h_500kb_combined	197.037087910171
ENSG00000141994	rs8106226	19	5781231	C	T	0.189473688602448	-1.00312376022339	0.0878550782799721	2.57225379895765e-18	TRUE	reported	CD4_Memory_stim_16h_500kb_combined	130.369288271216
ENSG00000142089	rs7944394	11	323649	C	T	0.473684221506119	-0.830131351947784	0.0839315503835678	2.04776442212057e-15	TRUE	reported	CD4_Memory_stim_16h_500kb_combined	97.8234875032009
ENSG00000142252	rs3178166	19	45090912	G	A	0.463157892227173	0.403333634138107	0.0521689988672733	3.11398869300358e-11	TRUE	reported	CD4_Memory_stim_16h_500kb_combined	59.7728376203258
ENSG00000142684	rs12117236	1	26197016	T	C	0.247368425130844	0.416512817144394	0.0290701612830162	1.50394592376779e-23	TRUE	reported	CD4_Memory_stim_16h_500kb_combined	205.28719375674
ENSG00000142856	rs36019623	1	63459570	A	T	0.342105269432068	1.229651927948	0.088822178542614	1.03892209341982e-22	TRUE	reported	CD4_Memory_stim_16h_500kb_combined	191.655615358522
ENSG00000143155	rs6690057	1	168174947	G	C	0.184210523962975	-0.4924635887146	0.0810364559292793	4.21601239330698e-08	TRUE	reported	CD4_Memory_stim_16h_500kb_combined	36.9306858172982
ENSG00000143198	rs4147596	1	165632128	T	C	0.421052634716034	-0.414162158966064	0.047947496175766	5.44642055928133e-13	TRUE	reported	CD4_Memory_stim_16h_500kb_combined	74.6120487664285
ENSG00000143537	rs45444697	1	155062156	C	G	0.242105260491371	-0.733851492404938	0.09918013215065	1.358388425178e-10	TRUE	reported	CD4_Memory_stim_16h_500kb_combined	54.7478411273287
ENSG00000143575	rs2282227	1	154270621	G	A	0.252631574869156	0.362639039754868	0.0440142452716827	3.23643120716745e-12	TRUE	reported	CD4_Memory_stim_16h_500kb_combined	67.8832448530794
ENSG00000143799	rs56033994	1	226357732	A	C	0.184210523962975	-0.627282381057739	0.102453574538231	3.47681715332857e-08	TRUE	reported	CD4_Memory_stim_16h_500kb_combined	37.4862457704514
ENSG00000143870	rs1686484	2	10830347	A	G	0.273684203624725	-0.494715988636017	0.059748575091362	2.69676718115444e-12	TRUE	reported	CD4_Memory_stim_16h_500kb_combined	68.5577866097595
ENSG00000144120	rs10189169	2	119588931	T	C	0.163157895207405	-0.842027962207794	0.13820892572403	3.95070344473664e-08	TRUE	reported	CD4_Memory_stim_16h_500kb_combined	37.1176818689521
ENSG00000144559	rs402731	3	11844742	C	T	0.431578934192657	-0.770087003707886	0.0895249918103218	6.39484545948144e-13	TRUE	reported	CD4_Memory_stim_16h_500kb_combined	73.993063459411
ENSG00000144580	rs832808	2	218543331	A	G	0.410526305437088	-0.529900074005127	0.0821868479251862	8.68234820618493e-09	TRUE	reported	CD4_Memory_stim_16h_500kb_combined	41.5703146174685
ENSG00000144827	rs62277638	3	111984468	A	C	0.221052631735802	-0.716748595237732	0.0958300605416298	9.52537401403652e-11	TRUE	reported	CD4_Memory_stim_16h_500kb_combined	55.9409935986531
ENSG00000146066	rs13158079	5	176378664	G	A	0.084210529923439	-1.03230118751526	0.113349743187428	6.68528023097758e-14	TRUE	reported	CD4_Memory_stim_16h_500kb_combined	82.9414785231105
ENSG00000146386	rs12196247	6	139029045	G	A	0.321052640676498	0.330806106328964	0.0440124049782753	8.09123985607355e-11	TRUE	reported	CD4_Memory_stim_16h_500kb_combined	56.4932856760192
ENSG00000146409	rs117437398	6	132797629	C	A	0.0526315793395042	-1.47171199321747	0.227607682347298	8.01815490459981e-09	TRUE	reported	CD4_Memory_stim_16h_500kb_combined	41.8091968605599
ENSG00000146574	rs6970760	7	6837552	A	G	0.400000005960464	-1.16827774047852	0.10876078158617	4.83374138408681e-17	TRUE	reported	CD4_Memory_stim_16h_500kb_combined	115.384524400317
ENSG00000146707	rs146021635	7	76550402	C	A	0.242105260491371	1.1537446975708	0.124292328953743	3.05801242481646e-14	TRUE	reported	CD4_Memory_stim_16h_500kb_combined	86.16497862662
ENSG00000146859	rs4604376	7	135129348	T	C	0.489473700523376	0.410536348819733	0.0679525062441826	4.89904333947366e-08	TRUE	reported	CD4_Memory_stim_16h_500kb_combined	36.4999502710956
ENSG00000147421	rs10088428	8	29052006	C	T	0.247368425130844	-0.704213201999664	0.101812340319157	1.13390730171286e-09	TRUE	reported	CD4_Memory_stim_16h_500kb_combined	47.8417970246061
ENSG00000147813	rs9657360	8	143594692	T	C	0.236842110753059	-1.3656097650528	0.105113588273525	3.35530736900985e-21	TRUE	reported	CD4_Memory_stim_16h_500kb_combined	168.785643358008
ENSG00000148290	rs739469	9	133433609	G	C	0.394736856222153	-0.710856080055237	0.102909304201603	1.18032269286557e-09	TRUE	reported	CD4_Memory_stim_16h_500kb_combined	47.7149069306286
ENSG00000148484	rs10904808	10	16786241	C	T	0.257894724607468	0.54399961233139	0.0831408575177193	5.7509147745756e-09	TRUE	reported	CD4_Memory_stim_16h_500kb_combined	42.8122626743252
ENSG00000149084	rs10838158	11	43730972	A	G	0.263157904148102	-0.991348564624786	0.071478508412838	9.38718128653496e-23	TRUE	reported	CD4_Memory_stim_16h_500kb_combined	192.354256832316
ENSG00000149089	rs200981965	11	34934934	A	T	0.452631592750549	-0.744368433952332	0.0833011046051979	1.43711793557482e-13	TRUE	reported	CD4_Memory_stim_16h_500kb_combined	79.8498997406898
ENSG00000149196	rs11234605	11	86307014	T	A	0.294736832380295	0.923392772674561	0.0740030854940414	2.84712579261963e-20	TRUE	reported	CD4_Memory_stim_16h_500kb_combined	155.69450561795
ENSG00000149485	rs174548	11	61803876	C	G	0.373684197664261	0.967455327510834	0.0938387885689735	3.21456384360209e-16	TRUE	reported	CD4_Memory_stim_16h_500kb_combined	106.291137782222
ENSG00000149573	rs2853009	11	118277431	A	G	0.494736850261688	-0.712459921836853	0.112815625965595	1.53091325342862e-08	TRUE	reported	CD4_Memory_stim_16h_500kb_combined	39.8824989931302
ENSG00000151552	rs56090440	4	17529461	A	G	0.168421059846878	-0.945765435695648	0.0998071953654289	1.29170782987412e-14	TRUE	reported	CD4_Memory_stim_16h_500kb_combined	89.7931428237595
ENSG00000151665	rs34050156	2	46550507	A	G	0.247368425130844	0.834569454193115	0.113195322453976	1.52625175358208e-10	TRUE	reported	CD4_Memory_stim_16h_500kb_combined	54.3585681407487
ENSG00000151715	rs1650826	11	129873117	G	A	0.315789461135864	-0.482423186302185	0.0797684341669083	4.77094165869238e-08	TRUE	reported	CD4_Memory_stim_16h_500kb_combined	36.5758317905235
ENSG00000151725	rs11733991	4	184671902	T	G	0.131578952074051	-0.842786133289337	0.0902993679046631	2.43893841767331e-14	TRUE	reported	CD4_Memory_stim_16h_500kb_combined	87.1094641504295
ENSG00000151893	rs72641388	10	118671467	C	T	0.131578952074051	1.28622901439667	0.125844404101372	4.75741645577537e-16	TRUE	reported	CD4_Memory_stim_16h_500kb_combined	104.464513690576
ENSG00000152219	rs7927974	11	30329676	A	G	0.34736841917038	-0.87285315990448	0.116261526942253	8.40301147879601e-11	TRUE	reported	CD4_Memory_stim_16h_500kb_combined	56.3651064946091
ENSG00000152749	rs3897473	13	94601666	G	T	0.368421047925949	-0.599753320217133	0.0624618716537952	7.37454060849993e-15	TRUE	reported	CD4_Memory_stim_16h_500kb_combined	92.1966910715221
ENSG00000153037	rs1644099	5	112966635	G	A	0.494736850261688	-0.473801732063293	0.074775829911232	1.39914621565997e-08	TRUE	reported	CD4_Memory_stim_16h_500kb_combined	40.14863684811
ENSG00000154743	rs17279604	3	12482105	G	C	0.084210529923439	1.38697397708893	0.174493193626404	1.18349152061066e-11	TRUE	reported	CD4_Memory_stim_16h_500kb_combined	63.1800031039147
ENSG00000154945	rs72839230	17	50688530	T	C	0.105263158679008	-1.40552043914795	0.159368336200714	2.41948669191903e-13	TRUE	reported	CD4_Memory_stim_16h_500kb_combined	77.7804145955008
ENSG00000155542	rs2662019	5	56967277	A	G	0.168421059846878	-1.06386005878448	0.0881308540701866	1.57794305789099e-19	TRUE	reported	CD4_Memory_stim_16h_500kb_combined	145.717949265179
ENSG00000155970	rs6988540	8	17112058	A	G	0.157894730567932	-0.906297147274017	0.149857506155968	4.77233875952047e-08	TRUE	reported	CD4_Memory_stim_16h_500kb_combined	36.5749906588716
ENSG00000156030	rs6830	14	73701728	G	A	0.321052640676498	-0.971862494945526	0.0939546078443527	2.76533480353165e-16	TRUE	reported	CD4_Memory_stim_16h_500kb_combined	106.997462150832
ENSG00000156261	rs56161101	21	29078468	G	T	0.121052630245686	0.333243936300278	0.0409728698432446	5.19207749556941e-12	TRUE	reported	CD4_Memory_stim_16h_500kb_combined	66.150288603584
ENSG00000156398	rs10883768	10	102728216	T	C	0.15263158082962	-1.04736089706421	0.170283153653145	3.08621476908141e-08	TRUE	reported	CD4_Memory_stim_16h_500kb_combined	37.8311324432619
ENSG00000157992	rs6716894	2	27360406	A	G	0.400000005960464	0.999151527881622	0.115015812218189	4.36991434471874e-13	TRUE	reported	CD4_Memory_stim_16h_500kb_combined	75.4653537718536
ENSG00000158161	rs56302332	1	27971577	G	C	0.242105260491371	-1.27387678623199	0.0783383324742317	8.96540330194675e-27	TRUE	reported	CD4_Memory_stim_16h_500kb_combined	264.427245762932
ENSG00000158525	rs17164853	7	130363820	A	G	0.247368425130844	1.2225661277771	0.117298156023026	1.95580581332439e-16	TRUE	reported	CD4_Memory_stim_16h_500kb_combined	108.633143918797
ENSG00000159063	rs4331134	11	78034898	C	A	0.378947377204895	-0.586422085762024	0.078993484377861	1.21887455389622e-10	TRUE	reported	CD4_Memory_stim_16h_500kb_combined	55.1109750571269
ENSG00000159479	rs6954	1	43450971	C	T	0.426315784454346	0.358813524246216	0.0573937222361565	2.00752104691796e-08	TRUE	reported	CD4_Memory_stim_16h_500kb_combined	39.0848837610539
ENSG00000160072	rs1695855	1	1423062	C	T	0.0578947365283966	-0.839206576347351	0.110293529927731	5.36483941693392e-11	TRUE	reported	CD4_Memory_stim_16h_500kb_combined	57.894550191018
ENSG00000160124	rs10934586	3	122347493	A	G	0.373684197664261	1.06973695755005	0.0813349857926369	1.73213551507857e-21	TRUE	reported	CD4_Memory_stim_16h_500kb_combined	172.981321291313
ENSG00000160193	rs57117335	21	42812121	G	C	0.084210529923439	-1.12720084190369	0.0858990103006363	1.95826581728552e-21	TRUE	reported	CD4_Memory_stim_16h_500kb_combined	172.197280670425
ENSG00000160194	rs4148974	21	42903610	C	T	0.0736842080950737	-2.0634081363678	0.110405780375004	1.55078467621373e-30	TRUE	reported	CD4_Memory_stim_16h_500kb_combined	349.290403460463
ENSG00000160213	rs2838398	21	43817408	T	C	0.389473676681519	-0.779313921928406	0.0992525517940521	1.82128307125613e-11	TRUE	reported	CD4_Memory_stim_16h_500kb_combined	61.651196087596
ENSG00000160221	rs35985715	21	44070803	G	A	0.168421059846878	1.672398686409	0.0689328834414482	4.3805215845454e-38	TRUE	reported	CD4_Memory_stim_16h_500kb_combined	588.608792175666
ENSG00000160284	rs73144744	21	46191371	T	C	0.121052630245686	-1.38209569454193	0.175195425748825	1.54421868192427e-11	TRUE	reported	CD4_Memory_stim_16h_500kb_combined	62.2344280380959
ENSG00000160310	rs9978010	21	46592097	G	A	0.357894748449326	-0.205843687057495	0.0304348282516003	2.21327149462163e-09	TRUE	reported	CD4_Memory_stim_16h_500kb_combined	45.7439216373291
ENSG00000160410	rs404584	19	40585239	A	G	0.478947371244431	0.594770491123199	0.0795284062623978	9.55299876693203e-11	TRUE	reported	CD4_Memory_stim_16h_500kb_combined	55.9312168481391
ENSG00000161016	rs2954658	8	144792397	T	C	0.484210520982742	1.00234162807465	0.0490947477519512	4.99531168786696e-33	TRUE	reported	CD4_Memory_stim_16h_500kb_combined	416.832399830571
ENSG00000161055	rs4700961	5	180580693	G	A	0.105263158679008	1.99074172973633	0.0998961701989174	2.44569180249507e-32	TRUE	reported	CD4_Memory_stim_16h_500kb_combined	397.129512887364
ENSG00000162076	rs12925794	16	2905947	T	C	0.473684221506119	-0.718829810619354	0.104404240846634	1.30243672773517e-09	TRUE	reported	CD4_Memory_stim_16h_500kb_combined	47.4040971200614
ENSG00000162613	rs17391694	1	78157942	C	T	0.063157893717289	-0.85403573513031	0.113779969513416	8.46433991328076e-11	TRUE	reported	CD4_Memory_stim_16h_500kb_combined	56.3404692831314
ENSG00000163599	rs3087243	2	203874196	G	A	0.410526305437088	0.432834833860397	0.0394796766340733	1.83849872860116e-17	TRUE	reported	CD4_Memory_stim_16h_500kb_combined	120.197998500971
ENSG00000163875	rs4535966	1	37504431	T	C	0.473684221506119	0.493140786886215	0.0736556872725487	2.97691276418409e-09	TRUE	reported	CD4_Memory_stim_16h_500kb_combined	44.8259265525291
ENSG00000163931	rs62256054	3	53288413	G	C	0.231578946113586	-0.818843424320221	0.0701430588960648	8.57277635752373e-19	TRUE	reported	CD4_Memory_stim_16h_500kb_combined	136.280064059718
ENSG00000163956	rs7672287	4	3534275	A	C	0.273684203624725	0.54013067483902	0.0615108758211136	2.87078814161254e-13	TRUE	reported	CD4_Memory_stim_16h_500kb_combined	77.1070100415594
ENSG00000164008	rs11210706	1	42730883	A	G	0.478947371244431	-0.839880764484406	0.116740070283413	3.35287194010439e-10	TRUE	reported	CD4_Memory_stim_16h_500kb_combined	51.7601312425058
ENSG00000164111	rs62320617	4	121647825	C	A	0.0684210509061813	1.20156240463257	0.174749746918678	1.35558775428992e-09	TRUE	reported	CD4_Memory_stim_16h_500kb_combined	47.2780495842696
ENSG00000164300	rs55777108	5	80140363	G	A	0.489473670721054	0.366885364055634	0.0541913248598576	2.14910843106092e-09	TRUE	reported	CD4_Memory_stim_16h_500kb_combined	45.8354222645018
ENSG00000164308	rs2927608	5	96916728	G	A	0.436842113733292	1.18835484981537	0.0449928306043148	1.18237637291472e-40	TRUE	reported	CD4_Memory_stim_16h_500kb_combined	697.598684302581
ENSG00000164346	rs150752502	5	74707454	T	C	0.136842101812363	0.592671453952789	0.0715918019413948	2.71466236705872e-12	TRUE	reported	CD4_Memory_stim_16h_500kb_combined	68.5332665909891
ENSG00000164548	rs7782764	7	23436300	G	A	0.157894730567932	0.888394594192505	0.118687123060226	9.28338937036706e-11	TRUE	reported	CD4_Memory_stim_16h_500kb_combined	56.0279340625888
ENSG00000164615	rs79082746	5	134716318	A	C	0.115789473056793	0.761850893497467	0.119338110089302	1.140634168983e-08	TRUE	reported	CD4_Memory_stim_16h_500kb_combined	40.7550706960008
ENSG00000164978	rs10814074	9	34165202	C	T	0.121052630245686	1.3707320690155	0.164605557918549	2.18192708546348e-12	TRUE	reported	CD4_Memory_stim_16h_500kb_combined	69.3451603411614
ENSG00000165275	rs10814620	9	37788914	T	C	0.410526305437088	-0.669410467147827	0.104936838150024	1.16433103084287e-08	TRUE	reported	CD4_Memory_stim_16h_500kb_combined	40.6938752176729
ENSG00000165410	rs9789	14	34712580	T	C	0.147368416190147	0.968480288982391	0.125545382499695	3.36002023291935e-11	TRUE	reported	CD4_Memory_stim_16h_500kb_combined	59.5086480616678
ENSG00000165476	rs72838794	10	63611137	C	A	0.257894724607468	0.875244140625	0.116597890853882	8.44601673445725e-11	TRUE	reported	CD4_Memory_stim_16h_500kb_combined	56.3478091582583
ENSG00000165714	rs4570678	12	12465060	C	T	0.110526315867901	-1.00051307678223	0.156483322381973	1.09383018068096e-08	TRUE	reported	CD4_Memory_stim_16h_500kb_combined	40.8798620862797
ENSG00000165983	rs7080624	10	16427651	A	G	0.489473670721054	0.528138041496277	0.0848392397165298	2.24875934957101e-08	TRUE	reported	CD4_Memory_stim_16h_500kb_combined	38.7526463734219
ENSG00000166165	rs55859054	14	103487329	T	A	0.394736856222153	0.710039079189301	0.104491978883743	1.92776125259375e-09	TRUE	reported	CD4_Memory_stim_16h_500kb_combined	46.174116701401
ENSG00000166260	rs2541239	17	55104590	G	T	0.273684203624725	-0.729704678058624	0.10683124512434	1.65298986044761e-09	TRUE	reported	CD4_Memory_stim_16h_500kb_combined	46.6549448779526
ENSG00000166275	rs12775431	10	102852007	A	C	0.247368425130844	-0.872658252716064	0.0948290899395943	4.37085836095258e-14	TRUE	reported	CD4_Memory_stim_16h_500kb_combined	84.6847548941645
ENSG00000166347	rs2051332	18	74239283	G	A	0.17368420958519	-0.839952945709229	0.106461077928543	1.53813694973642e-11	TRUE	reported	CD4_Memory_stim_16h_500kb_combined	62.2484005307159
ENSG00000166435	rs4944963	11	74892136	G	A	0.221052631735802	1.16501033306122	0.0788561403751373	2.59990701840359e-24	TRUE	reported	CD4_Memory_stim_16h_500kb_combined	218.267222208263
ENSG00000166503	rs28444867	15	83107504	C	A	0.063157893717289	1.72648143768311	0.209794476628304	3.38026804359638e-12	TRUE	reported	CD4_Memory_stim_16h_500kb_combined	67.7229279988444
ENSG00000166750	rs11655209	17	35224870	A	T	0.394736856222153	0.255841881036758	0.0321114026010036	1.08865448925064e-11	TRUE	reported	CD4_Memory_stim_16h_500kb_combined	63.4782181858023
ENSG00000166847	rs62032983	16	23642022	C	T	0.242105260491371	0.768177628517151	0.081877775490284	1.96259418940016e-14	TRUE	reported	CD4_Memory_stim_16h_500kb_combined	88.0220016585283
ENSG00000166896	rs10747788	12	57921555	C	T	0.336842119693756	-0.893868625164032	0.0935661867260933	9.15302894320241e-15	TRUE	reported	CD4_Memory_stim_16h_500kb_combined	91.2661072537674
ENSG00000166938	rs147864813	15	66304850	G	A	0.34736841917038	-0.931190192699432	0.129583075642586	3.47925223382506e-10	TRUE	reported	CD4_Memory_stim_16h_500kb_combined	51.6392848761023
ENSG00000167220	rs79420880	18	47137316	C	T	0.084210529923439	1.23186707496643	0.177437961101532	1.0131654778437e-09	TRUE	reported	CD4_Memory_stim_16h_500kb_combined	48.1986216103976
ENSG00000167515	rs12596491	16	88862009	C	T	0.321052640676498	-0.396647244691849	0.0582616254687309	1.82256492077043e-09	TRUE	reported	CD4_Memory_stim_16h_500kb_combined	46.3493544302151
ENSG00000167671	rs732716	19	4366222	A	G	0.310526311397552	-1.02978265285492	0.123712711036205	2.21523131916156e-12	TRUE	reported	CD4_Memory_stim_16h_500kb_combined	69.2887130762855
ENSG00000167768	rs2741159	12	52677598	A	C	0.415789484977722	0.890663146972656	0.0850545912981033	1.57746850822777e-16	TRUE	reported	CD4_Memory_stim_16h_500kb_combined	109.655758068913
ENSG00000167792	rs4360710	11	67590605	G	T	0.447368413209915	-0.459100514650345	0.0696835145354271	4.7295137808676e-09	TRUE	reported	CD4_Memory_stim_16h_500kb_combined	43.4065697124829
ENSG00000167965	rs55932224	16	2192913	C	T	0.084210529923439	0.75236040353775	0.108678765594959	1.10447875892375e-09	TRUE	reported	CD4_Memory_stim_16h_500kb_combined	47.9250381835396
ENSG00000167969	rs10721	16	2253495	G	A	0.189473688602448	-0.741307318210602	0.118290118873119	1.88255433165832e-08	TRUE	reported	CD4_Memory_stim_16h_500kb_combined	39.2735028802431
ENSG00000168028	rs4407352	3	39403242	G	A	0.310526311397552	-0.259366273880005	0.0363055281341076	4.18661566327889e-10	TRUE	reported	CD4_Memory_stim_16h_500kb_combined	51.0365710598379
ENSG00000168268	rs1010554	3	52508903	T	C	0.484210520982742	1.02535426616669	0.0636269003152847	1.54547258000242e-26	TRUE	reported	CD4_Memory_stim_16h_500kb_combined	259.696653109991
ENSG00000168275	rs10910420	1	234373513	G	C	0.436842113733292	0.489185363054276	0.0746228396892548	5.4527701743977e-09	TRUE	reported	CD4_Memory_stim_16h_500kb_combined	42.9737610621769
ENSG00000168291	rs4681844	3	58346719	G	A	0.215789467096329	-0.748171985149384	0.107800088822842	1.02277374178561e-09	TRUE	reported	CD4_Memory_stim_16h_500kb_combined	48.1686691256497
ENSG00000168385	rs75590598	2	241246239	G	A	0.147368416190147	0.851880073547363	0.0837091729044914	5.77958733848791e-16	TRUE	reported	CD4_Memory_stim_16h_500kb_combined	103.564477326175
ENSG00000168653	rs1969857	1	39011141	G	A	0.300000011920929	-0.736884295940399	0.0495843105018139	1.84896044176736e-24	TRUE	reported	CD4_Memory_stim_16h_500kb_combined	220.856428764836
ENSG00000168765	rs11101980	1	109651023	T	G	0.384210526943207	-0.996540069580078	0.11600387096405	6.7276111842504e-13	TRUE	reported	CD4_Memory_stim_16h_500kb_combined	73.7979959775945
ENSG00000168827	rs3867390	3	158678617	A	T	0.410526305437088	-0.417442321777344	0.0599250122904778	9.13928598501664e-10	TRUE	reported	CD4_Memory_stim_16h_500kb_combined	48.5262454945402
ENSG00000169682	rs11643297	16	28961947	G	A	0.278947383165359	0.712265253067017	0.100658364593983	5.64274550736764e-10	TRUE	reported	CD4_Memory_stim_16h_500kb_combined	50.0707130940213
ENSG00000169738	rs9908344	17	82034939	A	G	0.205263152718544	0.876198410987854	0.099929541349411	3.04117876524828e-13	TRUE	reported	CD4_Memory_stim_16h_500kb_combined	76.8806655339597
ENSG00000170291	rs222850	17	7234631	C	G	0.400000005960464	1.01164925098419	0.0444899052381516	3.6995538873825e-36	TRUE	reported	CD4_Memory_stim_16h_500kb_combined	517.055267899629
ENSG00000170430	rs12241533	10	129646763	G	A	0.405263155698776	-0.877888321876526	0.0903204381465912	4.36944127418837e-15	TRUE	reported	CD4_Memory_stim_16h_500kb_combined	94.4727314954073
ENSG00000170889	rs10048513	19	54200852	G	C	0.336842119693756	0.481164693832397	0.0652648136019707	1.5284671079402e-10	TRUE	reported	CD4_Memory_stim_16h_500kb_combined	54.3537236154567
ENSG00000171033	rs71500596	8	78524083	A	T	0.184210523962975	-1.22977149486542	0.115436606109142	7.11760297164198e-17	TRUE	reported	CD4_Memory_stim_16h_500kb_combined	113.491084173941
ENSG00000171067	rs2512604	11	68251962	G	A	0.436842113733292	-0.611912190914154	0.0583080984652042	1.42723511811533e-16	TRUE	reported	CD4_Memory_stim_16h_500kb_combined	110.133756887519
ENSG00000171103	rs7607844	2	28748872	A	T	0.310526311397552	0.562354028224945	0.0892289653420448	1.617633294157e-08	TRUE	reported	CD4_Memory_stim_16h_500kb_combined	39.7198780593633
ENSG00000171202	rs2196168	11	85655718	A	G	0.142105266451836	0.485349059104919	0.0744938179850578	6.48418434266421e-09	TRUE	reported	CD4_Memory_stim_16h_500kb_combined	42.4490443178332
ENSG00000171262	rs8036878	15	38451691	A	C	0.231578946113586	0.547056317329407	0.0833349525928497	5.24234322264607e-09	TRUE	reported	CD4_Memory_stim_16h_500kb_combined	43.0932937458274
ENSG00000171421	rs11741881	5	1832126	T	C	0.194736838340759	0.53154069185257	0.0480419583618641	1.1875073371e-17	TRUE	reported	CD4_Memory_stim_16h_500kb_combined	122.414152362624
ENSG00000171469	rs8101008	19	9608081	T	C	0.221052631735802	-0.535215020179749	0.0862317904829979	2.43261862516572e-08	TRUE	reported	CD4_Memory_stim_16h_500kb_combined	38.5231488135428
ENSG00000171530	rs254385	5	77758979	A	G	0.452631592750549	-0.649698853492737	0.077971875667572	2.13273465581452e-12	TRUE	reported	CD4_Memory_stim_16h_500kb_combined	69.4301714264668
ENSG00000171574	rs34023391	19	58402001	G	A	0.215789467096329	-0.795081913471222	0.129866689443588	3.48136151898251e-08	TRUE	reported	CD4_Memory_stim_16h_500kb_combined	37.4824706121331
ENSG00000171806	rs12130372	1	169788175	A	G	0.084210529923439	-0.820346236228943	0.123346447944641	3.61019304730988e-09	TRUE	reported	CD4_Memory_stim_16h_500kb_combined	44.2324591237165
ENSG00000172057	rs4065275	17	39924612	A	G	0.494736850261688	0.504208981990814	0.0633118078112602	1.10538440835411e-11	TRUE	reported	CD4_Memory_stim_16h_500kb_combined	63.4237222701654
ENSG00000172469	rs4435952	6	95547585	C	T	0.484210520982742	0.68910014629364	0.110653460025787	2.22599082659759e-08	TRUE	reported	CD4_Memory_stim_16h_500kb_combined	38.7824005362698
ENSG00000172543	rs583887	11	65876556	C	T	0.168421059846878	-0.644559681415558	0.0920846462249756	7.88986171743712e-10	TRUE	reported	CD4_Memory_stim_16h_500kb_combined	48.9950070013251
ENSG00000172922	rs55775277	11	65690104	T	G	0.357894748449326	-0.601791560649872	0.0882909595966339	1.76036832708179e-09	TRUE	reported	CD4_Memory_stim_16h_500kb_combined	46.4579146775389
ENSG00000173113	rs1806967	11	64311471	A	G	0.0947368443012238	-1.24323189258575	0.063981257379055	1.26521449062041e-31	TRUE	reported	CD4_Memory_stim_16h_500kb_combined	377.571098662271
ENSG00000173272	rs12475060	2	131483737	C	A	0.163157895207405	1.28251147270203	0.11937753111124	4.79996400197612e-17	TRUE	reported	CD4_Memory_stim_16h_500kb_combined	115.419006546923
ENSG00000173457	rs12794145	11	64239012	C	T	0.189473688602448	0.414436250925064	0.0661192536354065	1.87330651627166e-08	TRUE	reported	CD4_Memory_stim_16h_500kb_combined	39.2879698263153
ENSG00000173517	rs11857450	15	77510449	C	G	0.268421053886414	-0.752151727676392	0.115690872073174	6.88465211593746e-09	TRUE	reported	CD4_Memory_stim_16h_500kb_combined	42.2680999053006
ENSG00000173660	rs61784601	1	46330048	G	A	0.131578952074051	-0.458244204521179	0.0576373748481274	1.17359103083355e-11	TRUE	reported	CD4_Memory_stim_16h_500kb_combined	63.209969058545
ENSG00000173917	rs1022088	17	48502428	A	T	0.389473676681519	-1.0600768327713	0.0969784632325172	2.11709247901441e-17	TRUE	reported	CD4_Memory_stim_16h_500kb_combined	119.487944783538
ENSG00000174775	rs12785860	11	531224	A	G	0.331578940153122	0.609989106655121	0.0857350751757622	4.75958692287068e-10	TRUE	reported	CD4_Memory_stim_16h_500kb_combined	50.6205771763677
ENSG00000174837	rs3890541	19	6922961	A	C	0.457894742488861	0.836554706096649	0.0920039564371109	7.13641213297133e-14	TRUE	reported	CD4_Memory_stim_16h_500kb_combined	82.6752822164738
ENSG00000175581	rs7937252	11	73911877	A	G	0.0736842080950737	1.22456252574921	0.168716996908188	2.53300262732185e-10	TRUE	reported	CD4_Memory_stim_16h_500kb_combined	52.6798169028179
ENSG00000175611	rs78124555	9	95866942	A	G	0.178947374224663	0.976590156555176	0.105066232383251	2.89240581091077e-14	TRUE	reported	CD4_Memory_stim_16h_500kb_combined	86.3969412301718
ENSG00000175691	rs35699176	19	2936537	G	A	0.063157893717289	1.70774841308594	0.237708851695061	3.50764560059763e-10	TRUE	reported	CD4_Memory_stim_16h_500kb_combined	51.6127586984085
ENSG00000176209	rs2974332	8	42566300	T	C	0.410526305437088	0.640497446060181	0.102564014494419	2.06776339791469e-08	TRUE	reported	CD4_Memory_stim_16h_500kb_combined	38.9982197339722
ENSG00000176422	rs7298123	12	56466289	T	C	0.242105260491371	0.976403653621674	0.088117353618145	1.1048549651248e-17	TRUE	reported	CD4_Memory_stim_16h_500kb_combined	122.782338374521
ENSG00000176531	rs12974077	19	43505423	C	G	0.247368425130844	0.965668678283691	0.118906751275063	5.47915014521788e-12	TRUE	reported	CD4_Memory_stim_16h_500kb_combined	65.9543224323138
ENSG00000176978	rs3814504	9	137047496	G	C	0.263157904148102	0.754079163074493	0.0967214480042458	2.33094440974672e-11	TRUE	reported	CD4_Memory_stim_16h_500kb_combined	60.7838635765829
ENSG00000177150	rs3809899	18	13664223	C	T	0.431578934192657	0.551129281520844	0.0769562050700188	3.87457143184469e-10	TRUE	reported	CD4_Memory_stim_16h_500kb_combined	51.2884630586083
ENSG00000177465	rs10137768	14	73606788	C	T	0.400000005960464	0.879686415195465	0.0816988050937653	4.32025293225531e-17	TRUE	reported	CD4_Memory_stim_16h_500kb_combined	115.93761477179
ENSG00000177697	rs7127272	11	835719	A	G	0.252631574869156	-0.712695956230164	0.0835940390825272	8.99237278500153e-13	TRUE	reported	CD4_Memory_stim_16h_500kb_combined	72.6872050013765
ENSG00000177830	rs28439945	11	855318	C	T	0.278947383165359	0.50254362821579	0.0764450430870056	5.03427961770212e-09	TRUE	reported	CD4_Memory_stim_16h_500kb_combined	43.2164294233424
ENSG00000177971	rs8035987	15	75458042	T	C	0.268421053886414	-0.470267236232758	0.075438492000103	2.16767026590781e-08	TRUE	reported	CD4_Memory_stim_16h_500kb_combined	38.8600583011377
ENSG00000178209	rs62522556	8	143931282	T	C	0.373684197664261	-0.596378743648529	0.0796547308564186	9.206947035144e-11	TRUE	reported	CD4_Memory_stim_16h_500kb_combined	56.0558784112193
ENSG00000178381	rs4999286	7	1159870	G	C	0.363157898187637	1.01060938835144	0.0799165293574333	1.41021042317855e-20	TRUE	reported	CD4_Memory_stim_16h_500kb_combined	159.916555570913
ENSG00000179918	rs12448354	16	30482309	G	A	0.452631592750549	0.661486744880676	0.0842654705047607	1.83589285956714e-11	TRUE	reported	CD4_Memory_stim_16h_500kb_combined	61.6230219499785
ENSG00000180104	rs72717432	5	444695	G	A	0.368421047925949	1.0288313627243	0.0926631689071655	1.00344667532888e-17	TRUE	reported	CD4_Memory_stim_16h_500kb_combined	123.274739402526
ENSG00000180376	rs282534	3	56600516	A	G	0.221052631735802	0.568209826946259	0.0723948180675507	1.84629950155635e-11	TRUE	reported	CD4_Memory_stim_16h_500kb_combined	61.6030930993068
ENSG00000180398	rs6544939	2	46916091	G	T	0.084210529923439	0.953703641891479	0.15080352127552	1.47380537395352e-08	TRUE	reported	CD4_Memory_stim_16h_500kb_combined	39.9948357160503
ENSG00000180992	rs6883	6	44113981	A	G	0.436842113733292	0.675972282886505	0.0728047862648964	3.02797373847803e-14	TRUE	reported	CD4_Memory_stim_16h_500kb_combined	86.2060835696693
ENSG00000181649	rs61871219	11	2939311	C	T	0.178947374224663	-0.874459326267242	0.0895736888051033	3.61419326616204e-15	TRUE	reported	CD4_Memory_stim_16h_500kb_combined	95.3055756086422
ENSG00000182362	rs2839180	21	46261213	C	T	0.357894748449326	0.673324406147003	0.106141597032547	1.35581824638581e-08	TRUE	reported	CD4_Memory_stim_16h_500kb_combined	40.2418073628333
ENSG00000182648	rs7795368	7	156636942	C	A	0.32631579041481	-0.928878009319305	0.125904083251953	1.49395725977549e-10	TRUE	reported	CD4_Memory_stim_16h_500kb_combined	54.4299245567626
ENSG00000182871	rs7276306	21	45479529	A	G	0.0789473652839661	1.2817907333374	0.161366298794746	1.21137155673739e-11	TRUE	reported	CD4_Memory_stim_16h_500kb_combined	63.096980902363
ENSG00000182919	rs11020522	11	93805884	G	A	0.363157898187637	0.83995509147644	0.0883272513747215	1.11199746666353e-14	TRUE	reported	CD4_Memory_stim_16h_500kb_combined	90.4321178805531
ENSG00000183172	rs133370	22	42069256	C	T	0.352631568908691	-1.06084489822388	0.106904618442059	1.77155824599256e-15	TRUE	reported	CD4_Memory_stim_16h_500kb_combined	98.4715669248296
ENSG00000183386	rs4360494	1	37990219	C	G	0.405263155698776	0.948522984981537	0.0739966332912445	6.87562606361393e-21	TRUE	reported	CD4_Memory_stim_16h_500kb_combined	164.312951765182
ENSG00000183780	rs594657	1	234313951	C	T	0.368421047925949	1.04907512664795	0.0790620893239975	1.07277113036736e-21	TRUE	reported	CD4_Memory_stim_16h_500kb_combined	176.066449415546
ENSG00000183891	rs35957485	2	19890916	G	A	0.0894736871123314	1.54188799858093	0.15302112698555	9.0022357994937e-16	TRUE	reported	CD4_Memory_stim_16h_500kb_combined	101.531981932006
ENSG00000184752	rs835044	12	95003776	C	T	0.252631574869156	1.15828192234039	0.0708287954330444	6.37077053856395e-27	TRUE	reported	CD4_Memory_stim_16h_500kb_combined	267.429211971141
ENSG00000184903	rs37667	7	111382425	A	G	0.431578934192657	0.763157725334167	0.120515145361423	1.42228324305855e-08	TRUE	reported	CD4_Memory_stim_16h_500kb_combined	40.1000904200422
ENSG00000185262	rs2585751	17	76265596	C	T	0.415789484977722	0.536493301391602	0.0883457064628601	4.29524504034517e-08	TRUE	reported	CD4_Memory_stim_16h_500kb_combined	36.877180721664
ENSG00000185324	rs543938798	16	89686691	A	G	0.0736842080950737	-1.85117828845978	0.204054519534111	7.82456373883594e-14	TRUE	reported	CD4_Memory_stim_16h_500kb_combined	82.3008005215468
ENSG00000185651	rs390387	22	21557957	G	A	0.178947374224663	-0.416921705007553	0.0486134514212608	7.17226046007811e-13	TRUE	reported	CD4_Memory_stim_16h_500kb_combined	73.5522730309513
ENSG00000185808	rs2000415	21	37167542	G	A	0.357894748449326	0.897485435009003	0.0994265228509903	9.5815331782459e-14	TRUE	reported	CD4_Memory_stim_16h_500kb_combined	81.4798677731457
ENSG00000186230	rs1989455	19	57366826	T	G	0.421052634716034	-0.867119193077087	0.105978548526764	4.17663904080551e-12	TRUE	reported	CD4_Memory_stim_16h_500kb_combined	66.9455422983712
ENSG00000187624	rs28380314	17	402837	A	G	0.247368425130844	1.37842035293579	0.0845934227108955	7.91812938113023e-27	TRUE	reported	CD4_Memory_stim_16h_500kb_combined	265.515671616862
ENSG00000187994	rs8110393	19	38870080	G	A	0.484210550785065	0.658940672874451	0.101647220551968	7.46446415217751e-09	TRUE	reported	CD4_Memory_stim_16h_500kb_combined	42.0244090007393
ENSG00000188372	rs11762806	7	76558969	A	G	0.336842119693756	1.10466492176056	0.117166921496391	1.59805536159533e-14	TRUE	reported	CD4_Memory_stim_16h_500kb_combined	88.8896279249164
ENSG00000188690	rs12253180	10	125783601	G	A	0.200000002980232	0.782076179981232	0.125546336174011	2.20870001989357e-08	TRUE	reported	CD4_Memory_stim_16h_500kb_combined	38.8052093560047
ENSG00000188732	rs6415248	7	23674669	C	T	0.473684221506119	0.972524523735046	0.0988210365176201	2.5479162846546e-15	TRUE	reported	CD4_Memory_stim_16h_500kb_combined	96.8505995320364
ENSG00000188735	rs11043192	12	121771707	G	A	0.063157893717289	1.55409944057465	0.199502095580101	2.39946342241263e-11	TRUE	reported	CD4_Memory_stim_16h_500kb_combined	60.6823909942362
ENSG00000188846	rs2371187	3	40447395	A	G	0.331578940153122	-0.442411363124847	0.0520347841084003	9.98659023331135e-13	TRUE	reported	CD4_Memory_stim_16h_500kb_combined	72.2878040717317
ENSG00000189077	rs2302429	7	75985459	G	A	0.178947374224663	0.771063089370728	0.127705633640289	4.97619654684861e-08	TRUE	reported	CD4_Memory_stim_16h_500kb_combined	36.4552193348265
ENSG00000189144	rs11083429	19	37616584	C	G	0.421052634716034	0.517861187458038	0.0847809836268425	3.69517888767127e-08	TRUE	reported	CD4_Memory_stim_16h_500kb_combined	37.3103930169205
ENSG00000189241	rs138147200	6	116346150	C	T	0.205263152718544	-0.599069118499756	0.094850204885006	1.52639895442857e-08	TRUE	reported	CD4_Memory_stim_16h_500kb_combined	39.8912200018277
ENSG00000189306	rs8313	22	42512737	G	A	0.178947374224663	-0.926169633865356	0.108310870826244	8.02874836533915e-13	TRUE	reported	CD4_Memory_stim_16h_500kb_combined	73.1201342882581
ENSG00000196151	rs7600280	2	159216152	G	A	0.373684197664261	-0.741812646389008	0.101517125964165	2.03892038292989e-10	TRUE	reported	CD4_Memory_stim_16h_500kb_combined	53.3961368861458
ENSG00000196405	rs1190987	14	100028901	C	T	0.157894730567932	0.215941473841667	0.0338255949318409	1.14064868382632e-08	TRUE	reported	CD4_Memory_stim_16h_500kb_combined	40.7550316530169
ENSG00000196421	rs817338	20	63972848	T	C	0.194736838340759	0.984274446964264	0.137642711400986	4.06059487947403e-10	TRUE	reported	CD4_Memory_stim_16h_500kb_combined	51.1359092491326
ENSG00000196504	rs6746079	2	152658175	T	C	0.405263155698776	0.487387597560883	0.0553997755050659	2.66563775804497e-13	TRUE	reported	CD4_Memory_stim_16h_500kb_combined	77.3985701192824
ENSG00000196562	rs3091670	20	47554741	A	G	0.378947377204895	1.14415681362152	0.11311374604702	7.58444640787708e-16	TRUE	reported	CD4_Memory_stim_16h_500kb_combined	102.315241031574
ENSG00000196653	rs56084453	3	44721338	A	G	0.205263152718544	1.04511022567749	0.155264914035797	2.54683401408271e-09	TRUE	reported	CD4_Memory_stim_16h_500kb_combined	45.3082762384507
ENSG00000196655	rs58709307	11	119006853	C	T	0.210526317358017	0.999583899974823	0.0575187616050243	1.52313723286098e-28	TRUE	reported	CD4_Memory_stim_16h_500kb_combined	302.008697912589
ENSG00000196683	rs9942684	7	22809526	A	G	0.342105269432068	-0.35430496931076	0.033586461097002	1.12335459268626e-16	TRUE	reported	CD4_Memory_stim_16h_500kb_combined	111.282274910568
ENSG00000197043	rs2303038	5	151155452	C	T	0.200000002980232	0.975142121315002	0.076634980738163	1.0160178650135e-20	TRUE	reported	CD4_Memory_stim_16h_500kb_combined	161.913002833819
ENSG00000197345	rs678904	11	68848132	T	A	0.294736832380295	-0.344933837652206	0.0334814563393593	3.32284274538449e-16	TRUE	reported	CD4_Memory_stim_16h_500kb_combined	106.136049873403
ENSG00000197728	rs10876864	12	56007301	A	G	0.415789484977722	1.25034427642822	0.0533971078693867	5.0072745406872e-37	TRUE	reported	CD4_Memory_stim_16h_500kb_combined	548.306949814904
ENSG00000197766	rs1651895	19	866018	G	A	0.273684203624725	0.793363094329834	0.123587012290955	9.79417715835611e-09	TRUE	reported	CD4_Memory_stim_16h_500kb_combined	41.2095926435739
ENSG00000197958	rs10987645	9	127418944	G	C	0.400000005960464	-0.487632095813751	0.0464943461120129	1.46838597833466e-16	TRUE	reported	CD4_Memory_stim_16h_500kb_combined	109.997870507974
ENSG00000198015	rs10735318	12	93465779	G	A	0.489473670721054	0.601733267307281	0.0486032851040363	4.28190694270426e-20	TRUE	reported	CD4_Memory_stim_16h_500kb_combined	153.276931086686
ENSG00000198171	rs8362	20	3213332	G	A	0.32631579041481	-0.455597370862961	0.0729460492730141	2.06054680721367e-08	TRUE	reported	CD4_Memory_stim_16h_500kb_combined	39.0084655501972
ENSG00000198380	rs7608909	2	69419987	A	G	0.315789461135864	0.725477814674377	0.0804724544286728	1.0081537915964e-13	TRUE	reported	CD4_Memory_stim_16h_500kb_combined	81.2744009314679
ENSG00000198468	rs10864021	1	212874525	C	T	0.415789484977722	-0.946255683898926	0.127684697508812	1.28988508652634e-10	TRUE	reported	CD4_Memory_stim_16h_500kb_combined	54.9211090388397
ENSG00000198586	rs2557799	2	170983739	A	G	0.363157898187637	-0.702354967594147	0.0684012845158577	3.86102714404287e-16	TRUE	reported	CD4_Memory_stim_16h_500kb_combined	105.4349998943
ENSG00000198625	rs4951407	1	204588942	G	T	0.268421053886414	0.615903377532959	0.0734259411692619	1.66340055189633e-12	TRUE	reported	CD4_Memory_stim_16h_500kb_combined	70.3600480608743
ENSG00000198734	rs2239853	1	169556528	T	C	0.5	-0.427815735340118	0.0476780869066715	1.21744366714604e-13	TRUE	reported	CD4_Memory_stim_16h_500kb_combined	80.5148274384502
ENSG00000203666	rs12403396	1	244985432	T	C	0.452631592750549	0.816334307193756	0.119581684470177	1.68103842663383e-09	TRUE	reported	CD4_Memory_stim_16h_500kb_combined	46.602236926259
ENSG00000203760	rs9398803	6	126362448	A	G	0.473684221506119	-0.370738506317139	0.0540712401270866	1.47551251052887e-09	TRUE	reported	CD4_Memory_stim_16h_500kb_combined	47.0113509115517
ENSG00000203791	rs11245344	10	124730213	T	C	0.405263155698776	0.723472893238068	0.0927451476454735	2.28722836516596e-11	TRUE	reported	CD4_Memory_stim_16h_500kb_combined	60.8502173409415
ENSG00000204161	rs7084861	10	49095491	C	T	0.263157904148102	0.586609959602356	0.0781749337911606	8.54791987789211e-11	TRUE	reported	CD4_Memory_stim_16h_500kb_combined	56.3071855701563
ENSG00000204711	rs17518030	9	69812730	G	C	0.115789473056793	1.30677163600922	0.143511325120926	6.73073901894078e-14	TRUE	reported	CD4_Memory_stim_16h_500kb_combined	82.9138439156576
ENSG00000204954	rs1177457	12	103942349	C	T	0.294736832380295	-0.695518910884857	0.109942838549614	1.46100111699202e-08	TRUE	reported	CD4_Memory_stim_16h_500kb_combined	40.0206367698564
ENSG00000206573	rs6443237	3	9395777	A	G	0.305263161659241	-0.49049511551857	0.0677611231803894	2.76033847297211e-10	TRUE	reported	CD4_Memory_stim_16h_500kb_combined	52.3972122952412
ENSG00000211751	rs3114487	7	142785078	C	T	0.468421041965485	-0.724226772785187	0.0735302790999413	2.45807258489644e-15	TRUE	reported	CD4_Memory_stim_16h_500kb_combined	97.010048602905
ENSG00000211753	rs10278178	7	142705318	T	C	0.394736856222153	-1.02231931686401	0.0876161754131317	8.78626394765821e-19	TRUE	reported	CD4_Memory_stim_16h_500kb_combined	136.145894809291
ENSG00000211778	rs2049788	14	21736286	G	A	0.331578940153122	-0.802992939949036	0.115174070000648	8.90561622800816e-10	TRUE	reported	CD4_Memory_stim_16h_500kb_combined	48.6087021458862
ENSG00000213512	rs4376712	1	89056829	C	T	0.484210550785065	0.898408174514771	0.0821160972118378	2.03000335887172e-17	TRUE	reported	CD4_Memory_stim_16h_500kb_combined	119.699073639977
ENSG00000213625	rs12564738	1	65420459	C	G	0.489473670721054	0.587291300296783	0.0945597216486931	2.39058269898353e-08	TRUE	reported	CD4_Memory_stim_16h_500kb_combined	38.5740078822721
ENSG00000214026	rs12812	11	1956322	G	A	0.168421059846878	-0.865477621555328	0.0652088597416878	1.05798110461448e-21	TRUE	reported	CD4_Memory_stim_16h_500kb_combined	176.156419195614
ENSG00000214078	rs17093027	20	35731196	A	T	0.0736842080950737	-1.86127460002899	0.135336101055145	1.49918788987605e-22	TRUE	reported	CD4_Memory_stim_16h_500kb_combined	189.144440373116
ENSG00000214087	rs8071084	17	81667132	T	G	0.15263158082962	-1.52751910686493	0.11316043138504	4.20058027315062e-22	TRUE	reported	CD4_Memory_stim_16h_500kb_combined	182.214995146965
ENSG00000214401	rs62060947	17	46192556	T	C	0.178947374224663	1.26801037788391	0.111490681767464	3.1184326632196e-18	TRUE	reported	CD4_Memory_stim_16h_500kb_combined	129.350607760958
ENSG00000215845	rs2516841	1	161040984	G	A	0.263157904148102	0.665884256362915	0.0689506456255913	5.76254046700577e-15	TRUE	reported	CD4_Memory_stim_16h_500kb_combined	93.2654563599641
ENSG00000220205	rs11658322	17	8268011	T	C	0.257894724607468	-0.358147889375687	0.0545740872621536	5.2866625674731e-09	TRUE	reported	CD4_Memory_stim_16h_500kb_combined	43.0677149862953
ENSG00000221923	rs2059817	19	52379032	G	A	0.34736841917038	1.09858906269073	0.0950072258710861	1.37758262938438e-18	TRUE	reported	CD4_Memory_stim_16h_500kb_combined	133.70796143477
ENSG00000221947	rs13255886	8	70653719	G	T	0.478947371244431	0.941705644130707	0.105400651693344	1.44577490616866e-13	TRUE	reported	CD4_Memory_stim_16h_500kb_combined	79.8258872782686
ENSG00000224877	rs2255166	17	81239762	C	T	0.494736850261688	-0.41734766960144	0.0527678430080414	1.41101125999029e-11	TRUE	reported	CD4_Memory_stim_16h_500kb_combined	62.5543192001568
ENSG00000226266	rs1972709	2	159712477	G	A	0.0947368443012238	1.31378710269928	0.212793052196503	2.79535802641679e-08	TRUE	reported	CD4_Memory_stim_16h_500kb_combined	38.118438388526
ENSG00000226899	rs10901846	10	124957702	G	A	0.257894724607468	1.32609212398529	0.10889495909214	1.0062209037904e-19	TRUE	reported	CD4_Memory_stim_16h_500kb_combined	148.296820281425
ENSG00000227191	rs62443295	7	38165931	G	A	0.105263158679008	-0.821892440319061	0.119389668107033	1.30783123082381e-09	TRUE	reported	CD4_Memory_stim_16h_500kb_combined	47.3910664636498
ENSG00000228716	rs374288546	5	80600556	T	A	0.257894724607468	-0.667341887950897	0.104562096297741	1.14905802322252e-08	TRUE	reported	CD4_Memory_stim_16h_500kb_combined	40.733169856801
ENSG00000229056	rs36081214	2	196271733	T	C	0.257894724607468	0.624237358570099	0.0945359766483307	4.4361167124231e-09	TRUE	reported	CD4_Memory_stim_16h_500kb_combined	43.6018866883021
ENSG00000229999	rs139919	22	40330179	T	C	0.194736838340759	-1.02855515480042	0.0968618839979172	8.2756893938946e-17	TRUE	reported	CD4_Memory_stim_16h_500kb_combined	112.758514613467
ENSG00000230555	rs2999232	10	43514945	A	G	0.163157895207405	-0.983164072036743	0.139949768781662	7.05617133882346e-10	TRUE	reported	CD4_Memory_stim_16h_500kb_combined	49.3523263119015
ENSG00000231177	rs2544005	3	10281574	T	C	0.400000005960464	-0.762003362178802	0.120916530489922	1.62092276871983e-08	TRUE	reported	CD4_Memory_stim_16h_500kb_combined	39.713889270401
ENSG00000233016	rs11145844	9	136719546	C	T	0.084210529923439	-1.67901468276978	0.132969602942467	1.52498468116556e-20	TRUE	reported	CD4_Memory_stim_16h_500kb_combined	159.442554644886
ENSG00000234171	rs62106013	2	3557938	T	G	0.331578940153122	-0.849717259407043	0.0920598730444908	3.86414883877244e-14	TRUE	reported	CD4_Memory_stim_16h_500kb_combined	85.1938286597968
ENSG00000235750	rs2685	1	175158635	C	T	0.436842113733292	-0.461546897888184	0.0625191256403923	1.46241577299871e-10	TRUE	reported	CD4_Memory_stim_16h_500kb_combined	54.5011770304278
ENSG00000236935	rs479777	11	64340005	T	C	0.321052640676498	0.798056662082672	0.118502758443356	2.50994940788317e-09	TRUE	reported	CD4_Memory_stim_16h_500kb_combined	45.3534715354486
ENSG00000237651	rs1729660	2	61138677	C	T	0.457894742488861	1.05966603755951	0.0717237815260887	2.59591225663831e-24	TRUE	reported	CD4_Memory_stim_16h_500kb_combined	218.278857879241
ENSG00000237945	rs8130507	21	33931656	C	T	0.394736856222153	-0.498168677091599	0.0685356855392456	2.416647098825e-10	TRUE	reported	CD4_Memory_stim_16h_500kb_combined	52.8347080719894
ENSG00000240344	rs2136600	2	200877622	C	T	0.231578946113586	-1.17353141307831	0.0790791586041451	2.00884247308033e-24	TRUE	reported	CD4_Memory_stim_16h_500kb_combined	220.224361217421
ENSG00000241945	rs2276530	21	44024948	C	G	0.178947374224663	1.22275173664093	0.126630797982216	5.79763947933687e-15	TRUE	reported	CD4_Memory_stim_16h_500kb_combined	93.2390606085583
ENSG00000243317	rs6467603	7	135664525	T	A	0.200000002980232	-1.03939390182495	0.127795323729515	5.19235338498512e-12	TRUE	reported	CD4_Memory_stim_16h_500kb_combined	66.1500846090619
ENSG00000244752	rs6519611	22	25449888	C	G	0.0789473652839661	2.27656388282776	0.109927244484425	1.94874991970645e-33	TRUE	reported	CD4_Memory_stim_16h_500kb_combined	428.893040980119
ENSG00000245888	rs2283562	16	27347442	C	T	0.484210520982742	0.265564858913422	0.0437219329178333	4.27184959923129e-08	TRUE	reported	CD4_Memory_stim_16h_500kb_combined	36.8928754005637
ENSG00000245954	rs13140099	4	152101223	G	A	0.305263161659241	-0.823204159736633	0.0722685754299164	2.88991803744749e-18	TRUE	reported	CD4_Memory_stim_16h_500kb_combined	129.752616640121
ENSG00000249859	rs11997631	8	127988253	C	G	0.321052640676498	0.892538666725159	0.0878158882260323	6.11850492110863e-16	TRUE	reported	CD4_Memory_stim_16h_500kb_combined	103.30179849969
ENSG00000250317	rs936234	4	25917487	A	G	0.336842119693756	-0.727669477462769	0.0962462723255157	6.64855904485682e-11	TRUE	reported	CD4_Memory_stim_16h_500kb_combined	57.1610872808247
ENSG00000251022	rs3940815	4	82915572	T	A	0.268421053886414	-1.23704612255096	0.0873771905899048	2.95930272083865e-23	TRUE	reported	CD4_Memory_stim_16h_500kb_combined	200.435955600991
ENSG00000251580	rs2285864	4	6668588	C	T	0.15263158082962	-0.742274940013885	0.121244989335537	3.48409084838392e-08	TRUE	reported	CD4_Memory_stim_16h_500kb_combined	37.4802084685322
ENSG00000254397	rs10840243	11	9461946	G	A	0.463157892227173	-1.19540905952454	0.079877533018589	1.23251960132426e-24	TRUE	reported	CD4_Memory_stim_16h_500kb_combined	223.966879394811
ENSG00000254635	rs6481526	10	28500895	C	T	0.447368413209915	0.612564146518707	0.0828180909156799	1.37456611073417e-10	TRUE	reported	CD4_Memory_stim_16h_500kb_combined	54.7082367318712
ENSG00000254682	rs2002064	11	71452374	A	G	0.184210523962975	-1.21272659301758	0.117792531847954	3.423695238585e-16	TRUE	reported	CD4_Memory_stim_16h_500kb_combined	105.996198230505
ENSG00000256053	rs1136165	14	103521843	T	G	0.405263155698776	0.516972959041595	0.0739735513925552	8.28028695023325e-10	TRUE	reported	CD4_Memory_stim_16h_500kb_combined	48.8407940688719
ENSG00000257103	rs587259	19	34165501	C	T	0.315789461135864	0.385578721761703	0.0623182989656925	2.64247385556617e-08	TRUE	reported	CD4_Memory_stim_16h_500kb_combined	38.2820281080011
ENSG00000257949	rs2665967	17	76020753	C	T	0.242105260491371	-0.942611455917358	0.134352892637253	7.34608676192004e-10	TRUE	reported	CD4_Memory_stim_16h_500kb_combined	49.2233746414481
ENSG00000258181	rs855155	12	47248949	C	T	0.305263161659241	0.783036172389984	0.124313078820705	1.64177897917612e-08	TRUE	reported	CD4_Memory_stim_16h_500kb_combined	39.6761939273526
ENSG00000259865	rs10754539	1	247202128	A	G	0.394736856222153	-0.435892790555954	0.0709039196372032	3.12638758747577e-08	TRUE	reported	CD4_Memory_stim_16h_500kb_combined	37.7936541052664
ENSG00000260349	rs34932929	16	9099866	T	G	0.215789467096329	-1.17215275764465	0.129731103777885	9.21932536813169e-14	TRUE	reported	CD4_Memory_stim_16h_500kb_combined	81.6357150154991
ENSG00000260708	rs5769136	22	46760806	T	C	0.378947377204895	-1.2270096540451	0.0957498773932457	6.98269776686455e-21	TRUE	reported	CD4_Memory_stim_16h_500kb_combined	164.217526528913
ENSG00000262967	rs56281705	17	50672015	C	T	0.110526315867901	-1.44063544273376	0.17113284766674	1.4537535499939e-12	TRUE	reported	CD4_Memory_stim_16h_500kb_combined	70.8665737561267
ENSG00000263272	rs8072363	17	5432432	C	T	0.284210532903671	1.0228625535965	0.0525370128452778	1.11401553756031e-31	TRUE	reported	CD4_Memory_stim_16h_500kb_combined	379.056376955304
ENSG00000266472	rs11205357	1	150295378	C	T	0.400000005960464	-0.456360876560211	0.0684134662151337	3.31205974539346e-09	TRUE	reported	CD4_Memory_stim_16h_500kb_combined	44.4972960986995
ENSG00000267458	rs2900660	19	12912045	A	C	0.421052634716034	0.610014498233795	0.0998810082674026	3.70788928787966e-08	TRUE	reported	CD4_Memory_stim_16h_500kb_combined	37.3004849783512
ENSG00000268001	rs16981882	19	48252010	T	C	0.205263152718544	-1.27303373813629	0.115095302462578	1.20516431460537e-17	TRUE	reported	CD4_Memory_stim_16h_500kb_combined	122.338916542849
ENSG00000269893	rs658642	4	118279119	C	T	0.463157892227173	0.918163895606995	0.0898531302809715	4.8057335989326e-16	TRUE	reported	CD4_Memory_stim_16h_500kb_combined	104.41767033768
ENSG00000272211	rs16844650	2	196080661	C	T	0.236842110753059	-0.783401966094971	0.0597921870648861	2.12903134856928e-21	TRUE	reported	CD4_Memory_stim_16h_500kb_combined	171.664477447736
ENSG00000272831	rs12532650	7	66836966	C	T	0.0578947365283966	1.39068567752838	0.187992304563522	1.36810411978933e-10	TRUE	reported	CD4_Memory_stim_16h_500kb_combined	54.7239982305754
ENSG00000273611	rs9906189	17	36549567	A	G	0.484210550785065	0.86125648021698	0.0771557614207268	7.74871152870176e-18	TRUE	reported	CD4_Memory_stim_16h_500kb_combined	124.602937886536
ENSG00000277149	rs55931045	7	72737931	T	A	0.163157895207405	1.32362985610962	0.113657496869564	9.66977180058933e-19	TRUE	reported	CD4_Memory_stim_16h_500kb_combined	135.624120537861
ENSG00000280670	rs781066	1	45477484	T	C	0.310526311397552	0.92557966709137	0.107802122831345	6.86934502546133e-13	TRUE	reported	CD4_Memory_stim_16h_500kb_combined	73.7179051092894
ENSG00000003402	rs10184098	2	201139467	G	C	0.235955059528351	-0.550419867038727	0.0257547050714493	6.75611045508312e-33	TRUE	reported	CD4_Memory_stim_40h_500kb_combined	456.746302474156
ENSG00000005020	rs3801850	7	26780958	T	C	0.25842696428299	0.667124450206757	0.0869722217321396	6.30996506474644e-11	TRUE	reported	CD4_Memory_stim_40h_500kb_combined	58.8372799401004
ENSG00000005436	rs10221782	2	75659517	G	A	0.438202261924744	0.238241851329803	0.0356616415083408	4.2663057503724e-09	TRUE	reported	CD4_Memory_stim_40h_500kb_combined	44.6306745310789
ENSG00000006282	rs9890200	17	50547162	A	C	0.297752797603607	-0.941817283630371	0.0733817592263222	2.7493005141996e-20	TRUE	reported	CD4_Memory_stim_40h_500kb_combined	164.724073624485
ENSG00000010626	rs12831467	12	6886522	A	C	0.387640446424484	0.566360354423523	0.084038682281971	3.33187310835669e-09	TRUE	reported	CD4_Memory_stim_40h_500kb_combined	45.4179179648375
ENSG00000012963	rs1263387	14	93200035	G	A	0.280898869037628	0.413259357213974	0.0473788566887379	6.87034929120764e-13	TRUE	reported	CD4_Memory_stim_40h_500kb_combined	76.0810046499155
ENSG00000013573	rs2111770	12	31108437	T	C	0.421348303556442	-0.412694454193115	0.06768399477005	4.85381593802259e-08	TRUE	reported	CD4_Memory_stim_40h_500kb_combined	37.1779380335832
ENSG00000013725	rs34383631	11	61025858	C	T	0.382022470235825	-0.227701500058174	0.0314149111509323	3.84396104758688e-10	TRUE	reported	CD4_Memory_stim_40h_500kb_combined	52.5363760393858
ENSG00000022556	rs269913	19	54970301	T	C	0.49438202381134	0.809441089630127	0.124297127127647	8.65647135055102e-09	TRUE	reported	CD4_Memory_stim_40h_500kb_combined	42.408050805812
ENSG00000026297	rs444210	6	166976754	G	A	0.460674166679382	0.33106130361557	0.0359732359647751	8.75972491264801e-14	TRUE	reported	CD4_Memory_stim_40h_500kb_combined	84.6950110046473
ENSG00000026751	rs2295616	1	160740367	G	A	0.275280892848969	-0.480852365493774	0.0782589390873909	3.9981496652726e-08	TRUE	reported	CD4_Memory_stim_40h_500kb_combined	37.7533593154893
ENSG00000029534	rs11774972	8	41766587	C	T	0.426966279745102	0.672604560852051	0.103568620979786	9.32855699072723e-09	TRUE	reported	CD4_Memory_stim_40h_500kb_combined	42.1757902272549
ENSG00000029639	rs9371371	6	155303970	G	A	0.410112351179123	0.338750958442688	0.040746845304966	3.98262821283339e-12	TRUE	reported	CD4_Memory_stim_40h_500kb_combined	69.1151228481236
ENSG00000031691	rs2501965	6	49488832	G	A	0.432584255933762	0.444063544273376	0.037340309470892	1.17253975339863e-18	TRUE	reported	CD4_Memory_stim_40h_500kb_combined	141.427679551666
ENSG00000033178	rs1047961	4	67612836	G	A	0.438202261924744	0.624207377433777	0.0538617335259914	4.01221507820687e-18	TRUE	reported	CD4_Memory_stim_40h_500kb_combined	134.306533687756
ENSG00000033867	rs11709954	3	27379936	C	T	0.25280898809433	-0.384008467197418	0.0535852126777172	5.44957872006283e-10	TRUE	reported	CD4_Memory_stim_40h_500kb_combined	51.3560583237916
ENSG00000035115	rs7605824	2	280819	G	A	0.382022470235825	-0.731970012187958	0.0591273009777069	1.66139602032956e-19	TRUE	reported	CD4_Memory_stim_40h_500kb_combined	153.253523421147
ENSG00000035141	rs2618230	2	70312721	G	A	0.421348303556442	-0.146931305527687	0.0145340776070952	1.86079102747821e-15	TRUE	reported	CD4_Memory_stim_40h_500kb_combined	102.200665827493
ENSG00000036257	rs1523918	2	224519711	A	G	0.443820238113403	0.42388054728508	0.0574614405632019	2.21988103292604e-10	TRUE	reported	CD4_Memory_stim_40h_500kb_combined	54.4169195679778
ENSG00000036448	rs28718089	8	2128379	A	G	0.483146071434021	0.709896266460419	0.0773929804563522	9.97479318273176e-14	TRUE	reported	CD4_Memory_stim_40h_500kb_combined	84.136925916881
ENSG00000038002	rs4690522	4	177439897	C	A	0.297752797603607	-0.388343185186386	0.0403208322823048	1.40972319550963e-14	TRUE	reported	CD4_Memory_stim_40h_500kb_combined	92.7624906250745
ENSG00000041357	rs11072762	15	78429103	G	C	0.477528095245361	-0.165953427553177	0.0218978356570005	9.36139289934559e-11	TRUE	reported	CD4_Memory_stim_40h_500kb_combined	57.4341329442018
ENSG00000042286	rs2310991	10	70171890	C	A	0.365168541669846	0.280397206544876	0.046016912907362	4.93491576461053e-08	TRUE	reported	CD4_Memory_stim_40h_500kb_combined	37.1289275384107
ENSG00000042493	rs1877955	2	85427403	C	G	0.280898869037628	-0.546458840370178	0.0778017044067383	9.99396143620573e-10	TRUE	reported	CD4_Memory_stim_40h_500kb_combined	49.3329050013501
ENSG00000043514	rs12123609	1	39837955	C	T	0.106741569936275	-0.660754203796387	0.0996784791350365	5.30443288170142e-09	TRUE	reported	CD4_Memory_stim_40h_500kb_combined	43.9417211367457
ENSG00000047662	rs6819132	4	17688129	G	T	0.320224732160568	1.08053410053253	0.0898416563868523	6.81076085214188e-19	TRUE	reported	CD4_Memory_stim_40h_500kb_combined	144.651004556751
ENSG00000050344	rs2073536	7	26152078	T	C	0.449438214302063	-0.343741893768311	0.0530982315540314	1.01680090303405e-08	TRUE	reported	CD4_Memory_stim_40h_500kb_combined	41.9087605169385
ENSG00000055950	rs10883565	10	100943677	T	C	0.24157303571701	0.208808079361916	0.0252778101712465	5.00249400532453e-12	TRUE	reported	CD4_Memory_stim_40h_500kb_combined	68.2363363441203
ENSG00000060069	rs7238206	18	79684285	C	T	0.303370773792267	0.523317873477936	0.0805214121937752	9.14199460769731e-09	TRUE	reported	CD4_Memory_stim_40h_500kb_combined	42.2384886269291
ENSG00000063660	rs9288734	2	240403124	T	C	0.410112351179123	0.815050542354584	0.0805923342704773	1.83107269898832e-15	TRUE	reported	CD4_Memory_stim_40h_500kb_combined	102.277855125535
ENSG00000063854	rs9933403	16	1800193	C	T	0.151685386896133	0.221045345067978	0.0349134914577007	1.84247133754475e-08	TRUE	reported	CD4_Memory_stim_40h_500kb_combined	40.0844735110107
ENSG00000064201	rs10831733	11	2303210	C	T	0.370786517858505	-0.839331805706024	0.114063702523708	2.40081657724206e-10	TRUE	reported	CD4_Memory_stim_40h_500kb_combined	54.146754646004
ENSG00000065268	rs4806884	19	984554	G	C	0.483146071434021	0.349141091108322	0.0268392264842987	1.39031718668986e-20	TRUE	reported	CD4_Memory_stim_40h_500kb_combined	169.223993334046
ENSG00000069974	rs550079218	15	55209884	G	A	0.196629211306572	-0.347147226333618	0.034306712448597	1.78774597255974e-15	TRUE	reported	CD4_Memory_stim_40h_500kb_combined	102.392747020811
ENSG00000070770	rs2731758	16	58194179	G	A	0.174157306551933	-0.776976883411407	0.0877240374684334	3.8552162801252e-13	TRUE	reported	CD4_Memory_stim_40h_500kb_combined	78.4474755186573
ENSG00000070831	rs4654783	1	22113027	C	T	0.297752797603607	0.341454327106476	0.045214869081974	1.04966316510846e-10	TRUE	reported	CD4_Memory_stim_40h_500kb_combined	57.0299099780107
ENSG00000074071	rs761065	16	1773443	G	C	0.398876398801804	0.0819819793105125	0.0112094786018133	2.90737222447311e-10	TRUE	reported	CD4_Memory_stim_40h_500kb_combined	53.4891841996001
ENSG00000075914	rs72864819	3	44999397	G	T	0.0561797767877579	0.326991409063339	0.0462872534990311	8.4083986443512e-10	TRUE	reported	CD4_Memory_stim_40h_500kb_combined	49.9056666067484
ENSG00000076944	rs11260005	19	7634918	C	G	0.432584255933762	-0.166497781872749	0.0255717616528273	8.69807244790464e-09	TRUE	reported	CD4_Memory_stim_40h_500kb_combined	42.3931422611113
ENSG00000077935	rs2272804	22	45413743	C	A	0.376404494047165	-0.568930745124817	0.082519568502903	1.7289918908518e-09	TRUE	reported	CD4_Memory_stim_40h_500kb_combined	47.5340600817545
ENSG00000077984	rs4356723	20	24918415	T	C	0.123595505952835	-0.816168785095215	0.121950164437294	4.05567512872273e-09	TRUE	reported	CD4_Memory_stim_40h_500kb_combined	44.7914561362001
ENSG00000079257	rs2304408	3	158603091	G	C	0.269662916660309	0.422667294740677	0.0499458536505699	2.09905860488896e-12	TRUE	reported	CD4_Memory_stim_40h_500kb_combined	71.614078469999
ENSG00000079332	rs12412099	10	70200192	T	C	0.455056190490723	0.15755595266819	0.0239349808543921	6.4404379959665e-09	TRUE	reported	CD4_Memory_stim_40h_500kb_combined	43.3314740591292
ENSG00000079691	rs9348676	6	25398198	T	C	0.24719101190567	0.98357766866684	0.14460714161396	2.55985963472399e-09	TRUE	reported	CD4_Memory_stim_40h_500kb_combined	46.2634308381385
ENSG00000081665	rs737195	19	19775388	A	G	0.235955059528351	0.971159398555756	0.0679850503802299	1.05507821318792e-22	TRUE	reported	CD4_Memory_stim_40h_500kb_combined	204.058263950718
ENSG00000082212	rs584357	18	50918879	G	A	0.365168541669846	-0.15825554728508	0.024159288033843	7.37087908067523e-09	TRUE	reported	CD4_Memory_stim_40h_500kb_combined	42.9091212986897
ENSG00000083642	rs506645	13	32733572	T	C	0.297752797603607	0.344091027975082	0.0543382242321968	1.83357363610698e-08	TRUE	reported	CD4_Memory_stim_40h_500kb_combined	40.0992097801975
ENSG00000083845	rs2241787	19	58394796	T	C	0.426966279745102	-0.351372927427292	0.0479643233120441	2.76114064130064e-10	TRUE	reported	CD4_Memory_stim_40h_500kb_combined	53.666089470791
ENSG00000083937	rs12486932	3	87272380	C	T	0.269662916660309	0.205155953764915	0.0300026834011078	2.19669173846648e-09	TRUE	reported	CD4_Memory_stim_40h_500kb_combined	46.7571521520861
ENSG00000084072	rs12074147	1	39738050	T	C	0.359550565481186	-0.153757080435753	0.0226743817329407	2.79291744681423e-09	TRUE	reported	CD4_Memory_stim_40h_500kb_combined	45.9832158071978
ENSG00000084207	rs684928	11	67562271	G	A	0.398876398801804	0.212539047002792	0.025038480758667	1.87720308279856e-12	TRUE	reported	CD4_Memory_stim_40h_500kb_combined	72.0545665366629
ENSG00000085063	rs831636	11	33718052	G	A	0.320224732160568	-0.334248125553131	0.0496855638921261	3.50501005332861e-09	TRUE	reported	CD4_Memory_stim_40h_500kb_combined	45.2561405712161
ENSG00000085491	rs12047867	1	108184285	G	A	0.449438214302063	-0.39292123913765	0.057469192892313	2.20454751800966e-09	TRUE	reported	CD4_Memory_stim_40h_500kb_combined	46.7456081522665
ENSG00000085871	rs814272	4	139668390	T	G	0.488764047622681	-0.63944935798645	0.0677837654948235	3.27098097806284e-14	TRUE	reported	CD4_Memory_stim_40h_500kb_combined	88.9940414195726
ENSG00000086061	rs1016673	9	32982450	C	T	0.337078660726547	-0.169578433036804	0.0138881439343095	3.26522443385407e-19	TRUE	reported	CD4_Memory_stim_40h_500kb_combined	149.09147735674
ENSG00000086062	rs34919692	9	33120213	A	G	0.106741569936275	-0.715018212795258	0.079718604683876	2.38263937746507e-13	TRUE	reported	CD4_Memory_stim_40h_500kb_combined	80.4479221016342
ENSG00000086504	rs11648905	16	375298	G	T	0.460674166679382	-0.230761632323265	0.0308028515428305	1.35861174474069e-10	TRUE	reported	CD4_Memory_stim_40h_500kb_combined	56.123579130856
ENSG00000089012	rs6135470	20	1634909	G	A	0.202247187495232	-0.611277520656586	0.0824831575155258	1.91829340904903e-10	TRUE	reported	CD4_Memory_stim_40h_500kb_combined	54.9219938214198
ENSG00000089335	rs377288561	19	34703217	C	T	0.123595505952835	-0.567626595497131	0.0731734856963158	4.34940567815518e-11	TRUE	reported	CD4_Memory_stim_40h_500kb_combined	60.1752611988026
ENSG00000089639	rs35553578	19	19601725	G	C	0.292134821414948	-0.382245153188705	0.0540561191737652	8.16633226185971e-10	TRUE	reported	CD4_Memory_stim_40h_500kb_combined	50.0027912221584
ENSG00000089693	rs59226301	12	6756947	A	G	0.320224732160568	-0.156687930226326	0.0217165630310774	4.42600564705852e-10	TRUE	reported	CD4_Memory_stim_40h_500kb_combined	52.0581705572088
ENSG00000089876	rs28755005	10	125950410	T	A	0.410112351179123	-0.588536977767944	0.0711826607584953	4.84470365989509e-12	TRUE	reported	CD4_Memory_stim_40h_500kb_combined	68.3595309762272
ENSG00000091136	rs722689	7	107859890	G	A	0.455056190490723	-0.92567902803421	0.0686419829726219	2.1896353207961e-21	TRUE	reported	CD4_Memory_stim_40h_500kb_combined	181.861683374158
ENSG00000091640	rs4790716	17	4962633	G	A	0.0617977529764175	0.251114279031754	0.0403959453105927	2.96900001641828e-08	TRUE	reported	CD4_Memory_stim_40h_500kb_combined	38.6426824402052
ENSG00000092203	rs2282046	14	21477256	A	G	0.376404494047165	0.215550005435944	0.0267825108021498	1.24661611889329e-11	TRUE	reported	CD4_Memory_stim_40h_500kb_combined	64.7729234380993
ENSG00000096872	rs4463511	9	27063177	T	C	0.168539330363274	-0.429805129766464	0.0665352791547775	1.07761250254678e-08	TRUE	reported	CD4_Memory_stim_40h_500kb_combined	41.729119629915
ENSG00000097033	rs263438	1	86704810	T	G	0.101123593747616	0.237461522221565	0.0388378538191319	4.52888108040519e-08	TRUE	reported	CD4_Memory_stim_40h_500kb_combined	37.383163432391
ENSG00000099308	rs1566029	19	18147702	T	C	0.5	-0.478085458278656	0.0724378228187561	5.98970159032649e-09	TRUE	reported	CD4_Memory_stim_40h_500kb_combined	43.5592397003484
ENSG00000099940	rs73160986	22	20752297	T	C	0.112359553575516	0.484600454568863	0.0585594400763512	4.6934166166654e-12	TRUE	reported	CD4_Memory_stim_40h_500kb_combined	68.4815849776201
ENSG00000099956	rs34930567	22	23804061	T	C	0.123595505952835	-0.267741441726685	0.0273239146918058	6.92280814339239e-15	TRUE	reported	CD4_Memory_stim_40h_500kb_combined	96.0163856497619
ENSG00000099977	rs11090298	22	23919874	G	A	0.25842696428299	0.320365875959396	0.0487155877053738	6.61622777071597e-09	TRUE	reported	CD4_Memory_stim_40h_500kb_combined	43.2470619868334
ENSG00000100075	rs2854643	22	19202196	C	T	0.331460684537888	0.597992062568665	0.0445103608071804	2.66151442111805e-21	TRUE	reported	CD4_Memory_stim_40h_500kb_combined	180.49642703054
ENSG00000100299	rs2071421	22	50625988	T	C	0.146067410707474	-1.16065907478333	0.1041095033288	2.44044532644876e-17	TRUE	reported	CD4_Memory_stim_40h_500kb_combined	124.287826548725
ENSG00000100347	rs55826926	22	43971369	C	T	0.157303377985954	-0.194407120347023	0.0317674167454243	4.42683247469604e-08	TRUE	reported	CD4_Memory_stim_40h_500kb_combined	37.450751241592
ENSG00000100365	rs2413426	22	36861813	A	G	0.25842696428299	0.503805637359619	0.0808201134204865	2.76310660734594e-08	TRUE	reported	CD4_Memory_stim_40h_500kb_combined	38.8585986200487
ENSG00000100376	rs5764719	22	45389967	A	C	0.112359553575516	1.09857141971588	0.12943023443222	1.88324130753035e-12	TRUE	reported	CD4_Memory_stim_40h_500kb_combined	72.0418931655262
ENSG00000100410	rs5758324	22	41391946	G	T	0.140449434518814	0.137863874435425	0.0223534144461155	3.63435384670467e-08	TRUE	reported	CD4_Memory_stim_40h_500kb_combined	38.0376097423054
ENSG00000100744	rs972726	14	96302896	A	G	0.370786517858505	0.285737484693527	0.0342972166836262	3.6913297653604e-12	TRUE	reported	CD4_Memory_stim_40h_500kb_combined	69.4091426963865
ENSG00000100804	rs11846575	14	23022075	C	G	0.292134821414948	0.0898683145642281	0.0140976998955011	1.53747886103867e-08	TRUE	reported	CD4_Memory_stim_40h_500kb_combined	40.6365351493817
ENSG00000100979	rs441346	20	45910853	C	G	0.455056190490723	0.379457652568817	0.0365983955562115	6.26649119219467e-16	TRUE	reported	CD4_Memory_stim_40h_500kb_combined	107.49853310953
ENSG00000101158	rs17851253	20	58989640	C	T	0.134831458330154	-0.409257590770721	0.0430038943886757	2.29556635400338e-14	TRUE	reported	CD4_Memory_stim_40h_500kb_combined	90.5686539801999
ENSG00000101161	rs817337	20	63972147	C	T	0.0955056175589561	0.526632368564606	0.0506386272609234	5.48707852095478e-16	TRUE	reported	CD4_Memory_stim_40h_500kb_combined	108.156157454863
ENSG00000101166	rs151356	20	59032894	G	A	0.219101130962372	0.160218343138695	0.0241408571600914	5.12989848808618e-09	TRUE	reported	CD4_Memory_stim_40h_500kb_combined	44.0472804779014
ENSG00000101181	rs2184161	20	62201219	G	A	0.426966279745102	-0.766195833683014	0.06053227186203	5.51592150245373e-20	TRUE	reported	CD4_Memory_stim_40h_500kb_combined	160.215903930473
ENSG00000101236	rs397095	20	3931990	G	T	0.280898869037628	-0.495062053203583	0.0707642734050751	1.1246397763956e-09	TRUE	reported	CD4_Memory_stim_40h_500kb_combined	48.9430662158942
ENSG00000101751	rs1893958	18	54303259	C	T	0.410112351179123	-0.572628557682037	0.0930339470505714	3.82569436763052e-08	TRUE	reported	CD4_Memory_stim_40h_500kb_combined	37.8846354596378
ENSG00000102898	rs8182201	16	68057247	T	G	0.191011235117912	-0.21439690887928	0.0235686283558607	1.38034100773821e-13	TRUE	reported	CD4_Memory_stim_40h_500kb_combined	82.7500800456371
ENSG00000103202	rs4600469	16	395102	G	A	0.443820238113403	0.47912386059761	0.0621656887233257	5.39174721803216e-11	TRUE	reported	CD4_Memory_stim_40h_500kb_combined	59.4010470083117
ENSG00000103254	rs9935916	16	720983	G	A	0.432584255933762	0.242010429501534	0.0353291407227516	2.08582386262267e-09	TRUE	reported	CD4_Memory_stim_40h_500kb_combined	46.9247551921746
ENSG00000103356	rs28656176	16	23531071	G	C	0.207865163683891	-0.568683624267578	0.0919144153594971	3.35086900789024e-08	TRUE	reported	CD4_Memory_stim_40h_500kb_combined	38.2801990050663
ENSG00000103876	rs1370276	15	80157986	C	T	0.365168541669846	0.243476197123528	0.0362826585769653	3.76110806832643e-09	TRUE	reported	CD4_Memory_stim_40h_500kb_combined	45.0313343064285
ENSG00000104047	rs1976551	15	49630829	G	C	0.415730327367783	0.317359119653702	0.0404393374919891	2.94893222381779e-11	TRUE	reported	CD4_Memory_stim_40h_500kb_combined	61.5876880607422
ENSG00000104497	rs1463255	8	81895114	A	G	0.387640446424484	0.628280758857727	0.0815620496869087	5.48756516836797e-11	TRUE	reported	CD4_Memory_stim_40h_500kb_combined	59.3377749050215
ENSG00000104518	rs1545536	8	143560999	C	T	0.235955059528351	0.376458555459976	0.0511750802397728	2.42309048217835e-10	TRUE	reported	CD4_Memory_stim_40h_500kb_combined	54.1149520923331
ENSG00000104613	rs7018235	8	19825187	G	A	0.264044940471649	-0.191764071583748	0.0297428611665964	1.13499008444187e-08	TRUE	reported	CD4_Memory_stim_40h_500kb_combined	41.5689444317891
ENSG00000104731	rs78112313	16	87724673	C	T	0.134831458330154	-0.632538139820099	0.100476339459419	2.13857590223356e-08	TRUE	reported	CD4_Memory_stim_40h_500kb_combined	39.6319850194211
ENSG00000105193	rs484379	19	39434414	T	G	0.365168541669846	0.523926496505737	0.0535753220319748	7.52115229535114e-15	TRUE	reported	CD4_Memory_stim_40h_500kb_combined	95.6337409758275
ENSG00000105404	rs35009020	19	41928397	G	C	0.477528095245361	0.304652482271194	0.0466369651257992	7.95133275898113e-09	TRUE	reported	CD4_Memory_stim_40h_500kb_combined	42.6725778819746
ENSG00000105483	rs149811283	19	48246210	T	C	0.0449438206851482	-0.740974068641663	0.0892422199249268	4.16829390576119e-12	TRUE	reported	CD4_Memory_stim_40h_500kb_combined	68.9390491727495
ENSG00000105607	rs2974754	19	12951169	C	T	0.426966279745102	-0.236776351928711	0.0324030034244061	2.98786521733338e-10	TRUE	reported	CD4_Memory_stim_40h_500kb_combined	53.3956793765785
ENSG00000105750	rs56240903	19	20944956	G	A	0.101123593747616	1.34691417217255	0.121127255260944	2.74602124976705e-17	TRUE	reported	CD4_Memory_stim_40h_500kb_combined	123.650561448958
ENSG00000105939	rs3087999	7	139047528	C	G	0.432584255933762	-0.440288871526718	0.0297557543963194	1.57911336387256e-23	TRUE	reported	CD4_Memory_stim_40h_500kb_combined	218.944220975472
ENSG00000106459	rs6948697	7	129741316	G	C	0.438202261924744	-0.532974243164062	0.0845716074109077	2.08024885865535e-08	TRUE	reported	CD4_Memory_stim_40h_500kb_combined	39.7157961510045
ENSG00000106603	rs849184	7	43770165	G	T	0.314606755971909	0.360891371965408	0.0426178388297558	2.04937590081346e-12	TRUE	reported	CD4_Memory_stim_40h_500kb_combined	71.708419948515
ENSG00000106733	rs11144225	9	75092384	A	T	0.415730327367783	-0.46016651391983	0.0526965968310833	6.58347274046654e-13	TRUE	reported	CD4_Memory_stim_40h_500kb_combined	76.2543960640111
ENSG00000107020	rs2381277	9	5381870	G	A	0.337078660726547	0.238272294402122	0.0286518968641758	3.93905919006685e-12	TRUE	reported	CD4_Memory_stim_40h_500kb_combined	69.1576671716832
ENSG00000107771	rs17663697	10	84516538	G	A	0.168539330363274	-0.281901091337204	0.0446038544178009	1.92975519417002e-08	TRUE	reported	CD4_Memory_stim_40h_500kb_combined	39.9437408170614
ENSG00000107796	rs4064	10	88991623	G	C	0.348314613103867	-0.452310681343079	0.0706252828240395	1.35839168660221e-08	TRUE	reported	CD4_Memory_stim_40h_500kb_combined	41.015998403117
ENSG00000108384	rs12935851	17	58522883	C	A	0.174157306551933	0.244613930583	0.0176405403763056	5.10736245324452e-22	TRUE	reported	CD4_Memory_stim_40h_500kb_combined	192.281987776968
ENSG00000108592	rs8076760	17	63843137	C	T	0.443820238113403	-0.225510701537132	0.0305294115096331	2.12801243395742e-10	TRUE	reported	CD4_Memory_stim_40h_500kb_combined	54.5629001835223
ENSG00000110031	rs11229385	11	58371421	C	T	0.202247187495232	-0.200593024492264	0.0329327397048473	4.98313700586242e-08	TRUE	reported	CD4_Memory_stim_40h_500kb_combined	37.1001725993006
ENSG00000110063	rs77603146	11	126330195	G	A	0.129213482141495	-0.354448109865189	0.0513260215520859	1.64803665462216e-09	TRUE	reported	CD4_Memory_stim_40h_500kb_combined	47.6903078154539
ENSG00000110074	rs685409	11	126260337	T	C	0.207865163683891	-0.426113396883011	0.0482310988008976	4.24104169536436e-13	TRUE	reported	CD4_Memory_stim_40h_500kb_combined	78.0541618762221
ENSG00000110665	rs734094	11	2301990	G	A	0.365168541669846	-1.05923199653625	0.114501379430294	7.13971317218631e-14	TRUE	reported	CD4_Memory_stim_40h_500kb_combined	85.5777265280901
ENSG00000110880	rs2375012	12	108760187	C	T	0.337078660726547	-0.332733631134033	0.0530327148735523	2.33617067123574e-08	TRUE	reported	CD4_Memory_stim_40h_500kb_combined	39.3645851086541
ENSG00000111371	rs2241960	12	46186835	A	G	0.297752797603607	-0.180671870708466	0.0293549168854952	3.83059632111378e-08	TRUE	reported	CD4_Memory_stim_40h_500kb_combined	37.8808200883537
ENSG00000111602	rs812279	12	56420786	T	G	0.421348303556442	-0.281881093978882	0.0441564321517944	1.48077658968283e-08	TRUE	reported	CD4_Memory_stim_40h_500kb_combined	40.7515326017887
ENSG00000111666	rs2303631	12	101680664	A	G	0.393258422613144	-0.477739661931992	0.0741260498762131	1.14659971424803e-08	TRUE	reported	CD4_Memory_stim_40h_500kb_combined	41.5375503569434
ENSG00000111671	rs12831467	12	6886522	A	C	0.387640446424484	0.546804904937744	0.0769717246294022	7.10589214254779e-10	TRUE	reported	CD4_Memory_stim_40h_500kb_combined	50.4664049564684
ENSG00000111863	rs2235413	6	11742847	C	T	0.477528095245361	0.420359879732132	0.0613105706870556	2.03291408454673e-09	TRUE	reported	CD4_Memory_stim_40h_500kb_combined	47.0080029090515
ENSG00000111906	rs1040803	6	125275811	C	T	0.455056190490723	-0.124085150659084	0.0194187201559544	1.44248089658327e-08	TRUE	reported	CD4_Memory_stim_40h_500kb_combined	40.8317899319153
ENSG00000112308	rs3756814	6	24705607	T	C	0.337078660726547	-0.312198787927628	0.046210989356041	3.10573039316721e-09	TRUE	reported	CD4_Memory_stim_40h_500kb_combined	45.64275934696
ENSG00000112339	rs11758774	6	135062651	T	G	0.387640446424484	-0.417533278465271	0.0340495407581329	2.64983741120995e-19	TRUE	reported	CD4_Memory_stim_40h_500kb_combined	150.369471607064
ENSG00000112667	rs6906524	6	43189253	G	A	0.0730337053537369	-0.515502691268921	0.0312884785234928	3.92737185029834e-26	TRUE	reported	CD4_Memory_stim_40h_500kb_combined	271.45196121899
ENSG00000114054	rs10935184	3	136434626	T	C	0.398876398801804	0.258682608604431	0.0358108431100845	4.26942498995794e-10	TRUE	reported	CD4_Memory_stim_40h_500kb_combined	52.1801558354601
ENSG00000114648	rs10490798	3	47287254	C	T	0.157303377985954	-0.725225329399109	0.069678820669651	5.29938265918534e-16	TRUE	reported	CD4_Memory_stim_40h_500kb_combined	108.328902905537
ENSG00000115350	rs12366	2	74958729	G	T	0.337078660726547	0.255193591117859	0.0244329553097486	4.54715185847151e-16	TRUE	reported	CD4_Memory_stim_40h_500kb_combined	109.09064902304
ENSG00000115364	rs182810843	2	75692166	T	C	0.303370773792267	-0.13859298825264	0.0206567365676165	3.78022558380487e-09	TRUE	reported	CD4_Memory_stim_40h_500kb_combined	45.0151908321777
ENSG00000115446	rs113512605	2	98582561	C	G	0.24719101190567	-0.213703036308289	0.0218865796923637	8.0200377507655e-15	TRUE	reported	CD4_Memory_stim_40h_500kb_combined	95.3379017921463
ENSG00000115687	rs2240538	2	241095731	G	T	0.101123593747616	-0.858303964138031	0.120549716055393	6.63975196879799e-10	TRUE	reported	CD4_Memory_stim_40h_500kb_combined	50.6932170769352
ENSG00000115750	rs2245344	2	9845541	C	T	0.477528095245361	-0.309695720672607	0.0426246449351311	3.56817289429386e-10	TRUE	reported	CD4_Memory_stim_40h_500kb_combined	52.789659422265
ENSG00000115816	rs12712528	2	37233996	A	G	0.49438202381134	-0.164724454283714	0.0193859599530697	1.80904068612706e-12	TRUE	reported	CD4_Memory_stim_40h_500kb_combined	72.2007206533585
ENSG00000115866	rs614193	2	135896355	A	T	0.151685386896133	0.228098958730698	0.0284947268664837	1.5010462893811e-11	TRUE	reported	CD4_Memory_stim_40h_500kb_combined	64.0792778230063
ENSG00000115902	rs7608915	2	64989513	C	G	0.151685386896133	-0.859196364879608	0.11591824144125	1.90886766038291e-10	TRUE	reported	CD4_Memory_stim_40h_500kb_combined	54.9390687909908
ENSG00000115956	rs7557983	2	68364579	C	T	0.308988749980927	0.753169655799866	0.0998262912034988	1.08167124120521e-10	TRUE	reported	CD4_Memory_stim_40h_500kb_combined	56.9240454233572
ENSG00000116157	rs835352	1	52582810	T	C	0.387640446424484	0.320801645517349	0.0463603138923645	1.55358914204673e-09	TRUE	reported	CD4_Memory_stim_40h_500kb_combined	47.8828993027286
ENSG00000116288	rs225100	1	8006854	C	T	0.404494374990463	-0.0748134255409241	0.0099696721881628	1.2876358084116e-10	TRUE	reported	CD4_Memory_stim_40h_500kb_combined	56.3115295662335
ENSG00000116679	rs12409856	1	185420931	A	G	0.353932589292526	-0.336847424507141	0.0373749397695065	1.9784535080151e-13	TRUE	reported	CD4_Memory_stim_40h_500kb_combined	81.2279437437236
ENSG00000116701	rs2761567	1	183612687	C	T	0.382022470235825	0.649743437767029	0.0699911788105965	6.21671562144988e-14	TRUE	reported	CD4_Memory_stim_40h_500kb_combined	86.1781541531297
ENSG00000117054	rs211723	1	75637345	T	C	0.269662916660309	0.255253225564957	0.0304408445954323	2.9263983337047e-12	TRUE	reported	CD4_Memory_stim_40h_500kb_combined	70.3119401468164
ENSG00000117226	rs12146148	1	89006209	C	T	0.286516845226288	-0.287591427564621	0.0460284054279327	2.60226484151657e-08	TRUE	reported	CD4_Memory_stim_40h_500kb_combined	39.0391194720761
ENSG00000117533	rs62046907	1	171695185	C	T	0.174157306551933	0.557499170303345	0.073296956717968	8.32053122906097e-11	TRUE	reported	CD4_Memory_stim_40h_500kb_combined	57.8517584827436
ENSG00000117748	rs11247705	1	27885761	G	A	0.337078660726547	-0.103793159127235	0.0167846791446209	3.3968785688191e-08	TRUE	reported	CD4_Memory_stim_40h_500kb_combined	38.2394268218139
ENSG00000118197	rs12061556	1	200681111	G	C	0.438202261924744	-0.354555398225784	0.0513595156371593	1.66497947915781e-09	TRUE	reported	CD4_Memory_stim_40h_500kb_combined	47.6569632751419
ENSG00000118640	rs1561198	2	85582866	C	T	0.415730327367783	-0.101847864687443	0.0141124734655023	4.39342131701619e-10	TRUE	reported	CD4_Memory_stim_40h_500kb_combined	52.083190411564
ENSG00000119411	rs7860315	9	113302745	C	T	0.134831458330154	0.426592767238617	0.0654057562351227	8.29767796587789e-09	TRUE	reported	CD4_Memory_stim_40h_500kb_combined	42.5397597480567
ENSG00000119471	rs4979108	9	112377853	C	T	0.297752797603607	-0.442499935626984	0.0437978319823742	1.91005945396538e-15	TRUE	reported	CD4_Memory_stim_40h_500kb_combined	102.075425108839
ENSG00000119632	rs565826587	14	94145533	C	T	0.219101130962372	-0.473553866147995	0.0586788766086102	1.13364225923331e-11	TRUE	reported	CD4_Memory_stim_40h_500kb_combined	65.1291172098852
ENSG00000119718	rs2012627	14	74976400	A	G	0.443820238113403	-0.199041292071342	0.0296203475445509	3.61791098541813e-09	TRUE	reported	CD4_Memory_stim_40h_500kb_combined	45.1550226661515
ENSG00000119977	rs151095424	10	95563537	C	T	0.0674157291650772	0.971459269523621	0.129903182387352	1.43779429548499e-10	TRUE	reported	CD4_Memory_stim_40h_500kb_combined	55.9254660559855
ENSG00000120675	rs17553284	13	43023570	C	T	0.235955059528351	-0.879327297210693	0.0349337570369244	2.04402155729822e-37	TRUE	reported	CD4_Memory_stim_40h_500kb_combined	633.593217779165
ENSG00000120860	rs4271440	12	102069678	A	G	0.24719101190567	-0.222231701016426	0.0341394804418087	8.75214130940913e-09	TRUE	reported	CD4_Memory_stim_40h_500kb_combined	42.3738774357203
ENSG00000120915	rs10282967	8	27537440	C	A	0.162921354174614	0.501371622085571	0.0711290612816811	8.98614410991434e-10	TRUE	reported	CD4_Memory_stim_40h_500kb_combined	49.6850056628071
ENSG00000121350	rs7957200	12	21433265	T	C	0.483146071434021	-0.393137812614441	0.0339757725596428	4.31659267866708e-18	TRUE	reported	CD4_Memory_stim_40h_500kb_combined	133.890866574767
ENSG00000121578	rs7628585	3	119231652	G	A	0.202247187495232	0.645581603050232	0.090426430106163	6.11389204882125e-10	TRUE	reported	CD4_Memory_stim_40h_500kb_combined	50.969634585249
ENSG00000121716	rs142473518	7	100297348	A	G	0.174157306551933	0.821595132350922	0.0867617800831795	2.80696681011373e-14	TRUE	reported	CD4_Memory_stim_40h_500kb_combined	89.6724029090848
ENSG00000121895	rs2174285	4	38950867	T	C	0.376404494047165	-0.410015046596527	0.0628150552511215	8.12269749325979e-09	TRUE	reported	CD4_Memory_stim_40h_500kb_combined	42.6061308676014
ENSG00000122034	rs7998978	13	27425320	T	C	0.168539330363274	-0.191848903894424	0.0165597721934319	4.07531349883974e-18	TRUE	reported	CD4_Memory_stim_40h_500kb_combined	134.217742046029
ENSG00000122188	rs3737976	1	203771487	C	T	0.421348303556442	-0.556411623954773	0.0841427966952324	5.67696982927802e-09	TRUE	reported	CD4_Memory_stim_40h_500kb_combined	43.7278880913352
ENSG00000122378	rs11202929	10	80444940	A	G	0.483146071434021	0.364109128713608	0.0497903861105442	2.91719796200394e-10	TRUE	reported	CD4_Memory_stim_40h_500kb_combined	53.477629320604
ENSG00000123179	rs3809325	13	49691973	C	T	0.466292142868042	0.353640139102936	0.0321752019226551	4.67370016160972e-17	TRUE	reported	CD4_Memory_stim_40h_500kb_combined	120.803785425987
ENSG00000123219	rs11748875	5	65659934	G	A	0.359550565481186	0.27726224064827	0.0373804867267609	1.86681238457541e-10	TRUE	reported	CD4_Memory_stim_40h_500kb_combined	55.0163220069516
ENSG00000123297	rs2069502	12	57750882	C	T	0.325842708349228	-0.218803912401199	0.0207229126244783	2.8233688857227e-16	TRUE	reported	CD4_Memory_stim_40h_500kb_combined	111.482981475476
ENSG00000123609	rs13020962	2	151267029	G	A	0.483146071434021	0.320567190647125	0.0403679199516773	1.97468217908592e-11	TRUE	reported	CD4_Memory_stim_40h_500kb_combined	63.06165996322
ENSG00000124193	rs34934568	20	43460500	T	A	0.359550565481186	0.230914548039436	0.0348396971821785	5.32544567275574e-09	TRUE	reported	CD4_Memory_stim_40h_500kb_combined	43.9292559118207
ENSG00000124380	rs61422548	2	69883117	G	T	0.25280898809433	0.190100401639938	0.0263121947646141	4.24729132662539e-10	TRUE	reported	CD4_Memory_stim_40h_500kb_combined	52.197766289699
ENSG00000124570	rs3851508	6	2919260	G	T	0.303370773792267	-0.549839437007904	0.0651679560542107	2.33966790813902e-12	TRUE	reported	CD4_Memory_stim_40h_500kb_combined	71.1874723407538
ENSG00000124587	rs555437818	6	42977250	A	C	0.455056190490723	0.972306549549103	0.0582735724747181	1.90565707344448e-26	TRUE	reported	CD4_Memory_stim_40h_500kb_combined	278.396092649751
ENSG00000124588	rs9392449	6	3001197	C	T	0.191011235117912	-0.646893739700317	0.0653266385197639	4.46211126828032e-15	TRUE	reported	CD4_Memory_stim_40h_500kb_combined	98.0585063285172
ENSG00000124614	rs6907486	6	34286100	A	G	0.224719107151031	0.375648647546768	0.0361733846366405	5.84691185103762e-16	TRUE	reported	CD4_Memory_stim_40h_500kb_combined	107.841362575733
ENSG00000125618	rs4849181	2	113234393	A	G	0.365168541669846	-0.924987137317657	0.107565201818943	1.16592459969749e-12	TRUE	reported	CD4_Memory_stim_40h_500kb_combined	73.9482318741056
ENSG00000125753	rs143356508	19	45545009	A	G	0.0617977529764175	-0.344412803649902	0.0436812415719032	2.51668438375882e-11	TRUE	reported	CD4_Memory_stim_40h_500kb_combined	62.1682479631579
ENSG00000125877	rs7270101	20	3213247	A	C	0.151685386896133	-0.447483032941818	0.0618468895554543	4.06072495662052e-10	TRUE	reported	CD4_Memory_stim_40h_500kb_combined	52.3500885427919
ENSG00000125991	rs7261862	20	35528453	T	C	0.101123593747616	-0.252563565969467	0.0342260785400867	2.19637700670187e-10	TRUE	reported	CD4_Memory_stim_40h_500kb_combined	54.4536651370584
ENSG00000126246	rs7260184	19	35749713	G	A	0.202247187495232	0.69376814365387	0.0637446418404579	7.29631952118464e-17	TRUE	reported	CD4_Memory_stim_40h_500kb_combined	118.451710782417
ENSG00000126267	rs9917056	19	35691802	A	C	0.477528095245361	-0.0635010376572609	0.00991651602089405	1.36298833148684e-08	TRUE	reported	CD4_Memory_stim_40h_500kb_combined	41.0056224230943
ENSG00000126432	rs1806967	11	64311471	A	G	0.0786516889929771	-0.158110290765762	0.0258676148951054	4.56432296940667e-08	TRUE	reported	CD4_Memory_stim_40h_500kb_combined	37.3600545071035
ENSG00000126878	rs818053	9	131093363	T	A	0.5	-0.789833962917328	0.0952420830726624	4.35227130785144e-12	TRUE	reported	CD4_Memory_stim_40h_500kb_combined	68.7723457817196
ENSG00000127337	rs588493	12	69358206	G	A	0.432584255933762	0.242197126150131	0.0270805563777685	2.66008959550608e-13	TRUE	reported	CD4_Memory_stim_40h_500kb_combined	79.9876256874249
ENSG00000127399	rs1962004	7	150323292	G	A	0.202247187495232	0.41343492269516	0.0509722642600536	9.51599562446333e-12	TRUE	reported	CD4_Memory_stim_40h_500kb_combined	65.7879668762515
ENSG00000127952	rs41296488	7	75966262	C	T	0.0955056175589561	0.578148484230042	0.0911556333303452	1.75852902246575e-08	TRUE	reported	CD4_Memory_stim_40h_500kb_combined	40.2264545866065
ENSG00000128059	rs13114104	4	56430138	C	A	0.348314613103867	-0.381434857845306	0.0494060181081295	5.09475553802002e-11	TRUE	reported	CD4_Memory_stim_40h_500kb_combined	59.6047748169585
ENSG00000128408	rs62226842	22	45421583	A	T	0.466292142868042	-0.656501829624176	0.0608564652502537	1.08629505868914e-16	TRUE	reported	CD4_Memory_stim_40h_500kb_combined	116.374662538787
ENSG00000128604	rs3807306	7	128940626	G	T	0.426966279745102	0.779232323169708	0.0865302458405495	2.04164221052711e-13	TRUE	reported	CD4_Memory_stim_40h_500kb_combined	81.0957403664935
ENSG00000128791	rs62087472	18	9365401	G	A	0.106741569936275	0.688039541244507	0.107151865959167	1.26645358402574e-08	TRUE	reported	CD4_Memory_stim_40h_500kb_combined	41.2313275808385
ENSG00000128928	rs17733719	15	40428587	G	A	0.376404494047165	0.372301936149597	0.0602436810731888	3.45169472017282e-08	TRUE	reported	CD4_Memory_stim_40h_500kb_combined	38.1915766943502
ENSG00000129055	rs13081177	3	134571018	A	G	0.292134821414948	-0.272296935319901	0.0241657551378012	1.49291678157687e-17	TRUE	reported	CD4_Memory_stim_40h_500kb_combined	126.965218840993
ENSG00000130312	rs12976380	19	17301853	G	A	0.460674166679382	0.260694295167923	0.0376367568969727	1.50920323224921e-09	TRUE	reported	CD4_Memory_stim_40h_500kb_combined	47.977616347729
ENSG00000130414	rs10166776	2	240027895	G	A	0.353932589292526	-0.158385440707207	0.016628485172987	2.2168654900635e-14	TRUE	reported	CD4_Memory_stim_40h_500kb_combined	90.7246162054009
ENSG00000130517	rs12975407	19	18332840	T	C	0.449438214302063	0.45590877532959	0.069510892033577	7.11852891773625e-09	TRUE	reported	CD4_Memory_stim_40h_500kb_combined	43.0179964572915
ENSG00000130592	rs907611	11	1852842	G	A	0.308988749980927	-0.270100951194763	0.0381327420473099	7.76303396311627e-10	TRUE	reported	CD4_Memory_stim_40h_500kb_combined	50.1713926159659
ENSG00000130775	rs1467464	1	27885139	T	C	0.325842708349228	-0.747703790664673	0.051378782838583	3.88854975188689e-23	TRUE	reported	CD4_Memory_stim_40h_500kb_combined	211.783217283887
ENSG00000131100	rs73163134	22	17626568	G	A	0.117977529764175	-0.151000574231148	0.024154718965292	2.56729581416121e-08	TRUE	reported	CD4_Memory_stim_40h_500kb_combined	39.0798798507664
ENSG00000131979	rs8010282	14	54863537	A	G	0.0898876413702965	-0.516999959945679	0.0839421302080154	3.76368054529432e-08	TRUE	reported	CD4_Memory_stim_40h_500kb_combined	37.9333367619173
ENSG00000131981	rs61508494	14	55120579	T	C	0.438202261924744	0.646732807159424	0.0466398745775223	5.10846606550351e-22	TRUE	reported	CD4_Memory_stim_40h_500kb_combined	192.28040874207
ENSG00000132507	rs7216490	17	7318388	T	G	0.438202261924744	0.458940178155899	0.0690513178706169	4.92790294040121e-09	TRUE	reported	CD4_Memory_stim_40h_500kb_combined	44.174151515224
ENSG00000133106	rs3825511	13	42992237	C	A	0.280898869037628	0.316576510667801	0.0473649352788925	4.21001894996908e-09	TRUE	reported	CD4_Memory_stim_40h_500kb_combined	44.6728314227367
ENSG00000133574	rs13241121	7	150614415	G	A	0.140449434518814	0.384723395109177	0.0556127652525902	1.56581702315603e-09	TRUE	reported	CD4_Memory_stim_40h_500kb_combined	47.8573021882487
ENSG00000134077	rs2728923	3	9361831	T	G	0.129213482141495	0.241359561681747	0.0374405458569527	1.13937525367506e-08	TRUE	reported	CD4_Memory_stim_40h_500kb_combined	41.5570464093856
ENSG00000134202	rs11101994	1	109727471	C	A	0.404494374990463	-1.14228451251984	0.0712880119681358	1.90752716574356e-25	TRUE	reported	CD4_Memory_stim_40h_500kb_combined	256.753025505504
ENSG00000134285	rs7134686	12	48926543	G	A	0.337078660726547	-0.214186027646065	0.0304982885718346	1.00301862112681e-09	TRUE	reported	CD4_Memory_stim_40h_500kb_combined	49.3209387349701
ENSG00000134779	rs78622482	18	36851314	G	A	0.320224732160568	-0.443419188261032	0.0330473035573959	2.84368476442025e-21	TRUE	reported	CD4_Memory_stim_40h_500kb_combined	180.034984556608
ENSG00000134809	rs2729371	11	57553849	C	T	0.269662916660309	0.378020465373993	0.0339372418820858	2.53931247756218e-17	TRUE	reported	CD4_Memory_stim_40h_500kb_combined	124.073072543957
ENSG00000134824	rs968567	11	61828092	C	T	0.219101130962372	1.26199674606323	0.0807341337203979	7.66206104985719e-25	TRUE	reported	CD4_Memory_stim_40h_500kb_combined	244.344231688287
ENSG00000134996	rs11144247	9	75136306	C	G	0.314606755971909	-0.241351410746574	0.0376775190234184	1.35081194439549e-08	TRUE	reported	CD4_Memory_stim_40h_500kb_combined	41.0331717318049
ENSG00000135047	rs3118865	9	87709162	C	T	0.443820238113403	-0.631961941719055	0.0722756534814835	6.26906846665193e-13	TRUE	reported	CD4_Memory_stim_40h_500kb_combined	76.4535745626042
ENSG00000135124	rs2567994	12	121210487	A	G	0.314606755971909	-0.719888210296631	0.0450215041637421	2.14765427470226e-25	TRUE	reported	CD4_Memory_stim_40h_500kb_combined	255.676092859807
ENSG00000135390	rs11170631	12	53647408	T	C	0.342696636915207	0.504033386707306	0.0480976700782776	3.93176709315638e-16	TRUE	reported	CD4_Memory_stim_40h_500kb_combined	109.817241707977
ENSG00000135778	rs57032387	1	232925755	G	T	0.235955059528351	0.494457185268402	0.0605861470103264	7.66707776644005e-12	TRUE	reported	CD4_Memory_stim_40h_500kb_combined	66.6055955573066
ENSG00000136003	rs1549097	12	108531638	A	C	0.134831458330154	0.231184259057045	0.0271486788988113	1.67156913934292e-12	TRUE	reported	CD4_Memory_stim_40h_500kb_combined	72.5135419495993
ENSG00000136238	rs702483	7	6387310	T	C	0.477528095245361	-0.109772682189941	0.0127686196938157	1.17724533902002e-12	TRUE	reported	CD4_Memory_stim_40h_500kb_combined	73.9095652909676
ENSG00000136240	rs2347784	7	6485212	C	G	0.235955059528351	-0.283161193132401	0.0319725014269352	3.86614624089719e-13	TRUE	reported	CD4_Memory_stim_40h_500kb_combined	78.4357830081015
ENSG00000136270	rs34184908	7	45097926	C	T	0.292134821414948	0.115841545164585	0.0177494809031487	8.15210072432557e-09	TRUE	reported	CD4_Memory_stim_40h_500kb_combined	42.5948772399356
ENSG00000136371	rs8026997	15	79870680	T	C	0.410112351179123	-0.324197173118591	0.0471322722733021	1.85049559431709e-09	TRUE	reported	CD4_Memory_stim_40h_500kb_combined	47.3131312897359
ENSG00000136717	rs10194375	2	127082205	C	A	0.337078660726547	0.275443851947784	0.0342016480863094	1.21820655720398e-11	TRUE	reported	CD4_Memory_stim_40h_500kb_combined	64.8592762487547
ENSG00000136718	rs72854907	2	130320881	C	T	0.196629211306572	-0.128230839967728	0.0170620530843735	1.2259979837091e-10	TRUE	reported	CD4_Memory_stim_40h_500kb_combined	56.4836036055632
ENSG00000136982	rs10108071	8	119829083	T	C	0.275280892848969	-0.256901264190674	0.0346751473844051	1.93589693274361e-10	TRUE	reported	CD4_Memory_stim_40h_500kb_combined	54.8903312208844
ENSG00000137054	rs56210148	9	37488376	C	T	0.25280898809433	-0.420614808797836	0.0390211865305901	1.12569826976979e-16	TRUE	reported	CD4_Memory_stim_40h_500kb_combined	116.189846000881
ENSG00000137106	rs59967810	9	37420314	C	T	0.314606755971909	0.287000000476837	0.0281552840024233	1.30587709076548e-15	TRUE	reported	CD4_Memory_stim_40h_500kb_combined	103.906799980539
ENSG00000137413	rs76143776	6	42046211	G	A	0.129213482141495	0.600020349025726	0.078900620341301	8.3660834044726e-11	TRUE	reported	CD4_Memory_stim_40h_500kb_combined	57.8323876653997
ENSG00000137767	rs594516	15	45643195	C	A	0.0898876413702965	0.313315778970718	0.0440228208899498	6.71920136414077e-10	TRUE	reported	CD4_Memory_stim_40h_500kb_combined	50.6534229479852
ENSG00000137806	rs1617832	15	41496893	A	G	0.207865163683891	-0.294980466365814	0.0443180948495865	4.73248106568821e-09	TRUE	reported	CD4_Memory_stim_40h_500kb_combined	44.3021038253693
ENSG00000137944	rs9787133	1	88916981	C	G	0.443820238113403	-0.381805896759033	0.036939162760973	7.16960985215605e-16	TRUE	reported	CD4_Memory_stim_40h_500kb_combined	106.834412841672
ENSG00000138185	rs7913082	10	95802129	C	T	0.438202261924744	-1.21778750419617	0.0841976404190063	5.41889978584995e-23	TRUE	reported	CD4_Memory_stim_40h_500kb_combined	209.191091086594
ENSG00000138757	rs7671175	4	75631951	C	A	0.370786517858505	-0.173975169658661	0.0222673006355762	3.42348750519434e-11	TRUE	reported	CD4_Memory_stim_40h_500kb_combined	61.0434951656704
ENSG00000138767	rs7655949	4	77770735	T	C	0.0674157291650772	0.796977579593658	0.0804397016763687	4.36286203858347e-15	TRUE	reported	CD4_Memory_stim_40h_500kb_combined	98.1637872712411
ENSG00000138801	rs2726207	4	107718335	A	C	0.303370773792267	0.309968620538712	0.0403823256492615	6.16807958041409e-11	TRUE	reported	CD4_Memory_stim_40h_500kb_combined	58.9186527714089
ENSG00000139044	rs7314691	12	552815	G	A	0.224719107151031	1.71676576137543	0.0973735973238945	7.77899960059998e-28	TRUE	reported	CD4_Memory_stim_40h_500kb_combined	310.841973236258
ENSG00000139168	rs1796384	12	42386766	A	G	0.376404494047165	-0.142665386199951	0.0180177688598633	2.18072163086794e-11	TRUE	reported	CD4_Memory_stim_40h_500kb_combined	62.6953325303495
ENSG00000139192	rs2534713	12	6463421	G	C	0.280898869037628	0.422401487827301	0.0591495297849178	6.06343628253161e-10	TRUE	reported	CD4_Memory_stim_40h_500kb_combined	50.9974294083353
ENSG00000139344	rs7955450	12	95943405	G	A	0.404494374990463	-0.961608707904816	0.0964630395174026	3.37173584415039e-15	TRUE	reported	CD4_Memory_stim_40h_500kb_combined	99.37448486095
ENSG00000139433	rs7304559	12	109851696	G	T	0.421348303556442	0.269031465053558	0.0328353308141232	6.67779921497167e-12	TRUE	reported	CD4_Memory_stim_40h_500kb_combined	67.131037785126
ENSG00000139625	rs11170547	12	53419219	C	T	0.129213482141495	1.25155198574066	0.128421679139137	8.67394175435828e-15	TRUE	reported	CD4_Memory_stim_40h_500kb_combined	94.9775798536785
ENSG00000139725	rs15797	12	121777720	C	A	0.297752797603607	-0.189889684319496	0.0288076344877481	6.20213319157757e-09	TRUE	reported	CD4_Memory_stim_40h_500kb_combined	43.4497767065558
ENSG00000140043	rs113908782	14	73848941	T	A	0.415730327367783	-0.740393817424774	0.10223425924778	3.94475041000052e-10	TRUE	reported	CD4_Memory_stim_40h_500kb_combined	52.4484499827677
ENSG00000140105	rs2273804	14	100376300	C	G	0.286516845226288	0.36183112859726	0.0316696055233479	7.83338790279885e-18	TRUE	reported	CD4_Memory_stim_40h_500kb_combined	130.534871488291
ENSG00000140284	rs11856059	15	50264800	C	G	0.106741569936275	-0.654587745666504	0.0979446917772293	4.21951753167292e-09	TRUE	reported	CD4_Memory_stim_40h_500kb_combined	44.6656783095119
ENSG00000140416	rs73431508	15	63048217	A	G	0.162921354174614	-0.599964737892151	0.0944353938102722	1.6815889146999e-08	TRUE	reported	CD4_Memory_stim_40h_500kb_combined	40.3628534119817
ENSG00000140682	rs13337037	16	31467390	G	A	0.275280892848969	1.11808621883392	0.0895521864295006	1.09120152315544e-19	TRUE	reported	CD4_Memory_stim_40h_500kb_combined	155.882801304649
ENSG00000140905	rs111365170	16	81084861	A	G	0.0786516889929771	0.651373565196991	0.0582293458282948	2.08772184760552e-17	TRUE	reported	CD4_Memory_stim_40h_500kb_combined	125.134319698733
ENSG00000141295	rs11079797	17	47834936	C	T	0.191011235117912	-0.692706882953644	0.0980132296681404	8.29868648464418e-10	TRUE	reported	CD4_Memory_stim_40h_500kb_combined	49.9493229495618
ENSG00000141556	rs2459713	17	82816695	C	G	0.477528095245361	0.37247771024704	0.0558876357972622	4.56085139991234e-09	TRUE	reported	CD4_Memory_stim_40h_500kb_combined	44.41903317755
ENSG00000141560	rs58867683	17	82721579	T	A	0.320224732160568	-0.461252689361572	0.0415286533534527	2.89696699409772e-17	TRUE	reported	CD4_Memory_stim_40h_500kb_combined	123.362205642608
ENSG00000141564	rs12937510	17	80880696	C	T	0.286516845226288	0.708682775497437	0.100497856736183	8.87377457090648e-10	TRUE	reported	CD4_Memory_stim_40h_500kb_combined	49.7267590553278
ENSG00000141698	rs9905315	17	41925424	T	C	0.224719107151031	0.618353366851807	0.0390386804938316	3.65503513305251e-25	TRUE	reported	CD4_Memory_stim_40h_500kb_combined	250.889912134021
ENSG00000141994	rs28663100	19	5789002	C	T	0.179775282740593	-0.576007306575775	0.0494444668292999	3.13634278256118e-18	TRUE	reported	CD4_Memory_stim_40h_500kb_combined	135.712730523214
ENSG00000142089	rs7944394	11	323649	C	T	0.471910119056702	-0.925984561443329	0.0947636216878891	7.77194510274991e-15	TRUE	reported	CD4_Memory_stim_40h_500kb_combined	95.48259008654
ENSG00000142252	rs3178166	19	45090912	G	A	0.466292142868042	0.303590446710587	0.029133178293705	5.0254137977804e-16	TRUE	reported	CD4_Memory_stim_40h_500kb_combined	108.592659393295
ENSG00000142632	rs221045	1	16203554	T	C	0.230337083339691	0.949516296386719	0.136183306574821	1.24306164529682e-09	TRUE	reported	CD4_Memory_stim_40h_500kb_combined	48.6135230914478
ENSG00000142684	rs8768	1	26170849	C	A	0.235955059528351	0.311902642250061	0.021703913807869	7.65303172351478e-23	TRUE	reported	CD4_Memory_stim_40h_500kb_combined	206.519942564479
ENSG00000143155	rs12071158	1	168177186	C	A	0.325842708349228	-0.282715439796448	0.0378809906542301	1.53363967563347e-10	TRUE	reported	CD4_Memory_stim_40h_500kb_combined	55.7001542682415
ENSG00000143198	rs10918223	1	165630412	C	T	0.438202261924744	-0.365002036094666	0.0286465790122747	3.9620416047633e-20	TRUE	reported	CD4_Memory_stim_40h_500kb_combined	162.347289688771
ENSG00000143537	rs45444697	1	155062156	C	G	0.224719107151031	-0.775625169277191	0.0669152364134789	3.97819634172121e-18	TRUE	reported	CD4_Memory_stim_40h_500kb_combined	134.354975446274
ENSG00000143870	rs6750383	2	10779006	C	T	0.353932589292526	-0.0886756330728531	0.0141577208414674	2.44237309640863e-08	TRUE	reported	CD4_Memory_stim_40h_500kb_combined	39.2303249814775
ENSG00000144120	rs939780	2	119693083	A	G	0.168539330363274	-0.570246517658234	0.067162349820137	1.86056190890022e-12	TRUE	reported	CD4_Memory_stim_40h_500kb_combined	72.089749885508
ENSG00000144362	rs10930365	2	169699080	T	C	0.370786517858505	-0.680986166000366	0.105469338595867	1.09160900958721e-08	TRUE	reported	CD4_Memory_stim_40h_500kb_combined	41.6892549647887
ENSG00000144559	rs303861	3	11841240	A	G	0.438202261924744	-0.471139550209045	0.0627985075116158	1.29704108610363e-10	TRUE	reported	CD4_Memory_stim_40h_500kb_combined	56.2860123197144
ENSG00000144741	rs813636	3	66304487	C	G	0.404494374990463	0.202430874109268	0.0309175029397011	7.46586379030659e-09	TRUE	reported	CD4_Memory_stim_40h_500kb_combined	42.8691309331379
ENSG00000144815	rs595230	3	101805917	G	A	0.24719101190567	-0.430668771266937	0.0564805381000042	7.66814677808013e-11	TRUE	reported	CD4_Memory_stim_40h_500kb_combined	58.1418854565734
ENSG00000144867	rs73217233	3	133813923	G	A	0.162921354174614	0.224247500300407	0.0366831384599209	4.54914463648027e-08	TRUE	reported	CD4_Memory_stim_40h_500kb_combined	37.369927145026
ENSG00000145088	rs4305455	3	121900927	T	C	0.342696636915207	-0.315184414386749	0.0456720404326916	1.68174880691566e-09	TRUE	reported	CD4_Memory_stim_40h_500kb_combined	47.624303665643
ENSG00000145386	rs3811742	4	121801538	C	G	0.404494374990463	-0.13679701089859	0.0195718612521887	1.15589609616926e-09	TRUE	reported	CD4_Memory_stim_40h_500kb_combined	48.8527436146141
ENSG00000145439	rs28577176	4	168879801	G	A	0.112359553575516	0.401065021753311	0.065835565328598	4.96409233006229e-08	TRUE	reported	CD4_Memory_stim_40h_500kb_combined	37.1114938420861
ENSG00000146066	rs13158079	5	176378664	G	A	0.0955056175589561	-0.190330669283867	0.0244656037539244	3.95324814382656e-11	TRUE	reported	CD4_Memory_stim_40h_500kb_combined	60.5209413310458
ENSG00000146223	rs13212663	6	42885344	A	G	0.224719107151031	-0.149719431996346	0.023587416857481	1.72233275809605e-08	TRUE	reported	CD4_Memory_stim_40h_500kb_combined	40.2898431772242
ENSG00000146574	rs10265409	7	6829673	C	T	0.393258422613144	-1.09146428108215	0.114072255790234	1.84415372263761e-14	TRUE	reported	CD4_Memory_stim_40h_500kb_combined	91.5501363992908
ENSG00000146707	rs55803891	7	76585830	T	C	0.235955059528351	1.04138886928558	0.116582795977592	2.78817185291572e-13	TRUE	reported	CD4_Memory_stim_40h_500kb_combined	79.791555141618
ENSG00000146859	rs2288239	7	135170972	C	T	0.483146071434021	0.377590864896774	0.0454850792884827	4.19583916720622e-12	TRUE	reported	CD4_Memory_stim_40h_500kb_combined	68.9136170847148
ENSG00000147419	rs17385236	8	27730427	G	C	0.426966279745102	0.202373445034027	0.0186776462942362	8.92285093130412e-17	TRUE	reported	CD4_Memory_stim_40h_500kb_combined	117.398556270961
ENSG00000147421	rs10088428	8	29052006	C	T	0.24157303571701	-0.714397013187408	0.0821901261806488	7.82971738306922e-13	TRUE	reported	CD4_Memory_stim_40h_500kb_combined	75.5509563081457
ENSG00000147813	rs9657360	8	143594692	T	C	0.25842696428299	-1.12092757225037	0.0922621861100197	4.16780832720208e-19	TRUE	reported	CD4_Memory_stim_40h_500kb_combined	147.607227264975
ENSG00000148484	rs1797077	10	16811253	T	C	0.49438202381134	-0.218360126018524	0.0273130144923925	1.56848356104753e-11	TRUE	reported	CD4_Memory_stim_40h_500kb_combined	63.9156783064623
ENSG00000149084	rs6485462	11	43794650	T	C	0.25842696428299	-0.66233366727829	0.0413999333977699	2.08387569694516e-25	TRUE	reported	CD4_Memory_stim_40h_500kb_combined	255.949554415
ENSG00000149089	rs11032943	11	34945781	A	G	0.426966279745102	-0.259300470352173	0.0382822640240192	2.88531374986866e-09	TRUE	reported	CD4_Memory_stim_40h_500kb_combined	45.8787292997805
ENSG00000149196	rs11601608	11	86308617	C	T	0.314606755971909	0.189342841506004	0.0201986394822598	4.21835645710816e-14	TRUE	reported	CD4_Memory_stim_40h_500kb_combined	87.872613905055
ENSG00000149218	rs566477	11	95127803	C	T	0.455056190490723	0.582192659378052	0.0695627182722092	3.13347197653613e-12	TRUE	reported	CD4_Memory_stim_40h_500kb_combined	70.0455196898618
ENSG00000149485	rs174548	11	61803876	C	G	0.370786517858505	0.841467380523682	0.0652688518166542	2.19120071749836e-20	TRUE	reported	CD4_Memory_stim_40h_500kb_combined	166.212095470517
ENSG00000151552	rs28382333	4	17515619	C	T	0.185393258929253	-0.444297045469284	0.0421995036303997	3.20140116718553e-16	TRUE	reported	CD4_Memory_stim_40h_500kb_combined	110.849098432525
ENSG00000151665	rs62136873	2	46634098	G	A	0.269662916660309	0.288759559392929	0.0413266904652119	1.16689877462902e-09	TRUE	reported	CD4_Memory_stim_40h_500kb_combined	48.8215413165142
ENSG00000151725	rs1107907	4	184698954	G	T	0.292134821414948	-0.435031116008759	0.0343225449323654	5.15490011937618e-20	TRUE	reported	CD4_Memory_stim_40h_500kb_combined	160.650350825487
ENSG00000152219	rs7102836	11	30294080	C	T	0.337078660726547	-0.307995289564133	0.0340430773794651	1.706135677197e-13	TRUE	reported	CD4_Memory_stim_40h_500kb_combined	81.8522317368189
ENSG00000152749	rs9561641	13	94598274	G	A	0.275280892848969	-0.429561346769333	0.0414646714925766	6.49280968633329e-16	TRUE	reported	CD4_Memory_stim_40h_500kb_combined	107.323278909537
ENSG00000153898	rs11161507	1	85009250	G	A	0.5	-0.426722556352615	0.0671040862798691	1.64050695467506e-08	TRUE	reported	CD4_Memory_stim_40h_500kb_combined	40.4383350030189
ENSG00000154642	rs4818383	21	17785098	G	A	0.25280898809433	-0.539512097835541	0.0731631740927696	2.24554343940908e-10	TRUE	reported	CD4_Memory_stim_40h_500kb_combined	54.3772572283548
ENSG00000154719	rs8129399	21	25625354	A	G	0.280898869037628	-0.301601022481918	0.0434118211269379	1.38152173938023e-09	TRUE	reported	CD4_Memory_stim_40h_500kb_combined	48.2669225253648
ENSG00000154743	rs17279604	3	12482105	G	C	0.0842696651816368	0.806193649768829	0.127551436424255	1.92629496207587e-08	TRUE	reported	CD4_Memory_stim_40h_500kb_combined	39.9491955446211
ENSG00000154781	rs7651177	3	14652285	G	A	0.443820238113403	-0.268701672554016	0.0404966659843922	5.16575967434311e-09	TRUE	reported	CD4_Memory_stim_40h_500kb_combined	44.0252873675162
ENSG00000155542	rs2662033	5	56917583	G	T	0.185393258929253	-0.932694673538208	0.0672936886548996	5.23530709954816e-22	TRUE	reported	CD4_Memory_stim_40h_500kb_combined	192.101308993454
ENSG00000156030	rs11625686	14	73654135	G	A	0.337078660726547	-0.576103687286377	0.0496649518609047	3.84057757071177e-18	TRUE	reported	CD4_Memory_stim_40h_500kb_combined	134.555443510192
ENSG00000156261	rs965951	21	29060236	G	A	0.0955056175589561	0.250262349843979	0.0185876935720444	2.38058267500878e-21	TRUE	reported	CD4_Memory_stim_40h_500kb_combined	181.27588228381
ENSG00000156795	rs3779987	8	123460842	T	G	0.449438214302063	-0.340413719415665	0.0376819968223572	1.80667240277756e-13	TRUE	reported	CD4_Memory_stim_40h_500kb_combined	81.6105476742789
ENSG00000157873	rs2182176	1	2567815	A	G	0.49438202381134	-0.211384132504463	0.0321893207728863	6.88090581643421e-09	TRUE	reported	CD4_Memory_stim_40h_500kb_combined	43.1242090351907
ENSG00000157992	rs11681351	2	27520556	G	A	0.426966279745102	0.92536723613739	0.119811989367008	5.02783178634863e-11	TRUE	reported	CD4_Memory_stim_40h_500kb_combined	59.6523666761938
ENSG00000158161	rs56302332	1	27971577	G	C	0.224719107151031	-0.837182283401489	0.0525526106357574	2.6497606771448e-25	TRUE	reported	CD4_Memory_stim_40h_500kb_combined	253.776537685207
ENSG00000158411	rs13798	2	99197151	C	T	0.382022470235825	0.159555584192276	0.0238130930811167	3.92642998308724e-09	TRUE	reported	CD4_Memory_stim_40h_500kb_combined	44.8944233627357
ENSG00000158435	rs13031113	2	101213247	G	C	0.438202261924744	0.317642331123352	0.0441825650632381	4.94092163963595e-10	TRUE	reported	CD4_Memory_stim_40h_500kb_combined	51.6862349959783
ENSG00000158525	rs17164847	7	130363617	A	G	0.25842696428299	1.29229199886322	0.114142633974552	1.19682562311712e-17	TRUE	reported	CD4_Memory_stim_40h_500kb_combined	128.181553432785
ENSG00000158747	rs10917498	1	19579737	G	A	0.202247187495232	-0.704965114593506	0.114576280117035	3.86139544154396e-08	TRUE	reported	CD4_Memory_stim_40h_500kb_combined	37.8569669884527
ENSG00000158985	rs115053453	5	131234652	A	G	0.140449434518814	0.227398291230202	0.0326786860823631	1.31759775072845e-09	TRUE	reported	CD4_Memory_stim_40h_500kb_combined	48.4222784594849
ENSG00000159063	rs35532994	11	78056884	A	G	0.398876398801804	-0.206624418497086	0.0287553686648607	5.01984537026092e-10	TRUE	reported	CD4_Memory_stim_40h_500kb_combined	51.6327681052219
ENSG00000159202	rs12603969	17	48957057	G	A	0.483146071434021	0.239553838968277	0.0322842039167881	1.84413487198899e-10	TRUE	reported	CD4_Memory_stim_40h_500kb_combined	55.0587194634
ENSG00000159228	rs8133591	21	36064820	A	G	0.0730337053537369	-0.527764439582825	0.0843077674508095	2.47747054037254e-08	TRUE	reported	CD4_Memory_stim_40h_500kb_combined	39.1872755710899
ENSG00000159231	rs34163237	21	36114244	A	C	0.387640446424484	-0.287097752094269	0.0469767637550831	4.57945994307556e-08	TRUE	reported	CD4_Memory_stim_40h_500kb_combined	37.3502398132215
ENSG00000159445	rs7541453	1	151865616	T	C	0.421348303556442	-0.330100923776627	0.0439600273966789	1.26028395393785e-10	TRUE	reported	CD4_Memory_stim_40h_500kb_combined	56.3868158218501
ENSG00000159479	rs2782657	1	43464317	G	C	0.404494374990463	-0.165065050125122	0.0257316213101149	1.30015504414207e-08	TRUE	reported	CD4_Memory_stim_40h_500kb_combined	41.1505793202312
ENSG00000160013	rs3760757	19	46626313	A	G	0.432584255933762	-0.529879987239838	0.0850406810641289	2.79497993242513e-08	TRUE	reported	CD4_Memory_stim_40h_500kb_combined	38.8241159233113
ENSG00000160124	rs3828362	3	122412930	C	G	0.353932589292526	1.0318728685379	0.0744374990463257	5.19154738482327e-22	TRUE	reported	CD4_Memory_stim_40h_500kb_combined	192.162588636387
ENSG00000160193	rs17178611	21	42809575	A	G	0.0842696651816368	-0.848602712154388	0.0761665627360344	2.51226094708333e-17	TRUE	reported	CD4_Memory_stim_40h_500kb_combined	124.130960741084
ENSG00000160194	rs4148974	21	42903610	C	T	0.0786516889929771	-1.21840405464172	0.0649503692984581	1.96552174440386e-29	TRUE	reported	CD4_Memory_stim_40h_500kb_combined	351.900125462157
ENSG00000160201	rs2839633	21	43089911	A	G	0.393258422613144	-0.69113951921463	0.0951984822750092	3.65546157822377e-10	TRUE	reported	CD4_Memory_stim_40h_500kb_combined	52.7073769954189
ENSG00000160213	rs2329573	21	43778641	G	C	0.348314613103867	-0.247635006904602	0.030209768563509	6.56873252274987e-12	TRUE	reported	CD4_Memory_stim_40h_500kb_combined	67.1938121755366
ENSG00000160221	rs35985715	21	44070803	G	A	0.162921354174614	1.59615325927734	0.0685709714889526	3.10558522083915e-35	TRUE	reported	CD4_Memory_stim_40h_500kb_combined	541.836894207976
ENSG00000160284	rs73144744	21	46191371	T	C	0.123595505952835	-1.14724361896515	0.168929025530815	2.67535685163564e-09	TRUE	reported	CD4_Memory_stim_40h_500kb_combined	46.1214282749234
ENSG00000160410	rs406133	19	40585915	C	G	0.471910119056702	0.23617984354496	0.0354813933372498	4.72333035226755e-09	TRUE	reported	CD4_Memory_stim_40h_500kb_combined	44.3082226193964
ENSG00000160856	rs2210913	1	157699203	C	T	0.460674166679382	0.744769990444183	0.103548586368561	4.8749338802013e-10	TRUE	reported	CD4_Memory_stim_40h_500kb_combined	51.7316093427571
ENSG00000161016	rs2954658	8	144792397	T	C	0.488764047622681	0.0963866263628006	0.0088582644239068	7.37448763110389e-17	TRUE	reported	CD4_Memory_stim_40h_500kb_combined	118.39579536211
ENSG00000161055	rs4700961	5	180580693	G	A	0.0898876413702965	2.07752513885498	0.0952196642756462	1.85492478390776e-33	TRUE	reported	CD4_Memory_stim_40h_500kb_combined	476.035436746806
ENSG00000161618	rs3760669	19	49453033	T	C	0.213483139872551	0.352226793766022	0.0565140433609486	2.77588544909456e-08	TRUE	reported	CD4_Memory_stim_40h_500kb_combined	38.8447220314093
ENSG00000162076	rs12709139	16	2918302	C	T	0.337078660726547	0.250852167606354	0.0351241528987885	6.04739433639617e-10	TRUE	reported	CD4_Memory_stim_40h_500kb_combined	51.0063208190092
ENSG00000162174	rs72919480	11	62275661	G	A	0.106741569936275	-0.853380262851715	0.126097589731216	2.9564055390782e-09	TRUE	reported	CD4_Memory_stim_40h_500kb_combined	45.8006474720242
ENSG00000162441	rs1234694	1	9943262	A	G	0.129213482141495	0.32574337720871	0.053466010838747	4.95160111595748e-08	TRUE	reported	CD4_Memory_stim_40h_500kb_combined	37.1189450910594
ENSG00000162620	rs11806946	1	74198025	G	A	0.49438202381134	-1.02920043468475	0.0690468400716782	1.05812098182549e-23	TRUE	reported	CD4_Memory_stim_40h_500kb_combined	222.183756995915
ENSG00000162704	rs4652816	1	183613424	A	C	0.443820238113403	0.136254549026489	0.0148857338353992	1.08311929733889e-13	TRUE	reported	CD4_Memory_stim_40h_500kb_combined	83.784083368357
ENSG00000163599	rs3087243	2	203874196	G	A	0.410112351179123	0.347712844610214	0.0346212051808834	2.45933164274464e-15	TRUE	reported	CD4_Memory_stim_40h_500kb_combined	100.868858078701
ENSG00000163875	rs11264065	1	37519211	T	C	0.415730327367783	-0.281327903270721	0.0360861904919147	3.68325408702095e-11	TRUE	reported	CD4_Memory_stim_40h_500kb_combined	60.7775996656694
ENSG00000163931	rs62255990	3	53241524	G	A	0.235955059528351	-0.220879808068275	0.0225903876125813	7.57395683539244e-15	TRUE	reported	CD4_Memory_stim_40h_500kb_combined	95.6014913195302
ENSG00000163939	rs2577831	3	52594040	C	A	0.488764047622681	-0.18537549674511	0.0295432042330503	2.33030740981789e-08	TRUE	reported	CD4_Memory_stim_40h_500kb_combined	39.3721800121149
ENSG00000163956	rs10937930	4	3494383	C	T	0.280898869037628	0.20129856467247	0.0265729166567326	9.49074876447822e-11	TRUE	reported	CD4_Memory_stim_40h_500kb_combined	57.3855972045694
ENSG00000164008	rs11210704	1	42728219	T	G	0.466292142868042	-0.758193254470825	0.0866146385669708	6.00907225344112e-13	TRUE	reported	CD4_Memory_stim_40h_500kb_combined	76.6261909599805
ENSG00000164039	rs11733615	4	103236007	C	T	0.387640446424484	0.502879202365875	0.0616577863693237	7.8422032077241e-12	TRUE	reported	CD4_Memory_stim_40h_500kb_combined	66.5198853907632
ENSG00000164111	rs2306413	4	121696338	T	C	0.443820238113403	-0.206869587302208	0.0296895708888769	1.26748965285716e-09	TRUE	reported	CD4_Memory_stim_40h_500kb_combined	48.5495774909361
ENSG00000164253	rs7444908	5	77533598	A	G	0.415730327367783	-0.440937638282776	0.0503457486629486	5.89279818513302e-13	TRUE	reported	CD4_Memory_stim_40h_500kb_combined	76.7058940941943
ENSG00000164300	rs6893450	5	80135196	G	C	0.488764047622681	0.370616763830185	0.0606704503297806	4.63259832168722e-08	TRUE	reported	CD4_Memory_stim_40h_500kb_combined	37.3160513496809
ENSG00000164308	rs2927608	5	96916728	G	A	0.432584255933762	0.990746021270752	0.0351982191205025	1.3626351467063e-40	TRUE	reported	CD4_Memory_stim_40h_500kb_combined	792.288391375404
ENSG00000164346	rs7717223	5	74868103	T	C	0.174157306551933	0.265589386224747	0.0255796890705824	5.89237335815172e-16	TRUE	reported	CD4_Memory_stim_40h_500kb_combined	107.803015243294
ENSG00000164978	rs4879783	9	34373484	C	T	0.219101130962372	-0.460153579711914	0.0495039336383343	5.90416942595304e-14	TRUE	reported	CD4_Memory_stim_40h_500kb_combined	86.4024764213814
ENSG00000165410	rs78840120	14	34688229	T	C	0.146067410707474	0.678850412368774	0.100785717368126	3.38427499468603e-09	TRUE	reported	CD4_Memory_stim_40h_500kb_combined	45.3680580094535
ENSG00000165714	rs4570678	12	12465060	C	T	0.117977529764175	-0.508364915847778	0.0542453788220882	4.26286409657608e-14	TRUE	reported	CD4_Memory_stim_40h_500kb_combined	87.8265146631759
ENSG00000165898	rs8008540	14	74481477	C	T	0.483146071434021	-0.175112634897232	0.0262282602488995	4.34119417714344e-09	TRUE	reported	CD4_Memory_stim_40h_500kb_combined	44.5754767840113
ENSG00000165948	rs882269	14	94100213	T	C	0.477528095245361	-0.419422090053558	0.0428628847002983	7.33357176903138e-15	TRUE	reported	CD4_Memory_stim_40h_500kb_combined	95.7502261028966
ENSG00000165983	rs10795402	10	16497079	T	C	0.466292142868042	0.369788825511932	0.0523223355412483	8.29762460785134e-10	TRUE	reported	CD4_Memory_stim_40h_500kb_combined	49.9497505097368
ENSG00000166140	rs62018585	15	40804407	G	A	0.382022470235825	-0.375999569892883	0.0466627292335033	1.19595665079563e-11	TRUE	reported	CD4_Memory_stim_40h_500kb_combined	64.9283585141706
ENSG00000166260	rs2024465	17	54957291	T	C	0.235955059528351	-0.249186813831329	0.0407700501382351	4.56960122970561e-08	TRUE	reported	CD4_Memory_stim_40h_500kb_combined	37.3566241699664
ENSG00000166347	rs12965502	18	74262030	T	G	0.297752797603607	-0.193259984254837	0.0307298954576254	2.19625487523984e-08	TRUE	reported	CD4_Memory_stim_40h_500kb_combined	39.5513866331484
ENSG00000166435	rs4944963	11	74892136	G	A	0.213483139872551	1.09383487701416	0.0815042480826378	2.81234596172411e-21	TRUE	reported	CD4_Memory_stim_40h_500kb_combined	180.112163575804
ENSG00000166451	rs12448368	16	81011342	T	C	0.146067410707474	0.378278881311417	0.0299194902181625	5.83905723147172e-20	TRUE	reported	CD4_Memory_stim_40h_500kb_combined	159.851167641024
ENSG00000166503	rs28444867	15	83107504	C	A	0.0730337053537369	1.50172364711761	0.182782143354416	6.06024506800579e-12	TRUE	reported	CD4_Memory_stim_40h_500kb_combined	67.5013576181694
ENSG00000166750	rs11656388	17	35204796	G	A	0.438202261924744	0.328302174806595	0.0386980436742306	1.91639731557193e-12	TRUE	reported	CD4_Memory_stim_40h_500kb_combined	71.9729822783881
ENSG00000166788	rs211104	11	18032737	G	A	0.224719107151031	-0.201953634619713	0.027757192030549	3.41804946946346e-10	TRUE	reported	CD4_Memory_stim_40h_500kb_combined	52.9361421046798
ENSG00000166796	rs56991251	11	18497154	A	T	0.157303377985954	1.25963091850281	0.162115454673767	4.11882508529204e-11	TRUE	reported	CD4_Memory_stim_40h_500kb_combined	60.3723091051969
ENSG00000166839	rs9920138	15	64872337	C	G	0.320224732160568	1.26449966430664	0.115702398121357	6.04593626545116e-17	TRUE	reported	CD4_Memory_stim_40h_500kb_combined	119.44080334899
ENSG00000166847	rs62032983	16	23642022	C	T	0.24719101190567	0.48774927854538	0.0429708324372768	1.06272829755096e-17	TRUE	reported	CD4_Memory_stim_40h_500kb_combined	128.838522986924
ENSG00000166896	rs10747788	12	57921555	C	T	0.342696636915207	-0.3819839656353	0.047823429107666	1.61879492348413e-11	TRUE	reported	CD4_Memory_stim_40h_500kb_combined	63.7982607928094
ENSG00000167136	rs2417125	9	128799953	A	G	0.320224732160568	-0.393748074769974	0.0575623512268066	2.17400342080953e-09	TRUE	reported	CD4_Memory_stim_40h_500kb_combined	46.7907316847342
ENSG00000167272	rs540520	12	120473983	G	A	0.280898869037628	0.223768666386604	0.0280527621507645	1.69478847403619e-11	TRUE	reported	CD4_Memory_stim_40h_500kb_combined	63.6278557974956
ENSG00000167468	rs112276291	19	1097374	T	C	0.151685386896133	0.497679173946381	0.0773555561900139	1.20205789196895e-08	TRUE	reported	CD4_Memory_stim_40h_500kb_combined	41.3919521038407
ENSG00000167515	rs11076728	16	88859159	T	G	0.342696636915207	-0.140887677669525	0.0196692105382681	5.5304964192825e-10	TRUE	reported	CD4_Memory_stim_40h_500kb_combined	51.3064732655587
ENSG00000167523	rs258323	16	89688286	G	C	0.370786517858505	0.23478490114212	0.0382673144340515	4.14929761659872e-08	TRUE	reported	CD4_Memory_stim_40h_500kb_combined	37.643011361678
ENSG00000167543	rs2292973	17	29565997	G	A	0.426966279745102	0.313615322113037	0.0439692474901676	6.29067247554639e-10	TRUE	reported	CD4_Memory_stim_40h_500kb_combined	50.8740695351627
ENSG00000167613	rs28634858	19	54346322	C	A	0.365168541669846	0.507463693618774	0.0793284177780151	1.40084309044676e-08	TRUE	reported	CD4_Memory_stim_40h_500kb_combined	40.921577565589
ENSG00000167671	rs11666856	19	4437453	A	G	0.292134821414948	-0.484375923871994	0.0756114572286606	1.34853691470525e-08	TRUE	reported	CD4_Memory_stim_40h_500kb_combined	41.0383489674716
ENSG00000167720	rs116875739	17	2307707	G	A	0.342696636915207	-0.605847418308258	0.065399095416069	6.75309884131883e-14	TRUE	reported	CD4_Memory_stim_40h_500kb_combined	85.8189191563729
ENSG00000167768	rs2741159	12	52677598	A	C	0.415730327367783	0.710300326347351	0.0928781107068062	6.96063599143986e-11	TRUE	reported	CD4_Memory_stim_40h_500kb_combined	58.4867222854298
ENSG00000167965	rs55932224	16	2192913	C	T	0.0786516889929771	0.30890217423439	0.0479829125106335	1.18166540598493e-08	TRUE	reported	CD4_Memory_stim_40h_500kb_combined	41.4446731532795
ENSG00000167977	rs11639562	16	2655405	C	T	0.280898869037628	-0.392378151416779	0.0551710724830627	6.8664716242147e-10	TRUE	reported	CD4_Memory_stim_40h_500kb_combined	50.5809265787273
ENSG00000168028	rs12493446	3	39429812	C	T	0.331460684537888	-0.3440962433815	0.0396152138710022	8.03558895903167e-13	TRUE	reported	CD4_Memory_stim_40h_500kb_combined	75.4459363373325
ENSG00000168038	rs143787364	3	41806487	A	G	0.129213482141495	1.31476402282715	0.130304306745529	2.02018738203013e-15	TRUE	reported	CD4_Memory_stim_40h_500kb_combined	101.80710385342
ENSG00000168268	rs7614981	3	52532898	A	C	0.471910119056702	0.985992550849915	0.0525896586477757	2.03070403666686e-29	TRUE	reported	CD4_Memory_stim_40h_500kb_combined	351.517186850703
ENSG00000168275	rs10910420	1	234373513	G	C	0.455056190490723	0.165089026093483	0.0257953554391861	1.38368469103533e-08	TRUE	reported	CD4_Memory_stim_40h_500kb_combined	40.959380372132
ENSG00000168291	rs2176082	3	58345459	G	A	0.280898869037628	-0.195055142045021	0.0216287150979042	1.93082997232216e-13	TRUE	reported	CD4_Memory_stim_40h_500kb_combined	81.3304859840378
ENSG00000168385	rs75590598	2	241246239	G	A	0.157303377985954	0.286605924367905	0.0330524072051048	8.55946861227726e-13	TRUE	reported	CD4_Memory_stim_40h_500kb_combined	75.1907016454136
ENSG00000168653	rs1969857	1	39011141	G	A	0.308988749980927	-0.216957971453667	0.012678749859333	4.43896002017627e-27	TRUE	reported	CD4_Memory_stim_40h_500kb_combined	292.818394969564
ENSG00000168765	rs3754450	1	109654510	T	C	0.370786517858505	-1.10812306404114	0.0903245806694031	2.59007028087162e-19	TRUE	reported	CD4_Memory_stim_40h_500kb_combined	150.509557991337
ENSG00000168899	rs12994163	2	85514490	G	A	0.0674157291650772	-0.553224742412567	0.0853919759392738	9.95950134723744e-09	TRUE	reported	CD4_Memory_stim_40h_500kb_combined	41.9729084769614
ENSG00000169062	rs80296471	13	114297839	A	G	0.0786516889929771	-0.437526881694794	0.0651835203170776	3.73436948350683e-09	TRUE	reported	CD4_Memory_stim_40h_500kb_combined	45.0540523977938
ENSG00000169682	rs11643297	16	28961947	G	A	0.280898869037628	0.509162127971649	0.0471017397940159	9.9084817757118e-17	TRUE	reported	CD4_Memory_stim_40h_500kb_combined	116.852575223873
ENSG00000169684	rs12912022	15	78518243	A	G	0.466292142868042	-0.378993988037109	0.0528538040816784	5.35077062720075e-10	TRUE	reported	CD4_Memory_stim_40h_500kb_combined	51.4176401613502
ENSG00000170291	rs222843	17	7242662	T	C	0.404494374990463	0.750681757926941	0.0277615543454885	1.91555257069976e-39	TRUE	reported	CD4_Memory_stim_40h_500kb_combined	731.179772050044
ENSG00000170430	rs12241533	10	129646763	G	A	0.398876398801804	-0.437643498182297	0.0462744683027267	2.95419195071636e-14	TRUE	reported	CD4_Memory_stim_40h_500kb_combined	89.4454157047214
ENSG00000170889	rs3786631	19	54206805	T	C	0.348314613103867	0.513864815235138	0.0647962391376495	2.06727325640519e-11	TRUE	reported	CD4_Memory_stim_40h_500kb_combined	62.8923996177091
ENSG00000170892	rs3786631	19	54206805	T	C	0.348314613103867	-0.228093653917313	0.0353550538420677	1.11562997306511e-08	TRUE	reported	CD4_Memory_stim_40h_500kb_combined	41.6220435067356
ENSG00000171033	rs7002843	8	78570829	A	G	0.191011235117912	-0.853448688983917	0.0827449411153793	7.85906224017481e-16	TRUE	reported	CD4_Memory_stim_40h_500kb_combined	106.382925401735
ENSG00000171067	rs2458268	11	68255732	C	T	0.449438214302063	-0.490187436342239	0.0402753353118896	3.82312922049316e-19	TRUE	reported	CD4_Memory_stim_40h_500kb_combined	148.13102305579
ENSG00000171222	rs7274724	20	35951544	T	C	0.0674157291650772	-0.254314035177231	0.0363386757671833	1.11273169179728e-09	TRUE	reported	CD4_Memory_stim_40h_500kb_combined	48.9781597917158
ENSG00000171488	rs2390794	1	89660007	G	A	0.370786517858505	-0.309156775474548	0.0437402464449406	8.27990649260646e-10	TRUE	reported	CD4_Memory_stim_40h_500kb_combined	49.9568546225091
ENSG00000171806	rs12130372	1	169788175	A	G	0.0786516889929771	-0.629584014415741	0.0890868976712227	8.3130148216651e-10	TRUE	reported	CD4_Memory_stim_40h_500kb_combined	49.9435850793569
ENSG00000172113	rs3197223	3	48294367	C	T	0.25280898809433	-0.429596304893494	0.0480186119675636	2.62752086539422e-13	TRUE	reported	CD4_Memory_stim_40h_500kb_combined	80.0390398380719
ENSG00000172345	rs74557635	15	81340558	A	T	0.0898876413702965	1.27113056182861	0.205985993146896	3.58224969013644e-08	TRUE	reported	CD4_Memory_stim_40h_500kb_combined	38.0807016389551
ENSG00000172500	rs583887	11	65876556	C	T	0.179775282740593	0.134939342737198	0.0221049394458532	4.71349569508104e-08	TRUE	reported	CD4_Memory_stim_40h_500kb_combined	37.264776586178
ENSG00000172543	rs583887	11	65876556	C	T	0.179775282740593	-0.934591770172119	0.104091584682465	2.28977105349109e-13	TRUE	reported	CD4_Memory_stim_40h_500kb_combined	80.6144071158515
ENSG00000172687	rs600435	19	21285878	T	G	0.224719107151031	0.576036810874939	0.076448529958725	1.12823448626985e-10	TRUE	reported	CD4_Memory_stim_40h_500kb_combined	56.7756607547602
ENSG00000172922	rs4930156	11	65638228	C	T	0.359550565481186	-0.178860619664192	0.0261189732700586	2.10573131710687e-09	TRUE	reported	CD4_Memory_stim_40h_500kb_combined	46.8939979590456
ENSG00000172992	rs2077261	17	45018486	G	A	0.213483139872551	-0.575260818004608	0.0840763822197914	2.15800710194496e-09	TRUE	reported	CD4_Memory_stim_40h_500kb_combined	46.8146259007714
ENSG00000173113	rs1806967	11	64311471	A	G	0.0786516889929771	-0.696118235588074	0.0829324051737785	2.82039749962473e-12	TRUE	reported	CD4_Memory_stim_40h_500kb_combined	70.4559215647322
ENSG00000173156	rs11227676	11	67072828	C	T	0.146067410707474	-1.17686069011688	0.146028906106949	1.18939324602469e-11	TRUE	reported	CD4_Memory_stim_40h_500kb_combined	64.9489971034763
ENSG00000173272	rs16848770	2	131472010	T	C	0.157303377985954	-0.450948804616928	0.0446268543601036	1.89691434922923e-15	TRUE	reported	CD4_Memory_stim_40h_500kb_combined	102.108507671075
ENSG00000173660	rs1048771	1	46278228	C	T	0.134831458330154	-0.322102904319763	0.038409985601902	2.91767516409857e-12	TRUE	reported	CD4_Memory_stim_40h_500kb_combined	70.3235834479445
ENSG00000173917	rs1022088	17	48502428	A	T	0.410112351179123	-0.785207450389862	0.0794366151094437	4.81029129267489e-15	TRUE	reported	CD4_Memory_stim_40h_500kb_combined	97.7073789590958
ENSG00000174574	rs6703339	1	38984822	G	A	0.432584255933762	-0.170890301465988	0.0277762394398451	3.86793980379852e-08	TRUE	reported	CD4_Memory_stim_40h_500kb_combined	37.8519220704695
ENSG00000174837	rs3890541	19	6922961	A	C	0.449438214302063	0.7069411277771	0.0850532278418541	4.01359026374694e-12	TRUE	reported	CD4_Memory_stim_40h_500kb_combined	69.0851804913392
ENSG00000175575	rs2067912	11	73900304	G	C	0.0898876413702965	-0.716950953006744	0.0837557688355446	1.38040548486962e-12	TRUE	reported	CD4_Memory_stim_40h_500kb_combined	73.2739212770775
ENSG00000175581	rs2444601	11	73899971	T	C	0.382022470235825	0.276144742965698	0.0319472849369049	9.63250856591273e-13	TRUE	reported	CD4_Memory_stim_40h_500kb_combined	74.7146298594709
ENSG00000175611	rs78124555	9	95866942	A	G	0.185393258929253	0.675082385540009	0.0885599702596664	7.74075525602576e-11	TRUE	reported	CD4_Memory_stim_40h_500kb_combined	58.108361373872
ENSG00000175643	rs4451969	16	11289662	C	T	0.314606755971909	-0.389554470777512	0.045404527336359	1.26879039040981e-12	TRUE	reported	CD4_Memory_stim_40h_500kb_combined	73.6102118954574
ENSG00000175691	rs35699176	19	2936537	G	A	0.0730337053537369	1.58036351203918	0.23689791560173	4.4412489541301e-09	TRUE	reported	CD4_Memory_stim_40h_500kb_combined	44.5032275595893
ENSG00000176049	rs1016104	5	147759166	G	A	0.264044940471649	0.821997284889221	0.112498186528683	2.99392150949694e-10	TRUE	reported	CD4_Memory_stim_40h_500kb_combined	53.3887463076101
ENSG00000176209	rs2923403	8	42592605	T	G	0.426966279745102	0.3307865858078	0.0333128944039345	3.97629387735488e-15	TRUE	reported	CD4_Memory_stim_40h_500kb_combined	98.5986668161163
ENSG00000176422	rs2939302	12	56466236	G	A	0.207865163683891	0.782857537269592	0.0648920685052872	5.87152281542932e-19	TRUE	reported	CD4_Memory_stim_40h_500kb_combined	145.53995575862
ENSG00000176531	rs3213289	19	43567108	C	A	0.213483139872551	0.829302608966827	0.108369648456573	6.81664114253427e-11	TRUE	reported	CD4_Memory_stim_40h_500kb_combined	58.5613033962675
ENSG00000176974	rs4925179	17	18349715	T	A	0.387640446424484	-0.289000153541565	0.0279585383832455	7.14955256821929e-16	TRUE	reported	CD4_Memory_stim_40h_500kb_combined	106.848202326602
ENSG00000177181	rs12133806	1	42380694	C	T	0.421348303556442	-0.224392294883728	0.0351713448762894	1.50390770724804e-08	TRUE	reported	CD4_Memory_stim_40h_500kb_combined	40.7040787718454
ENSG00000177406	rs2607921	12	602330	C	T	0.393258422613144	0.832746624946594	0.12796026468277	8.81351438498698e-09	TRUE	reported	CD4_Memory_stim_40h_500kb_combined	42.3521539804938
ENSG00000177465	rs10143135	14	73583282	G	C	0.337078660726547	0.564677536487579	0.0466701313853264	5.09442073846463e-19	TRUE	reported	CD4_Memory_stim_40h_500kb_combined	146.393898297104
ENSG00000177595	rs56364586	11	780395	C	T	0.314606755971909	-0.457546651363373	0.0648983493447304	8.93109837375187e-10	TRUE	reported	CD4_Memory_stim_40h_500kb_combined	49.7053871355505
ENSG00000177697	rs7127272	11	835719	A	G	0.269662916660309	-0.635911047458649	0.0608240999281406	4.35566214348187e-16	TRUE	reported	CD4_Memory_stim_40h_500kb_combined	109.305334549377
ENSG00000178028	rs58931995	1	44158293	C	A	0.297752797603607	0.184845566749573	0.0301498118788004	4.22687287738217e-08	TRUE	reported	CD4_Memory_stim_40h_500kb_combined	37.5879694205618
ENSG00000178209	rs62522556	8	143931282	T	C	0.398876398801804	-0.608328759670258	0.0929725915193558	7.60343016873512e-09	TRUE	reported	CD4_Memory_stim_40h_500kb_combined	42.8121289103994
ENSG00000178381	rs1880298	7	1176331	G	C	0.404494374990463	0.502528250217438	0.0450563505291939	2.39183097696961e-17	TRUE	reported	CD4_Memory_stim_40h_500kb_combined	124.396722644877
ENSG00000178445	rs10975671	9	6598956	G	A	0.219101130962372	0.543963551521301	0.0799979045987129	2.58158293631543e-09	TRUE	reported	CD4_Memory_stim_40h_500kb_combined	46.2362260206656
ENSG00000179144	rs28869932	7	150703108	G	A	0.0674157291650772	-0.331031560897827	0.0460404232144356	4.92607814471063e-10	TRUE	reported	CD4_Memory_stim_40h_500kb_combined	51.6963867188563
ENSG00000179218	rs2900660	19	12912045	A	C	0.398876398801804	-0.132618144154549	0.0206528473645449	1.26572062372028e-08	TRUE	reported	CD4_Memory_stim_40h_500kb_combined	41.2331032491722
ENSG00000180104	rs11742144	5	422063	G	A	0.382022470235825	0.483729928731918	0.0532987788319588	1.5094960165381e-13	TRUE	reported	CD4_Memory_stim_40h_500kb_combined	82.3704425462275
ENSG00000180185	rs2906909	16	1901509	G	T	0.151685386896133	0.47513210773468	0.0624242499470711	8.13349960696417e-11	TRUE	reported	CD4_Memory_stim_40h_500kb_combined	57.9324763901111
ENSG00000180376	rs282534	3	56600516	A	G	0.224719107151031	0.307016849517822	0.0441028960049152	1.30224153917949e-09	TRUE	reported	CD4_Memory_stim_40h_500kb_combined	48.4607582563932
ENSG00000180902	rs7599470	2	241770392	C	T	0.348314613103867	-0.645765662193298	0.101083375513554	1.45171333118258e-08	TRUE	reported	CD4_Memory_stim_40h_500kb_combined	40.8122392900497
ENSG00000180953	rs8024713	15	79914616	C	G	0.398876398801804	-0.33183017373085	0.0485802367329597	2.26613913238249e-09	TRUE	reported	CD4_Memory_stim_40h_500kb_combined	46.6565363909479
ENSG00000180992	rs2396165	6	44095480	C	T	0.421348303556442	0.176595121622086	0.0168141294270754	3.56484693921551e-16	TRUE	reported	CD4_Memory_stim_40h_500kb_combined	110.308411911952
ENSG00000181274	rs7070902	10	97336995	C	T	0.207865163683891	0.53421014547348	0.0815035924315453	7.25034266989833e-09	TRUE	reported	CD4_Memory_stim_40h_500kb_combined	42.9606417503904
ENSG00000181649	rs61871219	11	2939311	C	T	0.162921354174614	-0.541722059249878	0.0608696192502975	3.21063270408739e-13	TRUE	reported	CD4_Memory_stim_40h_500kb_combined	79.2048673586772
ENSG00000182362	rs7283664	21	46333581	A	G	0.213483139872551	0.413141071796417	0.0540300272405148	6.99511612601946e-11	TRUE	reported	CD4_Memory_stim_40h_500kb_combined	58.4690948577881
ENSG00000182551	rs12992556	2	3502748	C	T	0.168539330363274	0.270969986915588	0.0385989956557751	1.01482834711584e-09	TRUE	reported	CD4_Memory_stim_40h_500kb_combined	49.2822323254621
ENSG00000182648	rs6978799	7	156654142	A	G	0.359550565481186	-0.813004374504089	0.0882077738642693	8.25303664044964e-14	TRUE	reported	CD4_Memory_stim_40h_500kb_combined	84.9516935781787
ENSG00000182871	rs2236451	21	45456169	A	G	0.359550565481186	-0.769783854484558	0.0884531065821648	7.47713964791701e-13	TRUE	reported	CD4_Memory_stim_40h_500kb_combined	75.7375783715424
ENSG00000182919	rs2510603	11	93755026	G	A	0.353932589292526	0.513805449008942	0.0513537786900997	2.8892182478794e-15	TRUE	reported	CD4_Memory_stim_40h_500kb_combined	100.104269586051
ENSG00000183172	rs133370	22	42069256	C	T	0.365168541669846	-0.320670545101166	0.0301407724618912	2.01707455286086e-16	TRUE	reported	CD4_Memory_stim_40h_500kb_combined	113.190344893926
ENSG00000183386	rs4360494	1	37990219	C	G	0.410112351179123	0.848240196704865	0.0599978938698769	1.83217050216936e-22	TRUE	reported	CD4_Memory_stim_40h_500kb_combined	199.878318552503
ENSG00000183569	rs137025	22	42559747	C	G	0.224719107151031	0.916307926177979	0.143393248319626	1.44128156659595e-08	TRUE	reported	CD4_Memory_stim_40h_500kb_combined	40.8343343556451
ENSG00000183780	rs516710	1	234311686	G	C	0.337078660726547	0.910968840122223	0.072464682161808	7.76275888279079e-20	TRUE	reported	CD4_Memory_stim_40h_500kb_combined	158.035356629843
ENSG00000183891	rs35957485	2	19890916	G	A	0.0842696651816368	1.37861001491547	0.126757860183716	7.53060586341716e-17	TRUE	reported	CD4_Memory_stim_40h_500kb_combined	118.28592210984
ENSG00000184117	rs2857648	22	29670579	C	G	0.382022470235825	0.366042166948318	0.0480153262615204	7.72218579924296e-11	TRUE	reported	CD4_Memory_stim_40h_500kb_combined	58.1169035182865
ENSG00000184489	rs62522466	8	141384082	G	A	0.0561797767877579	1.02057290077209	0.162640571594238	2.32745625585212e-08	TRUE	reported	CD4_Memory_stim_40h_500kb_combined	39.375880723379
ENSG00000184661	rs2048080	8	25408410	T	C	0.426966279745102	0.194248467683792	0.0248679593205452	3.45063000803461e-11	TRUE	reported	CD4_Memory_stim_40h_500kb_combined	61.0147599018784
ENSG00000184752	rs835044	12	95003776	C	T	0.25842696428299	0.395121604204178	0.0240295566618443	4.3982623456422e-26	TRUE	reported	CD4_Memory_stim_40h_500kb_combined	270.377181347661
ENSG00000184903	rs37667	7	111382425	A	G	0.426966279745102	0.444645047187805	0.067091666162014	5.33639897994714e-09	TRUE	reported	CD4_Memory_stim_40h_500kb_combined	43.9227742953914
ENSG00000184986	rs4075105	14	105533894	G	A	0.25842696428299	-0.622282326221466	0.0901854783296585	1.68894611661269e-09	TRUE	reported	CD4_Memory_stim_40h_500kb_combined	47.610386485469
ENSG00000185324	rs45609834	16	89871237	G	C	0.0561797767877579	-0.722474873065948	0.113029316067696	1.43080260920445e-08	TRUE	reported	CD4_Memory_stim_40h_500kb_combined	40.8567009032155
ENSG00000185414	rs12999417	2	99249085	A	G	0.398876398801804	-0.404380410909653	0.0596214830875397	2.77682203930411e-09	TRUE	reported	CD4_Memory_stim_40h_500kb_combined	46.0017833836647
ENSG00000185651	rs390387	22	21557957	G	A	0.174157306551933	-0.121709279716015	0.0169747974723577	5.3647064944811e-10	TRUE	reported	CD4_Memory_stim_40h_500kb_combined	51.4088846580965
ENSG00000185787	rs62011056	15	78872153	G	A	0.0842696651816368	-0.1141112819314	0.018157958984375	2.23883716036475e-08	TRUE	reported	CD4_Memory_stim_40h_500kb_combined	39.4932711536148
ENSG00000185808	rs3737424	21	37125004	C	G	0.314606755971909	0.368232190608978	0.0364451557397842	1.90606546174175e-15	TRUE	reported	CD4_Memory_stim_40h_500kb_combined	102.085458167084
ENSG00000186184	rs80295791	13	27586314	G	A	0.140449434518814	0.27131399512291	0.0393926613032818	1.7815370844481e-09	TRUE	reported	CD4_Memory_stim_40h_500kb_combined	47.4366213284251
ENSG00000186283	rs1128952	1	179095990	C	T	0.25280898809433	-0.235665410757065	0.0368896313011646	1.45204366847622e-08	TRUE	reported	CD4_Memory_stim_40h_500kb_combined	40.8115472438199
ENSG00000186792	rs2236947	3	50334001	C	A	0.460674166679382	-0.431344479322433	0.0637820065021515	3.01723693505497e-09	TRUE	reported	CD4_Memory_stim_40h_500kb_combined	45.7353632706245
ENSG00000187045	rs5756511	22	37095110	C	T	0.398876398801804	0.375469416379929	0.0447705835103989	2.91010243229286e-12	TRUE	reported	CD4_Memory_stim_40h_500kb_combined	70.3337260868074
ENSG00000187624	rs4567793	17	399065	T	C	0.24157303571701	1.38007605075836	0.0940034091472626	2.4181776212918e-23	TRUE	reported	CD4_Memory_stim_40h_500kb_combined	215.535509554188
ENSG00000187994	rs6508823	19	38873775	T	C	0.460674166679382	-0.368398755788803	0.05287816375494	1.27189189046984e-09	TRUE	reported	CD4_Memory_stim_40h_500kb_combined	48.5381901425017
ENSG00000188186	rs7341389	7	100137558	G	A	0.387640446424484	0.220757305622101	0.0326796732842922	3.11564326940965e-09	TRUE	reported	CD4_Memory_stim_40h_500kb_combined	45.632552020054
ENSG00000188312	rs7850871	9	92755017	A	G	0.224719107151031	-0.253775268793106	0.037892322987318	3.97731374196821e-09	TRUE	reported	CD4_Memory_stim_40h_500kb_combined	44.8534787661492
ENSG00000188372	rs11767431	7	76547967	C	T	0.325842708349228	0.958809316158295	0.0957401916384697	2.77568229508141e-15	TRUE	reported	CD4_Memory_stim_40h_500kb_combined	100.294220055812
ENSG00000188428	rs2815168	6	8018155	G	T	0.460674166679382	0.373743027448654	0.0404503867030144	7.49241182716163e-14	TRUE	reported	CD4_Memory_stim_40h_500kb_combined	85.369127502589
ENSG00000188493	rs2254343	19	40749595	G	C	0.235955059528351	0.691810131072998	0.102075606584549	2.83646471524127e-09	TRUE	reported	CD4_Memory_stim_40h_500kb_combined	45.9335378497246
ENSG00000188735	rs11043192	12	121771707	G	A	0.0674157291650772	0.886653006076813	0.106909334659576	4.34115797413514e-12	TRUE	reported	CD4_Memory_stim_40h_500kb_combined	68.7822103729782
ENSG00000188820	rs1057192	6	116462167	G	A	0.207865163683891	-0.628292918205261	0.100615665316582	2.64190421462948e-08	TRUE	reported	CD4_Memory_stim_40h_500kb_combined	38.9935811693344
ENSG00000189077	rs59170362	7	75999949	G	C	0.179775282740593	0.443754911422729	0.0668809786438942	5.16926668791456e-09	TRUE	reported	CD4_Memory_stim_40h_500kb_combined	44.0231492304911
ENSG00000189241	rs1204856	6	116263013	A	G	0.191011235117912	-0.329887628555298	0.0476402454078197	1.52224097556726e-09	TRUE	reported	CD4_Memory_stim_40h_500kb_combined	47.949499453041
ENSG00000189306	rs8313	22	42512737	G	A	0.179775282740593	-0.885933101177216	0.0952235013246536	5.69535433292971e-14	TRUE	reported	CD4_Memory_stim_40h_500kb_combined	86.5592659132996
ENSG00000196151	rs714156	2	159284557	T	C	0.365168541669846	-0.838238894939423	0.084414578974247	3.9705871502849e-15	TRUE	reported	CD4_Memory_stim_40h_500kb_combined	98.6054001145007
ENSG00000196421	rs817338	20	63972848	T	C	0.191011235117912	1.22211146354675	0.0981435999274254	1.24411412180048e-19	TRUE	reported	CD4_Memory_stim_40h_500kb_combined	155.05924599715
ENSG00000196504	rs1065266	2	152648489	T	C	0.168539330363274	0.257457911968231	0.0202765241265297	4.71621872767062e-20	TRUE	reported	CD4_Memory_stim_40h_500kb_combined	161.22243194847
ENSG00000196562	rs3091670	20	47554741	A	G	0.376404494047165	1.10066246986389	0.0995455682277679	3.56079722924711e-17	TRUE	reported	CD4_Memory_stim_40h_500kb_combined	122.254388168459
ENSG00000196655	rs58709307	11	119006853	C	T	0.202247187495232	0.454635888338089	0.0224782507866621	2.04300187296655e-31	TRUE	reported	CD4_Memory_stim_40h_500kb_combined	409.074498064166
ENSG00000196683	rs2240727	7	22812893	C	T	0.286516845226288	-0.174660593271255	0.021290386095643	6.3863901586564e-12	TRUE	reported	CD4_Memory_stim_40h_500kb_combined	67.301196815183
ENSG00000197043	rs2303038	5	151155452	C	T	0.207865163683891	0.590468227863312	0.0474647767841816	1.30562771737007e-19	TRUE	reported	CD4_Memory_stim_40h_500kb_combined	154.75695720543
ENSG00000197119	rs2146103	14	100273892	C	A	0.207865163683891	1.08982729911804	0.152931362390518	6.46314877052609e-10	TRUE	reported	CD4_Memory_stim_40h_500kb_combined	50.7834556403431
ENSG00000197134	rs281202	19	22223529	A	T	0.314606755971909	0.769577085971832	0.109933324158192	1.10351696870043e-09	TRUE	reported	CD4_Memory_stim_40h_500kb_combined	49.0055802330359
ENSG00000197345	rs12272547	11	68841186	G	A	0.292134821414948	-0.191841334104538	0.0126965576782823	5.0264038933247e-24	TRUE	reported	CD4_Memory_stim_40h_500kb_combined	228.303406705921
ENSG00000197728	rs10876864	12	56007301	A	G	0.438202261924744	0.485999882221222	0.0178493354469538	1.21658877722745e-39	TRUE	reported	CD4_Memory_stim_40h_500kb_combined	741.358421272617
ENSG00000197766	rs1651882	19	878721	T	C	0.280898869037628	0.81877738237381	0.109695717692375	1.52823918486509e-10	TRUE	reported	CD4_Memory_stim_40h_500kb_combined	55.7124589274137
ENSG00000197894	rs62325240	4	99066691	T	C	0.0674157291650772	-0.608565807342529	0.0625525116920471	9.31378729467401e-15	TRUE	reported	CD4_Memory_stim_40h_500kb_combined	94.6510834687547
ENSG00000197928	rs8107040	19	53254369	C	G	0.219101130962372	-0.68398779630661	0.108041003346443	1.84564500707479e-08	TRUE	reported	CD4_Memory_stim_40h_500kb_combined	40.0792410307833
ENSG00000197930	rs8009184	14	52552040	G	C	0.146067410707474	0.257455676794052	0.0387836247682571	5.0988226882801e-09	TRUE	reported	CD4_Memory_stim_40h_500kb_combined	44.0664588019442
ENSG00000197958	rs10819292	9	127426397	A	G	0.404494374990463	-0.0849019810557365	0.0113698169589043	1.50722710171687e-10	TRUE	reported	CD4_Memory_stim_40h_500kb_combined	55.7607622195526
ENSG00000198015	rs10735318	12	93465779	G	A	0.460674166679382	0.197114855051041	0.0265692751854658	1.85405365174315e-10	TRUE	reported	CD4_Memory_stim_40h_500kb_combined	55.0401103698402
ENSG00000198130	rs3749022	2	190319798	T	C	0.230337083339691	-0.193813264369965	0.030836520716548	2.2312358044763e-08	TRUE	reported	CD4_Memory_stim_40h_500kb_combined	39.5035614540194
ENSG00000198171	rs73573875	20	3211109	G	A	0.264044940471649	-0.204365149140358	0.0285543724894524	5.66882544288569e-10	TRUE	reported	CD4_Memory_stim_40h_500kb_combined	51.2234035600761
ENSG00000198380	rs10221683	2	69452486	G	C	0.348314613103867	0.321896523237228	0.0406418852508068	2.15949356007287e-11	TRUE	reported	CD4_Memory_stim_40h_500kb_combined	62.731385745871
ENSG00000198417	rs1875231	16	56649833	A	C	0.398876398801804	0.479098826646805	0.0770104378461838	2.90938914424987e-08	TRUE	reported	CD4_Memory_stim_40h_500kb_combined	38.7035702922869
ENSG00000198466	rs28374851	19	57849960	G	C	0.224719107151031	0.588386833667755	0.0946626588702202	2.9777100764242e-08	TRUE	reported	CD4_Memory_stim_40h_500kb_combined	38.6338949439835
ENSG00000198468	rs6666277	1	212916037	G	A	0.404494374990463	-1.17477905750275	0.0700698718428612	1.44465381131454e-26	TRUE	reported	CD4_Memory_stim_40h_500kb_combined	281.09281538925
ENSG00000198586	rs7606502	2	171142372	A	T	0.370786517858505	-0.371347546577454	0.0363773554563522	1.22731272913931e-15	TRUE	reported	CD4_Memory_stim_40h_500kb_combined	104.2074744213
ENSG00000198625	rs12138846	1	204587350	A	T	0.286516845226288	0.288655132055283	0.0402929969131947	5.50582493843026e-10	TRUE	reported	CD4_Memory_stim_40h_500kb_combined	51.3215099590613
ENSG00000198734	rs2239853	1	169556528	T	C	0.49438202381134	-0.461776703596115	0.0532380864024162	8.46636684718473e-13	TRUE	reported	CD4_Memory_stim_40h_500kb_combined	75.2348682728213
ENSG00000198851	rs3782042	11	118315204	G	A	0.382022470235825	0.325659334659576	0.0475069954991341	2.04379394803681e-09	TRUE	reported	CD4_Memory_stim_40h_500kb_combined	46.9907019288382
ENSG00000203666	rs12403396	1	244985432	T	C	0.443820238113403	0.696792781352997	0.0830202028155327	2.82952628084794e-12	TRUE	reported	CD4_Memory_stim_40h_500kb_combined	70.4433020742854
ENSG00000203778	rs1050353	6	112114709	A	T	0.303370773792267	0.605171740055084	0.0894166976213455	2.95170694884709e-09	TRUE	reported	CD4_Memory_stim_40h_500kb_combined	45.8057529347378
ENSG00000203791	rs7080838	10	124731272	T	C	0.415730327367783	0.285541266202927	0.0456879362463951	2.58410091385635e-08	TRUE	reported	CD4_Memory_stim_40h_500kb_combined	39.0602195250895
ENSG00000204161	rs10857434	10	49097977	C	T	0.25842696428299	0.486005842685699	0.0645902305841446	1.18019696411347e-10	TRUE	reported	CD4_Memory_stim_40h_500kb_combined	56.6173203485131
ENSG00000204237	rs68189488	17	81658501	G	C	0.0786516889929771	-0.407001227140427	0.0667171701788902	4.79365903603404e-08	TRUE	reported	CD4_Memory_stim_40h_500kb_combined	37.214843984186
ENSG00000204954	rs1177457	12	103942349	C	T	0.25842696428299	-0.364197701215744	0.0500751100480556	3.45757360938464e-10	TRUE	reported	CD4_Memory_stim_40h_500kb_combined	52.8969431829037
ENSG00000205078	rs9928151	16	77206320	C	G	0.286516845226288	0.711159646511078	0.110021695494652	1.05971879260223e-08	TRUE	reported	CD4_Memory_stim_40h_500kb_combined	41.7808762536135
ENSG00000205559	rs131744	22	50595748	A	G	0.365168541669846	0.772440016269684	0.124247796833515	2.96154337417552e-08	TRUE	reported	CD4_Memory_stim_40h_500kb_combined	38.6502347067961
ENSG00000205593	rs73439311	22	50314905	G	A	0.353932589292526	-0.562712132930756	0.0906039178371429	3.03920569999788e-08	TRUE	reported	CD4_Memory_stim_40h_500kb_combined	38.5725724529474
ENSG00000205659	rs1966401	14	74179520	A	G	0.280898869037628	0.534955501556396	0.0781755745410919	2.1499974444436e-09	TRUE	reported	CD4_Memory_stim_40h_500kb_combined	46.8266568730828
ENSG00000211751	rs2071361	7	142796922	G	C	0.460674166679382	-0.232406124472618	0.0321957282721996	4.36223676693088e-10	TRUE	reported	CD4_Memory_stim_40h_500kb_combined	52.1073072255537
ENSG00000211753	rs10278178	7	142705318	T	C	0.393258422613144	-0.64890468120575	0.0963618904352188	3.40636771920575e-09	TRUE	reported	CD4_Memory_stim_40h_500kb_combined	45.3472746707373
ENSG00000213203	rs3735082	7	150629936	C	T	0.49438202381134	-0.241415366530418	0.0377729423344135	1.43498428422999e-08	TRUE	reported	CD4_Memory_stim_40h_500kb_combined	40.8477546856678
ENSG00000213512	rs4376712	1	89056829	C	T	0.483146071434021	0.741170644760132	0.0791581943631172	4.41888478622525e-14	TRUE	reported	CD4_Memory_stim_40h_500kb_combined	87.6687192031542
ENSG00000213523	rs11168051	5	140368329	G	A	0.286516845226288	-0.140983536839485	0.0220552403479815	1.42861260849797e-08	TRUE	reported	CD4_Memory_stim_40h_500kb_combined	40.8613972480304
ENSG00000214026	rs12812	11	1956322	G	A	0.146067410707474	-0.502512812614441	0.0305324736982584	4.17295121137067e-26	TRUE	reported	CD4_Memory_stim_40h_500kb_combined	270.875855311708
ENSG00000214078	rs143646210	20	35612055	G	A	0.0730337053537369	-1.20592880249023	0.070027656853199	3.07233470668973e-27	TRUE	reported	CD4_Memory_stim_40h_500kb_combined	296.554245679054
ENSG00000214087	rs57707013	17	81668251	C	T	0.140449434518814	-0.834149360656738	0.0450646057724953	4.36926860584126e-29	TRUE	reported	CD4_Memory_stim_40h_500kb_combined	342.622981625556
ENSG00000214401	rs62060947	17	46192556	T	C	0.174157306551933	1.27638971805573	0.0920549556612968	5.12795513766534e-22	TRUE	reported	CD4_Memory_stim_40h_500kb_combined	192.252611503037
ENSG00000215845	rs6701822	1	161008034	C	G	0.112359553575516	-0.363106578588486	0.0499947965145111	3.6104724248318e-10	TRUE	reported	CD4_Memory_stim_40h_500kb_combined	52.7495336517066
ENSG00000220205	rs11650309	17	8226220	G	C	0.303370773792267	-0.174725577235222	0.024580504745245	6.97624923800499e-10	TRUE	reported	CD4_Memory_stim_40h_500kb_combined	50.5279146358659
ENSG00000221838	rs2293481	7	100102003	C	T	0.432584255933762	0.30502063035965	0.04940240457654	3.53443278678382e-08	TRUE	reported	CD4_Memory_stim_40h_500kb_combined	38.1208216322862
ENSG00000221923	rs11084152	19	52382095	G	A	0.342696636915207	1.01441013813019	0.0764908492565155	5.19273316783351e-21	TRUE	reported	CD4_Memory_stim_40h_500kb_combined	175.8766546445
ENSG00000221947	rs7813315	8	70638912	G	C	0.421348303556442	0.877681076526642	0.109788447618484	1.5714130915015e-11	TRUE	reported	CD4_Memory_stim_40h_500kb_combined	63.9087290527491
ENSG00000224877	rs11655759	17	81231936	G	A	0.404494374990463	-0.282333940267563	0.0240433849394321	2.14880328783801e-18	TRUE	reported	CD4_Memory_stim_40h_500kb_combined	137.89069456442
ENSG00000225733	rs6442487	3	14936092	T	G	0.207865163683891	0.425269782543182	0.0520299524068832	7.27111912998456e-12	TRUE	reported	CD4_Memory_stim_40h_500kb_combined	66.8070342956112
ENSG00000226266	rs72961709	2	159681981	G	A	0.0842696651816368	1.62795102596283	0.197020262479782	4.95257842598365e-12	TRUE	reported	CD4_Memory_stim_40h_500kb_combined	68.2748704717468
ENSG00000226659	rs11185932	10	80535642	G	A	0.297752797603607	-0.939512848854065	0.0978412479162216	1.59414604238077e-14	TRUE	reported	CD4_Memory_stim_40h_500kb_combined	92.2064881185066
ENSG00000227191	rs78014307	7	38227678	T	G	0.117977529764175	-0.946516454219818	0.137428268790245	1.78210773170196e-09	TRUE	reported	CD4_Memory_stim_40h_500kb_combined	47.4355767084261
ENSG00000227354	rs12584193	13	79396730	C	T	0.432584255933762	-0.767563104629517	0.117196835577488	7.4066755106384e-09	TRUE	reported	CD4_Memory_stim_40h_500kb_combined	42.8939864887648
ENSG00000228857	rs62170149	2	113824134	A	G	0.365168541669846	-1.13207530975342	0.0603371746838093	1.94376977386349e-29	TRUE	reported	CD4_Memory_stim_40h_500kb_combined	352.030827706584
ENSG00000229043	rs4999286	7	1159870	G	C	0.370786517858505	0.968371152877808	0.110285364091396	5.35244204579761e-13	TRUE	reported	CD4_Memory_stim_40h_500kb_combined	77.0988543443686
ENSG00000229056	rs4850693	2	196271082	C	T	0.264044940471649	0.687418460845947	0.0939717665314674	2.88844719819234e-10	TRUE	reported	CD4_Memory_stim_40h_500kb_combined	53.511558537141
ENSG00000229999	rs2294348	22	40387776	G	C	0.24157303571701	-0.944386303424835	0.0899346023797989	3.59435453002952e-16	TRUE	reported	CD4_Memory_stim_40h_500kb_combined	110.26704134287
ENSG00000230148	rs11079828	17	48531741	C	T	0.488764047622681	-0.621934711933136	0.0836621001362801	1.73894156931395e-10	TRUE	reported	CD4_Memory_stim_40h_500kb_combined	55.2626960701972
ENSG00000230555	rs74661443	10	43371691	C	T	0.162921354174614	-1.00706541538239	0.139800444245338	4.64922850496865e-10	TRUE	reported	CD4_Memory_stim_40h_500kb_combined	51.8917432283155
ENSG00000231663	rs58658683	1	234390135	T	A	0.101123593747616	0.952863931655884	0.154480889439583	3.62380136406934e-08	TRUE	reported	CD4_Memory_stim_40h_500kb_combined	38.0462847215652
ENSG00000232956	rs2289370	7	45074490	C	T	0.196629211306572	-0.262154132127762	0.040230318903923	8.50599302777135e-09	TRUE	reported	CD4_Memory_stim_40h_500kb_combined	42.4625884629542
ENSG00000233016	rs11145844	9	136719546	C	T	0.101123593747616	-0.928920805454254	0.088767945766449	4.18265060718715e-16	TRUE	reported	CD4_Memory_stim_40h_500kb_combined	109.507796618188
ENSG00000234171	rs4583476	2	3561166	T	C	0.308988749980927	-0.585490822792053	0.0416028127074242	2.33583532770561e-22	TRUE	reported	CD4_Memory_stim_40h_500kb_combined	198.059098072193
ENSG00000235750	rs4650716	1	175159575	C	A	0.466292142868042	0.517269909381866	0.0382280834019184	1.83815976820446e-21	TRUE	reported	CD4_Memory_stim_40h_500kb_combined	183.09200521414
ENSG00000236935	rs2510066	11	64284975	C	T	0.387640446424484	0.914588928222656	0.0878594964742661	5.26484114914979e-16	TRUE	reported	CD4_Memory_stim_40h_500kb_combined	108.361363050958
ENSG00000237310	rs4145010	7	66261629	A	C	0.382022470235825	0.659462332725525	0.0971745476126671	2.73137845880672e-09	TRUE	reported	CD4_Memory_stim_40h_500kb_combined	46.0548035362265
ENSG00000237651	rs1729660	2	61138677	C	T	0.466292142868042	0.688620507717133	0.0432668477296829	2.79113977800463e-25	TRUE	reported	CD4_Memory_stim_40h_500kb_combined	253.308284719527
ENSG00000239213	rs1533445	3	136791424	T	C	0.297752797603607	-0.725615739822388	0.0935725420713425	4.39993892511358e-11	TRUE	reported	CD4_Memory_stim_40h_500kb_combined	60.1335070858393
ENSG00000240344	rs2136600	2	200877622	C	T	0.264044940471649	-0.733308136463165	0.0481735616922379	3.34090454195406e-24	TRUE	reported	CD4_Memory_stim_40h_500kb_combined	231.715717689944
ENSG00000241945	rs2276530	21	44024948	C	G	0.174157306551933	1.29302859306335	0.13918973505497	6.04737770466775e-14	TRUE	reported	CD4_Memory_stim_40h_500kb_combined	86.298220591867
ENSG00000242086	rs2550266	3	195737636	T	C	0.455056190490723	0.592067062854767	0.0932434350252151	1.70617035958082e-08	TRUE	reported	CD4_Memory_stim_40h_500kb_combined	40.3185843303495
ENSG00000243317	rs71539420	7	135622041	T	G	0.202247187495232	-0.302952617406845	0.0327391736209393	7.05786935260662e-14	TRUE	reported	CD4_Memory_stim_40h_500kb_combined	85.6276434259457
ENSG00000244187	rs2811768	9	136773991	T	C	0.24157303571701	-0.186689078807831	0.0255871806293726	3.13204195632834e-10	TRUE	reported	CD4_Memory_stim_40h_500kb_combined	53.2344725622245
ENSG00000244752	rs6519611	22	25449888	C	G	0.0786516889929771	2.55108666419983	0.0806722939014435	5.79891034543715e-44	TRUE	reported	CD4_Memory_stim_40h_500kb_combined	1000.00371310184
ENSG00000245614	rs58511602	12	31108935	G	T	0.415730327367783	0.706995606422424	0.112362287938595	2.16798465264547e-08	TRUE	reported	CD4_Memory_stim_40h_500kb_combined	39.5906181094035
ENSG00000245937	rs10063647	5	128035896	A	G	0.471910119056702	-0.35991632938385	0.0510674864053726	9.02066401088103e-10	TRUE	reported	CD4_Memory_stim_40h_500kb_combined	49.6722849386081
ENSG00000245954	rs13140099	4	152101223	G	A	0.320224732160568	-0.857038557529449	0.0719026401638985	1.05103654715402e-18	TRUE	reported	CD4_Memory_stim_40h_500kb_combined	142.072835157552
ENSG00000246174	rs10793279	11	78053825	C	A	0.382022470235825	-0.73334413766861	0.0953904911875725	5.85955534071156e-11	TRUE	reported	CD4_Memory_stim_40h_500kb_combined	59.1024492904336
ENSG00000251022	rs3940815	4	82915572	T	A	0.264044940471649	-0.972919940948486	0.0634186938405037	2.17256012611568e-24	TRUE	reported	CD4_Memory_stim_40h_500kb_combined	235.352937533911
ENSG00000251661	rs7944394	11	323649	C	T	0.471910119056702	-0.673734188079834	0.109031677246094	3.46144199362044e-08	TRUE	reported	CD4_Memory_stim_40h_500kb_combined	38.1831528304602
ENSG00000254635	rs6481526	10	28500895	C	T	0.449438214302063	0.52576357126236	0.0770831480622292	2.36225565953306e-09	TRUE	reported	CD4_Memory_stim_40h_500kb_combined	46.5223985741883
ENSG00000254682	rs2002064	11	71452374	A	G	0.185393258929253	-1.07128691673279	0.0732617154717445	3.00069909949519e-23	TRUE	reported	CD4_Memory_stim_40h_500kb_combined	213.82448496307
ENSG00000254859	rs57993781	8	143547232	T	A	0.426966279745102	-1.14231765270233	0.0814162939786911	2.74488242100118e-22	TRUE	reported	CD4_Memory_stim_40h_500kb_combined	196.857115416969
ENSG00000254999	rs7626117	3	10098987	G	A	0.213483139872551	-0.105864487588406	0.0165491718798876	1.4010288710385e-08	TRUE	reported	CD4_Memory_stim_40h_500kb_combined	40.9211722615449
ENSG00000258181	rs855155	12	47248949	C	T	0.292134821414948	0.95895528793335	0.133595004677773	5.18322591845384e-10	TRUE	reported	CD4_Memory_stim_40h_500kb_combined	51.5247956012931
ENSG00000258315	rs62062764	17	6989493	G	C	0.0730337053537369	0.769090712070465	0.097769670188427	2.72286391446876e-11	TRUE	reported	CD4_Memory_stim_40h_500kb_combined	61.8795052844501
ENSG00000258757	rs72684280	14	52688867	C	A	0.129213482141495	0.703056514263153	0.114934004843235	4.47561256701382e-08	TRUE	reported	CD4_Memory_stim_40h_500kb_combined	37.4182432157349
ENSG00000259363	rs1823872	15	99839246	C	G	0.483146071434021	0.590086400508881	0.074214406311512	1.89190369168989e-11	TRUE	reported	CD4_Memory_stim_40h_500kb_combined	63.2200414540825
ENSG00000259865	rs10754539	1	247202128	A	G	0.432584255933762	-0.409173637628555	0.066493846476078	3.84936912874989e-08	TRUE	reported	CD4_Memory_stim_40h_500kb_combined	37.8662569389853
ENSG00000260708	rs801643	22	46761242	C	T	0.382022470235825	-0.688752472400665	0.0762193873524666	1.78672591428368e-13	TRUE	reported	CD4_Memory_stim_40h_500kb_combined	81.6573787035145
ENSG00000261455	rs6953943	7	152446659	A	G	0.320224732160568	-0.690073490142822	0.108673945069313	1.70437879729021e-08	TRUE	reported	CD4_Memory_stim_40h_500kb_combined	40.3217916888881
ENSG00000262967	rs72839252	17	50722185	T	C	0.0898876413702965	-0.688018918037415	0.10785586386919	1.50966288573198e-08	TRUE	reported	CD4_Memory_stim_40h_500kb_combined	40.6923935977156
ENSG00000263272	rs8072363	17	5432432	C	T	0.25842696428299	0.958710610866547	0.0452705770730972	1.19285153855169e-32	TRUE	reported	CD4_Memory_stim_40h_500kb_combined	448.479924259161
ENSG00000267080	rs189049	17	44119845	C	A	0.230337083339691	-0.576128900051117	0.0845028236508369	2.39105985794621e-09	TRUE	reported	CD4_Memory_stim_40h_500kb_combined	46.4832922399481
ENSG00000267100	rs146695498	19	10653111	C	T	0.0674157291650772	0.634101927280426	0.0805544778704643	2.66086008029003e-11	TRUE	reported	CD4_Memory_stim_40h_500kb_combined	61.9639039813025
ENSG00000268001	rs10853801	19	48258167	C	T	0.449438214302063	0.79278153181076	0.10539211332798	1.19156986610066e-10	TRUE	reported	CD4_Memory_stim_40h_500kb_combined	56.5836322945563
ENSG00000269893	rs28517808	4	118283311	T	C	0.455056190490723	-0.321928113698959	0.0320096351206303	2.31938246243131e-15	TRUE	reported	CD4_Memory_stim_40h_500kb_combined	101.147781690101
ENSG00000272211	rs16844650	2	196080661	C	T	0.224719107151031	-0.582968235015869	0.0423581600189209	7.57809850186335e-22	TRUE	reported	CD4_Memory_stim_40h_500kb_combined	189.415541311216
ENSG00000272831	rs62465403	7	66491297	T	C	0.0561797767877579	1.34192728996277	0.185255244374275	3.91897793303745e-10	TRUE	reported	CD4_Memory_stim_40h_500kb_combined	52.4707108023387
ENSG00000272968	rs9689983	7	4984909	G	A	0.0561797767877579	-1.31454181671143	0.126538872718811	5.75511971732033e-16	TRUE	reported	CD4_Memory_stim_40h_500kb_combined	107.919739785401
ENSG00000273611	rs7222903	17	36494779	G	T	0.49438202381134	0.204074874520302	0.0233309678733349	6.18406241502148e-13	TRUE	reported	CD4_Memory_stim_40h_500kb_combined	76.5091831009174
ENSG00000277149	rs55931045	7	72737931	T	A	0.162921354174614	1.44929325580597	0.106528721749783	1.38632865157e-21	TRUE	reported	CD4_Memory_stim_40h_500kb_combined	185.088361437653
ENSG00000280670	rs781066	1	45477484	T	C	0.308988749980927	0.7953160405159	0.129184663295746	3.80397150743795e-08	TRUE	reported	CD4_Memory_stim_40h_500kb_combined	37.9016021193809
ENSG00000281103	rs55682581	7	38376615	T	C	0.303370773792267	-0.797164916992188	0.0976094007492065	7.48268529379815e-12	TRUE	reported	CD4_Memory_stim_40h_500kb_combined	66.6980384072042
ENSG00000003402	rs10184098	2	201139467	G	C	0.238888889551163	-0.689131677150726	0.0550223551690578	7.35588473138185e-20	TRUE	reported	CD4_Memory_stim_5d_500kb_combined	156.865007684119
ENSG00000005020	rs7785689	7	26821990	G	A	0.244444444775581	1.0178747177124	0.087282307446003	2.42687571862395e-18	TRUE	reported	CD4_Memory_stim_5d_500kb_combined	135.999157110301
ENSG00000006282	rs9890200	17	50547162	A	C	0.300000011920929	-1.06762301921844	0.0797002539038658	2.36140003693971e-21	TRUE	reported	CD4_Memory_stim_5d_500kb_combined	179.438838060436
ENSG00000012963	rs1263387	14	93200035	G	A	0.283333331346512	0.861245095729828	0.101076200604439	1.47843145408461e-12	TRUE	reported	CD4_Memory_stim_5d_500kb_combined	72.6031905823541
ENSG00000021355	rs4351304	6	2814232	C	T	0.144444450736046	0.983259499073029	0.113219454884529	7.2781615582092e-13	TRUE	reported	CD4_Memory_stim_5d_500kb_combined	75.4213292595373
ENSG00000023191	rs35996687	11	458595	G	A	0.12777778506279	-0.451578229665756	0.0706330388784409	1.35901117916393e-08	TRUE	reported	CD4_Memory_stim_5d_500kb_combined	40.8742889095989
ENSG00000026297	rs444210	6	166976754	G	A	0.455555558204651	0.794981718063354	0.0663978680968285	6.80963969436029e-19	TRUE	reported	CD4_Memory_stim_5d_500kb_combined	143.352744630326
ENSG00000027847	rs901379	5	177603572	C	T	0.427777767181396	-0.621029734611511	0.101839758455753	4.65027692949693e-08	TRUE	reported	CD4_Memory_stim_5d_500kb_combined	37.1869078689939
ENSG00000031691	rs2501965	6	49488832	G	A	0.444444447755814	0.763288617134094	0.0770375952124596	3.77245641703696e-15	TRUE	reported	CD4_Memory_stim_5d_500kb_combined	98.1684958365023
ENSG00000033178	rs35446009	4	67609511	G	A	0.294444441795349	0.533817052841187	0.0667621418833733	1.4340012166791e-11	TRUE	reported	CD4_Memory_stim_5d_500kb_combined	63.9328939953337
ENSG00000033867	rs9820629	3	27526116	A	C	0.25	-0.686068117618561	0.105645030736923	8.90006790340364e-09	TRUE	reported	CD4_Memory_stim_5d_500kb_combined	42.1731778760386
ENSG00000035115	rs55742348	2	217563	T	A	0.37777778506279	-0.969530165195465	0.0566979870200157	3.05979021684656e-27	TRUE	reported	CD4_Memory_stim_5d_500kb_combined	292.406735001476
ENSG00000036448	rs28718089	8	2128379	A	G	0.483333349227905	0.81656539440155	0.116881795227528	1.10475645011355e-09	TRUE	reported	CD4_Memory_stim_5d_500kb_combined	48.8076833833582
ENSG00000038002	rs4690522	4	177439897	C	A	0.322222232818604	-0.871597528457642	0.11817854642868	2.08650246103481e-10	TRUE	reported	CD4_Memory_stim_5d_500kb_combined	54.3944628290261
ENSG00000042493	rs1877955	2	85427403	C	G	0.277777791023254	-1.00122320652008	0.110233820974827	1.30316206797862e-13	TRUE	reported	CD4_Memory_stim_5d_500kb_combined	82.4958480929259
ENSG00000047662	rs13101742	4	17699674	G	A	0.322222232818604	1.24144077301025	0.0978288501501083	3.80166107149453e-20	TRUE	reported	CD4_Memory_stim_5d_500kb_combined	161.034196964594
ENSG00000048162	rs1065206	5	176384232	C	T	0.0833333358168602	0.442513972520828	0.062784232199192	8.48057732896113e-10	TRUE	reported	CD4_Memory_stim_5d_500kb_combined	49.6767072330206
ENSG00000049239	rs112987903	1	9270962	G	A	0.183333337306976	1.09909582138062	0.141226798295975	3.60617669842857e-11	TRUE	reported	CD4_Memory_stim_5d_500kb_combined	60.5671148813064
ENSG00000057608	rs17143628	10	5790242	C	T	0.244444444775581	-0.507164597511292	0.0699616670608521	3.5859281952996e-10	TRUE	reported	CD4_Memory_stim_5d_500kb_combined	52.5505857810578
ENSG00000060069	rs7238206	18	79684285	C	T	0.311111122369766	0.711862146854401	0.109327532351017	8.27886791645096e-09	TRUE	reported	CD4_Memory_stim_5d_500kb_combined	42.3967639041148
ENSG00000063660	rs7587308	2	240425135	G	A	0.394444435834885	0.6836017370224	0.0979049652814865	1.12353687878779e-09	TRUE	reported	CD4_Memory_stim_5d_500kb_combined	48.752498732391
ENSG00000063854	rs2917521	16	1865584	G	T	0.16666667163372	0.708554804325104	0.111979208886623	1.7896386067311e-08	TRUE	reported	CD4_Memory_stim_5d_500kb_combined	40.0379750206024
ENSG00000065268	rs34402804	19	984231	A	G	0.477777779102325	0.370778828859329	0.0421472191810608	4.47105618741848e-13	TRUE	reported	CD4_Memory_stim_5d_500kb_combined	77.3912756534804
ENSG00000068796	rs149540	5	62453779	G	A	0.349999994039536	-0.33542937040329	0.0414633676409721	9.54938373125771e-12	TRUE	reported	CD4_Memory_stim_5d_500kb_combined	65.4444811862058
ENSG00000070770	rs35580381	16	58163061	T	G	0.16666667163372	-1.23779201507568	0.1125348508358	3.7658584665171e-17	TRUE	reported	CD4_Memory_stim_5d_500kb_combined	120.982143341018
ENSG00000070831	rs12038474	1	22076864	G	A	0.172222226858139	0.652491390705109	0.0902831330895424	3.94098343488176e-10	TRUE	reported	CD4_Memory_stim_5d_500kb_combined	52.2319605503559
ENSG00000071282	rs7635073	3	8544493	A	G	0.444444447755814	-0.652080535888672	0.103007920086384	1.76854292729859e-08	TRUE	reported	CD4_Memory_stim_5d_500kb_combined	40.0738656560185
ENSG00000072778	rs222835	17	7230810	G	A	0.422222226858139	-0.333088576793671	0.0528991669416428	2.0362080245648e-08	TRUE	reported	CD4_Memory_stim_5d_500kb_combined	39.6480481579555
ENSG00000074319	rs868069	11	18495474	A	G	0.322222232818604	0.828337073326111	0.0905897095799446	1.0012882645711e-13	TRUE	reported	CD4_Memory_stim_5d_500kb_combined	83.6096612214
ENSG00000075239	rs111300588	11	108012653	T	A	0.133333340287209	0.4289690554142	0.0605197958648205	7.15035467136386e-10	TRUE	reported	CD4_Memory_stim_5d_500kb_combined	50.2408548358954
ENSG00000077935	rs2272804	22	45413743	C	A	0.388888895511627	-0.637352645397186	0.102509945631027	2.83295188413238e-08	TRUE	reported	CD4_Memory_stim_5d_500kb_combined	38.656949423545
ENSG00000079332	rs15801	10	70150907	C	T	0.344444453716278	-0.761906921863556	0.0872403606772423	5.89142580349726e-13	TRUE	reported	CD4_Memory_stim_5d_500kb_combined	76.2726671653661
ENSG00000079691	rs9348676	6	25398198	T	C	0.233333334326744	0.919158339500427	0.148532271385193	3.1988353269114e-08	TRUE	reported	CD4_Memory_stim_5d_500kb_combined	38.2947306266963
ENSG00000081665	rs4808983	19	19771667	C	T	0.227777779102325	0.988008856773376	0.0774405673146248	2.89654736613948e-20	TRUE	reported	CD4_Memory_stim_5d_500kb_combined	162.773845502847
ENSG00000083642	rs506645	13	32733572	T	C	0.305555552244186	0.480611711740494	0.0656563267111778	2.64451783610046e-10	TRUE	reported	CD4_Memory_stim_5d_500kb_combined	53.5840501071918
ENSG00000083845	rs13382065	19	58392331	A	G	0.427777767181396	-0.41562220454216	0.0554352104663849	1.23332990237075e-10	TRUE	reported	CD4_Memory_stim_5d_500kb_combined	56.2116174228705
ENSG00000084072	rs12074147	1	39738050	T	C	0.355555564165115	-0.931644678115845	0.0861676633358002	8.23722648761541e-17	TRUE	reported	CD4_Memory_stim_5d_500kb_combined	116.899319439062
ENSG00000084207	rs4930436	11	67561866	G	A	0.477777779102325	-0.428091883659363	0.0629759207367897	2.46541038563175e-09	TRUE	reported	CD4_Memory_stim_5d_500kb_combined	46.2088261648048
ENSG00000085063	rs7936674	11	33824431	A	G	0.37222221493721	-0.580653190612793	0.0914297476410866	1.62373055827978e-08	TRUE	reported	CD4_Memory_stim_5d_500kb_combined	40.3328203023058
ENSG00000085491	rs12047867	1	108184285	G	A	0.433333337306976	-0.449817419052124	0.0732554793357849	3.90263093371719e-08	TRUE	reported	CD4_Memory_stim_5d_500kb_combined	37.704423935796
ENSG00000085871	rs12643234	4	139651189	T	A	0.161111116409302	-1.39891242980957	0.153505593538284	1.1431283897808e-13	TRUE	reported	CD4_Memory_stim_5d_500kb_combined	83.0486634834355
ENSG00000086061	rs1016673	9	32982450	C	T	0.355555564165115	-0.376714020967484	0.0562265068292618	3.7323357478133e-09	TRUE	reported	CD4_Memory_stim_5d_500kb_combined	44.8891480541428
ENSG00000086062	rs34919692	9	33120213	A	G	0.100000001490116	-1.09126055240631	0.130642384290695	3.05551113373079e-12	TRUE	reported	CD4_Memory_stim_5d_500kb_combined	69.7732121180899
ENSG00000086504	rs11648905	16	375298	G	T	0.461111098527908	-0.631729304790497	0.0500044748187065	4.76114549035753e-20	TRUE	reported	CD4_Memory_stim_5d_500kb_combined	159.604196540295
ENSG00000087250	rs4784689	16	56592974	T	A	0.233333334326744	-0.560453593730927	0.0873746573925018	1.2440706752324e-08	TRUE	reported	CD4_Memory_stim_5d_500kb_combined	41.1441737106463
ENSG00000089335	rs17626118	19	34690498	T	C	0.116666667163372	-0.723673284053802	0.110328152775764	6.76300224427534e-09	TRUE	reported	CD4_Memory_stim_5d_500kb_combined	43.024158650436
ENSG00000089876	rs11244713	10	125945069	C	T	0.438888877630234	-0.589842081069946	0.0961353480815887	3.98203146504744e-08	TRUE	reported	CD4_Memory_stim_5d_500kb_combined	37.644826520358
ENSG00000090621	rs4660293	1	39562508	A	G	0.194444447755814	-0.469677060842514	0.0689263790845871	2.29873893284181e-09	TRUE	reported	CD4_Memory_stim_5d_500kb_combined	46.4331097758658
ENSG00000091136	rs7811034	7	107874560	A	G	0.427777767181396	-1.07016634941101	0.0909376814961433	1.57042167810054e-18	TRUE	reported	CD4_Memory_stim_5d_500kb_combined	138.488855658119
ENSG00000091640	rs4790716	17	4962633	G	A	0.0666666701436043	1.43951189517975	0.194783702492714	1.95575597541478e-10	TRUE	reported	CD4_Memory_stim_5d_500kb_combined	54.6166781635159
ENSG00000092203	rs2282046	14	21477256	A	G	0.37222221493721	0.613064646720886	0.0732444599270821	2.83773380415184e-12	TRUE	reported	CD4_Memory_stim_5d_500kb_combined	70.0588466013809
ENSG00000096996	rs2305742	19	18080631	A	C	0.266666680574417	-0.493011981248856	0.0806141495704651	4.32340453142215e-08	TRUE	reported	CD4_Memory_stim_5d_500kb_combined	37.4017905442801
ENSG00000097046	rs7518181	1	91477487	A	G	0.344444453716278	-0.558984756469727	0.0826377645134926	2.84133775350711e-09	TRUE	reported	CD4_Memory_stim_5d_500kb_combined	45.7554476938892
ENSG00000099308	rs3736328	19	18152893	C	G	0.488888889551163	-0.887381315231323	0.0952923819422722	4.84880874231663e-14	TRUE	reported	CD4_Memory_stim_5d_500kb_combined	86.716989901526
ENSG00000099377	rs4889606	16	30999862	A	G	0.349999994039536	0.806688547134399	0.0672119632363319	6.04850265101416e-19	TRUE	reported	CD4_Memory_stim_5d_500kb_combined	144.051776971841
ENSG00000099940	rs5760338	22	20748105	G	C	0.0944444462656975	1.30569267272949	0.141534611582756	7.04999882252722e-14	TRUE	reported	CD4_Memory_stim_5d_500kb_combined	85.1053023810195
ENSG00000099956	rs34930567	22	23804061	T	C	0.12777778506279	-0.86982262134552	0.0753844976425171	4.02926955543681e-18	TRUE	reported	CD4_Memory_stim_5d_500kb_combined	133.136552237223
ENSG00000100075	rs2854643	22	19202196	C	T	0.333333343267441	1.0896247625351	0.083198644220829	7.60321835577174e-21	TRUE	reported	CD4_Memory_stim_5d_500kb_combined	171.522631200839
ENSG00000100116	rs5756819	22	37792188	C	A	0.305555552244186	0.406586468219757	0.0650169178843498	2.43762160638263e-08	TRUE	reported	CD4_Memory_stim_5d_500kb_combined	39.1068724794045
ENSG00000100219	rs2157374	22	28834803	A	G	0.461111098527908	0.483479827642441	0.0701521709561348	1.65189033802911e-09	TRUE	reported	CD4_Memory_stim_5d_500kb_combined	47.4979084846549
ENSG00000100299	rs2071421	22	50625988	T	C	0.155555561184883	-1.39426755905151	0.125720262527466	2.57675582525669e-17	TRUE	reported	CD4_Memory_stim_5d_500kb_combined	122.993365876215
ENSG00000100336	rs132723	22	36201449	A	G	0.294444441795349	0.82851779460907	0.088246077299118	3.48892166088495e-14	TRUE	reported	CD4_Memory_stim_5d_500kb_combined	88.1480810589932
ENSG00000100347	rs62228044	22	43981677	A	C	0.16666667163372	-0.431515902280807	0.0577216930687428	1.35378156494271e-10	TRUE	reported	CD4_Memory_stim_5d_500kb_combined	55.8876035745308
ENSG00000100376	rs5764719	22	45389967	A	C	0.100000001490116	1.60907006263733	0.149194538593292	9.2224184869561e-17	TRUE	reported	CD4_Memory_stim_5d_500kb_combined	116.317231818591
ENSG00000100410	rs5758324	22	41391946	G	T	0.144444450736046	0.580941677093506	0.0783929973840714	1.79206749721433e-10	TRUE	reported	CD4_Memory_stim_5d_500kb_combined	54.9174708183333
ENSG00000100422	rs9615402	22	46682831	C	T	0.233333334326744	-0.823097884654999	0.0963756293058395	1.35721042715495e-12	TRUE	reported	CD4_Memory_stim_5d_500kb_combined	72.9404632707351
ENSG00000100592	rs10138805	14	59357727	A	C	0.344444453716278	0.690323173999786	0.105423621833324	7.08977268938084e-09	TRUE	reported	CD4_Memory_stim_5d_500kb_combined	42.8774590590456
ENSG00000100596	rs4903596	14	77534606	C	T	0.483333319425583	0.569105088710785	0.0858846679329872	5.0946456845891e-09	TRUE	reported	CD4_Memory_stim_5d_500kb_combined	43.9090110961579
ENSG00000100979	rs441346	20	45910853	C	G	0.466666668653488	0.85485452413559	0.0622260756790638	6.2697791800044e-22	TRUE	reported	CD4_Memory_stim_5d_500kb_combined	188.729419125239
ENSG00000101158	rs17851253	20	58989640	C	T	0.144444450736046	-1.03022372722626	0.114915154874325	2.16510582782245e-13	TRUE	reported	CD4_Memory_stim_5d_500kb_combined	80.3726860196678
ENSG00000101161	rs817338	20	63972848	T	C	0.188888892531395	1.16446661949158	0.0847454145550728	6.20061087808219e-22	TRUE	reported	CD4_Memory_stim_5d_500kb_combined	188.808555743774
ENSG00000101166	rs151356	20	59032894	G	A	0.238888889551163	0.622859239578247	0.0835211500525475	1.46473940980275e-10	TRUE	reported	CD4_Memory_stim_5d_500kb_combined	55.6143532268582
ENSG00000101181	rs2184161	20	62201219	G	A	0.416666656732559	-0.905538082122803	0.0855370685458183	2.12420513524086e-16	TRUE	reported	CD4_Memory_stim_5d_500kb_combined	112.073958972888
ENSG00000101236	rs397095	20	3931990	G	T	0.277777791023254	-0.579022169113159	0.0737476348876953	2.67748796613668e-11	TRUE	reported	CD4_Memory_stim_5d_500kb_combined	61.6444795232536
ENSG00000102898	rs2418736	16	68120959	G	A	0.205555558204651	-0.506609916687012	0.0672631189227104	1.06381411968683e-10	TRUE	reported	CD4_Memory_stim_5d_500kb_combined	56.727464261576
ENSG00000103202	rs4600469	16	395102	G	A	0.416666656732559	0.707783102989197	0.085990883409977	5.184268170022e-12	TRUE	reported	CD4_Memory_stim_5d_500kb_combined	67.74785661289
ENSG00000103485	rs12929982	16	29681528	G	A	0.272222220897675	1.09907639026642	0.118442505598068	5.58364909912381e-14	TRUE	reported	CD4_Memory_stim_5d_500kb_combined	86.1074216489531
ENSG00000103550	rs55781242	16	19698137	C	T	0.216666668653488	0.985464870929718	0.0866429954767227	7.94539427883996e-18	TRUE	reported	CD4_Memory_stim_5d_500kb_combined	129.364578509291
ENSG00000104497	rs200051428	8	81866944	G	A	0.25555557012558	-0.692958474159241	0.0930399373173714	1.52610567874882e-10	TRUE	reported	CD4_Memory_stim_5d_500kb_combined	55.4722270564418
ENSG00000104518	rs1545536	8	143560999	C	T	0.227777779102325	0.55512410402298	0.0905724763870239	4.09047416472382e-08	TRUE	reported	CD4_Memory_stim_5d_500kb_combined	37.5653713269025
ENSG00000104946	rs8110265	19	49874578	G	A	0.400000005960464	-0.700915813446045	0.111372098326683	2.06368687398291e-08	TRUE	reported	CD4_Memory_stim_5d_500kb_combined	39.6076350997966
ENSG00000105193	rs11881477	19	39458139	G	A	0.361111104488373	0.604155600070953	0.0486102215945721	1.08076998975585e-19	TRUE	reported	CD4_Memory_stim_5d_500kb_combined	154.46938204025
ENSG00000105258	rs7257026	19	36038404	G	T	0.37777778506279	0.421679049730301	0.0557532645761967	9.2859978199204e-11	TRUE	reported	CD4_Memory_stim_5d_500kb_combined	57.203611009537
ENSG00000105404	rs35009020	19	41928397	G	C	0.477777779102325	0.476802796125412	0.0685218945145607	1.24412249691503e-09	TRUE	reported	CD4_Memory_stim_5d_500kb_combined	48.4193397676005
ENSG00000105499	rs251692	19	48115454	G	A	0.394444435834885	-0.775850296020508	0.122922137379646	1.91211321028864e-08	TRUE	reported	CD4_Memory_stim_5d_500kb_combined	39.8378281595912
ENSG00000105607	rs2965216	19	12960268	G	A	0.444444447755814	-0.41723421216011	0.0665754452347755	2.30379245265683e-08	TRUE	reported	CD4_Memory_stim_5d_500kb_combined	39.2763991981805
ENSG00000105750	rs73003409	19	20911271	G	A	0.100000001490116	1.80134415626526	0.115862138569355	7.26900156968248e-25	TRUE	reported	CD4_Memory_stim_5d_500kb_combined	241.718733012771
ENSG00000105939	rs3087999	7	139047528	C	G	0.416666656732559	-0.765102207660675	0.0532860979437828	5.88912251789753e-23	TRUE	reported	CD4_Memory_stim_5d_500kb_combined	206.163164965978
ENSG00000106330	rs13227444	7	100609146	T	C	0.227777779102325	-0.728971779346466	0.115306980907917	1.83163354996483e-08	TRUE	reported	CD4_Memory_stim_5d_500kb_combined	39.9677987044419
ENSG00000106603	rs849184	7	43770165	G	T	0.311111122369766	0.895653367042542	0.102776132524014	6.39090218116628e-13	TRUE	reported	CD4_Memory_stim_5d_500kb_combined	75.9443349926305
ENSG00000106733	rs11144225	9	75092384	A	T	0.411111116409302	-0.652474522590637	0.0891982689499855	2.70464616232241e-10	TRUE	reported	CD4_Memory_stim_5d_500kb_combined	53.5074512111116
ENSG00000107438	rs12266386	10	95138039	T	C	0.422222226858139	0.768550455570221	0.0861460119485855	2.61360392568056e-13	TRUE	reported	CD4_Memory_stim_5d_500kb_combined	79.5929157653162
ENSG00000107796	rs1324551	10	88991759	T	C	0.461111098527908	0.752124786376953	0.105117328464985	5.3672498171591e-10	TRUE	reported	CD4_Memory_stim_5d_500kb_combined	51.1954273503692
ENSG00000108433	rs11655668	17	46930266	G	A	0.327777773141861	0.931477665901184	0.140840649604797	5.37521582360271e-09	TRUE	reported	CD4_Memory_stim_5d_500kb_combined	43.741014692754
ENSG00000108592	rs2584616	17	63850113	C	T	0.422222226858139	-0.604994833469391	0.0644895955920219	3.60237194842359e-14	TRUE	reported	CD4_Memory_stim_5d_500kb_combined	88.0083795646308
ENSG00000110074	rs587891	11	126211441	C	T	0.200000002980232	-0.488358348608017	0.0760139524936676	1.19186780177099e-08	TRUE	reported	CD4_Memory_stim_5d_500kb_combined	41.2753346183468
ENSG00000110455	rs2074038	11	44066439	G	T	0.0777777805924416	1.3841986656189	0.227083370089531	4.6997181632992e-08	TRUE	reported	CD4_Memory_stim_5d_500kb_combined	37.1557635744705
ENSG00000110665	rs734094	11	2301990	G	A	0.366666674613953	-0.694711446762085	0.102730244398117	2.86306105813212e-09	TRUE	reported	CD4_Memory_stim_5d_500kb_combined	45.7311651917366
ENSG00000112339	rs56358308	6	134985842	A	T	0.37222221493721	-0.653785288333893	0.0529090911149979	1.44219005561598e-19	TRUE	reported	CD4_Memory_stim_5d_500kb_combined	152.689680063135
ENSG00000112799	rs72821175	6	6651790	T	C	0.305555552244186	0.665550589561462	0.0922877863049507	4.21150004357295e-10	TRUE	reported	CD4_Memory_stim_5d_500kb_combined	52.0084232606582
ENSG00000113595	rs36135	5	65594652	C	A	0.311111122369766	0.610663652420044	0.0840283334255219	3.31686950041695e-10	TRUE	reported	CD4_Memory_stim_5d_500kb_combined	52.8144354390298
ENSG00000114054	rs480162	3	136349853	A	T	0.411111116409302	0.39750462770462	0.0555231496691704	5.27243371746845e-10	TRUE	reported	CD4_Memory_stim_5d_500kb_combined	51.2549942585384
ENSG00000115350	rs12366	2	74958729	G	T	0.344444453716278	0.485511600971222	0.0786251127719879	3.38000597150357e-08	TRUE	reported	CD4_Memory_stim_5d_500kb_combined	38.1308652621875
ENSG00000115364	rs34827428	2	75649064	T	G	0.25555557012558	-0.620144188404083	0.0574203431606293	8.65922291444414e-17	TRUE	reported	CD4_Memory_stim_5d_500kb_combined	116.641686116125
ENSG00000115446	rs3754892	2	98446855	T	A	0.238888889551163	-0.665097296237946	0.0964097827672958	1.60490535573965e-09	TRUE	reported	CD4_Memory_stim_5d_500kb_combined	47.5913644308661
ENSG00000115687	rs6437234	2	241079873	C	T	0.100000001490116	-0.60316264629364	0.0986828356981277	4.38778430934066e-08	TRUE	reported	CD4_Memory_stim_5d_500kb_combined	37.3581734874592
ENSG00000115750	rs2245344	2	9845541	C	T	0.477777779102325	-0.515590190887451	0.0723232477903366	6.00260464301566e-10	TRUE	reported	CD4_Memory_stim_5d_500kb_combined	50.8221988868095
ENSG00000115866	rs309165	2	135909731	T	C	0.177777782082558	0.665188670158386	0.0834465101361275	1.5933942070092e-11	TRUE	reported	CD4_Memory_stim_5d_500kb_combined	63.5438215509476
ENSG00000116138	rs6429746	1	15489084	G	A	0.316666662693024	0.685151517391205	0.0851257294416428	1.14068433972e-11	TRUE	reported	CD4_Memory_stim_5d_500kb_combined	64.7815828156441
ENSG00000116157	rs835352	1	52582810	T	C	0.37777778506279	0.477536022663116	0.0754300877451897	1.76521311423868e-08	TRUE	reported	CD4_Memory_stim_5d_500kb_combined	40.0795696784094
ENSG00000116288	rs225100	1	8006854	C	T	0.405555546283722	-0.272148966789246	0.03705033659935	2.37241233944657e-10	TRUE	reported	CD4_Memory_stim_5d_500kb_combined	53.9546729027236
ENSG00000116679	rs10732976	1	185439929	A	G	0.311111122369766	-0.618213951587677	0.0557450614869595	2.5790638850196e-17	TRUE	reported	CD4_Memory_stim_5d_500kb_combined	122.988585297029
ENSG00000116701	rs11579524	1	183617657	G	A	0.388888895511627	0.759533882141113	0.102611131966114	1.8593685225922e-10	TRUE	reported	CD4_Memory_stim_5d_500kb_combined	54.790510517351
ENSG00000116857	rs4915486	1	201141835	C	T	0.455555558204651	0.483468443155289	0.0737314447760582	6.82390522941914e-09	TRUE	reported	CD4_Memory_stim_5d_500kb_combined	42.9962694897098
ENSG00000117054	rs211723	1	75637345	T	C	0.25555557012558	0.690771281719208	0.0903663262724876	6.55348755097611e-11	TRUE	reported	CD4_Memory_stim_5d_500kb_combined	58.4326111326353
ENSG00000117226	rs12146148	1	89006209	C	T	0.277777791023254	-0.621241509914398	0.0575235038995743	8.66983213244583e-17	TRUE	reported	CD4_Memory_stim_5d_500kb_combined	116.635369320716
ENSG00000117280	rs1772148	1	205735452	A	T	0.344444453716278	0.519604742527008	0.0686591938138008	9.10461185325756e-11	TRUE	reported	CD4_Memory_stim_5d_500kb_combined	57.2728524116522
ENSG00000117748	rs9701457	1	27890225	C	T	0.316666662693024	-0.452165991067886	0.0628437101840973	4.52210195701589e-10	TRUE	reported	CD4_Memory_stim_5d_500kb_combined	51.7692835530222
ENSG00000118777	rs28856119	4	88153451	A	G	0.472222208976746	0.967023849487305	0.0738595575094223	7.72151068369347e-21	TRUE	reported	CD4_Memory_stim_5d_500kb_combined	171.419793378249
ENSG00000119471	rs10122101	9	112378929	C	G	0.355555564165115	-0.794091701507568	0.0985554829239845	1.09899178635907e-11	TRUE	reported	CD4_Memory_stim_5d_500kb_combined	64.9201828572167
ENSG00000119632	rs11621051	14	94141848	A	G	0.183333337306976	-1.06932771205902	0.148882076144218	4.77519805025172e-10	TRUE	reported	CD4_Memory_stim_5d_500kb_combined	51.5865888325769
ENSG00000119878	rs896212	2	46642582	G	A	0.283333331346512	0.862352550029755	0.120547845959663	5.40151501243538e-10	TRUE	reported	CD4_Memory_stim_5d_500kb_combined	51.1741685155048
ENSG00000119977	rs7077566	10	95858186	A	G	0.449999988079071	-1.04730367660522	0.100610814988613	4.48348307187433e-16	TRUE	reported	CD4_Memory_stim_5d_500kb_combined	108.356737974464
ENSG00000120071	rs2532387	17	46236156	G	T	0.177777782082558	0.819981873035431	0.100920118391514	8.19716505117566e-12	TRUE	reported	CD4_Memory_stim_5d_500kb_combined	66.016576800235
ENSG00000120675	rs17553284	13	43023570	C	T	0.233333334326744	-1.48201763629913	0.0621326193213463	3.40386527411006e-36	TRUE	reported	CD4_Memory_stim_5d_500kb_combined	568.941244851284
ENSG00000120915	rs62504266	8	27489029	A	G	0.122222222387791	0.782257378101349	0.10560118407011	1.81514740690862e-10	TRUE	reported	CD4_Memory_stim_5d_500kb_combined	54.8733861180797
ENSG00000121350	rs7957200	12	21433265	T	C	0.483333319425583	-0.782246351242065	0.0791292041540146	4.14940695109379e-15	TRUE	reported	CD4_Memory_stim_5d_500kb_combined	97.7267590928014
ENSG00000121578	rs6438503	3	119211539	T	C	0.16666667163372	0.856325209140778	0.123644784092903	1.43029646681407e-09	TRUE	reported	CD4_Memory_stim_5d_500kb_combined	47.9651555824712
ENSG00000121716	rs142473518	7	100297348	A	G	0.177777782082558	0.937240600585938	0.151765406131744	3.37203477349712e-08	TRUE	reported	CD4_Memory_stim_5d_500kb_combined	38.1378854907009
ENSG00000123179	rs3809325	13	49691973	C	T	0.449999988079071	0.725317180156708	0.0908626541495323	1.51851260890837e-11	TRUE	reported	CD4_Memory_stim_5d_500kb_combined	63.7213681099318
ENSG00000123219	rs36222	5	65656822	C	T	0.333333343267441	-0.555920541286469	0.0772793143987656	4.5499968247064e-10	TRUE	reported	CD4_Memory_stim_5d_500kb_combined	51.748637791961
ENSG00000123395	rs2701134	12	52084239	C	T	0.222222223877907	-0.427694201469421	0.0699423626065254	4.33683125823698e-08	TRUE	reported	CD4_Memory_stim_5d_500kb_combined	37.3926399493643
ENSG00000123427	rs2069502	12	57750882	C	T	0.327777773141861	0.796090483665466	0.103720732033253	5.72791775365984e-11	TRUE	reported	CD4_Memory_stim_5d_500kb_combined	58.9106369543058
ENSG00000123609	rs13020962	2	151267029	G	A	0.488888889551163	0.357632994651794	0.0561000667512417	1.4678757628619e-08	TRUE	reported	CD4_Memory_stim_5d_500kb_combined	40.639504352838
ENSG00000124145	rs985586	20	45328870	G	A	0.25	-0.569895029067993	0.081406757235527	1.03918166922392e-09	TRUE	reported	CD4_Memory_stim_5d_500kb_combined	49.0082084814076
ENSG00000124587	rs1053538	6	42936025	C	G	0.438888877630234	0.87671685218811	0.0793855264782906	3.12678432892188e-17	TRUE	reported	CD4_Memory_stim_5d_500kb_combined	121.965233215328
ENSG00000124588	rs9392449	6	3001197	C	T	0.200000002980232	-1.02114272117615	0.111606299877167	9.77088268054136e-14	TRUE	reported	CD4_Memory_stim_5d_500kb_combined	83.7134946088911
ENSG00000124614	rs6907486	6	34286100	A	G	0.216666668653488	0.932164072990417	0.0590840503573418	3.17599059779654e-25	TRUE	reported	CD4_Memory_stim_5d_500kb_combined	248.911064352307
ENSG00000125124	rs9889162	16	56521876	T	A	0.194444447755814	-0.787400007247925	0.121073246002197	8.55441338226102e-09	TRUE	reported	CD4_Memory_stim_5d_500kb_combined	42.2955285658059
ENSG00000125148	rs12600038	16	56614714	G	A	0.283333331346512	-0.580489933490753	0.0819552466273308	7.30700452830453e-10	TRUE	reported	CD4_Memory_stim_5d_500kb_combined	50.1690483041635
ENSG00000125618	rs7578633	2	113221073	C	T	0.388888895511627	-0.83920830488205	0.112247452139854	1.35022047520813e-10	TRUE	reported	CD4_Memory_stim_5d_500kb_combined	55.8967506121345
ENSG00000125629	rs10187263	2	118100415	A	G	0.461111098527908	-0.310596406459808	0.0447376072406769	1.33068963997861e-09	TRUE	reported	CD4_Memory_stim_5d_500kb_combined	48.200034438777
ENSG00000125877	rs6051650	20	3217796	A	T	0.311111122369766	0.414654850959778	0.0515434108674526	1.16025205916875e-11	TRUE	reported	CD4_Memory_stim_5d_500kb_combined	64.7183135884248
ENSG00000125991	rs7261862	20	35528453	T	C	0.100000001490116	-0.842807710170746	0.11850593984127	6.45630450705913e-10	TRUE	reported	CD4_Memory_stim_5d_500kb_combined	50.5797597441509
ENSG00000126005	rs639763	20	35274101	C	T	0.194444447755814	-0.647221505641937	0.0863083451986313	1.22536641170357e-10	TRUE	reported	CD4_Memory_stim_5d_500kb_combined	56.2341712398576
ENSG00000126246	rs3746277	19	35748583	A	G	0.194444447755814	0.868645310401917	0.107119709253311	8.7829971979861e-12	TRUE	reported	CD4_Memory_stim_5d_500kb_combined	65.7576354532425
ENSG00000127311	rs11176145	12	66326015	C	T	0.455555558204651	-0.346809327602386	0.0542251765727997	1.34526852788833e-08	TRUE	reported	CD4_Memory_stim_5d_500kb_combined	40.9053006738087
ENSG00000127337	rs588493	12	69358206	G	A	0.449999988079071	0.590606868267059	0.0823497399687767	4.99380175521457e-10	TRUE	reported	CD4_Memory_stim_5d_500kb_combined	51.4366317777023
ENSG00000127952	rs17148944	7	75972549	G	A	0.100000001490116	1.4846009016037	0.16835255920887	4.08004331328114e-13	TRUE	reported	CD4_Memory_stim_5d_500kb_combined	77.7642512093495
ENSG00000128059	rs12331363	4	56312893	G	A	0.383333325386047	-0.480785727500916	0.077216662466526	2.72899278532621e-08	TRUE	reported	CD4_Memory_stim_5d_500kb_combined	38.7686859705285
ENSG00000128408	rs5764729	22	45431431	G	A	0.472222208976746	-0.966752469539642	0.087925598025322	3.83033066518892e-17	TRUE	reported	CD4_Memory_stim_5d_500kb_combined	120.892655856067
ENSG00000128604	rs13242262	7	128951310	T	A	0.433333337306976	-0.887719929218292	0.110427692532539	1.1899637424466e-11	TRUE	reported	CD4_Memory_stim_5d_500kb_combined	64.6243138490669
ENSG00000128791	rs57333366	18	9344739	T	A	0.12777778506279	0.791775107383728	0.119649834930897	5.29103547366711e-09	TRUE	reported	CD4_Memory_stim_5d_500kb_combined	43.7904572582251
ENSG00000129055	rs13081177	3	134571018	A	G	0.283333331346512	-0.851554870605469	0.0779647380113602	5.19147440634339e-17	TRUE	reported	CD4_Memory_stim_5d_500kb_combined	119.296808938506
ENSG00000129347	rs10412541	19	10563882	G	A	0.483333319425583	0.800610780715942	0.12116077542305	5.50994761568237e-09	TRUE	reported	CD4_Memory_stim_5d_500kb_combined	43.663523554103
ENSG00000129422	rs421969	8	17697854	G	A	0.172222226858139	1.09889900684357	0.154487505555153	6.42199269106717e-10	TRUE	reported	CD4_Memory_stim_5d_500kb_combined	50.5974744812239
ENSG00000129925	rs8059634	16	308322	G	C	0.449999988079071	-0.930636644363403	0.121485449373722	6.10695638072215e-11	TRUE	reported	CD4_Memory_stim_5d_500kb_combined	58.6829272387318
ENSG00000130312	rs12976380	19	17301853	G	A	0.449999988079071	0.482489198446274	0.0742134302854538	8.63138379587767e-09	TRUE	reported	CD4_Memory_stim_5d_500kb_combined	42.2678520329205
ENSG00000130347	rs12525311	6	106578555	A	G	0.0611111111938953	1.3379807472229	0.14014059305191	1.76478424931544e-14	TRUE	reported	CD4_Memory_stim_5d_500kb_combined	91.1531804640401
ENSG00000130414	rs7609118	2	240002286	C	A	0.327777773141861	-0.5826575756073	0.0742073208093643	2.67340172780972e-11	TRUE	reported	CD4_Memory_stim_5d_500kb_combined	61.6500297905719
ENSG00000130731	rs3752489	16	670041	C	T	0.177777782082558	0.623778283596039	0.100472815334797	2.94160678456821e-08	TRUE	reported	CD4_Memory_stim_5d_500kb_combined	38.5445836234926
ENSG00000130775	rs55647105	1	27916656	T	C	0.322222232818604	-1.13535213470459	0.0763092711567879	8.42936295340076e-24	TRUE	reported	CD4_Memory_stim_5d_500kb_combined	221.363774099462
ENSG00000131981	rs61508494	14	55120579	T	C	0.433333337306976	0.748121500015259	0.0670200809836388	1.90667676094174e-17	TRUE	reported	CD4_Memory_stim_5d_500kb_combined	124.604686075738
ENSG00000132305	rs2276626	2	86032320	T	C	0.394444435834885	0.406969219446182	0.0593543536961079	1.91941635841288e-09	TRUE	reported	CD4_Memory_stim_5d_500kb_combined	47.01300003963
ENSG00000132507	rs7216490	17	7318388	T	G	0.444444447755814	0.725970268249512	0.0927428156137466	2.96525725584764e-11	TRUE	reported	CD4_Memory_stim_5d_500kb_combined	61.2741247121697
ENSG00000132781	rs12139364	1	45424483	C	T	0.483333319425583	-0.641972184181213	0.102643005549908	2.42881166197629e-08	TRUE	reported	CD4_Memory_stim_5d_500kb_combined	39.117735097859
ENSG00000132792	rs7274285	20	37692942	C	T	0.344444453716278	1.00556755065918	0.0803025662899017	7.42513767821172e-20	TRUE	reported	CD4_Memory_stim_5d_500kb_combined	156.806352077965
ENSG00000133106	rs3825511	13	42992237	C	A	0.277777791023254	0.500144243240356	0.0515853874385357	9.35700977228621e-15	TRUE	reported	CD4_Memory_stim_5d_500kb_combined	94.0020133055614
ENSG00000133606	rs11978135	7	140439315	A	G	0.133333340287209	-0.5067999958992	0.0763689801096916	4.88764376251593e-09	TRUE	reported	CD4_Memory_stim_5d_500kb_combined	44.0391800013843
ENSG00000134056	rs4362903	5	69272124	C	T	0.449999988079071	0.534801959991455	0.0749779865145683	5.90531193612241e-10	TRUE	reported	CD4_Memory_stim_5d_500kb_combined	50.8766413487434
ENSG00000134202	rs11101994	1	109727471	C	A	0.411111116409302	-1.2419216632843	0.0726177841424942	3.03613397768088e-27	TRUE	reported	CD4_Memory_stim_5d_500kb_combined	292.484206394613
ENSG00000134285	rs7134686	12	48926543	G	A	0.333333343267441	-0.494470924139023	0.0646456778049469	6.41868336342161e-11	TRUE	reported	CD4_Memory_stim_5d_500kb_combined	58.506286282688
ENSG00000134697	rs6662367	1	37547105	C	G	0.49444442987442	0.363360375165939	0.0413931421935558	4.85286898336771e-13	TRUE	reported	CD4_Memory_stim_5d_500kb_combined	77.058107681957
ENSG00000134779	rs948636	18	36781799	G	C	0.322222232818604	-0.87812751531601	0.0602538622915745	2.62080846006386e-23	TRUE	reported	CD4_Memory_stim_5d_500kb_combined	212.395538589227
ENSG00000134809	rs2511992	11	57590870	A	G	0.25555557012558	0.841711819171906	0.0660633221268654	3.10273169026813e-20	TRUE	reported	CD4_Memory_stim_5d_500kb_combined	162.332707604512
ENSG00000134824	rs968567	11	61828092	C	T	0.216666668653488	1.08112382888794	0.0916524901986122	1.40184483191682e-18	TRUE	reported	CD4_Memory_stim_5d_500kb_combined	139.143313375795
ENSG00000134996	rs11144247	9	75136306	C	G	0.311111122369766	-0.59330540895462	0.0849621593952179	1.1193582675459e-09	TRUE	reported	CD4_Memory_stim_5d_500kb_combined	48.764697166181
ENSG00000135047	rs3118865	9	87709162	C	T	0.433333337306976	-0.855973601341248	0.120023526251316	5.93246505175379e-10	TRUE	reported	CD4_Memory_stim_5d_500kb_combined	50.861361077987
ENSG00000135124	rs2567994	12	121210487	A	G	0.311111122369766	-0.769895434379578	0.0889601856470108	8.29252194840134e-13	TRUE	reported	CD4_Memory_stim_5d_500kb_combined	74.8983287746506
ENSG00000135390	rs11170631	12	53647408	T	C	0.344444453716278	0.37490776181221	0.0602611638605595	2.78719283657096e-08	TRUE	reported	CD4_Memory_stim_5d_500kb_combined	38.7056025941949
ENSG00000135778	rs57032387	1	232925755	G	T	0.222222223877907	1.0155463218689	0.120587058365345	2.2699773381423e-12	TRUE	reported	CD4_Memory_stim_5d_500kb_combined	70.9247923801447
ENSG00000136003	rs7969198	12	108520642	A	G	0.172222226858139	0.720219671726227	0.0833240896463394	8.68865129592764e-13	TRUE	reported	CD4_Memory_stim_5d_500kb_combined	74.7117318434338
ENSG00000136238	rs836550	7	6400806	A	G	0.416666656732559	0.416666746139526	0.0397502332925797	3.29848790190148e-16	TRUE	reported	CD4_Memory_stim_5d_500kb_combined	109.874855905971
ENSG00000136240	rs28757802	7	6493689	A	G	0.21111111342907	-0.937890350818634	0.114688187837601	6.52583813129315e-12	TRUE	reported	CD4_Memory_stim_5d_500kb_combined	66.8754556956089
ENSG00000136250	rs10238016	7	36716838	A	G	0.366666674613953	0.947782635688782	0.11233001947403	2.11993814352516e-12	TRUE	reported	CD4_Memory_stim_5d_500kb_combined	71.1911202746939
ENSG00000136371	rs2903105	15	79897181	G	C	0.405555546283722	0.754253268241882	0.102705106139183	2.38786880619364e-10	TRUE	reported	CD4_Memory_stim_5d_500kb_combined	53.9324723997396
ENSG00000136425	rs62009270	15	78102637	G	C	0.305555552244186	0.721535682678223	0.103812865912914	1.28757682997546e-09	TRUE	reported	CD4_Memory_stim_5d_500kb_combined	48.3073557601603
ENSG00000136717	rs10194375	2	127082205	C	A	0.311111122369766	0.646127164363861	0.0586750172078609	3.57042362277087e-17	TRUE	reported	CD4_Memory_stim_5d_500kb_combined	121.263346322068
ENSG00000136738	rs11596981	10	17719479	G	C	0.150000005960464	0.850445032119751	0.131626605987549	1.02268221463768e-08	TRUE	reported	CD4_Memory_stim_5d_500kb_combined	41.7450639728386
ENSG00000137106	rs10973326	9	37419500	G	A	0.311111122369766	0.71689373254776	0.067840039730072	2.30202681847131e-16	TRUE	reported	CD4_Memory_stim_5d_500kb_combined	111.670222118264
ENSG00000137154	rs10114039	9	19352262	A	T	0.0944444462656975	-0.802610337734222	0.0977673530578613	5.69037662287898e-12	TRUE	reported	CD4_Memory_stim_5d_500kb_combined	67.394085383691
ENSG00000137193	rs831490	6	37031803	G	T	0.477777779102325	0.420875519514084	0.042389340698719	3.45208595219759e-15	TRUE	reported	CD4_Memory_stim_5d_500kb_combined	98.581178864483
ENSG00000137767	rs75806228	15	45645427	C	A	0.0833333358168602	0.631578743457794	0.0840407684445381	1.14276293853124e-10	TRUE	reported	CD4_Memory_stim_5d_500kb_combined	56.4774370434884
ENSG00000137944	rs9787133	1	88916981	C	G	0.438888877630234	-0.567019283771515	0.0836485773324966	2.67390020065919e-09	TRUE	reported	CD4_Memory_stim_5d_500kb_combined	45.9492619589933
ENSG00000138185	rs10882655	10	95714614	G	A	0.444444447755814	-1.28862977027893	0.0777539983391762	1.8929281216186e-26	TRUE	reported	CD4_Memory_stim_5d_500kb_combined	274.669766739193
ENSG00000138439	rs13395878	2	202760279	C	G	0.400000005960464	0.476707518100739	0.0726694613695145	6.7441417151766e-09	TRUE	reported	CD4_Memory_stim_5d_500kb_combined	43.0328510215057
ENSG00000138757	rs7671175	4	75631951	C	A	0.383333325386047	-0.590583264827728	0.0714656934142113	4.49488280093438e-12	TRUE	reported	CD4_Memory_stim_5d_500kb_combined	68.2915624076735
ENSG00000138767	rs7655949	4	77770735	T	C	0.0833333358168602	1.30230247974396	0.132259458303452	4.90353593000811e-15	TRUE	reported	CD4_Memory_stim_5d_500kb_combined	96.9550100614843
ENSG00000139044	rs7314691	12	552815	G	A	0.233333334326744	1.57013404369354	0.0792557746171951	4.34351164443359e-31	TRUE	reported	CD4_Memory_stim_5d_500kb_combined	392.474667533382
ENSG00000139180	rs55798490	12	4633663	T	G	0.427777767181396	0.237657353281975	0.0349800139665604	2.50357923170729e-09	TRUE	reported	CD4_Memory_stim_5d_500kb_combined	46.1596551180919
ENSG00000139192	rs2041385	12	6453127	C	T	0.294444441795349	1.04299259185791	0.107407376170158	8.76906307092819e-15	TRUE	reported	CD4_Memory_stim_5d_500kb_combined	94.2962088937575
ENSG00000139428	rs12578648	12	109453937	A	G	0.200000002980232	-0.676885962486267	0.0886005461215973	6.67830752559319e-11	TRUE	reported	CD4_Memory_stim_5d_500kb_combined	58.3657697590408
ENSG00000139625	rs7134628	12	53392077	G	A	0.12777778506279	1.3817263841629	0.159967646002769	8.9193669385656e-13	TRUE	reported	CD4_Memory_stim_5d_500kb_combined	74.607037112255
ENSG00000139725	rs3741588	12	121778986	A	G	0.222222223877907	-0.869761645793915	0.115785375237465	1.15914181287437e-10	TRUE	reported	CD4_Memory_stim_5d_500kb_combined	56.4277963265329
ENSG00000140092	rs2254453	14	91903656	G	A	0.461111098527908	0.363038450479507	0.0566834844648838	1.29579913281219e-08	TRUE	reported	CD4_Memory_stim_5d_500kb_combined	41.0196708153631
ENSG00000140105	rs1373	14	100342173	A	T	0.277777791023254	0.333042442798615	0.0431167967617512	4.63859958429822e-11	TRUE	reported	CD4_Memory_stim_5d_500kb_combined	59.6631514350405
ENSG00000140682	rs11865835	16	31498495	T	C	0.272222220897675	1.03618550300598	0.113570682704449	1.09204678285558e-13	TRUE	reported	CD4_Memory_stim_5d_500kb_combined	83.2420085701831
ENSG00000140905	rs16954513	16	81043599	T	A	0.0777777805924416	0.758518934249878	0.111129105091095	2.1902112858571e-09	TRUE	reported	CD4_Memory_stim_5d_500kb_combined	46.5883380678065
ENSG00000141127	rs11078422	17	18901100	T	C	0.466666668653488	0.673931956291199	0.0783998146653175	1.06711042328227e-12	TRUE	reported	CD4_Memory_stim_5d_500kb_combined	73.8927837794763
ENSG00000141295	rs9903904	17	47851803	C	T	0.172222226858139	-0.977194786071777	0.116169616580009	2.36929402686894e-12	TRUE	reported	CD4_Memory_stim_5d_500kb_combined	70.7582641556505
ENSG00000141556	rs8082007	17	82862130	A	G	0.355555564165115	0.715559065341949	0.0828646644949913	9.00712915658445e-13	TRUE	reported	CD4_Memory_stim_5d_500kb_combined	74.5679534097549
ENSG00000141560	rs58867683	17	82721579	T	A	0.311111122369766	-0.604950845241547	0.0872805267572403	1.3976327293539e-09	TRUE	reported	CD4_Memory_stim_5d_500kb_combined	48.0402720825979
ENSG00000141564	rs11656061	17	80890949	G	A	0.455555558204651	0.513623476028442	0.082356296479702	2.61600582876732e-08	TRUE	reported	CD4_Memory_stim_5d_500kb_combined	38.8952094575225
ENSG00000141698	rs9905315	17	41925424	T	C	0.222222223877907	0.831829309463501	0.073382280766964	9.30877865653326e-18	TRUE	reported	CD4_Memory_stim_5d_500kb_combined	128.494939944023
ENSG00000141994	rs10417703	19	5776052	C	T	0.194444447755814	-0.579719066619873	0.0701872631907463	4.5786592034841e-12	TRUE	reported	CD4_Memory_stim_5d_500kb_combined	68.2210739636343
ENSG00000142089	rs6421983	11	320394	C	T	0.49444442987442	-0.796083629131317	0.0877533331513405	1.36582716622137e-13	TRUE	reported	CD4_Memory_stim_5d_500kb_combined	82.2981634057586
ENSG00000142252	rs3178166	19	45090912	G	A	0.472222208976746	0.580018877983093	0.0670761987566948	8.55553572831807e-13	TRUE	reported	CD4_Memory_stim_5d_500kb_combined	74.7734418491578
ENSG00000142632	rs2132851	1	16211257	C	G	0.222222223877907	1.00049185752869	0.142645135521889	9.81959511987967e-10	TRUE	reported	CD4_Memory_stim_5d_500kb_combined	49.1941187428867
ENSG00000142675	rs7087	1	26170160	T	C	0.344444453716278	-1.05718541145325	0.125774547457695	2.43577627340798e-12	TRUE	reported	CD4_Memory_stim_5d_500kb_combined	70.6507532034735
ENSG00000142684	rs8768	1	26170849	C	A	0.244444444775581	0.638651072978973	0.0478912144899368	2.98394952916571e-21	TRUE	reported	CD4_Memory_stim_5d_500kb_combined	177.83432511288
ENSG00000142856	rs12754236	1	63480593	A	G	0.322222232818604	-0.96861070394516	0.0695651546120644	3.070843748446e-22	TRUE	reported	CD4_Memory_stim_5d_500kb_combined	193.871967918673
ENSG00000143155	rs12410495	1	168175398	A	G	0.316666662693024	-0.639060497283936	0.0948349982500076	3.16752346941406e-09	TRUE	reported	CD4_Memory_stim_5d_500kb_combined	45.4094942529093
ENSG00000143198	rs10737515	1	165630223	G	A	0.405555546283722	-0.486560255289078	0.0795766413211823	4.34748169611945e-08	TRUE	reported	CD4_Memory_stim_5d_500kb_combined	37.3854016918887
ENSG00000143228	rs3010342	1	163369064	G	A	0.327777773141861	-0.424840271472931	0.0639468505978584	4.73621911802303e-09	TRUE	reported	CD4_Memory_stim_5d_500kb_combined	44.1380390896709
ENSG00000143537	rs45444697	1	155062156	C	G	0.222222223877907	-0.758132576942444	0.0931149274110794	7.62087413466445e-12	TRUE	reported	CD4_Memory_stim_5d_500kb_combined	66.2905617463267
ENSG00000143870	rs1734439	2	10830445	C	T	0.266666680574417	-0.381372421979904	0.0475655645132065	1.30369936715982e-11	TRUE	reported	CD4_Memory_stim_5d_500kb_combined	64.2855344814038
ENSG00000144559	rs1498090	3	11849173	C	T	0.411111116409302	-0.919810354709625	0.0944732055068016	7.85982851120927e-15	TRUE	reported	CD4_Memory_stim_5d_500kb_combined	94.7936587166867
ENSG00000144791	rs62242182	3	45641871	G	A	0.311111122369766	0.952091336250305	0.108671940863132	5.22576002264777e-13	TRUE	reported	CD4_Memory_stim_5d_500kb_combined	76.7577753720513
ENSG00000144815	rs73143813	3	101754796	G	A	0.0833333358168602	-0.885308086872101	0.14441454410553	4.06906370738964e-08	TRUE	reported	CD4_Memory_stim_5d_500kb_combined	37.5808843321117
ENSG00000144827	rs9288933	3	111980051	C	T	0.205555558204651	-0.804392158985138	0.109809830784798	2.58601753046995e-10	TRUE	reported	CD4_Memory_stim_5d_500kb_combined	53.6603143486125
ENSG00000145335	rs920624	4	89827044	A	T	0.5	0.821016132831573	0.104079395532608	2.28210925227559e-11	TRUE	reported	CD4_Memory_stim_5d_500kb_combined	62.2262829540012
ENSG00000146066	rs13179981	5	176382992	G	A	0.100000001490116	-1.27369439601898	0.0926845073699951	6.1650310331033e-22	TRUE	reported	CD4_Memory_stim_5d_500kb_combined	188.849649938217
ENSG00000146574	rs6970760	7	6837552	A	G	0.400000005960464	-1.10130095481873	0.0980287715792656	1.4150730911671e-17	TRUE	reported	CD4_Memory_stim_5d_500kb_combined	126.213238565399
ENSG00000146707	rs146021635	7	76550402	C	A	0.227777779102325	1.14542436599731	0.11486192047596	2.86917239159268e-15	TRUE	reported	CD4_Memory_stim_5d_500kb_combined	99.4444815844247
ENSG00000146833	rs2572024	7	99875606	G	A	0.427777767181396	-0.389482825994492	0.05353894084692	3.21312831237896e-10	TRUE	reported	CD4_Memory_stim_5d_500kb_combined	52.9221006314131
ENSG00000147419	rs2004539	8	27729588	C	T	0.411111116409302	0.494785308837891	0.0724383518099785	2.14535683193867e-09	TRUE	reported	CD4_Memory_stim_5d_500kb_combined	46.6548149994363
ENSG00000147421	rs10088428	8	29052006	C	T	0.25	-0.840332269668579	0.0726194828748703	3.51434077835823e-18	TRUE	reported	CD4_Memory_stim_5d_500kb_combined	133.90468696185
ENSG00000147813	rs896955	8	143576200	C	T	0.172222226858139	-1.48135423660278	0.1012022793293	2.06468113907201e-23	TRUE	reported	CD4_Memory_stim_5d_500kb_combined	214.258105125553
ENSG00000148290	rs739469	9	133433609	G	C	0.388888895511627	-0.595040500164032	0.076742559671402	4.08325837848057e-11	TRUE	reported	CD4_Memory_stim_5d_500kb_combined	60.1202102897147
ENSG00000148484	rs1797089	10	16808796	G	C	0.16666667163372	1.06124699115753	0.102301731705666	5.21535707595901e-16	TRUE	reported	CD4_Memory_stim_5d_500kb_combined	107.613553727135
ENSG00000149084	rs6485462	11	43794650	T	C	0.266666680574417	-0.999316930770874	0.0789765268564224	4.39819756522864e-20	TRUE	reported	CD4_Memory_stim_5d_500kb_combined	160.107040212134
ENSG00000149089	rs1553762	11	34840919	G	C	0.222222223877907	0.939332544803619	0.141279548406601	4.63508857763504e-09	TRUE	reported	CD4_Memory_stim_5d_500kb_combined	44.2058904299734
ENSG00000149196	rs11601608	11	86308617	C	T	0.294444441795349	0.571636736392975	0.083985947072506	2.37666784740409e-09	TRUE	reported	CD4_Memory_stim_5d_500kb_combined	46.3262358952119
ENSG00000149218	rs566477	11	95127803	C	T	0.449999988079071	0.609759867191315	0.0790289789438248	4.81289812780454e-11	TRUE	reported	CD4_Memory_stim_5d_500kb_combined	59.5312404347761
ENSG00000149485	rs174548	11	61803876	C	G	0.37777778506279	0.852417647838593	0.0928494930267334	8.54405224929892e-14	TRUE	reported	CD4_Memory_stim_5d_500kb_combined	84.2841267188466
ENSG00000149548	rs3809054	11	124954170	T	C	0.444444447755814	-0.762843310832977	0.0803622826933861	2.23332937622288e-14	TRUE	reported	CD4_Memory_stim_5d_500kb_combined	90.1085821050475
ENSG00000151470	rs546956	4	129125061	T	A	0.222222223877907	0.785513997077942	0.0773084908723831	1.28607616014661e-15	TRUE	reported	CD4_Memory_stim_5d_500kb_combined	103.241300163925
ENSG00000151552	rs10020740	4	17514065	T	C	0.183333337306976	-0.823432266712189	0.0823735222220421	2.5887414283494e-15	TRUE	reported	CD4_Memory_stim_5d_500kb_combined	99.9264569999742
ENSG00000151725	rs1107907	4	184698954	G	T	0.300000011920929	-0.754402160644531	0.0499097742140293	3.51471475930025e-24	TRUE	reported	CD4_Memory_stim_5d_500kb_combined	228.472869793111
ENSG00000151893	rs72641388	10	118671467	C	T	0.122222222387791	1.09400534629822	0.144879311323166	9.78552852113104e-11	TRUE	reported	CD4_Memory_stim_5d_500kb_combined	57.0198595051986
ENSG00000152219	rs7102836	11	30294080	C	T	0.327777773141861	-0.739653885364532	0.0846877619624138	5.87944963056653e-13	TRUE	reported	CD4_Memory_stim_5d_500kb_combined	76.2808939432382
ENSG00000154642	rs4818383	21	17785098	G	A	0.25	-0.571013152599335	0.0665318593382835	1.13149256641658e-12	TRUE	reported	CD4_Memory_stim_5d_500kb_combined	73.6602014570188
ENSG00000154814	rs842256	3	16262140	A	T	0.422222226858139	-0.48658412694931	0.044830858707428	6.91493288308135e-17	TRUE	reported	CD4_Memory_stim_5d_500kb_combined	117.804467331393
ENSG00000155158	rs10114494	9	15295075	G	A	0.316666662693024	-0.563671290874481	0.0718969479203224	2.81284499008414e-11	TRUE	reported	CD4_Memory_stim_5d_500kb_combined	61.4654297109578
ENSG00000155542	rs2662019	5	56967277	A	G	0.177777782082558	-1.15394413471222	0.0877982899546623	6.33455896923256e-21	TRUE	reported	CD4_Memory_stim_5d_500kb_combined	172.741805138662
ENSG00000156030	rs62004922	14	73671027	C	T	0.327777773141861	-0.854993164539337	0.0563573390245438	2.86554871677966e-24	TRUE	reported	CD4_Memory_stim_5d_500kb_combined	230.157073569824
ENSG00000156261	rs965951	21	29060236	G	A	0.100000001490116	1.1895934343338	0.0666051283478737	2.33792686001611e-28	TRUE	reported	CD4_Memory_stim_5d_500kb_combined	318.993459108838
ENSG00000156502	rs5030938	10	69216160	T	C	0.333333343267441	0.575794517993927	0.0726231783628464	1.91834824796976e-11	TRUE	reported	CD4_Memory_stim_5d_500kb_combined	62.8614721602984
ENSG00000156795	rs34567312	8	123439361	G	T	0.366666674613953	-0.75798773765564	0.0611187443137169	1.2029932060467e-19	TRUE	reported	CD4_Memory_stim_5d_500kb_combined	153.806791865263
ENSG00000157873	rs2227312	1	2556224	C	A	0.483333349227905	0.543453752994537	0.0629934668540955	9.3295427896729e-13	TRUE	reported	CD4_Memory_stim_5d_500kb_combined	74.4276254801556
ENSG00000157992	rs72819512	2	27391582	G	A	0.394444435834885	1.01058208942413	0.131702423095703	5.78015917969383e-11	TRUE	reported	CD4_Memory_stim_5d_500kb_combined	58.8783543970336
ENSG00000158161	rs7521893	1	28003218	T	C	0.227777779102325	-0.953914821147919	0.0839532539248466	8.32890890423859e-18	TRUE	reported	CD4_Memory_stim_5d_500kb_combined	129.105316313905
ENSG00000158525	rs17164847	7	130363617	A	G	0.266666680574417	1.43316400051117	0.105697341263294	1.25057175537513e-21	TRUE	reported	CD4_Memory_stim_5d_500kb_combined	183.850008837322
ENSG00000158769	rs2481083	1	161015439	A	C	0.277777791023254	0.978209316730499	0.0811001807451248	4.74881646673841e-19	TRUE	reported	CD4_Memory_stim_5d_500kb_combined	145.485578558898
ENSG00000158985	rs115053453	5	131234652	A	G	0.138888895511627	0.408255100250244	0.0639944151043892	1.43967168750834e-08	TRUE	reported	CD4_Memory_stim_5d_500kb_combined	40.6985643693347
ENSG00000159063	rs35532994	11	78056884	A	G	0.405555546283722	-0.316725879907608	0.0514376051723957	3.63548543104891e-08	TRUE	reported	CD4_Memory_stim_5d_500kb_combined	37.9145251898354
ENSG00000159228	rs2835268	21	36076838	C	G	0.488888889551163	0.673970520496368	0.0900298431515694	1.29517459452297e-10	TRUE	reported	CD4_Memory_stim_5d_500kb_combined	56.0413791777522
ENSG00000159445	rs2130525	1	151929625	C	T	0.411111116409302	-0.720230221748352	0.0970220863819122	1.69655030136857e-10	TRUE	reported	CD4_Memory_stim_5d_500kb_combined	55.1063267253756
ENSG00000160014	rs1005774	19	46633905	A	C	0.455555558204651	-0.388668388128281	0.0614956170320511	1.8450650690709e-08	TRUE	reported	CD4_Memory_stim_5d_500kb_combined	39.9457069457363
ENSG00000160124	rs10934586	3	122347493	A	G	0.388888895511627	1.15516245365143	0.101283214986324	6.97822258660261e-18	TRUE	reported	CD4_Memory_stim_5d_500kb_combined	130.080192841054
ENSG00000160193	rs78534732	21	42811122	T	C	0.0888888910412788	-0.727061927318573	0.0947299748659134	5.73354691905631e-11	TRUE	reported	CD4_Memory_stim_5d_500kb_combined	58.9071433562047
ENSG00000160194	rs9975817	21	42808617	A	G	0.0722222253680229	-1.8015341758728	0.115606807172298	6.38162691969554e-25	TRUE	reported	CD4_Memory_stim_5d_500kb_combined	242.838866224454
ENSG00000160213	rs2329573	21	43778641	G	C	0.349999994039536	-0.891657173633575	0.101138107478619	4.11849159766384e-13	TRUE	reported	CD4_Memory_stim_5d_500kb_combined	77.7259735369152
ENSG00000160221	rs35985715	21	44070803	G	A	0.177777782082558	1.55788993835449	0.0648299679160118	2.10205166441672e-36	TRUE	reported	CD4_Memory_stim_5d_500kb_combined	577.460033231831
ENSG00000160256	rs144336337	21	44950993	C	T	0.116666667163372	-0.559306144714355	0.0838447362184525	4.22344814111672e-09	TRUE	reported	CD4_Memory_stim_5d_500kb_combined	44.4987258484931
ENSG00000160310	rs7283908	21	46573177	A	G	0.294444441795349	0.771131098270416	0.116222716867924	4.91372597493951e-09	TRUE	reported	CD4_Memory_stim_5d_500kb_combined	44.0224682189526
ENSG00000160593	rs7112584	11	118198525	G	A	0.183333337306976	0.774996638298035	0.114741183817387	2.96416244456927e-09	TRUE	reported	CD4_Memory_stim_5d_500kb_combined	45.6205991519101
ENSG00000160856	rs2210913	1	157699203	C	T	0.461111098527908	0.605305135250092	0.0984611585736275	3.78679867748296e-08	TRUE	reported	CD4_Memory_stim_5d_500kb_combined	37.7936496912656
ENSG00000161016	rs7014773	8	144747285	T	C	0.466666668653488	0.396158874034882	0.0602711141109467	6.38419160526156e-09	TRUE	reported	CD4_Memory_stim_5d_500kb_combined	43.2036399756764
ENSG00000161055	rs4700961	5	180580693	G	A	0.100000001490116	1.82201313972473	0.110951259732246	3.21659727720532e-26	TRUE	reported	CD4_Memory_stim_5d_500kb_combined	269.673662954362
ENSG00000162174	rs11231026	11	62311459	G	A	0.12777778506279	-1.18080365657806	0.172000616788864	1.85116478584393e-09	TRUE	reported	CD4_Memory_stim_5d_500kb_combined	47.1297754053776
ENSG00000162620	rs11806946	1	74198025	G	A	0.488888889551163	-0.904772341251373	0.0998333916068077	1.41996511164211e-13	TRUE	reported	CD4_Memory_stim_5d_500kb_combined	82.1347577570618
ENSG00000163040	rs6705031	2	131504458	G	T	0.327777773141861	0.86205005645752	0.104955412447453	5.59032701659948e-12	TRUE	reported	CD4_Memory_stim_5d_500kb_combined	67.4613907270415
ENSG00000163131	rs72702561	1	150713240	T	C	0.0888888910412788	-0.563400626182556	0.0686788409948349	5.83962911587797e-12	TRUE	reported	CD4_Memory_stim_5d_500kb_combined	67.2959201424382
ENSG00000163380	rs9816032	3	69107270	G	A	0.444444447755814	0.670053899288177	0.0774444192647934	8.37616162772417e-13	TRUE	reported	CD4_Memory_stim_5d_500kb_combined	74.8581728869568
ENSG00000163468	rs12036837	1	156314104	A	C	0.227777779102325	-0.308867990970612	0.0429495945572853	4.59401682587221e-10	TRUE	reported	CD4_Memory_stim_5d_500kb_combined	51.7163266107112
ENSG00000163599	rs3087243	2	203874196	G	A	0.388888895511627	0.602820515632629	0.0801096335053444	1.09553547268696e-10	TRUE	reported	CD4_Memory_stim_5d_500kb_combined	56.6247840149901
ENSG00000163864	rs9822952	3	139666415	A	G	0.25	0.824180006980896	0.117656476795673	1.01991641507379e-09	TRUE	reported	CD4_Memory_stim_5d_500kb_combined	49.0695947845179
ENSG00000163870	rs62264113	3	127573490	G	A	0.111111111938953	-1.07698249816895	0.16707481443882	1.08889734047286e-08	TRUE	reported	CD4_Memory_stim_5d_500kb_combined	41.5523237972263
ENSG00000163875	rs7514254	1	37604377	G	A	0.0777777805924416	-0.948966205120087	0.142204210162163	4.17851418424224e-09	TRUE	reported	CD4_Memory_stim_5d_500kb_combined	44.5324494851012
ENSG00000164008	rs11210704	1	42728219	T	G	0.466666668653488	-0.97867751121521	0.102329134941101	1.64349241762392e-14	TRUE	reported	CD4_Memory_stim_5d_500kb_combined	91.470407164877
ENSG00000164022	rs10016884	4	106199520	C	T	0.150000005960464	0.661425352096558	0.0909518674015999	3.2478040193653e-10	TRUE	reported	CD4_Memory_stim_5d_500kb_combined	52.8857215097962
ENSG00000164111	rs2306413	4	121696338	T	C	0.438888877630234	-0.470656841993332	0.0736111477017403	1.35602411007988e-08	TRUE	reported	CD4_Memory_stim_5d_500kb_combined	40.8810060416557
ENSG00000164253	rs10078089	5	77484699	A	C	0.37777778506279	-0.572038352489471	0.0639037191867828	2.2952150954739e-13	TRUE	reported	CD4_Memory_stim_5d_500kb_combined	80.1305317633638
ENSG00000164300	rs6893450	5	80135196	G	C	0.49444442987442	0.421239733695984	0.0635238736867905	4.99200744523858e-09	TRUE	reported	CD4_Memory_stim_5d_500kb_combined	43.9728598940259
ENSG00000164308	rs2927608	5	96916728	G	A	0.444444447755814	1.20009744167328	0.0421860255300999	3.04631249376174e-41	TRUE	reported	CD4_Memory_stim_5d_500kb_combined	809.274390913839
ENSG00000164346	rs150752502	5	74707454	T	C	0.138888895511627	1.12961280345917	0.0751673653721809	4.8477208613232e-24	TRUE	reported	CD4_Memory_stim_5d_500kb_combined	225.839839003563
ENSG00000164530	rs3778026	6	36971503	C	A	0.155555561184883	0.853465735912323	0.124460965394974	1.9137621325095e-09	TRUE	reported	CD4_Memory_stim_5d_500kb_combined	47.0225145751713
ENSG00000164978	rs10972031	9	34268704	C	T	0.133333340287209	1.24549269676208	0.151145800948143	4.97690078428823e-12	TRUE	reported	CD4_Memory_stim_5d_500kb_combined	67.9031932161531
ENSG00000165410	rs10130590	14	34740169	C	T	0.266666680574417	0.752444863319397	0.108447305858135	1.35518452514789e-09	TRUE	reported	CD4_Memory_stim_5d_500kb_combined	48.1406365795584
ENSG00000165752	rs2698779	10	132344371	G	A	0.21111111342907	0.914923787117004	0.102818548679352	2.88727498520528e-13	TRUE	reported	CD4_Memory_stim_5d_500kb_combined	79.1820787921578
ENSG00000165948	rs882269	14	94100213	T	C	0.49444442987442	-0.67100727558136	0.0859210416674614	3.20785509719205e-11	TRUE	reported	CD4_Memory_stim_5d_500kb_combined	60.9895446838667
ENSG00000165983	rs7075806	10	16433890	G	C	0.477777779102325	-0.642575025558472	0.073356032371521	5.259232086601e-13	TRUE	reported	CD4_Memory_stim_5d_500kb_combined	76.7319115256612
ENSG00000166164	rs9937923	16	50337912	G	C	0.116666667163372	1.19069015979767	0.138749539852142	1.13626643604578e-12	TRUE	reported	CD4_Memory_stim_5d_500kb_combined	73.6435008970277
ENSG00000166272	rs284863	10	102811679	T	G	0.405555546283722	-0.581401467323303	0.0825245976448059	8.58927282451717e-10	TRUE	reported	CD4_Memory_stim_5d_500kb_combined	49.6347016652106
ENSG00000166275	rs11191401	10	102813646	A	G	0.294444441795349	-0.844488084316254	0.114430822432041	2.04528479941213e-10	TRUE	reported	CD4_Memory_stim_5d_500kb_combined	54.4629314717568
ENSG00000166435	rs4944963	11	74892136	G	A	0.227777779102325	1.16358256340027	0.0912673622369766	3.00347081307819e-20	TRUE	reported	CD4_Memory_stim_5d_500kb_combined	162.54118113259
ENSG00000166451	rs12448368	16	81011342	T	C	0.138888895511627	1.05664098262787	0.0906775519251823	2.51958739469688e-18	TRUE	reported	CD4_Memory_stim_5d_500kb_combined	135.786104368775
ENSG00000166503	rs28444867	15	83107504	C	A	0.0666666701436043	1.56585717201233	0.200266689062119	3.08177155722503e-11	TRUE	reported	CD4_Memory_stim_5d_500kb_combined	61.1345691674836
ENSG00000166750	rs11080324	17	35235090	G	A	0.49444442987442	-0.682810306549072	0.0480738319456577	1.05845527118822e-22	TRUE	reported	CD4_Memory_stim_5d_500kb_combined	201.735650875987
ENSG00000166788	rs35447333	11	18064440	G	A	0.222222223877907	-0.406737357378006	0.0651368945837021	2.53293757643897e-08	TRUE	reported	CD4_Memory_stim_5d_500kb_combined	38.9918665986644
ENSG00000166796	rs56991251	11	18497154	A	T	0.150000005960464	1.34361135959625	0.152132421731949	3.84963379087995e-13	TRUE	reported	CD4_Memory_stim_5d_500kb_combined	78.0016476541177
ENSG00000166823	rs2305441	15	89750545	C	A	0.416666656732559	-0.597028911113739	0.0847524628043175	8.61890948682108e-10	TRUE	reported	CD4_Memory_stim_5d_500kb_combined	49.6233489606667
ENSG00000166839	rs28605697	15	64871465	A	G	0.333333343267441	1.40373194217682	0.0717141404747963	9.11436784416654e-31	TRUE	reported	CD4_Memory_stim_5d_500kb_combined	383.141124732795
ENSG00000166847	rs62032983	16	23642022	C	T	0.244444444775581	0.847524583339691	0.108687832951546	3.37553911402438e-11	TRUE	reported	CD4_Memory_stim_5d_500kb_combined	60.8054838898345
ENSG00000166896	rs4583019	12	57922962	T	C	0.37777778506279	-0.738612830638885	0.073743537068367	2.38094296404972e-15	TRUE	reported	CD4_Memory_stim_5d_500kb_combined	100.319594102681
ENSG00000167136	rs10988126	9	128813838	A	G	0.322222232818604	-0.601265847682953	0.0439863689243793	8.16542492728772e-22	TRUE	reported	CD4_Memory_stim_5d_500kb_combined	186.851611495335
ENSG00000167468	rs4807542	19	1104079	G	A	0.150000005960464	0.691386461257935	0.0793612599372864	6.46639538625379e-13	TRUE	reported	CD4_Memory_stim_5d_500kb_combined	75.8970041926266
ENSG00000167515	rs11076728	16	88859159	T	G	0.338888883590698	-0.412565141916275	0.0622232742607594	5.00901239604873e-09	TRUE	reported	CD4_Memory_stim_5d_500kb_combined	43.9621922804103
ENSG00000167608	rs2576452	19	54172738	C	T	0.394444435834885	-0.795265436172485	0.129926294088364	4.23128088561236e-08	TRUE	reported	CD4_Memory_stim_5d_500kb_combined	37.4653774903168
ENSG00000167671	rs62129349	19	4385662	A	G	0.305555552244186	-0.859098613262177	0.130876645445824	6.62454628655926e-09	TRUE	reported	CD4_Memory_stim_5d_500kb_combined	43.0885347830829
ENSG00000167720	rs3744270	17	2304032	G	A	0.366666674613953	-0.76106733083725	0.0902662947773933	2.17691090788658e-12	TRUE	reported	CD4_Memory_stim_5d_500kb_combined	71.0877760981134
ENSG00000167799	rs7940103	11	67575686	T	A	0.133333340287209	0.445520728826523	0.0729923620820045	4.54450101049644e-08	TRUE	reported	CD4_Memory_stim_5d_500kb_combined	37.2546935056625
ENSG00000167914	rs56199421	17	39934555	T	C	0.488888889551163	-0.843199610710144	0.0953465104103088	3.66022375723331e-13	TRUE	reported	CD4_Memory_stim_5d_500kb_combined	78.2080016210472
ENSG00000168038	rs60690674	3	41956319	G	C	0.138888895511627	1.2979394197464	0.160635903477669	9.96166140230107e-12	TRUE	reported	CD4_Memory_stim_5d_500kb_combined	65.28653275677
ENSG00000168268	rs1010553	3	52506757	C	T	0.483333349227905	-0.615305066108704	0.0579182654619217	1.81644609220321e-16	TRUE	reported	CD4_Memory_stim_5d_500kb_combined	112.862557551042
ENSG00000168275	rs6659527	1	234368102	A	G	0.411111116409302	0.7515909075737	0.0864195674657822	6.8965024237649e-13	TRUE	reported	CD4_Memory_stim_5d_500kb_combined	75.6377947747274
ENSG00000168385	rs1468445	2	241456139	A	G	0.172222226858139	0.713900744915009	0.0883585661649704	9.97982106889068e-12	TRUE	reported	CD4_Memory_stim_5d_500kb_combined	65.2797301852697
ENSG00000168476	rs11550100	8	22146940	T	C	0.205555558204651	0.655482530593872	0.0756472796201706	7.92077357753413e-13	TRUE	reported	CD4_Memory_stim_5d_500kb_combined	75.0819621623934
ENSG00000168653	rs1969857	1	39011141	G	A	0.294444441795349	-0.574964046478271	0.0432747453451157	3.61446200717288e-21	TRUE	reported	CD4_Memory_stim_5d_500kb_combined	176.52748542068
ENSG00000168765	rs3754450	1	109654510	T	C	0.37777778506279	-1.1317058801651	0.122512638568878	6.68888975660551e-14	TRUE	reported	CD4_Memory_stim_5d_500kb_combined	85.3307097607451
ENSG00000169230	rs7707346	5	177117298	C	G	0.161111116409302	-0.237848222255707	0.0297756548970938	1.48317790295687e-11	TRUE	reported	CD4_Memory_stim_5d_500kb_combined	63.808300101483
ENSG00000169251	rs13061088	3	161098568	C	G	0.300000011920929	0.378667861223221	0.0603652335703373	2.24817833559975e-08	TRUE	reported	CD4_Memory_stim_5d_500kb_combined	39.3498537550145
ENSG00000169442	rs6686100	1	26290847	G	C	0.155555561184883	-0.424052953720093	0.0672461688518524	1.95854478730152e-08	TRUE	reported	CD4_Memory_stim_5d_500kb_combined	39.7653758577722
ENSG00000169682	rs11643297	16	28961947	G	A	0.266666680574417	0.719044506549835	0.0933458358049393	5.08267251821848e-11	TRUE	reported	CD4_Memory_stim_5d_500kb_combined	59.3364620667664
ENSG00000170074	rs10075483	5	177673424	C	T	0.449999988079071	-0.847531855106354	0.0912690013647079	5.42542605452106e-14	TRUE	reported	CD4_Memory_stim_5d_500kb_combined	86.2314052661616
ENSG00000170291	rs222843	17	7242662	T	C	0.394444435834885	1.15039384365082	0.0407960526645184	5.49099498562221e-41	TRUE	reported	CD4_Memory_stim_5d_500kb_combined	795.164184178801
ENSG00000170430	rs12241533	10	129646763	G	A	0.394444435834885	-0.763282418251038	0.0791522487998009	1.17034141405185e-14	TRUE	reported	CD4_Memory_stim_5d_500kb_combined	92.9916601898876
ENSG00000170889	rs10048513	19	54200852	G	C	0.338888883590698	0.751181721687317	0.0659850910305977	7.61562315913731e-18	TRUE	reported	CD4_Memory_stim_5d_500kb_combined	129.59802502871
ENSG00000171033	rs7002843	8	78570829	A	G	0.188888892531395	-0.79424512386322	0.0985483005642891	1.08884282686085e-11	TRUE	reported	CD4_Memory_stim_5d_500kb_combined	64.9547380448907
ENSG00000171067	rs2458268	11	68255732	C	T	0.477777779102325	-0.470204055309296	0.0530587583780289	3.38016819141731e-13	TRUE	reported	CD4_Memory_stim_5d_500kb_combined	78.5341549635107
ENSG00000171298	rs12450199	17	80102793	A	C	0.361111104488373	-0.638396859169006	0.104487143456936	4.43017782685007e-08	TRUE	reported	CD4_Memory_stim_5d_500kb_combined	37.3298092513748
ENSG00000171530	rs374745	5	77687338	C	T	0.333333343267441	-0.643238842487335	0.0769897475838661	3.03142961742889e-12	TRUE	reported	CD4_Memory_stim_5d_500kb_combined	69.8037463878911
ENSG00000171806	rs12133074	1	169839510	C	T	0.0888888910412788	-1.19259703159332	0.153298437595367	3.65180675195403e-11	TRUE	reported	CD4_Memory_stim_5d_500kb_combined	60.5218215813521
ENSG00000172244	rs10473310	5	43436696	G	T	0.472222208976746	-0.703764736652374	0.103714391589165	2.59543844747782e-09	TRUE	reported	CD4_Memory_stim_5d_500kb_combined	46.0444146085743
ENSG00000172270	rs2072307	19	572878	T	C	0.0777777805924416	0.947290420532227	0.143873319029808	6.08822604343693e-09	TRUE	reported	CD4_Memory_stim_5d_500kb_combined	43.3516634059716
ENSG00000172500	rs12225345	11	65879634	A	G	0.155555561184883	0.289779156446457	0.0430422872304916	3.25226153847169e-09	TRUE	reported	CD4_Memory_stim_5d_500kb_combined	45.3256045162721
ENSG00000172543	rs583887	11	65876556	C	T	0.183333337306976	-1.3220067024231	0.0981486812233925	1.7710978967258e-21	TRUE	reported	CD4_Memory_stim_5d_500kb_combined	181.425520122412
ENSG00000172687	rs608002	19	21330606	G	A	0.227777779102325	1.01013386249542	0.112562745809555	2.08365944962655e-13	TRUE	reported	CD4_Memory_stim_5d_500kb_combined	80.532003382465
ENSG00000172890	rs28364617	11	71448718	G	T	0.233333334326744	0.760056972503662	0.117494747042656	9.896274806744e-09	TRUE	reported	CD4_Memory_stim_5d_500kb_combined	41.846139035063
ENSG00000173113	rs1806967	11	64311471	A	G	0.0944444462656975	-1.36664342880249	0.117907248437405	3.24873746661702e-18	TRUE	reported	CD4_Memory_stim_5d_500kb_combined	134.347449481693
ENSG00000173156	rs114895445	11	67056790	C	T	0.138888895511627	-1.02083122730255	0.167155787348747	4.48090648575687e-08	TRUE	reported	CD4_Memory_stim_5d_500kb_combined	37.296240637176
ENSG00000173226	rs55964830	3	121641380	T	C	0.122222222387791	0.941933333873749	0.139967694878578	3.29083214846799e-09	TRUE	reported	CD4_Memory_stim_5d_500kb_combined	45.288163739533
ENSG00000173272	rs16848770	2	131472010	T	C	0.133333340287209	-1.45993900299072	0.113664180040359	2.05877472799461e-20	TRUE	reported	CD4_Memory_stim_5d_500kb_combined	164.97653411727
ENSG00000173660	rs1048771	1	46278228	C	T	0.12777778506279	-0.628323376178741	0.0761676728725433	4.78934193265763e-12	TRUE	reported	CD4_Memory_stim_5d_500kb_combined	68.0495192216416
ENSG00000173917	rs1022088	17	48502428	A	T	0.405555546283722	-0.851903855800629	0.0816816389560699	4.1181841934858e-16	TRUE	reported	CD4_Memory_stim_5d_500kb_combined	108.77579876497
ENSG00000174837	rs62123131	19	6920622	A	G	0.438888877630234	0.635374784469604	0.0842397287487984	1.01589361574077e-10	TRUE	reported	CD4_Memory_stim_5d_500kb_combined	56.8887028463966
ENSG00000175611	rs78124555	9	95866942	A	G	0.188888892531395	1.24056804180145	0.0909436866641045	9.10874715352691e-22	TRUE	reported	CD4_Memory_stim_5d_500kb_combined	186.078444544819
ENSG00000175643	rs4451969	16	11289662	C	T	0.288888901472092	-0.628249943256378	0.0626374930143356	2.24345923465802e-15	TRUE	reported	CD4_Memory_stim_5d_500kb_combined	100.599583217113
ENSG00000176209	rs1968671	8	42602447	G	T	0.411111116409302	0.724193513393402	0.0779907554388046	5.43604849022744e-14	TRUE	reported	CD4_Memory_stim_5d_500kb_combined	86.2229756854086
ENSG00000176422	rs7298123	12	56466289	T	C	0.205555558204651	1.34771752357483	0.0795137137174606	5.13068602727761e-27	TRUE	reported	CD4_Memory_stim_5d_500kb_combined	287.285479019271
ENSG00000176476	rs231977	16	28530851	T	C	0.488888889551163	-0.64422744512558	0.0759526491165161	1.7486886586849e-12	TRUE	reported	CD4_Memory_stim_5d_500kb_combined	71.9436707749774
ENSG00000176974	rs669340	17	18360643	C	G	0.416666656732559	-0.267172455787659	0.0382287204265594	1.09284849677459e-09	TRUE	reported	CD4_Memory_stim_5d_500kb_combined	48.8431698534136
ENSG00000177042	rs11246242	11	653185	T	C	0.25555557012558	0.741774141788483	0.103529810905457	5.14797399773682e-10	TRUE	reported	CD4_Memory_stim_5d_500kb_combined	51.3348784418971
ENSG00000177465	rs3742819	14	73592128	C	T	0.338888883590698	0.723475277423859	0.0913131460547447	1.96459905222966e-11	TRUE	reported	CD4_Memory_stim_5d_500kb_combined	62.7741409263358
ENSG00000178209	rs62522556	8	143931282	T	C	0.383333325386047	-0.81070476770401	0.0982791110873222	4.79368247682237e-12	TRUE	reported	CD4_Memory_stim_5d_500kb_combined	68.0460648480353
ENSG00000178773	rs602001	16	89594103	C	G	0.172222226858139	-0.698571026325226	0.100064240396023	1.12869656369717e-09	TRUE	reported	CD4_Memory_stim_5d_500kb_combined	48.7375094308335
ENSG00000179218	rs10419627	19	12925863	A	G	0.394444435834885	-0.329278081655502	0.0510728023946285	1.08378551723527e-08	TRUE	reported	CD4_Memory_stim_5d_500kb_combined	41.5667690863938
ENSG00000180992	rs1138991	6	44090842	G	T	0.433333337306976	-0.639929711818695	0.0671884566545486	1.9479874971633e-14	TRUE	reported	CD4_Memory_stim_5d_500kb_combined	90.7141883453536
ENSG00000181350	rs116960068	17	16482940	G	A	0.0777777805924416	1.36403262615204	0.207363978028297	6.25051292791366e-09	TRUE	reported	CD4_Memory_stim_5d_500kb_combined	43.2696004744536
ENSG00000181649	rs61871219	11	2939311	C	T	0.172222226858139	-0.768352031707764	0.0968228355050087	1.86013309834746e-11	TRUE	reported	CD4_Memory_stim_5d_500kb_combined	62.9745240603439
ENSG00000181929	rs1054442	12	48995537	A	C	0.366666674613953	0.544581055641174	0.0761176496744156	5.38181638347443e-10	TRUE	reported	CD4_Memory_stim_5d_500kb_combined	51.1863685270021
ENSG00000182196	rs2695479	12	123204839	C	T	0.188888892531395	-0.451408326625824	0.0607002675533295	1.60208794304413e-10	TRUE	reported	CD4_Memory_stim_5d_500kb_combined	55.3041753430394
ENSG00000182362	rs71326311	21	46294687	G	A	0.222222223877907	0.926664412021637	0.144485324621201	1.24834954370321e-08	TRUE	reported	CD4_Memory_stim_5d_500kb_combined	41.1336731669655
ENSG00000182472	rs2277941	19	38618083	C	T	0.116666667163372	-1.09287106990814	0.170619964599609	1.29235686211827e-08	TRUE	reported	CD4_Memory_stim_5d_500kb_combined	41.0277938076291
ENSG00000182534	rs9910052	17	76672719	T	G	0.111111111938953	1.38952088356018	0.184457242488861	1.05805029252416e-10	TRUE	reported	CD4_Memory_stim_5d_500kb_combined	56.7464545800683
ENSG00000182551	rs12620727	2	3495112	G	T	0.150000005960464	1.06699693202972	0.126118928194046	1.92103538325728e-12	TRUE	reported	CD4_Memory_stim_5d_500kb_combined	71.5757320934606
ENSG00000182871	rs7276306	21	45479529	A	G	0.0833333358168602	1.97425758838654	0.231852188706398	1.51466696567309e-12	TRUE	reported	CD4_Memory_stim_5d_500kb_combined	72.5078840996576
ENSG00000182919	rs7943266	11	93743461	C	G	0.355555564165115	0.607465744018555	0.0774361863732338	2.75583260810517e-11	TRUE	reported	CD4_Memory_stim_5d_500kb_combined	61.5397421096334
ENSG00000183049	rs7901290	10	12696993	C	T	0.400000005960464	0.556348741054535	0.0720239281654358	4.63248155896245e-11	TRUE	reported	CD4_Memory_stim_5d_500kb_combined	59.6678805034354
ENSG00000183172	rs133370	22	42069256	C	T	0.349999994039536	-1.00242984294891	0.0663517490029335	3.61303225820194e-24	TRUE	reported	CD4_Memory_stim_5d_500kb_combined	228.24602584259
ENSG00000183386	rs4360494	1	37990219	C	G	0.416666656732559	0.747558832168579	0.081179715692997	7.57138419516127e-14	TRUE	reported	CD4_Memory_stim_5d_500kb_combined	84.79997062305
ENSG00000183527	rs55740356	21	39337170	T	C	0.322222232818604	0.294898808002472	0.0471850261092186	2.47561357187394e-08	TRUE	reported	CD4_Memory_stim_5d_500kb_combined	39.060485303096
ENSG00000183780	rs611676	1	234315400	A	G	0.355555564165115	0.859155058860779	0.110113590955734	3.30830999540947e-11	TRUE	reported	CD4_Memory_stim_5d_500kb_combined	60.8781227066349
ENSG00000183891	rs35957485	2	19890916	G	A	0.0888888910412788	1.73994290828705	0.169665813446045	8.61750372072498e-16	TRUE	reported	CD4_Memory_stim_5d_500kb_combined	105.167441667903
ENSG00000184752	rs835044	12	95003776	C	T	0.261111110448837	0.960266947746277	0.0762870311737061	5.71854311559865e-20	TRUE	reported	CD4_Memory_stim_5d_500kb_combined	158.446457406721
ENSG00000184986	rs10133083	14	105506225	G	A	0.244444444775581	-0.788658559322357	0.11224702000618	9.31922615867213e-10	TRUE	reported	CD4_Memory_stim_5d_500kb_combined	49.3660526738209
ENSG00000185324	rs45609834	16	89871237	G	C	0.0611111111938953	-1.63026916980743	0.234893128275871	1.34295549844065e-09	TRUE	reported	CD4_Memory_stim_5d_500kb_combined	48.1701509928023
ENSG00000185651	rs390387	22	21557957	G	A	0.177777782082558	-0.399868011474609	0.0593481622636318	3.18087456719087e-09	TRUE	reported	CD4_Memory_stim_5d_500kb_combined	45.3961241521713
ENSG00000185808	rs8131246	21	37079626	G	A	0.333333343267441	0.747148096561432	0.0739101618528366	1.60347303759387e-15	TRUE	reported	CD4_Memory_stim_5d_500kb_combined	102.189219499242
ENSG00000186283	rs1128952	1	179095990	C	T	0.272222220897675	-0.544789493083954	0.0834734290838242	7.76484805193457e-09	TRUE	reported	CD4_Memory_stim_5d_500kb_combined	42.5952269832849
ENSG00000186468	rs226205	5	82297835	T	C	0.261111110448837	-0.49270099401474	0.0517931245267391	2.04685436319625e-14	TRUE	reported	CD4_Memory_stim_5d_500kb_combined	90.4945977398276
ENSG00000186792	rs13100173	3	50295266	G	A	0.472222208976746	-0.554417729377747	0.0768875330686569	4.22822322238423e-10	TRUE	reported	CD4_Memory_stim_5d_500kb_combined	51.9950938073324
ENSG00000187045	rs9610646	22	37088334	T	G	0.400000005960464	0.427079021930695	0.0399081408977509	1.30927527442579e-16	TRUE	reported	CD4_Memory_stim_5d_500kb_combined	114.523202814645
ENSG00000188372	rs11762806	7	76558969	A	G	0.316666662693024	0.756862282752991	0.107882618904114	9.74618907322666e-10	TRUE	reported	CD4_Memory_stim_5d_500kb_combined	49.2187710228624
ENSG00000188690	rs41315014	10	125794195	C	T	0.49444442987442	0.525452077388763	0.0645416900515556	7.64135444785235e-12	TRUE	reported	CD4_Memory_stim_5d_500kb_combined	66.2804670338055
ENSG00000188735	rs11043192	12	121771707	G	A	0.0666666701436043	1.43886983394623	0.160933896899223	2.40495407685154e-13	TRUE	reported	CD4_Memory_stim_5d_500kb_combined	79.9370211451967
ENSG00000188820	rs483981	6	116441914	C	T	0.222222223877907	-0.658686876296997	0.105243660509586	2.38597610114394e-08	TRUE	reported	CD4_Memory_stim_5d_500kb_combined	39.1711328054837
ENSG00000188820	rs117361304	6	116462456	T	G	0.0777777805924416	-1.14142191410065	0.156862378120422	3.18806464678698e-10	TRUE	reported	CD4_Memory_stim_5d_500kb_combined	52.948641612623
ENSG00000188846	rs9835219	3	40382602	C	T	0.316666662693024	-0.375367850065231	0.0611156076192856	3.87780564316565e-08	TRUE	reported	CD4_Memory_stim_5d_500kb_combined	37.7233174226755
ENSG00000189241	rs76004278	6	116357325	G	A	0.183333337306976	-0.70434844493866	0.0834150910377502	2.06189545463719e-12	TRUE	reported	CD4_Memory_stim_5d_500kb_combined	71.2993981602301
ENSG00000189306	rs8313	22	42512737	G	A	0.172222226858139	-0.723225653171539	0.110043123364449	6.40430258530695e-09	TRUE	reported	CD4_Memory_stim_5d_500kb_combined	43.1938412441593
ENSG00000189350	rs1109758	2	29017917	A	G	0.400000005960464	-0.802037060260773	0.104922525584698	6.55446160603324e-11	TRUE	reported	CD4_Memory_stim_5d_500kb_combined	58.4320874
ENSG00000196151	rs714156	2	159284557	T	C	0.366666674613953	-1.0317006111145	0.0933896526694298	3.08174096944959e-17	TRUE	reported	CD4_Memory_stim_5d_500kb_combined	122.042151473237
ENSG00000196262	rs6850	7	44796715	A	G	0.0777777805924416	0.43044126033783	0.0678340569138527	1.66020535003351e-08	TRUE	reported	CD4_Memory_stim_5d_500kb_combined	40.2654174321498
ENSG00000196284	rs1285022	6	45143275	T	C	0.427777767181396	0.533675074577332	0.0632926598191261	2.1721385869705e-12	TRUE	reported	CD4_Memory_stim_5d_500kb_combined	71.0963237959847
ENSG00000196421	rs817338	20	63972848	T	C	0.188888892531395	1.21275496482849	0.111189633607864	5.53254939709993e-17	TRUE	reported	CD4_Memory_stim_5d_500kb_combined	118.964538501154
ENSG00000196504	rs1065266	2	152648489	T	C	0.161111116409302	0.710236787796021	0.106841817498207	4.65860006295501e-09	TRUE	reported	CD4_Memory_stim_5d_500kb_combined	44.1899787271855
ENSG00000196562	rs3091670	20	47554741	A	G	0.394444435834885	1.16323924064636	0.117234580218792	3.54888501866019e-15	TRUE	reported	CD4_Memory_stim_5d_500kb_combined	98.4524715324461
ENSG00000196655	rs58709307	11	119006853	C	T	0.21111111342907	0.661999821662903	0.0482680201530457	6.84547536409427e-22	TRUE	reported	CD4_Memory_stim_5d_500kb_combined	188.103455675862
ENSG00000196683	rs2240728	7	22812880	C	T	0.294444441795349	-0.600201010704041	0.0436540134251118	6.00599020197114e-22	TRUE	reported	CD4_Memory_stim_5d_500kb_combined	189.036248296302
ENSG00000197043	rs2303038	5	151155452	C	T	0.216666668653488	0.473043084144592	0.0585284344851971	9.86430407874694e-12	TRUE	reported	CD4_Memory_stim_5d_500kb_combined	65.3232192519345
ENSG00000197119	rs2146103	14	100273892	C	A	0.205555558204651	0.993687152862549	0.16281071305275	4.5508040170922e-08	TRUE	reported	CD4_Memory_stim_5d_500kb_combined	37.2506103654491
ENSG00000197134	rs17701834	19	21938656	T	G	0.16666667163372	1.29333937168121	0.112331099808216	4.46323410629283e-18	TRUE	reported	CD4_Memory_stim_5d_500kb_combined	132.563809227617
ENSG00000197345	rs71465408	11	68849554	A	G	0.266666680574417	-0.809271156787872	0.059441976249218	1.00944700638175e-21	TRUE	reported	CD4_Memory_stim_5d_500kb_combined	185.353864108833
ENSG00000197728	rs10876864	12	56007301	A	G	0.433333337306976	1.1850802898407	0.0456205606460571	1.28413895932591e-38	TRUE	reported	CD4_Memory_stim_5d_500kb_combined	674.79881885487
ENSG00000197766	rs1683592	19	867774	G	A	0.288888901472092	0.930539548397064	0.104905940592289	3.26140769726463e-13	TRUE	reported	CD4_Memory_stim_5d_500kb_combined	78.6809340824862
ENSG00000197958	rs10819292	9	127426397	A	G	0.394444435834885	-0.673481106758118	0.0634812414646149	1.93109723540543e-16	TRUE	reported	CD4_Memory_stim_5d_500kb_combined	112.553760854374
ENSG00000198466	rs58754895	19	57850181	A	G	0.300000011920929	0.740202724933624	0.0894675254821777	4.31280554907924e-12	TRUE	reported	CD4_Memory_stim_5d_500kb_combined	68.449535878169
ENSG00000198468	rs61832055	1	212841880	G	A	0.422222226858139	-1.22637295722961	0.0666495487093925	3.92618176521615e-29	TRUE	reported	CD4_Memory_stim_5d_500kb_combined	338.57173917518
ENSG00000198586	rs16859142	2	171079787	A	G	0.361111104488373	-0.685454368591309	0.0652321353554726	2.95819743760152e-16	TRUE	reported	CD4_Memory_stim_5d_500kb_combined	110.41648222762
ENSG00000198625	rs7539399	1	204620916	A	G	0.227777779102325	0.427308946847916	0.0593516677618027	4.43525687167122e-10	TRUE	reported	CD4_Memory_stim_5d_500kb_combined	51.8344050439374
ENSG00000198734	rs2239853	1	169556528	T	C	0.488888889551163	-0.595063805580139	0.0770241841673851	4.60900542220497e-11	TRUE	reported	CD4_Memory_stim_5d_500kb_combined	59.6860525130852
ENSG00000198771	rs4656550	1	167701202	C	T	0.261111110448837	0.359940946102142	0.0522942058742046	1.71549131047983e-09	TRUE	reported	CD4_Memory_stim_5d_500kb_combined	47.3756698018044
ENSG00000203666	rs12403396	1	244985432	T	C	0.461111098527908	0.9593106508255	0.0821356922388077	2.25681555387265e-18	TRUE	reported	CD4_Memory_stim_5d_500kb_combined	136.412663621278
ENSG00000203791	rs11245344	10	124730213	T	C	0.400000005960464	0.562674522399902	0.0602841824293137	4.42029835637059e-14	TRUE	reported	CD4_Memory_stim_5d_500kb_combined	87.1179708196456
ENSG00000204711	rs17518030	9	69812730	G	C	0.122222222387791	1.74485492706299	0.115096397697926	2.98340943514754e-24	TRUE	reported	CD4_Memory_stim_5d_500kb_combined	229.82389769984
ENSG00000205078	rs11149975	16	77222622	C	G	0.5	-0.575354874134064	0.0905487313866615	1.60160202937514e-08	TRUE	reported	CD4_Memory_stim_5d_500kb_combined	40.374471730151
ENSG00000205593	rs73439311	22	50314905	G	A	0.355555564165115	-0.67708945274353	0.100014619529247	2.77429069514567e-09	TRUE	reported	CD4_Memory_stim_5d_500kb_combined	45.8316109905451
ENSG00000205659	rs11159067	14	74170741	A	G	0.288888901472092	0.657598972320557	0.0846245288848877	3.79317156082554e-11	TRUE	reported	CD4_Memory_stim_5d_500kb_combined	60.3850908165349
ENSG00000211753	rs17240	7	142670659	T	G	0.383333325386047	-0.713443875312805	0.0788841173052788	1.53875032803353e-13	TRUE	reported	CD4_Memory_stim_5d_500kb_combined	81.7975861048775
ENSG00000211778	rs2049788	14	21736286	G	A	0.327777773141861	-0.587813854217529	0.0868800580501556	2.82293513813414e-09	TRUE	reported	CD4_Memory_stim_5d_500kb_combined	45.7761676150191
ENSG00000213512	rs4376712	1	89056829	C	T	0.48888885974884	0.832537829875946	0.0875555202364922	2.08391452374551e-14	TRUE	reported	CD4_Memory_stim_5d_500kb_combined	90.415083464814
ENSG00000214026	rs12812	11	1956322	G	A	0.161111116409302	-0.702637076377869	0.0529945828020573	4.02801352285217e-21	TRUE	reported	CD4_Memory_stim_5d_500kb_combined	175.792025547579
ENSG00000214078	rs143646210	20	35612055	G	A	0.0722222253680229	-1.95260977745056	0.124385170638561	4.21697768669448e-25	TRUE	reported	CD4_Memory_stim_5d_500kb_combined	246.43007359312
ENSG00000214087	rs8071084	17	81667132	T	G	0.138888895511627	-1.31677079200745	0.12609975039959	3.90254236851402e-16	TRUE	reported	CD4_Memory_stim_5d_500kb_combined	109.041524686262
ENSG00000214401	rs62060947	17	46192556	T	C	0.16666667163372	1.45411884784698	0.0711764022707939	6.4527395125575e-32	TRUE	reported	CD4_Memory_stim_5d_500kb_combined	417.376260028318
ENSG00000215012	rs1053001	22	19846258	G	A	0.25	0.735595405101776	0.10976093262434	3.70305499732921e-09	TRUE	reported	CD4_Memory_stim_5d_500kb_combined	44.9140727864367
ENSG00000215845	rs6701822	1	161008034	C	G	0.122222222387791	-1.13077509403229	0.107817627489567	3.21968484995246e-16	TRUE	reported	CD4_Memory_stim_5d_500kb_combined	109.994995592554
ENSG00000220205	rs11650309	17	8226220	G	C	0.294444441795349	-0.350598156452179	0.0447511747479439	2.88173781410258e-11	TRUE	reported	CD4_Memory_stim_5d_500kb_combined	61.3776668536902
ENSG00000221923	rs11084152	19	52382095	G	A	0.333333343267441	1.13307511806488	0.0856584459543228	4.54456824361487e-21	TRUE	reported	CD4_Memory_stim_5d_500kb_combined	174.975411432557
ENSG00000221947	rs11991273	8	70733625	T	C	0.49444442987442	0.958626508712769	0.126121804118156	7.90000994030808e-11	TRUE	reported	CD4_Memory_stim_5d_500kb_combined	57.772148583454
ENSG00000224877	rs11655759	17	81231936	G	A	0.394444435834885	-0.458489537239075	0.0499490387737751	8.59919206914235e-14	TRUE	reported	CD4_Memory_stim_5d_500kb_combined	84.2567278223227
ENSG00000227191	rs62443295	7	38165931	G	A	0.116666667163372	-0.878504872322083	0.11770848929882	1.42806152181875e-10	TRUE	reported	CD4_Memory_stim_5d_500kb_combined	55.7022550133882
ENSG00000228408	rs6920401	6	149178176	C	G	0.227777779102325	0.925221741199493	0.141988173127174	8.1095194019353e-09	TRUE	reported	CD4_Memory_stim_5d_500kb_combined	42.4607162694205
ENSG00000228506	rs6923983	6	99429343	T	G	0.477777779102325	0.814835131168365	0.121289283037186	3.4557149143674e-09	TRUE	reported	CD4_Memory_stim_5d_500kb_combined	45.1330447218326
ENSG00000228696	rs2532240	17	46188473	C	T	0.37222221493721	1.14882481098175	0.125486984848976	9.54506134339782e-14	TRUE	reported	CD4_Memory_stim_5d_500kb_combined	83.8127796042549
ENSG00000228716	rs201906899	5	80654898	C	T	0.261111110448837	-0.311387419700623	0.0343583896756172	1.41935636960366e-13	TRUE	reported	CD4_Memory_stim_5d_500kb_combined	82.1365625769505
ENSG00000228857	rs62170149	2	113824134	A	G	0.366666674613953	-1.23118758201599	0.0656172335147858	1.20639154409148e-29	TRUE	reported	CD4_Memory_stim_5d_500kb_combined	352.056705519666
ENSG00000229043	rs4999286	7	1159870	G	C	0.37222221493721	0.947718739509583	0.0723760426044464	7.6721173157432e-21	TRUE	reported	CD4_Memory_stim_5d_500kb_combined	171.462546868748
ENSG00000229056	rs4850693	2	196271082	C	T	0.277777791023254	0.730336904525757	0.0889239385724068	5.60089476247812e-12	TRUE	reported	CD4_Memory_stim_5d_500kb_combined	67.4542181646138
ENSG00000229124	rs3758412	10	17228913	A	G	0.316666662693024	-0.7593754529953	0.108597747981548	1.07543534204666e-09	TRUE	reported	CD4_Memory_stim_5d_500kb_combined	48.8957903174897
ENSG00000229999	rs139919	22	40330179	T	C	0.216666668653488	-0.977124392986298	0.105629913508892	6.32501518645518e-14	TRUE	reported	CD4_Memory_stim_5d_500kb_combined	85.570853150561
ENSG00000230148	rs1022088	17	48502428	A	T	0.405555546283722	-0.860992670059204	0.0940323993563652	9.48731274401275e-14	TRUE	reported	CD4_Memory_stim_5d_500kb_combined	83.8385720375223
ENSG00000230555	rs72787434	10	43419925	T	C	0.172222226858139	-0.784784913063049	0.111667074263096	9.24782258297742e-10	TRUE	reported	CD4_Memory_stim_5d_500kb_combined	49.391363538109
ENSG00000231621	rs7592511	2	197313250	A	G	0.388888895511627	0.449528962373734	0.0516161359846592	6.54547252888567e-13	TRUE	reported	CD4_Memory_stim_5d_500kb_combined	75.8480423180745
ENSG00000233016	rs11145844	9	136719546	C	T	0.100000001490116	-1.42000722885132	0.132416293025017	1.19242675234423e-16	TRUE	reported	CD4_Memory_stim_5d_500kb_combined	115.000110884892
ENSG00000234171	rs4583476	2	3561166	T	C	0.305555552244186	-0.638928234577179	0.0711362734436989	2.01477286133137e-13	TRUE	reported	CD4_Memory_stim_5d_500kb_combined	80.6718357327312
ENSG00000235750	rs11585368	1	175166312	G	A	0.438888877630234	-0.885605812072754	0.0869264602661133	1.14570630140877e-15	TRUE	reported	CD4_Memory_stim_5d_500kb_combined	103.795117771509
ENSG00000236404	rs2376107	9	2516992	T	G	0.21111111342907	0.884506583213806	0.116256266832352	7.65024983306316e-11	TRUE	reported	CD4_Memory_stim_5d_500kb_combined	57.8854472627087
ENSG00000236935	rs602534	11	64248757	C	T	0.383333325386047	0.884941935539246	0.0824572965502739	1.15152687018378e-16	TRUE	reported	CD4_Memory_stim_5d_500kb_combined	115.178486659488
ENSG00000237310	rs778724	7	66364304	T	C	0.383333325386047	0.536026060581207	0.0852948725223541	2.143349558071e-08	TRUE	reported	CD4_Memory_stim_5d_500kb_combined	39.4935306543005
ENSG00000237651	rs1177275	2	61144343	A	G	0.466666668653488	1.04035818576813	0.0551854595541954	9.05700036407025e-30	TRUE	reported	CD4_Memory_stim_5d_500kb_combined	355.39920366466
ENSG00000237945	rs8130507	21	33931656	C	T	0.416666656732559	-0.597784399986267	0.0597871728241444	2.56440234391582e-15	TRUE	reported	CD4_Memory_stim_5d_500kb_combined	99.9707890929634
ENSG00000239521	rs2293479	7	100106335	T	C	0.322222232818604	0.723755419254303	0.114765390753746	1.95517933519198e-08	TRUE	reported	CD4_Memory_stim_5d_500kb_combined	39.7705665539606
ENSG00000239713	rs61362448	22	39094963	G	A	0.0888888910412788	-0.480705291032791	0.0771511942148209	2.68121639129486e-08	TRUE	reported	CD4_Memory_stim_5d_500kb_combined	38.8215167335123
ENSG00000240005	rs13138942	4	26865141	T	C	0.405555546283722	1.05861222743988	0.0919502675533295	4.47718862188843e-18	TRUE	reported	CD4_Memory_stim_5d_500kb_combined	132.546363606887
ENSG00000240344	rs2136600	2	200877622	C	T	0.272222220897675	-1.20481967926025	0.0641851127147675	1.1762210574882e-29	TRUE	reported	CD4_Memory_stim_5d_500kb_combined	352.350984076645
ENSG00000241945	rs2838466	21	44015306	A	T	0.200000002980232	1.12945818901062	0.110117092728615	8.55324268137318e-16	TRUE	reported	CD4_Memory_stim_5d_500kb_combined	105.203658673277
ENSG00000242086	rs2550266	3	195737636	T	C	0.438888877630234	0.703644096851349	0.10766015201807	7.46691768446429e-09	TRUE	reported	CD4_Memory_stim_5d_500kb_combined	42.716545083199
ENSG00000243317	rs3110823	7	135672728	A	C	0.194444447755814	-0.539079070091248	0.0718997195363045	1.23220924056554e-10	TRUE	reported	CD4_Memory_stim_5d_500kb_combined	56.2147842847848
ENSG00000243926	rs9289971	3	156672158	T	C	0.138888895511627	-0.780220508575439	0.107958152890205	3.94274379116759e-10	TRUE	reported	CD4_Memory_stim_5d_500kb_combined	52.2304578512424
ENSG00000244752	rs5996946	22	25480021	T	G	0.0777777805924416	2.17808866500854	0.0965951979160309	1.27040279190708e-34	TRUE	reported	CD4_Memory_stim_5d_500kb_combined	508.440382197252
ENSG00000245937	rs3749748	5	128014857	C	T	0.266666680574417	-0.808539271354675	0.113644994795322	6.38322449411183e-10	TRUE	reported	CD4_Memory_stim_5d_500kb_combined	50.6176072056943
ENSG00000245954	rs13140099	4	152101223	G	A	0.305555552244186	-0.906345963478088	0.0713430270552635	3.5936712939752e-20	TRUE	reported	CD4_Memory_stim_5d_500kb_combined	161.39309318334
ENSG00000246174	rs35532994	11	78056884	A	G	0.405555546283722	-0.993067145347595	0.104061380028725	1.79785659736179e-14	TRUE	reported	CD4_Memory_stim_5d_500kb_combined	91.0705722888642
ENSG00000246366	rs7831792	8	70653121	A	G	0.49444442987442	-0.691112637519836	0.0999000146985054	1.47765275989642e-09	TRUE	reported	CD4_Memory_stim_5d_500kb_combined	47.8593245085123
ENSG00000246560	rs228631	4	102652706	T	C	0.466666668653488	0.849592685699463	0.128162711858749	5.03837067976518e-09	TRUE	reported	CD4_Memory_stim_5d_500kb_combined	43.9438550093781
ENSG00000246898	rs1063438	16	66403228	T	A	0.355555564165115	0.762521505355835	0.101361013948917	1.10556660759588e-10	TRUE	reported	CD4_Memory_stim_5d_500kb_combined	56.5929457951884
ENSG00000251022	rs3940815	4	82915572	T	A	0.277777791023254	-1.07895398139954	0.113666571676731	2.23603825781875e-14	TRUE	reported	CD4_Memory_stim_5d_500kb_combined	90.1032219993106
ENSG00000251580	rs2285864	4	6668588	C	T	0.144444450736046	-0.887373745441437	0.0986068993806839	1.86935799932037e-13	TRUE	reported	CD4_Memory_stim_5d_500kb_combined	80.9838733133611
ENSG00000251661	rs7944394	11	323649	C	T	0.49444442987442	-0.966855823993683	0.100377172231674	1.22677252445977e-14	TRUE	reported	CD4_Memory_stim_5d_500kb_combined	92.779819134872
ENSG00000254635	rs2807763	10	28528702	G	C	0.222222223877907	0.917747735977173	0.120189316570759	6.79156598074656e-11	TRUE	reported	CD4_Memory_stim_5d_500kb_combined	58.3062233977375
ENSG00000254682	rs2002064	11	71452374	A	G	0.194444447755814	-1.14893293380737	0.0781348198652267	1.60826757615475e-23	TRUE	reported	CD4_Memory_stim_5d_500kb_combined	216.222122683719
ENSG00000254859	rs7844860	8	143554779	T	C	0.444444447755814	-1.14484870433807	0.0872764885425568	7.00558931376039e-21	TRUE	reported	CD4_Memory_stim_5d_500kb_combined	172.068615636176
ENSG00000254999	rs7626117	3	10098987	G	A	0.21111111342907	-0.735205888748169	0.113470882177353	9.47336108520609e-09	TRUE	reported	CD4_Memory_stim_5d_500kb_combined	41.9806434928932
ENSG00000255221	rs1785881	11	105050684	C	T	0.394444435834885	-0.534547328948975	0.0759694278240204	8.91997719431578e-10	TRUE	reported	CD4_Memory_stim_5d_500kb_combined	49.510192698863
ENSG00000255320	rs4483592	11	66222968	C	T	0.200000002980232	1.36293888092041	0.0932989493012428	2.30334351717968e-23	TRUE	reported	CD4_Memory_stim_5d_500kb_combined	213.4023787368
ENSG00000255328	rs7395116	11	324880	G	C	0.188888892531395	1.35303807258606	0.115371413528919	1.85320076916268e-18	TRUE	reported	CD4_Memory_stim_5d_500kb_combined	137.538285770613
ENSG00000257704	rs10420906	19	47252048	G	A	0.283333331346512	0.951810598373413	0.115877881646156	5.58010672550795e-12	TRUE	reported	CD4_Memory_stim_5d_500kb_combined	67.468332734048
ENSG00000258181	rs855155	12	47248949	C	T	0.294444441795349	1.01209807395935	0.100413180887699	1.81806708985977e-15	TRUE	reported	CD4_Memory_stim_5d_500kb_combined	101.592991106479
ENSG00000258289	rs1957426	14	64888857	G	A	0.205555558204651	0.422681927680969	0.05997334420681	8.49292944242324e-10	TRUE	reported	CD4_Memory_stim_5d_500kb_combined	49.6719061059547
ENSG00000258315	rs312470	17	6998860	A	G	0.0777777805924416	1.17220211029053	0.158161729574203	1.78604875652615e-10	TRUE	reported	CD4_Memory_stim_5d_500kb_combined	54.9290624896435
ENSG00000258757	rs72684280	14	52688867	C	A	0.133333340287209	0.805755257606506	0.131204128265381	3.8890405296661e-08	TRUE	reported	CD4_Memory_stim_5d_500kb_combined	37.7147554324488
ENSG00000259065	rs74576495	14	73787509	G	A	0.161111116409302	1.30295610427856	0.118789501488209	4.27840777600986e-17	TRUE	reported	CD4_Memory_stim_5d_500kb_combined	120.31047742108
ENSG00000259865	rs6687710	1	247185804	G	C	0.438888877630234	-0.483828693628311	0.0780032649636269	3.01290736764354e-08	TRUE	reported	CD4_Memory_stim_5d_500kb_combined	38.4731440951752
ENSG00000260349	rs12918271	16	9106690	T	C	0.216666668653488	-1.10925114154816	0.138555437326431	1.37314793155114e-11	TRUE	reported	CD4_Memory_stim_5d_500kb_combined	64.0932983577311
ENSG00000260708	rs801643	22	46761242	C	T	0.366666674613953	-0.66518759727478	0.0837181657552719	1.78210034534423e-11	TRUE	reported	CD4_Memory_stim_5d_500kb_combined	63.1319024875815
ENSG00000263272	rs8072363	17	5432432	C	T	0.25555557012558	1.28879714012146	0.082371823489666	5.08638812308479e-25	TRUE	reported	CD4_Memory_stim_5d_500kb_combined	244.800199277048
ENSG00000267080	rs11656871	17	44191773	G	C	0.25	-0.866289973258972	0.112715341150761	5.47845649905311e-11	TRUE	reported	CD4_Memory_stim_5d_500kb_combined	59.0691220358546
ENSG00000268001	rs11083927	19	48258541	A	G	0.433333337306976	0.740823566913605	0.12037880718708	3.68677614352836e-08	TRUE	reported	CD4_Memory_stim_5d_500kb_combined	37.8729825554281
ENSG00000268516	rs548671	19	58290152	C	T	0.366666674613953	0.750248670578003	0.0619477741420269	3.88942065091432e-19	TRUE	reported	CD4_Memory_stim_5d_500kb_combined	146.675999570669
ENSG00000272211	rs16844650	2	196080661	C	T	0.222222223877907	-0.884523153305054	0.0841250345110893	2.87865976021985e-16	TRUE	reported	CD4_Memory_stim_5d_500kb_combined	110.552330003016
ENSG00000272831	rs62465403	7	66491297	T	C	0.0611111111938953	1.70467007160187	0.210608810186386	9.37596414156419e-12	TRUE	reported	CD4_Memory_stim_5d_500kb_combined	65.5130175466592
ENSG00000272968	rs147237612	7	4975871	A	T	0.100000001490116	-1.0704904794693	0.173328965902328	3.36539236638471e-08	TRUE	reported	CD4_Memory_stim_5d_500kb_combined	38.1437446542216
ENSG00000273611	rs1483544	17	36517188	C	T	0.455555558204651	-0.634110033512115	0.0900673940777779	8.76706862297905e-10	TRUE	reported	CD4_Memory_stim_5d_500kb_combined	49.5671621599817
ENSG00000274422	rs13056812	22	22327028	C	T	0.283333331346512	0.522921204566956	0.0837651565670967	2.55031852469367e-08	TRUE	reported	CD4_Memory_stim_5d_500kb_combined	38.9713721024004
ENSG00000277149	rs55931045	7	72737931	T	A	0.16666667163372	1.25877225399017	0.104686863720417	5.53119799638473e-19	TRUE	reported	CD4_Memory_stim_5d_500kb_combined	144.580574105219
ENSG00000280670	rs781066	1	45477484	T	C	0.316666662693024	1.08403527736664	0.124549828469753	6.70161224375175e-13	TRUE	reported	CD4_Memory_stim_5d_500kb_combined	75.7531267918481
ENSG00000281103	rs111405005	7	38344941	A	C	0.283333331346512	-0.608451306819916	0.0948420539498329	1.23863042815594e-08	TRUE	reported	CD4_Memory_stim_5d_500kb_combined	41.1575727939766
ENSG00000004534	rs2856234	3	50101709	A	G	0.465000003576279	0.5379798412323	0.0700919404625893	2.87182320791028e-11	TRUE	reported	CD4_Memory_uns_0h_500kb_combined	58.9109244744358
ENSG00000005020	rs73067479	7	26818132	T	C	0.264999985694885	0.680763781070709	0.0960707515478134	4.14979335247932e-10	TRUE	reported	CD4_Memory_uns_0h_500kb_combined	50.212345360695
ENSG00000006282	rs9890200	17	50547162	A	C	0.310000002384186	-0.962632060050964	0.115848191082478	1.57136477398256e-12	TRUE	reported	CD4_Memory_uns_0h_500kb_combined	69.0465732193312
ENSG00000013573	rs2241287	12	31077289	G	A	0.419999986886978	-1.02699077129364	0.09017314016819	1.21254393815667e-18	TRUE	reported	CD4_Memory_uns_0h_500kb_combined	129.711563597881
ENSG00000015133	rs8019842	14	91386305	C	A	0.490000009536743	0.533900320529938	0.0877007395029068	3.40526616257949e-08	TRUE	reported	CD4_Memory_uns_0h_500kb_combined	37.0607200014327
ENSG00000026297	rs1044059	6	166956409	C	A	0.485000014305115	0.900813817977905	0.0780463516712189	6.12080279391313e-19	TRUE	reported	CD4_Memory_uns_0h_500kb_combined	133.21860014811
ENSG00000033178	rs12498800	4	67645598	G	A	0.419999986886978	0.95283317565918	0.0856625735759735	4.00199335118275e-18	TRUE	reported	CD4_Memory_uns_0h_500kb_combined	123.72330258403
ENSG00000035115	rs55742348	2	217563	T	A	0.370000004768372	-1.28048753738403	0.0631043612957001	6.37868280285904e-34	TRUE	reported	CD4_Memory_uns_0h_500kb_combined	411.748438714251
ENSG00000036448	rs72643414	8	2170708	G	C	0.0500000007450581	1.93933367729187	0.276145905256271	5.51294100702785e-10	TRUE	reported	CD4_Memory_uns_0h_500kb_combined	49.3205445283746
ENSG00000042493	rs11696093	2	85409072	T	C	0.354999989271164	0.770544111728668	0.115009911358356	2.33260064897035e-09	TRUE	reported	CD4_Memory_uns_0h_500kb_combined	44.8874024824138
ENSG00000047662	rs13101742	4	17699674	G	A	0.330000013113022	1.19311738014221	0.0955454483628273	9.42185876305432e-21	TRUE	reported	CD4_Memory_uns_0h_500kb_combined	155.935981689559
ENSG00000049239	rs112987903	1	9270962	G	A	0.180000007152557	1.03306829929352	0.15641488134861	3.55563477368246e-09	TRUE	reported	CD4_Memory_uns_0h_500kb_combined	43.6216341311925
ENSG00000051825	rs2695479	12	123204839	C	T	0.189999997615814	0.903393030166626	0.104390978813171	3.21747069923706e-13	TRUE	reported	CD4_Memory_uns_0h_500kb_combined	74.8906382253822
ENSG00000057608	rs17143628	10	5790242	C	T	0.239999994635582	-0.694743037223816	0.0911929234862328	3.72330643235621e-11	TRUE	reported	CD4_Memory_uns_0h_500kb_combined	58.0398295784793
ENSG00000063854	rs2575339	16	1803858	C	T	0.28999999165535	0.893828451633453	0.102430485188961	2.30634460815407e-13	TRUE	reported	CD4_Memory_uns_0h_500kb_combined	76.1464900705905
ENSG00000064201	rs734094	11	2301990	G	A	0.360000014305115	-0.744912624359131	0.11003053188324	1.70697754059866e-09	TRUE	reported	CD4_Memory_uns_0h_500kb_combined	45.8336289307563
ENSG00000065268	rs2240150	19	991063	A	C	0.170000001788139	0.95922464132309	0.137788012623787	7.25620359391536e-10	TRUE	reported	CD4_Memory_uns_0h_500kb_combined	48.4638354181982
ENSG00000070526	rs4789346	17	76698364	G	C	0.469999998807907	-0.760509788990021	0.11676698923111	5.32766806411391e-09	TRUE	reported	CD4_Memory_uns_0h_500kb_combined	42.4198816337912
ENSG00000070770	rs56139330	16	58163274	A	G	0.180000007152557	-0.981373965740204	0.13721989095211	3.08623048817948e-10	TRUE	reported	CD4_Memory_uns_0h_500kb_combined	51.1487383355427
ENSG00000077984	rs6114979	20	24993478	T	C	0.125	-0.684481143951416	0.112133882939816	3.17267704480603e-08	TRUE	reported	CD4_Memory_uns_0h_500kb_combined	37.2605494990497
ENSG00000079332	rs10823487	10	70140639	G	T	0.455000013113022	0.877327442169189	0.0818331241607666	2.46179384054192e-17	TRUE	reported	CD4_Memory_uns_0h_500kb_combined	114.938404616069
ENSG00000079459	rs1293299	8	11820396	A	C	0.219999998807907	-1.11495804786682	0.113659635186195	1.57460061752877e-15	TRUE	reported	CD4_Memory_uns_0h_500kb_combined	96.2286820623277
ENSG00000079691	rs9348676	6	25398198	T	C	0.245000004768372	1.17531204223633	0.134925022721291	2.47530044120354e-13	TRUE	reported	CD4_Memory_uns_0h_500kb_combined	75.8789604123543
ENSG00000083642	rs56080053	13	32720045	G	C	0.395000010728836	-0.699720740318298	0.10713804513216	4.92211244245624e-09	TRUE	reported	CD4_Memory_uns_0h_500kb_combined	42.6542252638723
ENSG00000083845	rs4584938	19	58387936	C	G	0.349999994039536	-0.784374296665192	0.0572827309370041	5.31250472981741e-23	TRUE	reported	CD4_Memory_uns_0h_500kb_combined	187.499139168465
ENSG00000084207	rs55854833	11	67562270	C	T	0.480000019073486	-0.808405101299286	0.0756704732775688	2.9207991828409e-17	TRUE	reported	CD4_Memory_uns_0h_500kb_combined	114.131412004802
ENSG00000085871	rs814272	4	139668390	T	G	0.5	-1.06891012191772	0.114563204348087	1.42581155614089e-14	TRUE	reported	CD4_Memory_uns_0h_500kb_combined	87.0546701597149
ENSG00000086061	rs1016673	9	32982450	C	T	0.370000004768372	-0.698162019252777	0.0782250687479973	9.22433977344729e-14	TRUE	reported	CD4_Memory_uns_0h_500kb_combined	79.6563736119375
ENSG00000086062	rs6476398	9	33119243	C	T	0.284999996423721	0.851162493228912	0.103445872664452	2.283756141265e-12	TRUE	reported	CD4_Memory_uns_0h_500kb_combined	67.7015513995529
ENSG00000087076	rs8110220	19	48835841	T	C	0.284999996423721	-0.96204799413681	0.156778037548065	2.76015109126086e-08	TRUE	reported	CD4_Memory_uns_0h_500kb_combined	37.6550326959548
ENSG00000088179	rs11684806	2	119753987	T	C	0.330000013113022	-0.690225303173065	0.0710615366697311	2.45273538415388e-15	TRUE	reported	CD4_Memory_uns_0h_500kb_combined	94.3436258167814
ENSG00000088448	rs7332021	13	110885259	G	A	0.474999994039536	0.59328281879425	0.0945346057415009	1.50652838318753e-08	TRUE	reported	CD4_Memory_uns_0h_500kb_combined	39.3860028938337
ENSG00000089177	rs7267108	20	16538593	G	T	0.104999996721745	-1.04629456996918	0.170093655586243	2.5876168316636e-08	TRUE	reported	CD4_Memory_uns_0h_500kb_combined	37.8383084362339
ENSG00000089335	rs17626118	19	34690498	T	C	0.109999999403954	-1.0381600856781	0.135046258568764	2.71766238725858e-11	TRUE	reported	CD4_Memory_uns_0h_500kb_combined	59.0967423726793
ENSG00000089351	rs55831636	19	34997556	C	T	0.0700000002980232	1.04093372821808	0.17008164525032	2.96003288560321e-08	TRUE	reported	CD4_Memory_uns_0h_500kb_combined	37.4568511315255
ENSG00000089775	rs10142536	14	64556497	C	T	0.319999992847443	-0.536666631698608	0.0764068812131882	5.48969574716251e-10	TRUE	reported	CD4_Memory_uns_0h_500kb_combined	49.3337626587813
ENSG00000091136	rs722689	7	107859890	G	A	0.435000002384186	-0.98382580280304	0.0739676654338837	2.81087984110505e-22	TRUE	reported	CD4_Memory_uns_0h_500kb_combined	176.910086067698
ENSG00000096996	rs2305742	19	18080631	A	C	0.245000004768372	-0.72831392288208	0.110861241817474	4.15166242669965e-09	TRUE	reported	CD4_Memory_uns_0h_500kb_combined	43.1596333318381
ENSG00000097033	rs263438	1	86704810	T	G	0.109999999403954	0.836144328117371	0.135206386446953	2.24360435956329e-08	TRUE	reported	CD4_Memory_uns_0h_500kb_combined	38.2444204824041
ENSG00000099308	rs10409167	19	18164722	A	G	0.495000004768372	0.933254301548004	0.0995167195796967	1.14548229813423e-14	TRUE	reported	CD4_Memory_uns_0h_500kb_combined	87.9443406664875
ENSG00000099817	rs17554909	19	1095431	T	G	0.245000004768372	0.749127805233002	0.115314483642578	5.73336570772619e-09	TRUE	reported	CD4_Memory_uns_0h_500kb_combined	42.2030770426733
ENSG00000100075	rs2800973	22	19181103	C	T	0.33500000834465	0.803272068500519	0.113463908433914	4.27344905775916e-10	TRUE	reported	CD4_Memory_uns_0h_500kb_combined	50.1198604291003
ENSG00000100162	rs5758511	22	41940168	G	A	0.294999986886978	-0.75810432434082	0.120555765926838	1.42611853948341e-08	TRUE	reported	CD4_Memory_uns_0h_500kb_combined	39.5441254000899
ENSG00000100219	rs561396424	22	28781373	C	T	0.324999988079071	0.930646955966949	0.127543076872826	1.60431386651931e-10	TRUE	reported	CD4_Memory_uns_0h_500kb_combined	53.2422184233157
ENSG00000100299	rs2071421	22	50625988	T	C	0.140000000596046	-1.23353624343872	0.16679573059082	1.02565499625528e-10	TRUE	reported	CD4_Memory_uns_0h_500kb_combined	54.693279949635
ENSG00000100376	rs5764719	22	45389967	A	C	0.109999999403954	1.65717649459839	0.164113685488701	4.20671285318033e-16	TRUE	reported	CD4_Memory_uns_0h_500kb_combined	101.964250734767
ENSG00000101161	rs817338	20	63972848	T	C	0.189999997615814	1.03073537349701	0.134060651063919	2.70362586923504e-11	TRUE	reported	CD4_Memory_uns_0h_500kb_combined	59.114185902634
ENSG00000102189	rs4760498	12	92829590	A	G	0.405000001192093	0.611319363117218	0.0780316218733788	1.38976655994107e-11	TRUE	reported	CD4_Memory_uns_0h_500kb_combined	61.3754990567932
ENSG00000102524	rs9514831	13	108321228	G	A	0.239999994635582	0.696726322174072	0.0987172573804855	4.71224199206017e-10	TRUE	reported	CD4_Memory_uns_0h_500kb_combined	49.8124926571889
ENSG00000103202	rs4600469	16	395102	G	A	0.430000007152557	0.76591694355011	0.109421484172344	6.11687660725144e-10	TRUE	reported	CD4_Memory_uns_0h_500kb_combined	48.9957208680841
ENSG00000104219	rs7007448	8	17277778	G	A	0.444999992847443	0.834405422210693	0.0997298285365105	1.20768812905175e-12	TRUE	reported	CD4_Memory_uns_0h_500kb_combined	70.0009752244459
ENSG00000104427	rs10113703	8	78688404	C	G	0.194999992847443	-0.817515909671783	0.132078021764755	2.19131968930032e-08	TRUE	reported	CD4_Memory_uns_0h_500kb_combined	38.3116904776619
ENSG00000105323	rs11880729	19	41249333	T	G	0.219999998807907	1.02539479732513	0.107806980609894	6.19675271369192e-15	TRUE	reported	CD4_Memory_uns_0h_500kb_combined	90.4666385492449
ENSG00000105329	rs12983027	19	41247729	G	A	0.219999998807907	0.714262843132019	0.10053937882185	3.82279720142155e-10	TRUE	reported	CD4_Memory_uns_0h_500kb_combined	50.4712105101852
ENSG00000105939	rs3087999	7	139047528	C	G	0.430000007152557	-1.15631580352783	0.0729956105351448	8.15258549236643e-27	TRUE	reported	CD4_Memory_uns_0h_500kb_combined	250.933955086655
ENSG00000106153	rs6951202	7	56088463	C	T	0.189999997615814	1.07974767684937	0.119895040988922	6.35837351316858e-14	TRUE	reported	CD4_Memory_uns_0h_500kb_combined	81.1039704441718
ENSG00000106560	rs6952002	7	150692589	G	C	0.324999988079071	-0.8660808801651	0.108613386750221	7.33045761162564e-12	TRUE	reported	CD4_Memory_uns_0h_500kb_combined	63.5843433096034
ENSG00000106733	rs11144225	9	75092384	A	T	0.405000001192093	-0.982129275798798	0.106689319014549	2.53319106485411e-14	TRUE	reported	CD4_Memory_uns_0h_500kb_combined	84.7413596076702
ENSG00000106829	rs2791576	9	79619967	G	A	0.234999999403954	0.678119003772736	0.109894789755344	2.37973335505706e-08	TRUE	reported	CD4_Memory_uns_0h_500kb_combined	38.0765530050849
ENSG00000107099	rs2992836	9	276053	G	T	0.209999993443489	-0.799230337142944	0.109330892562866	1.50944550130716e-10	TRUE	reported	CD4_Memory_uns_0h_500kb_combined	53.4389767450649
ENSG00000107679	rs11200604	10	122388123	G	A	0.465000003576279	-0.51719605922699	0.085658386349678	4.22129381375506e-08	TRUE	reported	CD4_Memory_uns_0h_500kb_combined	36.4561360753203
ENSG00000107771	rs11598450	10	84367189	A	G	0.170000001788139	-0.985878229141235	0.0896163210272789	6.93439317389201e-18	TRUE	reported	CD4_Memory_uns_0h_500kb_combined	121.024230644379
ENSG00000107796	rs1324551	10	88991759	T	C	0.465000003576279	0.739829421043396	0.10819636285305	1.26192228254494e-09	TRUE	reported	CD4_Memory_uns_0h_500kb_combined	46.756056279208
ENSG00000108107	rs4806665	19	55376298	A	G	0.449999988079071	-0.419876992702484	0.0605935342609882	8.38153845441851e-10	TRUE	reported	CD4_Memory_uns_0h_500kb_combined	48.0166201301368
ENSG00000109861	rs217080	11	88336289	T	C	0.170000001788139	-0.633827805519104	0.0989251360297203	8.48579521134088e-09	TRUE	reported	CD4_Memory_uns_0h_500kb_combined	41.0515219258106
ENSG00000109920	rs7945312	11	47633828	C	T	0.46000000834465	-0.501675844192505	0.0611543022096157	2.55765980932978e-12	TRUE	reported	CD4_Memory_uns_0h_500kb_combined	67.2964802230231
ENSG00000110077	rs638872	11	60176638	G	A	0.0549999997019768	2.08873653411865	0.178415954113007	2.93379848209582e-19	TRUE	reported	CD4_Memory_uns_0h_500kb_combined	137.056599560782
ENSG00000110172	rs7111107	11	90208894	C	T	0.485000014305115	-0.524342715740204	0.0821880772709846	9.56645221944982e-09	TRUE	reported	CD4_Memory_uns_0h_500kb_combined	40.7017270029711
ENSG00000110665	rs2521269	11	2299865	A	C	0.475000023841858	0.799143254756927	0.103445321321487	2.28671089444518e-11	TRUE	reported	CD4_Memory_uns_0h_500kb_combined	59.6798290304657
ENSG00000111581	rs2439754	12	68590283	T	C	0.324999988079071	-0.587257146835327	0.0941115245223045	1.76070567837589e-08	TRUE	reported	CD4_Memory_uns_0h_500kb_combined	38.9377636148364
ENSG00000111615	rs3809118	12	75478476	G	T	0.314999997615814	1.13658487796783	0.0821791142225266	2.97524159227405e-23	TRUE	reported	CD4_Memory_uns_0h_500kb_combined	191.284964807809
ENSG00000111671	rs7138740	12	6874600	T	A	0.354999989271164	1.11520230770111	0.115741029381752	3.50542017213509e-15	TRUE	reported	CD4_Memory_uns_0h_500kb_combined	92.8394668391464
ENSG00000111906	rs1040803	6	125275811	C	T	0.46000000834465	-0.784742712974548	0.105944350361824	9.72949165388375e-11	TRUE	reported	CD4_Memory_uns_0h_500kb_combined	54.865454174218
ENSG00000111912	rs647940	6	125840997	A	G	0.314999997615814	0.746507108211517	0.0989451259374619	5.20863482970446e-11	TRUE	reported	CD4_Memory_uns_0h_500kb_combined	56.9218601044941
ENSG00000112031	rs486490	6	153015761	C	G	0.284999996423721	0.61579418182373	0.0875942707061768	5.33721390278669e-10	TRUE	reported	CD4_Memory_uns_0h_500kb_combined	49.4219367188557
ENSG00000112167	rs9462473	6	39097748	T	A	0.185000002384186	-0.881857335567474	0.144925862550735	3.44762555203003e-08	TRUE	reported	CD4_Memory_uns_0h_500kb_combined	37.0258362469965
ENSG00000112308	rs3756814	6	24705607	T	C	0.344999998807907	-0.655846655368805	0.103755816817284	1.23677438789669e-08	TRUE	reported	CD4_Memory_uns_0h_500kb_combined	39.9557887912246
ENSG00000115053	rs12992177	2	231448257	C	G	0.104999996721745	-0.612706184387207	0.093137264251709	3.99110358984376e-09	TRUE	reported	CD4_Memory_uns_0h_500kb_combined	43.2770424655896
ENSG00000115687	rs2302043	2	241081401	T	C	0.0750000029802322	-1.71237742900848	0.166489481925964	1.78649263617472e-16	TRUE	reported	CD4_Memory_uns_0h_500kb_combined	105.785315503451
ENSG00000116014	rs112523035	19	876910	C	T	0.270000010728836	0.770420432090759	0.124861404299736	2.38401927464562e-08	TRUE	reported	CD4_Memory_uns_0h_500kb_combined	38.0714268732536
ENSG00000116138	rs10754894	1	15508739	G	A	0.300000011920929	0.835950076580048	0.115491904318333	2.09050972066557e-10	TRUE	reported	CD4_Memory_uns_0h_500kb_combined	52.3911099000576
ENSG00000116701	rs11579524	1	183617657	G	A	0.379999995231628	1.21989464759827	0.0885629281401634	3.77026037470654e-23	TRUE	reported	CD4_Memory_uns_0h_500kb_combined	189.732057961538
ENSG00000117226	rs12146148	1	89006209	C	T	0.294999986886978	-1.01367330551147	0.0853813216090202	1.40932795872192e-19	TRUE	reported	CD4_Memory_uns_0h_500kb_combined	140.951685544973
ENSG00000117505	rs1648333	1	93381634	T	A	0.234999999403954	0.558277130126953	0.0922053605318069	3.9264173500486e-08	TRUE	reported	CD4_Memory_uns_0h_500kb_combined	36.6595672480156
ENSG00000117533	rs56220250	1	171692141	T	C	0.189999997615814	1.08944284915924	0.132394134998322	2.27653091930876e-12	TRUE	reported	CD4_Memory_uns_0h_500kb_combined	67.7128997167911
ENSG00000117569	rs72721996	1	96809637	A	G	0.395000010728836	-0.646171152591705	0.103064514696598	1.54809729570951e-08	TRUE	reported	CD4_Memory_uns_0h_500kb_combined	39.3076251690254
ENSG00000117632	rs298455	1	25956200	C	G	0.200000002980232	-0.92845755815506	0.122420109808445	4.35086431027549e-11	TRUE	reported	CD4_Memory_uns_0h_500kb_combined	57.5199609461702
ENSG00000118181	rs11602764	11	119017909	A	G	0.264999985694885	-0.468699097633362	0.0686778649687767	1.33868731158972e-09	TRUE	reported	CD4_Memory_uns_0h_500kb_combined	46.5751930569602
ENSG00000118507	rs56318353	6	131183261	T	C	0.159999996423721	-0.845646262168884	0.132051467895508	8.60688834121421e-09	TRUE	reported	CD4_Memory_uns_0h_500kb_combined	41.0101162838877
ENSG00000119632	rs12896856	14	94149948	T	C	0.189999997615814	-0.951031386852264	0.117285706102848	3.95228540466321e-12	TRUE	reported	CD4_Memory_uns_0h_500kb_combined	65.7505706985539
ENSG00000119820	rs13385788	2	32494625	G	C	0.444999992847443	-0.548153281211853	0.0474919341504574	6.12098989381549e-19	TRUE	reported	CD4_Memory_uns_0h_500kb_combined	133.218433427695
ENSG00000119969	rs10882452	10	94417813	G	A	0.409999996423721	0.682365775108337	0.110013581812382	2.07188139862709e-08	TRUE	reported	CD4_Memory_uns_0h_500kb_combined	38.4717430102034
ENSG00000120055	rs1044476	10	102424324	G	A	0.174999997019768	-1.13948595523834	0.1728345900774	3.74506660116967e-09	TRUE	reported	CD4_Memory_uns_0h_500kb_combined	43.4666955657936
ENSG00000120071	rs2532363	17	46256057	G	T	0.189999997615814	0.783469796180725	0.101132951676846	2.07140010174889e-11	TRUE	reported	CD4_Memory_uns_0h_500kb_combined	60.0149089279414
ENSG00000120675	rs79414850	13	43034803	G	T	0.230000004172325	-1.46932482719421	0.0893372893333435	7.60571022581487e-28	TRUE	reported	CD4_Memory_uns_0h_500kb_combined	270.501757955731
ENSG00000121350	rs10841815	12	21451584	A	G	0.5	-0.947685241699219	0.0811095610260963	3.25132424532264e-19	TRUE	reported	CD4_Memory_uns_0h_500kb_combined	136.516181750987
ENSG00000121578	rs6438503	3	119211539	T	C	0.170000001788139	0.93281078338623	0.137575373053551	1.63041453726656e-09	TRUE	reported	CD4_Memory_uns_0h_500kb_combined	45.9733040998119
ENSG00000121716	rs142473518	7	100297348	A	G	0.180000007152557	1.18661260604858	0.114453591406345	1.22670920288354e-16	TRUE	reported	CD4_Memory_uns_0h_500kb_combined	107.487773226615
ENSG00000122085	rs62187392	2	241115934	A	G	0.0850000008940697	-1.55946183204651	0.168987914919853	2.28130088897798e-14	TRUE	reported	CD4_Memory_uns_0h_500kb_combined	85.1605004422177
ENSG00000123179	rs3809325	13	49691973	C	T	0.449999988079071	0.869468152523041	0.0922759771347046	9.32870586522588e-15	TRUE	reported	CD4_Memory_uns_0h_500kb_combined	88.783048373769
ENSG00000123219	rs154940	5	65606264	T	C	0.33500000834465	1.25950801372528	0.0618875436484814	5.19929547882014e-34	TRUE	reported	CD4_Memory_uns_0h_500kb_combined	414.185965436223
ENSG00000123600	rs12998320	2	171380758	C	G	0.310000002384186	-0.82530152797699	0.101217523217201	3.21356834679193e-12	TRUE	reported	CD4_Memory_uns_0h_500kb_combined	66.483501801156
ENSG00000123975	rs9410319	9	89401607	G	C	0.189999997615814	-1.07685935497284	0.147683918476105	1.64158296673632e-10	TRUE	reported	CD4_Memory_uns_0h_500kb_combined	53.1681509159286
ENSG00000124570	rs3851508	6	2919260	G	T	0.305000007152557	-1.16657841205597	0.10405121743679	2.68830021638996e-18	TRUE	reported	CD4_Memory_uns_0h_500kb_combined	125.699496716265
ENSG00000124587	rs4714638	6	42949279	A	G	0.479999989271164	0.643348872661591	0.0861753225326538	7.4618484314543e-11	TRUE	reported	CD4_Memory_uns_0h_500kb_combined	55.7349034954928
ENSG00000124614	rs206921	6	34315578	T	C	0.224999994039536	1.20010423660278	0.0764467492699623	1.43276174783288e-26	TRUE	reported	CD4_Memory_uns_0h_500kb_combined	246.444932442303
ENSG00000125148	rs12600038	16	56614714	G	A	0.280000001192093	-0.790371775627136	0.129116728901863	2.94505648230533e-08	TRUE	reported	CD4_Memory_uns_0h_500kb_combined	37.4712185443911
ENSG00000125743	rs12709891	19	45681959	C	A	0.189999997615814	-1.16643965244293	0.0990302413702011	2.13528849803535e-19	TRUE	reported	CD4_Memory_uns_0h_500kb_combined	138.73590595459
ENSG00000126432	rs61761262	11	64233330	C	T	0.0900000035762787	-0.97197026014328	0.154202818870544	1.33707951443797e-08	TRUE	reported	CD4_Memory_uns_0h_500kb_combined	39.7302527585684
ENSG00000128951	rs12441867	15	48343856	C	T	0.165000006556511	-0.626984298229218	0.102172583341599	2.75833345434219e-08	TRUE	reported	CD4_Memory_uns_0h_500kb_combined	37.6569013864091
ENSG00000129055	rs13081177	3	134571018	A	G	0.28999999165535	-0.790492296218872	0.100616507232189	1.25536703163883e-11	TRUE	reported	CD4_Memory_uns_0h_500kb_combined	61.7243903492494
ENSG00000129925	rs11648905	16	375298	G	T	0.449999988079071	-0.86833119392395	0.114992156624794	5.05538511980366e-11	TRUE	reported	CD4_Memory_uns_0h_500kb_combined	57.0209393766834
ENSG00000130312	rs3826700	19	17315692	T	G	0.5	0.836262702941895	0.101083293557167	1.85781649877711e-12	TRUE	reported	CD4_Memory_uns_0h_500kb_combined	68.4426297236325
ENSG00000130592	rs907611	11	1852842	G	A	0.305000007152557	-0.604326844215393	0.0764082446694374	9.86341712138381e-12	TRUE	reported	CD4_Memory_uns_0h_500kb_combined	62.5551869929336
ENSG00000130775	rs1467464	1	27885139	T	C	0.319999992847443	-1.21693468093872	0.0866012945771217	1.17508302822432e-23	TRUE	reported	CD4_Memory_uns_0h_500kb_combined	197.46301676809
ENSG00000131196	rs552812363	18	79520535	G	T	0.0450000017881393	1.90424811840057	0.221263945102692	4.00835441245988e-13	TRUE	reported	CD4_Memory_uns_0h_500kb_combined	74.0671727309546
ENSG00000131634	rs8048206	16	1533633	T	C	0.135000005364418	1.30566871166229	0.129849910736084	5.11007066098717e-16	TRUE	reported	CD4_Memory_uns_0h_500kb_combined	101.107339632998
ENSG00000132507	rs7216490	17	7318388	T	G	0.435000002384186	0.800419569015503	0.100588865578175	7.91126762975042e-12	TRUE	reported	CD4_Memory_uns_0h_500kb_combined	63.3192227576516
ENSG00000133106	rs3825511	13	42992237	C	A	0.275000005960464	0.981408417224884	0.0929978266358376	5.2754883261061e-17	TRUE	reported	CD4_Memory_uns_0h_500kb_combined	111.366342957901
ENSG00000133392	rs11862588	16	15733431	A	C	0.455000013113022	0.98899245262146	0.091163657605648	1.38135050457059e-17	TRUE	reported	CD4_Memory_uns_0h_500kb_combined	117.690788368
ENSG00000133574	rs2373814	7	150568283	G	T	0.375	-0.780156373977661	0.114318899810314	1.33997163393654e-09	TRUE	reported	CD4_Memory_uns_0h_500kb_combined	46.5722531808704
ENSG00000134202	rs1109138	1	109735327	C	T	0.41499999165535	-1.15593135356903	0.0688351392745972	2.00624121330847e-28	TRUE	reported	CD4_Memory_uns_0h_500kb_combined	281.996485992064
ENSG00000134779	rs948636	18	36781799	G	C	0.314999997615814	-0.928581833839417	0.107757650315762	3.80875268415314e-13	TRUE	reported	CD4_Memory_uns_0h_500kb_combined	74.2581525813085
ENSG00000134809	rs2511992	11	57590870	A	G	0.25	1.01452815532684	0.0938802808523178	1.66989045363561e-17	TRUE	reported	CD4_Memory_uns_0h_500kb_combined	116.782951715957
ENSG00000134996	rs11144247	9	75136306	C	G	0.310000002384186	-0.796858251094818	0.0845193490386009	9.08968602770863e-15	TRUE	reported	CD4_Memory_uns_0h_500kb_combined	88.8893766893689
ENSG00000135047	rs3118865	9	87709162	C	T	0.430000007152557	-0.748629033565521	0.0832042619585991	6.60599394393715e-14	TRUE	reported	CD4_Memory_uns_0h_500kb_combined	80.9547221931835
ENSG00000135205	rs186988170	7	77156870	A	T	0.185000002384186	-0.970150113105774	0.125728368759155	2.38297647876008e-11	TRUE	reported	CD4_Memory_uns_0h_500kb_combined	59.5403407062496
ENSG00000135390	rs10783594	12	53673351	A	C	0.330000013113022	0.673097729682922	0.091140441596508	1.07425746942411e-10	TRUE	reported	CD4_Memory_uns_0h_500kb_combined	54.5423686469222
ENSG00000135541	rs13197384	6	135497759	C	A	0.330000013113022	-0.857237935066223	0.0932271778583527	2.65697232447472e-14	TRUE	reported	CD4_Memory_uns_0h_500kb_combined	84.5507935004704
ENSG00000135709	rs17789174	16	85070279	C	T	0.215000003576279	-0.849101662635803	0.139423951506615	3.37136738453518e-08	TRUE	reported	CD4_Memory_uns_0h_500kb_combined	37.0889559494001
ENSG00000135778	rs41417151	1	232924009	A	G	0.264999985694885	0.938472747802734	0.12771138548851	1.26975532998708e-10	TRUE	reported	CD4_Memory_uns_0h_500kb_combined	53.9987987432817
ENSG00000135899	rs10210465	2	230174862	G	A	0.159999996423721	-1.06063711643219	0.128242030739784	1.87857072661269e-12	TRUE	reported	CD4_Memory_uns_0h_500kb_combined	68.4026408150088
ENSG00000135951	rs12999417	2	99249085	A	G	0.395000010728836	-0.793459296226501	0.12658104300499	1.55614098643927e-08	TRUE	reported	CD4_Memory_uns_0h_500kb_combined	39.2927084444902
ENSG00000135968	rs2139809	2	108429182	C	T	0.395000010728836	-0.780966997146606	0.0522627495229244	2.98348042664105e-25	TRUE	reported	CD4_Memory_uns_0h_500kb_combined	223.295954404118
ENSG00000136003	rs7969198	12	108520642	A	G	0.174999997019768	0.805067002773285	0.119368448853493	1.91345987578126e-09	TRUE	reported	CD4_Memory_uns_0h_500kb_combined	45.4867546628204
ENSG00000136238	rs836550	7	6400806	A	G	0.435000002384186	0.572117388248444	0.0840066894888878	1.42633088150493e-09	TRUE	reported	CD4_Memory_uns_0h_500kb_combined	46.3812611984439
ENSG00000136240	rs2347784	7	6485212	C	G	0.234999999403954	-0.900940835475922	0.114911116659641	1.35167615620311e-11	TRUE	reported	CD4_Memory_uns_0h_500kb_combined	61.4707417854601
ENSG00000136573	rs62489069	8	11480874	A	G	0.254999995231628	-0.892674744129181	0.139293432235718	8.43216915516725e-09	TRUE	reported	CD4_Memory_uns_0h_500kb_combined	41.0700485378467
ENSG00000136710	rs62161780	2	130350234	A	T	0.200000002980232	0.76287180185318	0.12363725155592	2.38363383393057e-08	TRUE	reported	CD4_Memory_uns_0h_500kb_combined	38.0718902849595
ENSG00000136717	rs10194375	2	127082205	C	A	0.310000002384186	0.734482288360596	0.0987263470888138	8.39707833506391e-11	TRUE	reported	CD4_Memory_uns_0h_500kb_combined	55.3473100480123
ENSG00000137106	rs59967810	9	37420314	C	T	0.319999992847443	0.977977097034454	0.0840188562870026	3.95545770120602e-19	TRUE	reported	CD4_Memory_uns_0h_500kb_combined	135.488937737511
ENSG00000137154	rs10114039	9	19352262	A	T	0.0949999988079071	-1.28759062290192	0.112203009426594	8.23698449545657e-19	TRUE	reported	CD4_Memory_uns_0h_500kb_combined	131.688120588235
ENSG00000137880	rs8042729	15	40553103	G	A	0.135000005364418	0.835773766040802	0.138334929943085	4.15324825138282e-08	TRUE	reported	CD4_Memory_uns_0h_500kb_combined	36.5017562857964
ENSG00000138185	rs10882655	10	95714614	G	A	0.444999992847443	-1.06191694736481	0.115546338260174	2.71577010121023e-14	TRUE	reported	CD4_Memory_uns_0h_500kb_combined	84.4634331054841
ENSG00000138381	rs6741074	2	189732515	T	G	0.280000001192093	-1.00145769119263	0.118077613413334	7.12392006619151e-13	TRUE	reported	CD4_Memory_uns_0h_500kb_combined	71.9333157321659
ENSG00000138439	rs7597959	2	202773150	T	A	0.360000014305115	0.828293561935425	0.1132488027215	1.48417118987059e-10	TRUE	reported	CD4_Memory_uns_0h_500kb_combined	53.4935392686669
ENSG00000138757	rs7671175	4	75631951	C	A	0.370000004768372	-0.721369385719299	0.0769993290305138	1.19584931727639e-14	TRUE	reported	CD4_Memory_uns_0h_500kb_combined	87.7690773707081
ENSG00000138767	rs7655949	4	77770735	T	C	0.0799999982118607	1.71824395656586	0.116033457219601	5.17022465243255e-25	TRUE	reported	CD4_Memory_uns_0h_500kb_combined	219.282102014226
ENSG00000139192	rs2109426	12	6480356	C	T	0.254999995231628	0.998833775520325	0.110682234168053	5.83706184491821e-14	TRUE	reported	CD4_Memory_uns_0h_500kb_combined	81.4386573886048
ENSG00000139610	rs12829179	12	51326205	C	G	0.294999986886978	0.981971383094788	0.116084538400173	7.89210422590844e-13	TRUE	reported	CD4_Memory_uns_0h_500kb_combined	71.5564696273636
ENSG00000139625	rs3910063	12	53692490	G	A	0.0949999988079071	1.64344620704651	0.175264701247215	1.15037521360129e-14	TRUE	reported	CD4_Memory_uns_0h_500kb_combined	87.9269630310741
ENSG00000139714	rs6486786	12	121629033	T	C	0.409999996423721	0.914817750453949	0.101935461163521	7.34483828573973e-14	TRUE	reported	CD4_Memory_uns_0h_500kb_combined	80.5412900292277
ENSG00000140009	rs8020646	14	64224602	A	G	0.0450000017881393	1.82784152030945	0.236398532986641	2.21719203165387e-11	TRUE	reported	CD4_Memory_uns_0h_500kb_combined	59.7843514587609
ENSG00000140092	rs2254453	14	91903656	G	A	0.479999989271164	0.722791492938995	0.0981725975871086	1.19134296896491e-10	TRUE	reported	CD4_Memory_uns_0h_500kb_combined	54.2057677710413
ENSG00000141295	rs10428	17	47837720	G	A	0.140000000596046	-0.982330143451691	0.145943775773048	2.03186745468149e-09	TRUE	reported	CD4_Memory_uns_0h_500kb_combined	45.3047549806378
ENSG00000141504	rs4968210	17	7554035	G	A	0.455000013113022	0.706254124641418	0.103908412158489	1.51469333451636e-09	TRUE	reported	CD4_Memory_uns_0h_500kb_combined	46.1977237620166
ENSG00000141556	rs12051851	17	82937607	C	G	0.305000007152557	0.765250980854034	0.115559682250023	3.29132031295305e-09	TRUE	reported	CD4_Memory_uns_0h_500kb_combined	43.8525761946158
ENSG00000141560	rs58867683	17	82721579	T	A	0.319999992847443	-1.13331437110901	0.100639022886753	2.15146355127386e-18	TRUE	reported	CD4_Memory_uns_0h_500kb_combined	126.814224083114
ENSG00000141698	rs9303316	17	41856480	T	G	0.234999999403954	1.04489278793335	0.0862230882048607	4.75042563150271e-20	TRUE	reported	CD4_Memory_uns_0h_500kb_combined	146.857562565773
ENSG00000142089	rs28475163	11	327143	G	A	0.204999998211861	0.969805657863617	0.152060136198997	9.65116086591204e-09	TRUE	reported	CD4_Memory_uns_0h_500kb_combined	40.6760410217192
ENSG00000142188	rs2211688	21	33478437	T	C	0.485000014305115	-0.607656538486481	0.0954407751560211	1.0124273488584e-08	TRUE	reported	CD4_Memory_uns_0h_500kb_combined	40.5367040985612
ENSG00000142856	rs12724335	1	63456211	T	C	0.33500000834465	0.893325507640839	0.121494516730309	1.24459655546372e-10	TRUE	reported	CD4_Memory_uns_0h_500kb_combined	54.0637434927051
ENSG00000143924	rs11674707	2	42154467	C	T	0.465000003576279	-0.573795974254608	0.0883085653185844	5.70226450376665e-09	TRUE	reported	CD4_Memory_uns_0h_500kb_combined	42.2191354271284
ENSG00000144161	rs11123133	2	112207446	G	A	0.135000005364418	0.805322647094727	0.112465873360634	2.96674462111708e-10	TRUE	reported	CD4_Memory_uns_0h_500kb_combined	51.2741305129545
ENSG00000144567	rs7577690	2	219180313	G	A	0.275000005960464	-0.636060774326324	0.0987804234027863	7.37443446867645e-09	TRUE	reported	CD4_Memory_uns_0h_500kb_combined	41.4624977055347
ENSG00000144580	rs2004349	2	218424920	A	G	0.425000011920929	-0.836211919784546	0.0993135869503021	9.4521805844261e-13	TRUE	reported	CD4_Memory_uns_0h_500kb_combined	70.8949617090778
ENSG00000144791	rs2118752	3	45658633	G	A	0.330000013113022	0.853483498096466	0.118763215839863	2.64050901554286e-10	TRUE	reported	CD4_Memory_uns_0h_500kb_combined	51.6447714115695
ENSG00000144827	rs62277638	3	111984468	A	C	0.209999993443489	-1.05183231830597	0.123792476952076	6.63669661014951e-13	TRUE	reported	CD4_Memory_uns_0h_500kb_combined	72.194566973682
ENSG00000144895	rs9823447	3	150566025	C	A	0.405000001192093	0.750474154949188	0.10268522799015	1.52113780727141e-10	TRUE	reported	CD4_Memory_uns_0h_500kb_combined	53.4140535582079
ENSG00000145390	rs11727970	4	119356993	G	A	0.150000005960464	0.869664490222931	0.131575420498848	3.47849198402832e-09	TRUE	reported	CD4_Memory_uns_0h_500kb_combined	43.6871729328588
ENSG00000145817	rs6864309	5	144170653	G	T	0.189999997615814	-0.764107048511505	0.12010795623064	1.03486402696469e-08	TRUE	reported	CD4_Memory_uns_0h_500kb_combined	40.4729497352727
ENSG00000146066	rs13179981	5	176382992	G	A	0.0900000035762787	-1.6207811832428	0.176513448357582	2.82034746082355e-14	TRUE	reported	CD4_Memory_uns_0h_500kb_combined	84.3127341804392
ENSG00000146530	rs847987	7	12414182	A	G	0.239999994635582	0.95828902721405	0.132405191659927	2.09639355381327e-10	TRUE	reported	CD4_Memory_uns_0h_500kb_combined	52.382111670544
ENSG00000146574	rs10265409	7	6829673	C	T	0.395000010728836	-1.06004011631012	0.104842722415924	3.96335530131331e-16	TRUE	reported	CD4_Memory_uns_0h_500kb_combined	102.227566571205
ENSG00000147364	rs7816059	8	361009	A	G	0.129999995231628	1.06709599494934	0.165063858032227	6.58968609271786e-09	TRUE	reported	CD4_Memory_uns_0h_500kb_combined	41.7929470318951
ENSG00000147421	rs10088428	8	29052006	C	T	0.25	-1.01874339580536	0.111700586974621	3.75093414268355e-14	TRUE	reported	CD4_Memory_uns_0h_500kb_combined	83.1799590338224
ENSG00000147813	rs896955	8	143576200	C	T	0.155000001192093	-1.60570061206818	0.102174289524555	1.3406180213567e-26	TRUE	reported	CD4_Memory_uns_0h_500kb_combined	246.970961677744
ENSG00000148290	rs739469	9	133433609	G	C	0.400000005960464	-0.721993803977966	0.120094113051891	4.72035635566981e-08	TRUE	reported	CD4_Memory_uns_0h_500kb_combined	36.1429421828157
ENSG00000148834	rs17883150	10	104253292	G	A	0.275000005960464	0.982598662376404	0.113484933972359	3.1519139346894e-13	TRUE	reported	CD4_Memory_uns_0h_500kb_combined	74.9679989104784
ENSG00000149084	rs10838158	11	43730972	A	G	0.270000010728836	-0.96007114648819	0.113745518028736	8.59704201057869e-13	TRUE	reported	CD4_Memory_uns_0h_500kb_combined	71.2423521443582
ENSG00000149485	rs7943728	11	61779596	G	A	0.219999998807907	1.1220771074295	0.126761600375175	1.2924006552496e-13	TRUE	reported	CD4_Memory_uns_0h_500kb_combined	78.3555885190693
ENSG00000151715	rs7943987	11	129848015	A	C	0.319999992847443	-1.10452318191528	0.106866426765919	1.41990365694869e-16	TRUE	reported	CD4_Memory_uns_0h_500kb_combined	106.823571510698
ENSG00000151773	rs3816311	13	43879647	G	A	0.400000005960464	-0.683834969997406	0.112897209823132	3.88550293313813e-08	TRUE	reported	CD4_Memory_uns_0h_500kb_combined	36.6890270121221
ENSG00000151893	rs1415953	10	118665279	T	C	0.0900000035762787	1.51884770393372	0.17080295085907	1.07220173552553e-13	TRUE	reported	CD4_Memory_uns_0h_500kb_combined	79.0747302494351
ENSG00000152219	rs7102836	11	30294080	C	T	0.324999988079071	-1.07974302768707	0.106587626039982	3.62803736444496e-16	TRUE	reported	CD4_Memory_uns_0h_500kb_combined	102.61887224381
ENSG00000152465	rs11259539	10	15197030	T	C	0.33500000834465	-0.842879235744476	0.0958851650357246	1.71480069327593e-13	TRUE	reported	CD4_Memory_uns_0h_500kb_combined	77.2730172228353
ENSG00000152749	rs3897473	13	94601666	G	T	0.354999989271164	-0.669630467891693	0.108836606144905	2.57268656049896e-08	TRUE	reported	CD4_Memory_uns_0h_500kb_combined	37.8547541417385
ENSG00000153048	rs2437704	16	8856416	C	T	0.284999996423721	0.865664541721344	0.111449286341667	1.8870051603331e-11	TRUE	reported	CD4_Memory_uns_0h_500kb_combined	60.3315765226793
ENSG00000153113	rs10075736	5	96654353	C	T	0.140000000596046	0.761605501174927	0.104123279452324	1.48060593295157e-10	TRUE	reported	CD4_Memory_uns_0h_500kb_combined	53.5013164584043
ENSG00000153551	rs144926829	3	32461076	G	T	0.0949999988079071	-1.11135160923004	0.183584332466125	3.9448002601607e-08	TRUE	reported	CD4_Memory_uns_0h_500kb_combined	36.6464352986617
ENSG00000153814	rs4722758	7	28116987	C	G	0.215000003576279	0.864949285984039	0.119383804500103	2.02595258297843e-10	TRUE	reported	CD4_Memory_uns_0h_500kb_combined	52.4916784056098
ENSG00000154945	rs56281705	17	50672015	C	T	0.115000002086163	-1.09236931800842	0.1709975451231	9.219821097404e-09	TRUE	reported	CD4_Memory_uns_0h_500kb_combined	40.8093084663879
ENSG00000155366	rs60579835	1	112570572	C	T	0.194999992847443	-0.769716799259186	0.122185230255127	1.35826774770371e-08	TRUE	reported	CD4_Memory_uns_0h_500kb_combined	39.684828455124
ENSG00000155542	rs77112307	5	56951701	G	T	0.170000001788139	-1.34059453010559	0.118213914334774	1.50802020002027e-18	TRUE	reported	CD4_Memory_uns_0h_500kb_combined	128.604951508578
ENSG00000156030	rs11625686	14	73654135	G	A	0.340000003576279	-0.891816794872284	0.0842988416552544	4.68324589910013e-17	TRUE	reported	CD4_Memory_uns_0h_500kb_combined	111.920097420369
ENSG00000156261	rs965951	21	29060236	G	A	0.100000001490116	1.72490203380585	0.124226689338684	2.36578710374574e-23	TRUE	reported	CD4_Memory_uns_0h_500kb_combined	192.796455731785
ENSG00000157978	rs4075184	1	25564344	A	G	0.474999994039536	-0.750053226947784	0.0825526565313339	4.39821830141374e-14	TRUE	reported	CD4_Memory_uns_0h_500kb_combined	82.5509472449267
ENSG00000158161	rs12144063	1	28079536	G	T	0.264999985694885	-1.12838864326477	0.0987883731722832	1.04520184530405e-18	TRUE	reported	CD4_Memory_uns_0h_500kb_combined	130.468522981805
ENSG00000158525	rs17164853	7	130363820	A	G	0.25	1.31138598918915	0.101815424859524	1.71283636191339e-21	TRUE	reported	CD4_Memory_uns_0h_500kb_combined	165.895239224401
ENSG00000158985	rs115053453	5	131234652	A	G	0.140000000596046	1.06308782100677	0.146195694804192	1.79676434072345e-10	TRUE	reported	CD4_Memory_uns_0h_500kb_combined	52.8772813786146
ENSG00000159231	rs34163237	21	36114244	A	C	0.379999995231628	-0.652073681354523	0.104853883385658	1.93011788014465e-08	TRUE	reported	CD4_Memory_uns_0h_500kb_combined	38.6744640708152
ENSG00000159445	rs7541453	1	151865616	T	C	0.400000005960464	-0.793684720993042	0.0944719463586807	1.02987771455487e-12	TRUE	reported	CD4_Memory_uns_0h_500kb_combined	70.5814073700784
ENSG00000160013	rs11083840	19	46616653	T	G	0.419999986886978	-0.630159080028534	0.104341872036457	4.19453822406991e-08	TRUE	reported	CD4_Memory_uns_0h_500kb_combined	36.4739793824923
ENSG00000160124	rs10934586	3	122347493	A	G	0.379999995231628	0.983917713165283	0.110567383468151	1.04099417588472e-13	TRUE	reported	CD4_Memory_uns_0h_500kb_combined	79.1887510835266
ENSG00000160213	rs2329573	21	43778641	G	C	0.365000009536743	-0.808796942234039	0.116810724139214	8.58684284299677e-10	TRUE	reported	CD4_Memory_uns_0h_500kb_combined	47.9417153368989
ENSG00000160221	rs35985715	21	44070803	G	A	0.180000007152557	1.52382004261017	0.078232429921627	1.06308320473193e-32	TRUE	reported	CD4_Memory_uns_0h_500kb_combined	379.396852345223
ENSG00000160284	rs55763810	21	46166056	T	C	0.189999997615814	-1.20276927947998	0.177610129117966	1.69253111898533e-09	TRUE	reported	CD4_Memory_uns_0h_500kb_combined	45.8594871946639
ENSG00000160310	rs11910707	21	46622601	G	T	0.270000010728836	0.759034395217896	0.0838041305541992	5.01575454269853e-14	TRUE	reported	CD4_Memory_uns_0h_500kb_combined	82.0336551672755
ENSG00000160593	rs7112584	11	118198525	G	A	0.200000002980232	0.958698451519012	0.109465651214123	1.9920725641722e-13	TRUE	reported	CD4_Memory_uns_0h_500kb_combined	76.7022884864351
ENSG00000160991	rs2906703	7	102336763	C	T	0.215000003576279	-0.843023896217346	0.137256965041161	2.69444089037388e-08	TRUE	reported	CD4_Memory_uns_0h_500kb_combined	37.7234137498095
ENSG00000161016	rs2954658	8	144792397	T	C	0.495000004768372	1.04377579689026	0.0574746839702129	1.19330422770943e-30	TRUE	reported	CD4_Memory_uns_0h_500kb_combined	329.808056655392
ENSG00000161055	rs4700961	5	180580693	G	A	0.100000001490116	1.97448110580444	0.103178702294827	3.54438105998941e-32	TRUE	reported	CD4_Memory_uns_0h_500kb_combined	366.206325661163
ENSG00000161265	rs3746277	19	35748583	A	G	0.174999997019768	0.908541142940521	0.123083204030991	1.09272779374071e-10	TRUE	reported	CD4_Memory_uns_0h_500kb_combined	54.4868387963967
ENSG00000162704	rs2761567	1	183612687	C	T	0.375	0.729553937911987	0.0731773525476456	7.56002505925922e-16	TRUE	reported	CD4_Memory_uns_0h_500kb_combined	99.3942876304994
ENSG00000163131	rs72702561	1	150713240	T	C	0.0900000035762787	-0.786487877368927	0.126416400074959	1.90903650307346e-08	TRUE	reported	CD4_Memory_uns_0h_500kb_combined	38.7059051608102
ENSG00000163380	rs9816032	3	69107270	G	A	0.430000007152557	0.743863523006439	0.102110020816326	1.69230363121253e-10	TRUE	reported	CD4_Memory_uns_0h_500kb_combined	53.0700865400559
ENSG00000163468	rs12117947	1	156274267	A	T	0.230000004172325	-0.826644718647003	0.0967248603701591	5.28123145741444e-13	TRUE	reported	CD4_Memory_uns_0h_500kb_combined	73.0401351184701
ENSG00000163599	rs3087243	2	203874196	G	A	0.395000010728836	0.800365447998047	0.102979876101017	1.84677743867394e-11	TRUE	reported	CD4_Memory_uns_0h_500kb_combined	60.4048671566117
ENSG00000164039	rs2720448	4	103109432	C	T	0.395000010728836	0.8376704454422	0.111321553587914	5.70150277044998e-11	TRUE	reported	CD4_Memory_uns_0h_500kb_combined	56.6223472287521
ENSG00000164300	rs6893450	5	80135196	G	C	0.479999989271164	0.841849982738495	0.100888043642044	1.33790854189117e-12	TRUE	reported	CD4_Memory_uns_0h_500kb_combined	69.6289768489384
ENSG00000164308	rs2927608	5	96916728	G	A	0.439999997615814	1.26616203784943	0.0513693541288376	6.078166861247e-40	TRUE	reported	CD4_Memory_uns_0h_500kb_combined	607.533689741682
ENSG00000164346	rs150752502	5	74707454	T	C	0.144999995827675	1.27242004871368	0.130930364131927	2.39452147605044e-15	TRUE	reported	CD4_Memory_uns_0h_500kb_combined	94.4452793246159
ENSG00000164483	rs7760764	6	130187412	A	G	0.444999992847443	-0.569070935249329	0.0931330770254135	3.08942030454022e-08	TRUE	reported	CD4_Memory_uns_0h_500kb_combined	37.3357522730237
ENSG00000164530	rs9380628	6	36958599	G	A	0.185000002384186	0.99429589509964	0.127761214971542	1.76108890553202e-11	TRUE	reported	CD4_Memory_uns_0h_500kb_combined	60.5666044672145
ENSG00000164597	rs2712224	7	107540790	C	A	0.254999995231628	0.894775211811066	0.118468232452869	5.01758460688653e-11	TRUE	reported	CD4_Memory_uns_0h_500kb_combined	57.0458519903729
ENSG00000164978	rs10814074	9	34165202	C	T	0.129999995231628	1.68095660209656	0.130029127001762	1.39521460430414e-21	TRUE	reported	CD4_Memory_uns_0h_500kb_combined	167.121262935273
ENSG00000165171	rs2293484	7	73736890	G	C	0.25	1.2613228559494	0.10892378538847	5.17033251835581e-19	TRUE	reported	CD4_Memory_uns_0h_500kb_combined	134.093300179403
ENSG00000165476	rs72838794	10	63611137	C	A	0.254999995231628	0.758897125720978	0.109632343053818	8.65607697451809e-10	TRUE	reported	CD4_Memory_uns_0h_500kb_combined	47.9168680736729
ENSG00000165752	rs2698779	10	132344371	G	A	0.219999998807907	0.919924020767212	0.134026184678078	1.12402518533102e-09	TRUE	reported	CD4_Memory_uns_0h_500kb_combined	47.1112479837483
ENSG00000165898	rs10149538	14	74458694	G	A	0.485000014305115	0.743568539619446	0.123452536761761	4.49829653163938e-08	TRUE	reported	CD4_Memory_uns_0h_500kb_combined	36.2778863629553
ENSG00000166275	rs12775431	10	102852007	A	C	0.254999995231628	-0.830475330352783	0.109442703425884	4.27176942092399e-11	TRUE	reported	CD4_Memory_uns_0h_500kb_combined	57.5810854533906
ENSG00000166435	rs4944963	11	74892136	G	A	0.224999994039536	1.28109884262085	0.0911830812692642	1.18698406068833e-23	TRUE	reported	CD4_Memory_uns_0h_500kb_combined	197.395273694128
ENSG00000166501	rs145719494	16	24033600	A	G	0.0450000017881393	2.14631628990173	0.228093683719635	9.88898556130826e-15	TRUE	reported	CD4_Memory_uns_0h_500kb_combined	88.5443644918595
ENSG00000166750	rs34052403	17	35250552	T	C	0.375	-0.305503368377686	0.0504619143903255	3.93618803182901e-08	TRUE	reported	CD4_Memory_uns_0h_500kb_combined	36.6525809038012
ENSG00000166896	rs9971803	12	57912314	C	T	0.33500000834465	-0.813051521778107	0.109056152403355	7.81685009795894e-11	TRUE	reported	CD4_Memory_uns_0h_500kb_combined	55.5822075213357
ENSG00000167136	rs2417125	9	128799953	A	G	0.314999997615814	-0.787437438964844	0.101378291845322	1.8871963927958e-11	TRUE	reported	CD4_Memory_uns_0h_500kb_combined	60.331230124506
ENSG00000167515	rs11076728	16	88859159	T	G	0.324999988079071	-0.69348269701004	0.110528789460659	1.51706864775181e-08	TRUE	reported	CD4_Memory_uns_0h_500kb_combined	39.3659223924639
ENSG00000167766	rs12976894	19	52634628	G	A	0.0850000008940697	-1.13777124881744	0.176133930683136	6.73767683328396e-09	TRUE	reported	CD4_Memory_uns_0h_500kb_combined	41.7276431692645
ENSG00000167768	rs2741159	12	52677598	A	C	0.425000011920929	1.16560852527618	0.0733712166547775	6.80999291369508e-27	TRUE	reported	CD4_Memory_uns_0h_500kb_combined	252.379449693299
ENSG00000168056	rs11601767	11	65548911	T	C	0.340000003576279	0.709606885910034	0.106852538883686	3.02760293141521e-09	TRUE	reported	CD4_Memory_uns_0h_500kb_combined	44.1027784735947
ENSG00000168385	rs75590598	2	241246239	G	A	0.150000005960464	1.03457462787628	0.122371450066566	8.06570649825741e-13	TRUE	reported	CD4_Memory_uns_0h_500kb_combined	71.4765256897248
ENSG00000168476	rs73225826	8	22154274	C	T	0.189999997615814	0.956859946250916	0.1229637414217	1.76763210618797e-11	TRUE	reported	CD4_Memory_uns_0h_500kb_combined	60.5539688632432
ENSG00000168653	rs1969857	1	39011141	G	A	0.305000007152557	-0.748377680778503	0.110556967556477	1.71378831966137e-09	TRUE	reported	CD4_Memory_uns_0h_500kb_combined	45.8215121995585
ENSG00000168765	rs3754450	1	109654510	T	C	0.370000004768372	-1.16654169559479	0.0904487445950508	1.58995886101153e-21	TRUE	reported	CD4_Memory_uns_0h_500kb_combined	166.339520805469
ENSG00000168824	rs2980141	4	4339608	T	C	0.135000005364418	-1.25435519218445	0.142752453684807	1.74334276855351e-13	TRUE	reported	CD4_Memory_uns_0h_500kb_combined	77.2100618001452
ENSG00000168899	rs34565621	2	85574889	C	T	0.0799999982118607	-1.4143648147583	0.189776003360748	7.9073860844936e-11	TRUE	reported	CD4_Memory_uns_0h_500kb_combined	55.544401963275
ENSG00000169738	rs74400058	17	82034635	G	C	0.204999998211861	1.32872200012207	0.0997647941112518	2.60528237303151e-22	TRUE	reported	CD4_Memory_uns_0h_500kb_combined	177.383667706528
ENSG00000170222	rs4792016	17	10672234	T	G	0.46000000834465	-0.607582747936249	0.101170182228088	4.8508430483695e-08	TRUE	reported	CD4_Memory_uns_0h_500kb_combined	36.0666498046714
ENSG00000170291	rs222851	17	7235919	G	A	0.405000001192093	0.913604974746704	0.106726296246052	4.95355311404957e-13	TRUE	reported	CD4_Memory_uns_0h_500kb_combined	73.2780721285513
ENSG00000170542	rs34804248	6	2877097	C	T	0.270000010728836	-0.778951704502106	0.129391729831696	4.55685132146189e-08	TRUE	reported	CD4_Memory_uns_0h_500kb_combined	36.2416553509177
ENSG00000170634	rs55940845	2	54065079	A	G	0.444999992847443	-0.788675308227539	0.114358156919479	9.70899127822265e-10	TRUE	reported	CD4_Memory_uns_0h_500kb_combined	47.5622283553215
ENSG00000170873	rs10099060	8	124563853	G	A	0.324999988079071	0.915782630443573	0.113117277622223	4.19149785827883e-12	TRUE	reported	CD4_Memory_uns_0h_500kb_combined	65.5430904531819
ENSG00000170889	rs17239559	19	54202554	T	C	0.430000007152557	-0.987945675849915	0.0807485058903694	2.8473699797567e-20	TRUE	reported	CD4_Memory_uns_0h_500kb_combined	149.691499538793
ENSG00000171033	rs71500596	8	78524083	A	T	0.185000002384186	-1.30469655990601	0.111694075167179	3.29546455729532e-19	TRUE	reported	CD4_Memory_uns_0h_500kb_combined	136.445356876539
ENSG00000171262	rs8036878	15	38451691	A	C	0.224999994039536	0.984601378440857	0.119329385459423	2.05441728801651e-12	TRUE	reported	CD4_Memory_uns_0h_500kb_combined	68.0810226711766
ENSG00000171530	rs374745	5	77687338	C	T	0.310000002384186	-0.974079608917236	0.101727344095707	4.61698064592502e-15	TRUE	reported	CD4_Memory_uns_0h_500kb_combined	91.6882095305856
ENSG00000171806	rs76538175	1	169749090	C	A	0.0799999982118607	-1.03362166881561	0.159916251897812	6.62536250553435e-09	TRUE	reported	CD4_Memory_uns_0h_500kb_combined	41.7770727112852
ENSG00000171943	rs6693211	1	121420089	C	G	0.435000002384186	0.689543068408966	0.10509417206049	4.30866549882565e-09	TRUE	reported	CD4_Memory_uns_0h_500kb_combined	43.0492438869896
ENSG00000172007	rs7690252	4	139367077	A	G	0.25	-0.711506724357605	0.116230361163616	2.94317139271375e-08	TRUE	reported	CD4_Memory_uns_0h_500kb_combined	37.4730328000953
ENSG00000172543	rs583887	11	65876556	C	T	0.165000006556511	-1.22486960887909	0.0946479067206383	1.31464014045926e-21	TRUE	reported	CD4_Memory_uns_0h_500kb_combined	167.477971359036
ENSG00000172725	rs11227793	11	67427122	C	T	0.474999994039536	-0.694059550762177	0.0809414908289909	4.63207591725647e-13	TRUE	reported	CD4_Memory_uns_0h_500kb_combined	73.5277152404794
ENSG00000172954	rs7562645	2	30543686	A	G	0.230000004172325	0.914033770561218	0.142367899417877	8.01276276497582e-09	TRUE	reported	CD4_Memory_uns_0h_500kb_combined	41.2192731336342
ENSG00000173113	rs1806967	11	64311471	A	G	0.0900000035762787	-1.73151218891144	0.125250697135925	3.05396787135698e-23	TRUE	reported	CD4_Memory_uns_0h_500kb_combined	191.11325202125
ENSG00000173272	rs12475060	2	131483737	C	A	0.174999997019768	1.15499210357666	0.107589967548847	2.30838695789091e-17	TRUE	reported	CD4_Memory_uns_0h_500kb_combined	115.242979247673
ENSG00000173457	rs12794145	11	64239012	C	T	0.194999992847443	1.11193835735321	0.113567523658276	1.71514355913506e-15	TRUE	reported	CD4_Memory_uns_0h_500kb_combined	95.8634625733904
ENSG00000173660	rs61784601	1	46330048	G	A	0.129999995231628	-0.919711112976074	0.144224241375923	9.68607353645045e-09	TRUE	reported	CD4_Memory_uns_0h_500kb_combined	40.6655210979198
ENSG00000173890	rs9868424	3	170023202	G	A	0.365000009536743	0.931800782680511	0.107248120009899	2.74672732004199e-13	TRUE	reported	CD4_Memory_uns_0h_500kb_combined	75.4860613612002
ENSG00000173917	rs1022088	17	48502428	A	T	0.384999990463257	-0.946383893489838	0.0996119901537895	6.50912371739718e-15	TRUE	reported	CD4_Memory_uns_0h_500kb_combined	90.2633498258443
ENSG00000174021	rs11163985	1	84506150	G	C	0.109999999403954	0.964440226554871	0.152727678418159	1.27120305349318e-08	TRUE	reported	CD4_Memory_uns_0h_500kb_combined	39.8763255039962
ENSG00000174652	rs11878970	19	9406861	G	C	0.384999990463257	-0.623649775981903	0.0954544320702553	4.86898295187106e-09	TRUE	reported	CD4_Memory_uns_0h_500kb_combined	42.6863818739984
ENSG00000175164	rs11244049	9	133247705	T	C	0.0500000007450581	2.6471996307373	0.140473008155823	1.0016659557545e-31	TRUE	reported	CD4_Memory_uns_0h_500kb_combined	355.130212904341
ENSG00000175221	rs113862848	19	864861	C	T	0.310000002384186	0.914451777935028	0.100657477974892	4.41788445760789e-14	TRUE	reported	CD4_Memory_uns_0h_500kb_combined	82.5333603545999
ENSG00000175334	rs60109456	11	65974812	A	G	0.375	0.678562581539154	0.0924373865127563	1.31426802385761e-10	TRUE	reported	CD4_Memory_uns_0h_500kb_combined	53.8870610739145
ENSG00000175611	rs78124555	9	95866942	A	G	0.174999997019768	1.41985464096069	0.141095548868179	4.92960844101638e-16	TRUE	reported	CD4_Memory_uns_0h_500kb_combined	101.265414342916
ENSG00000175643	rs28502009	16	11332684	G	A	0.33500000834465	0.819362163543701	0.130141824483871	1.38019853106844e-08	TRUE	reported	CD4_Memory_uns_0h_500kb_combined	39.6385745828526
ENSG00000176049	rs2436410	5	147765113	C	T	0.264999985694885	0.681737422943115	0.106259115040302	8.16970811607901e-09	TRUE	reported	CD4_Memory_uns_0h_500kb_combined	41.1625129060815
ENSG00000176209	rs2923425	8	42528312	A	G	0.405000001192093	0.617372751235962	0.101930409669876	3.8912035879367e-08	TRUE	reported	CD4_Memory_uns_0h_500kb_combined	36.6849030056407
ENSG00000176476	rs231977	16	28530851	T	C	0.495000004768372	-0.828555047512054	0.11920303851366	7.61620679058154e-10	TRUE	reported	CD4_Memory_uns_0h_500kb_combined	48.3134535699486
ENSG00000176531	rs3213289	19	43567108	C	A	0.204999998211861	1.03916192054749	0.150425463914871	9.21760009199488e-10	TRUE	reported	CD4_Memory_uns_0h_500kb_combined	47.7225595686007
ENSG00000176749	rs11658204	17	32517576	A	G	0.455000013113022	0.794672429561615	0.120266318321228	3.50972727150083e-09	TRUE	reported	CD4_Memory_uns_0h_500kb_combined	43.6604551859033
ENSG00000176974	rs669340	17	18360643	C	G	0.41499999165535	-0.813333809375763	0.115890219807625	5.630947083568e-10	TRUE	reported	CD4_Memory_uns_0h_500kb_combined	49.2542917405351
ENSG00000177150	rs62084845	18	13675614	G	A	0.455000013113022	-0.75448215007782	0.0956130474805832	1.07198344165064e-11	TRUE	reported	CD4_Memory_uns_0h_500kb_combined	62.2678137225009
ENSG00000177465	rs10143135	14	73583282	G	C	0.344999998807907	0.808345377445221	0.125812068581581	7.84580671872083e-09	TRUE	reported	CD4_Memory_uns_0h_500kb_combined	41.2809147421083
ENSG00000178209	rs62522556	8	143931282	T	C	0.389999985694885	-1.0407258272171	0.10977903008461	7.1532633671038e-15	TRUE	reported	CD4_Memory_uns_0h_500kb_combined	89.8739616754666
ENSG00000178607	rs2331413	17	64039089	A	G	0.159999996423721	-0.75929319858551	0.122647196054459	2.17966494009758e-08	TRUE	reported	CD4_Memory_uns_0h_500kb_combined	38.3269068874936
ENSG00000178952	rs8049439	16	28826194	T	C	0.370000004768372	1.09822356700897	0.0777619853615761	8.74647226033023e-24	TRUE	reported	CD4_Memory_uns_0h_500kb_combined	199.455877227373
ENSG00000179632	rs6984764	8	144094957	G	A	0.0649999976158142	-1.41994273662567	0.190390691161156	7.72159420350426e-11	TRUE	reported	CD4_Memory_uns_0h_500kb_combined	55.6224661183868
ENSG00000180104	rs957791	5	430102	C	T	0.474999994039536	1.0399831533432	0.0918209105730057	1.60711622342469e-18	TRUE	reported	CD4_Memory_uns_0h_500kb_combined	128.283091630411
ENSG00000180376	rs282534	3	56600516	A	G	0.230000004172325	0.829757988452911	0.10667160153389	1.79220842097652e-11	TRUE	reported	CD4_Memory_uns_0h_500kb_combined	60.5069488411578
ENSG00000180481	rs7305433	12	75454594	G	A	0.384999990463257	-0.97834837436676	0.11753561347723	1.47054630524793e-12	TRUE	reported	CD4_Memory_uns_0h_500kb_combined	69.2864162354092
ENSG00000180817	rs2394668	10	70184195	G	A	0.275000005960464	0.893736302852631	0.0765116065740585	3.29440362187563e-19	TRUE	reported	CD4_Memory_uns_0h_500kb_combined	136.447051507689
ENSG00000182253	rs260112	15	99146309	C	T	0.305000007152557	-0.949693381786346	0.113753363490105	1.31165987151828e-12	TRUE	reported	CD4_Memory_uns_0h_500kb_combined	69.700890919787
ENSG00000182362	rs4819238	21	46326968	G	A	0.194999992847443	1.06687247753143	0.122490249574184	2.48669297310895e-13	TRUE	reported	CD4_Memory_uns_0h_500kb_combined	75.8615975614999
ENSG00000182871	rs2274809	21	45486797	G	A	0.349999994039536	-0.799800872802734	0.0938641875982285	5.93985697775863e-13	TRUE	reported	CD4_Memory_uns_0h_500kb_combined	72.6045597188402
ENSG00000183172	rs133370	22	42069256	C	T	0.344999998807907	-1.36881828308105	0.0474860966205597	5.31288997188336e-45	TRUE	reported	CD4_Memory_uns_0h_500kb_combined	830.918925953526
ENSG00000183386	rs4360494	1	37990219	C	G	0.405000001192093	0.879916906356812	0.105483166873455	1.3541441786016e-12	TRUE	reported	CD4_Memory_uns_0h_500kb_combined	69.58521995848
ENSG00000183726	rs590787	1	25303452	A	C	0.474999994039536	-0.629052877426147	0.0707669481635094	1.08873251878885e-13	TRUE	reported	CD4_Memory_uns_0h_500kb_combined	79.0156964802828
ENSG00000183780	rs7515623	1	234314629	C	T	0.349999994039536	1.08420634269714	0.0844456106424332	2.04427886110629e-21	TRUE	reported	CD4_Memory_uns_0h_500kb_combined	164.842702607894
ENSG00000183891	rs35957485	2	19890916	G	A	0.0850000008940697	1.85751962661743	0.1629319190979	1.15176129886141e-18	TRUE	reported	CD4_Memory_uns_0h_500kb_combined	129.973399039497
ENSG00000184752	rs835044	12	95003776	C	T	0.259999990463257	1.43925046920776	0.0588287524878979	1.04815256232889e-39	TRUE	reported	CD4_Memory_uns_0h_500kb_combined	598.540416617627
ENSG00000184898	rs55775354	2	151261757	G	A	0.46000000834465	-0.834294259548187	0.11339408159256	1.21853390714552e-10	TRUE	reported	CD4_Memory_uns_0h_500kb_combined	54.1324564241778
ENSG00000184986	rs10139744	14	105508359	G	A	0.239999994635582	-1.02382981777191	0.126512467861176	4.25251698452879e-12	TRUE	reported	CD4_Memory_uns_0h_500kb_combined	65.4920963831787
ENSG00000185112	rs1773221	3	194686237	G	A	0.379999995231628	0.782538294792175	0.11195470392704	6.39515656494834e-10	TRUE	reported	CD4_Memory_uns_0h_500kb_combined	48.8569675556873
ENSG00000185201	rs10751647	11	306884	T	C	0.344999998807907	0.712491512298584	0.110503993928432	7.10370727551884e-09	TRUE	reported	CD4_Memory_uns_0h_500kb_combined	41.5722413837
ENSG00000185808	rs3737424	21	37125004	C	G	0.324999988079071	0.667690873146057	0.102231092751026	4.91838223014164e-09	TRUE	reported	CD4_Memory_uns_0h_500kb_combined	42.6564661323215
ENSG00000186184	rs80295791	13	27586314	G	A	0.144999995827675	1.06875669956207	0.173631921410561	2.54301924820792e-08	TRUE	reported	CD4_Memory_uns_0h_500kb_combined	37.8877275696635
ENSG00000186230	rs2285604	19	57363586	G	C	0.435000002384186	-0.73050594329834	0.115495584905148	1.21583612970886e-08	TRUE	reported	CD4_Memory_uns_0h_500kb_combined	40.0052272800015
ENSG00000187193	rs4784710	16	56681246	C	T	0.474999994039536	0.910599887371063	0.11377190053463	6.39595892134466e-12	TRUE	reported	CD4_Memory_uns_0h_500kb_combined	64.0597380786653
ENSG00000187231	rs12105846	2	179264050	G	A	0.239999994635582	1.02619552612305	0.106669627130032	3.75570745060081e-15	TRUE	reported	CD4_Memory_uns_0h_500kb_combined	92.5504809373293
ENSG00000187624	rs28380314	17	402837	A	G	0.25	1.38712751865387	0.0776947736740112	3.69513158817354e-30	TRUE	reported	CD4_Memory_uns_0h_500kb_combined	318.749243983858
ENSG00000188372	rs6979487	7	76502328	G	A	0.349999994039536	0.803109169006348	0.126674562692642	1.13885063363826e-08	TRUE	reported	CD4_Memory_uns_0h_500kb_combined	40.1948434085961
ENSG00000188735	rs11043192	12	121771707	G	A	0.0700000002980232	1.91501808166504	0.18753807246685	2.50267231701357e-16	TRUE	reported	CD4_Memory_uns_0h_500kb_combined	104.271797909256
ENSG00000188846	rs2371183	3	40292756	T	C	0.344999998807907	-0.660718679428101	0.0967199429869652	1.29953838345332e-09	TRUE	reported	CD4_Memory_uns_0h_500kb_combined	46.6660569241858
ENSG00000189241	rs1204856	6	116263013	A	G	0.194999992847443	-0.83011782169342	0.125803455710411	3.65346734967273e-09	TRUE	reported	CD4_Memory_uns_0h_500kb_combined	43.5405924001538
ENSG00000189403	rs9551896	13	30368080	G	C	0.46000000834465	0.472415655851364	0.0787294656038284	4.95734258730442e-08	TRUE	reported	CD4_Memory_uns_0h_500kb_combined	36.0059236515861
ENSG00000196139	rs11253045	10	5212841	G	T	0.25	0.765265166759491	0.127288445830345	4.71721355235723e-08	TRUE	reported	CD4_Memory_uns_0h_500kb_combined	36.144808115643
ENSG00000196284	rs4714847	6	45263337	C	T	0.409999996423721	0.740013957023621	0.101328231394291	1.55844625584747e-10	TRUE	reported	CD4_Memory_uns_0h_500kb_combined	53.3358102113558
ENSG00000196329	rs9657890	7	150738355	C	T	0.264999985694885	-1.05963242053986	0.102527655661106	1.42288587676616e-16	TRUE	reported	CD4_Memory_uns_0h_500kb_combined	106.814059460879
ENSG00000196421	rs817338	20	63972848	T	C	0.189999997615814	1.4358412027359	0.0731541216373444	6.3027754616119e-33	TRUE	reported	CD4_Memory_uns_0h_500kb_combined	385.243414171612
ENSG00000196562	rs3091670	20	47554741	A	G	0.379999995231628	1.11528241634369	0.108809046447277	2.0987387546679e-16	TRUE	reported	CD4_Memory_uns_0h_500kb_combined	105.060557618199
ENSG00000196655	rs58709307	11	119006853	C	T	0.215000003576279	0.839579641819	0.127448171377182	3.83403020998947e-09	TRUE	reported	CD4_Memory_uns_0h_500kb_combined	43.3966875493956
ENSG00000196683	rs2240728	7	22812880	C	T	0.275000005960464	-1.01699697971344	0.0573866330087185	6.02161761252835e-30	TRUE	reported	CD4_Memory_uns_0h_500kb_combined	314.063768254112
ENSG00000196776	rs9876161	3	108040575	G	T	0.155000001192093	0.953392326831818	0.125655695796013	4.28896352427383e-11	TRUE	reported	CD4_Memory_uns_0h_500kb_combined	57.5677089401916
ENSG00000197345	rs678904	11	68848132	T	A	0.28999999165535	-0.929223358631134	0.11516147851944	4.74422805031221e-12	TRUE	reported	CD4_Memory_uns_0h_500kb_combined	65.1067134471412
ENSG00000197457	rs6062477	20	63656247	T	C	0.409999996423721	-0.587357938289642	0.0726651772856712	4.44497650715577e-12	TRUE	reported	CD4_Memory_uns_0h_500kb_combined	65.336070398468
ENSG00000197728	rs10876864	12	56007301	A	G	0.409999996423721	1.28044021129608	0.0408025421202183	8.27547185948203e-48	TRUE	reported	CD4_Memory_uns_0h_500kb_combined	984.791213833124
ENSG00000197766	rs1683592	19	867774	G	A	0.305000007152557	0.998978793621063	0.121267393231392	2.1839541323175e-12	TRUE	reported	CD4_Memory_uns_0h_500kb_combined	67.8616561133608
ENSG00000197928	rs61576844	19	53258338	T	G	0.209999993443489	-1.1065160036087	0.124650590121746	1.1513638493036e-13	TRUE	reported	CD4_Memory_uns_0h_500kb_combined	78.8000914138568
ENSG00000197958	rs10987645	9	127418944	G	C	0.409999996423721	-0.641815662384033	0.0551014505326748	3.81842231356942e-19	TRUE	reported	CD4_Memory_uns_0h_500kb_combined	135.673353179587
ENSG00000197971	rs470929	18	77011503	C	T	0.495000004768372	-0.577006697654724	0.0806200131773949	3.01365732262314e-10	TRUE	reported	CD4_Memory_uns_0h_500kb_combined	51.224293710373
ENSG00000198417	rs1875231	16	56649833	A	C	0.405000001192093	0.893960356712341	0.104997009038925	6.12540221273674e-13	TRUE	reported	CD4_Memory_uns_0h_500kb_combined	72.4907619323977
ENSG00000198468	rs11120046	1	212851760	A	T	0.425000011920929	0.921766698360443	0.0845436826348305	1.08061739040554e-17	TRUE	reported	CD4_Memory_uns_0h_500kb_combined	118.872037054456
ENSG00000198586	rs2557799	2	170983739	A	G	0.365000009536743	-0.842062175273895	0.0665171146392822	4.45671417378032e-21	TRUE	reported	CD4_Memory_uns_0h_500kb_combined	160.258662848332
ENSG00000198625	rs4951407	1	204588942	G	T	0.275000005960464	0.75661027431488	0.0879706516861916	4.1115098212845e-13	TRUE	reported	CD4_Memory_uns_0h_500kb_combined	73.9722536939246
ENSG00000198937	rs2797786	6	37534191	G	A	0.305000007152557	-0.899807810783386	0.129346400499344	7.42134321922025e-10	TRUE	reported	CD4_Memory_uns_0h_500kb_combined	48.3939222559177
ENSG00000204161	rs11101029	10	49217046	C	A	0.300000011920929	-1.07302272319794	0.112781904637814	6.11904575865106e-15	TRUE	reported	CD4_Memory_uns_0h_500kb_combined	90.518841888032
ENSG00000204237	rs9910935	17	81646923	C	T	0.455000013113022	0.654041826725006	0.10787957906723	3.79361244648786e-08	TRUE	reported	CD4_Memory_uns_0h_500kb_combined	36.7563653143312
ENSG00000204977	rs790944	13	50070345	A	C	0.155000001192093	-0.735190153121948	0.107529275119305	1.26600453793958e-09	TRUE	reported	CD4_Memory_uns_0h_500kb_combined	46.7461584701564
ENSG00000205464	rs226208	5	82307625	A	G	0.310000002384186	0.941393494606018	0.137921512126923	1.3328940793037e-09	TRUE	reported	CD4_Memory_uns_0h_500kb_combined	46.5884611610998
ENSG00000211751	rs3134901	7	142782063	T	G	0.485000014305115	-0.693489491939545	0.0972740948200226	3.41707278294217e-10	TRUE	reported	CD4_Memory_uns_0h_500kb_combined	50.8259346003072
ENSG00000211753	rs6968794	7	142691139	G	T	0.389999985694885	-1.06053781509399	0.077486976981163	5.45746368792496e-23	TRUE	reported	CD4_Memory_uns_0h_500kb_combined	187.324629004944
ENSG00000211778	rs2049788	14	21736286	G	A	0.330000013113022	-0.869365334510803	0.116748228669167	8.1373931000878e-11	TRUE	reported	CD4_Memory_uns_0h_500kb_combined	55.4503175672506
ENSG00000213512	rs4376712	1	89056829	C	T	0.495000004768372	1.01309764385223	0.105959676206112	4.92921823706969e-15	TRUE	reported	CD4_Memory_uns_0h_500kb_combined	91.415821348927
ENSG00000213859	rs3809822	17	7330793	C	G	0.234999999403954	0.841092824935913	0.138700425624847	3.77089629631915e-08	TRUE	reported	CD4_Memory_uns_0h_500kb_combined	36.7732715514783
ENSG00000214026	rs12812	11	1956322	G	A	0.165000006556511	-1.08011758327484	0.117323011159897	2.52328814981054e-14	TRUE	reported	CD4_Memory_uns_0h_500kb_combined	84.7570183488056
ENSG00000214078	rs143646210	20	35612055	G	A	0.0700000002980232	-1.5966637134552	0.188084185123444	6.87455096616342e-13	TRUE	reported	CD4_Memory_uns_0h_500kb_combined	72.0646615182333
ENSG00000214087	rs34266607	17	81669812	T	C	0.215000003576279	-1.04373979568481	0.107189297676086	2.19392852466861e-15	TRUE	reported	CD4_Memory_uns_0h_500kb_combined	94.8160010032644
ENSG00000214401	rs62060947	17	46192556	T	C	0.174999997019768	1.76671624183655	0.104749992489815	1.51561868710071e-28	TRUE	reported	CD4_Memory_uns_0h_500kb_combined	284.462879727349
ENSG00000215012	rs1053001	22	19846258	G	A	0.254999995231628	0.69000107049942	0.104793258011341	3.88885030063909e-09	TRUE	reported	CD4_Memory_uns_0h_500kb_combined	43.3543663937866
ENSG00000215845	rs111847432	1	161057974	G	A	0.109999999403954	-1.09506821632385	0.114372409880161	4.63425561727504e-15	TRUE	reported	CD4_Memory_uns_0h_500kb_combined	91.6726538580031
ENSG00000218739	rs72792835	2	37295028	T	C	0.119999997317791	-1.02635276317596	0.161537438631058	1.07257722529255e-08	TRUE	reported	CD4_Memory_uns_0h_500kb_combined	40.3689010641652
ENSG00000220205	rs11658322	17	8268011	T	C	0.264999985694885	-0.694312334060669	0.0668324381113052	1.11362968889507e-16	TRUE	reported	CD4_Memory_uns_0h_500kb_combined	107.928253875042
ENSG00000221947	rs36196590	8	70736341	G	A	0.400000005960464	0.98055636882782	0.116820402443409	1.0663641405301e-12	TRUE	reported	CD4_Memory_uns_0h_500kb_combined	70.4543371902948
ENSG00000224877	rs11655759	17	81231936	G	A	0.384999990463257	-0.800644636154175	0.112054705619812	3.18100479010711e-10	TRUE	reported	CD4_Memory_uns_0h_500kb_combined	51.0527803605049
ENSG00000225234	rs4641970	2	3466763	A	G	0.395000010728836	-0.731354355812073	0.0883201137185097	1.79306558117249e-12	TRUE	reported	CD4_Memory_uns_0h_500kb_combined	68.5703656734257
ENSG00000226899	rs10901846	10	124957702	G	A	0.254999995231628	1.41822910308838	0.10466693341732	9.73461711324196e-23	TRUE	reported	CD4_Memory_uns_0h_500kb_combined	183.600468878833
ENSG00000227191	rs78014307	7	38227678	T	G	0.104999996721745	-1.00238835811615	0.15477043390274	6.25463453503752e-09	TRUE	reported	CD4_Memory_uns_0h_500kb_combined	41.9465288309769
ENSG00000228696	rs2696466	17	46212466	A	G	0.395000010728836	0.897120416164398	0.117615476250648	3.57070969234855e-11	TRUE	reported	CD4_Memory_uns_0h_500kb_combined	58.1798420012934
ENSG00000228716	rs374288546	5	80600556	T	A	0.254999995231628	-0.910433351993561	0.126468017697334	2.49580218611612e-10	TRUE	reported	CD4_Memory_uns_0h_500kb_combined	51.8244730776279
ENSG00000229043	rs7784607	7	1139058	G	A	0.354999989271164	0.835812389850616	0.119338691234589	6.00793279935186e-10	TRUE	reported	CD4_Memory_uns_0h_500kb_combined	49.051813461227
ENSG00000229999	rs6001898	22	40393212	A	G	0.209999993443489	-1.06552577018738	0.0837673544883728	3.42371766222742e-21	TRUE	reported	CD4_Memory_uns_0h_500kb_combined	161.799924901504
ENSG00000230148	rs1987164	17	48491690	G	A	0.485000014305115	-0.877032876014709	0.10680715739727	2.46621341229741e-12	TRUE	reported	CD4_Memory_uns_0h_500kb_combined	67.4265646761806
ENSG00000231177	rs2544005	3	10281574	T	C	0.405000001192093	-0.719491004943848	0.116031929850578	2.08774571727706e-08	TRUE	reported	CD4_Memory_uns_0h_500kb_combined	38.4499435474056
ENSG00000231621	rs7592511	2	197313250	A	G	0.365000009536743	1.26183438301086	0.0720132142305374	1.26727724925621e-29	TRUE	reported	CD4_Memory_uns_0h_500kb_combined	307.029653820563
ENSG00000231663	rs58658683	1	234390135	T	A	0.100000001490116	1.20267164707184	0.188749209046364	9.90716168386952e-09	TRUE	reported	CD4_Memory_uns_0h_500kb_combined	40.5997972197135
ENSG00000232388	rs6035070	20	18552796	A	G	0.144999995827675	0.866511225700378	0.140748471021652	2.53037330513322e-08	TRUE	reported	CD4_Memory_uns_0h_500kb_combined	37.9019029588817
ENSG00000233016	rs11145844	9	136719546	C	T	0.0949999988079071	-2.05678558349609	0.126674637198448	1.72229887047162e-27	TRUE	reported	CD4_Memory_uns_0h_500kb_combined	263.632349974416
ENSG00000235750	rs2269650	1	175160555	G	T	0.370000004768372	0.704212665557861	0.0978444069623947	2.51446827318105e-10	TRUE	reported	CD4_Memory_uns_0h_500kb_combined	51.8007029057741
ENSG00000236935	rs479777	11	64340005	T	C	0.310000002384186	1.10466051101685	0.147124409675598	6.14403799609088e-11	TRUE	reported	CD4_Memory_uns_0h_500kb_combined	56.3752125132502
ENSG00000237651	rs1729660	2	61138677	C	T	0.449999988079071	1.03901731967926	0.0825551524758339	6.13810023778449e-21	TRUE	reported	CD4_Memory_uns_0h_500kb_combined	158.400740044501
ENSG00000237945	rs7278695	21	33984633	A	G	0.400000005960464	0.865459561347961	0.0940330699086189	2.55343972677017e-14	TRUE	reported	CD4_Memory_uns_0h_500kb_combined	84.7095414634595
ENSG00000239672	rs11869537	17	51147922	T	C	0.354999989271164	0.931644856929779	0.105996862053871	1.72387460140574e-13	TRUE	reported	CD4_Memory_uns_0h_500kb_combined	77.2528952254191
ENSG00000240344	rs2136600	2	200877622	C	T	0.25	-1.11405384540558	0.11127857863903	6.24502584360528e-16	TRUE	reported	CD4_Memory_uns_0h_500kb_combined	100.228036973511
ENSG00000241945	rs2838466	21	44015306	A	T	0.200000002980232	1.18720042705536	0.124406293034554	5.3602643862512e-15	TRUE	reported	CD4_Memory_uns_0h_500kb_combined	91.0674947387482
ENSG00000243150	rs827119	3	158321793	A	G	0.0599999986588955	-1.58691620826721	0.209623724222183	4.63474938544022e-11	TRUE	reported	CD4_Memory_uns_0h_500kb_combined	57.3095669561249
ENSG00000243927	rs9977699	21	33978601	C	T	0.435000002384186	0.523271381855011	0.0777633264660835	2.04869137636886e-09	TRUE	reported	CD4_Memory_uns_0h_500kb_combined	45.2797798703352
ENSG00000244459	rs12505677	4	1607081	T	C	0.439999997615814	-0.867576837539673	0.129877060651779	2.54705588904321e-09	TRUE	reported	CD4_Memory_uns_0h_500kb_combined	44.6222017132732
ENSG00000244752	rs6519611	22	25449888	C	G	0.0750000029802322	2.40068936347961	0.10138625651598	1.12797747053831e-38	TRUE	reported	CD4_Memory_uns_0h_500kb_combined	560.67831664431
ENSG00000245954	rs13140099	4	152101223	G	A	0.314999997615814	-1.21792924404144	0.0818377956748009	3.82215814254413e-25	TRUE	reported	CD4_Memory_uns_0h_500kb_combined	221.480895655552
ENSG00000246174	rs1263578	11	78156003	C	G	0.405000001192093	-0.845768690109253	0.1017692014575	1.56251616458334e-12	TRUE	reported	CD4_Memory_uns_0h_500kb_combined	69.0669811671894
ENSG00000246366	rs7831792	8	70653121	A	G	0.495000004768372	-0.800314903259277	0.123177349567413	5.71151719143644e-09	TRUE	reported	CD4_Memory_uns_0h_500kb_combined	42.2143492140829
ENSG00000248489	rs327811	5	98935471	A	G	0.379999995231628	0.96232944726944	0.101754374802113	7.94472057087182e-15	TRUE	reported	CD4_Memory_uns_0h_500kb_combined	89.4419729104705
ENSG00000248905	rs345786	15	33102359	T	A	0.224999994039536	1.65535652637482	0.083553820848465	3.32122575849642e-33	TRUE	reported	CD4_Memory_uns_0h_500kb_combined	392.509761215635
ENSG00000249859	rs16902517	8	127995933	T	G	0.310000002384186	1.03875744342804	0.101703703403473	2.47755075459385e-16	TRUE	reported	CD4_Memory_uns_0h_500kb_combined	104.316921653661
ENSG00000251022	rs3940815	4	82915572	T	A	0.270000010728836	-0.879305005073547	0.1152653247118	3.55513849133712e-11	TRUE	reported	CD4_Memory_uns_0h_500kb_combined	58.1944722838792
ENSG00000251580	rs2285864	4	6668588	C	T	0.150000005960464	-1.35991227626801	0.134082362055779	3.43016972278716e-16	TRUE	reported	CD4_Memory_uns_0h_500kb_combined	102.867570854663
ENSG00000251661	rs7944394	11	323649	C	T	0.479999989271164	-0.88798189163208	0.109706483781338	4.22448340537976e-12	TRUE	reported	CD4_Memory_uns_0h_500kb_combined	65.5154347922566
ENSG00000254397	rs2290423	11	9428830	G	T	0.485000014305115	-1.15259063243866	0.085490882396698	1.29861914758429e-22	TRUE	reported	CD4_Memory_uns_0h_500kb_combined	181.765130157942
ENSG00000254682	rs28364617	11	71448718	G	T	0.215000003576279	-1.03839612007141	0.107579745352268	3.24181652829228e-15	TRUE	reported	CD4_Memory_uns_0h_500kb_combined	93.1676389111219
ENSG00000256940	rs1058735	11	64232938	C	G	0.200000002980232	1.00626301765442	0.125999107956886	6.92893155428378e-12	TRUE	reported	CD4_Memory_uns_0h_500kb_combined	63.7805239469942
ENSG00000258289	rs8019971	14	64907746	C	T	0.200000002980232	0.910710692405701	0.131717920303345	8.97563409350011e-10	TRUE	reported	CD4_Memory_uns_0h_500kb_combined	47.8047598748053
ENSG00000258512	rs148956880	14	101713044	G	A	0.0649999976158142	-1.5258070230484	0.235274776816368	6.02244223995979e-09	TRUE	reported	CD4_Memory_uns_0h_500kb_combined	42.0579866557062
ENSG00000259865	rs6662770	1	247181736	A	T	0.389999985694885	-0.618641197681427	0.0960016176104546	7.2164043597789e-09	TRUE	reported	CD4_Memory_uns_0h_500kb_combined	41.5260453722597
ENSG00000260349	rs12918271	16	9106690	T	C	0.200000002980232	-0.84766036272049	0.124748505651951	1.52782120755931e-09	TRUE	reported	CD4_Memory_uns_0h_500kb_combined	46.171400433688
ENSG00000260708	rs5769136	22	46760806	T	C	0.379999995231628	-0.895969867706299	0.0999186709523201	7.60274729614211e-14	TRUE	reported	CD4_Memory_uns_0h_500kb_combined	80.406935589255
ENSG00000261669	rs8048855	16	24819518	T	G	0.219999998807907	-0.938977122306824	0.149554550647736	1.48913097157308e-08	TRUE	reported	CD4_Memory_uns_0h_500kb_combined	39.4194678814695
ENSG00000263272	rs57745425	17	5424208	C	T	0.245000004768372	0.948485136032104	0.121441163122654	1.55102146521744e-11	TRUE	reported	CD4_Memory_uns_0h_500kb_combined	60.9999139635541
ENSG00000264745	rs28719844	18	24001734	G	C	0.185000002384186	-0.67630922794342	0.111581817269325	3.81980180758045e-08	TRUE	reported	CD4_Memory_uns_0h_500kb_combined	36.7370065734993
ENSG00000267838	rs28377489	19	54431469	C	A	0.314999997615814	-1.10304296016693	0.122693113982677	6.82964781808369e-14	TRUE	reported	CD4_Memory_uns_0h_500kb_combined	80.8247697754755
ENSG00000268001	rs16981882	19	48252010	T	C	0.209999993443489	-1.25875091552734	0.101283319294453	1.22136466115863e-20	TRUE	reported	CD4_Memory_uns_0h_500kb_combined	154.455631466273
ENSG00000269343	rs10424027	19	57843168	A	G	0.314999997615814	0.695801496505737	0.110991887748241	1.55241296679838e-08	TRUE	reported	CD4_Memory_uns_0h_500kb_combined	39.2996100481125
ENSG00000269893	rs658642	4	118279119	C	T	0.46000000834465	1.00341987609863	0.0602531470358372	3.42618068853736e-28	TRUE	reported	CD4_Memory_uns_0h_500kb_combined	277.335796374702
ENSG00000271952	rs200076428	2	10881342	G	A	0.115000002086163	2.12224221229553	0.085285060107708	3.02597027889303e-40	TRUE	reported	CD4_Memory_uns_0h_500kb_combined	619.218577571156
ENSG00000271964	rs9845427	3	16309135	C	A	0.144999995827675	1.29610121250153	0.145585551857948	1.0225857032608e-13	TRUE	reported	CD4_Memory_uns_0h_500kb_combined	79.2576661370788
ENSG00000272211	rs16844650	2	196080661	C	T	0.224999994039536	-1.19089269638062	0.105887934565544	2.29570913973144e-18	TRUE	reported	CD4_Memory_uns_0h_500kb_combined	126.488869004474
ENSG00000274979	rs12423794	12	69319238	G	A	0.439999997615814	-0.855051457881927	0.0835168361663818	2.21523002811322e-16	TRUE	reported	CD4_Memory_uns_0h_500kb_combined	104.818136909982
ENSG00000276045	rs7398511	12	121634923	C	A	0.189999997615814	0.804545521736145	0.122791171073914	4.48420444845732e-09	TRUE	reported	CD4_Memory_uns_0h_500kb_combined	42.930600274047
ENSG00000277149	rs78439690	7	72718240	T	G	0.170000001788139	0.907234907150269	0.146539002656937	2.17769649685402e-08	TRUE	reported	CD4_Memory_uns_0h_500kb_combined	38.3294900359179
ENSG00000279159	rs4630869	22	29861044	C	G	0.365000009536743	0.835534512996674	0.10110242664814	1.93422774379281e-12	TRUE	reported	CD4_Memory_uns_0h_500kb_combined	68.2976291973207
ENSG00000280670	rs781066	1	45477484	T	C	0.319999992847443	1.07912826538086	0.109176769852638	1.11831713998216e-15	TRUE	reported	CD4_Memory_uns_0h_500kb_combined	97.6979957218258
ENSG00000003402	rs10184098	2	201139467	G	C	0.227272734045982	-1.06223273277283	0.0434665083885193	2.11368928959525e-39	TRUE	reported	CD4_Naive_stim_16h_500kb_combined	597.213820858754
ENSG00000005059	rs5030539	4	109700664	G	A	0.419191926717758	-0.377077847719193	0.0439398810267448	4.89135199072268e-13	TRUE	reported	CD4_Naive_stim_16h_500kb_combined	73.6451728393452
ENSG00000006282	rs8076470	17	50548467	C	T	0.32323232293129	-0.853630363941193	0.102797336876392	1.74311734115465e-12	TRUE	reported	CD4_Naive_stim_16h_500kb_combined	68.956622558561
ENSG00000008018	rs2345478	6	170594412	C	A	0.439393937587738	-0.186889544129372	0.0267792697995901	7.04945547323087e-10	TRUE	reported	CD4_Naive_stim_16h_500kb_combined	48.7048878678721
ENSG00000010030	rs77953031	6	36429131	T	G	0.383838385343552	-0.602950811386108	0.0844091176986694	3.37989019827441e-10	TRUE	reported	CD4_Naive_stim_16h_500kb_combined	51.0252388508671
ENSG00000013573	rs2075322	12	31096927	C	G	0.398989886045456	-0.832222700119019	0.0865278318524361	4.25848708473133e-15	TRUE	reported	CD4_Naive_stim_16h_500kb_combined	92.5054823511503
ENSG00000015532	rs144232687	17	50413584	C	T	0.267676770687103	0.798884689807892	0.12255797535181	5.41426064080618e-09	TRUE	reported	CD4_Naive_stim_16h_500kb_combined	42.489834624439
ENSG00000022556	rs112777137	19	55028915	G	C	0.191919192671776	1.03175508975983	0.146284684538841	5.06086345006673e-10	TRUE	reported	CD4_Naive_stim_16h_500kb_combined	49.7456970814324
ENSG00000026297	rs444210	6	166976754	G	A	0.459595948457718	1.05059742927551	0.058283694088459	2.93568551402434e-30	TRUE	reported	CD4_Naive_stim_16h_500kb_combined	324.92155832886
ENSG00000029639	rs9371371	6	155303970	G	A	0.434343427419662	0.837184429168701	0.103239431977272	4.24631048330348e-12	TRUE	reported	CD4_Naive_stim_16h_500kb_combined	65.758374887113
ENSG00000033178	rs12498800	4	67645598	G	A	0.419191926717758	0.824797868728638	0.0736083015799522	3.26035067874926e-18	TRUE	reported	CD4_Naive_stim_16h_500kb_combined	125.557154879515
ENSG00000035115	rs55742348	2	217563	T	A	0.363636374473572	-0.783509254455566	0.0695044100284576	2.41240028247541e-18	TRUE	reported	CD4_Naive_stim_16h_500kb_combined	127.076000729931
ENSG00000035141	rs2618232	2	70314287	A	G	0.424242436885834	-0.220102041959763	0.0253122393041849	2.90434751101223e-13	TRUE	reported	CD4_Naive_stim_16h_500kb_combined	75.6113527359088
ENSG00000036257	rs1523918	2	224519711	A	G	0.454545468091965	0.31817227602005	0.050034299492836	1.08681208991747e-08	TRUE	reported	CD4_Naive_stim_16h_500kb_combined	40.4379398286434
ENSG00000036448	rs2099746	8	2147517	T	G	0.419191926717758	0.814798951148987	0.11255557090044	2.19739530760413e-10	TRUE	reported	CD4_Naive_stim_16h_500kb_combined	52.4043009792933
ENSG00000038002	rs4690522	4	177439897	C	A	0.34343433380127	-0.857084155082703	0.0977549105882645	2.08635591527797e-13	TRUE	reported	CD4_Naive_stim_16h_500kb_combined	76.8722808576746
ENSG00000041357	rs951984	15	78428573	T	A	0.292929291725159	0.298531323671341	0.0448190756142139	2.89322032166277e-09	TRUE	reported	CD4_Naive_stim_16h_500kb_combined	44.3663829096414
ENSG00000047662	rs13131947	4	17711161	T	C	0.34343433380127	1.08063566684723	0.0849265977740288	4.16992670305762e-21	TRUE	reported	CD4_Naive_stim_16h_500kb_combined	161.909056691061
ENSG00000048162	rs13179981	5	176382992	G	A	0.0909090936183929	0.353123396635056	0.0335585176944733	6.98508161325721e-17	TRUE	reported	CD4_Naive_stim_16h_500kb_combined	110.725448365757
ENSG00000049239	rs112987903	1	9270962	G	A	0.191919192671776	0.796535909175873	0.114432200789452	7.6431044591379e-10	TRUE	reported	CD4_Naive_stim_16h_500kb_combined	48.4522799270513
ENSG00000049449	rs477838	11	32079735	A	G	0.237373739480972	-0.405237227678299	0.0597298555076122	1.67391239623736e-09	TRUE	reported	CD4_Naive_stim_16h_500kb_combined	46.0294454720001
ENSG00000055950	rs10883565	10	100943677	T	C	0.232323229312897	0.908890843391418	0.0907677784562111	7.0249474868968e-16	TRUE	reported	CD4_Naive_stim_16h_500kb_combined	100.267467033217
ENSG00000057608	rs72772358	10	5775664	T	A	0.242424249649048	-0.4122134745121	0.0653832107782364	1.37774325087079e-08	TRUE	reported	CD4_Naive_stim_16h_500kb_combined	39.7476887679021
ENSG00000059573	rs12359272	10	95605406	G	A	0.34343433380127	0.37681046128273	0.054496206343174	9.39627405100576e-10	TRUE	reported	CD4_Naive_stim_16h_500kb_combined	47.8094075060746
ENSG00000060138	rs12317203	12	10723460	G	T	0.318181812763214	-0.312290132045746	0.0502571128308773	2.04191233837102e-08	TRUE	reported	CD4_Naive_stim_16h_500kb_combined	38.6119247704014
ENSG00000063854	rs2575339	16	1803858	C	T	0.297979801893234	0.609449148178101	0.0852200910449028	3.25671411324869e-10	TRUE	reported	CD4_Naive_stim_16h_500kb_combined	51.1435607011684
ENSG00000065268	rs11666595	19	988019	A	G	0.489898979663849	0.620818793773651	0.053544208407402	5.78299822426074e-19	TRUE	reported	CD4_Naive_stim_16h_500kb_combined	134.432633535893
ENSG00000065600	rs6540738	1	212383766	T	A	0.434343427419662	0.730821967124939	0.120608627796173	3.97191933381303e-08	TRUE	reported	CD4_Naive_stim_16h_500kb_combined	36.716936053427
ENSG00000067334	rs12029637	1	93869335	A	G	0.409090906381607	-0.339178115129471	0.0455122627317905	8.39820863538545e-11	TRUE	reported	CD4_Naive_stim_16h_500kb_combined	55.5390937708631
ENSG00000068097	rs1078378	17	60078969	A	G	0.0959595963358879	1.01441812515259	0.140631273388863	2.46716302079703e-10	TRUE	reported	CD4_Naive_stim_16h_500kb_combined	52.0319595906356
ENSG00000070770	rs35580381	16	58163061	T	G	0.196969702839851	-1.19113719463348	0.0990296304225922	8.57346338410516e-20	TRUE	reported	CD4_Naive_stim_16h_500kb_combined	144.674921657477
ENSG00000072756	rs3806679	3	3180226	T	G	0.121212124824524	0.683069348335266	0.104902721941471	5.58234182639008e-09	TRUE	reported	CD4_Naive_stim_16h_500kb_combined	42.3990456007637
ENSG00000074071	rs2575371	16	1765945	T	C	0.393939405679703	0.212938830256462	0.0299996770918369	4.13807087623075e-10	TRUE	reported	CD4_Naive_stim_16h_500kb_combined	50.3821350598868
ENSG00000074201	rs2032415	11	77870370	T	A	0.141414135694504	0.930602610111237	0.10776437073946	3.82214141537438e-13	TRUE	reported	CD4_Naive_stim_16h_500kb_combined	74.5724030074327
ENSG00000074935	rs12191133	6	112089133	A	G	0.30303031206131	-0.360850661993027	0.0571031309664249	1.29242976920647e-08	TRUE	reported	CD4_Naive_stim_16h_500kb_combined	39.9332971818667
ENSG00000075914	rs1395388	3	44907182	G	C	0.0656565651297569	0.644662261009216	0.0929749086499214	8.62255670486164e-10	TRUE	reported	CD4_Naive_stim_16h_500kb_combined	48.0765144140704
ENSG00000076924	rs4134838	19	7626115	G	C	0.181818187236786	-0.90114414691925	0.132836773991585	1.67878046100413e-09	TRUE	reported	CD4_Naive_stim_16h_500kb_combined	46.0205593023167
ENSG00000079263	rs11894859	2	230323002	G	A	0.151515156030655	-0.6216801404953	0.0894153267145157	7.92223980151477e-10	TRUE	reported	CD4_Naive_stim_16h_500kb_combined	48.3403791815311
ENSG00000079332	rs10823488	10	70141266	A	G	0.449494957923889	0.481441289186478	0.0666223764419556	2.3260908569782e-10	TRUE	reported	CD4_Naive_stim_16h_500kb_combined	52.2211494046916
ENSG00000079785	rs13388204	2	15611457	G	A	0.409090906381607	0.290181875228882	0.0475695505738258	3.33457643316442e-08	TRUE	reported	CD4_Naive_stim_16h_500kb_combined	37.2119534619667
ENSG00000080546	rs11153158	6	109054915	T	C	0.106060609221458	0.649269640445709	0.0891478136181831	1.8028882759175e-10	TRUE	reported	CD4_Naive_stim_16h_500kb_combined	53.0430879585355
ENSG00000081665	rs737195	19	19775388	A	G	0.227272734045982	0.706748723983765	0.0814541354775429	3.16603020331294e-13	TRUE	reported	CD4_Naive_stim_16h_500kb_combined	75.2841911799532
ENSG00000083642	rs13378546	13	32631522	C	T	0.363636374473572	-0.624602496623993	0.0608557760715485	2.25456096486338e-16	TRUE	reported	CD4_Naive_stim_16h_500kb_combined	105.342548611264
ENSG00000084072	rs14528	1	39753608	T	C	0.398989886045456	-0.607843339443207	0.0923834443092346	4.13861749331917e-09	TRUE	reported	CD4_Naive_stim_16h_500kb_combined	43.2907414945074
ENSG00000084207	rs4930436	11	67561866	G	A	0.479797959327698	-0.54778927564621	0.0388153344392776	1.18910965940777e-23	TRUE	reported	CD4_Naive_stim_16h_500kb_combined	199.168377864801
ENSG00000085063	rs11032360	11	33733399	T	C	0.060606062412262	-1.35578489303589	0.213857218623161	1.18268513670565e-08	TRUE	reported	CD4_Naive_stim_16h_500kb_combined	40.1914572020181
ENSG00000086061	rs10813918	9	32996372	T	C	0.404040396213531	-0.554614782333374	0.0380134209990501	1.67561544414053e-24	TRUE	reported	CD4_Naive_stim_16h_500kb_combined	212.867309315572
ENSG00000086062	rs1969976	9	33120206	A	G	0.287878781557083	0.781578719615936	0.0900729820132256	3.15842813535424e-13	TRUE	reported	CD4_Naive_stim_16h_500kb_combined	75.2933066220015
ENSG00000087074	rs10416922	19	48883541	T	C	0.368686854839325	0.36160084605217	0.0587274916470051	2.60738852670934e-08	TRUE	reported	CD4_Naive_stim_16h_500kb_combined	37.9119368550402
ENSG00000087077	rs314370	7	100855586	T	C	0.202020198106766	-0.519940078258514	0.0802924409508705	6.53304091969622e-09	TRUE	reported	CD4_Naive_stim_16h_500kb_combined	41.9331288336783
ENSG00000088179	rs13414110	2	119901443	C	T	0.34343433380127	-0.412154197692871	0.053557027131319	2.79149730407984e-11	TRUE	reported	CD4_Naive_stim_16h_500kb_combined	59.2224719352358
ENSG00000089012	rs3746721	20	1630248	G	A	0.222222223877907	-0.761173009872437	0.110727980732918	1.12359865410539e-09	TRUE	reported	CD4_Naive_stim_16h_500kb_combined	47.2554606098392
ENSG00000089335	rs10402621	19	34723639	A	G	0.101010099053383	-0.621976137161255	0.0976865217089653	1.04967036291031e-08	TRUE	reported	CD4_Naive_stim_16h_500kb_combined	40.5394781045992
ENSG00000090487	rs11637896	15	64956345	C	T	0.368686854839325	-0.593178868293762	0.0822461768984795	2.47918159632202e-10	TRUE	reported	CD4_Naive_stim_16h_500kb_combined	52.016353452032
ENSG00000091136	rs7811034	7	107874560	A	G	0.419191926717758	-0.922837018966675	0.0678450763225555	9.98466754531718e-23	TRUE	reported	CD4_Naive_stim_16h_500kb_combined	185.017728407467
[truncated: 7,645 more rows]
