# Supplementary material for: Dynamic genetic regulation of CD4+ T cells in obstructive sleep apnea: integrating context-specific eQTL, Mendelian randomization, single-cell sequencing, and experimental validation
Source: Front Immunol. 2025 Dec 17;16:1691347. doi: 10.3389/fimmu.2025.1691347 (PMC12753881; doi:10.3389/fimmu.2025.1691347)
Supplement: Supplementary file 1 [file Supplementaryfile1.zip › Supplementary files/Supplementary Material 1/alleqtl(不止drug)_5e-8_0.01_10000kb.csv]

	SNP	eaf.exposure	chr.exposure	pos.exposure	effect_allele.exposure	other_allele.exposure	exposure	pval.exposure	samplesize.exposure	beta.exposure	se.exposure	id.exposure	F
1	rs13058560	0.135619622	22	42955655	A	G	7SK	7.72E-09	3831	0.19267354	0.03336685	7SK	33.34369583
2	rs6673519	0.760423373	1	33815778	T	C	7SK	1.14E-40	5415	-0.30061103	0.022513127	7SK	178.2945962
3	rs876908	0.534913565	5	179272495	T	A	7SK	8.41E-14	3831	0.170958979	0.022904472	7SK	55.71129599
4	rs7498491	0.344642717	16	28844068	T	A	A-575C2.4	1.34E-19	4358	-0.204130046	0.022538124	A-575C2.4	82.03106292
5	rs28840697	0.086517911	19	58825728	A	C	A1BG-AS1	4.39E-08	16987	0.105649656	0.019298503	A1BG-AS1	29.970151
6	rs57201473	0.948763318	19	58851686	A	G	A1BG-AS1	1.43E-89	17106	-0.492066476	0.024521178	A1BG-AS1	402.6844842
7	rs10771307	0.334144868	12	9218201	T	G	A2M-AS1	6.89E-154	5501	0.534121402	0.020211889	A2M-AS1	698.3387667
8	rs11050268	0.094047127	12	9484531	A	G	A2M-AS1	6.31E-09	5502	-0.189691635	0.032658719	A2M-AS1	33.73634798
9	rs11050592	0.081301427	12	9529340	A	G	A2M-AS1	2.11E-10	5502	0.221620012	0.034881014	A2M-AS1	40.36823349
10	rs149835030	0.018209376	12	9185591	G	A	A2M-AS1	3.57E-09	4992	-0.441830986	0.074849817	A2M-AS1	34.8442286
11	rs7971932	0.64565398	12	9157346	A	G	A2M-AS1	9.76E-31	5492	-0.229920196	0.019948307	A2M-AS1	132.8440647
12	rs11049928	0.05348377	12	9426171	C	T	A2M	2.56E-10	26279	0.122594203	0.019386774	A2M	39.98791626
13	rs61916006	0.717041493	12	9185610	G	A	A2M	4.67E-102	26101	-0.208415472	0.009716792	A2M	460.0596027
14	rs10771386	0.280988148	12	9321907	G	C	A2MP1	2.28E-11	4994	0.148865143	0.022261207	A2MP1	44.71864357
15	rs11046949	0.234685399	12	8883322	G	A	A2MP1	1.89E-08	4978	-0.132934899	0.023648006	A2MP1	31.60013704
16	rs11049928	0.05348377	12	9426171	C	T	A2MP1	1.39E-17	4993	0.379667949	0.044476354	A2MP1	72.87012523
17	rs12828013	0.717343703	12	9158317	T	C	A2MP1	0.00E+00	4988	-0.87998216	0.022234573	A2MP1	1566.354822
18	rs3176809	0.05215301	12	9903558	A	G	A2MP1	1.75E-16	4153	-0.406538051	0.049350917	A2MP1	67.85970197
19	rs34874995	0.761706073	1	33792698	C	G	A3GALT2P	8.30E-106	22594	0.241229298	0.011041758	A3GALT2P	477.2914524
20	rs697147	0.590362004	1	33152342	G	A	A3GALT2P	1.23E-08	20469	-0.057245286	0.010050262	A3GALT2P	32.44327531
21	rs112083945	0.078530178	22	43165729	A	G	A4GALT	2.91E-14	31568	-0.11247431	0.014794579	A4GALT	57.79648844
22	rs137025	0.183905048	22	42955753	G	C	A4GALT	8.13E-13	28076	0.077984563	0.010893068	A4GALT	51.25271265
23	rs147903635	0.019743863	22	42809613	T	C	A4GALT	8.51E-13	12571	0.324253181	0.045332977	A4GALT	51.16111616
24	rs5751359	0.603525512	22	43148092	G	A	A4GALT	6.47E-156	27398	0.232318835	0.008733134	A4GALT	707.6664304
25	rs6002747	0.497654928	22	42874631	G	A	A4GALT	8.89E-11	18081	-0.068202209	0.010517404	A4GALT	42.0513332
26	rs6002920	0.094673651	22	43102937	G	A	A4GALT	0.00E+00	31228	0.583777987	0.013667711	A4GALT	1824.331911
27	rs8140914	0.026680581	22	42314392	T	C	A4GALT	2.23E-09	30468	0.150327652	0.025138403	A4GALT	35.76040098
28	rs9611877	0.030449305	22	43156006	A	G	A4GALT	2.48E-37	26931	0.320187435	0.025077533	A4GALT	163.0192718
29	rs10846815	0.140104186	12	125532015	A	G	AACS	3.14E-77	31566	-0.213287488	0.011466391	AACS	346.0009289
30	rs10846832	0.6064273	12	125606427	C	G	AACS	4.86E-57	31478	0.129846391	0.008157923	AACS	253.3381313
31	rs149676361	0.016120507	12	125557433	C	A	AACS	8.60E-11	16427	0.284308774	0.043807207	AACS	42.12010017
32	rs4765012	0.282364532	12	125474880	T	G	AACS	1.24E-26	30450	-0.096157429	0.009001903	AACS	114.1029908
33	rs4765238	0.460825723	12	125753765	C	A	AACS	4.05E-08	31355	0.043971183	0.00801122	AACS	30.1258274
34	rs962599	0.182580245	12	125701522	T	A	AACS	1.14E-09	30902	-0.063398808	0.010412194	AACS	37.07470316
35	rs7034729	0.12698173	9	99476080	G	A	AAED1	3.56E-44	25573	-0.185143692	0.013280422	AAED1	194.354271
36	rs117487842	0.030521504	15	68250894	T	C	AAGAB	1.03E-18	23827	-0.23519734	0.026630435	AAGAB	78.00245836
37	rs12916167	0.256982713	15	67803778	T	C	AAGAB	2.12E-95	26081	-0.207651262	0.010020086	AAGAB	429.4634927
38	rs146831751	0.016581197	15	68021847	A	G	AAGAB	7.20E-13	16935	0.305341292	0.042551533	AAGAB	51.49210615
39	rs183843811	0.027889785	15	67443819	T	C	AAGAB	4.00E-09	1488	0.655052132	0.111327691	AAGAB	34.62145581
40	rs34883292	0.037117816	15	68332530	G	A	AAGAB	9.19E-22	24346	-0.229777862	0.023971401	AAGAB	91.88180842
41	rs56375023	0.239015552	15	67448363	A	G	AAGAB	2.26E-71	26079	-0.183404497	0.010266882	AAGAB	319.1117673
42	rs6494636	0.490707399	15	67476318	G	C	AAGAB	0.00E+00	25414	-0.365503622	0.008872653	AAGAB	1696.97864
43	rs76500746	0.020595677	15	67356651	A	G	AAGAB	2.01E-25	22789	-0.343660313	0.032980203	AAGAB	108.5805691
44	rs77431487	0.014756377	15	68291489	A	G	AAGAB	1.22E-14	16080	0.356732799	0.046246652	AAGAB	59.50116751
45	rs79350616	0.032309674	15	68176672	A	G	AAGAB	5.70E-25	23826	0.267378007	0.025907466	AAGAB	106.5127236
46	rs8028147	0.23711902	15	67418233	A	G	AAGAB	4.39E-22	26196	-0.099243136	0.010272022	AAGAB	93.34457369
47	rs12419883	0.888693512	11	77699092	A	C	AAMDC	1.74E-78	4523	-0.626995046	0.03342993	AAMDC	351.7687734
48	rs74382946	0.076654024	11	77443206	G	C	AAMDC	4.79E-10	7931	0.185811871	0.029844982	AAMDC	38.76182979
49	rs4791	0.423214286	2	219138940	C	T	AAMP	1.31E-30	31675	-0.092484155	0.008041541	AAMP	132.2684014
50	rs885140	0.352420213	17	74479814	T	C	AANAT	1.29E-102	23367	0.208268053	0.009682923	AANAT	462.628472
51	rs115989692	0.033250705	20	34739488	G	T	AAR2	0.00E+00	21730	-1.055138223	0.026754558	AAR2	1555.332155
52	rs6067465	0.583317144	20	34961245	C	A	AAR2	1.61E-09	18922	-0.06290524	0.010426686	AAR2	36.39829641
53	rs73103408	0.198651212	20	34804938	A	G	AAR2	1.14E-10	22057	0.076934261	0.011933158	AAR2	41.56509631
54	rs11075762	0.104404937	16	70372339	T	C	AARS	1.09E-45	31568	0.184653312	0.013015028	AARS	201.2908296
55	rs12932251	0.538587622	16	70657274	C	T	AARS	1.82E-13	30394	-0.059890107	0.008136137	AARS	54.1843256
56	rs3896844	0.102994887	16	70019918	C	A	AARS	2.24E-08	22872	-0.086028311	0.015382525	AARS	31.27717599
57	rs77790607	0.032120509	16	70293562	C	T	AARS	1.18E-08	24891	-0.144947938	0.025419206	AARS	32.51622512
58	rs1044690	0.763271162	6	44245241	C	G	AARS2	1.32E-24	31561	-0.095874289	0.009363638	AARS2	104.8371199
59	rs35773026	0.689742441	17	41128370	A	T	AARSD1	1.42E-35	22325	0.127357948	0.010230211	AARSD1	154.9825933
60	rs114763852	0.052891111	4	57459503	A	G	AASDH	3.05E-13	19879	-0.163398871	0.022407656	AASDH	53.17472416
61	rs11725518	0.117199965	4	57400231	T	C	AASDH	8.59E-129	27639	-0.319256648	0.013222967	AASDH	582.937603
62	rs139805010	0.015636276	4	57217296	C	T	AASDH	7.83E-25	17546	-0.442741228	0.043028031	AASDH	105.8758683
63	rs147228333	0.016779144	4	57246729	C	T	AASDH	5.97E-20	15892	-0.399350972	0.04367021	AASDH	83.62553918
64	rs17813264	0.022880882	4	57388898	A	G	AASDH	1.43E-15	28304	-0.22438859	0.02810936	AASDH	63.72350039
65	rs192274832	0.018875293	4	57216592	T	C	AASDH	2.43E-22	24280	-0.324192419	0.033346611	AASDH	94.5153405
66	rs28436241	0.086100334	4	57168398	A	G	AASDH	3.90E-11	27241	-0.100917282	0.01527291	AASDH	43.66037939
67	rs4362880	0.019044882	4	57316066	A	G	AASDH	1.08E-11	24214	0.225905852	0.033245894	AASDH	46.17202593
68	rs4865131	0.622590101	4	57498446	C	T	AASDH	5.58E-15	31684	0.064029577	0.008195156	AASDH	61.04453858
69	rs73157739	0.024899445	4	57297689	A	G	AASDH	3.81E-75	31180	0.471390914	0.025699662	AASDH	336.4399746
70	rs9993277	0.331112808	4	57174134	A	G	AASDH	0.00E+00	31270	0.347445337	0.008496824	AASDH	1672.090309
71	rs184048631	0.102145338	11	105993333	T	C	AASDHPPT	2.37E-67	27608	0.243665649	0.014052553	AASDHPPT	300.6617306
72	rs72990168	0.062410357	11	105461883	G	A	AASDHPPT	5.81E-09	31355	0.096111759	0.016508091	AASDHPPT	33.8968501
73	rs75626880	0.041686405	11	106025959	T	C	AASDHPPT	8.48E-20	4222	-0.495838954	0.054447111	AASDHPPT	82.93380743
74	rs79654689	0.033560553	11	106054944	T	C	AASDHPPT	3.56E-08	24959	-0.136966924	0.024852468	AASDHPPT	30.37332649
75	rs151155694	0.028565676	7	122215340	G	A	AASS	2.55E-12	27213	-0.180131916	0.025731661	AASS	49.00559817
76	rs279703	0.269102116	7	121778027	G	A	AASS	1.96E-78	31468	0.168519785	0.00898801	AASS	351.5399599
77	rs61298298	0.090687938	7	121784441	A	G	AASS	8.58E-246	31375	-0.465460001	0.013901507	AASS	1121.09126
78	rs75960713	0.016828964	7	121147827	T	C	AASS	4.73E-08	24886	-0.19030244	0.034846906	AASS	29.82361373
79	rs7776810	0.638357302	7	121278031	A	G	AASS	8.29E-10	31354	-0.051024475	0.008311258	AASS	37.68977647
80	rs1045056	0.293653846	17	35346641	C	T	AATF	2.72E-69	31075	0.154962729	0.008807503	AATF	309.5629042
81	rs75211199	0.881261089	17	35608558	A	G	AATF	1.93E-09	27056	0.07978273	0.01328937	AATF	36.04200972
82	rs116971394	0.064140682	17	79016249	A	C	AATK	2.88E-15	13576	0.195584375	0.024770058	AATK	62.34681411
83	rs187224224	0.019089133	17	79250489	T	C	AATK	4.01E-08	6439	0.353586466	0.064397338	AATK	30.14778687
84	rs2089344	0.709840614	17	79134185	G	A	AATK	1.05E-49	18169	0.171336939	0.011559013	AATK	219.7154027
85	rs2659015	0.032144023	17	79173184	T	C	AATK	1.76E-08	18172	0.167553193	0.029739123	AATK	31.74308285
86	rs4969258	0.603891252	17	79118253	T	C	AATK	0.00E+00	17184	-0.440367164	0.011029004	AATK	1594.253093
87	rs4969351	0.910624036	17	79011141	A	G	AATK	4.25E-16	18583	-0.147841536	0.018182231	AATK	66.11478499
88	rs4969382	0.262382295	17	79061083	A	G	AATK	2.29E-20	18583	-0.109040362	0.011790824	AATK	85.52365556
89	rs8080252	0.131741316	17	79027296	G	A	AATK	9.86E-25	21666	-0.145839369	0.01420398	AATK	105.4215625
90	rs9889996	0.224721136	17	79328282	T	C	AATK	2.27E-15	13592	-0.115166067	0.014530896	AATK	62.81513281
91	rs117233928	0.027002919	16	8786150	G	A	ABAT	3.67E-13	23573	0.206482647	0.028412958	ABAT	52.81219514
92	rs117832144	0.037405909	16	8751824	T	C	ABAT	2.51E-20	24604	0.219468957	0.023756937	ABAT	85.34248951
93	rs11864234	0.820077759	16	8753955	G	A	ABAT	0.00E+00	31567	-0.390641987	0.010360922	ABAT	1421.546375
94	rs13333072	0.467470176	16	8823848	G	A	ABAT	0.00E+00	29468	-0.350478978	0.00825583	ABAT	1802.197838
95	rs151312932	0.040455687	16	8728999	A	G	ABAT	4.81E-11	27371	0.142667612	0.021692887	ABAT	43.25298414
96	rs1640971	0.826637104	16	8799333	T	C	ABAT	1.40E-65	31234	-0.180766574	0.010569043	ABAT	292.5263044
97	rs1881352	0.039118324	16	8620471	A	C	ABAT	4.13E-08	29846	-0.115798094	0.021111392	ABAT	30.08632084
98	rs35449332	0.059776793	16	8634018	T	C	ABAT	6.79E-15	31239	0.13143254	0.016875422	ABAT	60.6591776
99	rs7197153	0.108670215	16	8891202	C	G	ABAT	6.49E-11	31568	-0.083526931	0.01278754	ABAT	42.66571605
100	rs7197673	0.045695465	16	8867423	T	A	ABAT	7.49E-47	31489	0.274295241	0.019082072	ABAT	206.6262458
101	rs72766421	0.02277297	16	8698840	G	T	ABAT	1.21E-11	27953	0.19219198	0.028350663	ABAT	45.95619703
102	rs77635331	0.029690422	16	8691661	T	C	ABAT	2.10E-17	29140	0.207156043	0.024404892	ABAT	72.05123566
103	rs79502645	0.030663121	16	8696192	C	T	ABAT	5.63E-17	29143	0.201160656	0.024025494	ABAT	70.10377973
104	rs8050692	0.529426999	16	8959355	T	C	ABAT	1.50E-13	20520	-0.073057619	0.009889624	ABAT	54.57220073
105	rs8061644	0.0680154	16	8502961	C	G	ABAT	6.58E-09	31569	0.091703707	0.015806896	ABAT	33.65740214
106	rs9302869	0.033615895	16	8609991	T	C	ABAT	2.78E-09	27371	0.140951999	0.023713324	ABAT	35.33113657
107	rs13284054	0.891856925	9	107669073	C	T	ABCA1	5.62E-13	31355	-0.092699576	0.012858332	ABCA1	51.97400998
108	rs2487052	0.769965049	9	107686405	T	C	ABCA1	4.04E-51	31684	-0.14196094	0.009439143	ABCA1	226.1895839
109	rs2853579	0.124581908	9	107591272	T	G	ABCA1	1.99E-14	26609	0.100431675	0.013126093	ABCA1	58.54239126
110	rs62569482	0.076334869	9	107744979	T	C	ABCA1	4.75E-16	31557	-0.121689018	0.014990578	ABCA1	65.89705651
111	rs75932292	0.06158676	9	107819929	T	C	ABCA1	1.30E-10	30876	0.107587624	0.016739163	ABCA1	41.31018656
112	rs7851355	0.400324639	9	107793004	G	A	ABCA1	2.42E-26	31566	-0.086261108	0.008122897	ABCA1	112.7737889
113	rs7861141	0.092314371	9	107681763	C	T	ABCA1	2.83E-10	31566	-0.086727662	0.013749055	ABCA1	39.78960054
114	rs9695887	0.17296369	9	107867295	A	G	ABCA1	1.03E-36	31569	0.133176763	0.010522401	ABCA1	160.1869796
115	rs11544715	0.135042898	17	67304447	T	C	ABCA10	9.80E-31	14263	0.199670412	0.017323929	ABCA10	132.8417652
116	rs12953127	0.289434945	17	67183676	C	G	ABCA10	3.25E-44	14262	0.182105512	0.013056218	ABCA10	194.5411133
117	rs112374291	0.035749067	4	415042	A	G	ABCA11P	4.67E-34	21663	-0.314826379	0.02587607	ABCA11P	148.0285871
118	rs60189113	0.342267185	7	48332015	T	C	ABCA13	3.49E-10	31566	-0.05263668	0.008388182	ABCA13	39.37687871
119	rs6583456	0.194164496	7	48624749	T	A	ABCA13	9.22E-16	31568	0.080860518	0.010061283	ABCA13	64.5901523
120	rs10781526	0.042128391	9	139847903	A	G	ABCA2	2.16E-10	20028	-0.157927518	0.024872825	ABCA2	40.31488186
121	rs112887513	0.05135668	9	139905141	A	G	ABCA2	2.55E-09	14977	0.155976648	0.026177167	ABCA2	35.50372154
122	rs113962430	0.029927232	9	139656319	A	G	ABCA2	6.60E-09	14083	0.202860439	0.034970511	ABCA2	33.65044139
123	rs2301363	0.128587571	9	140034431	T	C	ABCA2	3.40E-18	17601	-0.138479159	0.015922269	ABCA2	75.64128899
124	rs4880192	0.254427703	9	139927062	A	G	ABCA2	3.44E-199	23241	-0.320671249	0.010649532	ABCA2	906.6903656
125	rs62581419	0.175972927	9	139694012	A	T	ABCA2	1.06E-16	26193	-0.095199683	0.011473574	ABCA2	68.8451836
126	rs17135889	0.124891558	16	2387260	A	G	ABCA3	5.90E-39	19846	-0.19822018	0.015182771	ABCA3	170.4486826
127	rs45579535	0.016070869	16	2372028	A	G	ABCA3	7.11E-14	11453	0.393344978	0.052544079	ABCA3	56.04019674
128	rs477045	0.132261352	17	67289504	C	T	ABCA5	6.12E-127	31568	0.281560315	0.011747637	ABCA5	574.4362626
129	rs997781	0.30995339	17	67117688	A	G	ABCA6	8.05E-12	31679	-0.058735795	0.00859037	ABCA6	46.75003743
130	rs113337161	0.074429311	19	1055718	T	C	ABCA7	3.62E-184	20500	-0.544562598	0.018816172	ABCA7	837.5930603
131	rs117358754	0.020314403	19	978433	T	G	ABCA7	5.49E-45	14108	-0.593910969	0.042199459	ABCA7	198.0746632
132	rs150244663	0.020023933	19	1021639	T	C	ABCA7	1.10E-60	17396	-0.628934332	0.038271711	ABCA7	270.0566325
133	rs2238571	0.416062837	19	930874	C	T	ABCA7	4.95E-13	22112	-0.069719539	0.00964736	ABCA7	52.22663487
134	rs4807543	0.044539629	19	1106107	T	G	ABCA7	1.76E-22	19219	-0.241184523	0.024725209	ABCA7	95.1522206
135	rs7252428	0.269150371	19	1030650	C	G	ABCA7	1.32E-15	19691	0.090813293	0.011361603	ABCA7	63.88804931
136	rs879983	0.240478995	19	1132637	G	A	ABCA7	1.16E-18	20143	0.102806134	0.011657742	ABCA7	77.76947669
137	rs11763872	0.48203134	7	87217215	C	T	ABCB1	6.88E-24	31136	0.080828482	0.008019812	ABCB1	101.57819
138	rs79726764	0.066500038	7	87452371	T	A	ABCB1	1.00E-33	31441	0.193735143	0.016005481	ABCB1	146.5140775
139	rs111778381	0.06575905	7	86677653	A	G	ABCB4	3.59E-11	30159	-0.108751153	0.016427418	ABCB4	43.82572651
140	rs17608771	0.095714167	7	86551401	G	A	ABCB4	2.88E-08	29131	0.078134335	0.014082065	ABCB4	30.78585016
141	rs45493392	0.167339775	7	87079880	G	A	ABCB4	1.08E-106	31569	-0.233914806	0.010661568	ABCB4	481.3636168
142	rs76331237	0.014608652	7	87089058	G	A	ABCB4	2.74E-18	20956	-0.355072902	0.040711899	ABCB4	76.06630814
143	rs11975690	0.390553486	7	150727984	G	A	ABCB8	1.57E-28	23651	-0.104421044	0.009424367	ABCB8	122.7641842
144	rs11608811	0.698760724	12	123529056	A	G	ABCB9	5.45E-251	31086	0.295793421	0.008741431	ABCB9	1145.017048
145	rs28498002	0.454960341	12	122599796	T	C	ABCB9	7.30E-12	24875	0.061688941	0.009003319	ABCB9	46.94716305
146	rs61953572	0.111797087	12	124416054	C	T	ABCB9	3.09E-09	14257	0.111388881	0.01879315	ABCB9	35.13051544
147	rs7294379	0.022284123	12	124053430	G	A	ABCB9	2.32E-08	23170	0.175822007	0.031471532	ABCB9	31.2112166
148	rs129081	0.409675082	16	16235939	C	G	ABCC1	1.49E-55	31297	-0.127609958	0.008127712	ABCC1	246.5088518
149	rs246230	0.137115262	16	16132880	T	C	ABCC1	6.49E-31	31684	-0.133516087	0.011549035	ABCC1	133.652103
150	rs246241	0.107144199	16	16117683	T	G	ABCC1	2.96E-22	31684	0.124608251	0.012843696	ABCC1	94.12685874
151	rs45603037	0.030113707	16	16109534	T	C	ABCC1	1.67E-09	29084	-0.146216029	0.024261375	ABCC1	36.32111303
152	rs4780594	0.051136146	16	16207088	C	T	ABCC1	2.67E-13	31172	0.132910729	0.018181793	ABCC1	53.43756522
153	rs4780599	0.720891278	16	16290377	C	T	ABCC1	2.26E-08	30746	0.050265078	0.008990195	ABCC1	31.26039764
154	rs504348	0.834932006	16	16043174	C	G	ABCC1	2.67E-139	29783	-0.277297787	0.011036816	ABCC1	631.2555403
155	rs1214749	0.292545393	6	43418733	A	G	ABCC10	3.53E-25	31676	0.090533697	0.00873321	ABCC10	107.4664008
156	rs7692	0.303837192	6	43304007	A	C	ABCC10	8.18E-19	31683	-0.076507187	0.008637657	ABCC10	78.45354273
157	rs1153319	0.392900279	21	15678312	T	G	ABCC13	2.94E-20	31569	0.07513994	0.008148608	ABCC13	85.03052018
158	rs2822544	0.564957102	21	15653065	A	G	ABCC13	3.68E-140	31300	-0.203187256	0.008061931	ABCC13	635.206271
159	rs2822608	0.436504341	21	15717350	G	A	ABCC13	7.73E-30	31565	-0.091054334	0.008024954	ABCC13	128.7407815
160	rs2822692	0.142675038	21	15856095	C	T	ABCC13	2.23E-09	31355	0.068284536	0.011417864	ABCC13	35.76638061
161	rs62208602	0.275040141	21	15471618	G	A	ABCC13	7.37E-19	31233	-0.079469007	0.008960312	ABCC13	78.65916075
162	rs2756109	0.564357924	10	101558746	G	T	ABCC2	2.04E-73	31470	0.14570271	0.008038859	ABCC2	328.5083678
163	rs4919357	0.292286639	10	101355187	C	T	ABCC2	2.74E-08	30803	-0.049225246	0.008858401	ABCC2	30.87913445
164	rs61870397	0.030106564	10	101451972	C	T	ABCC2	9.61E-10	26069	-0.156738753	0.025628915	ABCC2	37.40178531
165	rs113400824	0.027573453	17	48782617	A	G	ABCC3	4.53E-42	29138	-0.343818601	0.025297707	ABCC3	184.7125574
166	rs12943135	0.893986666	17	48658957	C	T	ABCC3	6.00E-36	28473	0.170388477	0.013612021	ABCC3	156.6878139
167	rs142912248	0.018195161	17	48854680	G	A	ABCC3	1.37E-13	24833	0.24840746	0.033572205	ABCC3	54.74816098
168	rs183428517	0.03656733	17	49022190	T	G	ABCC3	1.21E-11	13523	-0.219612372	0.032395984	ABCC3	45.95483952
169	rs190391283	0.028175335	17	49229716	A	G	ABCC3	1.68E-17	25128	-0.229509665	0.026957371	ABCC3	72.4847903
170	rs198536	0.047814781	17	48636997	C	T	ABCC3	2.23E-15	28917	0.154500619	0.019487969	ABCC3	62.85318462
171	rs2189595	0.379269139	17	48708949	G	A	ABCC3	0.00E+00	31017	0.41174784	0.008274842	ABCC3	2475.957803
172	rs4148403	0.021365422	17	48711164	T	C	ABCC3	4.45E-11	25435	-0.202005546	0.030662186	ABCC3	43.40306093
173	rs4255818	0.299027817	17	48393134	T	A	ABCC3	6.57E-31	26573	-0.109524833	0.009474548	ABCC3	133.6313016
174	rs7209567	0.243176084	17	48894252	A	G	ABCC3	2.76E-43	31233	0.128652081	0.009326534	ABCC3	190.2799705
175	rs72834143	0.013013119	17	48507513	A	G	ABCC3	2.43E-08	14527	0.288754762	0.05176672	ABCC3	31.11408353
176	rs733393	0.284977484	17	48736289	C	G	ABCC3	0.00E+00	31056	-0.418198758	0.008888881	ABCC3	2213.458038
177	rs78873696	0.02632099	17	48720808	T	G	ABCC3	2.44E-49	30378	0.374199656	0.025342322	ABCC3	218.0288471
178	rs8065514	0.104509132	17	49006788	A	G	ABCC3	1.61E-10	31355	0.083477847	0.013053408	ABCC3	40.89730156
179	rs9303568	0.33806231	17	48939527	T	C	ABCC3	3.86E-24	31684	-0.085111081	0.008397656	ABCC3	102.7202464
180	rs112672340	0.015008615	13	95909664	A	G	ABCC4	5.81E-13	16102	0.330207186	0.045830919	ABCC4	51.91058329
181	rs113356106	0.022121993	13	95914700	C	T	ABCC4	1.40E-15	9731	0.3891733	0.048736215	ABCC4	63.76501686
182	rs117147431	0.015540398	13	95884191	T	C	ABCC4	2.87E-33	19296	0.494595231	0.04115488	ABCC4	144.4299196
183	rs138059552	0.017624588	13	95846843	A	G	ABCC4	4.99E-11	28071	0.210770163	0.032074348	ABCC4	43.18198368
184	rs138952535	0.015130054	13	95961526	A	G	ABCC4	2.72E-15	12841	-0.403982343	0.05111824	ABCC4	62.45582968
185	rs142554904	0.016371318	13	95867088	T	C	ABCC4	3.97E-12	13556	0.332053929	0.0478588	ABCC4	48.13862006
186	rs184008609	0.022447335	13	95909469	T	C	ABCC4	1.64E-43	22409	-0.441052784	0.03188756	ABCC4	191.3103904
187	rs185022288	0.013931889	13	95985540	A	G	ABCC4	9.19E-17	6690	-0.613274421	0.07375874	ABCC4	69.13257347
188	rs1933665	0.268741507	13	96007919	T	A	ABCC4	9.52E-29	31143	0.100551893	0.009038616	ABCC4	123.758954
189	rs2993587	0.089039028	13	95962878	T	C	ABCC4	9.75E-14	31145	-0.104729439	0.014068596	ABCC4	55.4161101
190	rs35409516	0.0206345	13	95913177	T	C	ABCC4	7.26E-15	27667	-0.232646993	0.029904366	ABCC4	60.52373044
191	rs4148482	0.307569437	13	95845631	T	C	ABCC4	0.00E+00	31258	-0.346504772	0.008666519	ABCC4	1598.56041
192	rs7339227	0.119154676	13	95713908	G	A	ABCC4	1.23E-46	26891	0.190864564	0.013309942	ABCC4	205.6355908
193	rs77119614	0.02222167	13	95824564	A	G	ABCC4	5.87E-48	25173	0.439906129	0.030234929	ABCC4	211.690866
194	rs79528179	0.015985325	13	95982088	A	C	ABCC4	1.94E-13	29839	0.239985002	0.032638587	ABCC4	54.06366762
195	rs871051	0.040063308	13	95950210	T	G	ABCC4	5.83E-16	30872	0.166077995	0.020521444	ABCC4	65.49503108
196	rs9524858	0.342794595	13	95892356	G	A	ABCC4	4.54E-135	31145	-0.208798887	0.008441571	ABCC4	611.8004661
197	rs111382637	0.022785991	3	183617769	T	C	ABCC5	3.58E-21	13934	0.379133943	0.040143783	ABCC5	89.19669081
198	rs112713154	0.282708019	3	184124671	C	T	ABCC5	2.81E-09	30902	0.053079794	0.008932534	ABCC5	35.31092558
199	rs114925618	0.015499924	3	183679926	T	C	ABCC5	6.46E-44	24688	-0.506334272	0.036430857	ABCC5	193.1683068
200	rs115506977	0.017183851	3	183639786	A	G	ABCC5	4.88E-08	26054	-0.183905168	0.03370943	ABCC5	29.76357191
201	rs116122075	0.043333908	3	183797386	A	G	ABCC5	1.93E-33	28267	0.248922009	0.020656228	ABCC5	145.2193731
202	rs116432568	0.018058037	3	183642044	A	G	ABCC5	1.50E-32	25786	0.392860702	0.033068526	ABCC5	141.1391516
203	rs116731467	0.025490441	3	183993361	A	G	ABCC5	1.04E-14	29084	-0.203468518	0.026307296	ABCC5	59.81939564
204	rs12493550	0.059346385	3	183752773	A	G	ABCC5	4.89E-147	31176	0.437696289	0.016949731	ABCC5	666.8376443
205	rs142731603	0.037201953	3	183990948	A	G	ABCC5	1.43E-09	29442	-0.131769201	0.021774635	ABCC5	36.62065075
206	rs143126421	0.129086529	3	183653159	A	G	ABCC5	0.00E+00	31228	-0.563716599	0.01193397	ABCC5	2231.268132
207	rs150165802	0.027596615	3	183793008	C	T	ABCC5	2.97E-12	23628	0.195983633	0.028081505	ABCC5	48.70783753
208	rs263012	0.49277113	3	183498922	A	C	ABCC5	0.00E+00	31566	0.33217325	0.007960688	ABCC5	1741.117598
209	rs28705234	0.021339049	3	183341657	T	A	ABCC5	2.38E-17	26538	0.254525082	0.030036357	ABCC5	71.80697919
210	rs55684978	0.015440992	3	183755964	T	C	ABCC5	2.29E-35	21039	0.490689491	0.039537935	ABCC5	154.0229892
211	rs56843723	0.02909029	3	183735644	A	G	ABCC5	1.11E-67	28588	0.432572983	0.024884543	ABCC5	302.1756354
212	rs59531931	0.113307655	3	183200002	G	A	ABCC5	7.49E-11	31556	-0.081759005	0.012558215	ABCC5	42.3853103
213	rs60496486	0.027682687	3	184021626	T	C	ABCC5	1.01E-20	26984	-0.244933016	0.026237576	ABCC5	87.14595657
214	rs72625006	0.022380107	3	183637236	T	C	ABCC5	3.85E-20	5630	-0.585638278	0.063711043	ABCC5	84.49470231
215	rs73183461	0.016359435	3	183810178	T	G	ABCC5	2.15E-34	24116	-0.438984671	0.035894673	ABCC5	149.5680075
216	rs7433067	0.205540713	3	183151795	A	G	ABCC5	4.44E-15	30902	0.078059948	0.009954214	ABCC5	61.49539125
217	rs75549985	0.01625229	3	183716532	T	C	ABCC5	2.69E-64	24180	-0.608859699	0.035963148	ABCC5	286.6282926
218	rs75885216	0.029804328	3	183568694	T	C	ABCC5	1.14E-37	28226	-0.317507023	0.0247509	ABCC5	164.5601524
219	rs76936650	0.016620781	3	183408853	C	T	ABCC5	4.54E-47	19614	-0.569048824	0.039492597	ABCC5	207.6192765
220	rs843372	0.243846562	3	183996213	C	T	ABCC5	6.04E-91	31483	0.187692287	0.009280763	ABCC5	409.0020526
221	rs143083142	0.018648747	16	16329371	G	T	ABCC6	8.93E-20	24272	0.30535046	0.033550203	ABCC6	82.8336603
222	rs2007413	0.139880952	16	16308675	T	C	ABCC6	3.43E-104	26997	-0.268937786	0.012407054	ABCC6	469.8576537
223	rs212084	0.575506446	16	16229207	T	C	ABCC6	7.42E-21	31254	-0.075803737	0.008092292	ABCC6	87.74818489
224	rs118187727	0.014547813	12	40189448	C	T	ABCD2	3.95E-14	21263	-0.306286057	0.0405001	ABCD2	57.19291904
225	rs7133376	0.147788342	12	39982882	A	G	ABCD2	9.46E-85	31470	-0.219099908	0.01123163	ABCD2	380.5386858
226	rs11165186	0.152670005	1	95088721	C	A	ABCD3	4.22E-20	31196	-0.102207761	0.011130954	ABCD3	84.31463673
227	rs112208574	0.020389269	1	94661268	C	T	ABCD3	5.94E-13	28298	-0.21419758	0.029742641	ABCD3	51.86448401
228	rs112996201	0.034168041	1	94712863	A	G	ABCD3	1.27E-13	31112	-0.163498565	0.02206786	ABCD3	54.89179723
229	rs191051506	0.017572376	1	95022654	T	C	ABCD3	1.33E-08	27798	0.183431987	0.032278452	ABCD3	32.29421583
230	rs2997382	0.462592481	1	95217389	A	G	ABCD3	4.83E-13	31527	0.057747185	0.007987163	ABCD3	52.27289368
231	rs41292683	0.043266641	1	94527088	C	T	ABCD3	2.74E-08	31025	-0.10965507	0.019731362	ABCD3	30.8846941
232	rs4847277	0.496080314	1	94563476	T	G	ABCD3	1.38E-09	30037	0.049432776	0.008160186	ABCD3	36.69694269
233	rs616801	0.118337539	1	95011698	A	G	ABCD3	2.39E-08	31189	0.069183005	0.012395722	ABCD3	31.14979468
234	rs6681849	0.437934533	1	94874521	T	G	ABCD3	0.00E+00	31644	0.303961086	0.008012006	ABCD3	1439.307019
235	rs9323597	0.487677952	14	74743911	G	A	ABCD4	2.17E-12	30053	0.057309375	0.008160241	ABCD4	49.32253323
236	rs139847598	0.181199983	6	30730446	T	G	ABCF1	1.76E-09	12704	0.098029474	0.016287212	ABCF1	36.22595522
237	rs143891369	0.019140579	6	30564580	T	C	ABCF1	1.39E-21	8922	0.521384235	0.054635255	ABCF1	91.06884779
238	rs3130563	0.124802278	6	31101250	T	C	ABCF1	3.02E-17	7982	-0.202255549	0.023947754	ABCF1	71.32985064
239	rs2252694	0.326255262	7	150930965	C	T	ABCF2	1.75E-230	31683	0.274649002	0.00847316	ABCF2	1050.667348
240	rs3789819	0.295701797	7	150967048	A	C	ABCF2	2.61E-08	25665	0.053831526	0.00967184	ABCF2	30.97812841
241	rs61733954	0.106134905	7	150892560	C	T	ABCF2	6.68E-10	24244	0.091027017	0.014744083	ABCF2	38.11580424
242	rs150336474	0.015071755	3	183936206	G	A	ABCF3	7.32E-10	21032	-0.246469767	0.040018472	ABCF3	37.93204915
243	rs17774065	0.750704649	3	183907879	A	G	ABCF3	1.23E-28	31684	-0.101944276	0.009182763	ABCF3	123.2477332
244	rs35668024	0.027995015	3	183936979	C	A	ABCF3	5.24E-55	28347	0.39770924	0.025459909	ABCF3	244.0156429
245	rs58738817	0.226892042	3	184012228	A	G	ABCF3	3.20E-10	31224	-0.060087719	0.009554567	ABCF3	39.55026662
246	rs144043692	0.024045881	21	43618909	A	G	ABCG1	3.85E-17	29050	0.227960715	0.02708176	ABCG1	70.85430637
247	rs55934878	0.105862147	21	43721844	A	G	ABCG1	7.81E-09	31567	-0.074672329	0.012935873	ABCG1	33.32175813
248	rs72542415	0.044843222	21	43639168	A	C	ABCG1	1.57E-25	31099	-0.202331644	0.019374302	ABCG1	109.0625105
249	rs915845	0.142503963	21	43635438	G	T	ABCG1	1.15E-26	31569	0.12169203	0.011384791	ABCG1	114.2547191
250	rs143891741	0.017489775	4	89152105	A	C	ABCG2	1.10E-10	21456	-0.237631992	0.036825612	ABCG2	41.63991852
251	rs2725248	0.274034651	4	89068007	C	A	ABCG2	9.82E-63	31568	-0.14916321	0.008922792	ABCG2	279.4614469
252	rs36111742	0.129505055	4	89152718	G	A	ABCG2	5.07E-266	31684	0.412268571	0.011831465	ABCG2	1214.180935
253	rs75188535	0.014777002	4	89140175	A	G	ABCG2	2.16E-08	19963	-0.2322113	0.041477414	ABCG2	31.34320163
254	rs7660693	0.502499154	4	89228383	T	C	ABCG2	5.53E-11	31684	0.052088202	0.007945119	ABCG2	42.98113903
255	rs2384573	0.329186802	2	27359227	A	C	ABHD1	3.37E-25	31563	0.087838744	0.008469814	ABHD1	107.5534852
256	rs58085932	0.187075595	3	111695914	A	C	ABHD10	3.98E-90	27312	0.220869443	0.010971717	ABHD10	405.2491175
257	rs9816238	0.428332519	3	111679072	A	G	ABHD10	4.73E-15	31684	0.062889076	0.008027914	ABHD10	61.36842889
258	rs112592419	0.063876983	7	73173416	A	G	ABHD11	1.95E-89	31289	-0.327794527	0.016347468	ABHD11	402.07068
259	rs113356612	0.062542373	7	73110455	G	T	ABHD11	5.89E-10	25725	0.11276477	0.018207248	ABHD11	38.35820372
260	rs118088869	0.020259004	7	73279413	T	C	ABHD11	6.96E-09	23067	0.19140171	0.033046446	ABHD11	33.5461054
261	rs12536654	0.242817424	7	73147068	A	G	ABHD11	0.00E+00	30971	-0.412917134	0.009370595	ABHD11	1941.741768
262	rs150908080	0.01970364	7	73215251	T	C	ABHD11	7.08E-12	23701	0.226586075	0.033048347	ABHD11	47.00747773
263	rs4376401	0.085027903	7	73051322	A	G	ABHD11	1.78E-22	30853	0.140776428	0.014432835	ABHD11	95.13856344
264	rs55797087	0.819057543	7	73339109	A	G	ABHD11	3.16E-16	28204	-0.089323299	0.0109371	ABHD11	66.69989393
265	rs58835393	0.079943839	7	73283508	T	C	ABHD11	1.90E-43	28195	-0.214604463	0.015527419	ABHD11	191.0200499
266	rs62463756	0.030828616	7	73380783	G	A	ABHD11	3.27E-08	24505	0.144413218	0.026132463	ABHD11	30.53888685
267	rs7810946	0.043042561	7	74060929	A	G	ABHD11	9.87E-11	26495	-0.138462255	0.021404628	ABHD11	41.84537186
268	rs79201310	0.045569999	7	73303275	A	G	ABHD11	4.33E-16	25154	0.173785041	0.02137814	ABHD11	66.08226919
269	rs12625157	0.735864724	20	25345549	A	G	ABHD12	6.03E-101	31355	0.193197773	0.009057731	ABHD12	454.9518073
270	rs2424736	0.587162014	20	26058659	T	C	ABHD12	5.46E-28	9624	-0.160564672	0.01463991	ABHD12	120.2882424
271	rs36090194	0.113505933	20	24942420	T	C	ABHD12	8.07E-11	28036	-0.086523285	0.013313118	ABHD12	42.23830062
272	rs74173671	0.04167321	20	25226899	T	C	ABHD12	1.40E-17	30333	-0.17340265	0.020316179	ABHD12	72.8496382
273	rs116888356	0.015649417	14	51373921	T	C	ABHD12B	1.89E-45	26924	0.491266297	0.03472092	ABHD12B	200.1942009
274	rs11847533	0.038340979	14	51369324	C	T	ABHD12B	1.33E-22	30687	0.205656351	0.021021593	ABHD12B	95.70904982
275	rs151300082	0.024369217	14	51380121	T	G	ABHD12B	1.48E-08	21966	0.175266896	0.030941829	ABHD12B	32.08542729
276	rs17123173	0.020669521	14	51387658	A	C	ABHD12B	3.14E-12	30217	0.199316503	0.028591009	ABHD12B	48.59902464
277	rs885375	0.803519787	14	51365348	T	C	ABHD12B	0.00E+00	30807	-0.410503746	0.010139175	ABHD12B	1639.188925
278	rs10131	0.093768791	13	108859846	T	C	ABHD13	2.24E-16	31643	-0.11193518	0.01363633	ABHD13	67.38111584
279	rs9520846	0.755946538	13	108991080	A	G	ABHD13	1.18E-12	26446	0.07195253	0.01012318	ABHD13	50.51940422
280	rs114270966	0.027832953	3	51974725	T	C	ABHD14A	3.34E-27	25213	-0.292454958	0.027072144	ABHD14A	116.7004885
281	rs115483359	0.016502048	3	52116374	T	C	ABHD14B	6.32E-14	8302	-0.456943963	0.060916927	ABHD14B	56.26650167
282	rs11924827	0.042732103	3	51991615	T	C	ABHD14B	2.08E-98	31024	-0.417910261	0.019849164	ABHD14B	443.2835642
283	rs2878762	0.272958895	3	52919002	C	T	ABHD14B	3.79E-12	31354	-0.062253519	0.008964177	ABHD14B	48.22885652
284	rs76033947	0.071059688	3	52302785	C	T	ABHD14B	3.15E-10	24999	-0.109512938	0.017406768	ABHD14B	39.58171237
285	rs76427619	0.018414685	3	51949251	T	G	ABHD14B	2.56E-43	21804	-0.491522655	0.0356181	ABHD14B	190.434479
286	rs117741203	0.037112459	17	27208191	A	G	ABHD15	7.90E-09	29137	0.126459353	0.021913661	ABHD15	33.30213164
287	rs41280130	0.019723575	17	26900653	T	C	ABHD15	8.77E-09	25406	0.183548856	0.03190434	ABHD15	33.09815872
288	rs497993	0.300225545	17	27895528	T	C	ABHD15	0.00E+00	29017	0.398030855	0.009056406	ABHD15	1931.62008
289	rs71371152	0.023779594	17	28449567	A	C	ABHD15	1.69E-20	28940	-0.253175456	0.027280956	ABHD15	86.12396811
290	rs72823964	0.101191815	17	28120887	T	C	ABHD15	1.22E-25	27310	-0.148507529	0.014187895	ABHD15	109.5622677
291	rs79571692	0.017604239	17	28170750	G	A	ABHD15	2.23E-08	25269	-0.18918041	0.033825101	ABHD15	31.28053128
292	rs80119909	0.021614682	17	27915731	A	C	ABHD15	9.97E-09	28832	-0.164118	0.028636387	ABHD15	32.8455082
293	rs150043706	0.018889832	6	31578465	A	G	ABHD16A	4.81E-09	8339	0.332955003	0.05687941	ABHD16A	34.26580383
294	rs3795149	0.039502857	20	62495462	A	G	ABHD16B	2.27E-31	22448	-0.282288613	0.02422891	ABHD16B	135.7434761
295	rs58286154	0.068855527	20	62499824	G	A	ABHD16B	1.51E-21	22507	0.177476815	0.018614366	ABHD16B	90.90478726
296	rs12324723	0.013713736	15	89625906	A	G	ABHD2	5.24E-10	22758	-0.250342771	0.040303111	ABHD2	38.58273133
297	rs28404173	0.13320681	15	89613744	A	G	ABHD2	5.43E-135	31684	-0.289081792	0.011690795	ABHD2	611.4393517
298	rs293363	0.662528128	15	89623490	G	C	ABHD2	4.61E-14	30406	0.064685283	0.008575993	ABHD2	56.89081159
299	rs75524333	0.015405019	15	89386889	A	G	ABHD2	6.50E-11	14877	-0.307463536	0.047072513	ABHD2	42.66310568
300	rs77972530	0.03229177	15	89672279	G	A	ABHD2	2.46E-45	25173	-0.356249141	0.02521154	ABHD2	199.6681999
301	rs8042271	0.928634091	15	89574218	A	G	ABHD2	2.42E-18	27873	-0.143718673	0.016452255	ABHD2	76.30895966
302	rs116826070	0.196084629	18	19159352	A	G	ABHD3	1.07E-51	28802	-0.158746912	0.010494137	ABHD3	228.8321878
303	rs185121771	NA	18	18708144	T	A	ABHD3	9.36E-10	5075	NA	NA	ABHD3	#VALUE!
304	rs72881368	0.013900728	18	18957311	A	G	ABHD3	8.30E-30	20326	0.480401656	0.042362341	ABHD3	128.6024043
305	rs7504527	0.02956649	18	18933156	A	G	ABHD3	1.01E-26	30357	0.256375707	0.023959227	ABHD3	114.5006989
306	rs117182615	0.035963123	14	23031439	C	A	ABHD4	1.48E-18	28613	0.197369881	0.022450591	ABHD4	77.28695596
307	rs1242926	0.455723071	14	23075116	C	T	ABHD4	2.19E-47	30280	-0.117974422	0.008159182	ABHD4	209.0655499
308	rs1263661	0.471167455	14	23020257	A	G	ABHD4	4.76E-09	29804	0.048046036	0.008205423	ABHD4	34.28571225
309	rs75082888	0.061219828	14	23064775	A	G	ABHD4	3.17E-15	31341	0.131358507	0.016660981	ABHD4	62.16061021
310	rs149876612	0.937856307	3	43706042	T	G	ABHD5	2.80E-37	31562	-0.210343392	0.016486788	ABHD5	162.7742261
311	rs34347753	0.250669988	3	44058053	A	G	ABHD5	2.60E-08	31568	-0.051113138	0.009182771	ABHD5	30.98258009
312	rs55659203	0.052447816	3	43714796	G	A	ABHD5	6.05E-97	31568	-0.37301126	0.017852383	ABHD5	436.5675916
313	rs62246178	0.138324234	3	43248936	A	C	ABHD5	3.30E-10	30902	0.073218467	0.011651199	ABHD5	39.49117206
314	rs12638053	0.262751538	3	58222299	C	T	ABHD6	3.86E-82	30813	0.17570917	0.009152473	ABHD6	368.5631761
315	rs145822633	0.03245933	3	58407079	T	C	ABHD6	8.40E-12	30451	-0.156203063	0.022865454	ABHD6	46.66802629
316	rs62259291	0.064941944	3	58093849	C	A	ABHD6	2.55E-09	27924	-0.102309216	0.017171738	ABHD6	35.49776469
317	rs8109328	0.715372839	19	17417955	T	C	ABHD8	1.07E-88	27283	0.189427494	0.009487123	ABHD8	398.6731295
318	rs9676419	0.760027347	19	17367435	C	T	ABHD8	3.99E-10	27015	0.063007684	0.010073654	ABHD8	39.1212725
319	rs10829055	0.113539426	10	27033639	G	T	ABI1	9.70E-73	31568	-0.226287851	0.012544646	ABI1	325.391089
320	rs139814128	0.018649962	10	27034902	T	G	ABI1	1.24E-15	26067	0.259016465	0.032373416	ABI1	64.01440127
321	rs2992332	0.637259343	10	26724317	A	G	ABI1	1.20E-12	31565	-0.058821047	0.008278009	ABI1	50.49096983
322	rs74547466	0.028491825	10	27035779	T	G	ABI1	5.53E-28	29661	-0.270630531	0.024677931	ABI1	120.2641229
323	rs66534734	0.160245085	17	47298846	G	A	ABI3	7.84E-17	31678	-0.090252599	0.010830225	ABI3	69.44555861
324	rs7634500	0.374981124	3	100539676	C	G	ABI3BP	4.32E-26	29311	-0.090135555	0.008531363	ABI3BP	111.6234477
325	rs35993820	0.021245855	9	133763500	A	G	ABL1	1.01E-10	26185	0.195908522	0.030302942	ABL1	41.79622584
326	rs17277610	0.035464717	1	179220830	A	C	ABL2	1.61E-08	29618	-0.125506879	0.02221518	ABL2	31.91797918
327	rs61310274	0.346890135	1	179562740	C	G	ABL2	6.87E-11	31084	0.054968613	0.008426116	ABL2	42.55736108
328	rs72709461	0.112763842	1	179103834	C	T	ABL2	6.10E-48	31013	0.1846639	0.012694294	ABL2	211.6152209
329	rs10885579	0.501089857	10	116304958	C	T	ABLIM1	2.11E-64	31684	-0.134625506	0.007945039	ABLIM1	287.1194613
330	rs752042	0.594031962	10	116274214	C	A	ABLIM1	1.23E-10	31231	0.052431198	0.008147816	ABLIM1	41.40922822
331	rs28529336	0.170755483	4	8168768	G	A	ABLIM2	4.21E-22	23540	-0.118382212	0.01224766	ABLIM2	93.42576397
332	rs114464628	0.030492497	5	148533724	A	G	ABLIM3	3.84E-60	31065	-0.381677733	0.023333358	ABLIM3	267.5710724
333	rs10793956	0.970385132	9	136079542	A	G	ABO	2.38E-08	6411	0.290788482	0.052094893	ABO	31.15760734
334	rs117119759	0.021053559	9	136212168	A	G	ABO	5.18E-117	5714	1.498357741	0.065158737	ABO	528.7930233
335	rs117210485	0.054025373	9	136388148	A	G	ABO	5.02E-75	5155	0.798418381	0.04356443	ABO	335.8899279
336	rs118070731	0.019891945	9	135984680	A	G	ABO	2.65E-09	5258	-0.41565484	0.069839176	ABO	35.42154258
337	rs12553972	0.885758262	9	135917018	G	A	ABO	4.13E-10	6083	0.178109655	0.028500737	ABO	39.05375017
338	rs143901155	0.01487371	9	136120955	A	G	ABO	1.87E-08	9013	-0.346020165	0.061531104	ABO	31.62375255
339	rs35945091	0.253539717	9	136185411	C	T	ABO	1.25E-13	8025	-0.13446977	0.018144129	ABO	54.92588638
340	rs550057	0.26502816	9	136146597	T	C	ABO	0.00E+00	8680	-0.720976309	0.017196647	ABO	1757.739189
341	rs7870707	0.249468227	9	136209319	C	A	ABO	1.44E-22	6083	-0.204807688	0.020952408	ABO	95.54866538
342	rs10235258	0.25883193	7	150467378	T	G	ABP1	5.49E-265	26608	-0.344189392	0.009897183	ABP1	1209.405004
343	rs10266177	0.467356161	7	150455295	A	G	ABP1	0.00E+00	25671	0.371055301	0.008845475	ABP1	1759.685122
344	rs116972354	0.042521336	7	150541199	A	C	ABP1	5.61E-09	20037	-0.144284672	0.02475715	ABP1	33.96558485
345	rs117377856	0.014979246	7	150492588	C	T	ABP1	4.47E-11	5541	-0.515169907	0.078202973	ABP1	43.39647411
346	rs139132089	0.038085228	7	150584482	A	G	ABP1	5.04E-14	26165	0.172005461	0.022839051	ABP1	56.71897351
347	rs142093389	0.023629965	7	150242084	T	G	ABP1	1.52E-18	17901	-0.305768472	0.034794259	ABP1	77.22718809
348	rs150175139	0.019648001	7	150178015	T	C	ABP1	3.85E-09	22216	-0.201347688	0.034182345	ABP1	34.6968132
349	rs150225577	0.022258132	7	150131690	C	A	ABP1	1.33E-09	19184	-0.209850974	0.034606602	ABP1	36.77088326
350	rs1916005	0.059543792	7	150247194	G	T	ABP1	4.22E-15	23235	0.153851497	0.019603162	ABP1	61.59581343
351	rs36210421	0.033795249	7	150644428	A	C	ABP1	6.04E-45	21216	0.377921491	0.026865247	ABP1	197.8889313
352	rs3735179	0.103800275	7	150098161	T	C	ABP1	2.58E-08	26156	0.079818711	0.014334999	ABP1	31.00373999
353	rs3778873	0.16652011	7	150669867	G	C	ABP1	8.68E-30	26156	-0.133039958	0.011735955	ABP1	128.5071604
354	rs3789823	0.423681341	7	150951819	G	A	ABP1	4.15E-08	26599	0.048122291	0.008774075	ABP1	30.08083623
355	rs61748320	0.023326076	7	150164155	C	T	ABP1	3.33E-32	22507	0.368897289	0.031227021	ABP1	139.5564189
356	rs62489648	0.143782855	7	150877806	C	T	ABP1	1.76E-13	19213	0.107100451	0.014539246	ABP1	54.26237892
357	rs62490436	0.019098811	7	150512011	A	G	ABP1	1.24E-34	21860	0.428898985	0.034941708	ABP1	150.6682614
358	rs77270862	0.015021029	7	150186821	G	T	ABP1	9.06E-10	4993	0.503919501	0.082269885	ABP1	37.51807525
359	rs11651083	0.645546233	17	1101582	G	A	ABR	4.98E-11	23003	-0.064048239	0.009746514	ABR	43.18329378
360	rs149610608	0.053341427	17	988136	A	G	ABR	5.00E-17	18944	0.191739356	0.022862313	ABR	70.33673363
361	rs2258097	0.114201183	17	970251	T	C	ABR	9.30E-10	26195	-0.084079135	0.013736401	ABR	37.46541513
362	rs2440743	0.478156366	17	1018492	G	A	ABR	7.72E-140	18930	0.259005199	0.010288558	ABR	633.7353649
363	rs79350209	0.16961176	17	1010578	G	A	ABR	2.21E-30	19524	0.15446799	0.013484412	ABR	131.223907
364	rs10872515	0.381307008	6	139684687	A	G	ABRACL	1.01E-08	24751	-0.053018857	0.009253662	ABRACL	32.82717096
365	rs12213657	0.230721542	6	139558438	A	G	ABRACL	8.31E-20	23770	-0.09916319	0.010886407	ABRACL	82.97205465
366	rs17795656	0.016872918	6	139131096	G	A	ABRACL	4.06E-10	19778	-0.244057423	0.039038569	ABRACL	39.08375327
367	rs192569019	0.014959202	6	139120491	C	T	ABRACL	4.65E-25	9927	0.604532154	0.058464827	ABRACL	106.9176667
368	rs2504383	0.633041377	6	139322677	A	G	ABRACL	0.00E+00	25256	-0.381750743	0.009231624	ABRACL	1710.02936
369	rs4895535	0.143829592	6	138995688	C	T	ABRACL	2.81E-19	24917	-0.11458055	0.012765355	ABRACL	80.56678089
370	rs4896420	0.016162876	6	139358158	G	A	ABRACL	3.28E-25	16714	-0.449917037	0.043373441	ABRACL	107.6012018
371	rs55992635	0.033767773	6	139463850	T	C	ABRACL	1.05E-19	24932	-0.225199643	0.024792166	ABRACL	82.50997455
372	rs62440947	0.09794014	6	139197741	G	T	ABRACL	1.24E-85	24595	0.29749288	0.01516923	ABRACL	384.6148777
373	rs6932025	0.286157582	6	139384888	A	G	ABRACL	3.27E-308	24595	0.374377494	0.009976031	ABRACL	1408.328233
374	rs75231793	0.016098304	6	139525038	A	G	ABRACL	1.03E-22	19764	0.392026339	0.039965169	ABRACL	96.22040623
375	rs78158486	0.062934815	6	139070058	G	A	ABRACL	7.74E-18	25256	-0.157629465	0.018321977	ABRACL	74.01677115
376	rs9321661	0.69893645	6	138828134	T	C	ABRACL	1.87E-15	25262	-0.077097983	0.009698469	ABRACL	63.19455629
377	rs150269116	0.035740336	6	27249415	T	G	ABT1	4.69E-14	20351	-0.20132812	0.02670028	ABT1	56.85612336
378	rs180952741	0.097731337	6	26888290	C	T	ABT1	2.18E-55	17682	0.280733759	0.017907479	ABT1	245.7651962
379	rs35400317	0.078643415	6	26593275	T	C	ABT1	3.00E-08	26279	0.089800456	0.016204496	ABT1	30.71043924
380	rs4079825	0.099340077	6	26864818	T	C	ABT1	1.41E-45	18273	0.2478034	0.01748789	ABT1	200.7888979
381	rs57838818	0.087169755	6	26597992	A	G	ABT1	1.55E-73	26395	-0.279882888	0.015429301	ABT1	329.0487082
382	rs75523987	0.025444815	6	26644646	A	G	ABT1	1.38E-87	21087	-0.613459306	0.03092251	ABT1	393.5700488
383	rs10212114	0.139747087	3	127372509	A	G	ABTB1	3.12E-169	25026	0.357469533	0.012891541	ABTB1	768.8974092
384	rs115945675	0.041952612	3	127810569	C	T	ABTB1	9.07E-09	24824	-0.12865223	0.02238598	ABTB1	33.02801051
385	rs11705710	0.05040929	3	127412395	A	G	ABTB1	2.44E-41	31126	-0.246700873	0.018318918	ABTB1	181.3600953
386	rs11712570	0.120233331	3	127274309	T	C	ABTB1	7.41E-75	31347	-0.224791317	0.012279787	ABTB1	335.1022902
387	rs187775510	0.068931672	3	127456524	T	C	ABTB1	1.23E-34	31351	0.19350615	0.015763735	ABTB1	150.6854411
388	rs28527810	0.038978199	3	127419114	C	T	ABTB1	1.87E-17	27566	-0.187070784	0.022004962	ABTB1	72.27210211
389	rs72968955	0.220815426	3	127215535	T	C	ABTB1	0.00E+00	30688	0.407326092	0.009731187	ABTB1	1752.075531
390	rs7653663	0.849505806	3	127475626	A	G	ABTB1	2.15E-22	31470	-0.108517132	0.011147913	ABTB1	94.75660083
391	rs78863180	0.022040922	3	127443515	T	C	ABTB1	4.93E-08	24166	-0.168962636	0.030981854	ABTB1	29.74175191
392	rs10836257	0.60696347	11	34583335	A	C	ABTB2	1.96E-10	31355	0.052037764	0.008175868	ABTB2	40.51067803
393	rs34329347	0.360628822	11	34444168	G	A	ABTB2	6.80E-198	31569	0.248741685	0.008287964	ABTB2	900.7441121
394	rs4237663	0.098980065	11	34094371	A	G	ABTB2	3.90E-08	28802	0.07667114	0.013951876	ABTB2	30.19942166
395	rs17811336	0.199244588	22	19458412	G	A	AC000068.5	8.23E-42	4530	-0.35631904	0.026302237	AC000068.5	183.5239237
396	rs34553125	0.0867206	22	19880821	T	G	AC000078.5	8.73E-44	4169	-0.540005951	0.038914019	AC000078.5	192.5683541
397	rs3788305	0.45796535	22	19871778	G	A	AC000078.5	2.88E-150	4994	0.524351844	0.020083107	AC000078.5	681.6850899
398	rs75690590	0.026656973	22	19791037	T	C	AC000078.5	7.37E-15	4992	-0.483249808	0.062131142	AC000078.5	60.49572807
399	rs12706782	0.872140862	7	127022485	G	A	AC000123.4	5.71E-37	4994	-0.380622233	0.02996412	AC000123.4	161.3560487
400	rs10418015	0.474192211	19	36517655	T	C	AC002116.7	1.73E-14	4445	0.162899516	0.02124019	AC002116.7	58.81969839
401	rs739461	0.238010223	19	19715794	T	C	AC002306.1	7.24E-24	3831	0.270232102	0.026826039	AC002306.1	101.4754008
402	rs144959592	0.017900109	16	30962236	G	A	AC002310.12	4.21E-14	3746	0.658256898	0.087135563	AC002310.12	57.06895951
403	rs4889658	0.250554324	16	31450817	A	G	AC002310.12	4.99E-08	5502	-0.119927753	0.021999037	AC002310.12	29.71885363
404	rs7404540	0.719466254	16	30423878	T	C	AC002310.12	9.62E-11	5164	0.141775022	0.021902522	AC002310.12	41.89972728
405	rs76359228	0.18326579	16	30553899	G	A	AC002310.12	3.87E-87	5164	0.503255546	0.025433774	AC002310.12	391.5214167
406	rs2239947	0.849758436	19	36244753	C	G	AC002398.11	2.49E-35	4994	0.347357115	0.028003863	AC002398.11	153.8567341
407	rs3810452	0.16866699	19	36267004	T	C	AC002398.13	2.88E-15	1163	-0.437208628	0.055372303	AC002398.13	62.34365706
408	rs56237993	0.104242424	19	36281236	A	T	AC002398.5	3.70E-08	21259	0.08736027	0.0158707	AC002398.5	30.29952153
409	rs17867001	0.048155933	7	90260649	A	G	AC002456.2	2.19E-64	5502	0.754387349	0.04452633	AC002456.2	287.0483085
410	rs7782861	0.094738431	7	90269865	A	G	AC002456.2	3.38E-09	5502	-0.192442793	0.032551767	AC002456.2	34.95056222
411	rs10953552	0.118463989	7	107521959	G	A	AC002467.7	7.65E-17	21743	-0.12370744	0.014839254	AC002467.7	69.49723116
412	rs117575893	0.015143623	7	106720607	A	G	AC002467.7	4.63E-10	13379	0.311920219	0.050057809	AC002467.7	38.82785333
413	rs139647950	0.015503876	7	107440685	C	A	AC002467.7	1.65E-15	5402	0.620264962	0.077871863	AC002467.7	63.4444108
414	rs144302127	0.024732213	7	107085912	A	G	AC002467.7	2.61E-80	18967	0.62739076	0.033059193	AC002467.7	360.156901
415	rs145002105	0.026288096	7	106626785	G	A	AC002467.7	1.03E-26	19757	0.336413091	0.031443414	AC002467.7	114.4686041
416	rs182185674	0.040508947	7	107429234	C	T	AC002467.7	2.35E-24	18243	0.270419496	0.026554671	AC002467.7	103.7036752
417	rs1858930	0.744138634	7	107328537	A	C	AC002467.7	0.00E+00	22488	-0.416628158	0.010806382	AC002467.7	1486.403113
418	rs186143854	0.014523201	7	107539270	T	C	AC002467.7	5.84E-22	10948	0.54412948	0.056488916	AC002467.7	92.7850551
419	rs2536503	0.133651096	7	106713815	A	G	AC002467.7	7.32E-18	22111	-0.120318139	0.013974881	AC002467.7	74.12521652
420	rs2712212	0.239173151	7	107321715	G	A	AC002467.7	8.13E-27	21332	-0.121672724	0.011349326	AC002467.7	114.9334175
421	rs55858834	0.167163897	7	107422804	C	G	AC002467.7	3.44E-126	22481	-0.302019529	0.012639392	AC002467.7	570.9757784
422	rs6949189	0.39398405	7	107308341	C	G	AC002467.7	0.00E+00	21725	0.526284962	0.009818017	AC002467.7	2873.388584
423	rs6970902	0.571208237	7	106457051	C	G	AC002467.7	1.97E-13	21003	-0.072469053	0.009858796	AC002467.7	54.03279234
424	rs75493368	0.018269927	7	106802388	T	C	AC002467.7	4.68E-15	16820	0.318979801	0.040710605	AC002467.7	61.39192518
425	rs76119280	0.067443062	7	107113850	C	T	AC002467.7	1.23E-12	19228	-0.144408346	0.020333476	AC002467.7	50.43840361
426	rs76468321	0.014615908	7	107427127	A	G	AC002467.7	7.79E-34	13577	0.613130267	0.050567028	AC002467.7	147.018048
427	rs117122223	0.810353506	7	22579202	G	T	AC002480.3	1.92E-12	4656	0.186108489	0.026434363	AC002480.3	49.56723202
428	rs73683960	0.757767375	7	22753952	G	A	AC002480.3	6.82E-34	4989	-0.28356904	0.023366517	AC002480.3	147.2752141
429	rs11084813	0.28685312	19	35923858	C	T	AC002511.1	1.72E-28	16424	0.135063077	0.012199057	AC002511.1	122.5803221
430	rs11084813	0.28685312	19	35923858	C	T	AC002511.2	1.77E-55	5502	0.330703996	0.021076837	AC002511.2	246.1886413
431	rs79152633	0.049906503	19	35991516	T	C	AC002511.2	2.05E-12	5499	-0.307883307	0.043790651	AC002511.2	49.43214798
432	rs11084813	0.28685312	19	35923858	C	T	AC002511.3	2.51E-16	5502	0.17272046	0.021076837	AC002511.3	67.15474405
433	rs113896775	0.03469435	7	17439173	A	G	AC003075.4	2.81E-08	16517	0.166949564	0.030064751	AC003075.4	30.83580963
434	rs4721606	0.095738284	7	17476306	A	G	AC003075.4	1.22E-08	16923	0.105248981	0.018473808	AC003075.4	32.45808911
435	rs6943079	0.748795065	7	17284085	C	T	AC003075.4	4.16E-36	11515	-0.190623566	0.015193487	AC003075.4	157.4121541
436	rs77628911	0.036687718	7	17313009	G	A	AC003075.4	9.92E-14	14672	-0.231089532	0.031052491	AC003075.4	55.38187524
437	rs208556	0.389266789	7	25625257	T	C	AC003090.1	3.25E-25	21162	0.103423729	0.009969129	AC003090.1	107.6281693
438	rs11079803	0.514211838	17	46019901	A	G	AC003665.1	1.55E-10	5500	-0.122088726	0.01907696	AC003665.1	40.95743829
439	rs73068539	0.026665415	19	58326149	T	C	AC004017.1	3.07E-11	5164	0.405755078	0.061078257	AC004017.1	44.13210648
440	rs77484998	0.154030583	19	58222656	A	G	AC004017.1	6.33E-28	5164	0.298609509	0.027259072	AC004017.1	120.0010741
441	rs79931780	0.081781288	19	2289962	A	G	AC004152.6	6.65E-46	4254	-0.562672968	0.039562727	AC004152.6	202.2738143
442	rs117480864	0.040540541	7	74138989	G	T	AC004166.6	5.09E-11	4980	-0.333706933	0.050805678	AC004166.6	43.14256442
443	rs148840464	0.025547148	7	74351951	T	C	AC004166.6	1.13E-51	3831	-1.095046291	0.072406457	AC004166.6	228.7232761
444	rs1635759	0.8443085	7	74339397	G	A	AC004166.6	2.34E-97	4656	0.598499602	0.028582189	AC004166.6	438.4668441
445	rs10252425	0.0123498	7	75113527	A	G	AC004166.7	9.11E-24	2140	1.391078159	0.138403343	AC004166.7	101.0205906
446	rs117450093	0.034385399	7	74483166	A	G	AC004166.7	1.69E-23	4339	-0.588515663	0.058911656	AC004166.7	99.79610468
447	rs147359763	0.018779975	7	75184283	C	T	AC004166.7	3.83E-13	4339	-0.574214095	0.07907869	AC004166.7	52.7264783
448	rs2529287	0.772156151	7	74358919	T	C	AC004166.7	0.00E+00	5163	-0.979186048	0.023461875	AC004166.7	1741.826928
449	rs56034449	0.036993383	7	75193170	T	C	AC004166.7	1.41E-27	5502	-0.549587461	0.05050659	AC004166.7	118.4070431
450	rs6460090	0.058542891	7	74135844	G	A	AC004166.7	8.16E-10	5491	0.249646034	0.040646385	AC004166.7	37.7229362
451	rs149070134	0.028507509	17	39305034	C	T	AC004231.2	6.74E-15	3831	0.534715068	0.068648265	AC004231.2	60.67163715
452	rs2058736	0.068515404	17	39142747	T	G	AC004231.2	8.48E-23	3831	-0.444466094	0.04522171	AC004231.2	96.60137583
453	rs2872964	0.383376751	17	39092080	T	C	AC004231.2	6.87E-110	3831	0.523324612	0.023496658	AC004231.2	496.0553398
454	rs61322733	0.292151723	17	38938021	G	A	AC004231.2	8.00E-10	3831	-0.15437232	0.025122023	AC004231.2	37.75979643
455	rs11673209	0.186163074	19	15359153	A	G	AC004257.3	2.55E-12	5502	0.171450321	0.024491154	AC004257.3	49.00699878
456	rs2285835	0.156976963	16	20866561	T	C	AC004381.6	2.79E-12	30765	0.077442252	0.011082018	AC004381.6	48.83354415
457	rs5710	0.036031612	16	20775303	C	T	AC004381.6	4.94E-23	25540	-0.234628799	0.023741126	AC004381.6	97.66973498
458	rs10403322	0.274278033	19	19145598	A	C	AC004447.2	1.56E-12	910	-0.371410286	0.052539225	AC004447.2	49.97358773
459	rs2240108	0.139371178	12	48180508	T	C	AC004466.1	1.03E-09	5502	0.168016495	0.027525187	AC004466.1	37.26003727
460	rs1229659	0.388026608	7	26436774	A	G	AC004540.5	1.77E-48	4868	-0.304297635	0.020797575	AC004540.5	214.0778605
461	rs2215410	0.203840806	19	56902457	A	G	AC004696.2	1.04E-10	8269	-0.124707496	0.019302474	AC004696.2	41.74064598
462	rs4801177	0.274547188	19	57089050	C	T	AC004696.2	3.08E-66	8269	-0.299539528	0.017423902	AC004696.2	295.5407987
463	rs66718632	0.143391098	19	56985951	T	G	AC004696.2	5.84E-37	8262	0.28192355	0.022196782	AC004696.2	161.3179437
464	rs10460218	0.235133094	19	15979036	A	G	AC004791.2	4.99E-162	17252	0.344338204	0.012694496	AC004791.2	735.765625
465	rs112286017	0.021792261	19	15632989	G	A	AC004791.2	3.93E-11	13998	0.270451643	0.040934107	AC004791.2	43.65244837
466	rs118084986	0.02271002	19	15891737	T	G	AC004791.2	1.48E-24	15251	-0.393118119	0.03843398	AC004791.2	104.6201655
467	rs138049668	0.017256209	19	16032185	G	A	AC004791.2	3.53E-27	13511	-0.50439131	0.046714145	AC004791.2	116.5838471
468	rs140285801	0.014762516	19	15638439	T	C	AC004791.2	2.51E-08	5743	-0.43114446	0.077368636	AC004791.2	31.05387062
469	rs146152049	0.033128886	19	15975753	C	A	AC004791.2	2.16E-55	15008	-0.505603329	0.032250458	AC004791.2	245.7808695
470	rs191783286	0.01208765	19	16006718	A	G	AC004791.2	3.67E-26	8222	-0.755051214	0.071361852	AC004791.2	111.9490972
471	rs28371512	0.02268053	19	15771115	A	G	AC004791.2	2.57E-12	12419	-0.298307265	0.042618368	AC004791.2	48.99299965
472	rs2886572	0.016977523	19	15664426	C	A	AC004791.2	7.25E-13	10607	-0.381295319	0.053145908	AC004791.2	51.4734508
473	rs4807970	0.216387307	19	15781390	C	T	AC004791.2	1.26E-31	15769	0.160009845	0.013674653	AC004791.2	136.9180734
474	rs57119955	0.876424804	19	16077820	T	C	AC004791.2	7.75E-18	16931	0.142066221	0.0165128	AC004791.2	74.01848893
475	rs62115411	0.032523643	19	16064605	G	A	AC004791.2	9.51E-48	14365	-0.482807863	0.033259247	AC004791.2	210.7287757
476	rs78280695	0.047176028	19	15667049	C	A	AC004791.2	3.60E-10	16739	-0.161639861	0.025778238	AC004791.2	39.31791492
477	rs78419492	0.018701131	19	15850632	G	A	AC004791.2	2.69E-26	13847	-0.470612436	0.044358063	AC004791.2	112.5593695
478	rs78509894	0.032628123	19	16039783	A	G	AC004791.2	1.75E-40	15001	-0.432874929	0.032496166	AC004791.2	177.4437134
479	rs8108181	0.68674949	19	15927046	G	C	AC004791.2	0.00E+00	17249	0.484056563	0.011608015	AC004791.2	1738.906794
480	rs113371046	0.051673889	1	17595034	A	G	AC004824.2	4.51E-26	4906	-0.481632691	0.045604406	AC004824.2	111.5368327
481	rs114209578	0.056074534	1	17541929	A	C	AC004824.2	3.60E-08	3831	0.273588166	0.049656629	AC004824.2	30.3556928
482	rs141744956	0.066648256	1	17553483	T	C	AC004824.2	4.24E-25	3746	-0.479368892	0.046321653	AC004824.2	107.0955924
483	rs1612843	0.248929664	1	17687161	C	G	AC004824.2	2.79E-09	4989	0.137609746	0.023152592	AC004824.2	35.32638106
484	rs183603588	0.014370303	1	17726736	A	G	AC004824.2	3.05E-09	4541	0.522740562	0.088169707	AC004824.2	35.15066986
485	rs2247877	0.030877041	1	17853599	A	C	AC004824.2	1.63E-12	4994	-0.408547595	0.057843352	AC004824.2	49.88596896
486	rs35412937	0.375266194	1	17644463	T	G	AC004824.2	0.00E+00	4656	0.825674515	0.021402342	AC004824.2	1488.316035
487	rs78525199	0.017180948	1	17786861	G	A	AC004824.2	2.90E-09	3831	-0.521993258	0.087916135	AC004824.2	35.2527185
488	rs113586902	0.020809899	7	2172890	T	C	AC004840.9	1.49E-09	3831	0.483869868	0.080031404	AC004840.9	36.55411591
489	rs117257155	0.156992568	7	2482355	G	A	AC004840.9	0.00E+00	5495	1.038217743	0.026220798	AC004840.9	1567.779869
490	rs11760223	0.20876637	7	2495235	T	C	AC004840.9	3.19E-52	5079	0.371241743	0.024412556	AC004840.9	231.2528539
491	rs141011969	0.027280939	7	2482626	A	G	AC004840.9	3.15E-09	3831	-0.415395655	0.070130277	AC004840.9	35.08429795
492	rs1476614	0.505566196	7	2436186	G	A	AC004840.9	1.34E-09	4339	-0.130170677	0.021470744	AC004840.9	36.75632979
493	rs35913626	0.021666667	7	2282206	A	G	AC004840.9	3.03E-09	5501	-0.388304187	0.065482417	AC004840.9	35.16371445
494	rs4719614	0.180350953	7	2679654	T	C	AC004840.9	1.84E-11	4254	0.189443159	0.02819766	AC004840.9	45.13689859
495	rs2283015	0.090099272	7	98600839	G	C	AC004893.10	1.93E-77	3831	0.743230495	0.039899852	AC004893.10	346.9800232
496	rs6961805	0.957906995	7	98823369	A	G	AC004893.10	9.48E-09	3831	0.326562726	0.056893452	AC004893.10	32.94645218
497	rs149211972	0.03314044	7	98611365	T	C	AC004893.11	4.75E-63	10239	-0.654304307	0.039038705	AC004893.11	280.9110045
498	rs150746244	0.050402225	7	99068756	T	G	AC004893.11	2.34E-08	9414	-0.186048591	0.033312192	AC004893.11	31.19222456
499	rs2240417	0.122283874	7	98479131	G	T	AC004893.11	1.17E-55	10239	0.335231567	0.021330184	AC004893.11	247.0020801
500	rs17546439	0.043107098	7	44100373	T	C	AC004951.5	3.46E-14	5502	-0.355780489	0.046937359	AC004951.5	57.4548845
501	rs186073907	0.089308921	7	44012925	T	G	AC004951.5	4.76E-191	5499	0.98578754	0.033435681	AC004951.5	869.2532094
502	rs12154422	0.542740047	7	97594581	T	C	AC004967.7	5.02E-25	5497	-0.197808899	0.019144526	AC004967.7	106.7584882
503	rs12112314	0.302534595	7	97610722	A	G	AC004967.8	6.92E-54	5164	0.331079055	0.021421162	AC004967.8	238.8786646
504	rs10247542	0.786030957	7	76215092	A	T	AC004980.7	1.44E-21	10561	-0.160042556	0.016777884	AC004980.7	90.99061129
505	rs112484505	0.016956725	7	44188401	A	G	AC004985.12	2.55E-11	4989	0.51723254	0.077539133	AC004985.12	44.49690426
506	rs7807759	0.480889924	7	44000584	A	G	AC004985.12	2.45E-75	4994	-0.367811336	0.020026643	AC004985.12	337.3136439
507	rs1063588	0.854368512	2	74690378	T	C	AC005041.17	2.01E-146	3831	0.834576438	0.032387592	AC005041.17	664.0104581
508	rs73202987	0.912134992	7	86755953	G	A	AC005076.5	9.45E-09	4868	0.205508348	0.035799106	AC005076.5	32.95448839
509	rs139772628	0.020169245	7	75729811	A	G	AC005077.14	1.43E-08	4167	-0.44177146	0.077920709	AC005077.14	32.1432303
510	rs142991792	0.022711758	7	75798564	A	G	AC005077.14	7.23E-09	4163	-0.425584679	0.07356057	AC005077.14	33.47201045
511	rs190869485	0.021688742	7	76608775	A	C	AC005077.14	1.97E-09	3831	0.470617313	0.078428376	AC005077.14	36.00720036
512	rs73361512	0.0249594	7	76016413	A	G	AC005077.14	5.08E-22	3751	0.713947579	0.074008747	AC005077.14	93.06074983
513	rs75943161	0.033168489	7	75427058	G	A	AC005077.14	6.15E-09	4161	0.355810156	0.061213597	AC005077.14	33.78631915
514	rs76021834	0.302027486	7	75607155	G	A	AC005077.14	0.00E+00	4161	0.910476288	0.02387502	AC005077.14	1454.285893
515	rs7787526	0.26984127	7	75947553	T	C	AC005077.14	4.13E-35	4072	0.308642843	0.024964237	AC005077.14	152.8536549
516	rs9649057	0.410652856	7	75388153	A	G	AC005077.14	3.52E-13	4168	-0.161917506	0.022263741	AC005077.14	52.89216322
517	rs112113535	0.014047568	7	23443161	C	A	AC005082.12	7.65E-20	3734	0.896558042	0.098326209	AC005082.12	83.14157181
518	rs117458370	0.015039143	7	24025424	G	T	AC005082.12	3.09E-08	4339	0.488293472	0.088200114	AC005082.12	30.64951055
519	rs1881201	0.606646788	7	23194013	C	T	AC005082.12	0.00E+00	5502	0.754947914	0.019514859	AC005082.12	1496.591049
520	rs439593	0.905963837	7	23419579	G	A	AC005082.12	1.71E-08	5164	0.190117416	0.033712348	AC005082.12	31.80283259
521	rs78175301	0.062032913	7	23629053	G	A	AC005082.12	1.00E-11	5502	-0.268990715	0.039520263	AC005082.12	46.3270799
522	rs858265	0.957806504	7	23210389	C	G	AC005082.12	3.38E-130	4664	1.250407656	0.051504371	AC005082.12	589.4067061
523	rs35533015	0.098399638	2	242191689	A	G	AC005104.3	2.48E-46	4994	0.480103374	0.033593631	AC005104.3	204.2469693
524	rs38498	0.818310497	7	30626748	A	G	AC005154.5	2.92E-19	3831	-0.265812163	0.029628178	AC005154.5	80.48960732
525	rs117207947	0.96985415	7	30531945	C	T	AC005154.6	1.41E-10	5496	-0.357847582	0.055782074	AC005154.6	41.1535078
526	rs11771217	0.330508475	7	30782763	T	C	AC005154.6	4.29E-23	5502	0.200571317	0.020265665	AC005154.6	97.95259225
527	rs13228128	0.144228908	7	30238400	T	C	AC005154.6	2.48E-10	5164	0.177242194	0.028008311	AC005154.6	40.04611539
528	rs38407	0.724021257	7	30538054	T	C	AC005154.6	0.00E+00	5164	0.971977771	0.022012958	AC005154.6	1949.646416
529	rs42599	0.116628615	7	30408353	T	C	AC005154.6	3.46E-21	5502	0.280595807	0.029699592	AC005154.6	89.26092592
530	rs6949955	0.094021288	7	30684900	G	A	AC005154.6	2.50E-66	5502	-0.56190365	0.03266274	AC005154.6	295.9500915
531	rs6959654	0.471399985	7	30790192	C	T	AC005154.6	7.05E-09	5494	0.110650497	0.019110951	AC005154.6	33.5229431
532	rs7782896	0.920759893	7	30914408	G	A	AC005154.6	2.38E-10	5502	0.223558572	0.035292221	AC005154.6	40.12588956
533	rs10280491	0.960130807	7	30640989	C	T	AC005154.7	4.93E-56	5502	-0.768417525	0.048723759	AC005154.7	248.721283
534	rs118095447	0.039051143	7	30665579	G	A	AC005154.7	2.08E-22	5498	0.479366358	0.049228389	AC005154.7	94.82085268
535	rs38457	0.086485466	7	30578014	T	G	AC005154.7	5.98E-25	5498	0.349993889	0.033927616	AC005154.7	106.4177898
536	rs113610403	0.014736419	7	30632944	A	G	AC005154.8	8.91E-23	3213	1.017027121	0.103527909	AC005154.8	96.50508195
537	rs148270233	0.025468468	7	30425784	T	C	AC005154.8	1.26E-10	4818	0.41587017	0.064662464	AC005154.8	41.36290577
538	rs38406	0.812979684	7	30537836	G	A	AC005154.8	0.00E+00	3746	1.218305631	0.029628992	AC005154.8	1690.747483
539	rs4270	0.7777207	7	30536611	C	T	AC005154.8	4.14E-13	4994	-0.17450075	0.02406575	AC005154.8	52.57699904
540	rs6969230	0.908821531	7	30865534	C	G	AC005154.8	2.32E-20	4992	0.321472874	0.034766603	AC005154.8	85.499613
541	rs60713492	0.16697745	17	14113107	T	C	AC005224.2	3.93E-21	5164	0.248913745	0.026383633	AC005224.2	89.0079018
542	rs72816605	0.03470255	17	13965297	T	C	AC005224.2	4.60E-18	5497	0.451428738	0.052108775	AC005224.2	75.05103371
543	rs2058077	0.403537276	19	18671055	C	T	AC005253.2	2.24E-41	4656	-0.284591705	0.021122486	AC005253.2	181.5325103
544	rs11666493	0.825866234	19	14900405	T	C	AC005255.3	4.01E-11	5502	-0.165997879	0.025137863	AC005255.3	43.60621261
545	rs1637653	0.592835105	19	3143693	G	A	AC005264.2	1.31E-13	4663	0.15607841	0.021076582	AC005264.2	54.8384662
546	rs520548	0.275150269	19	3176418	A	G	AC005264.2	5.13E-35	4339	0.296759049	0.024037053	AC005264.2	152.4212431
547	rs62127301	0.3658965	19	3156505	A	C	AC005264.2	1.49E-08	4671	0.12164178	0.021479337	AC005264.2	32.07183356
548	rs11670869	0.086999308	19	1981549	T	C	AC005306.3	2.24E-79	5500	-0.638191328	0.033830639	AC005306.3	355.8618197
549	rs117960620	0.04002377	19	1922565	T	C	AC005306.3	4.63E-11	5502	0.320134839	0.048633494	AC005306.3	43.33062314
550	rs62129498	0.146439691	19	1982681	A	G	AC005306.3	1.33E-121	4571	0.693703488	0.029582364	AC005306.3	549.8978266
551	rs11882334	0.58483373	19	29222000	T	C	AC005307.3	1.02E-12	22494	-0.068195474	0.009568072	AC005307.3	50.79982722
552	rs4807313	0.732314891	19	965775	T	C	AC005391.3	2.51E-48	3180	0.413709237	0.028321119	AC005391.3	213.3878155
553	rs10265108	0.155346271	7	71953948	A	G	AC005488.1	2.55E-32	4656	0.338602403	0.028608082	AC005488.1	140.0885332
554	rs12532869	0.161787365	7	71465215	T	G	AC005488.1	3.91E-10	4656	-0.176085272	0.028140325	AC005488.1	39.1550558
555	rs12699137	0.120469491	7	71867165	A	G	AC005488.1	5.35E-24	4656	0.321645718	0.031835709	AC005488.1	102.0766704
556	rs13237780	0.092632182	7	71873569	C	T	AC005488.1	2.17E-09	4571	-0.215876616	0.036075035	AC005488.1	35.8094525
557	rs144893323	0.016325088	7	73345804	T	C	AC005488.1	2.20E-09	3470	0.566657141	0.094725454	AC005488.1	35.78552074
558	rs145236068	0.065099148	7	73032615	T	C	AC005488.1	4.37E-12	4656	-0.290872577	0.042005687	AC005488.1	47.9500841
559	rs147943420	0.014616322	7	72891128	G	A	AC005488.1	1.87E-14	3180	0.800326405	0.104483982	AC005488.1	58.67253599
560	rs35794131	0.131877493	7	73175061	A	G	AC005488.1	6.44E-12	4656	-0.210391309	0.030626874	AC005488.1	47.19002938
561	rs6460040	0.694592837	7	72392946	T	C	AC005488.1	2.01E-277	3831	0.882774367	0.02480414	AC005488.1	1266.633822
562	rs73134994	0.08825862	7	72946899	A	T	AC005488.1	1.84E-30	4656	0.419071486	0.036531215	AC005488.1	131.5976066
563	rs2938170	0.327630372	17	15452308	T	C	AC005517.3	1.40E-09	16224	-0.07162304	0.011827962	AC005517.3	36.66786804
564	rs12588261	0.357248018	14	74776357	G	A	AC005519.4	8.41E-37	5498	0.252198056	0.019901051	AC005519.4	160.5947871
565	rs1010366	0.323649893	7	7229826	C	T	AC005532.5	5.09E-15	4339	-0.1795266	0.022943869	AC005532.5	61.22436695
566	rs112701609	0.014746611	7	7271540	G	C	AC005532.5	2.77E-09	3684	0.574559559	0.096650724	AC005532.5	35.33945809
567	rs1638211	0.405194217	7	7317350	T	G	AC005532.5	5.80E-134	4339	-0.538596578	0.021866082	AC005532.5	606.7157019
568	rs1990256	0.435750525	7	156471964	C	T	AC005534.9	5.61E-28	4339	-0.23738874	0.02164889	AC005534.9	120.2399988
569	rs79476856	0.058542463	7	156471966	A	G	AC005534.9	1.37E-10	4339	-0.29349089	0.045725063	AC005534.9	41.19842614
570	rs138855089	0.015339911	17	28938615	G	A	AC005562.1	8.95E-21	7399	-0.625242757	0.066887337	AC005562.1	87.37949443
571	rs17180371	0.042003995	17	28817494	C	G	AC005562.1	1.37E-09	8762	0.228150455	0.037657911	AC005562.1	36.70542264
572	rs8081187	0.077306586	17	29016360	A	G	AC005562.1	5.58E-11	20386	0.121544372	0.018543087	AC005562.1	42.96409184
573	rs2286493	0.313578113	7	22984967	G	A	AC005682.5	2.05E-49	5502	-0.303632621	0.020547372	AC005682.5	218.3656333
574	rs717624	0.60776834	7	22894487	T	C	AC005682.5	1.39E-167	5501	-0.538772509	0.019526474	AC005682.5	761.3129203
575	rs74327040	0.023028496	7	22879920	T	C	AC005682.5	2.20E-12	5502	0.446227298	0.063555183	AC005682.5	49.29584579
576	rs76730967	0.014923348	7	22881001	A	G	AC005682.5	1.28E-13	3282	0.754144208	0.10179995	AC005682.5	54.87994538
577	rs13227551	0.0346669	7	22992968	C	T	AC005682.6	1.77E-08	3831	0.351793648	0.062450055	AC005682.6	31.73294191
578	rs13238288	0.172730747	7	22920154	G	A	AC005682.6	5.32E-45	4994	-0.372590454	0.02646991	AC005682.6	198.1337769
579	rs439593	0.905963837	7	23419579	G	A	AC005682.6	5.33E-10	4656	0.220443498	0.035503865	AC005682.6	38.55168108
580	rs717624	0.60776834	7	22894487	T	C	AC005682.6	1.58E-104	4993	-0.44500377	0.020495752	AC005682.6	471.4109495
581	rs77086708	0.016728054	7	22949337	A	C	AC005682.6	1.20E-08	4805	0.453418608	0.079538752	AC005682.6	32.49684012
582	rs2041220	0.202587212	19	38826184	T	A	AC005789.11	2.85E-27	3746	0.310936982	0.028744417	AC005789.11	117.0139793
583	rs182064597	0.020718859	19	42028675	T	C	AC005795.2	1.35E-10	4038	0.501690106	0.07812054	AC005795.2	41.24208369
584	rs73933643	0.058802149	19	42035481	A	C	AC005795.2	1.45E-28	5164	-0.463717198	0.041826818	AC005795.2	122.9126983
585	rs4765999	0.307914764	12	2945970	T	C	AC005841.1	3.78E-23	4994	-0.214789498	0.021675328	AC005841.1	98.19621084
586	rs79727885	0.09094341	7	75159207	T	C	AC006014.1	2.89E-09	4022	-0.230243042	0.038777775	AC006014.1	35.25390715
587	rs10253228	0.449353529	7	22987500	A	G	AC006026.13	2.98E-10	4339	0.13595226	0.021580409	AC006026.13	39.68747968
588	rs150045285	0.029473957	7	23671867	A	C	AC006026.13	7.34E-11	4339	-0.413417108	0.063469834	AC006026.13	42.4269844
589	rs274038	0.052074757	7	23447345	A	G	AC006026.13	2.58E-11	4254	0.325402029	0.048796153	AC006026.13	44.47022681
590	rs79896768	0.035300229	7	23500669	A	C	AC006026.13	1.56E-16	4339	0.480043218	0.058170839	AC006026.13	68.10045623
591	rs79901724	0.020391178	7	23645609	G	T	AC006026.13	5.96E-10	3831	0.500469142	0.080831647	AC006026.13	38.33467219
592	rs993179	0.514628162	7	23715916	T	G	AC006026.13	0.00E+00	4339	0.839478475	0.021478607	AC006026.13	1527.590351
593	rs3213702	0.062557078	7	8153521	A	G	AC006042.6	1.11E-10	4169	-0.291737452	0.0452229	AC006042.6	41.61669173
594	rs7805057	0.026905739	7	8268957	A	T	AC006042.6	6.99E-10	4166	-0.417487095	0.067705734	AC006042.6	38.02202208
595	rs9472	0.518404331	7	8302284	G	A	AC006042.6	4.82E-17	4157	-0.184173838	0.021949235	AC006042.6	70.40720437
596	rs8055172	0.221368715	16	3749225	C	T	AC006111.1	2.48E-11	4656	0.166606801	0.024960568	AC006111.1	44.55295596
597	rs12608966	0.508495054	19	56907816	C	T	AC006116.1	6.28E-11	3831	0.149384914	0.022851863	AC006116.1	42.73367663
598	rs62119414	0.058218901	19	42038469	T	A	AC006129.1	8.70E-40	4359	-0.60377477	0.04573878	AC006129.1	174.2532029
599	rs117353233	0.015239521	19	41965499	T	C	AC006129.2	7.79E-27	3563	-1.037077663	0.096699923	AC006129.2	115.0191898
600	rs7255679	0.18294562	19	42063981	G	T	AC006129.2	7.59E-10	5502	0.151721214	0.024656886	AC006129.2	37.86309958
601	rs2317313	0.048453687	19	42045576	C	T	AC006129.4	1.02E-08	5496	0.25440498	0.044420481	AC006129.4	32.80082015
602	rs4141218	0.188770257	19	42081907	T	C	AC006129.4	6.03E-53	5502	0.373090625	0.024360488	AC006129.4	234.5614861
603	rs62119414	0.058218901	19	42038469	T	A	AC006129.4	3.30E-161	5501	-1.101559449	0.040715258	AC006129.4	731.983848
604	rs3775924	0.656431645	4	17585984	T	C	AC006160.5	2.74E-40	4022	0.311967378	0.023478083	AC006160.5	176.5603164
605	rs10209437	0.118053636	2	38000571	C	T	AC006369.2	8.84E-10	4656	0.196840497	0.032115726	AC006369.2	37.56586711
606	rs12712540	0.394432183	2	37819814	T	C	AC006369.2	0.00E+00	5164	0.835857995	0.020133734	AC006369.2	1723.520084
607	rs13003642	0.018392874	2	37759329	T	A	AC006369.2	1.81E-12	5502	0.500080697	0.070946515	AC006369.2	49.68417104
608	rs17021123	0.911563537	2	37843421	C	G	AC006369.2	4.28E-31	4338	-0.43849586	0.037812124	AC006369.2	134.4834519
609	rs62134888	0.121069971	2	37995021	A	G	AC006369.2	4.84E-13	4656	0.229679082	0.031767508	AC006369.2	52.27289962
610	rs73928908	0.02745569	2	37946234	G	T	AC006369.2	1.09E-08	5498	-0.333542198	0.058359526	AC006369.2	32.6646539
611	rs142052997	NA	7	8097248	C	G	AC006465.3	3.03E-09	5075	NA	NA	AC006465.3	#VALUE!
612	rs1468760	0.07236298	7	7759226	A	G	AC006465.3	4.17E-57	25096	0.274378693	0.017228025	AC006465.3	253.6470288
613	rs148046407	0.064077076	7	7787836	G	A	AC006465.3	1.00E-36	24765	-0.232261217	0.018348242	AC006465.3	160.2376162
614	rs17563229	0.772802435	7	7924648	G	A	AC006465.3	4.43E-19	25103	-0.095064565	0.010650895	AC006465.3	79.66455306
615	rs6976269	0.220148402	7	7930712	G	A	AC006465.3	2.43E-14	24774	-0.082675042	0.010842344	AC006465.3	58.14367579
616	rs10424305	0.755154286	19	2737551	A	G	AC006538.1	1.78E-153	5497	0.585332127	0.022179821	AC006538.1	696.4479266
617	rs58619538	0.610590877	19	2701185	G	A	AC006538.1	9.97E-17	4339	0.182840548	0.022014659	AC006538.1	68.97966851
618	rs2157730	0.144777077	22	19998204	T	C	AC006547.13	3.25E-16	4989	0.232260693	0.02845042	AC006547.13	66.64599726
619	rs429965	0.241138858	22	20042075	G	T	AC006547.13	5.99E-56	4988	-0.368826314	0.023404913	AC006547.13	248.3303121
620	rs139050179	0.142913531	22	20137723	T	C	AC006547.14	7.15E-34	4571	0.362545734	0.029883427	AC006547.14	147.1854221
621	rs4819855	0.272565779	22	20010850	A	G	AC006547.14	5.21E-09	4656	-0.135921632	0.023272658	AC006547.14	34.11027227
622	rs74858445	0.05450237	22	20085805	T	C	AC006547.14	2.80E-29	4656	-0.512790802	0.045649981	AC006547.14	126.1825358
623	rs2305921	0.107820453	19	50312653	T	C	AC006942.4	7.59E-25	5412	-0.318979618	0.030990558	AC006942.4	105.9417336
624	rs1990502	0.522915299	22	17573272	G	A	AC006946.12	6.75E-09	4994	-0.116127648	0.020033061	AC006946.12	33.60289024
625	rs145618343	0.017665088	22	17641180	C	A	AC006946.15	1.44E-10	7777	0.3902511	0.060868313	AC006946.15	41.10604955
626	rs35597091	0.254069166	22	17598813	A	G	AC006946.15	2.17E-134	9604	-0.408909745	0.016574242	AC006946.15	608.6779509
627	rs5746997	0.218654434	22	17605038	T	C	AC006946.15	5.08E-14	10095	-0.128207833	0.017026725	AC006946.15	56.69788724
628	rs5748844	0.095824997	22	17544136	A	G	AC006946.15	5.22E-10	10099	0.148499705	0.023904527	AC006946.15	38.59143007
629	rs78183769	0.014502468	22	17644152	A	C	AC006946.15	1.30E-10	7902	-0.427677699	0.066537697	AC006946.15	41.31404133
630	rs9617964	0.201432206	22	17664346	A	C	AC006946.15	1.76E-29	9594	-0.202931997	0.01799968	AC006946.15	127.1075916
631	rs2239374	0.197846593	19	44168281	T	C	AC006953.1	1.46E-11	3831	0.193628087	0.028677146	AC006953.1	45.58950269
632	rs1558578	0.022308177	7	30289435	G	T	AC006978.6	3.01E-53	21315	-0.503752813	0.032795126	AC006978.6	235.9480329
633	rs75230241	0.137880895	7	30410567	C	T	AC006978.6	1.56E-27	22594	-0.148341341	0.013644347	AC006978.6	118.2003847
634	rs9770840	0.29942001	7	76578596	A	T	AC007000.11	2.82E-12	4022	-0.170070697	0.024344154	AC007000.11	48.80559478
635	rs76819897	0.165029782	7	76695360	A	G	AC007000.12	1.23E-64	5498	0.43612046	0.025690111	AC007000.12	288.1913633
636	rs10224386	0.288361081	7	30214178	G	A	AC007036.6	5.14E-37	4339	0.301216363	0.023696926	AC007036.6	161.5746025
637	rs12470144	0.36087416	2	210913067	G	A	AC007038.7	3.43E-27	5502	-0.214382557	0.019849685	AC007038.7	116.6464845
638	rs12981980	0.25876779	19	57050648	A	G	AC007228.11	4.63E-157	5497	0.581450209	0.02177659	AC007228.11	712.9274109
639	rs62121584	0.342600982	19	56921473	A	G	AC007228.11	1.06E-16	5498	-0.166744866	0.020094343	AC007228.11	68.85846225
640	rs10180761	0.368503138	2	39722668	C	T	AC007246.3	5.74E-49	5502	-0.290643306	0.019761437	AC007246.3	216.3134906
641	rs2540430	0.301909938	2	202368514	T	A	AC007256.5	3.21E-17	16435	-0.101387966	0.0120145	AC007256.5	71.21335022
642	rs10206291	0.467008908	2	103038863	C	T	AC007278.2	1.23E-226	5500	0.614220447	0.019110898	AC007278.2	1032.966769
643	rs12712140	0.49423592	2	102951062	A	C	AC007278.2	2.49E-41	5269	0.262366688	0.019484073	AC007278.2	181.3250851
644	rs17205221	0.844044641	2	102402090	G	A	AC007278.2	1.00E-11	4993	0.187734983	0.027581721	AC007278.2	46.32844176
645	rs2732865	0.040000861	2	103401780	A	C	AC007278.2	1.80E-11	4671	-0.354865075	0.052797089	AC007278.2	45.17587387
646	rs114020046	0.015105336	2	103241417	G	T	AC007278.3	2.44E-16	5502	-0.640741902	0.078156413	AC007278.3	67.2104826
647	rs116102960	0.020957946	2	103505653	A	C	AC007278.3	1.67E-12	4673	-0.509812675	0.07221245	AC007278.3	49.84218786
648	rs12469349	0.026849597	2	102613927	A	G	AC007278.3	5.53E-11	5498	-0.386761147	0.058996163	AC007278.3	42.97720276
649	rs12470560	0.498810962	2	102868840	T	C	AC007278.3	0.00E+00	5500	0.779086019	0.019069306	AC007278.3	1669.171828
650	rs13022576	0.025073471	2	103303097	T	C	AC007278.3	2.77E-10	5502	0.384813553	0.060972154	AC007278.3	39.83250716
651	rs13402123	0.019133428	2	103196165	T	C	AC007278.3	8.00E-09	3575	0.497967488	0.086326796	AC007278.3	33.27443829
652	rs140824540	0.028732394	2	102186051	A	G	AC007278.3	2.11E-12	5489	-0.40145275	0.057132473	AC007278.3	49.37451337
653	rs17651485	0.083543162	2	103001650	T	C	AC007278.3	5.63E-141	5502	0.870868375	0.034451905	AC007278.3	638.9671887
654	rs2540302	0.074994	2	103377293	G	A	AC007278.3	2.00E-10	4339	-0.259273032	0.040757228	AC007278.3	40.46741052
655	rs35961282	0.051515847	2	103385138	T	C	AC007278.3	2.08E-12	5494	0.303353324	0.043157394	AC007278.3	49.40684151
656	rs75293791	0.015842899	2	102767023	C	T	AC007278.3	4.74E-10	4803	0.508861829	0.081710744	AC007278.3	38.78300171
657	rs759382	0.753278966	2	103094213	G	T	AC007278.3	9.56E-129	5502	-0.533796312	0.022112798	AC007278.3	582.7251207
658	rs78062745	0.047810617	2	103298363	A	G	AC007278.3	1.11E-09	4339	-0.306502032	0.050311392	AC007278.3	37.1136826
659	rs12613052	0.61721598	2	201590091	C	T	AC007283.5	1.53E-19	4339	-0.199706785	0.022084862	AC007283.5	81.77042607
660	rs146458964	0.047229704	2	201835421	T	C	AC007283.5	8.86E-29	4339	0.563282873	0.050604421	AC007283.5	123.9013883
661	rs187743353	0.022294404	2	202307030	T	C	AC007283.5	3.05E-08	4254	0.406716804	0.073431817	AC007283.5	30.67719757
662	rs7258060	0.329169774	19	4332105	T	A	AC007292.1	4.57E-08	3831	-0.132918535	0.02431155	AC007292.1	29.89136825
663	rs142970847	0.024201665	19	4369047	T	C	AC007292.6	1.20E-26	15392	0.396290265	0.037088119	AC007292.6	114.1713647
664	rs62129351	0.22102899	19	4387125	T	C	AC007292.6	2.26E-74	17259	-0.236668549	0.012971551	AC007292.6	332.8873419
665	rs4822471	0.369417494	22	21076208	T	G	AC007308.6	1.50E-27	4989	0.225593066	0.020741901	AC007308.6	118.2917289
666	rs10180282	0.432259762	2	60578843	T	C	AC007381.3	1.08E-11	10398	0.095131121	0.013997899	AC007381.3	46.18697483
667	rs1504	0.53820136	2	37066018	G	T	AC007382.1	9.36E-10	5164	0.120795758	0.019737546	AC007382.1	37.4556257
668	rs111805980	0.038539631	2	206981677	T	A	AC007383.4	5.26E-21	3830	0.558185773	0.059356207	AC007383.4	88.43521675
669	rs72816300	0.861416223	2	65147925	G	T	AC007386.2	2.63E-18	22157	0.119976708	0.013748864	AC007386.2	76.14830671
670	rs2540965	0.126693844	2	65260748	A	G	AC007386.4	6.29E-18	4168	0.284073025	0.032927604	AC007386.4	74.42857972
671	rs10779921	0.379533241	2	37440355	T	C	AC007390.5	1.17E-166	5502	0.540515906	0.01964448	AC007390.5	757.0697311
672	rs2192941	0.102313906	2	37718835	T	C	AC007390.5	1.98E-14	5500	0.240730995	0.031461113	AC007390.5	58.54851126
673	rs4581878	0.253832213	2	37519710	C	T	AC007390.5	2.69E-19	5494	-0.196854225	0.021920429	AC007390.5	80.64758777
674	rs10865123	0.598493714	2	37423487	C	G	AC007390.6	6.16E-13	4339	0.157599066	0.021898492	AC007390.6	51.79392943
675	rs11126297	0.33501925	2	71054368	C	T	AC007395.4	1.83E-264	3831	0.840904787	0.024204132	AC007395.4	1207.020439
676	rs62145070	0.096248543	2	71158653	T	C	AC007395.4	5.53E-11	3831	-0.253948869	0.038735337	AC007395.4	42.98113587
677	rs6705407	0.133018903	2	71006116	C	T	AC007395.4	9.36E-21	3831	0.314306802	0.033640886	AC007395.4	87.29165128
678	rs76000090	0.016649698	2	71198850	A	C	AC007395.4	2.43E-11	3684	0.607978595	0.091047471	AC007395.4	44.59034215
679	rs10194100	0.660090617	2	36783127	C	T	AC007401.2	9.29E-59	3831	-0.389806192	0.024118238	AC007401.2	261.2199332
680	rs7611925	0.199430038	3	179084861	G	A	AC007620.3	2.25E-09	5501	-0.142656163	0.023859935	AC007620.3	35.74724402
681	rs7259025	0.533498151	19	32895566	A	G	AC007773.2	8.64E-61	4339	-0.353924095	0.021517759	AC007773.2	270.5366963
682	rs13016205	0.16428353	2	208369715	G	C	AC007879.2	2.80E-30	5164	0.30366977	0.026556167	AC007879.2	130.7592253
683	rs13385352	0.690909434	2	208102505	C	T	AC007879.5	1.05E-09	5164	0.129928234	0.021293078	AC007879.5	37.23318438
684	rs67802215	0.163967841	2	208342651	T	C	AC007879.5	1.85E-18	5164	0.232968695	0.0265767	AC007879.5	76.84100312
685	rs10189395	0.66496279	2	208100354	G	A	AC007879.7	4.29E-36	5499	0.253417998	0.020202167	AC007879.7	157.3544385
686	rs12466923	0.208576046	2	208013555	C	A	AC007879.7	1.02E-08	5502	-0.134383335	0.023463235	AC007879.7	32.80311216
687	rs12472771	0.036641382	2	65063410	A	G	AC007880.1	1.23E-33	5164	-0.633049509	0.052373545	AC007880.1	146.1004019
688	rs1509520	0.04176295	2	65076497	T	G	AC007880.1	6.30E-23	4339	0.529010812	0.05366092	AC007880.1	97.18804993
689	rs181948138	0.016099149	2	64927119	A	G	AC007880.1	5.23E-09	4079	0.513722987	0.087969278	AC007880.1	34.10326369
690	rs75861461	0.014403483	2	65066411	A	G	AC007880.1	2.27E-08	2620	-0.648119452	0.115944731	AC007880.1	31.24698203
691	rs10851733	0.39314029	15	64198577	T	C	AC007950.1	6.97E-09	21664	0.05696542	0.00983553	AC007950.1	33.54494411
692	rs28787953	0.626377997	15	63762789	C	T	AC007950.1	1.63E-47	21573	-0.144094972	0.009951654	AC007950.1	209.6559142
693	rs16960158	0.137928865	17	19163052	C	A	AC007952.5	0.00E+00	4465	1.156457901	0.030688463	AC007952.5	1420.06878
694	rs4924997	0.521639698	17	19422725	T	A	AC007952.5	1.06E-13	4465	0.157476741	0.021184167	AC007952.5	55.25989483
695	rs76846683	0.038482143	17	19580347	A	G	AC007952.5	1.50E-08	4200	0.32113766	0.056722068	AC007952.5	32.05371452
696	rs3770687	0.485844783	2	211334090	G	A	AC007970.1	8.98E-12	3831	0.155939981	0.022857726	AC007970.1	46.54241444
697	rs9823305	0.385623311	3	169748799	A	T	AC008040.1	3.02E-12	508	0.449706422	0.064454633	AC008040.1	48.67992486
698	rs141042461	0.657203141	2	64484203	G	A	AC008074.3	2.04E-08	825	-0.290884803	0.051866841	AC008074.3	31.45302859
699	rs869738	0.137734496	2	64493422	G	C	AC008074.3	4.73E-199	4993	0.874058276	0.029037709	AC008074.3	906.0581709
700	rs2111889	0.389998838	2	64652705	G	T	AC008074.5	4.13E-12	4656	0.147295745	0.021246213	AC008074.5	48.06371552
701	rs869738	0.137734496	2	64493422	G	C	AC008074.5	3.58E-97	4993	0.607451453	0.029037709	AC008074.5	437.6213012
702	rs115258802	0.021761985	2	95766599	T	C	AC008268.2	6.36E-15	3225	0.665364226	0.085339211	AC008268.2	60.78853082
703	rs116833964	0.053505823	2	95967623	C	T	AC008268.2	2.36E-12	3831	-0.355937849	0.050765589	AC008268.2	49.15972949
704	rs13014679	0.040801064	2	97333492	C	A	AC008268.2	2.50E-13	5164	-0.364033774	0.049739544	AC008268.2	53.56483326
705	rs143274998	0.061420226	2	96259184	T	A	AC008268.2	1.67E-14	5164	0.314484859	0.040982702	AC008268.2	58.88413581
706	rs150862895	0.017736032	2	95908235	G	A	AC008268.2	5.68E-13	4656	0.565930379	0.078512025	AC008268.2	51.95814731
707	rs55684901	0.019528872	2	96544464	T	C	AC008268.2	4.54E-10	4656	-0.466877844	0.074889776	AC008268.2	38.86525005
708	rs62153041	0.674906225	2	96966193	C	G	AC008268.2	2.83E-121	5164	-0.491931368	0.021007087	AC008268.2	548.3746426
709	rs2058953	0.098084188	2	53905311	C	A	AC008280.5	3.19E-11	4339	-0.239562454	0.036091728	AC008280.5	44.05773384
710	rs7609017	0.492967525	2	54259056	T	G	AC008280.5	3.10E-22	508	0.608516636	0.062751788	AC008280.5	94.03568704
711	rs62143248	0.047748021	19	54364168	T	C	AC008440.10	2.92E-09	3746	0.321635019	0.054181059	AC008440.10	35.23965735
712	rs3736329	0.349475702	19	41313202	A	C	AC008537.1	2.14E-25	3831	0.249522904	0.023960103	AC008537.1	108.4534748
713	rs10059245	0.097793814	5	95170870	G	C	AC008592.3	2.63E-255	5500	1.095560698	0.032099263	AC008592.3	1164.88423
714	rs113376411	0.101022873	5	95188114	T	C	AC008592.3	1.26E-08	5502	-0.180032955	0.031633011	AC008592.3	32.39089551
715	rs145316803	0.017910046	5	94832890	C	T	AC008592.3	6.86E-09	3713	0.5069989	0.087498084	AC008592.3	33.57507163
716	rs61377269	0.89193506	5	95164023	G	A	AC008592.3	4.01E-19	5502	-0.274408602	0.030705465	AC008592.3	79.86639563
717	rs10059138	0.096982111	5	95170719	T	C	AC008592.4	5.22E-69	3830	0.677882308	0.038609273	AC008592.4	308.2658038
718	rs11084337	0.3886253	19	54916104	C	T	AC008746.12	1.91E-08	5502	-0.109915063	0.019557144	AC008746.12	31.58664936
719	rs142841988	0.021013211	19	55008523	A	G	AC008746.12	1.54E-20	4339	-0.69531342	0.074843751	AC008746.12	86.30781715
720	rs2008238	0.190353881	19	54992671	G	A	AC008746.12	7.77E-36	5502	0.303455519	0.024282658	AC008746.12	156.1700087
721	rs28377489	0.298929423	19	54942647	A	C	AC008746.12	0.00E+00	5409	-0.865403417	0.021002032	AC008746.12	1697.909662
722	rs6509868	0.646457678	19	54896877	T	C	AC008746.12	7.27E-21	4851	0.198979773	0.021236288	AC008746.12	87.79315354
723	rs3859501	0.508868584	19	54291411	A	C	AC008753.4	1.34E-14	14082	0.091803726	0.011919311	AC008753.4	59.32234538
724	rs76458470	0.033121529	19	54328188	A	C	AC008753.4	3.61E-10	18560	0.181856718	0.029003799	AC008753.4	39.3141531
725	rs1761453	0.483125986	19	54815281	C	T	AC008984.2	2.64E-88	5164	-0.39227567	0.019691071	AC008984.2	396.8661604
726	rs4405671	0.090098379	19	54729781	T	C	AC008984.2	1.77E-16	3180	-0.360727729	0.043794113	AC008984.2	67.84652147
727	rs4806741	0.201737489	19	54810370	G	A	AC008984.2	2.26E-16	4512	-0.215297945	0.026232174	AC008984.2	67.36141483
728	rs7254533	0.835101163	19	54861759	T	G	AC008984.6	2.57E-11	4022	0.200397329	0.030045928	AC008984.6	44.48489943
729	rs35915840	0.10375865	19	54813189	T	G	AC008984.7	1.55E-112	5502	-0.704724679	0.031260798	AC008984.7	508.2048913
730	rs4405671	0.090098379	19	54729781	T	C	AC008984.7	2.12E-15	3180	-0.347462492	0.043794113	AC008984.7	62.9483558
731	rs62133140	0.511673992	19	54773032	T	C	AC008984.7	4.80E-35	5489	-0.235828312	0.019093555	AC008984.7	152.5521356
732	rs12977857	0.38362952	19	289877	G	A	AC008993.5	1.72E-24	4656	-0.217669433	0.02131089	AC008993.5	104.3257984
733	rs12608452	0.129148432	19	563639	C	T	AC009005.2	6.50E-197	3907	-1.009842131	0.033732355	AC009005.2	896.2179685
734	rs56101188	0.916573632	19	586745	C	T	AC009005.2	1.01E-11	3305	0.302663564	0.044479912	AC009005.2	46.30122111
735	rs79777104	0.052360449	19	509326	A	G	AC009005.2	6.59E-11	4024	-0.326757808	0.05004178	AC009005.2	42.63698134
736	rs252351	0.182065829	16	29182765	G	A	AC009093.1	1.92E-46	5502	-0.35347407	0.024703092	AC009093.1	204.7446156
737	rs12932691	0.139444294	16	29846729	A	C	AC009133.12	3.63E-22	12973	0.173501853	0.017921523	AC009133.12	93.72563834
738	rs8043811	0.180639001	16	29764279	T	A	AC009133.17	6.87E-25	5079	0.265699599	0.025790068	AC009133.17	106.1394477
739	rs76099099	0.037836452	2	96758104	T	C	AC009237.8	3.61E-17	3831	0.504463202	0.059875517	AC009237.8	70.98399396
740	rs11689708	0.01666469	2	162405430	G	T	AC009299.3	3.09E-09	4677	-0.478693466	0.080770335	AC009299.3	35.12458735
741	rs2892769	0.535810655	2	162590447	G	A	AC009299.3	1.39E-36	5164	0.249253742	0.019730524	AC009299.3	159.5901693
742	rs3769983	0.53467608	2	161994383	A	G	AC009299.3	0.00E+00	5496	-0.757775793	0.019122232	AC009299.3	1570.378315
743	rs3788979	0.149667406	2	162900889	T	C	AC009299.3	8.83E-10	5502	0.163788967	0.02672186	AC009299.3	37.56954359
744	rs71424730	0.063199054	2	163041404	G	A	AC009299.3	1.90E-11	5502	-0.263015785	0.039178315	AC009299.3	45.06839789
745	rs72872282	0.018488085	2	161876536	T	C	AC009299.3	1.06E-09	4166	0.496148041	0.081326412	AC009299.3	37.21854039
746	rs73971292	0.03979496	2	161821810	C	T	AC009299.3	6.49E-11	5502	0.318552859	0.048767297	AC009299.3	42.66832995
747	rs1424615	0.707155942	7	155413980	G	A	AC009403.2	2.54E-51	4665	0.342855431	0.022750103	AC009403.2	227.1199752
748	rs1052637	0.628609024	2	118575215	G	C	AC009404.2	7.09E-43	16872	0.154647498	0.011266674	AC009404.2	188.405831
749	rs116027436	0.013736264	2	118476505	G	C	AC009404.2	3.87E-15	4647	-0.700391131	0.089118491	AC009404.2	61.76545252
750	rs892331	0.161355181	2	118616136	C	A	AC009404.2	2.81E-09	17261	0.086947148	0.014630917	AC009404.2	35.31568129
751	rs115147747	0.025105999	2	166804746	C	T	AC009495.2	1.19E-09	5502	0.370555861	0.060933659	AC009495.2	36.98220979
752	rs13412740	0.124457363	2	167478711	C	T	AC009495.2	7.21E-09	5499	-0.167137008	0.028886451	AC009495.2	33.47779701
753	rs1863199	0.756586894	2	166666650	G	C	AC009495.2	2.60E-166	5500	-0.610673499	0.022217862	AC009495.2	755.4637278
754	rs7586412	0.256926619	2	166175865	T	A	AC009495.2	3.48E-10	5500	-0.136938217	0.021821432	AC009495.2	39.38064667
755	rs10202187	0.609651606	2	160427646	T	C	AC009506.1	0.00E+00	5501	0.875784516	0.019543265	AC009506.1	2008.169114
756	rs12622339	0.86636597	2	160883371	T	C	AC009506.1	1.31E-09	5502	-0.169951518	0.028016603	AC009506.1	36.79757031
757	rs146781089	0.016091954	2	160430738	C	T	AC009506.1	2.94E-10	1090	-1.072641811	0.170211973	AC009506.1	39.71268321
758	rs2193921	0.111879439	2	160288055	C	A	AC009506.1	1.12E-22	5502	-0.296397907	0.030242216	AC009506.1	96.05567832
759	rs4665107	0.019292526	2	160565391	C	T	AC009506.1	1.71E-37	4109	-1.026235972	0.080195987	AC009506.1	163.7529731
760	rs62175970	0.038475655	2	161356295	C	T	AC009506.1	4.22E-09	5501	-0.291205049	0.049566817	AC009506.1	34.51562479
761	rs62176717	0.027553928	2	160805243	C	T	AC009506.1	5.42E-55	5311	-0.925794155	0.059275105	AC009506.1	243.940666
762	rs72936445	0.269516799	2	159885707	A	G	AC009506.1	3.21E-14	5498	0.1631186	0.021492384	AC009506.1	57.60202985
763	rs77015125	0.016110571	2	160069101	A	G	AC009506.1	9.94E-15	5502	-0.586045655	0.075717471	AC009506.1	59.90605226
764	rs111630155	0.096655468	7	135697629	C	A	AC009784.3	2.51E-22	21408	0.158953346	0.016355244	AC009784.3	94.45507417
765	rs140098008	0.020017355	2	179310620	A	G	AC009948.5	4.17E-40	5500	0.902416218	0.068075544	AC009948.5	175.7241869
766	rs67469122	0.1143089	2	231064636	T	C	AC009950.1	2.65E-08	3831	-0.199729037	0.035904407	AC009950.1	30.94474438
767	rs9288658	0.300693894	2	231030179	T	C	AC009950.2	6.69E-20	4902	0.201143652	0.022024314	AC009950.2	83.40803344
768	rs13389578	0.093596152	2	145216048	C	T	AC009951.1	9.49E-11	4677	0.229850004	0.035498618	AC009951.1	41.92433085
769	rs138148716	0.022255515	2	160040317	A	C	AC009961.3	2.08E-16	4676	0.5760514	0.070099713	AC009961.3	67.5289494
770	rs17228021	0.095436703	2	160601436	G	A	AC009961.3	5.29E-244	5502	1.082358054	0.03244498	AC009961.3	1112.876277
771	rs6758323	0.031685532	2	160423087	A	G	AC009961.3	2.91E-13	5311	-0.404277762	0.055393415	AC009961.3	53.26518323
772	rs1305968	0.693484521	2	231472547	G	A	AC010149.4	1.33E-10	9065	-0.103466841	0.016108552	AC010149.4	41.25621413
773	rs2271664	0.813909378	2	26090981	A	G	AC010150.1	3.52E-31	3831	-0.340908666	0.029354768	AC010150.1	134.8710622
774	rs256995	0.424165786	5	114913364	A	G	AC010226.4	3.62E-21	17259	0.102845294	0.010890821	AC010226.4	89.17592191
775	rs55734554	0.420636779	19	55745682	G	A	AC010327.1	9.37E-16	3180	0.204090522	0.025400505	AC010327.1	64.55962078
776	rs114272594	0.95730487	19	54711801	A	G	AC010492.2	5.50E-13	5417	-0.342740213	0.047521625	AC010492.2	52.01727038
777	rs11574611	0.062058674	19	54801393	C	T	AC010492.2	2.01E-08	3095	0.295600976	0.052682405	AC010492.2	31.48332133
778	rs11881993	0.355063638	19	54732351	T	C	AC010492.2	2.48E-53	4084	0.35546108	0.023122277	AC010492.2	236.3322082
779	rs17239607	0.242689819	19	54743217	T	C	AC010492.2	2.28E-16	4851	0.194343471	0.023681363	AC010492.2	67.34828176
780	rs1865961	0.81617122	19	54691225	T	C	AC010492.2	6.69E-10	5502	0.151932868	0.02461089	AC010492.2	38.1108674
781	rs60873246	0.062473072	19	56205291	A	G	AC010525.4	1.71E-19	4169	-0.408637046	0.045251268	AC010525.4	81.54812235
782	rs6509952	0.344871214	19	56210471	T	C	AC010525.6	1.59E-10	4852	-0.136599163	0.021356633	AC010525.6	40.91009681
783	rs111933490	0.042197163	16	87741366	A	C	AC010536.1	1.66E-08	5499	-0.26768706	0.047431129	AC010536.1	31.85134904
784	rs113233901	0.032932626	16	87737812	C	T	AC010536.1	6.05E-13	5500	-0.38463817	0.053427162	AC010536.1	51.82992119
785	rs118009691	0.145194587	16	87757491	A	G	AC010536.1	3.98E-101	5495	0.578058619	0.027076487	AC010536.1	455.7840557
786	rs260474	0.380322447	19	58798300	C	T	AC010642.1	5.17E-109	7931	0.362793043	0.016355437	AC010642.1	492.0322799
787	rs842636	0.428794813	2	61091950	A	G	AC010733.5	1.38E-15	4989	0.161566745	0.020228208	AC010733.5	63.79536547
788	rs10183499	0.347752236	2	38056472	G	C	AC010878.3	3.07E-115	7760	-0.3845749	0.016854384	AC010878.3	520.6382875
789	rs1594296	0.217531108	2	38034218	G	A	AC010878.3	5.54E-26	7761	0.205092994	0.019455031	AC010878.3	111.1316585
790	rs2565616	0.046106217	2	38137855	T	C	AC010878.3	5.24E-20	7757	0.350639755	0.038283211	AC010878.3	83.88911144
791	rs13407351	0.117856873	2	43456734	G	A	AC010883.5	1.51E-84	5502	0.576038336	0.029564989	AC010883.5	379.6184668
792	rs80213426	0.058568205	2	43867476	A	G	AC010883.5	7.08E-11	5486	-0.265032644	0.040656661	AC010883.5	42.49475417
793	rs1864553	0.349030367	2	128283351	A	G	AC010976.2	2.46E-10	4993	0.132878522	0.020993858	AC010976.2	40.06130266
794	rs1021409	0.185538727	2	114008170	G	T	AC010982.1	1.14E-10	21670	-0.079668686	0.012356715	AC010982.1	41.56896854
795	rs113257032	0.597456151	2	114123517	T	C	AC010982.1	4.60E-21	21003	0.093700823	0.009949121	AC010982.1	88.69872669
796	rs114158672	0.034108527	2	114527991	G	A	AC010982.1	3.96E-09	17997	0.170932368	0.029039511	AC010982.1	34.64734977
797	rs13026880	0.085215529	2	114573523	T	C	AC010982.1	0.00E+00	21670	-0.652851236	0.017204291	AC010982.1	1439.974833
798	rs139558209	0.013828773	2	114642175	A	G	AC010982.1	7.75E-09	13631	0.299443505	0.051862466	AC010982.1	33.33676617
799	rs17048140	0.104487838	2	114893889	C	A	AC010982.1	1.05E-18	21332	0.139756218	0.015827073	AC010982.1	77.9724298
800	rs17715313	0.055701556	2	115354027	C	T	AC010982.1	4.10E-11	20394	-0.142504608	0.021589645	AC010982.1	43.56791866
801	rs3132050	0.066809849	2	115012085	T	A	AC010982.1	5.47E-10	21250	0.120544945	0.019426753	AC010982.1	38.50326598
802	rs45460795	0.242180626	2	113947453	T	G	AC010982.1	3.12E-20	21003	-0.104944298	0.011389162	AC010982.1	84.90517329
803	rs4848357	0.073355249	2	114609336	G	A	AC010982.1	5.38E-134	21670	-0.453865388	0.018423974	AC010982.1	606.8585916
804	rs55904407	0.02029234	2	114564154	C	T	AC010982.1	2.38E-27	19668	-0.387406931	0.03575943	AC010982.1	117.3690522
805	rs62170105	0.069896697	2	114532353	A	G	AC010982.1	1.61E-13	20635	0.142432743	0.019305846	AC010982.1	54.43045956
806	rs7563773	0.055459675	2	114620305	A	G	AC010982.1	4.36E-13	14752	-0.184253225	0.025436692	AC010982.1	52.46974257
807	rs75960390	0.025268293	2	114695176	A	G	AC010982.1	4.86E-10	20900	0.193971083	0.031166021	AC010982.1	38.73568704
808	rs80058984	0.028171136	2	114716985	A	G	AC010982.1	3.64E-33	19234	0.369713746	0.030814358	AC010982.1	143.9544015
809	rs80205844	0.023891715	2	114830603	T	C	AC010982.1	4.87E-09	20058	0.191312416	0.032694035	AC010982.1	34.24122284
810	rs9305017	0.574256757	19	10646300	A	G	AC011475.1	1.59E-08	5164	-0.112471904	0.019900544	AC011475.1	31.94171259
811	rs12460461	0.583751746	19	42277077	T	C	AC011513.4	2.50E-25	5497	0.201203686	0.01934781	AC011513.4	108.1454464
812	rs10415005	0.115179606	19	55158774	C	T	AC011515.2	2.29E-08	4073	-0.193964941	0.03470663	AC011515.2	31.23356702
813	rs370156	0.09766139	19	55172539	A	G	AC011515.2	5.85E-20	4665	0.319004187	0.034874899	AC011515.2	83.66943755
814	rs67736652	0.263513514	2	8717551	T	C	AC011747.4	3.12E-176	5500	-0.612578145	0.021643118	AC011747.4	801.0937478
815	rs114405779	0.014754503	3	37792294	T	C	AC011816.1	2.94E-08	4244	-0.499197242	0.090024931	AC011816.1	30.74813365
816	rs116174102	0.01939635	3	37333551	C	A	AC011816.1	1.48E-12	4656	0.531766474	0.075140098	AC011816.1	50.08392909
817	rs11922913	0.044338649	3	37272501	C	T	AC011816.1	1.64E-11	5164	-0.321953163	0.047802284	AC011816.1	45.36157202
818	rs145250648	0.018266511	3	37007183	G	A	AC011816.1	1.34E-09	5017	0.45199443	0.074548404	AC011816.1	36.76118189
819	rs62244272	0.026412036	3	37187950	T	C	AC011816.1	2.61E-21	5164	0.581551225	0.061362543	AC011816.1	89.81921412
820	rs79505599	0.027276303	3	36899890	G	A	AC011816.1	5.00E-22	5164	0.582841789	0.060409381	AC011816.1	93.087763
821	rs9881419	0.240213657	3	36913888	A	G	AC011816.1	2.77E-233	5164	-0.751142035	0.02303283	AC011816.1	1063.52947
822	rs13421300	0.794253493	2	137180757	T	G	AC011893.3	4.38E-10	9731	0.110646605	0.017732112	AC011893.3	38.93635154
823	rs6712127	0.771340301	2	135762061	G	A	AC011893.3	0.00E+00	5163	0.937198507	0.023432364	AC011893.3	1599.672084
824	rs6761931	0.123876935	2	136150512	G	A	AC011893.3	3.11E-66	10239	0.364650709	0.021211845	AC011893.3	295.5270473
825	rs7425100	0.024318609	2	136967791	C	T	AC011893.3	8.12E-11	10092	0.296951914	0.045695455	AC011893.3	42.23050216
826	rs7565491	0.038428008	2	136802434	T	C	AC011893.3	3.58E-15	10154	0.287253687	0.036504936	AC011893.3	61.91958553
827	rs11766928	0.365919865	7	157699889	A	G	AC011899.9	2.93E-10	5164	-0.128741629	0.020428046	AC011899.9	39.7177233
828	rs11984338	0.121763418	7	157550645	G	A	AC011899.9	8.19E-10	5502	-0.179025037	0.029151475	AC011899.9	37.7143369
829	rs1560950	0.566593556	7	157658249	C	T	AC011899.9	2.11E-19	4339	-0.195115452	0.021662405	AC011899.9	81.12785367
830	rs60566601	0.135166129	7	157647271	T	G	AC011899.9	3.36E-166	5490	-0.766934679	0.027912488	AC011899.9	754.9525446
831	rs10170028	0.51398286	2	20875320	A	G	AC012065.7	4.13E-119	9446	-0.337773558	0.014556633	AC012065.7	538.4302256
832	rs10856801	0.550301659	2	20876736	C	T	AC012065.7	1.49E-55	8357	-0.24412654	0.015548867	AC012065.7	246.5088379
833	rs115924688	0.038493689	2	20941810	G	A	AC012065.7	6.68E-11	9901	0.241120882	0.036938107	AC012065.7	42.61086762
834	rs1437405	0.689534621	2	20929067	C	T	AC012065.7	2.13E-19	10729	-0.132879357	0.014754373	AC012065.7	81.10983516
835	rs11656407	0.019542694	17	5522319	C	T	AC012146.7	5.41E-18	11724	-0.407821737	0.04717811	AC012146.7	74.72392276
836	rs117146061	0.025598077	17	5711537	A	G	AC012146.7	4.71E-08	16414	-0.190874889	0.03494661	AC012146.7	29.83235156
837	rs118164673	0.040667413	17	4649787	T	C	AC012146.7	7.38E-10	14365	-0.183922894	0.02986925	AC012146.7	37.91603784
838	rs141644328	0.012474785	17	4886967	T	C	AC012146.7	5.44E-10	7331	-0.461761302	0.074406823	AC012146.7	38.51319467
839	rs17825232	0.032180984	17	5603494	G	A	AC012146.7	3.78E-16	16928	-0.250837535	0.030795371	AC012146.7	66.34591188
840	rs2439945	0.181216882	17	5124462	T	C	AC012146.7	2.94E-22	17261	0.135570544	0.013972312	AC012146.7	94.14432107
841	rs28784026	0.250207929	17	5147976	T	A	AC012146.7	2.51E-17	15176	0.112213658	0.013252121	AC012146.7	71.70024749
842	rs56343966	0.103457622	17	4958757	T	C	AC012146.7	0.00E+00	16594	-0.791465437	0.018023652	AC012146.7	1928.316518
843	rs72827668	0.032048124	17	5568260	G	A	AC012146.7	1.11E-11	15504	-0.218990976	0.032242962	AC012146.7	46.12990662
844	rs73973701	0.027739814	17	4981278	A	G	AC012146.7	2.70E-84	16932	-0.643713026	0.033089321	AC012146.7	378.4503264
845	rs7579553	0.19552787	2	96875297	A	T	AC012307.3	7.42E-12	30350	-0.070095802	0.01023401	AC012307.3	46.91290689
846	rs117977613	0.022628484	19	38210986	T	C	AC012309.5	3.27E-12	4254	-0.507779022	0.072900195	AC012309.5	48.51679788
847	rs256744	0.371871007	19	37855488	A	G	AC012309.5	8.00E-133	4339	0.544726638	0.022211076	AC012309.5	601.475623
848	rs2918352	0.349613855	19	36808738	A	G	AC012309.5	4.78E-09	4339	0.131804337	0.0225118	AC012309.5	34.27985358
849	rs3096616	0.278290678	19	37048117	T	C	AC012309.5	6.68E-14	4339	-0.179503689	0.023952988	AC012309.5	56.16003408
850	rs56110924	0.024478845	19	38590700	C	T	AC012309.5	1.39E-09	4339	0.420752565	0.069466652	AC012309.5	36.6860377
851	rs67776059	0.354023553	19	54706042	T	C	AC012314.20	2.38E-26	3831	-0.253728887	0.02388936	AC012314.20	112.8056361
852	rs7595	0.82267278	19	54697079	C	T	AC012314.20	1.09E-13	3831	0.222228082	0.029910775	AC012314.20	55.20044059
853	rs2118213	0.326937382	19	54613100	T	G	AC012314.8	2.04E-11	4513	-0.150398011	0.022438422	AC012314.8	44.92618721
854	rs10421977	0.717883658	19	14601701	A	G	AC012318.3	3.29E-08	12049	0.079090479	0.014314242	AC012318.3	30.5289383
855	rs2968796	0.511927229	2	55287835	C	T	AC012358.4	3.80E-12	5502	0.132441942	0.019071212	AC012358.4	48.22747145
856	rs2576697	0.07233138	2	55525136	C	G	AC012358.8	9.79E-09	5501	-0.211053401	0.036804792	AC012358.8	32.88334391
857	rs2018962	0.34592299	2	120974602	C	A	AC012363.7	8.73E-26	4165	-0.24183388	0.023034211	AC012363.7	110.2269032
858	rs12053228	0.455755722	2	120994419	G	A	AC012363.8	1.88E-10	3831	-0.14614149	0.022938548	AC012363.8	40.58964138
859	rs62158580	0.045256479	2	113296807	A	T	AC012442.5	1.40E-12	9414	0.248362822	0.035060182	AC012442.5	50.1816387
860	rs71414681	0.813255085	2	113362529	T	C	AC012442.5	9.12E-27	9414	0.200291147	0.018700797	AC012442.5	114.7105271
861	rs719668	0.283870119	2	113342566	C	T	AC012442.6	1.74E-21	4530	0.221819062	0.023301301	AC012442.6	90.62278171
862	rs1030862	0.39520463	2	85902569	C	T	AC012454.4	0.00E+00	5502	-0.76740927	0.019498871	AC012454.4	1548.941978
863	rs10445963	0.464974257	2	86047213	G	T	AC012454.4	1.73E-09	5502	-0.115075887	0.019112738	AC012454.4	36.25123856
864	rs13024044	0.096359743	2	85580450	A	G	AC012454.4	1.75E-12	5489	-0.228115268	0.03234393	AC012454.4	49.74198718
865	rs138452715	0.044325089	2	85945842	T	C	AC012454.4	6.30E-47	5496	0.666705245	0.046342743	AC012454.4	206.9685094
866	rs140867623	0.019149692	2	85899544	A	G	AC012454.4	1.40E-11	5498	0.470211079	0.069582556	AC012454.4	45.66515748
867	rs141088882	0.024547361	2	85740378	A	G	AC012454.4	1.74E-14	4663	-0.513185297	0.066918592	AC012454.4	58.81049314
868	rs144475205	0.014667705	2	85886231	T	C	AC012454.4	3.13E-21	3488	0.941980684	0.099591969	AC012454.4	89.4613314
869	rs55844419	0.083110698	2	85664418	T	C	AC012454.4	2.95E-30	5164	0.407438999	0.035645521	AC012454.4	130.6517583
870	rs6732858	0.894005377	2	85843881	C	A	AC012454.4	3.92E-21	5415	0.294511247	0.031215751	AC012454.4	89.01356472
871	rs10804081	0.037823933	2	198176766	A	G	AC013264.2	1.08E-33	5502	0.604538664	0.049970546	AC013264.2	146.3591823
872	rs114279581	0.054625382	2	198122357	A	G	AC013264.2	1.39E-11	5497	0.283656354	0.041968449	AC013264.2	45.68137773
873	rs1429411	0.419651246	2	198144002	G	A	AC013264.2	0.00E+00	5502	0.752450523	0.019316833	AC013264.2	1517.343981
874	rs150510531	0.012441399	2	198185318	T	C	AC013264.2	6.45E-10	2773	-0.748523058	0.121141798	AC013264.2	38.17880545
875	rs16860307	0.048975201	2	197865275	C	T	AC013264.2	2.78E-13	5501	0.322696623	0.044175365	AC013264.2	53.36156375
876	rs191044161	0.023355098	2	198167472	G	T	AC013264.2	3.69E-13	3645	0.563526413	0.077549151	AC013264.2	52.80492841
877	rs62277906	0.015808122	2	198931991	G	A	AC013264.2	1.16E-09	2241	0.728705025	0.11975235	AC013264.2	37.02844201
878	rs6706197	0.541571537	2	198142269	T	C	AC013264.2	8.48E-33	5502	-0.228199176	0.019132028	AC013264.2	142.2676403
879	rs72914938	0.068132218	2	198313933	A	G	AC013264.2	2.03E-35	5502	-0.469890203	0.037833045	AC013264.2	154.2588845
880	rs74761182	0.94627746	2	198390108	C	T	AC013264.2	1.32E-28	5502	-0.469103218	0.042280215	AC013264.2	123.1012464
881	rs76502969	0.0363409	2	198211537	C	T	AC013264.2	1.74E-22	5502	-0.496987939	0.050940729	AC013264.2	95.18343795
882	rs77803264	0.039062127	2	198668203	C	T	AC013264.2	1.10E-12	4664	-0.380339119	0.053441684	AC013264.2	50.65026511
883	rs2276606	0.480608065	2	20069414	A	G	AC013400.2	4.64E-78	22495	0.176490673	0.009436238	AC013400.2	349.8208947
884	rs2581263	0.331052889	2	143911977	T	C	AC013437.6	2.39E-13	4988	-0.155846368	0.021275374	AC013437.6	53.65855392
885	rs62169954	0.822714577	2	143856956	T	C	AC013437.6	4.85E-217	4994	-0.823861075	0.026199899	AC013437.6	988.8006294
886	rs71423262	0.013288689	2	143953691	T	C	AC013437.6	1.46E-09	2915	-0.69174904	0.114374604	AC013437.6	36.57951335
887	rs80141455	0.126309872	2	143669396	G	T	AC013437.6	1.10E-15	3831	0.275645779	0.034389952	AC013437.6	64.24503257
888	rs117431912	0.027184797	17	75076932	T	G	AC015815.6	2.34E-29	3831	-0.790264263	0.070250708	AC015815.6	126.5445002
889	rs2735475	0.156713894	17	34258007	C	A	AC015849.16	9.76E-20	4339	-0.268463036	0.029529015	AC015849.16	82.65536987
890	rs4796133	0.16222541	17	34247509	G	A	AC015849.19	1.03E-19	4994	0.24660443	0.027141741	AC015849.19	82.55176139
891	rs2306630	0.129990467	17	34182341	A	G	AC015849.2	3.61E-70	4339	0.56526454	0.031920701	AC015849.2	313.5874288
892	rs113546702	0.096552276	2	114094980	A	G	AC016683.6	5.83E-31	15828	0.22018112	0.019030018	AC016683.6	133.869535
893	rs114101717	0.015865081	2	114119190	T	G	AC016683.6	1.48E-12	11686	-0.370433137	0.052348422	AC016683.6	50.07402126
894	rs116196961	0.079925579	2	113835563	A	G	AC016683.6	3.27E-24	16800	0.204219708	0.020117592	AC016683.6	103.048888
895	rs11685224	0.481228017	2	113454111	T	C	AC016683.6	5.59E-12	16982	0.074823806	0.010859926	AC016683.6	47.47072436
896	rs13033686	0.015196684	2	114067607	T	G	AC016683.6	1.22E-12	9336	-0.424874372	0.05982124	AC016683.6	50.44408505
897	rs139403330	0.034367319	2	114071508	A	G	AC016683.6	7.54E-26	14424	0.339770659	0.032319404	AC016683.6	110.5210643
898	rs145349797	0.018729457	2	114088049	T	C	AC016683.6	1.26E-18	11414	-0.430056823	0.048821272	AC016683.6	77.59495824
899	rs1665302	0.253914676	2	114387185	T	C	AC016683.6	3.65E-49	16509	0.186354444	0.012644058	AC016683.6	217.223371
900	rs3791339	0.951606482	2	113949375	A	G	AC016683.6	1.09E-47	15943	-0.378572714	0.026096225	AC016683.6	210.4472431
901	rs4252042	0.119743299	2	113892524	A	G	AC016683.6	3.87E-21	17316	0.156180954	0.016551255	AC016683.6	89.04187223
902	rs4849169	0.468525687	2	113953657	C	A	AC016683.6	0.00E+00	17435	0.659157853	0.010731642	AC016683.6	3772.649928
903	rs6542122	0.734754371	2	113923369	C	T	AC016683.6	1.27E-101	17309	-0.260562687	0.012174575	AC016683.6	458.0541576
904	rs72837260	0.062725649	2	114879154	G	C	AC016683.6	9.24E-16	17314	-0.178113688	0.022163092	AC016683.6	64.58533163
905	rs73955192	0.034741248	2	114019993	A	G	AC016683.6	2.47E-13	17106	-0.216125958	0.029523387	AC016683.6	53.58972197
906	rs75191573	0.024231951	2	114008654	T	A	AC016683.6	1.75E-34	16906	-0.43313144	0.035366907	AC016683.6	149.9841126
907	rs76506446	0.041465378	2	113838066	T	G	AC016683.6	2.84E-09	14424	-0.17543293	0.029532175	AC016683.6	35.28835121
908	rs77592284	0.191813925	2	114607332	T	C	AC016683.6	1.11E-08	17310	0.077987994	0.013650254	AC016683.6	32.64179507
909	rs77652519	0.01762972	2	114039660	C	A	AC016683.6	6.90E-25	10089	-0.551078842	0.053493452	AC016683.6	106.1270825
910	rs17823065	0.08673757	2	46988073	C	T	AC016722.2	6.13E-16	19377	-0.14595434	0.018048467	AC016722.2	65.39633161
911	rs2278713	0.688667544	2	47085954	T	C	AC016722.2	2.07E-15	19373	-0.08708041	0.01097159	AC016722.2	62.99437775
912	rs1984559	0.241797888	2	135678888	G	A	AC016725.4	6.87E-21	8269	-0.170270272	0.018161	AC016725.4	87.90187577
913	rs10779931	0.379389786	2	43198882	G	C	AC016735.1	2.33E-14	4339	-0.168811598	0.022122688	AC016735.1	58.22758434
914	rs113036358	0.093032557	2	43364326	T	C	AC016735.1	1.70E-08	4339	-0.208427948	0.03695531	AC016735.1	31.80959988
915	rs4567998	0.258343355	2	43330109	A	C	AC016735.1	1.32E-12	4338	0.173958479	0.024526757	AC016735.1	50.30497609
916	rs7585537	0.843535835	2	43287337	T	C	AC016735.1	2.11E-18	4339	0.258582169	0.029548196	AC016735.1	76.58349917
917	rs77160973	0.0701273	2	43452793	G	C	AC016735.1	4.17E-10	4254	0.265251636	0.042455206	AC016735.1	39.03500483
918	rs10185272	0.377854528	2	43228215	C	T	AC016735.2	1.09E-19	5501	-0.178526822	0.019663277	AC016735.2	82.4318703
919	rs11124923	0.628288853	2	43389796	G	C	AC016735.2	4.80E-15	5499	-0.154535338	0.019731526	AC016735.2	61.33865723
920	rs6712537	0.268382187	2	43343613	G	A	AC016735.2	3.69E-20	5502	-0.19784647	0.021513235	AC016735.2	84.57561595
921	rs6743581	0.661331119	2	43616810	C	T	AC016735.2	7.53E-17	5497	0.168042119	0.020152318	AC016735.2	69.53225006
922	rs7589073	0.837499522	2	43288192	T	C	AC016735.2	9.79E-33	5500	0.307971765	0.025845447	AC016735.2	141.9886757
923	rs113147518	0.03998698	2	62166316	T	C	AC016747.3	1.02E-08	4339	0.313841584	0.054788866	AC016747.3	32.81227561
924	rs1177275	0.418450157	2	61371478	G	A	AC016747.3	2.09E-131	8268	-0.384513418	0.015764109	AC016747.3	594.9550305
925	rs181565798	0.021554607	2	61755663	T	G	AC016747.3	2.00E-11	4585	0.482207607	0.071907963	AC016747.3	44.96909442
926	rs61391136	0.743469995	2	61680164	A	T	AC016747.3	5.69E-13	7846	-0.131748201	0.01827932	AC016747.3	51.94805791
927	rs66770912	0.244956828	2	60945703	T	C	AC016747.3	1.15E-10	7931	-0.119001849	0.018462494	AC016747.3	41.54575774
928	rs11687582	0.155186433	2	85960749	T	C	AC016753.7	6.22E-09	4339	0.172279553	0.029647144	AC016753.7	33.76772069
929	rs6751560	0.028378378	2	85786074	A	G	AC016753.7	1.27E-25	4412	0.67083924	0.064109867	AC016753.7	109.4932041
930	rs72844419	0.19697656	2	85728695	T	A	AC016753.7	2.22E-191	4676	-0.767228931	0.026000181	AC016753.7	870.7574511
931	rs114390286	0.042596284	2	239041039	T	C	AC016757.3	5.41E-18	10079	0.301496829	0.034877301	AC016757.3	74.7273805
932	rs148953838	0.016115748	2	239466869	C	T	AC016757.3	1.89E-12	10354	0.388668228	0.055186606	AC016757.3	49.60103165
933	rs1982338	0.24405436	2	239066379	C	T	AC016757.3	3.49E-21	17261	-0.118373033	0.012530357	AC016757.3	89.24392482
934	rs510902	0.683302642	2	239327783	C	A	AC016757.3	7.09E-43	17261	-0.158804969	0.011569731	AC016757.3	188.4003267
935	rs6740485	0.529181856	2	239137672	C	T	AC016757.3	5.52E-283	17261	0.387609191	0.010782587	AC016757.3	1292.237057
936	rs72978053	0.016578081	2	239221712	T	G	AC016757.3	3.95E-12	3697	0.632004379	0.091080037	AC016757.3	48.14972134
937	rs76188121	0.023158892	2	239431107	A	C	AC016757.3	3.26E-14	14824	0.292974723	0.038612814	AC016757.3	57.57015498
938	rs10017927	0.286932907	4	1779278	G	C	AC016773.1	1.88E-43	5163	-0.300704568	0.021755976	AC016773.1	191.0393839
939	rs114508137	0.033206747	4	2434095	A	G	AC016773.1	5.22E-09	5502	0.310711682	0.053204055	AC016773.1	34.10560018
940	rs138537169	0.033501122	4	1609766	A	G	AC016773.1	5.34E-28	4338	-0.65449839	0.059663657	AC016773.1	120.336514
941	rs147263416	0.016272994	4	1539298	T	C	AC016773.1	3.64E-14	5321	-0.580233098	0.076615623	AC016773.1	57.35487296
942	rs3135900	0.025993377	4	1809025	G	A	AC016773.1	4.50E-15	4254	0.534196563	0.068135578	AC016773.1	61.46873704
943	rs62285061	0.418379878	4	1688981	G	A	AC016773.1	0.00E+00	7931	-0.717638395	0.016095924	AC016773.1	1987.831219
944	rs71606368	0.027808203	4	1573594	A	G	AC016773.1	9.25E-11	4153	0.432364055	0.066733146	AC016773.1	41.9774414
945	rs7377981	0.063202784	4	1960600	T	C	AC016773.1	2.74E-08	8267	-0.177603988	0.031960983	AC016773.1	30.87913815
946	rs75124196	0.018110408	4	1649312	A	G	AC016773.1	1.32E-09	4493	0.479775239	0.079108172	AC016773.1	36.78179865
947	rs75369933	0.050444061	4	1592118	T	C	AC016773.1	1.04E-32	5164	-0.535505422	0.044960029	AC016773.1	141.8647769
948	rs10264738	0.110331031	7	130568729	G	T	AC016831.7	1.30E-26	4168	0.37326345	0.034958926	AC016831.7	114.0026031
949	rs13403656	0.132292996	2	112269127	A	T	AC017002.1	2.07E-09	4339	0.189867438	0.031683649	AC017002.1	35.9112559
950	rs2900745	0.53966703	2	114563960	G	A	AC017074.2	1.32E-22	4339	-0.210714451	0.021537297	AC017074.2	95.72078418
951	rs62168821	0.775401978	2	114464089	C	T	AC017074.2	8.19E-66	4339	0.440758063	0.025723127	AC017074.2	293.5979425
952	rs10495545	0.08910519	2	6990020	T	C	AC017076.5	9.29E-206	5502	1.024211518	0.033461014	AC017076.5	936.9169925
953	rs10189727	0.284938995	2	97386826	C	A	AC017099.3	1.53E-39	16509	0.160421919	0.012192061	AC017099.3	173.1303315
954	rs113351888	0.029478843	2	98749586	G	A	AC017099.3	6.10E-09	14357	-0.202840895	0.034889555	AC017099.3	33.80027049
955	rs114921331	0.028233336	2	98834128	C	A	AC017099.3	4.54E-20	15576	0.313817632	0.034205421	AC017099.3	84.17144866
956	rs189210049	0.013967269	2	98455798	T	C	AC017099.3	2.20E-87	10362	1.172903957	0.059191834	AC017099.3	392.6461199
957	rs189255944	0.026893939	2	97418642	G	T	AC017099.3	7.43E-13	10801	-0.301600112	0.042057719	AC017099.3	51.42467633
958	rs193289843	0.020184846	2	98683913	T	C	AC017099.3	4.53E-10	8246	-0.345207457	0.055370512	AC017099.3	38.86899024
959	rs2544471	0.316408627	2	98241213	G	T	AC017099.3	2.00E-43	8974	-0.22176485	0.016049796	AC017099.3	190.9177857
960	rs3769745	0.799219575	2	99001403	T	C	AC017099.3	7.49E-12	17176	0.092237321	0.013468842	AC017099.3	46.89784041
961	rs4264593	0.638381446	2	98013814	C	A	AC017099.3	0.00E+00	17256	0.444114704	0.01120339	AC017099.3	1571.416814
962	rs72809842	0.019487799	2	97435886	T	A	AC017099.3	2.28E-08	9267	0.29701644	0.053138284	AC017099.3	31.24251058
963	rs9308873	0.021336783	2	98627582	T	C	AC017099.3	1.48E-08	15370	0.223557995	0.039469985	AC017099.3	32.08089599
964	rs12614600	0.251491016	2	232290672	C	G	AC017104.2	5.99E-59	4339	-0.400551628	0.024741751	AC017104.2	262.0934326
965	rs55722313	0.064162844	2	232255917	C	T	AC017104.6	1.19E-37	5497	0.499149672	0.038920659	AC017104.6	164.475498
966	rs10228823	0.24955842	7	44082242	C	A	AC017116.8	3.35E-84	17435	-0.240594693	0.012374552	AC017116.8	378.0185545
967	rs72915539	0.235158072	2	175190722	A	G	AC018470.4	2.19E-24	9905	0.170721205	0.016752976	AC018470.4	103.846294
968	rs12154970	0.272429675	7	32811100	T	C	AC018633.4	4.19E-27	5164	-0.238299148	0.022101777	AC018633.4	116.2493662
969	rs12672785	0.402706477	7	33095966	G	T	AC018633.4	4.92E-35	5500	0.240080998	0.019440859	AC018633.4	152.5052079
970	rs145603506	0.017251294	7	32770027	T	C	AC018633.4	6.52E-10	4677	-0.490532666	0.079408911	AC018633.4	38.1590353
971	rs73093948	0.036360139	7	32430069	C	G	AC018633.4	6.07E-23	5502	0.502259745	0.050927759	AC018633.4	97.26298891
972	rs75466190	0.022564338	7	32456467	T	C	AC018633.4	1.79E-13	5502	0.472697275	0.064190287	AC018633.4	54.22849635
973	rs75474951	0.052936514	7	33286028	G	A	AC018633.4	5.08E-10	5502	-0.264673474	0.042575278	AC018633.4	38.64611579
974	rs995905	0.767071292	7	32463198	G	A	AC018633.4	0.00E+00	5502	0.859763466	0.022552533	AC018633.4	1453.34031
975	rs2402923	0.408864391	7	128281256	A	G	AC018638.1	4.37E-88	4988	0.405198141	0.020365195	AC018638.1	395.8746958
976	rs10268409	0.214401142	7	130998106	C	T	AC018642.1	2.45E-36	5502	0.292400307	0.023227942	AC018642.1	158.465302
977	rs11762702	0.101444844	7	75171427	G	C	AC018720.10	1.99E-10	4991	0.21090354	0.033151551	AC018720.10	40.47250033
978	rs17207196	0.564619458	7	75101065	T	C	AC018720.10	7.01E-215	4994	-0.631407085	0.020181261	AC018720.10	978.8638801
979	rs7255120	0.392765795	19	52094459	T	C	AC018755.11	2.99E-20	5417	-0.181363199	0.019672549	AC018755.11	84.99180717
980	rs6509556	0.176881495	19	52094516	C	T	AC018755.15	5.46E-22	4339	0.271183518	0.028133113	AC018755.15	92.91610576
981	rs7254491	0.879029214	19	52180491	G	C	AC018755.15	1.68E-08	4339	-0.185723115	0.032919124	AC018755.15	31.82990766
982	rs117016974	0.036906185	19	52145094	G	A	AC018755.16	1.74E-23	9949	0.375520295	0.03760204	AC018755.16	99.73417802
983	rs12975196	0.386304063	19	52094437	C	A	AC018755.16	8.03E-22	16594	0.108225695	0.011273745	AC018755.16	92.15615621
984	rs12979133	0.455593607	19	52098208	T	G	AC018755.16	6.80E-302	16594	-0.409333748	0.011021965	AC018755.16	1379.231124
985	rs146864876	0.013287826	19	52102427	G	A	AC018755.16	1.82E-11	11207	0.392007024	0.058333511	AC018755.16	45.15974326
986	rs2902877	0.573256669	19	52151778	A	G	AC018755.16	1.20E-10	16594	-0.071458923	0.011098174	AC018755.16	41.45814573
987	rs60538328	0.286360811	19	51925351	A	C	AC018755.16	2.37E-09	16509	-0.072677974	0.012173865	AC018755.16	35.64089995
988	rs7249641	0.77181626	19	52066582	T	C	AC018755.16	2.44E-112	16923	0.291732506	0.012952304	AC018755.16	507.3125278
989	rs8182477	0.273197039	19	52032355	T	C	AC018755.16	3.91E-28	16923	0.134159552	0.012198319	AC018755.16	120.9604032
990	rs2257103	0.399984896	19	50370066	T	C	AC018766.4	2.90E-23	5496	0.193456554	0.019469677	AC018766.4	98.73006017
991	rs55639641	0.029397949	19	50346254	G	A	AC018766.4	1.64E-58	5501	-0.910203809	0.056439748	AC018766.4	260.080125
992	rs1290753	0.139098618	19	50401661	T	C	AC018766.5	9.23E-10	5164	-0.174079288	0.028435036	AC018766.5	37.47888297
993	rs2257103	0.399984896	19	50370066	T	C	AC018766.5	1.77E-20	5496	0.180594885	0.019469677	AC018766.5	86.03861244
994	rs75644086	0.029335431	19	50357121	G	A	AC018766.5	3.44E-91	5500	-1.144274003	0.056503173	AC018766.5	410.1232487
995	rs55639641	0.029397949	19	50346254	G	A	AC018766.6	8.50E-33	4339	0.75799749	0.063549342	AC018766.6	142.2700286
996	rs113502795	0.018138918	2	131800739	G	A	AC018804.6	3.12E-16	4164	0.670736409	0.082110545	AC018804.6	66.7276597
997	rs114177402	0.018691307	2	131954745	C	T	AC018804.6	2.50E-71	3039	1.691373549	0.094710251	AC018804.6	318.9224515
998	rs62178939	0.036816766	2	131756964	C	T	AC018804.6	1.64E-10	4673	0.351118245	0.05493003	AC018804.6	40.85894247
999	rs6430621	0.230225499	2	131957144	G	A	AC018804.6	8.80E-16	4339	-0.205079748	0.025499502	AC018804.6	64.68180825
1000	rs66525751	0.097200979	2	131733483	A	G	AC018804.6	2.09E-08	4664	-0.195868794	0.034952229	AC018804.6	31.40369454
1001	rs6758312	0.52742111	2	130985803	G	C	AC018804.7	3.40E-09	4445	-0.125570267	0.021243849	AC018804.7	34.93873878
1002	rs75652455	0.031643854	3	4860456	T	C	AC018816.3	9.09E-09	5497	-0.313102095	0.054482859	AC018816.3	33.02571043
1003	rs901854	0.613641553	3	4856234	G	A	AC018816.3	1.04E-107	5502	-0.431616448	0.019578171	AC018816.3	486.0173106
1004	rs1010027	0.453231164	2	175418869	G	A	AC018890.6	7.72E-21	4992	-0.188241291	0.020104161	AC018890.6	87.67138718
1005	rs74821178	0.059189498	2	175565828	A	G	AC018890.6	3.03E-10	4994	-0.26699752	0.042402096	AC018890.6	39.64969081
1006	rs309268	0.401807957	2	7204618	C	G	AC019048.1	9.43E-17	3831	0.193688965	0.02330233	AC019048.1	69.0893426
1007	rs11692669	0.401399297	2	99750346	C	A	AC019097.7	2.16E-77	4656	-0.393665117	0.021140809	AC019097.7	346.7453626
1008	rs7570815	0.203375898	2	99381462	G	A	AC019097.7	1.15E-08	4656	0.14694526	0.025745543	AC019097.7	32.57669722
1009	rs80352135	0.800864412	2	70149873	A	G	AC019206.1	5.31E-09	4021	0.162992868	0.027923125	AC019206.1	34.07290499
1010	rs142325944	0.011363636	17	39705984	A	G	AC019349.2	6.14E-10	664	1.601732859	0.258895206	AC019349.2	38.27649417
1011	rs72923327	0.188658517	2	197138653	A	G	AC020571.3	2.51E-10	4254	-0.175305682	0.027710618	AC020571.3	40.02207139
1012	rs8108926	0.774862093	19	35158807	A	T	AC020910.2	1.85E-27	7846	-0.207505766	0.019112801	AC020910.2	117.872274
1013	rs10419827	0.628327397	19	42306984	C	T	AC020956.1	1.33E-242	16876	-0.374657533	0.011263594	AC020956.1	1106.407122
1014	rs10415940	0.169226995	19	42214914	C	T	AC020956.3	2.60E-16	4169	-0.23922037	0.02920741	AC020956.3	67.08265168
1015	rs10421547	0.062123392	19	42626207	T	C	AC020956.3	1.57E-15	4084	0.365401946	0.045839693	AC020956.3	63.5416241
1016	rs34610940	0.083773492	19	42277080	A	G	AC020956.3	5.84E-23	3831	-0.406823936	0.041235778	AC020956.3	97.3340084
1017	rs3752172	0.20900823	19	42312933	A	G	AC020956.3	3.16E-74	4169	0.490926609	0.026934032	AC020956.3	332.2235395
1018	rs62153901	0.69846752	2	96983959	T	C	AC021188.4	1.62E-18	5501	-0.18240982	0.020774186	AC021188.4	77.0989384
1019	rs1004707	0.207347686	4	38559499	T	C	AC021860.1	2.51E-40	5164	0.322670948	0.024271741	AC021860.1	176.7330904
1020	rs112443129	0.044049202	4	38606850	C	G	AC021860.1	3.76E-29	5498	-0.520817074	0.046472479	AC021860.1	125.5968499
1021	rs112624398	0.024337713	4	38649274	A	G	AC021860.1	5.65E-10	5164	-0.395901303	0.063856079	AC021860.1	38.43875978
1022	rs2615626	0.027221695	4	38675553	T	A	AC021860.1	2.17E-18	4992	-0.538005859	0.061501144	AC021860.1	76.52575481
1023	rs73232881	0.196931381	4	38664131	C	T	AC021860.1	1.43E-256	5502	0.820188752	0.023971263	AC021860.1	1170.700448
1024	rs75946764	0.922230653	4	38743523	G	C	AC021860.1	7.36E-16	5499	-0.287131228	0.035605668	AC021860.1	65.03132169
1025	rs7668096	0.039977822	4	38565742	A	G	AC021860.1	7.00E-26	5489	-0.512502127	0.048717858	AC021860.1	110.6661939
1026	rs76754439	0.027711132	4	38672972	G	A	AC021860.1	4.97E-20	5495	-0.532574535	0.05811341	AC021860.1	83.98622748
1027	rs3846169	0.233743046	3	9997054	T	C	AC022007.5	6.34E-33	25685	-0.124602169	0.010425302	AC022007.5	142.8479183
1028	rs35085656	0.150252907	8	61864572	G	A	AC022182.1	6.11E-16	5164	0.222709711	0.027538203	AC022182.1	65.40442239
1029	rs7827015	0.881537697	8	61836971	T	A	AC022182.1	3.75E-08	5164	-0.167536653	0.030449583	AC022182.1	30.27310527
1030	rs138749865	0.213242882	8	61851407	A	C	AC022182.2	8.75E-10	4169	0.163918734	0.026736924	AC022182.2	37.5867088
1031	rs4738842	0.782928763	8	61814858	T	C	AC022182.3	2.97E-16	17256	-0.106734113	0.013057279	AC022182.3	66.81917707
1032	rs6989470	0.623972603	8	61926797	C	T	AC022182.3	2.63E-31	16932	-0.130565343	0.011218592	AC022182.3	135.4500346
1033	rs73260575	0.017022818	8	61825970	T	C	AC022182.3	4.46E-09	10804	0.30849969	0.052590254	AC022182.3	34.41112944
1034	rs79668689	0.033922724	8	61496263	G	A	AC022182.3	3.08E-12	13847	0.231506246	0.033193715	AC022182.3	48.6422554
1035	rs882229	0.155962268	8	61877623	A	G	AC022182.3	2.47E-192	17261	0.438838786	0.014834104	AC022182.3	875.1598214
1036	rs13154665	0.332946142	5	55832621	A	T	AC022431.2	1.67E-08	5164	-0.11783255	0.020879709	AC022431.2	31.84796368
1037	rs13163065	0.411339422	5	55990143	C	T	AC022431.2	2.21E-15	5502	0.153614564	0.019372785	AC022431.2	62.87538651
1038	rs13164137	0.157474519	5	56635013	A	G	AC022431.2	6.70E-09	5498	-0.151807818	0.026180984	AC022431.2	33.62144273
1039	rs2042342	0.017174926	5	55969146	C	T	AC022431.2	5.60E-13	4236	0.602924268	0.083622178	AC022431.2	51.98554242
1040	rs463139	0.365688828	5	55709676	C	G	AC022431.2	6.43E-23	5495	0.195218629	0.019805879	AC022431.2	97.1525656
1041	rs6450414	0.36977223	5	56338395	T	C	AC022431.2	2.43E-12	5502	0.138371647	0.019747349	AC022431.2	49.09944886
1042	rs72758067	0.019574755	5	56133039	G	A	AC022431.2	4.21E-08	3578	-0.467761727	0.085331508	AC022431.2	30.04903484
1043	rs744418	0.188394904	5	55964841	G	A	AC022431.2	2.29E-96	5502	-0.507826501	0.024379105	AC022431.2	433.9055508
1044	rs1292144	0.504641287	5	55970973	A	G	AC022431.3	2.74E-31	4677	-0.240607381	0.020679976	AC022431.3	135.3685668
1045	rs13154665	0.332946142	5	55832621	A	T	AC022431.3	6.51E-25	4339	-0.234788098	0.022778375	AC022431.3	106.2445542
1046	rs13163065	0.411339422	5	55990143	C	T	AC022431.3	4.01E-12	4677	0.145762776	0.021012062	AC022431.3	48.12335687
1047	rs13096994	0.886974332	3	187897283	A	G	AC022498.1	0.00E+00	30026	0.642350359	0.012888198	AC022498.1	2484.045482
1048	rs62289742	0.319398496	3	187870778	T	C	AC022498.1	1.46E-16	30017	0.072305907	0.008753636	AC022498.1	68.22924876
1049	rs7637952	0.421529403	3	187948630	T	G	AC022498.1	8.46E-16	29911	0.06663094	0.008279707	AC022498.1	64.7622522
1050	rs7906800	0.248829924	10	72177053	T	C	AC022532.1	3.79E-87	4677	-0.473236667	0.023915578	AC022532.1	391.5570167
1051	rs1684466	0.654547496	3	196359310	G	A	AC023797.1	7.23E-12	4254	-0.15623904	0.0227993	AC023797.1	46.96086601
1052	rs1815120	0.418609592	3	197846636	A	C	AC024560.3	5.53E-09	3177	-0.148264176	0.025429503	AC024560.3	33.99356494
1053	rs621633	0.625587899	3	197551650	T	C	AC024560.3	2.66E-18	4164	0.19755178	0.022641778	AC024560.3	76.12737215
1054	rs78471347	0.066128067	3	197342353	G	A	AC024560.3	2.89E-97	5498	0.803165254	0.038374794	AC024560.3	438.0439735
1055	rs274176	0.810319438	19	56661904	G	A	AC024580.1	8.13E-18	4350	-0.23511924	0.027346442	AC024580.1	73.92216545
1056	rs12711788	0.278245949	2	114533618	A	G	AC024704.2	1.67E-13	4530	0.17285537	0.023443738	AC024704.2	54.36407886
1057	rs12711794	0.138247348	2	114723191	C	T	AC024704.2	2.03E-64	4530	0.515832869	0.030438005	AC024704.2	287.2008071
1058	rs61306983	0.119220132	3	195738447	C	T	AC024937.6	1.21E-10	4169	0.217576276	0.033795632	AC024937.6	41.44784293
1059	rs7349526	0.112038256	3	195761510	T	C	AC024937.6	1.47E-20	3830	0.336727102	0.036224743	AC024937.6	86.40632202
1060	rs35137321	0.158115321	5	42987922	A	G	AC025171.1	7.09E-10	22491	0.079659397	0.012923119	AC025171.1	37.99612802
1061	rs72746773	0.076276651	5	43050760	A	G	AC025171.1	2.08E-13	22032	-0.131788231	0.017946976	AC025171.1	53.92258365
1062	rs12943962	0.051820668	17	7818004	T	G	AC025335.1	8.21E-22	22166	-0.205629117	0.021426172	AC025335.1	92.10432993
1063	rs138292698	0.981796288	17	7861597	A	G	AC025335.1	1.09E-36	20258	0.470166632	0.037161741	AC025335.1	160.0705743
1064	rs34151785	0.019741032	17	7412975	T	C	AC025335.1	6.07E-10	4711	0.458323944	0.074058194	AC025335.1	38.30000749
1065	rs9895413	0.902252093	17	7888100	T	C	AC025335.1	1.69E-10	21444	0.103864164	0.016259771	AC025335.1	40.8039879
1066	rs112406545	0.028028815	17	19735911	T	C	AC025627.9	2.22E-11	3831	0.463110262	0.069214943	AC025627.9	44.76814279
1067	rs113761835	0.12566896	17	20792837	G	C	AC025627.9	1.90E-08	3831	0.193727178	0.034464896	AC025627.9	31.59564021
1068	rs137985095	0.015672306	17	19573473	T	G	AC025627.9	7.78E-13	3380	0.70163719	0.09792427	AC025627.9	51.33865845
1069	rs150554936	0.028489911	17	20560513	T	C	AC025627.9	4.95E-18	3831	0.594315095	0.068668842	AC025627.9	74.90556336
1070	rs2177927	0.506030296	17	20384834	G	A	AC025627.9	6.16E-52	3831	0.34649398	0.022850227	AC025627.9	229.9377882
1071	rs281364	0.055602099	17	19789453	G	A	AC025627.9	1.25E-10	3831	-0.32073502	0.049854668	AC025627.9	41.38863527
1072	rs113913999	0.028470786	5	455273	T	C	AC026740.1	9.33E-09	4666	0.357419642	0.062242206	AC026740.1	32.97515744
1073	rs1709530	0.342732042	5	622138	T	C	AC026740.1	1.69E-67	5501	0.348686629	0.020087024	AC026740.1	301.3279319
1074	rs3900981	0.209690799	19	38800165	T	C	AC026806.2	2.17E-13	5413	0.173238196	0.02360901	AC026806.2	53.84331035
1075	rs2602708	0.338278024	19	4915341	G	A	AC027319.1	5.87E-30	4339	0.257985364	0.022689008	AC027319.1	129.2882688
1076	rs117002938	0.028549383	17	79212916	G	A	AC027601.1	9.59E-14	5414	0.429698178	0.057705492	AC027601.1	55.44887357
1077	rs144507790	0.014650767	17	6892286	A	G	AC027763.2	1.78E-09	3551	0.594253336	0.098760755	AC027763.2	36.20549206
1078	rs61313131	0.588370769	17	6898101	A	T	AC027763.2	3.73E-44	825	-0.697221053	0.050024111	AC027763.2	194.2594819
1079	rs78952794	0.075354508	17	6882246	G	C	AC027763.2	3.41E-25	5500	0.374565352	0.036121137	AC027763.2	107.5306767
1080	rs60172687	0.163935355	3	10159798	G	A	AC034193.5	3.38E-29	17250	0.163118488	0.014542337	AC034193.5	125.8166058
1081	rs78706390	0.04000534	3	10164344	A	G	AC034193.5	3.31E-09	13473	-0.183877626	0.031085614	AC034193.5	34.98959183
1082	rs9819196	0.023161423	3	10187884	A	G	AC034193.5	2.37E-08	15528	-0.21060551	0.037725345	AC034193.5	31.16542246
1083	rs162901	0.883610808	5	131620366	G	A	AC034220.3	4.95E-116	5502	0.680647334	0.029726096	AC034220.3	524.2863412
1084	rs2548994	0.65180017	5	131839170	T	C	AC034220.3	9.00E-25	5164	-0.212254618	0.02065477	AC034220.3	105.6023467
1085	rs272868	0.668906167	5	131680751	C	G	AC034220.3	3.05E-168	5502	-0.560028158	0.020256601	AC034220.3	764.3399858
1086	rs74698078	0.100226501	5	131413721	A	G	AC034220.3	1.21E-12	5498	0.225619488	0.031755924	AC034220.3	50.47818267
1087	rs2548553	0.162307024	5	10247965	T	G	AC034229.1	5.42E-10	3831	0.192296592	0.030982598	AC034229.1	38.52188326
1088	rs114428080	0.028949168	3	194221622	A	G	AC046143.7	7.88E-12	5502	-0.388937555	0.056857228	AC046143.7	46.79380864
1089	rs6777087	0.08720601	3	194302044	C	T	AC046143.7	3.98E-10	5497	0.211441316	0.033803568	AC046143.7	39.12502432
1090	rs6788835	0.058953968	3	194205215	G	T	AC046143.7	1.88E-29	5164	0.470743656	0.041776296	AC046143.7	126.9723298
1091	rs11041540	0.123612622	11	1885026	T	A	AC051649.16	2.45E-18	5079	-0.263293151	0.030145079	AC051649.16	76.2862508
1092	rs2240198	0.84498083	11	1975784	T	C	AC051649.16	8.77E-22	5164	-0.260737452	0.027187906	AC051649.16	91.97193313
1093	rs61868803	0.03168502	11	1930201	C	T	AC051649.16	1.48E-58	5164	0.906344363	0.056176745	AC051649.16	260.2994993
1094	rs73410935	0.063633746	11	1875289	T	G	AC051649.16	1.65E-08	4339	-0.248240201	0.043976793	AC051649.16	31.86376701
1095	rs24168	0.596039866	7	130561285	A	G	AC058791.1	6.15E-43	22490	-0.13199464	0.009609114	AC058791.1	188.6887034
1096	rs1877727	0.280383836	7	130686988	G	A	AC058791.2	4.57E-42	5494	0.288632993	0.021238006	AC058791.2	184.6989674
1097	rs205774	0.447649292	7	130641577	G	A	AC058791.2	3.32E-114	5502	0.435440217	0.019171156	AC058791.2	515.8939955
1098	rs4731714	0.655791927	7	130550812	C	T	AC058791.2	1.93E-09	5499	-0.120488851	0.020070102	AC058791.2	36.04081195
1099	rs116685924	0.015326593	2	240243481	T	C	AC062017.1	5.84E-09	11503	0.312414015	0.053667397	AC062017.1	33.88753301
1100	rs1709851	0.315903279	2	240323661	C	A	AC062017.1	7.02E-166	22479	-0.278480715	0.010145202	AC062017.1	753.4750108
1101	rs6543523	0.266958548	2	240228263	G	A	AC062017.1	1.66E-14	22495	-0.081788943	0.010657512	AC062017.1	58.89487856
1102	rs6543537	0.377616596	2	240344709	A	G	AC062017.1	1.36E-09	22495	0.058932236	0.009724952	AC062017.1	36.72238723
1103	rs7561354	0.102431473	2	240124268	A	C	AC062017.1	2.62E-09	22487	0.092594427	0.015551373	AC062017.1	35.45130453
1104	rs1805165	0.711992649	2	88874891	C	A	AC062029.1	5.90E-20	4851	0.205057315	0.022419701	AC062029.1	83.65480674
1105	rs12463937	0.881100668	2	203111266	C	T	AC064836.3	7.00E-26	3831	0.371311214	0.035296078	AC064836.3	110.6682978
1106	rs11677562	0.405541086	2	172301255	G	A	AC068039.4	8.17E-12	5501	0.132729917	0.019417165	AC068039.4	46.72679605
1107	rs188385428	0.020814061	2	172920580	A	G	AC068039.4	3.03E-15	4192	0.603587688	0.076500341	AC068039.4	62.25209949
1108	rs2357061	0.270705927	2	172530949	T	C	AC068039.4	0.00E+00	5498	0.955197478	0.021462604	AC068039.4	1980.712804
1109	rs35263507	0.034041384	2	172970257	T	C	AC068039.4	1.10E-11	5499	0.357229624	0.052584806	AC068039.4	46.15028431
1110	rs58318675	0.153808531	2	173088653	A	G	AC068039.4	1.37E-12	5502	-0.187272869	0.026424098	AC068039.4	50.22840473
1111	rs72877602	0.092820394	2	172955053	G	T	AC068039.4	1.01E-09	5497	-0.200745449	0.032866525	AC068039.4	37.30644276
1112	rs75459842	0.034341873	2	173029805	C	A	AC068039.4	1.27E-10	5502	0.336624533	0.052348112	AC068039.4	41.35132995
1113	rs28545463	0.041907128	2	232941179	C	T	AC068134.10	5.58E-09	5164	0.286245183	0.049107082	AC068134.10	33.97724148
1114	rs10178163	0.018898708	2	127937655	A	G	AC068282.3	2.94E-10	5502	-0.441180532	0.070008653	AC068282.3	39.71268369
1115	rs10928787	0.071318034	2	128620120	A	G	AC068282.3	1.49E-21	5502	0.353215331	0.037041752	AC068282.3	90.92766768
1116	rs13415049	0.183345287	2	129037076	C	G	AC068282.3	5.89E-11	5499	-0.161326175	0.024642742	AC068282.3	42.85797168
1117	rs145063455	0.0170624	2	128017766	A	G	AC068282.3	3.67E-29	4993	0.866170836	0.077271829	AC068282.3	125.6506472
1118	rs17015008	0.31449763	2	127928742	A	G	AC068282.3	0.00E+00	5164	0.855216494	0.02119233	AC068282.3	1628.526089
1119	rs1868394	0.465743991	2	129015968	A	G	AC068282.3	1.56E-13	5164	-0.14562082	0.019726205	AC068282.3	54.49540196
1120	rs58961411	0.181257078	2	128385244	C	T	AC068282.3	1.12E-14	5498	-0.191231687	0.024754911	AC068282.3	59.6756247
1121	rs62157544	0.056692591	2	128048142	T	C	AC068282.3	1.70E-11	5495	-0.277600337	0.041248806	AC068282.3	45.29155319
1122	rs66840931	0.107575586	2	128190204	C	T	AC068282.3	1.35E-41	5501	0.415724747	0.030769582	AC068282.3	182.5444202
1123	rs72845917	0.110752323	2	127964549	G	A	AC068282.3	6.28E-58	5486	-0.48806983	0.030420707	AC068282.3	257.4099433
1124	rs72968929	0.021378181	2	128456705	A	G	AC068282.3	6.06E-09	4994	0.4022769	0.069177985	AC068282.3	33.81538791
1125	rs77279236	0.117605979	2	127782552	T	C	AC068282.3	4.60E-13	5499	0.214211969	0.029600372	AC068282.3	52.37127273
1126	rs79494594	0.062839336	2	128292088	A	G	AC068282.3	2.82E-29	5491	-0.441685241	0.039322078	AC068282.3	126.1690562
1127	rs112875099	0.052261929	2	112219708	A	G	AC068491.1	1.57E-50	4339	0.721079032	0.048234002	AC068491.1	223.4905375
1128	rs114554839	0.021549073	2	111823154	A	G	AC068491.1	1.69E-08	5417	0.373257599	0.066164002	AC068491.1	31.82539364
1129	rs143468733	0.078657718	2	112158856	T	C	AC068491.1	5.37E-20	593	0.987656628	0.10786399	AC068491.1	83.84149286
1130	rs1463118	0.308628697	2	112253302	C	A	AC068491.1	6.25E-41	5502	-0.27648902	0.020637205	AC068491.1	179.4956887
1131	rs149377434	0.030718954	2	112218509	T	C	AC068491.1	2.43E-10	4339	-0.393865677	0.062210272	AC068491.1	40.08409403
1132	rs76971288	0.060762526	2	111861046	T	C	AC068491.1	2.13E-09	5498	0.239013563	0.039918758	AC068491.1	35.85015609
1133	rs55861089	0.078713969	11	1783757	G	A	AC068580.6	5.46E-23	4994	0.366844762	0.037156738	AC068580.6	97.47415622
1134	rs907612	0.370828066	11	1874221	T	C	AC068580.6	3.30E-10	4994	-0.130166221	0.02071523	AC068580.6	39.48363004
1135	rs6466505	0.427524647	7	114623566	G	A	AC068610.3	7.23E-10	9573	0.090002217	0.014608378	AC068610.3	37.95792112
1136	rs11073966	0.591148455	15	91562279	G	A	AC068831.10	9.80E-47	4338	-0.313494897	0.021837812	AC068831.10	206.0832554
1137	rs2290203	0.227084821	15	91512067	A	G	AC068831.8	6.97E-44	4339	-0.355985652	0.025623014	AC068831.8	193.0209996
1138	rs13303068	0.534849578	3	195338127	G	A	AC069213.1	5.94E-63	18493	0.174586632	0.010424825	AC069213.1	280.4687167
1139	rs1464504	0.704574125	3	195300284	A	G	AC069213.1	1.39E-14	20155	-0.084030851	0.010917067	AC069213.1	59.24689191
1140	rs4927790	0.243598074	3	195628001	T	G	AC069213.1	1.23E-21	22165	0.105727209	0.011064655	AC069213.1	91.30567713
1141	rs1897823	0.430065705	19	44977240	G	A	AC069278.4	1.58E-38	22483	0.123642988	0.009525287	AC069278.4	168.4933805
1142	rs34556557	0.053288504	7	48144328	G	C	AC069282.6	2.46E-08	4165	0.272028005	0.048781136	AC069282.6	31.09735227
1143	rs35151200	0.475355181	7	48021103	G	A	AC069282.6	8.91E-83	4895	0.390062493	0.020237965	AC069282.6	371.4793725
1144	rs76020764	0.024631128	17	34402156	G	A	AC069363.1	1.03E-85	4580	1.322642207	0.067410208	AC069363.1	384.9757914
1145	rs1056726	0.041530641	3	195595405	A	G	AC069513.3	2.66E-65	20523	-0.422204529	0.024739513	AC069513.3	291.2483562
1146	rs114639368	0.015598217	3	195836429	G	T	AC069513.3	1.04E-12	7832	-0.459400608	0.064479993	AC069513.3	50.7613505
1147	rs114935804	0.016527117	3	194933339	C	T	AC069513.3	7.51E-12	17354	0.288307894	0.042102266	AC069513.3	46.89236383
1148	rs115160556	0.01943039	3	194859039	T	C	AC069513.3	1.84E-12	18252	-0.267169131	0.037918382	AC069513.3	49.64470802
1149	rs13062574	0.200646145	3	194966165	A	C	AC069513.3	8.64E-15	23899	-0.088601928	0.011421159	AC069513.3	60.18191313
1150	rs144851235	0.025060156	3	195318269	T	C	AC069513.3	7.23E-20	16120	0.3251032	0.035630481	AC069513.3	83.25285162
1151	rs144926073	0.030284934	3	196064086	T	C	AC069513.3	3.31E-16	22525	0.224389826	0.027492689	AC069513.3	66.61497741
1152	rs145216354	0.016608686	3	195649694	A	G	AC069513.3	1.90E-21	8911	-0.557411654	0.058612596	AC069513.3	90.44200356
1153	rs147508192	0.017798548	3	195515510	C	A	AC069513.3	1.48E-33	9138	-0.675399082	0.055945718	AC069513.3	145.74284
1154	rs1568566	0.166902342	3	195300676	A	G	AC069513.3	0.00E+00	21596	-0.507175343	0.012903846	AC069513.3	1544.820132
1155	rs182197458	0.050700742	3	195340294	G	A	AC069513.3	1.57E-81	11211	0.582171579	0.030440662	AC069513.3	365.7579831
1156	rs186560307	0.098204716	3	195506914	A	G	AC069513.3	7.87E-149	14009	0.52160356	0.020075265	AC069513.3	675.0850959
1157	rs188491411	0.018634918	3	195299654	T	G	AC069513.3	9.70E-10	12604	-0.284763483	0.046574881	AC069513.3	37.38221962
1158	rs192175109	0.020466348	3	195853482	G	A	AC069513.3	8.31E-29	18683	-0.406904284	0.036536912	AC069513.3	124.0283157
1159	rs2203682	0.773467517	3	194772976	A	G	AC069513.3	6.38E-12	21771	-0.078662336	0.011448788	AC069513.3	47.20789673
1160	rs2960606	0.135301799	3	195215514	T	G	AC069513.3	1.94E-15	12865	-0.144803484	0.018226196	AC069513.3	63.1198488
1161	rs3773421	0.024797715	3	195298703	C	T	AC069513.3	1.62E-16	10406	0.367631084	0.044574851	AC069513.3	68.02125639
1162	rs41298099	0.025034878	3	195778727	C	T	AC069513.3	6.53E-105	18434	0.725135392	0.033335573	AC069513.3	473.1756156
1163	rs56224756	0.435413895	3	195826439	T	G	AC069513.3	3.39E-48	16269	0.163103489	0.011181198	AC069513.3	212.7893198
1164	rs57282253	0.016755757	3	195501021	A	G	AC069513.3	2.29E-10	13558	0.299993376	0.047312343	AC069513.3	40.20447722
1165	rs62408953	0.833325983	3	195875667	G	C	AC069513.3	3.75E-32	21658	-0.15217309	0.012892419	AC069513.3	139.3178924
1166	rs67175307	0.043521158	3	195479237	T	C	AC069513.3	1.27E-39	21771	0.309392393	0.023488642	AC069513.3	173.5015846
1167	rs6793240	0.152112407	3	195757067	C	A	AC069513.3	7.42E-225	25137	0.397549293	0.01241872	AC069513.3	1024.774477
1168	rs68062772	0.175902692	3	195171795	G	A	AC069513.3	3.10E-53	22380	-0.190668202	0.012414507	AC069513.3	235.8835129
1169	rs75737861	0.446549774	3	195507365	A	G	AC069513.3	1.24E-292	11457	0.485826848	0.013288481	AC069513.3	1336.633504
1170	rs76495785	0.024533208	3	195090029	G	A	AC069513.3	1.31E-27	22440	0.332241765	0.030513369	AC069513.3	118.5572531
1171	rs77106593	0.015341702	3	195318752	A	G	AC069513.3	2.89E-33	17723	0.519321761	0.043215232	AC069513.3	144.4106905
1172	rs77828245	0.210317769	3	195622616	A	G	AC069513.3	0.00E+00	24724	0.418193964	0.011034724	AC069513.3	1436.258362
1173	rs78843541	0.88042065	3	195949022	C	T	AC069513.3	6.87E-11	25132	-0.089672436	0.013746694	AC069513.3	42.55213985
1174	rs9325421	0.287778905	3	195405877	A	G	AC069513.3	4.96E-82	5916	-0.389571138	0.020306451	AC069513.3	368.0488737
1175	rs9876236	0.024534278	3	195771574	A	G	AC069513.3	3.39E-32	17708	-0.405710575	0.034348486	AC069513.3	139.513893
1176	rs1436213	0.594280861	10	52094626	T	C	AC069547.1	1.98E-09	4990	0.122298027	0.020385723	AC069547.1	35.99039921
1177	rs17497064	0.503227389	10	52368525	A	T	AC069547.1	1.28E-11	4992	-0.135535293	0.020016436	AC069547.1	45.84915049
1178	rs114271895	0.026787789	2	201006353	C	T	AC073043.2	1.14E-08	5413	0.339770254	0.059524229	AC073043.2	32.58240608
1179	rs114724879	0.017477164	2	201136295	G	A	AC073043.2	6.30E-09	4814	-0.451740628	0.077772338	AC073043.2	33.73867266
1180	rs11695675	0.268245814	2	200607333	G	A	AC073043.2	0.00E+00	5502	0.897162392	0.021516698	AC073043.2	1738.564757
1181	rs147444738	0.03803684	2	200765116	C	T	AC073043.2	4.73E-15	4668	-0.423843064	0.054105093	AC073043.2	61.36685481
1182	rs150886680	0.014729257	2	200531466	T	C	AC073043.2	4.38E-09	4470	-0.515278395	0.087793634	AC073043.2	34.44750842
1183	rs17199393	0.049256347	2	200246698	A	G	AC073043.2	3.19E-09	5502	-0.260856078	0.044051621	AC073043.2	35.06534631
1184	rs62178284	0.048467462	2	200626770	A	G	AC073043.2	2.86E-56	5500	0.701729025	0.044398336	AC073043.2	249.8075117
1185	rs72922378	0.025254839	2	200626419	A	G	AC073043.2	4.35E-25	5416	0.633596682	0.061238963	AC073043.2	107.0459234
1186	rs74510418	0.036538081	2	200920896	G	T	AC073043.2	3.83E-29	5494	0.569756805	0.050845267	AC073043.2	125.567711
1187	rs75216379	0.055077557	2	200874347	T	C	AC073043.2	8.04E-33	5497	-0.498831192	0.041805817	AC073043.2	142.3750121
1188	rs78781132	0.095802506	2	201521485	T	C	AC073043.2	4.58E-13	5500	0.23445535	0.032395417	AC073043.2	52.37851064
1189	rs13020511	0.137367408	2	225398803	C	T	AC073052.1	1.09E-54	4674	0.467947563	0.030045945	AC073052.1	242.5619324
1190	rs2069832	0.414471201	7	22767433	A	G	AC073072.5	4.84E-18	18941	0.090288965	0.01042947	AC073072.5	74.94538085
1191	rs13223993	0.212954264	7	45951230	A	G	AC073115.6	4.18E-08	5164	-0.131780495	0.024035255	AC073115.6	30.06109533
1192	rs75521349	0.038160265	7	46011551	T	C	AC073115.6	5.28E-23	4973	0.516907697	0.052338193	AC073115.6	97.54130225
1193	rs788717	0.230229134	7	46004496	C	T	AC073115.6	3.34E-56	5164	-0.369202292	0.023373891	AC073115.6	249.4978158
1194	rs111737039	0.036001508	7	45998907	A	G	AC073115.7	6.81E-20	4973	0.491452245	0.053824159	AC073115.7	83.36968127
1195	rs13223993	0.212954264	7	45951230	A	G	AC073115.7	1.10E-08	5164	-0.137361481	0.024035255	AC073115.7	32.66122437
1196	rs17172621	0.026455612	7	46048280	A	G	AC073115.7	1.83E-08	3688	0.408267783	0.072552563	AC073115.7	31.66537992
1197	rs788717	0.230229134	7	46004496	C	T	AC073115.7	2.18E-77	5164	-0.435240545	0.023373891	AC073115.7	346.7341854
1198	rs143664050	0.017906137	7	115851177	A	G	AC073130.3	3.36E-08	3831	-0.475655824	0.086149245	AC073130.3	30.48475338
1199	rs1880346	0.353653824	3	197822511	C	T	AC073135.6	3.87E-106	4337	-0.491416325	0.022457868	AC073135.6	478.8087847
1200	rs79097480	0.027559055	3	197863379	T	C	AC073135.6	2.62E-13	4339	0.479530275	0.065573203	AC073135.6	53.47850614
1201	rs10185980	0.281724164	2	233439851	C	G	AC073254.1	4.33E-10	4994	-0.138832783	0.022243496	AC073254.1	38.95632377
1202	rs11676770	0.886211116	2	47313518	C	T	AC073283.7	3.26E-10	3831	0.226147451	0.035975796	AC073283.7	39.51505313
1203	rs10242703	0.577811766	7	6870635	A	G	AC073343.11	1.53E-52	3831	-0.352839992	0.023130375	AC073343.11	232.6967188
1204	rs11526211	0.909284627	7	6674010	T	C	AC073343.11	1.95E-09	3831	-0.238741167	0.039777598	AC073343.11	36.02280408
1205	rs11771500	0.26474335	7	5949830	T	C	AC073343.11	4.96E-13	3831	0.187122031	0.025893867	AC073343.11	52.22230288
1206	rs836487	0.527791349	7	6421538	T	C	AC073343.11	2.09E-08	3831	-0.128241606	0.022883941	AC073343.11	31.40481631
1207	rs9639027	0.693555767	7	6746738	C	T	AC073343.13	3.38E-12	3831	-0.17249803	0.024780639	AC073343.13	48.45552208
1208	rs1051997	0.222744184	7	112756994	A	G	AC073346.2	2.17E-62	5502	-0.38192011	0.022910762	AC073346.2	277.8855639
1209	rs2030806	0.530530065	7	112806253	A	G	AC073346.2	3.14E-12	5164	0.13745064	0.019716644	AC073346.2	48.59902347
1210	rs12704823	0.147635046	7	76822127	T	C	AC073635.5	5.06E-58	4656	-0.469079246	0.029212652	AC073635.5	257.8401033
1211	rs13247572	0.061176288	7	75983524	A	G	AC073635.5	1.71E-10	4656	-0.276106249	0.04324092	AC073635.5	40.77205684
1212	rs62475054	0.121317258	7	76946682	C	T	AC073635.5	5.62E-16	4656	0.257008074	0.03173958	AC073635.5	65.5678862
1213	rs11127152	0.293915858	2	28677086	G	C	AC074011.2	8.40E-19	4656	0.201424656	0.022747767	AC074011.2	78.40571485
1214	rs3752901	0.277199444	2	28856047	C	T	AC074011.2	6.93E-308	4994	0.838445026	0.022354004	AC074011.2	1406.820009
1215	rs55877710	0.28830909	2	28929308	T	C	AC074011.2	9.93E-18	4994	0.18941745	0.022089499	AC074011.2	73.53062195
1216	rs6725577	0.060832667	2	28752741	A	G	AC074011.2	2.22E-12	4991	0.293972679	0.04187466	AC074011.2	49.28461323
1217	rs877832	0.308561013	2	28800894	T	C	AC074011.2	3.14E-09	4994	0.128332205	0.021662734	AC074011.2	35.09496218
1218	rs3108191	0.375721889	19	37178529	A	C	AC074138.3	6.10E-15	17260	0.086704709	0.011113281	AC074138.3	60.86964637
1219	rs12185576	0.657431871	2	178124386	T	C	AC074286.1	1.17E-12	30551	-0.060603858	0.008524589	AC074286.1	50.54214219
1220	rs75009326	0.122683175	2	178297740	T	C	AC074286.1	1.92E-88	30548	-0.245863228	0.012331698	AC074286.1	397.5039034
1221	rs7573345	0.127666	2	178498625	A	G	AC074286.1	3.85E-11	30548	-0.08013022	0.012123125	AC074286.1	43.68813484
1222	rs80293819	0.928685096	2	178435006	A	G	AC074286.1	3.09E-23	26051	0.169039778	0.017023483	AC074286.1	98.60092396
1223	rs10199031	0.236535409	2	64505551	A	T	AC074289.1	5.80E-21	5164	0.217515727	0.023155244	AC074289.1	88.24347512
1224	rs113509603	0.052512899	2	63693992	A	G	AC074289.1	8.05E-10	5502	-0.262568201	0.042737101	AC074289.1	37.7462784
1225	rs116157906	0.049119628	2	64067771	T	C	AC074289.1	9.81E-14	5417	0.330896597	0.044454436	AC074289.1	55.40569313
1226	rs12474106	0.076961933	2	63743037	T	C	AC074289.1	8.93E-16	5487	0.287984419	0.035815394	AC074289.1	64.65446416
1227	rs144431011	0.028132321	2	64436018	C	T	AC074289.1	2.68E-20	5499	0.532341406	0.057668253	AC074289.1	85.21320584
1228	rs17752211	0.027038253	2	64241460	T	C	AC074289.1	2.30E-11	5498	-0.393078536	0.058795683	AC074289.1	44.69590964
1229	rs35626501	0.050162301	2	64460136	G	A	AC074289.1	3.75E-33	5502	0.523890472	0.043672825	AC074289.1	143.8992165
1230	rs35665684	0.136370499	2	64679616	C	T	AC074289.1	5.29E-12	5502	-0.191598661	0.027777986	AC074289.1	47.57550752
1231	rs57739605	0.03075149	2	64341674	C	T	AC074289.1	3.24E-08	5352	0.309482772	0.055985595	AC074289.1	30.55767869
1232	rs60041537	0.135597412	2	64459497	C	T	AC074289.1	0.00E+00	5502	-1.07956576	0.0278446	AC074289.1	1503.198164
1233	rs62136401	0.829778399	2	64165722	T	C	AC074289.1	4.42E-13	5497	-0.183774927	0.025376618	AC074289.1	52.44511396
1234	rs74635159	0.022479304	2	64399313	T	C	AC074289.1	6.93E-10	5502	0.396643721	0.064308784	AC074289.1	38.04175742
1235	rs79202599	0.012571429	2	64433786	A	G	AC074289.1	2.60E-10	2869	0.748939292	0.118488054	AC074289.1	39.95251267
1236	rs10950357	0.228434641	7	1798931	T	C	AC074389.9	4.25E-13	3831	0.197214037	0.02721207	AC074389.9	52.5233584
1237	rs3735664	0.298770127	7	1778741	T	C	AC074389.9	5.10E-22	3830	-0.24078758	0.024962428	AC074389.9	93.04531562
1238	rs10193528	0.608808095	2	173140255	G	C	AC078883.3	3.86E-14	5495	-0.147878028	0.019546365	AC078883.3	57.23679303
1239	rs149355505	0.017141975	2	173397444	T	C	AC078883.3	5.81E-13	2761	-0.74696097	0.103675462	AC078883.3	51.90914323
1240	rs151101857	0.016762428	2	173437486	G	A	AC078883.3	1.27E-10	3888	0.568062254	0.088333243	AC078883.3	41.35647504
1241	rs4075604	0.753715052	2	173387668	T	C	AC078883.3	4.44E-157	5502	-0.590809674	0.022125963	AC078883.3	713.0021381
1242	rs59300838	0.223578924	2	173390783	G	T	AC078883.3	4.64E-10	5502	0.142564502	0.022880242	AC078883.3	38.82411597
1243	rs4296106	0.640626671	12	133057963	A	G	AC079031.1	1.82E-83	4994	0.403646246	0.020853805	AC079031.1	374.6547294
1244	rs1860332	0.175140603	17	66553008	C	T	AC079210.1	3.53E-14	5501	-0.190059484	0.025083076	AC079210.1	57.41396016
1245	rs117693204	0.014264208	17	72472674	A	G	AC079325.5	5.68E-10	3982	0.585803443	0.094499668	AC079325.5	38.42760114
1246	rs148420928	0.020682208	17	72479652	T	C	AC079325.5	6.16E-26	3831	0.845433593	0.080272844	AC079325.5	110.923024
1247	rs2442023	0.496657729	17	72618182	T	A	AC079325.5	7.94E-13	4154	-0.157158509	0.02194277	AC079325.5	51.29710995
1248	rs59362027	0.138138025	17	72563686	A	G	AC079325.5	2.33E-271	4163	1.11787872	0.031761888	AC079325.5	1238.730292
1249	rs11649872	0.61822437	17	72634434	C	T	AC079325.6	2.74E-16	5500	0.160623112	0.019625761	AC079325.6	66.98276336
1250	rs11651807	0.110900818	17	72558850	G	A	AC079325.6	2.87E-58	5491	-0.489044539	0.030389027	AC079325.6	258.9782174
1251	rs1171193	0.059958715	17	72515748	T	C	AC079325.6	1.14E-15	4339	-0.362210488	0.045215835	AC079325.6	64.17131398
1252	rs117412025	0.021678215	17	72555806	T	C	AC079325.6	5.06E-09	3888	-0.455156972	0.077869835	AC079325.6	34.16519393
1253	rs118171890	0.025983961	17	72727454	T	C	AC079325.6	3.05E-09	4336	-0.400201542	0.067500134	AC079325.6	35.15185478
1254	rs12451499	0.025157784	17	72677430	T	C	AC079325.6	1.49E-12	3248	0.560587032	0.079227077	AC079325.6	50.06553107
1255	rs147016154	0.074100638	17	72550971	A	G	AC079325.6	0.00E+00	5499	1.38905297	0.036404098	AC079325.6	1455.918502
1256	rs55888334	0.055724064	17	72552067	A	G	AC079325.6	8.88E-208	5502	1.278346709	0.041557925	AC079325.6	946.2145142
1257	rs72844316	0.052626413	17	72561174	T	C	AC079325.6	1.78E-40	5502	0.56867798	0.042693542	AC079325.6	177.4224003
1258	rs9906564	0.771736632	17	72415814	C	T	AC079325.6	1.17E-12	5500	0.161501972	0.022717001	AC079325.6	50.54214448
1259	rs2708424	0.337850079	12	40594570	C	T	AC079630.4	2.20E-31	5502	0.234881258	0.02015508	AC079630.4	135.8087262
1260	rs116234978	0.01862809	2	208276416	A	G	AC079767.4	7.99E-10	4908	-0.458741226	0.074650333	AC079767.4	37.76348298
1261	rs116309387	0.084488735	2	208642383	A	G	AC079767.4	7.28E-09	4339	0.223270971	0.038597478	AC079767.4	33.46159709
1262	rs12472927	0.300739818	2	208350754	C	T	AC079767.4	1.12E-14	5501	-0.160596678	0.020789752	AC079767.4	59.67253634
1263	rs35707495	0.727535796	2	208525599	T	C	AC079767.4	1.60E-156	5502	-0.570700761	0.021411288	AC079767.4	710.4463985
1264	rs6431124	0.283150924	2	130733324	A	G	AC079776.7	3.95E-52	15769	-0.189886912	0.012498563	AC079776.7	230.8181185
1265	rs12474753	0.045112083	2	114128721	T	C	AC079922.3	3.06E-20	19561	0.224515848	0.024359414	AC079922.3	84.94940303
1266	rs12611573	0.611601918	2	113353397	G	A	AC079922.3	0.00E+00	21739	0.37316874	0.009839936	AC079922.3	1438.222123
1267	rs145924757	0.024208938	2	113223803	C	T	AC079922.3	1.21E-12	17884	-0.244403644	0.034402213	AC079922.3	50.47107939
1268	rs147719341	0.016427884	2	113090619	G	A	AC079922.3	6.53E-36	17871	0.520592926	0.041611814	AC079922.3	156.5176173
1269	rs187817952	0.025585292	2	112894760	G	T	AC079922.3	1.16E-24	17394	0.348108041	0.033956128	AC079922.3	105.0973551
1270	rs2723158	0.068856172	2	113627351	G	C	AC079922.3	5.82E-18	21742	0.163558492	0.01893893	AC079922.3	74.58222196
1271	rs34072093	0.018485815	2	112725747	A	G	AC079922.3	3.23E-53	15886	0.639574384	0.041649532	AC079922.3	235.8098114
1272	rs45536633	0.117085236	2	113948436	A	G	AC079922.3	4.98E-15	21417	0.117630056	0.015027794	AC079922.3	61.26975465
1273	rs62161280	0.04843885	2	113894976	C	T	AC079922.3	3.02E-13	19561	0.171755321	0.023549095	AC079922.3	53.19514015
1274	rs6738062	0.368279159	2	112617036	G	A	AC079922.3	4.60E-18	21402	-0.086810039	0.010020898	AC079922.3	75.04583938
1275	rs7596684	0.234356797	2	113578203	C	T	AC079922.3	3.03E-56	21746	-0.178870568	0.011319919	AC079922.3	249.6842417
1276	rs77516439	0.037581155	2	113797741	T	C	AC079922.3	1.05E-08	19320	-0.153070863	0.026749417	AC079922.3	32.7458614
1277	rs77710513	0.02581782	2	113415227	T	C	AC079922.3	2.59E-257	21417	1.04394852	0.030466728	AC079922.3	1174.103912
1278	rs908546	0.6132263	2	113470486	C	G	AC079922.3	1.96E-204	21412	0.302727028	0.009922418	AC079922.3	930.8235392
1279	rs2811333	0.07945795	3	129514803	T	C	AC083799.1	1.26E-27	5500	-0.383976679	0.035254387	AC083799.1	118.626949
1280	rs10105876	0.378463048	8	135839462	T	C	AC083843.1	1.67E-94	5502	-0.405368768	0.019655292	AC083843.1	425.345233
1281	rs13272671	0.113384162	8	135752647	T	C	AC083843.1	1.68E-30	5502	0.345140699	0.030066354	AC083843.1	131.7743297
1282	rs11689511	0.308759364	2	87123114	A	G	AC083899.3	9.31E-13	4339	0.165918228	0.02323622	AC083899.3	50.98673969
1283	rs12469447	0.670346884	2	42486097	T	G	AC083949.1	6.75E-33	5501	0.242293084	0.020280833	AC083949.1	142.7284199
1284	rs12615754	0.558739524	2	42352151	A	G	AC083949.1	1.74E-11	5502	0.129136417	0.01919873	AC083949.1	45.24311127
1285	rs4952936	0.590514488	2	42370455	T	C	AC083949.1	6.25E-18	5502	0.167261221	0.019386087	AC083949.1	74.44065928
1286	rs62140208	0.585210839	2	42325560	A	G	AC083949.1	4.55E-55	5498	-0.302530353	0.019355873	AC083949.1	244.2937637
1287	rs112527491	0.072889906	12	122141763	A	G	AC084018.1	1.63E-10	20177	0.122413155	0.019149496	AC084018.1	40.86405747
1288	rs1169078	0.328043664	12	122416254	G	C	AC084018.1	4.34E-49	21743	0.150417132	0.010213837	AC084018.1	216.8786304
1289	rs1169738	0.03199419	12	121584410	A	G	AC084018.1	1.38E-10	22162	-0.173225756	0.026990193	AC084018.1	41.1920068
1290	rs117774166	0.021043506	12	122265770	A	G	AC084018.1	2.92E-14	3577	-0.626174701	0.082372982	AC084018.1	57.78584358
1291	rs1549349	0.202921526	12	121950655	A	G	AC084018.1	4.04E-38	22494	-0.151322233	0.011722954	AC084018.1	166.6216232
1292	rs34220678	0.08314303	12	122902222	A	G	AC084018.1	3.07E-10	20225	-0.113363371	0.018008478	AC084018.1	39.62702639
1293	rs3741588	0.154036399	12	122216892	G	A	AC084018.1	0.00E+00	22485	-0.501376449	0.013063244	AC084018.1	1473.078133
1294	rs33997182	0.037789033	17	17921995	T	C	AC087163.2	5.67E-24	4656	0.548749751	0.05434511	AC087163.2	101.9595073
1295	rs899328	0.137465086	17	21098815	A	G	AC087294.2	6.48E-42	4677	0.407320782	0.030027334	AC087294.2	184.0092216
1296	rs2133257	0.344884862	11	5705701	T	C	AC087380.14	3.22E-08	4530	-0.122202123	0.02210243	AC087380.14	30.5687341
1297	rs34225151	0.281271231	11	5641911	A	C	AC087380.14	2.58E-53	4530	0.359154697	0.023366342	AC087380.14	236.2553452
1298	rs77628708	0.044292237	11	5684072	C	T	AC087380.14	6.74E-11	4530	0.333270238	0.051063377	AC087380.14	42.59650799
1299	rs2235115	0.462891711	8	144378184	G	C	AC087793.1	2.59E-107	3746	0.50985876	0.023170238	AC087793.1	484.2156047
1300	rs71520508	0.904251486	8	144445972	C	G	AC087793.1	2.62E-15	3831	-0.30702516	0.03882561	AC087793.1	62.53330135
1301	rs7006698	0.347621016	8	41906694	A	T	AC090571.1	1.23E-21	3831	0.229238965	0.023989762	AC090571.1	91.31139951
1302	rs7218071	0.171302937	17	30467257	G	A	AC090616.2	1.93E-25	4677	-0.286050636	0.027442332	AC090616.2	108.6535216
1303	rs9906766	0.42628434	17	30583622	A	G	AC090616.2	4.21E-09	4677	-0.122842347	0.020907556	AC090616.2	34.52150122
1304	rs10767684	0.675871051	11	3913738	G	A	AC090804.1	1.30E-52	4166	0.357312669	0.023406395	AC090804.1	233.0385505
1305	rs4910856	0.087771957	11	3860500	A	T	AC090804.1	1.01E-09	4157	-0.23675544	0.03875836	AC090804.1	37.3137716
1306	rs3755728	0.651614885	3	195271011	C	A	AC091633.3	1.41E-71	9789	-0.268348058	0.014999975	AC091633.3	320.0485345
1307	rs111927753	0.027759197	7	1200420	A	G	AC091729.9	1.29E-10	5499	-0.373108715	0.05804339	AC091729.9	41.32046955
1308	rs116916515	0.013885944	7	1260904	A	G	AC091729.9	4.79E-12	3049	0.756368789	0.109434688	AC091729.9	47.77021449
1309	rs118131946	0.023614026	7	1153308	A	G	AC091729.9	1.88E-09	5501	-0.377191737	0.062786806	AC091729.9	36.09005624
1310	rs143027906	0.02739021	7	1184175	T	C	AC091729.9	1.73E-62	3563	1.210876518	0.072578851	AC091729.9	278.3425087
1311	rs150804674	0.028656322	7	1244879	C	T	AC091729.9	1.78E-08	4339	-0.362360388	0.064341842	AC091729.9	31.71717163
1312	rs17234336	0.051900102	7	1220005	T	C	AC091729.9	1.16E-31	5502	-0.503148598	0.042974769	AC091729.9	137.0772654
1313	rs184409233	0.019666392	7	961934	T	C	AC091729.9	5.33E-09	3575	0.497132893	0.085172165	AC091729.9	34.06823428
1314	rs191871012	0.021007012	7	912597	A	G	AC091729.9	3.66E-11	4339	-0.495312609	0.074854558	AC091729.9	43.78468877
1315	rs2734798	0.212514899	7	1325574	C	A	AC091729.9	1.33E-11	3603	-0.194798473	0.028796321	AC091729.9	45.76116625
1316	rs62430969	0.019455881	7	1087264	G	A	AC091729.9	2.93E-14	5502	-0.524609825	0.069018527	AC091729.9	57.77520128
1317	rs6947257	0.603295609	7	1046906	T	C	AC091729.9	0.00E+00	5164	0.8011794	0.020113762	AC091729.9	1586.620036
1318	rs73046099	0.886747568	7	709469	A	G	AC091729.9	1.15E-17	4290	0.291547916	0.034066898	AC091729.9	73.24107371
1319	rs78145050	0.179766973	7	1154654	A	G	AC091729.9	3.25E-147	5493	-0.641991036	0.024846008	AC091729.9	667.6435948
1320	rs11053662	0.429078436	12	10340822	T	G	AC091814.2	2.45E-17	9789	-0.122306013	0.014439737	AC091814.2	71.74259006
1321	rs118093189	0.032038949	12	10004456	G	T	AC091814.2	0.00E+00	10558	1.477838423	0.03907744	AC091814.2	1430.216216
1322	rs12314225	0.237058419	12	9938479	A	G	AC091814.2	2.46E-10	10398	-0.103201398	0.016305599	AC091814.2	40.05877327
1323	rs147326994	0.562214901	12	9648657	T	C	AC091814.2	5.00E-10	4625	-0.130341284	0.020957886	AC091814.2	38.67844828
1324	rs226384	0.337423428	12	9263647	T	C	AC091814.2	2.00E-08	10736	-0.08100116	0.014433049	AC091814.2	31.49679071
1325	rs28588142	0.191303041	12	10097609	T	C	AC091814.2	0.00E+00	10734	0.816822661	0.017352033	AC091814.2	2215.923819
1326	rs3954124	0.582973355	12	9499513	G	A	AC091814.2	5.69E-33	10730	0.165596063	0.013844551	AC091814.2	143.0679202
1327	rs4764195	0.735766678	12	10177958	T	C	AC091814.2	2.06E-10	10127	-0.101303891	0.015936052	AC091814.2	40.41017924
1328	rs569872	0.041176921	12	10118376	T	C	AC091814.2	1.71E-18	10730	-0.30145757	0.034354922	AC091814.2	76.99711526
1329	rs7135187	0.311747396	12	10345341	G	A	AC091814.2	4.13E-44	10398	0.208548796	0.014970446	AC091814.2	194.0644098
1330	rs7302086	0.157171923	12	10492214	G	A	AC091814.2	1.89E-09	8964	0.123273827	0.020519988	AC091814.2	36.09005572
1331	rs7303680	0.235845089	12	10024791	C	G	AC091814.2	4.51E-11	10728	-0.105914742	0.016081313	AC091814.2	43.37802906
1332	rs9804802	0.509931467	12	10176728	G	A	AC091814.2	3.21E-69	10398	-0.243928876	0.013871575	AC091814.2	309.225201
1333	rs61913538	0.254868936	12	10120251	A	G	AC091814.3	2.84E-32	21534	0.130770999	0.011057269	AC091814.3	139.8708237
1334	rs2624415	0.389859661	5	17221636	C	T	AC091878.1	4.66E-10	24563	-0.057632876	0.009250715	AC091878.1	38.81414127
1335	rs10046576	0.088448671	7	5521219	T	C	AC092171.4	2.39E-11	10063	0.165826909	0.024824759	AC092171.4	44.62106474
1336	rs67156079	0.083911021	7	5492107	A	C	AC092171.4	1.19E-16	4896	-0.301929178	0.036449029	AC092171.4	68.61802959
1337	rs117582400	0.122617295	19	36997040	A	G	AC092295.7	3.09E-113	5501	0.657343377	0.02906657	AC092295.7	511.4427321
1338	rs117860709	0.017277856	19	36575834	T	C	AC092295.7	2.10E-09	3978	0.515404419	0.086038398	AC092295.7	35.88489211
1339	rs138269694	0.019730425	19	37095489	C	A	AC092295.7	4.32E-08	4656	-0.40812031	0.074513942	AC092295.7	29.99862416
1340	rs142894889	0.065249	19	37365606	A	G	AC092295.7	4.36E-08	5500	-0.211405526	0.03860724	AC092295.7	29.98438598
1341	rs17160563	0.040634711	19	8612914	A	G	AC092316.1	6.43E-14	4153	0.416747105	0.055572949	AC092316.1	56.23650166
1342	rs7602816	0.712541055	2	69883844	G	A	AC092431.1	5.31E-13	4337	0.171226977	0.02372452	AC092431.1	52.08941856
1343	rs11682611	0.834738791	2	7812716	T	C	AC092580.4	8.97E-10	5502	-0.157249967	0.02566634	AC092580.4	37.53645371
1344	rs16866429	0.056563927	2	7849600	T	C	AC092580.4	4.02E-21	5502	-0.389230703	0.041266601	AC092580.4	88.96450845
1345	rs4378764	0.083666767	2	7579596	C	G	AC092580.4	4.08E-10	5500	-0.215249918	0.034435028	AC092580.4	39.07375135
1346	rs80018513	0.91237927	2	139357374	G	A	AC092620.2	7.41E-23	3831	0.397680583	0.040405249	AC092620.2	96.87086966
1347	rs11892957	0.123537405	2	139291103	T	C	AC092620.3	2.78E-17	5502	-0.244952944	0.028970686	AC092620.3	71.49040688
1348	rs6711947	0.188958623	2	139416228	A	G	AC092620.3	2.77E-08	5502	-0.135280494	0.024351171	AC092620.3	30.86246853
1349	rs6740372	0.868780066	2	139293610	C	T	AC092620.3	2.34E-26	5502	0.299922386	0.028233835	AC092620.3	112.8438825
1350	rs13017749	0.086327556	2	73313893	A	C	AC092653.5	2.22E-09	5492	0.203213519	0.03397424	AC092653.5	35.77714591
1351	rs13402321	0.052909526	2	74092844	G	C	AC092653.5	2.23E-09	8269	-0.207732422	0.034737282	AC092653.5	35.76159667
1352	rs4852974	0.29056244	2	73927931	A	G	AC092653.5	2.49E-179	8269	0.489049927	0.017127015	AC092653.5	815.3480571
1353	rs61749339	0.021257371	1	225603029	C	T	AC092811.1	4.49E-10	3894	-0.489872671	0.078559371	AC092811.1	38.88395469
1354	rs11083532	0.130631659	19	40170103	C	A	AC093063.2	9.15E-25	3831	0.348324983	0.033900242	AC093063.2	105.5756228
1355	rs1433107	0.548826061	19	40084007	G	A	AC093063.2	1.14E-08	3831	-0.131048222	0.022958291	AC093063.2	32.58240618
1356	rs73040912	0.196765601	19	40239384	A	G	AC093063.2	5.93E-11	3831	-0.188094465	0.028736455	AC093063.2	42.8435697
1357	rs72804694	0.076978691	2	54743460	A	G	AC093110.3	1.14E-12	4994	0.266969321	0.037537868	AC093110.3	50.58054543
1358	rs6689461	0.246866269	1	101433779	G	A	AC093157.1	1.94E-14	4986	-0.177774765	0.023224263	AC093157.1	58.59443144
1359	rs34749244	0.626968319	2	62525246	C	T	AC093159.1	7.61E-21	4677	0.200222759	0.0213799	AC093159.1	87.70322106
1360	rs62149948	0.020907494	2	62318143	T	C	AC093159.1	4.30E-08	4168	-0.419345888	0.076552308	AC093159.1	30.00738841
1361	rs76899303	0.061077224	2	62670449	T	C	AC093159.1	4.80E-13	4670	0.312438351	0.043208778	AC093159.1	52.28591419
1362	rs10460587	0.438404299	2	85555478	C	T	AC093162.5	3.51E-75	4994	-0.369966415	0.020165614	AC093162.5	336.5903826
1363	rs145712319	0.014580802	2	85691370	T	G	AC093162.5	1.07E-11	3798	0.650614259	0.095720797	AC093162.5	46.19920925
1364	rs2271625	0.176846457	2	85625513	A	T	AC093162.5	2.74E-33	4990	0.315402855	0.026235909	AC093162.5	144.5236791
1365	rs10664	0.022483628	4	6677394	T	C	AC093323.3	3.71E-09	19696	0.200412372	0.033986056	AC093323.3	34.77342905
1366	rs56372400	0.386272246	4	6678676	T	C	AC093323.3	1.68E-195	21431	0.295908644	0.009920399	AC093323.3	889.72752
1367	rs59466489	0.179072546	4	6725654	C	T	AC093323.3	3.00E-20	22256	0.113965567	0.012362165	AC093323.3	84.9881233
1368	rs62286088	0.829521671	4	6495023	A	G	AC093323.3	4.31E-08	22593	-0.068522307	0.012509778	AC093323.3	30.0030045
1369	rs72616128	0.043322264	4	6666542	A	T	AC093323.3	0.00E+00	22513	0.880101749	0.023148876	AC093323.3	1445.459577
1370	rs74666034	0.019809477	4	6698567	A	G	AC093323.3	5.18E-13	16784	-0.282817818	0.039169273	AC093323.3	52.13417588
1371	rs75064529	0.049936306	4	6699156	A	G	AC093323.3	1.62E-10	18706	-0.151766462	0.023736133	AC093323.3	40.88195786
1372	rs7657093	0.03633559	4	6690526	T	C	AC093323.3	2.14E-14	22419	0.192865656	0.025237589	AC093323.3	58.40016452
1373	rs77959409	0.027830261	4	6625643	C	T	AC093323.3	1.45E-13	18664	-0.232602784	0.031466827	AC093323.3	54.64166344
1374	rs2278682	0.184381369	2	136743143	C	G	AC093391.2	1.74E-51	17261	-0.209505083	0.013878737	AC093391.2	227.8710935
1375	rs112046582	0.126368441	3	38013763	A	G	AC093415.2	8.68E-09	5498	0.165163587	0.028701141	AC093415.2	33.11542156
1376	rs2685111	0.138748396	3	37826174	G	A	AC093415.2	9.29E-18	5502	-0.236673369	0.027576916	AC093415.2	73.65587504
1377	rs11128686	0.450052854	3	14251647	G	A	AC093495.4	1.28E-11	5496	0.129806536	0.019172088	AC093495.4	45.84102223
1378	rs2733535	0.469067301	3	14191237	A	G	AC093495.4	5.51E-191	5501	0.563152934	0.019104112	AC093495.4	868.9584106
1379	rs73018842	0.017208282	3	13989662	T	C	AC093495.4	1.15E-08	4164	0.480864586	0.084261685	AC093495.4	32.56756652
1380	rs62135412	0.188373482	2	43361389	T	C	AC093609.1	9.27E-09	4337	0.157725388	0.027460111	AC093609.1	32.99123946
1381	rs62135413	0.665239006	2	43366874	C	T	AC093609.1	7.65E-55	5487	-0.315496077	0.020228387	AC093609.1	243.2570408
1382	rs62140478	0.146447338	2	87995393	T	C	AC093616.4	6.06E-78	1903	-0.856836767	0.045846872	AC093616.4	349.2824519
1383	rs6722086	0.168251991	2	87111715	C	T	AC093616.4	5.43E-10	5501	0.1581663	0.025485208	AC093616.4	38.51691947
1384	rs74360724	0.307079946	2	87832201	G	A	AC093616.4	1.12E-16	593	0.521962354	0.062949221	AC093616.4	68.75394811
1385	rs150404688	0.023346541	7	162807	A	G	AC093627.10	7.48E-81	5309	1.223881395	0.064268346	AC093627.10	362.6472758
1386	rs28759272	0.301586768	7	212892	T	G	AC093627.10	9.92E-12	5164	-0.145956535	0.021440234	AC093627.10	46.3434165
1387	rs4916941	0.969588415	7	60728	A	G	AC093627.10	2.82E-09	5502	-0.329854331	0.055515144	AC093627.10	35.30379887
1388	rs62430598	0.213180343	7	101721	G	C	AC093627.10	2.79E-14	5502	0.177081266	0.023276278	AC093627.10	57.87861968
1389	rs76029673	0.951828773	7	161970	A	G	AC093627.10	2.66E-149	5485	-1.160354768	0.044588557	AC093627.10	677.2277524
1390	rs12216627	0.179969914	7	115756	T	C	AC093627.8	1.72E-21	4339	0.266043917	0.027943148	AC093627.8	90.64753627
1391	rs55681113	0.051718554	7	106013	A	G	AC093627.8	3.41E-18	5164	-0.38642885	0.044432431	AC093627.8	75.63780806
1392	rs55974666	0.167854778	7	65806	A	G	AC093627.8	7.46E-57	5164	-0.418353976	0.026328461	AC093627.8	252.4857397
1393	rs62430287	0.072016004	7	211790	G	C	AC093627.8	1.46E-19	5079	0.347267176	0.038380546	AC093627.8	81.86630202
1394	rs7781589	0.375102843	7	67325	G	A	AC093627.8	1.36E-12	5164	0.144067751	0.020324152	AC093627.8	50.24683193
1395	rs139398092	0.023345464	7	161261	A	G	AC093627.9	2.97E-57	5310	1.024846013	0.064263741	AC093627.9	254.3227579
1396	rs56346352	0.044024476	7	165774	G	C	AC093627.9	1.70E-17	5497	0.395743578	0.046489155	AC093627.9	72.46435772
1397	rs149802656	0.022493573	2	243170018	G	A	AC093642.3	4.50E-22	740	-1.693215642	0.175299269	AC093642.3	93.2962813
1398	rs35677782	0.042496317	2	242517620	A	G	AC093642.3	1.96E-08	5502	-0.265393615	0.047258381	AC093642.3	31.5372094
1399	rs71430382	0.353180634	2	242699290	T	C	AC093642.3	2.14E-08	3180	0.146918767	0.026235026	AC093642.3	31.36111911
1400	rs76927898	0.095677986	2	242904575	A	T	AC093642.3	2.73E-125	4388	-0.863997557	0.036289763	AC093642.3	566.8351391
1401	rs78538207	0.020929287	2	242727408	T	C	AC093642.3	1.15E-18	3730	-0.713329689	0.080880967	AC093642.3	77.78358037
1402	rs7560086	0.174333877	2	242797269	A	G	AC093642.4	7.82E-13	2106	-0.29095806	0.040612777	AC093642.4	51.3257627
1403	rs113296404	0.069615089	7	102108686	C	T	AC093668.3	1.47E-48	17051	0.311596596	0.021277816	AC093668.3	214.4525977
1404	rs12532364	0.871150303	7	103064607	T	G	AC093668.3	3.97E-11	22693	0.092542951	0.014010409	AC093668.3	43.62998473
1405	rs138897896	0.013707611	7	101687573	A	G	AC093668.3	2.76E-13	15820	0.353227031	0.048350174	AC093668.3	53.37179131
1406	rs140415582	0.051395372	7	101974022	A	G	AC093668.3	6.09E-09	19120	-0.134660846	0.023159887	AC093668.3	33.80724687
1407	rs17475512	0.081752074	7	102512488	G	A	AC093668.3	3.22E-29	22618	-0.192555633	0.017160445	AC093668.3	125.9085912
1408	rs2970471	0.411815551	7	101467854	T	C	AC093668.3	9.14E-09	22709	-0.054781752	0.009534059	AC093668.3	33.01536969
1409	rs62484872	0.026707217	7	102400109	C	A	AC093668.3	7.42E-13	18645	-0.230338019	0.032119423	AC093668.3	51.42754407
1410	rs77058203	0.067192611	7	102100887	C	T	AC093668.3	1.15E-84	22200	0.3696084	0.018956221	AC093668.3	380.1720101
1411	rs10216140	0.265680785	7	143016491	A	G	AC093673.5	2.79E-13	5502	-0.157645215	0.021582522	AC093673.5	53.35279819
1412	rs1135411	0.062257581	7	143077036	T	C	AC093673.5	1.80E-76	4677	-0.791961616	0.042792082	AC093673.5	342.5164484
1413	rs117312079	0.017583849	7	143072816	G	T	AC093673.5	2.39E-08	5493	0.405130825	0.072589781	AC093673.5	31.14867694
1414	rs11772895	0.285091726	7	143081942	C	G	AC093673.5	3.83E-14	5496	-0.159864005	0.021127308	AC093673.5	57.25495144
1415	rs2966712	0.331015822	7	143167123	A	G	AC093673.5	3.29E-37	5502	0.258205996	0.020257806	AC093673.5	162.4605169
1416	rs1038693	0.386597744	2	28532309	A	G	AC093690.1	1.04E-47	4160	-0.326665603	0.022513136	AC093690.1	210.5400995
1417	rs6720375	0.599274328	2	132440073	G	C	AC093724.2	2.75E-36	16594	-0.140903769	0.011201419	AC093724.2	158.2337551
1418	rs1136248	0.244935924	7	154741166	T	A	AC093726.6	2.78E-12	17435	-0.087019181	0.012452481	AC093726.6	48.83353995
1419	rs11543936	0.573734451	7	154720259	C	T	AC093726.6	1.12E-182	17435	0.312110648	0.010828753	AC093726.6	830.7307286
1420	rs12151618	0.765007042	2	173415560	T	C	AC093818.1	3.20E-13	16923	-0.093402278	0.012819946	AC093818.1	53.08142157
1421	rs12469875	0.047500095	2	173304036	C	T	AC093818.1	7.51E-11	16932	0.166325498	0.025547662	AC093818.1	42.38530781
1422	rs2701268	0.187836034	2	173351199	A	G	AC093818.1	6.65E-117	16877	-0.320301693	0.013935613	AC093818.1	528.2826089
1423	rs62168079	0.03339059	2	173589848	A	G	AC093818.1	7.17E-10	14695	-0.20008408	0.032468532	AC093818.1	37.97517315
1424	rs12691937	0.192748016	2	132121939	T	C	AC093838.4	1.04E-08	4668	0.150203613	0.026237355	AC093838.4	32.77333639
1425	rs3748870	0.298582878	2	132428302	C	T	AC093838.4	3.27E-15	5164	-0.169428493	0.021501624	AC093838.4	62.09124526
1426	rs4850200	0.791195137	2	132177933	T	G	AC093838.4	0.00E+00	5164	-0.999598765	0.024209163	AC093838.4	1704.872371
1427	rs62162178	0.291555239	2	132586104	A	C	AC093838.4	3.24E-09	4293	0.140559916	0.023746037	AC093838.4	35.03811208
1428	rs144136543	0.022715832	2	119078584	A	G	AC093901.1	7.05E-42	7946	0.721856408	0.053239745	AC093901.1	183.8356347
1429	rs149759604	0.014074524	2	118774919	T	C	AC093901.1	8.21E-20	8703	0.586210805	0.064344526	AC093901.1	83.0012105
1430	rs191976524	0.173492111	2	119213066	T	C	AC093901.1	2.65E-11	25262	-0.078300017	0.011748645	AC093901.1	44.41689036
1431	rs4848497	0.723383066	2	118946854	T	C	AC093901.1	3.53E-90	25262	-0.200268005	0.009945522	AC093901.1	405.4786373
1432	rs75321098	0.017951664	2	118314261	A	G	AC093901.1	4.84E-12	23412	0.240519419	0.034805426	AC093901.1	47.75362942
1433	rs12477455	0.438216393	2	144079060	T	C	AC096558.1	7.02E-09	4994	0.116774484	0.020166563	AC096558.1	33.52989079
1434	rs181371	0.592178771	2	143889126	C	T	AC096558.1	1.64E-11	4992	-0.137160933	0.020365092	AC096558.1	45.36157325
1435	rs116690611	0.039867869	2	88990958	C	T	AC096579.13	1.02E-117	5164	1.160082949	0.050293849	AC096579.13	532.0449679
1436	rs2365103	0.241117614	2	89000063	A	G	AC096579.13	2.33E-08	5164	-0.128487243	0.023003302	AC096579.13	31.19892704
1437	rs11679380	0.223575669	2	208691292	T	C	AC096772.6	3.10E-19	7931	-0.170845931	0.019057204	AC096772.6	80.3694347
1438	rs13428303	0.269535802	2	69060966	G	A	AC097495.2	1.41E-17	5498	0.183426972	0.021491906	AC097495.2	72.84110557
1439	rs7569571	0.10394971	2	69057639	A	T	AC097495.3	1.30E-22	4082	0.354860882	0.036263579	AC097495.3	95.75796916
1440	rs12464794	0.305020763	2	186760679	A	G	AC097500.2	2.33E-13	3831	0.181846629	0.024812945	AC097500.2	53.70984309
1441	rs56411440	0.038600113	2	228165967	G	A	AC097662.2	1.34E-54	5164	0.794846131	0.051079374	AC097662.2	242.1447162
1442	rs1472928	0.369819582	2	235351851	A	T	AC097713.4	0.00E+00	5502	0.811296383	0.019746826	AC097713.4	1687.969056
1443	rs4663409	0.077531578	2	235345964	T	G	AC097713.4	2.73E-16	5502	-0.291751037	0.035645905	AC097713.4	66.98931333
1444	rs59485764	0.120351615	2	235377609	A	G	AC097713.4	1.80E-09	5502	0.176218274	0.02929842	AC097713.4	36.17541196
1445	rs6739742	0.817813459	2	235290164	T	A	AC097713.4	4.18E-10	5415	-0.1555149	0.024894333	AC097713.4	39.02500988
1446	rs11899281	0.092963117	2	28896626	C	G	AC097724.3	7.62E-11	5497	0.213754474	0.03284387	AC097724.3	42.35666695
1447	rs7607844	0.286350596	2	28971738	T	A	AC097724.3	5.55E-22	5500	-0.203271527	0.021091728	AC097724.3	92.88140479
1448	rs11717214	0.097532965	3	26980154	C	T	AC098614.2	1.20E-08	5499	-0.183177984	0.032140435	AC098614.2	32.48202148
1449	rs6551221	0.46128874	3	27669333	A	T	AC098614.2	2.82E-71	5499	0.34147258	0.019128402	AC098614.2	318.6796204
1450	rs6751485	0.076197943	2	231572184	A	G	AC098823.3	1.47E-37	5486	-0.460879623	0.035982888	AC098823.3	164.0525479
1451	rs7584576	0.376483279	2	231508389	C	T	AC098823.3	5.23E-09	5164	-0.118596166	0.020309301	AC098823.3	34.09976187
1452	rs112705669	0.048267659	7	155066211	A	G	AC099552.2	7.28E-59	5164	0.742707418	0.045909901	AC099552.2	261.7115024
1453	rs34175430	0.33080451	7	155029232	C	T	AC099552.2	6.60E-18	5164	0.180309057	0.020913642	AC099552.2	74.33198749
1454	rs4960719	0.055674477	7	155049958	A	G	AC099552.2	4.64E-28	5164	-0.471294418	0.04291439	AC099552.2	120.608719
1455	rs4597376	0.620554255	17	57036924	T	C	AC099850.1	9.38E-57	5494	-0.312102964	0.019659658	AC099850.1	252.0251426
1456	rs7585914	0.224789442	2	95945568	G	A	AC103563.8	5.97E-13	22482	0.081354324	0.011297172	AC103563.8	51.85872077
1457	rs3112982	0.230824157	2	95715867	T	C	AC103563.9	2.97E-26	4994	0.251729224	0.02374692	AC103563.9	112.3705989
1458	rs12905878	0.228225167	15	84258099	T	A	AC103965.1	2.69E-13	5495	-0.166121598	0.022728673	AC103965.1	53.42001915
1459	rs2201102	0.289863347	15	84206952	T	A	AC103965.1	4.22E-10	5164	-0.135460397	0.021688238	AC103965.1	39.0100177
1460	rs2342121	0.559627522	15	85728620	C	T	AC103965.1	1.09E-35	5164	-0.247167723	0.019821306	AC103965.1	155.4959139
1461	rs28477805	0.069365798	15	85386290	A	G	AC103965.1	5.76E-14	5498	0.282005089	0.037533618	AC103965.1	56.45118097
1462	rs56139149	0.015717092	15	85667098	T	C	AC103965.1	1.83E-11	3645	0.632686167	0.094165141	AC103965.1	45.14361737
1463	rs62025778	0.088299067	15	84445118	A	G	AC103965.1	2.42E-10	5164	0.21959461	0.034680682	AC103965.1	40.09295748
1464	rs67804993	0.284662716	15	85104030	G	T	AC103965.1	8.39E-190	5499	-0.620946272	0.021131115	AC103965.1	863.5017478
1465	rs115935993	0.022097862	2	75363904	A	G	AC104135.2	1.14E-11	3295	0.56880513	0.083798157	AC104135.2	46.07422883
1466	rs12464266	0.179477499	2	75133573	G	A	AC104135.2	1.06E-13	4022	-0.215956442	0.029054521	AC104135.2	55.24651498
1467	rs142594567	0.018383365	2	75284600	A	G	AC104135.2	7.90E-18	2748	0.863658637	0.100413747	AC104135.2	73.97720084
1468	rs149550142	0.013919529	2	75374065	T	C	AC104135.2	9.77E-10	3645	0.611153909	0.09996956	AC104135.2	37.37365967
1469	rs3755458	0.07335794	2	75291521	T	C	AC104135.2	2.73E-15	4022	0.337964348	0.042764599	AC104135.2	62.45582788
1470	rs4853081	0.433169719	2	75165905	A	T	AC104135.2	0.00E+00	4022	1.03557022	0.022501341	AC104135.2	2118.079726
1471	rs72822160	0.026258343	2	75190208	G	A	AC104135.2	9.39E-13	3831	-0.510047674	0.071445255	AC104135.2	50.96532071
1472	rs75027902	0.021866595	2	75303214	G	T	AC104135.2	6.74E-10	4022	-0.470544023	0.0762385	AC104135.2	38.09358416
1473	rs79209831	0.025558452	2	75294777	A	G	AC104135.2	1.90E-13	3831	-0.532478233	0.072390863	AC104135.2	54.10485159
1474	rs115742263	0.014587778	2	75135656	G	A	AC104135.3	3.73E-17	5776	0.653478852	0.077601099	AC104135.3	70.91324042
1475	rs116372235	0.018073316	2	75312998	C	A	AC104135.3	7.77E-09	8678	-0.328963998	0.056979249	AC104135.3	33.33214793
1476	rs142594567	0.018383365	2	75284600	A	G	AC104135.3	2.56E-10	4064	0.522134284	0.082570457	AC104135.3	39.98665212
1477	rs4853072	0.186243533	2	75126956	T	C	AC104135.3	1.38E-11	9890	-0.123454572	0.018264132	AC104135.3	45.689487
1478	rs4853081	0.433169719	2	75165905	A	T	AC104135.3	0.00E+00	10219	0.586141477	0.014116442	AC104135.3	1724.068085
1479	rs72822160	0.026258343	2	75190208	G	A	AC104135.3	4.57E-08	9387	-0.249525612	0.045642146	AC104135.3	29.88808896
1480	rs79209831	0.025558452	2	75294777	A	G	AC104135.3	6.16E-10	8281	-0.304599661	0.049237777	AC104135.3	38.27030798
1481	rs12366	0.373859204	2	75185856	T	G	AC104135.4	2.78E-32	20739	0.120042326	0.010148481	AC104135.4	139.9157865
1482	rs445493	0.335202386	19	5908488	A	G	AC104532.4	1.01E-21	4654	-0.210260491	0.021957027	AC104532.4	91.69977639
1483	rs862455	0.31970386	19	39338142	A	G	AC104534.2	1.11E-16	4656	-0.184259793	0.022220589	AC104534.2	68.76224141
1484	rs10165533	0.278608741	2	232419666	C	A	AC104634.3	9.61E-52	5311	-0.327549079	0.02164283	AC104634.3	229.0470322
1485	rs61610930	0.152930158	2	232333982	T	C	AC104634.3	1.69E-12	5305	0.190373054	0.026973427	AC104634.3	49.81254132
1486	rs6729154	0.943541836	2	232503084	T	C	AC104634.3	8.88E-14	5302	0.313734321	0.042074715	AC104634.3	55.60088396
1487	rs4696783	0.795832537	4	8243238	A	G	AC104650.2	9.19E-24	4339	-0.267640682	0.026630914	AC104650.2	101.0024972
1488	rs56208304	0.345704202	4	8184543	C	T	AC104650.2	2.28E-10	4339	-0.143129476	0.022570999	AC104650.2	40.21208571
1489	rs113162983	0.415192672	2	114590181	C	A	AC104653.1	1.74E-33	5163	-0.240825898	0.019971133	AC104653.1	145.4122415
1490	rs11889819	0.415373872	2	114456684	C	T	AC104653.1	5.51E-13	5501	0.13952988	0.019346637	AC104653.1	52.01438588
1491	rs10779906	0.288964992	2	105793179	G	A	AC104655.3	9.64E-09	21194	0.061474539	0.01071545	AC104655.3	32.91317152
1492	rs13414884	0.148423636	2	241920744	G	C	AC104809.2	1.64E-12	16553	0.109175031	0.015459068	AC104809.2	49.87466973
1493	rs9973362	0.340064925	2	241898198	T	C	AC104809.2	1.19E-08	16560	0.066127479	0.011599074	AC104809.2	32.50253946
1494	rs10173220	0.619085203	2	241896909	G	A	AC104809.3	8.54E-10	22493	0.059560513	0.009708948	AC104809.3	37.63331792
1495	rs12471544	0.367551084	2	241906425	G	A	AC104809.4	2.58E-28	5079	0.227095464	0.020579002	AC104809.4	121.7778496
1496	rs4324288	0.542087738	2	182097994	T	A	AC104820.2	2.93E-25	5164	-0.205081485	0.019749948	AC104820.2	107.8253792
1497	rs79385505	0.045556805	2	182257204	A	G	AC104820.2	1.83E-09	5502	0.274852208	0.045716506	AC104820.2	36.14534701
1498	rs4886728	0.333818719	15	75961518	G	A	AC105020.1	1.30E-16	4164	-0.19225277	0.023236894	AC105020.1	68.45245967
1499	rs8027685	0.469342294	15	76277092	T	C	AC105020.1	4.77E-10	4161	0.136770364	0.021965144	AC105020.1	38.77179394
1500	rs62150576	0.312419781	2	86128647	T	C	AC105053.4	5.58E-23	4530	-0.223740243	0.022667569	AC105053.4	97.42677302
1501	rs3115377	0.172751255	2	231846655	C	T	AC105344.2	4.70E-11	10217	0.121764457	0.018505237	AC105344.2	43.29639825
1502	rs7562897	0.337836822	2	231767923	G	T	AC105344.2	1.56E-11	10228	0.099667891	0.014782696	AC105344.2	45.45725904
1503	rs73970611	0.081134639	2	149798919	A	T	AC105402.4	5.02E-12	4168	0.276984671	0.040113638	AC105402.4	47.67902521
1504	rs10063083	0.348550615	5	156894343	G	C	AC106801.1	9.33E-10	4677	0.132805161	0.021698417	AC106801.1	37.46052011
1505	rs66770364	0.238468217	2	174807615	C	T	AC106900.6	2.96E-60	21160	-0.186768711	0.011406907	AC106900.6	268.0849547
1506	rs151300770	0.047983685	17	613286	A	G	AC108004.3	1.20E-08	4656	0.2763707	0.048485237	AC108004.3	32.49114015
1507	rs74251918	0.027920043	17	428649	G	C	AC108004.3	8.67E-18	4656	0.540365887	0.062902728	AC108004.3	73.79669083
1508	rs2071103	0.611406787	11	3040087	T	C	AC108448.2	9.89E-13	3831	0.167158139	0.023437765	AC108448.2	50.8654234
1509	rs2289998	0.701535758	11	3109408	C	T	AC108448.2	6.57E-50	3831	-0.370842578	0.024966512	AC108448.2	220.6294274
1510	rs895555	0.536175141	11	3148311	T	C	AC108448.2	1.26E-09	3831	0.139107901	0.022908602	AC108448.2	36.87282574
1511	rs144341681	0.068358828	2	112199686	T	C	AC108463.2	3.41E-17	4339	-0.358652103	0.042537165	AC108463.2	71.09019078
1512	rs184502585	0.013709181	2	112216001	T	C	AC108463.2	3.83E-08	2497	-0.669144042	0.12169353	AC108463.2	30.23460177
1513	rs67816163	0.281238203	2	111963310	G	A	AC108463.2	6.00E-33	4339	-0.285472708	0.023875943	AC108463.2	142.9578878
1514	rs11685413	0.07115668	2	112214581	T	G	AC108463.3	5.49E-12	6062	-0.243468756	0.035326285	AC108463.3	47.49966391
1515	rs140276355	0.026973358	2	112219529	A	G	AC108463.3	1.08E-08	5088	-0.349811899	0.061190159	AC108463.3	32.68180187
1516	rs140600108	0.053275694	2	112184000	T	C	AC108463.3	2.73E-11	6317	0.263843885	0.039614415	AC108463.3	44.35959501
1517	rs144341681	0.068358828	2	112199686	T	C	AC108463.3	1.56E-19	15122	-0.205985563	0.02278551	AC108463.3	81.72521247
1518	rs11679965	0.14977443	2	3683222	C	T	AC108488.3	8.51E-10	5493	0.164032569	0.026735868	AC108488.3	37.6419052
1519	rs139351596	0.0196148	2	3611188	C	T	AC108488.3	4.95E-13	5500	0.496888997	0.068756434	AC108488.3	52.22663819
1520	rs4583476	0.315344432	2	3608756	C	T	AC108488.3	0.00E+00	5502	-0.843878853	0.020516159	AC108488.3	1691.874308
1521	rs62106050	0.067949809	2	3631764	A	G	AC108488.3	5.03E-15	5499	-0.296534185	0.037890416	AC108488.3	61.24784135
1522	rs6730885	0.106382577	2	3587023	C	T	AC108488.4	6.41E-11	5502	0.202013074	0.03091816	AC108488.4	42.69054252
1523	rs76050731	0.043877258	2	3591823	T	C	AC108488.4	3.72E-08	4989	-0.269002575	0.048876678	AC108488.4	30.29071421
1524	rs10833512	0.322108268	11	3248942	T	C	AC109309.4	2.19E-18	5164	-0.184193742	0.021057693	AC109309.4	76.51175472
1525	rs11026691	0.060907872	11	3374745	A	G	AC109309.4	1.27E-10	5164	0.264581407	0.041143485	AC109309.4	41.35390187
1526	rs67698547	0.019831835	11	3248799	T	C	AC109309.4	1.10E-47	4339	1.116925132	0.076994274	AC109309.4	210.4414424
1527	rs7104488	0.547769138	11	3259830	T	C	AC109309.4	2.70E-255	5164	-0.674746107	0.019770289	AC109309.4	1164.809059
1528	rs77146850	0.013714985	11	3181372	T	G	AC109309.4	1.34E-16	4628	0.739103843	0.089369525	AC109309.4	68.39620755
1529	rs895558	0.825460332	11	3204655	A	G	AC109309.4	3.95E-16	5164	-0.21101619	0.025923683	AC109309.4	66.25797374
1530	rs112564094	0.08438078	17	4921397	C	T	AC109333.10	4.15E-55	5501	-0.536293201	0.034299277	AC109333.10	244.4751105
1531	rs191971629	0.052293725	17	4831700	T	C	AC109333.10	5.23E-45	5415	0.607644598	0.043164241	AC109333.10	198.1760032
1532	rs56268102	0.113990713	17	4934656	C	G	AC109333.10	1.03E-24	5497	0.308012243	0.030010157	AC109333.10	105.341482
1533	rs62072534	0.069697429	17	4955430	A	G	AC109333.10	5.71E-09	5415	-0.219813194	0.037736818	AC109333.10	33.92946088
1534	rs10852891	0.844932123	17	7490810	A	G	AC113189.5	6.32E-257	5501	0.901817159	0.026338579	AC113189.5	1172.336557
1535	rs149538276	0.042413188	17	7899833	T	C	AC113189.5	2.08E-13	5164	0.358569371	0.048826135	AC113189.5	53.93139868
1536	rs3803798	0.517162819	17	7460517	G	C	AC113189.5	2.03E-59	5405	-0.312882664	0.019247448	AC113189.5	264.2510316
1537	rs72840987	0.033404487	17	7258343	T	C	AC113189.5	2.16E-14	3831	0.485777373	0.063577601	AC113189.5	58.38029578
1538	rs35736498	0.435637286	2	242644728	T	C	AC114730.11	4.99E-38	2780	0.348696798	0.027047114	AC114730.11	166.208816
1539	rs113756095	0.018737935	2	64684769	A	C	AC114752.3	6.11E-11	5316	0.467824858	0.071521917	AC114752.3	42.7846808
1540	rs1426700	0.283435282	2	64565294	A	G	AC114752.3	4.03E-18	5492	-0.18372773	0.021172155	AC114752.3	75.30421558
1541	rs35697586	0.125174588	2	64181216	T	A	AC114752.3	5.22E-11	5499	-0.189158567	0.028815381	AC114752.3	43.09265953
1542	rs7562531	0.314321855	2	64554447	T	C	AC114752.3	5.29E-130	5492	-0.498593922	0.020552861	AC114752.3	588.5039605
1543	rs72833931	0.403690432	2	69689509	T	A	AC114772.1	3.71E-13	3592	-0.174711796	0.024046768	AC114772.1	52.78749212
1544	rs4608913	0.13036914	5	131760418	A	G	AC116366.5	1.61E-35	5502	-0.352155403	0.028311954	AC116366.5	154.7137896
1545	rs2070731	0.327476699	5	131819798	C	T	AC116366.6	1.02E-24	5501	-0.20852499	0.020315163	AC116366.6	105.3599596
1546	rs11885359	0.271593202	2	715659	A	G	AC116614.1	1.10E-15	4022	-0.200929048	0.025067875	AC116614.1	64.2466389
1547	rs28805423	0.129689625	2	1140670	G	A	AC116614.1	5.13E-16	4339	0.259081048	0.031952179	AC116614.1	65.74615046
1548	rs4468850	0.401345463	2	749467	G	T	AC116614.1	3.47E-15	4530	-0.168735619	0.021433277	AC116614.1	61.97783259
1549	rs4992457	0.17924279	2	861589	C	T	AC116614.1	1.25E-57	4530	0.438294158	0.027390988	AC116614.1	256.044805
1550	rs62107987	0.425504664	2	1513592	G	C	AC116614.1	1.24E-25	4530	-0.222397302	0.021249097	AC116614.1	109.5413454
1551	rs6548295	0.30848494	2	975748	A	G	AC116614.1	4.09E-70	4530	-0.402645879	0.022746684	AC116614.1	313.336024
1552	rs114233186	0.015225007	4	254419	A	G	AC118278.1	8.77E-12	2748	0.751917546	0.110161384	AC118278.1	46.58881578
1553	rs11726829	0.182783373	4	224948	C	T	AC118278.1	2.25E-87	5163	-0.504506732	0.025462263	AC118278.1	392.5906319
1554	rs13129786	0.188036271	4	326146	T	C	AC118278.1	3.90E-24	3225	0.322932617	0.031866254	AC118278.1	102.6979553
1555	rs13132774	0.107651388	4	550111	T	C	AC118278.1	9.33E-09	4339	-0.198883595	0.034634832	AC118278.1	32.97400903
1556	rs148879898	0.020163831	4	800771	A	C	AC118278.1	1.71E-18	3831	-0.713210522	0.081276626	AC118278.1	77.00238027
1557	rs150098878	0.025363154	4	307244	A	C	AC118278.1	1.13E-15	2123	0.782077124	0.097608348	AC118278.1	64.19855318
1558	rs17802159	0.29456199	4	111487	G	A	AC118278.1	0.00E+00	5164	-1.066834513	0.021586096	AC118278.1	2442.56374
1559	rs183372836	0.015888536	4	260975	T	C	AC118278.1	8.12E-20	3645	0.85343719	0.093663882	AC118278.1	83.02307619
1560	rs183568599	0.014775066	4	135516	G	A	AC118278.1	5.29E-09	5164	0.476119669	0.081556667	AC118278.1	34.0810768
1561	rs56048545	0.027832953	4	352968	T	G	AC118278.1	1.14E-12	4339	0.464141238	0.065258951	AC118278.1	50.58481146
1562	rs73217968	0.020649271	4	74298	C	T	AC118278.1	2.51E-12	3314	-0.604874382	0.086374842	AC118278.1	49.04060857
1563	rs12708484	0.02941893	15	32937463	T	C	AC123768.4	9.68E-14	5502	0.420021701	0.0564151	AC123768.4	55.43100264
1564	rs12908251	0.698767806	15	32925861	A	G	AC123768.4	2.79E-79	4990	-0.411328542	0.021818133	AC123768.4	355.4205402
1565	rs140316283	0.01701507	15	32930351	C	T	AC123768.4	6.46E-11	4254	0.547631811	0.083829322	AC123768.4	42.67616916
1566	rs10452050	0.227184729	3	195773476	C	T	AC124944.2	1.16E-14	5164	0.181307397	0.023483589	AC124944.2	59.60766421
1567	rs112789638	0.022062945	3	195629556	C	A	AC124944.2	2.36E-14	5502	-0.495120399	0.064898926	AC124944.2	58.20316743
1568	rs61248803	0.015803753	3	195626423	A	G	AC124944.2	1.06E-23	4902	0.812714542	0.080979926	AC124944.2	100.7212972
1569	rs9868045	0.249420046	3	195661770	T	C	AC124944.3	7.42E-30	4339	0.281595498	0.024809957	AC124944.3	128.8247746
1570	rs9883087	0.113984018	3	195762323	C	T	AC124944.3	7.25E-12	4339	-0.231474311	0.033779049	AC124944.3	46.95812669
1571	rs116561550	0.022209993	2	86743919	T	C	AC125232.1	2.35E-08	4662	-0.39240245	0.070275162	AC125232.1	31.17882251
1572	rs1424521	0.038992248	2	86316301	T	C	AC125232.1	9.09E-15	5501	0.381761163	0.049250608	AC125232.1	60.08420201
1573	rs191221129	0.018284553	2	86545607	T	C	AC125232.1	5.27E-10	3978	-0.519698163	0.08367922	AC125232.1	38.57155225
1574	rs62146272	0.083835807	2	87485304	G	A	AC125232.1	2.11E-09	2772	0.290258387	0.048460396	AC125232.1	35.87530794
1575	rs62146886	0.486821524	2	87084108	C	T	AC125232.1	0.00E+00	5502	-0.730725114	0.019072411	AC125232.1	1467.901362
1576	rs6743884	0.061730958	2	86617139	G	A	AC125232.1	6.70E-16	5502	-0.319881913	0.039610425	AC125232.1	65.21693205
1577	rs72847712	0.645876963	2	87060039	C	T	AC125232.1	2.95E-14	4909	-0.160392618	0.021102626	AC125232.1	57.76911951
1578	rs79775568	0.040690566	2	86634794	T	C	AC125232.1	1.36E-10	4339	0.34882351	0.054333034	AC125232.1	41.21768364
1579	rs9309638	0.355274531	2	86976348	G	A	AC125232.1	9.08E-34	5502	0.241262069	0.019918437	AC125232.1	146.7126573
1580	rs11887220	0.172921842	2	205024671	A	T	AC125238.4	1.12E-10	4465	0.180488381	0.027981827	AC125238.4	41.60508026
1581	rs13390252	0.162143289	2	204596729	G	A	AC125238.4	4.18E-269	4465	1.006246505	0.028710444	AC125238.4	1228.369296
1582	rs6435197	0.44059257	2	204497336	C	T	AC125238.4	1.02E-11	4465	-0.145010158	0.021315306	AC125238.4	46.28216945
1583	rs6587084	0.316681822	17	20649291	G	A	AC126365.4	2.43E-34	20824	-0.128720442	0.010533674	AC126365.4	149.3259539
1584	rs1128705	0.409777551	17	78973901	G	C	AC127496.1	8.45E-17	10175	-0.118660027	0.01425397	AC127496.1	69.30063353
1585	rs113524386	0.034602785	3	196542527	G	A	AC127904.2	2.00E-08	3831	-0.3507826	0.062505809	AC127904.2	31.49454398
1586	rs190690802	0.026623169	3	196841816	C	A	AC127904.2	8.65E-10	4169	0.41721266	0.068029719	AC127904.2	37.61123572
1587	rs4916587	0.482711966	3	196665798	G	C	AC127904.2	1.45E-22	4168	0.214246796	0.021918503	AC127904.2	95.54476431
1588	rs73893726	0.015649452	3	196717004	T	C	AC127904.2	6.58E-14	4169	0.661424019	0.088235752	AC127904.2	56.19151494
1589	rs76477246	0.037907752	3	196474165	G	A	AC127904.2	1.82E-09	4169	-0.344799173	0.057345148	AC127904.2	36.15256163
1590	rs9784336	0.485315768	3	196606541	T	A	AC127904.2	3.33E-130	4166	-0.532178632	0.02192011	AC127904.2	589.4261605
1591	rs116052626	0.017436606	3	197187340	T	G	AC128709.1	7.87E-11	3656	0.581019985	0.089345079	AC128709.1	42.29030987
1592	rs13324185	0.018139485	3	197261057	T	C	AC128709.1	2.94E-14	3831	0.650680818	0.085603507	AC128709.1	57.77672138
1593	rs147637544	0.037252305	3	197269825	G	A	AC128709.1	9.97E-19	4079	0.516542976	0.058462224	AC128709.1	78.066059
1594	rs2567371	0.661229135	3	197237358	G	C	AC128709.1	1.50E-139	4338	-0.570437089	0.02268356	AC128709.1	632.4017759
1595	rs35089738	0.052251568	3	197241286	C	G	AC128709.1	1.69E-22	4339	-0.470754896	0.04823852	AC128709.1	95.23613049
1596	rs4916599	0.710045839	3	196756171	C	T	AC128709.1	2.72E-08	4254	-0.132816377	0.023893424	AC128709.1	30.89914616
1597	rs57829320	0.199703185	3	197069895	G	T	AC128709.1	1.24E-12	4339	-0.190682131	0.026851722	AC128709.1	50.4284604
1598	rs62282494	0.028090122	3	197220435	T	C	AC128709.1	4.53E-08	4254	0.358836347	0.06561399	AC128709.1	29.90886672
1599	rs6801113	0.165819349	3	196679402	G	A	AC128709.1	1.67E-09	4339	0.173949062	0.02886307	AC128709.1	36.32111207
1600	rs75501589	0.023315611	3	197129199	C	T	AC128709.1	1.46E-17	4339	0.606833064	0.071136035	AC128709.1	72.77113728
1601	rs73972664	0.042958919	17	7967246	G	C	AC129492.6	1.39E-09	5416	-0.287009945	0.0473864	AC129492.6	36.6848256
1602	rs4930081	0.084229717	11	2339822	T	C	AC129929.5	6.27E-36	4169	0.49343769	0.039431483	AC129929.5	156.5951892
1603	rs35852889	0.107734038	8	11878116	A	G	AC130352.1	2.10E-30	4339	-0.396770883	0.034623147	AC130352.1	131.3247276
1604	rs4840633	0.212688917	8	12002354	C	T	AC130352.1	1.06E-09	737	0.388303296	0.063651061	AC130352.1	37.21609994
1605	rs62489310	0.022157017	8	11534841	C	T	AC130352.1	7.19E-09	4254	0.426198593	0.073653952	AC130352.1	33.48358221
1606	rs8191663	0.224105532	8	11643459	T	C	AC130352.1	9.43E-12	4339	-0.17543992	0.025743202	AC130352.1	46.44422414
1607	rs7253583	0.214368134	19	8647948	G	A	AC130469.2	1.92E-16	2717	-0.271958463	0.033056017	AC130469.2	67.68681981
1608	rs116916625	0.020275523	17	34976664	G	T	AC131056.3	6.06E-30	4671	0.834470224	0.073407775	AC131056.3	129.22233
1609	rs28415667	0.014607851	17	34992969	C	T	AC131056.3	5.45E-12	3558	0.681120722	0.098806226	AC131056.3	47.52034268
1610	rs34845581	0.064826239	17	34471570	G	A	AC131056.3	6.02E-91	5502	0.783019078	0.038717128	AC131056.3	409.0142309
1611	rs55813593	0.072343743	17	34818599	A	G	AC131056.3	3.93E-46	5502	-0.524710494	0.036798548	AC131056.3	203.3190795
1612	rs56353010	0.019643426	17	34472065	C	T	AC131056.3	2.46E-10	4977	-0.457132915	0.072227159	AC131056.3	40.05750733
1613	rs72820251	0.019648968	17	35056182	T	G	AC131056.3	3.07E-08	4339	0.428279763	0.077344511	AC131056.3	30.66169161
1614	rs77846814	0.024192155	17	34812734	T	C	AC131056.3	2.49E-19	5351	-0.565528695	0.062914116	AC131056.3	80.80032255
1615	rs79587763	0.026057947	17	34478559	T	C	AC131056.3	2.17E-18	4339	-0.589470801	0.067383493	AC131056.3	76.5275051
1616	rs10168241	0.102835668	2	242924333	A	G	AC131097.3	4.59E-20	4050	-0.335556559	0.036580497	AC131097.3	84.1457646
1617	rs10221550	0.472980548	2	242846306	C	T	AC131097.3	0.00E+00	5500	-0.814478424	0.019097156	AC131097.3	1818.954253
1618	rs116399465	0.025892857	2	242773164	T	C	AC131097.3	3.87E-08	2529	-0.486643996	0.088535458	AC131097.3	30.21261126
1619	rs141733595	0.017716535	2	242975273	G	A	AC131097.3	9.51E-12	2906	-0.677504821	0.099432734	AC131097.3	46.42650787
1620	rs28605921	0.487440656	2	242711364	G	A	AC131097.3	9.18E-16	2842	0.213285337	0.026536278	AC131097.3	64.60140781
1621	rs10833146	0.229851538	11	3079588	T	C	AC131971.1	3.58E-10	4904	-0.150506902	0.023999315	AC131971.1	39.32920256
1622	rs7112509	0.097420987	11	3010861	C	T	AC131971.1	8.37E-148	4983	0.874626959	0.033780858	AC131971.1	670.3542502
1623	rs11655036	0.20398432	17	80248220	A	G	AC132872.1	2.84E-09	4339	0.158259065	0.026639801	AC132872.1	35.29191613
1624	rs60674616	0.039154829	17	80243291	C	T	AC132872.1	2.29E-17	5502	-0.416681169	0.049147942	AC132872.1	71.87818028
1625	rs6502090	0.338040191	17	80187608	G	A	AC132872.2	2.84E-20	12224	0.124722477	0.013520052	AC132872.2	85.10062132
1626	rs12233108	0.120187065	2	242468459	T	C	AC133528.2	6.35E-10	21997	-0.09062877	0.014661528	AC133528.2	38.20970665
1627	rs138468839	0.041492217	2	242658820	T	C	AC133528.2	9.41E-12	7898	0.271913189	0.039897464	AC133528.2	46.44831498
1628	rs34081371	0.104015558	2	242626516	T	C	AC133528.2	3.05E-39	14842	-0.249170321	0.019012508	AC133528.2	171.7567461
1629	rs2909439	0.269476493	17	8275001	T	C	AC135178.1	9.62E-36	22510	0.132565593	0.010622328	AC135178.1	155.7479082
1630	rs62000377	0.039917481	16	89349377	C	G	AC137932.5	6.06E-85	4994	0.998247542	0.051112237	AC137932.5	381.4404282
1631	rs7187328	0.063771562	16	89281572	G	C	AC137932.5	8.84E-11	5501	0.253055973	0.039017527	AC137932.5	42.06430387
1632	rs1078578	0.667314734	16	89386934	G	A	AC137932.6	9.58E-47	8264	-0.237015887	0.016508504	AC137932.6	206.1291803
1633	rs35986951	0.361072575	16	90143727	C	T	AC137934.1	2.23E-11	5406	-0.133952272	0.020022761	AC137934.1	44.75610061
1634	rs58006129	0.073665267	17	62625463	T	A	AC138744.2	2.22E-35	4592	0.495856438	0.039945578	AC138744.2	154.0900135
1635	rs72844239	0.068437219	17	62569739	C	A	AC138744.2	3.93E-08	1948	0.348586954	0.063450973	AC138744.2	30.18183819
1636	rs1050919	0.171596077	18	77906500	T	C	AC139100.2	3.18E-43	20028	-0.182668463	0.013252306	AC139100.2	189.995904
1637	rs11185515	0.54054414	3	195866289	G	A	AC139666.1	7.89E-09	24536	0.052274416	0.009058278	AC139666.1	33.30328616
1638	rs3775142	0.600795574	4	783314	A	G	AC139887.4	6.49E-11	4022	0.14871306	0.022766849	AC139887.4	42.66702534
1639	rs145650663	0.0834689	2	131158755	A	G	AC140481.1	3.33E-13	4851	0.267232121	0.036705692	AC140481.1	53.00422454
1640	rs112367696	0.102707565	16	2714443	T	C	AC141586.5	7.84E-97	5501	0.655791783	0.031404795	AC141586.5	436.05374
1641	rs141111264	0.023513634	16	2767895	C	T	AC141586.5	8.81E-14	3687	0.573131854	0.076852051	AC141586.5	55.61579746
1642	rs34244471	0.048565121	16	2527211	G	A	AC141586.5	2.01E-28	3688	-0.598955725	0.054167373	AC141586.5	122.2683055
1643	rs75827652	0.126255708	2	3527789	G	A	AC142528.1	4.34E-18	5164	-0.256840343	0.029626081	AC142528.1	75.15849424
1644	rs78332540	0.018122747	3	18488210	G	A	AC144521.1	2.16E-10	18467	0.247688736	0.039007329	AC144521.1	40.31995949
1645	rs113262664	0.06234808	17	81059510	A	G	AC144831.1	1.01E-29	2842	0.621147064	0.05485808	AC144831.1	128.2057981
1646	rs149143300	0.017193092	17	80976194	T	C	AC144831.1	5.21E-10	5499	-0.455720384	0.073355394	AC144831.1	38.59515604
1647	rs4986106	0.081846721	17	81030393	C	T	AC144831.1	1.06E-14	5414	-0.271056286	0.035056426	AC144831.1	59.78382407
1648	rs112938971	0.065655197	7	809351	G	A	AC147651.3	1.23E-08	2480	-0.326497604	0.057328558	AC147651.3	32.43530314
1649	rs35951899	0.886319938	7	739598	T	C	AC147651.3	1.39E-08	4294	0.192908705	0.03399512	AC147651.3	32.20108417
1650	rs9769807	0.129615674	7	516023	G	C	AC147651.3	3.53E-11	1565	0.352424024	0.053216161	AC147651.3	43.8575057
1651	rs9801322	0.138557153	7	564240	G	A	AC147651.3	2.75E-90	1903	-0.945347313	0.046917828	AC147651.3	405.9821981
1652	rs144615544	0.055860923	7	644219	T	C	AC147651.4	2.58E-14	6904	0.282284113	0.037056344	AC147651.4	58.02935383
1653	rs73032406	0.195644517	7	777394	T	G	AC147651.4	1.20E-17	21057	-0.105056271	0.012283691	AC147651.4	73.14526143
1654	rs114707893	0.0276586	2	97566051	T	C	AC159540.1	3.32E-09	5500	-0.34389557	0.058140555	AC159540.1	34.98604226
1655	rs115298032	0.014808289	2	98991164	G	A	AC159540.1	9.16E-09	4232	0.517052617	0.089991057	AC159540.1	33.01191935
1656	rs116657049	0.022985875	2	97565099	T	C	AC159540.1	4.99E-14	5502	-0.47913715	0.063612691	AC159540.1	56.73253044
1657	rs1257014	0.752297426	2	97631882	C	T	AC159540.1	0.00E+00	5502	0.972430825	0.022083335	AC159540.1	1939.046004
1658	rs13026942	0.134300681	2	97209159	T	C	AC159540.1	4.29E-17	5491	-0.235206065	0.02798573	AC159540.1	70.63561858
1659	rs145208813	0.013498313	2	97102667	T	C	AC159540.1	1.49E-12	2909	0.803816775	0.113612073	AC159540.1	50.05703968
1660	rs2871213	0.372697869	2	98807030	G	A	AC159540.1	1.29E-13	5502	0.146040621	0.019715504	AC159540.1	54.86957226
1661	rs6748809	0.646679695	2	98391355	C	T	AC159540.1	2.26E-112	5502	0.449265442	0.019943244	AC159540.1	507.4747303
1662	rs77138509	0.026954237	2	98639049	A	G	AC159540.1	5.25E-09	5502	0.343726314	0.058863293	AC159540.1	34.09859253
1663	rs36146434	0.220108028	12	133803551	C	G	AC226150.4	1.92E-15	3831	-0.219108243	0.027573618	AC226150.4	63.14368501
1664	rs2128110	0.023666157	3	38166388	G	A	ACAA1	2.46E-16	14262	0.319298794	0.038952178	ACAA1	67.19408805
1665	rs61095322	0.049158171	3	38168125	C	A	ACAA1	2.75E-62	14263	-0.456131907	0.027385934	ACAA1	277.4123499
1666	rs490755	0.485864191	18	47372116	C	G	ACAA2	1.50E-12	11495	-0.093352027	0.013195752	ACAA2	50.04713434
1667	rs75116816	0.213020991	18	47289049	G	C	ACAA2	9.83E-61	11490	0.264878821	0.01611136	ACAA2	270.2900544
1668	rs56116846	0.415593975	17	35744215	T	C	ACACA	1.88E-59	31352	-0.131762443	0.008103272	ACACA	264.400604
1669	rs75211199	0.881261089	17	35608558	A	G	ACACA	2.77E-39	26842	-0.174955455	0.01334224	ACACA	171.9481388
1670	rs117960705	0.013761468	12	109645816	G	A	ACACB	1.45E-08	5838	0.450255923	0.079438236	ACACB	32.12622419
1671	rs117983234	0.022004747	12	109813103	A	G	ACACB	2.82E-14	30774	-0.208991437	0.02747682	ACACB	57.85275522
1672	rs12831657	0.160096208	12	109979267	C	T	ACACB	1.47E-31	31684	-0.12661605	0.010833273	ACACB	136.6023424
1673	rs1344540	0.5810501	12	110161209	A	G	ACACB	2.20E-14	31682	0.061505791	0.008051761	ACACB	58.35126368
1674	rs142266970	0.015735389	12	109759080	G	A	ACACB	2.51E-11	15974	-0.299984011	0.044955568	ACACB	44.52759479
1675	rs148498511	0.022943876	12	109361866	C	A	ACACB	4.11E-15	27739	0.222640732	0.028356097	ACACB	61.647623
1676	rs190427356	0.016441499	12	109549391	T	C	ACACB	8.77E-22	8998	0.562195007	0.058619378	ACACB	91.97960848
1677	rs2003590	0.921696482	12	109580664	A	G	ACACB	1.37E-62	31683	-0.246904099	0.014787244	ACACB	278.7931647
1678	rs2284684	0.182731151	12	109686945	A	G	ACACB	8.83E-121	31562	0.240687815	0.010299449	ACACB	546.1101216
1679	rs61935539	0.065671864	12	109500861	G	A	ACACB	2.96E-14	25213	0.136632074	0.017977668	ACACB	57.76151953
1680	rs7300609	0.192438371	12	109531947	A	T	ACACB	0.00E+00	31564	-0.525351572	0.010096139	ACACB	2707.630702
1681	rs73191229	0.044319198	12	108991132	A	G	ACACB	1.49E-13	25213	-0.159860576	0.021638162	ACACB	54.5810657
1682	rs73197467	0.042068306	12	109581723	A	G	ACACB	3.23E-25	29143	0.214070591	0.020633509	ACACB	107.6385485
1683	rs77282593	0.045828486	12	109528198	T	C	ACACB	8.58E-23	29143	0.194659467	0.01980783	ACACB	96.57778923
1684	rs10774634	0.183488582	12	112099245	G	A	ACAD10	1.05E-23	30518	0.104957205	0.010457342	ACAD10	100.7353479
1685	rs112509884	0.014243095	11	134125949	T	C	ACAD8	2.88E-08	14503	-0.274934294	0.049552889	ACAD8	30.78363288
1686	rs1146210	0.023755883	11	134062161	G	A	ACAD8	5.24E-10	24086	-0.185840918	0.029918365	ACAD8	38.58397538
1687	rs117392808	0.02788631	11	134170851	A	G	ACAD8	7.18E-15	30218	-0.192237933	0.024705753	ACAD8	60.54551616
1688	rs142200643	0.019499437	11	134214505	T	C	ACAD8	1.02E-15	19215	-0.296019803	0.0368918	ACAD8	64.38457591
1689	rs150057622	0.018534509	11	134189305	A	G	ACAD8	1.44E-14	20325	-0.282873477	0.036774067	ACAD8	59.16994035
1690	rs61703311	0.305990977	11	134108059	T	G	ACAD8	0.00E+00	30268	0.332114739	0.00881975	ACAD8	1417.959248
1691	rs71486991	0.035960612	11	134028798	G	A	ACAD8	4.03E-16	28180	-0.184096099	0.022623177	ACAD8	66.21890349
1692	rs896409	0.167847987	11	134073913	T	C	ACAD8	1.01E-33	30636	-0.130838301	0.010809599	ACAD8	146.5043855
1693	rs138474216	0.022931027	3	128717969	A	C	ACAD9	4.91E-08	27272	0.156029635	0.028605671	ACAD9	29.75157122
1694	rs2465354	0.109643354	3	128294897	T	C	ACAD9	3.68E-15	31684	0.100004186	0.012714282	ACAD9	61.8660914
1695	rs789230	0.727780074	3	128602558	A	G	ACAD9	1.06E-109	31684	-0.198604749	0.008924933	ACAD9	495.1871075
1696	rs9990342	0.047583082	3	128573706	T	C	ACAD9	0.00E+00	12357	1.145527812	0.029880554	ACAD9	1469.717905
1697	rs11162067	0.038715513	1	76476359	T	C	ACADM	6.19E-23	26222	-0.223182703	0.022635163	ACADM	97.21959636
1698	rs112396593	0.013239484	1	76512449	C	T	ACADM	5.25E-11	22227	0.272365372	0.041495707	ACADM	43.08215768
1699	rs115847068	0.015988062	1	75660460	T	C	ACADM	1.97E-24	23839	-0.372450537	0.036512611	ACADM	104.0522388
1700	rs11586810	0.087118132	1	76592445	C	T	ACADM	1.57E-16	29939	0.119571359	0.014491215	ACADM	68.0839479
1701	rs12143753	0.373576609	1	76864790	T	G	ACADM	2.15E-09	30721	-0.04992315	0.008339567	ACADM	35.83578779
1702	rs172333	0.191162036	1	76608507	G	C	ACADM	6.96E-18	30600	0.088569312	0.01027999	ACADM	74.23029011
1703	rs17553218	0.048178295	1	75242957	C	A	ACADM	1.84E-11	29912	-0.128267951	0.019092323	ACADM	45.13555305
1704	rs2135143	0.586211432	1	75695380	G	A	ACADM	5.81E-14	30721	0.061536873	0.008191264	ACADM	56.43766029
1705	rs392691	0.282127231	1	76097044	C	T	ACADM	0.00E+00	29939	0.358605665	0.009080716	ACADM	1559.531335
1706	rs56036152	0.025628509	1	76174280	C	T	ACADM	1.47E-217	28694	-0.831657238	0.026415906	ACADM	991.1918494
1707	rs78065931	0.039838463	1	76482239	T	G	ACADM	6.96E-45	27017	-0.309197266	0.021995964	ACADM	197.5992491
1708	rs79202798	0.012303906	1	76676107	T	C	ACADM	4.61E-10	18079	-0.297293283	0.047705079	ACADM	38.83657792
1709	rs56178989	0.059953367	12	121161723	A	G	ACADS	2.43E-10	31237	-0.106701028	0.016852675	ACADS	40.08662709
1710	rs3824685	0.801229046	10	124767832	G	T	ACADSB	1.82E-20	31681	-0.092305504	0.009954759	ACADSB	85.97925843
1711	rs74959971	0.026342198	10	124781750	C	A	ACADSB	1.39E-08	28991	0.1471627	0.025931296	ACADSB	32.20676092
1712	rs113342378	0.026527059	17	7251839	A	G	ACADVL	1.77E-09	25752	0.165001968	0.027420352	ACADVL	36.21030618
1713	rs11867639	0.395967679	17	7103074	G	A	ACADVL	0.00E+00	30817	0.31398669	0.008236257	ACADVL	1453.324844
1714	rs149405554	0.036454872	17	7220033	A	G	ACADVL	8.66E-10	20121	-0.163105947	0.026597842	ACADVL	37.60510352
1715	rs4467109	0.8916532	17	7208332	T	G	ACADVL	7.18E-19	31684	-0.1133915	0.012780827	ACADVL	78.71238797
1716	rs62059223	0.096271308	17	7245506	G	C	ACADVL	6.89E-16	30124	-0.111494418	0.013812148	ACADVL	65.16040923
1717	rs62061428	0.023918288	17	7090262	C	A	ACADVL	7.85E-09	24558	-0.170441991	0.029531151	ACADVL	33.31136652
1718	rs138079226	0.026278766	17	7086436	T	C	ACAP1	4.43E-11	10156	0.289021367	0.043863558	ACAP1	43.4162379
1719	rs147340918	0.019331683	17	7176614	G	A	ACAP1	1.52E-09	10454	0.303494016	0.050228227	ACAP1	36.50938929
1720	rs149315303	0.025526021	17	7204397	C	T	ACAP1	3.42E-10	10333	0.276913473	0.044105739	ACAP1	39.41830692
1721	rs150181061	0.051688376	17	7204212	T	G	ACAP1	7.74E-14	14167	0.200570862	0.026833299	ACAP1	55.87114118
1722	rs35776863	0.182314162	17	7226957	A	G	ACAP1	0.00E+00	14263	-0.667649588	0.01533473	ACAP1	1895.592157
1723	rs55637304	0.166934085	17	7025236	A	G	ACAP1	6.64E-15	11158	-0.139856928	0.017950627	ACAP1	60.70279997
1724	rs7226204	0.090780301	17	7275921	C	A	ACAP1	7.28E-12	10333	0.165907207	0.024212607	ACAP1	46.95127587
1725	rs77234976	0.145497776	17	7141140	G	C	ACAP1	1.37E-27	14174	0.183343909	0.016844341	ACAP1	118.4745106
1726	rs68062772	0.175902692	3	195171795	G	A	ACAP2	4.38E-21	23299	-0.114650368	0.012167206	ACAP2	88.79104841
1727	rs28418680	0.088383356	1	1343666	A	G	ACAP3	4.11E-09	20768	-0.101633456	0.017286071	ACAP3	34.56852131
1728	rs112427329	0.01558091	11	107971033	T	G	ACAT1	1.87E-10	10155	-0.361016925	0.056657657	ACAT1	40.60110969
1729	rs117030500	0.025365631	11	107977636	T	C	ACAT1	1.98E-10	14263	0.239621118	0.037656146	ACAT1	40.49285907
1730	rs143829882	0.020271998	11	108045953	C	T	ACAT1	7.06E-10	10158	-0.306896412	0.049782863	ACAT1	38.00352521
1731	rs4550189	0.395606254	11	107986344	G	A	ACAT1	6.82E-229	14260	0.39115569	0.012109708	ACAT1	1043.354664
1732	rs4754335	0.633560195	11	108502548	T	A	ACAT1	3.44E-13	13662	-0.091351009	0.012555459	ACAT1	52.93726611
1733	rs724788	0.271008719	11	107862886	A	G	ACAT1	1.40E-18	14263	0.117190113	0.013320691	ACAT1	77.39776821
1734	rs118172442	0.03157434	6	160332428	A	G	ACAT2	3.82E-10	28277	-0.150567958	0.024047396	ACAT2	39.20387635
1735	rs17777713	0.015884139	6	160361357	T	C	ACAT2	3.21E-08	17129	0.238950397	0.043212962	ACAT2	30.57647675
1736	rs2842972	0.421057577	6	160157904	C	T	ACAT2	7.75E-175	30894	0.229698235	0.008148159	ACAT2	794.6873979
1737	rs9365099	0.385273973	6	160236687	T	C	ACAT2	5.05E-16	30566	-0.067400989	0.008310747	ACAT2	65.77372153
1738	rs1877156	0.598090654	1	226313671	A	G	ACBD3	1.75E-40	30424	0.11014451	0.008268549	ACBD3	177.4463627
1739	rs61836906	0.079392086	1	226445651	A	G	ACBD3	1.74E-08	31230	0.083414977	0.014800386	ACBD3	31.76449715
1740	rs72759069	0.151598552	1	226357793	A	C	ACBD3	1.73E-147	31599	-0.286867061	0.011091751	ACBD3	668.8999216
1741	rs9282580	0.048596286	1	226594372	T	C	ACBD3	6.43E-10	29902	-0.117517964	0.01901739	ACBD3	38.18622187
1742	rs112560196	0.195176266	17	44200078	T	A	ACBD4	4.00E-08	31569	-0.055133862	0.010041317	ACBD4	30.1477895
1743	rs2291447	0.50715588	17	43212963	G	T	ACBD4	1.47E-49	27015	-0.127354073	0.008605121	ACBD4	219.0340911
1744	rs117746717	0.014638448	10	27511807	C	T	ACBD5	1.25E-08	10745	0.323364924	0.056798448	ACBD5	32.41252621
1745	rs4747589	0.276598143	10	27490226	A	G	ACBD5	2.28E-19	30935	-0.080877045	0.008987637	ACBD5	80.97659354
1746	rs75468761	0.041621448	1	180250338	G	T	ACBD6	3.46E-118	24879	-0.5187861	0.022446127	ACBD6	534.1876351
1747	rs880911	0.084598617	1	180250773	T	C	ACBD6	4.87E-14	26608	0.117380994	0.015577274	ACBD6	56.78225655
1748	rs114826125	0.030674088	11	44014471	T	C	ACCS	1.10E-31	19519	0.343783544	0.02935185	ACCS	137.1826569
1749	rs117348181	0.016805039	11	44370481	A	G	ACCS	4.59E-08	13967	-0.254441132	0.046547232	ACCS	29.88043515
1750	rs117684663	0.026439063	11	43981000	A	G	ACCS	9.90E-28	19916	0.340843749	0.031230529	ACCS	119.1110316
1751	rs178514	0.214100492	11	44089161	G	A	ACCS	0.00E+00	21335	-0.469864174	0.011801748	ACCS	1585.082936
1752	rs2015643	0.093612511	11	44070696	A	G	ACCS	1.81E-155	19728	-0.459092255	0.017283018	ACCS	705.6035674
1753	rs2434479	0.086173706	11	43947777	T	C	ACCS	5.73E-18	21219	0.149422684	0.017298296	ACCS	74.61504715
1754	rs35711531	0.045991677	11	44055093	T	C	ACCS	0.00E+00	20373	1.132675965	0.02365058	ACCS	2293.653334
1755	rs357935	0.80582396	11	44503103	A	T	ACCS	2.54E-08	21220	-0.068359107	0.012271408	ACCS	31.03158581
1756	rs7105238	0.097271292	11	44236652	G	T	ACCS	4.72E-93	21332	-0.334304391	0.016337976	ACCS	418.6852434
1757	rs72898940	0.074858437	11	43315617	T	A	ACCS	3.25E-13	21216	0.134368884	0.018447129	ACCS	53.05665313
1758	rs75552889	0.021880698	11	44198674	C	T	ACCS	7.60E-210	18753	1.091162834	0.035295808	ACCS	955.7248395
1759	rs77425466	0.050562931	11	44146971	C	T	ACCS	3.76E-94	19682	-0.473528057	0.023003884	ACCS	423.7298849
1760	rs77931461	0.020316441	11	44146564	A	G	ACCS	1.13E-30	17355	-0.438039557	0.038045734	ACCS	132.5606814
1761	rs79851468	0.015342109	11	44130660	T	C	ACCS	3.57E-08	17769	0.23785188	0.043158694	ACCS	30.37222359
1762	rs80053551	0.224997168	11	44290545	A	C	ACCS	9.77E-26	21213	-0.121939594	0.011626361	ACCS	110.0023294
1763	rs933302	0.133112857	11	44004135	A	G	ACCS	5.35E-66	21335	0.244542617	0.014251067	ACCS	294.4518907
1764	rs117834913	0.033703373	16	67754370	G	A	ACD	8.09E-13	26334	-0.172869098	0.024145415	ACD	51.25843984
1765	rs28711261	0.124075193	16	67617186	G	A	ACD	4.33E-75	31567	-0.221348069	0.012072368	ACD	336.1758753
1766	rs4277405	0.61890681	17	61548918	C	T	ACE	1.59E-17	27395	0.074952514	0.008796727	ACE	72.59892334
1767	rs1982082	0.38878721	19	6322442	C	T	ACER1	4.91E-24	19116	-0.106085046	0.01049142	ACER1	102.2444614
1768	rs56380353	0.099019373	9	19449059	T	C	ACER2	7.91E-09	29198	0.079948737	0.013854493	ACER2	33.29982411
1769	rs10793189	0.078547335	11	76432156	C	T	ACER3	4.09E-13	27310	0.115349478	0.015904569	ACER3	52.60020755
1770	rs11236872	0.145170498	11	76408472	A	G	ACER3	5.07E-09	31351	0.066262053	0.011336536	ACER3	34.16402508
1771	rs149028714	0.013233831	11	76784761	T	C	ACER3	9.42E-39	15125	0.655086092	0.050313832	ACER3	169.5203997
1772	rs2451908	0.205151318	11	76532820	T	C	ACER3	0.00E+00	31146	0.417882985	0.00992212	ACER3	1773.782746
1773	rs631043	0.033888451	11	76742307	A	G	ACER3	1.14E-174	29154	0.644879922	0.022887399	ACER3	793.8982225
1774	rs72931522	0.158658043	11	76782442	C	G	ACER3	5.27E-65	30277	-0.189373318	0.011122727	ACER3	289.8778431
1775	rs79819324	0.047158916	11	77410048	T	C	ACER3	1.27E-17	31051	0.161783116	0.018930194	ACER3	73.0392428
1776	rs10149569	0.099063904	14	23563895	C	A	ACIN1	3.90E-22	26493	-0.140671894	0.014541685	ACIN1	93.58046612
1777	rs149576225	0.1083084	17	39962479	T	A	ACLY	2.25E-38	26760	-0.180167834	0.013909244	ACLY	167.7828099
1778	rs34200091	0.157431871	17	40014216	A	G	ACLY	3.70E-72	31529	-0.196421464	0.01093405	ACLY	322.7124915
1779	rs12670377	0.258934947	7	96786625	A	C	ACN9	2.27E-19	31644	0.081664667	0.009074356	ACN9	80.9910006
1780	rs62624461	0.025583176	7	96747192	C	T	ACN9	7.09E-42	29856	-0.351416068	0.02591908	ACN9	183.8247847
1781	rs10738890	0.379984216	9	32458081	C	T	ACO1	1.99E-77	31684	-0.152435618	0.008184287	ACO1	346.9055202
1782	rs118143970	0.977457314	9	32512499	A	G	ACO1	1.59E-11	26745	0.196320398	0.029128088	ACO1	45.42625094
1783	rs141739085	0.035996916	9	32332364	C	T	ACO1	3.88E-12	29716	-0.152845455	0.022020033	ACO1	48.18025866
1784	rs4878516	0.184904877	9	32906473	A	G	ACO1	1.35E-21	31567	0.097865506	0.010251561	ACO1	91.13376054
1785	rs56327602	0.013779804	9	32433503	A	G	ACO1	1.24E-10	19335	0.280698122	0.043621887	ACO1	41.40665208
1786	rs7028085	0.162652876	9	32402761	G	C	ACO1	4.53E-113	31567	-0.243698463	0.01078412	ACO1	510.6650746
1787	rs73644903	0.096245631	9	32379109	C	T	ACO1	2.30E-09	31684	0.080483897	0.013469432	ACO1	35.70421006
1788	rs10140144	0.032433856	14	73804430	C	T	ACOT1	3.85E-10	26775	-0.152698285	0.024393866	ACOT1	39.18384512
1789	rs113064072	0.01766672	14	74128371	G	C	ACOT1	6.97E-09	11358	0.291702558	0.05036475	ACOT1	33.544947
1790	rs11623257	0.142610593	14	73949802	A	G	ACOT1	7.16E-10	27299	0.075425415	0.012239021	ACOT1	37.97887158
1791	rs142343302	0.016760722	14	74025389	C	T	ACOT1	3.72E-08	17506	0.22912386	0.041630877	ACOT1	30.29071429
1792	rs17182579	0.037605032	14	74213956	A	G	ACOT1	3.40E-11	26640	0.150945578	0.022772895	ACOT1	43.93435977
1793	rs35259237	0.021230358	14	73890837	A	C	ACOT1	5.91E-14	11057	-0.35032878	0.046649549	ACOT1	56.39709505
1794	rs4044907	0.735457119	14	74047195	T	C	ACOT1	1.05E-157	27175	-0.260191481	0.009724639	ACOT1	715.8782529
1795	rs61986318	0.321008571	14	73277701	T	C	ACOT1	1.13E-11	27179	-0.062370211	0.009187086	ACOT1	46.08916743
1796	rs55810938	0.23206327	1	54999754	G	A	ACOT11	1.41E-13	27961	-0.074079582	0.010017117	ACOT11	54.69045714
1797	rs892446	0.503309572	1	55069790	C	A	ACOT11	1.15E-61	30607	0.133948125	0.008083773	ACOT11	274.5649262
1798	rs2745334	0.107373428	6	24617530	T	C	ACOT13	6.23E-10	31348	0.079783926	0.01290021	ACOT13	38.25051142
1799	rs3212235	0.044826668	6	24655754	T	C	ACOT13	6.68E-14	31140	-0.145118997	0.01936495	ACOT13	56.15853581
1800	rs3212238	0.036310108	6	24648159	T	C	ACOT13	1.12E-52	27279	-0.349598513	0.022886973	ACOT13	233.3256256
1801	rs3813686	0.120368239	6	24721024	C	A	ACOT13	7.57E-152	30931	0.324321828	0.012356106	ACOT13	688.952226
1802	rs56289425	0.060937652	6	24742361	G	A	ACOT13	3.69E-09	25423	-0.109328843	0.018538796	ACOT13	34.77814815
1803	rs9467268	0.051992904	6	24721918	G	A	ACOT13	1.37E-21	31355	-0.171671361	0.017986794	ACOT13	91.0936657
1804	rs1003647	0.098219644	14	73712711	C	G	ACOT2	2.63E-09	22188	-0.094955372	0.015950576	ACOT2	35.43939813
1805	rs10144816	0.376674669	14	74045907	T	C	ACOT2	1.50E-126	23019	0.230165512	0.009618363	ACOT2	572.6353732
1806	rs11626972	0.445353175	14	74033594	G	A	ACOT2	2.22E-19	21586	-0.087171106	0.009683634	ACOT2	81.03420565
1807	rs144655652	0.017142154	14	74959601	T	C	ACOT2	1.72E-13	17563	-0.302915883	0.041106225	ACOT2	54.30363494
1808	rs17182607	0.154601042	14	74275989	G	A	ACOT2	7.81E-16	23687	-0.102393329	0.01270846	ACOT2	64.91685525
1809	rs35259237	0.021230358	14	73890837	A	C	ACOT2	1.44E-42	5982	-0.867276398	0.063422433	ACOT2	186.9946833
1810	rs10137126	0.368678851	14	74025873	T	A	ACOT4	0.00E+00	13924	0.56862344	0.012420919	ACOT4	2095.762463
1811	rs10146616	0.213127854	14	73331795	C	A	ACOT4	3.69E-15	14263	-0.113711947	0.014457972	ACOT4	61.85822198
1812	rs112145470	0.021697203	14	74356090	A	G	ACOT4	1.22E-09	13253	-0.25621656	0.04215891	ACOT4	36.93479087
1813	rs11627663	0.05216937	14	73201438	A	C	ACOT4	2.44E-11	10333	0.208875019	0.031282296	ACOT4	44.58366457
1814	rs139023202	0.01773127	14	73948595	T	C	ACOT4	9.39E-12	9267	-0.379333934	0.055658352	ACOT4	46.4496776
1815	rs140328462	0.135313811	14	74307481	A	G	ACOT4	4.43E-10	13099	-0.11266889	0.01806199	ACOT4	38.91139819
1816	rs2242611	0.236507681	14	73719334	A	G	ACOT4	3.29E-31	13925	0.163847065	0.014101407	ACOT4	135.0058033
1817	rs28550643	0.032963536	14	74062815	C	T	ACOT4	8.61E-15	11496	-0.286564957	0.036937994	ACOT4	60.18656381
1818	rs77824658	0.078713969	14	73222641	G	A	ACOT4	2.71E-08	14263	-0.122227439	0.021986516	ACOT4	30.90470426
1819	rs9788464	0.814823902	14	74200876	T	C	ACOT4	1.94E-15	14260	0.121114125	0.015244069	ACOT4	63.12302166
1820	rs114300540	0.094589073	1	6248182	T	C	ACOT7	5.29E-10	22207	0.100698563	0.016214244	ACOT7	38.57031074
1821	rs4908550	0.089292147	1	6463999	G	C	ACOT7	1.48E-110	27283	0.335386344	0.015012146	ACOT7	499.1202519
1822	rs58220981	0.039018927	1	6401026	A	G	ACOT7	1.14E-11	26949	-0.150972014	0.022244293	ACOT7	46.06336742
1823	rs72630632	0.03583196	1	5998094	T	C	ACOT7	6.37E-10	25713	0.146641103	0.023724495	ACOT7	38.20476069
1824	rs72638526	0.073662947	1	6943050	A	G	ACOT7	1.56E-14	31065	0.117989355	0.015358198	ACOT7	59.02080511
1825	rs75498225	0.05245648	20	44485670	A	G	ACOT8	6.57E-22	30541	0.174595416	0.018148646	ACOT8	92.55016879
1826	rs76363670	0.053224214	20	44473277	G	C	ACOT8	1.15E-09	31023	-0.108854604	0.01788401	ACOT8	37.04791712
1827	rs1076871	0.024621212	17	74006136	T	C	ACOX1	3.88E-24	28571	0.273582004	0.02699485	ACOX1	102.7101151
1828	rs112253169	0.096103749	17	73850080	T	C	ACOX1	0.00E+00	31562	-0.509869771	0.013504338	ACOX1	1425.515455
1829	rs112747439	0.027540711	17	73960837	G	A	ACOX1	1.56E-35	26752	0.32866453	0.026417005	ACOX1	154.7884377
1830	rs11651351	0.055141491	17	73966862	T	C	ACOX1	5.25E-230	30165	-0.577543711	0.017836543	ACOX1	1048.451506
1831	rs117149719	0.033390109	17	73853310	T	C	ACOX1	5.65E-33	22101	0.316689583	0.02647552	ACOX1	143.0798772
1832	rs117941147	0.020012953	17	73954997	T	C	ACOX1	3.83E-76	28235	-0.554893883	0.030048676	ACOX1	341.0116316
1833	rs12951122	0.449674578	17	74471298	A	G	ACOX1	3.41E-16	20286	0.081416333	0.009979938	ACOX1	66.55296203
1834	rs139683475	0.018597341	17	74147169	T	C	ACOX1	2.19E-08	15271	0.237017233	0.042354759	ACOX1	31.31521643
1835	rs140269268	0.022205521	17	74139311	A	G	ACOX1	4.52E-10	19711	0.213114432	0.034180342	ACOX1	38.87522487
1836	rs142661652	0.022494814	17	73869856	A	G	ACOX1	4.98E-10	19056	0.214861584	0.034543663	ACOX1	38.68840005
1837	rs150279638	0.017542344	17	73933441	T	C	ACOX1	7.27E-18	22433	0.309659279	0.035961732	ACOX1	74.14587525
1838	rs35521378	0.573792	17	74523320	G	A	ACOX1	9.44E-15	20700	-0.076986985	0.009938293	ACOX1	60.00825956
1839	rs3862481	0.873031681	17	73720727	A	G	ACOX1	8.07E-23	31684	0.117331562	0.0119317	ACOX1	96.69968382
1840	rs55691265	0.084730403	17	73971973	G	A	ACOX1	1.23E-119	31559	-0.332405334	0.014293192	ACOX1	540.8508456
1841	rs58870928	0.016588622	17	73969186	C	T	ACOX1	4.25E-94	15112	-0.926764084	0.045035113	ACOX1	423.4828974
1842	rs62090078	0.025203891	17	74006655	A	G	ACOX1	1.74E-30	25429	0.324664906	0.028289787	ACOX1	131.7077525
1843	rs62624498	0.026593635	17	73996545	A	G	ACOX1	4.89E-24	25249	0.27968445	0.027658394	ACOX1	102.2545694
1844	rs71382188	NA	17	73942196	C	G	ACOX1	3.03E-09	5075	NA	NA	ACOX1	#VALUE!
1845	rs73355731	0.037320848	17	73955297	G	T	ACOX1	0.00E+00	31240	-0.990522697	0.021106341	ACOX1	2202.4343
1846	rs78553021	0.021602827	17	73899533	C	T	ACOX1	6.97E-27	22619	0.34716622	0.032339657	ACOX1	115.2402264
1847	rs79157968	0.064599538	17	73926418	T	C	ACOX1	7.48E-36	28473	0.213089195	0.017047272	ACOX1	156.2474996
1848	rs80146157	0.035792755	17	73955803	C	T	ACOX1	9.31E-37	24646	0.307055635	0.024245382	ACOX1	160.3895547
1849	rs936392	0.02082288	17	73847798	A	G	ACOX1	4.19E-15	19026	0.281796519	0.035901304	ACOX1	61.60994223
1850	rs9904844	0.11811793	17	74310919	T	C	ACOX1	9.68E-11	31684	-0.079655083	0.012308406	ACOX1	41.88160943
1851	rs4681862	0.068638345	3	58520859	A	G	ACOX2	1.38E-13	11496	-0.192977579	0.026083691	ACOX2	54.73632228
1852	rs10002453	0.062127274	4	8391702	A	T	ACOX3	8.91E-75	14263	0.448773659	0.024528244	ACOX3	334.7509361
1853	rs12644325	0.289189189	4	8369103	A	G	ACOX3	3.77E-36	14254	0.163997652	0.01306317	ACOX3	157.6079438
1854	rs1905356	0.530929385	2	111723551	A	C	ACOXL	7.81E-15	31684	-0.061855236	0.007960265	ACOXL	60.38066404
1855	rs78587759	0.021042738	2	111471340	T	C	ACOXL	8.33E-23	31141	0.274451598	0.027918092	ACOXL	96.64069832
1856	rs300753	0.450787328	2	209622	C	T	ACP1	1.01E-48	31470	0.117517282	0.008010885	ACP1	215.2001066
1857	rs9309731	0.131906393	2	314414	A	G	ACP1	1.24E-09	31141	0.071941154	0.011841386	ACP1	36.91048259
1858	rs11039359	0.058761962	11	47747809	C	T	ACP2	1.76E-24	25139	0.193650971	0.018963265	ACP2	104.2829072
1859	rs111555776	0.021329039	11	47899679	C	A	ACP2	1.64E-29	20075	-0.389652735	0.034542457	ACP2	127.2474262
1860	rs116964683	0.036635978	11	47104589	T	C	ACP2	1.32E-20	25824	0.217988637	0.023422009	ACP2	86.62024839
1861	rs116996852	0.018780319	11	47763421	G	T	ACP2	2.49E-14	12290	-0.358141622	0.046986647	ACP2	58.09793324
1862	rs140025272	0.023525547	11	47328213	C	T	ACP2	1.24E-11	24648	0.20133941	0.02971624	ACP2	45.90604402
1863	rs146218162	0.016454951	11	46785693	G	A	ACP2	7.49E-13	25250	-0.250803791	0.03497912	ACP2	51.41033511
1864	rs147157127	0.016829971	11	47285396	T	C	ACP2	1.14E-09	22211	0.224593949	0.036884589	ACP2	37.07713819
1865	rs181443960	0.048520862	11	47283884	T	C	ACP2	1.35E-122	28253	-0.461021017	0.019578924	ACP2	554.4518127
1866	rs34874765	0.019812052	11	46565407	A	G	ACP2	1.30E-37	25505	-0.407258174	0.031772613	ACP2	164.2985587
1867	rs4424638	0.165280821	11	48120292	G	C	ACP2	1.68E-67	24945	-0.209238467	0.012053463	ACP2	301.3418019
1868	rs4603265	0.854465499	11	46708196	T	C	ACP2	0.00E+00	31353	-0.455523994	0.0113244	ACP2	1618.050653
1869	rs55957907	0.02494479	11	47397005	A	G	ACP2	3.44E-08	24785	0.15890451	0.02879957	ACP2	30.44391074
1870	rs72907976	0.077871185	11	47566232	A	G	ACP2	7.56E-39	27700	0.206697519	0.015854806	ACP2	169.9607594
1871	rs75912046	0.053097345	11	47180444	C	T	ACP2	4.57E-11	28252	-0.123528666	0.018761663	ACP2	43.35037326
1872	rs78301405	0.024023825	11	46712123	G	T	ACP2	9.42E-09	27526	0.159791158	0.027833817	ACP2	32.95793198
1873	rs79221994	0.026467338	11	46419780	T	C	ACP2	1.07E-09	22052	0.180921114	0.029664062	ACP2	37.19780094
1874	rs111279059	0.038662227	19	12290447	A	G	ACP5	2.01E-13	24984	0.17051145	0.023204519	ACP5	53.99604545
1875	rs11668253	0.106109885	19	12415345	G	T	ACP5	5.91E-17	30688	-0.109660568	0.013106319	ACP5	70.00668508
1876	rs117507076	0.016189719	19	11645347	T	C	ACP5	1.34E-19	23731	-0.329420331	0.036370699	ACP5	82.03468277
1877	rs13345223	0.352949011	19	11777889	C	T	ACP5	6.17E-138	31141	0.209618699	0.008384815	ACP5	624.9900058
1878	rs140637033	0.01764619	19	11888067	G	A	ACP5	8.72E-09	18405	-0.227778332	0.039587461	ACP5	33.10621412
1879	rs143186713	0.021845253	19	11741283	G	A	ACP5	4.75E-14	21249	0.250170247	0.033184359	ACP5	56.83350606
1880	rs144187282	0.021564227	19	12526151	T	C	ACP5	1.69E-22	23346	0.31091528	0.031859991	ACP5	95.23417734
1881	rs146559752	0.029337539	19	11264537	C	A	ACP5	3.08E-08	20711	0.161211992	0.029116456	ACP5	30.65615364
1882	rs178418	0.395342084	19	11447031	C	A	ACP5	3.93E-22	30688	0.079857556	0.008255803	ACP5	93.56499244
1883	rs279142	0.112670986	19	12090765	C	A	ACP5	1.09E-19	29863	-0.117491896	0.012941061	ACP5	82.42824546
1884	rs311779	0.066830909	19	11571090	G	A	ACP5	6.34E-11	30433	-0.106077331	0.016230943	ACP5	42.71276268
1885	rs400106	0.071566176	19	11943697	G	A	ACP5	5.84E-25	29258	-0.165472038	0.016037376	ACP5	106.4590555
1886	rs4804604	0.415306775	19	11680634	A	C	ACP5	0.00E+00	29863	-0.424556355	0.008303664	ACP5	2614.153932
1887	rs56264987	0.053622115	19	12376745	A	G	ACP5	1.06E-15	29170	-0.147396406	0.018378604	ACP5	64.32040168
1888	rs7245860	0.045411448	19	12514296	T	C	ACP5	1.07E-08	24900	0.123102761	0.021522591	ACP5	32.71496663
1889	rs73498702	0.214531483	19	11813181	C	T	ACP5	0.00E+00	31018	0.391736005	0.009780661	ACP5	1604.170653
1890	rs77897491	0.017450683	19	11707334	T	C	ACP5	3.41E-15	3295	0.740830661	0.094074929	ACP5	62.01405045
1891	rs78713147	0.025577074	19	12410074	C	T	ACP5	4.59E-14	25309	-0.212372462	0.028154534	ACP5	56.89835578
1892	rs143737455	0.024366564	1	147331332	G	A	ACP6	7.29E-10	13556	0.242622597	0.039389343	ACP6	37.94067212
1893	rs146552790	0.015400495	1	147224231	C	T	ACP6	9.80E-12	13753	-0.333419961	0.04896538	ACP6	46.3665662
1894	rs2236570	0.691307452	1	147093887	A	G	ACP6	0.00E+00	14263	-0.485952947	0.012816837	ACP6	1437.562443
1895	rs510253	0.259564183	1	146518596	C	T	ACP6	9.80E-11	14248	0.087428485	0.013512694	ACP6	41.86219741
1896	rs60322015	0.026270604	1	147163628	T	A	ACP6	2.98E-15	8783	0.372288787	0.047174726	ACP6	62.2789295
1897	rs61498614	0.039655502	1	147255017	T	C	ACP6	7.42E-27	14263	-0.325516908	0.030339911	ACP6	115.111443
1898	rs61751616	0.016253229	1	147090956	T	C	ACP6	4.64E-15	13742	0.373817476	0.047703314	ACP6	61.40759654
1899	rs77245299	0.022272305	1	147067648	G	T	ACP6	3.64E-105	13433	-0.900431887	0.041343472	ACP6	474.3379161
1900	rs79372002	0.081713889	1	147169202	T	G	ACP6	9.89E-11	12592	0.148802762	0.023003859	ACP6	41.84278578
1901	rs79495255	0.017929493	1	147141696	T	C	ACP6	9.45E-31	14262	-0.514426762	0.044621015	ACP6	132.9132316
1902	rs1108693	0.291381113	3	140868715	G	A	ACPL2	0.00E+00	25787	0.479204462	0.00969053	ACPL2	2445.381632
1903	rs111906841	0.026003063	3	140961654	G	A	ACPL2	2.74E-25	16325	-0.361322866	0.034775018	ACPL2	107.958332
1904	rs114774676	0.015940611	3	140813486	T	G	ACPL2	2.25E-33	17377	0.515562815	0.042828658	ACPL2	144.9086264
1905	rs115509457	0.022990265	3	140430992	C	T	ACPL2	3.30E-10	16333	0.23200343	0.036917356	ACPL2	39.49368266
1906	rs115977399	0.028881078	3	141013440	G	A	ACPL2	1.35E-15	17070	-0.258190049	0.032316576	ACPL2	63.83051073
1907	rs116828088	0.043344041	3	140666722	T	C	ACPL2	3.22E-13	23931	-0.163525537	0.02244719	ACPL2	53.06976968
1908	rs11719206	0.042488861	3	140750456	A	G	ACPL2	7.76E-09	21954	-0.136604625	0.023660216	ACPL2	33.33445789
1909	rs11926650	0.025210956	3	140390455	T	C	ACPL2	1.59E-08	14418	-0.212283143	0.037564924	ACPL2	31.93493151
1910	rs34544234	0.032387731	3	141128677	A	G	ACPL2	6.44E-13	19489	0.205743673	0.02861207	ACPL2	51.70760466
1911	rs35805155	0.193148935	3	141383900	G	A	ACPL2	2.49E-19	26569	-0.098781495	0.010988908	ACPL2	80.80572189
1912	rs56357034	0.070104423	3	141007644	C	G	ACPL2	5.52E-104	25529	0.375339658	0.017333182	ACPL2	468.9130436
1913	rs62283594	0.026901996	3	140826436	C	T	ACPL2	8.26E-11	19847	0.201514524	0.031021802	ACPL2	42.19671697
1914	rs76390151	0.054890468	3	140992826	G	A	ACPL2	1.76E-80	24017	0.380586264	0.020032543	ACPL2	360.9392008
1915	rs79885069	0.015891335	3	140970532	T	C	ACPL2	6.58E-22	16896	-0.418467647	0.043500208	ACPL2	92.54247427
1916	rs10935025	0.2617333	3	132360407	T	A	ACPP	6.95E-33	21183	-0.132012739	0.011052363	ACPP	142.6663017
1917	rs111974254	0.044741011	3	132309489	C	T	ACPP	1.60E-08	25906	0.12007231	0.021250608	ACPP	31.92588989
1918	rs112820322	0.438978135	3	131625204	G	A	ACPP	2.11E-08	27485	0.04815126	0.008594602	ACPP	31.38800924
1919	rs115701853	0.015396996	3	132546781	G	A	ACPP	1.30E-12	23715	0.264581151	0.037292789	ACPP	50.33476843
1920	rs11720820	0.293719096	3	131790585	C	T	ACPP	4.61E-14	31568	0.065905546	0.008737891	ACPP	56.88931166
1921	rs16839210	0.02843755	3	132123768	C	G	ACPP	6.55E-09	29831	0.14291237	0.024630297	ACPP	33.66668421
1922	rs56192118	0.104472695	3	131874539	A	G	ACPP	0.00E+00	30876	-0.609232595	0.013156297	ACPP	2144.366054
1923	rs57848251	0.233304391	3	132911511	C	G	ACPP	1.14E-17	31564	-0.080541325	0.009410572	ACPP	73.24964029
1924	rs61792777	0.300980886	3	131982101	A	C	ACPP	2.42E-108	21817	0.230781785	0.010436948	ACPP	488.9405051
1925	rs62291498	0.043212252	3	132332329	G	A	ACPP	5.58E-16	31063	0.159786672	0.019731134	ACPP	65.58084541
1926	rs766034	0.024813213	3	132820411	A	G	ACPP	1.13E-14	30505	-0.201004482	0.026026399	ACPP	59.64627354
1927	rs972774	0.406899793	3	132063914	A	T	ACPP	0.00E+00	31670	0.32343354	0.008088225	ACPP	1599.055952
1928	rs9861105	0.013553696	3	131869105	G	A	ACPP	3.97E-11	14461	-0.335891983	0.050853429	ACPP	43.62734578
1929	rs12321102	0.033736559	12	6755194	T	C	ACRBP	2.08E-22	31115	-0.216203531	0.022202503	ACRBP	94.82474646
1930	rs9920103	0.482693825	15	78435527	T	C	ACSBG1	8.81E-35	31470	0.098132585	0.007976767	ACSBG1	151.3465987
1931	rs117262720	0.093223254	17	48480553	A	G	ACSF2	1.40E-20	31238	-0.127970349	0.013760401	ACSF2	86.48813425
1932	rs12603412	0.203183134	17	48622818	T	C	ACSF2	4.60E-13	31684	0.071445763	0.009872836	ACSF2	52.36837663
1933	rs898454	0.517516044	17	48542572	C	G	ACSF2	9.50E-105	31565	0.173120458	0.007964871	ACSF2	472.4319842
1934	rs12447947	0.309379447	16	89199651	A	G	ACSF3	4.46E-57	21238	-0.167131229	0.01049694	ACSF3	253.5068997
1935	rs150363794	0.013596665	16	89168291	A	G	ACSF3	1.36E-15	5038	0.687242973	0.086022577	ACSF3	63.82571938
1936	rs4782469	0.199258889	16	89162252	A	G	ACSF3	1.13E-32	27069	0.128083798	0.010759547	ACSF3	141.7099745
1937	rs7198060	0.218915185	16	89115822	C	T	ACSF3	4.68E-13	21723	0.083933353	0.011602139	ACSF3	52.33509503
1938	rs74843509	0.067244224	16	89184953	T	C	ACSF3	6.55E-10	4848	-0.25046192	0.040550128	ACSF3	38.15038738
1939	rs2046814	0.414822053	4	185704176	G	T	ACSL1	2.95E-14	31684	-0.0612811	0.008062878	ACSL1	57.76608402
1940	rs111322106	0.020820576	2	223809089	G	A	ACSL3	9.49E-09	29356	0.165897822	0.028904074	ACSL3	32.94300771
1941	rs113051992	0.042235978	2	223828706	T	C	ACSL3	1.12E-27	31355	0.216470693	0.019854596	ACSL3	118.8710519
1942	rs12468021	0.026797956	2	223726324	A	C	ACSL3	3.91E-75	28930	0.472149015	0.025742958	ACSL3	336.388608
1943	rs1470525	0.48056391	2	223592956	T	C	ACSL3	6.54E-10	31461	-0.049284072	0.007979159	ACSL3	38.15038527
1944	rs11195970	0.093088805	10	114232089	C	T	ACSL5	6.79E-34	31684	-0.165925463	0.013672058	ACSL5	147.284923
1945	rs11196007	0.121541539	10	114347947	G	A	ACSL5	2.58E-15	31568	-0.09633454	0.012179753	ACSL5	62.55861047
1946	rs117385727	0.013823636	10	114111423	C	T	ACSL5	2.88E-24	21677	0.418073932	0.041133624	ACSL5	103.3028326
1947	rs144734361	0.013723826	10	114128146	A	C	ACSL5	1.14E-12	8609	0.465881796	0.065504597	ACSL5	50.5833891
1948	rs146605626	0.01718113	10	114154752	A	G	ACSL5	2.70E-27	18811	-0.429362377	0.039674956	ACSL5	117.1156857
1949	rs2256368	0.088382335	10	114186624	G	A	ACSL5	9.58E-105	30278	0.311167299	0.01431635	ACSL5	472.4145724
1950	rs2792706	0.27657902	10	113798667	G	A	ACSL5	3.35E-11	30518	0.059998657	0.009049025	ACSL5	43.96220656
1951	rs61872286	0.014752059	10	113988719	A	G	ACSL5	3.93E-13	21954	0.287302938	0.039584858	ACSL5	52.67711135
1952	rs74398911	0.048824944	10	114239790	T	C	ACSL5	3.81E-16	17968	-0.199359894	0.024478457	ACSL5	66.32962026
1953	rs75444568	0.958790999	10	114109933	C	T	ACSL5	4.25E-88	31295	0.400125981	0.020108955	ACSL5	395.9264349
1954	rs876281	0.325803716	10	114057343	G	A	ACSL5	0.00E+00	31017	-0.396062851	0.008566707	ACSL5	2137.471792
1955	rs943261	0.122653167	10	114116491	T	C	ACSL5	1.70E-44	30162	0.173690021	0.012411661	ACSL5	195.8348253
1956	rs193735	0.045186355	5	130672958	A	G	ACSL6	1.36E-21	29142	-0.190345602	0.019941708	ACSL6	91.10893877
1957	rs253947	0.202143075	5	131330515	C	T	ACSL6	3.50E-70	31299	0.176259992	0.0099524	ACSL6	313.6547342
1958	rs113397478	0.032616398	16	20850318	G	A	ACSM1	2.01E-15	28852	-0.186103644	0.023435795	ACSM1	63.05947822
1959	rs163242	0.191107937	16	20645015	G	A	ACSM1	2.51E-128	31469	0.244328496	0.010138154	ACSM1	580.8051725
1960	rs12918572	0.676194205	16	20985948	G	T	ACSM3	2.02E-13	30615	-0.063454394	0.008636541	ACSM3	53.98134778
1961	rs143400234	0.031443071	16	21594289	C	T	ACSM3	2.64E-08	23203	-0.147991226	0.026600382	ACSM3	30.95253256
1962	rs2071524	0.137909651	16	20787770	A	G	ACSM3	9.32E-85	31683	-0.224760393	0.011521211	ACSM3	380.5776717
1963	rs111851591	0.015345269	20	25493446	T	G	ACSS1	3.13E-09	11331	0.320170035	0.054040785	ACSS1	35.1008852
1964	rs113775785	0.092638873	20	25565730	T	C	ACSS1	5.76E-12	31484	-0.09464032	0.013745272	ACSS1	47.40735479
1965	rs11698369	0.017870384	20	25145269	A	C	ACSS1	1.69E-18	18561	0.343822689	0.039177162	ACSS1	77.01993012
1966	rs118074128	0.013745418	20	25018027	T	C	ACSS1	1.49E-08	11077	0.326790932	0.05770327	ACSS1	32.07296748
1967	rs13045280	0.182425546	20	25104977	T	A	ACSS1	7.72E-17	31568	-0.085896649	0.010305166	ACSS1	69.47722421
1968	rs3646	0.234364074	20	25038839	G	C	ACSS1	1.37E-210	30817	-0.294491629	0.009508963	ACSS1	959.1346786
1969	rs6050129	0.307673435	20	24898485	A	G	ACSS1	5.84E-33	31569	-0.10311885	0.008622915	ACSS1	143.0104957
1970	rs76540864	0.026355733	20	25168194	T	C	ACSS1	2.45E-14	26816	0.20553167	0.02695568	ACSS1	58.13757568
1971	rs79304811	0.015240046	20	24961346	T	C	ACSS1	1.98E-14	21676	0.300009335	0.039204607	ACSS1	58.55922591
1972	rs6060257	0.141508352	20	33720157	T	G	ACSS2	2.15E-18	31022	-0.100776524	0.01151837	ACSS2	76.54850246
1973	rs12810791	0.064394368	12	81373361	G	A	ACSS3	3.15E-36	29824	0.209659791	0.016681369	ACSS3	157.9671994
1974	rs17007728	0.906253523	12	81338749	C	T	ACSS3	4.24E-13	29940	-0.101616205	0.014020283	ACSS3	52.53060264
1975	rs10788589	0.939268668	10	90026566	G	A	ACTA2	3.23E-08	31684	0.091957405	0.016632735	ACTA2	30.56652569
1976	rs113727399	0.031534921	10	90502756	C	A	ACTA2	5.75E-23	27669	0.240030458	0.024324864	ACTA2	97.37150127
1977	rs113900563	0.026789091	10	90203284	T	C	ACTA2	1.54E-26	28872	-0.274783438	0.025772948	ACTA2	113.6718455
1978	rs117041874	0.044400786	10	90797819	T	C	ACTA2	1.78E-39	27980	-0.26979349	0.02052239	ACTA2	172.8251964
1979	rs117451088	0.020540492	10	90575362	G	A	ACTA2	5.21E-15	27129	0.236745487	0.030267005	ACTA2	61.18211992
1980	rs11812685	0.911718072	10	90816659	T	G	ACTA2	6.78E-88	31564	0.278818248	0.014028873	ACTA2	394.9997497
1981	rs12259938	0.267370273	10	91058605	T	C	ACTA2	5.20E-22	31226	-0.087194622	0.00904124	ACTA2	93.00866335
1982	rs12765241	0.872073359	10	90740501	A	G	ACTA2	0.00E+00	31684	0.597449813	0.011893454	ACTA2	2523.40445
1983	rs138064813	0.053973173	10	90481923	A	G	ACTA2	2.81E-52	28633	-0.281371417	0.018493149	ACTA2	231.4931891
1984	rs138547983	0.027579085	10	90261657	A	G	ACTA2	8.47E-20	24927	-0.249062451	0.027348463	ACTA2	82.93744797
1985	rs144080079	0.017592494	10	90786815	G	A	ACTA2	1.48E-96	23833	0.726479574	0.034840639	ACTA2	434.7850402
1986	rs148509831	0.037786713	10	90615008	A	G	ACTA2	1.17E-15	26961	-0.180850439	0.022584567	ACTA2	64.12326059
1987	rs17123021	0.126491054	10	91283699	G	C	ACTA2	2.59E-10	31231	-0.076097296	0.012037283	ACTA2	39.96515559
1988	rs185936052	0.021967822	10	89950908	T	G	ACTA2	2.71E-12	27699	0.20267049	0.02898564	ACTA2	48.88946075
1989	rs186205233	0.022682528	10	90758802	T	C	ACTA2	1.11E-65	28948	-0.477790236	0.027913363	ACTA2	292.9882569
1990	rs2026560	0.074834013	10	91328550	T	C	ACTA2	7.98E-10	30077	0.09522821	0.0154956	ACTA2	37.76717041
1991	rs35321491	0.020681317	10	90784020	G	A	ACTA2	5.68E-63	28647	0.491710096	0.029355827	ACTA2	280.5624929
1992	rs389089	0.048199083	10	90501517	A	C	ACTA2	9.35E-22	27980	0.189152015	0.019736435	ACTA2	91.85113494
1993	rs4934439	0.751756924	10	90831991	A	G	ACTA2	1.74E-64	31684	0.155923336	0.009195762	ACTA2	287.5059195
1994	rs61852572	0.111711063	10	90738906	G	A	ACTA2	4.03E-219	30077	-0.408968398	0.012943226	ACTA2	998.3766882
1995	rs61852617	0.017846846	10	90785203	C	T	ACTA2	3.44E-102	22417	0.765636111	0.035671873	ACTA2	460.673246
1996	rs72807376	0.026702684	10	90566278	C	G	ACTA2	4.92E-38	27657	-0.340050149	0.026374379	ACTA2	166.2346118
1997	rs78019618	0.033742579	10	90420979	C	T	ACTA2	6.66E-15	29836	0.176630938	0.022671442	ACTA2	60.69812317
1998	rs78209918	0.036634773	10	90738429	T	C	ACTA2	3.37E-101	28277	-0.478037847	0.022383402	ACTA2	456.1129199
1999	rs80214796	0.02240161	10	90738449	A	C	ACTA2	1.04E-51	25453	-0.453112335	0.02994992	ACTA2	228.8866363
[truncated: 63,905 more rows]
