# Supplementary material for: Dynamic genetic regulation of CD4+ T cells in obstructive sleep apnea: integrating context-specific eQTL, Mendelian randomization, single-cell sequencing, and experimental validation
Source: Front Immunol. 2025 Dec 17;16:1691347. doi: 10.3389/fimmu.2025.1691347 (PMC12753881; doi:10.3389/fimmu.2025.1691347)
Supplement: Supplementary file 1 [file Supplementaryfile1.zip › Supplementary files/Supplementary Material 1/onek1k_5e-8_0.01_10000_id.csv]

exposure	SNP	id.exposure	chr.exposure	pos.exposure	effect_allele.exposure	other_allele.exposure	eaf.exposure	pval.exposure	z.exposure	beta.exposure	se.exposure	mr_keep.exposure	pval_origin.exposure
ABCA1	rs2437821	ABCA1_bin	9	107686241	T	C	0.20012	6.15E-09	5.812739016	-0.325440133	0.055987398	TRUE	reported	33.78793492
ABHD16A	rs112905979	ABHD16A_bin	6	30665559	C	T	0.09048	9.55E-15	7.745168897	0.600779663	0.07756831	TRUE	reported	59.98764144
ABHD16A	rs2524084	ABHD16A_bin	6	31241639	A	G	0.35493	1.01E-11	6.804871581	-0.317551992	0.046665391	TRUE	reported	46.30627693
ABHD16A	rs9265628	ABHD16A_bin	6	31299899	T	C	0.20314	1.26E-27	10.8916646	-0.593567954	0.054497451	TRUE	reported	118.6283562
ABHD16A	rs9272557	ABHD16A_bin	6	32607048	T	C	0.22026	2.89E-12	6.982903502	-0.376004541	0.053846447	TRUE	reported	48.76094071
AC005037.3	rs2136600	AC005037.3_bin	2	201742345	C	T	0.22436	4.70E-36	12.53672347	-0.652640361	0.052058288	TRUE	reported	157.1694354
AC006129.4	rs7255742	AC006129.4_bin	19	42049821	A	G	0.79179	1.02E-11	6.803035194	-0.37412726	0.054994168	TRUE	reported	46.28128776
AC023590.1	rs2460970	AC023590.1_bin	8	119629454	G	A	0.90936	4.32E-18	8.670061104	-0.669417956	0.077210293	TRUE	reported	75.16995906
AC079767.4	rs12397595	AC079767.4_bin	2	208526803	A	G	0.45166	4.71E-23	9.887536415	0.437917848	0.044289885	TRUE	reported	97.76337513
AC096772.6	rs13390896	AC096772.6_bin	2	208213033	G	A	0.25118	3.78E-28	11.00106028	-0.555850681	0.05052701	TRUE	reported	121.0233265
AC104653.1	rs4849285	AC104653.1_bin	2	114587432	C	T	0.61245	1.02E-12	7.12791705	0.326315952	0.045779987	TRUE	reported	50.80720213
ACAP1	rs3809822	ACAP1_bin	17	7234112	C	G	0.25146	5.78E-10	6.196387812	-0.319548641	0.051570149	TRUE	reported	38.3952215
ACAT1	rs4754296	ACAT1_bin	11	108006182	T	G	0.14476	7.76E-09	5.773663672	0.367604691	0.063669225	TRUE	reported	33.33519212
ACCS	rs2074038	ACCS_bin	11	44087989	G	T	0.10083	3.50E-12	6.955951791	0.515563129	0.074118272	TRUE	reported	48.38526572
ACTG1	rs1139405	ACTG1_bin	17	79478019	G	A	0.80964	3.56E-08	5.511336986	0.314736699	0.057107141	TRUE	reported	30.3748355
ACYP2	rs4671747	ACYP2_bin	2	54229818	C	T	0.4078	4.78E-25	10.33720987	-0.462583596	0.044749367	TRUE	reported	106.8579069
ADAM19	rs113913502	ADAM19_bin	5	156877604	C	G	0.05613	1.16E-08	5.705095539	-0.555384717	0.09734889	TRUE	reported	32.54811498
ADPRM	rs403817	ADPRM_bin	17	10619583	T	A	0.41412	2.48E-13	7.320083499	-0.331221414	0.045248311	TRUE	reported	53.5836222
AHI1	rs58761508	AHI1_bin	6	135835901	A	G	0.65285	2.70E-43	13.79585654	0.624179041	0.04524395	TRUE	reported	190.3256561
AKAP13	rs11637730	AKAP13_bin	15	85885708	A	T	0.35562	2.82E-13	7.302856807	0.340036981	0.046562187	TRUE	reported	53.33171651
AKAP7	rs76670887	AKAP7_bin	6	131505231	G	T	0.1566	1.52E-10	6.402998414	0.393934882	0.061523501	TRUE	reported	40.99838925
ALKBH7	rs79043335	ALKBH7_bin	19	6378610	C	T	0.09582	8.86E-09	5.751295333	0.437760334	0.076115085	TRUE	reported	33.07739814
ANK1	rs999188	ANK1_bin	8	41435795	T	G	0.44628	1.10E-24	10.25700623	-0.453937757	0.04425636	TRUE	reported	105.2061753
ANKDD1A	rs113935737	ANKDD1A_bin	15	65123276	T	A	0.38985	6.46E-14	7.498329009	-0.34243422	0.045668071	TRUE	reported	56.22493741
ANXA4	rs6711807	ANXA4_bin	2	69946670	T	C	0.24546	8.87E-23	9.82410408	0.503307152	0.051231863	TRUE	reported	96.51302008
ANXA5	rs6854854	ANXA5_bin	4	122606919	T	C	0.09016	5.17E-09	5.841553941	0.456825003	0.078202651	TRUE	reported	34.12375227
ANXA6	rs2303038	ANXA6_bin	5	150535013	C	T	0.21267	8.30E-15	7.762918341	0.422114289	0.054375722	TRUE	reported	60.26290099
AP003774.1	rs627425	AP003774.1_bin	11	64087642	C	T	0.37555	4.17E-22	9.666748759	0.440457344	0.045564166	TRUE	reported	93.44603109
AP1S3	rs1345120	AP1S3_bin	2	224685044	T	C	0.45917	3.63E-23	9.913582655	0.438422265	0.044224402	TRUE	reported	98.27912124
ARHGAP24	rs12506009	ARHGAP24_bin	4	86563698	A	G	0.2865	1.15E-87	19.84773115	-0.899967806	0.045343611	TRUE	reported	393.9324366
ARHGEF3	rs6804621	ARHGEF3_bin	3	56764329	C	T	0.15282	1.85E-15	7.951261719	0.491326296	0.061792243	TRUE	reported	63.22256285
ARL11	rs9535274	ARL11_bin	13	50194394	G	A	0.68119	1.95E-26	10.63978572	-0.501287702	0.047114455	TRUE	reported	113.2050386
ARL14EP	rs7115854	ARL14EP_bin	11	30311493	A	G	0.27744	2.81E-14	7.606816721	-0.378252061	0.049725407	TRUE	reported	57.86366172
ARL16	rs7503637	ARL16_bin	17	79649515	G	A	0.1701	3.73E-21	9.440059817	-0.554994319	0.058791399	TRUE	reported	89.11472797
ARL17B	rs55938136	ARL17B_bin	17	43798360	A	G	0.2276	2.84E-12	6.985296561	0.37176944	0.053221712	TRUE	reported	48.79436757
ARL17B	rs79730878	ARL17B_bin	17	43849415	T	C	0.23002	3.17E-13	7.287169881	0.38597484	0.052966357	TRUE	reported	53.10284448
ARSA	rs2071421	ARSA_bin	22	51064416	T	C	0.12574	4.88E-08	5.455604262	-0.368958468	0.067629258	TRUE	reported	29.76361783
ASPH	rs59681890	ASPH_bin	8	62655710	C	T	0.08996	2.39E-09	5.968927405	0.467074865	0.078251055	TRUE	reported	35.62809411
ATG10	rs749401	ATG10_bin	5	81561369	T	C	0.2588	6.88E-10	6.16889235	0.315162938	0.051089064	TRUE	reported	38.05523329
ATP5G3	rs11894320	ATP5G3_bin	2	176022092	C	G	0.1586	1.33E-09	6.064166478	0.371567033	0.061272565	TRUE	reported	36.77411474
ATP6V1G2	rs3130566	ATP6V1G2_bin	6	31102618	C	G	0.15037	1.91E-29	11.26700998	-0.689724018	0.061216243	TRUE	reported	126.9455129
ATP6V1G2	rs9268104	ATP6V1G2_bin	6	32246919	A	G	0.85928	5.60E-20	9.151794785	-0.582137015	0.063609055	TRUE	reported	83.75534697
AXIN2	rs9894067	AXIN2_bin	17	63564778	A	G	0.53531	5.62E-20	9.151475204	-0.405855664	0.04434866	TRUE	reported	83.7494991
BCAS4	rs6096141	BCAS4_bin	20	49490888	T	C	0.36812	1.04E-10	6.461386851	-0.299491687	0.046350992	TRUE	reported	41.74951914
BCL2A1	rs8033549	BCL2A1_bin	15	80309299	A	G	0.35598	3.43E-88	19.90862803	0.85192994	0.042791996	TRUE	reported	396.3534784
BICD2	rs10821009	BICD2_bin	9	95488414	C	A	0.27297	2.32E-19	8.996781248	0.447018233	0.049686462	TRUE	reported	80.94207406
BIRC5	rs16971511	BIRC5_bin	17	76529270	C	T	0.29055	2.18E-38	12.95567065	0.618059183	0.047705688	TRUE	reported	167.8494026
BLK	rs2409780	BLK_bin	8	11337587	T	C	0.25895	9.94E-25	10.26682665	-0.515593078	0.050219322	TRUE	reported	105.4077313
BRK1	rs113885243	BRK1_bin	3	10055671	C	T	0.09835	1.92E-12	7.04051591	-0.527483974	0.07492121	TRUE	reported	49.56886484
BTF3	rs13183753	BTF3_bin	5	72689328	G	A	0.07296	2.51E-10	6.326238683	-0.544020436	0.085994295	TRUE	reported	40.02129594
BTN3A2	rs67509210	BTN3A2_bin	6	26354100	G	T	0.12812	2.53E-18	8.730872812	-0.578906087	0.066305637	TRUE	reported	76.22814102
BTNL9	rs7709346	BTNL9_bin	5	180474080	T	C	0.53012	5.76E-16	8.094250126	-0.360376447	0.044522524	TRUE	reported	65.51688565
C10orf32	rs12775431	C10orf32_bin	10	104611764	A	C	0.23658	5.84E-11	6.547670964	-0.344321047	0.052586798	TRUE	reported	42.87199422
C11orf24	rs312018	C11orf24_bin	11	68066034	G	A	0.36408	5.34E-26	10.54533166	0.481429221	0.045653303	TRUE	reported	111.2040196
C12orf57	rs7138740	C12orf57_bin	12	6983764	T	A	0.30024	2.00E-09	5.998102364	0.2929623	0.048842498	TRUE	reported	35.9772313
C17orf97	rs4567793	C17orf97_bin	17	248856	C	T	0.77476	2.10E-37	12.78084212	0.663405937	0.051906277	TRUE	reported	163.3499281
C19orf60	rs10407212	C19orf60_bin	19	18699445	G	A	0.46155	8.07E-14	7.469118773	-0.333745213	0.044683345	TRUE	reported	55.78773592
C1orf86	rs11587831	C1orf86_bin	1	2110848	T	G	0.21456	2.22E-12	7.019956959	-0.381545467	0.054351539	TRUE	reported	49.27979637
C22orf34	rs6009810	C22orf34_bin	22	50059540	A	G	0.74363	3.43E-08	5.518141601	0.283332737	0.051345681	TRUE	reported	30.44988644
C2orf27A	rs35424057	C2orf27A_bin	2	132547620	T	C	0.21462	3.09E-12	6.973354144	0.379036587	0.054354989	TRUE	reported	48.62766781
C5orf30	rs2545662	C5orf30_bin	5	102993771	T	A	0.80432	2.88E-14	7.603754127	0.426722331	0.056119954	TRUE	reported	57.8170766
C6orf25	rs2523856	C6orf25_bin	6	31021630	C	T	0.62299	2.74E-19	8.978684096	-0.410112482	0.045676235	TRUE	reported	80.61676701
C6orf25	rs2535341	C6orf25_bin	6	30838043	G	C	0.20938	6.94E-11	6.521919848	-0.358268399	0.054932966	TRUE	reported	42.53543797
C6orf25	rs7757983	C6orf25_bin	6	31193764	C	T	0.46555	4.16E-08	5.484032251	0.246502115	0.044949064	TRUE	reported	30.07460933
C6orf48	rs57165260	C6orf48_bin	6	31836202	A	C	0.08448	7.14E-14	7.485315911	-0.599515499	0.080092211	TRUE	reported	56.02995385
C6orf62	rs3756814	C6orf62_bin	6	24705835	T	C	0.38879	3.66E-08	5.506506711	-0.25325237	0.045991476	TRUE	reported	30.32161586
C9orf156	rs3780419	C9orf156_bin	9	100677134	T	C	0.26396	1.89E-16	8.229023605	0.414617647	0.050384793	TRUE	reported	67.71682821
C9orf78	rs13297609	C9orf78_bin	9	132580686	G	C	0.17735	1.32E-08	5.68314377	-0.33340927	0.058666344	TRUE	reported	32.29812361
CAPG	rs3770102	CAPG_bin	2	85637837	G	T	0.41876	1.46E-14	7.69104783	0.346963344	0.045112623	TRUE	reported	59.15221767
CAPN12	rs62119115	CAPN12_bin	19	39210593	G	A	0.23154	3.55E-08	5.511707924	-0.29294517	0.053149618	TRUE	reported	30.3789241
CARD8	rs10414394	CARD8_bin	19	48763008	C	T	0.1622	2.83E-09	5.940928692	0.360861578	0.060741611	TRUE	reported	35.29463341
CAST	rs152005	CAST_bin	5	96025847	A	G	0.15364	1.23E-16	8.280548389	0.509865261	0.061573852	TRUE	reported	68.56748163
CCDC101	rs231977	CCDC101_bin	16	28542172	T	C	0.53018	2.63E-09	5.953452199	-0.267089579	0.044862975	TRUE	reported	35.44359357
CCDC15	rs7932003	CCDC15_bin	11	124855162	G	A	0.10586	1.21E-18	8.814218004	-0.634661828	0.072004326	TRUE	reported	77.69043937
CCDC163P	rs945179	CCDC163P_bin	1	45992460	C	T	0.65832	2.85E-17	8.452631483	-0.395434234	0.046782382	TRUE	reported	71.44697865
CCDC58	rs3828362	CCDC58_bin	3	122131777	C	G	0.40884	6.57E-21	9.380486769	0.421596904	0.044944033	TRUE	reported	87.99353081
CCDC66	rs17216685	CCDC66_bin	3	56647799	T	C	0.16007	4.33E-20	9.179499088	0.553670235	0.060315953	TRUE	reported	84.26320334
CCL4	rs1719144	CCL4_bin	17	34431403	G	A	0.23362	1.39E-10	6.417501261	0.339095577	0.052839191	TRUE	reported	41.18432295
CCND2-AS1	rs17770486	CCND2-AS1_bin	12	3771383	T	C	0.14008	8.68E-22	9.591568062	0.610009548	0.063598522	TRUE	reported	91.99817656
CCT3	rs113279830	CCT3_bin	1	156299392	A	G	0.29353	4.39E-11	6.590371463	-0.323386999	0.049069616	TRUE	reported	43.43299656
CCT8	rs965951	CCT8_bin	21	30432557	G	A	0.12179	1.12E-62	16.70961731	1.076780619	0.064440771	TRUE	reported	279.2113088
CCZ1	rs7807287	CCZ1_bin	7	6877519	A	G	0.43749	7.19E-27	10.73219031	0.474765087	0.044237483	TRUE	reported	115.1799091
CCZ1B	rs10265409	CCZ1B_bin	7	6869304	C	T	0.43288	9.75E-15	7.742502527	-0.347721382	0.044910723	TRUE	reported	59.94634389
CD164	rs35452836	CD164_bin	6	109699446	A	T	0.30508	3.84E-08	5.498056923	0.267716616	0.048692951	TRUE	reported	30.22862985
CD37	rs254660	CD37_bin	19	49851053	T	C	0.29456	7.14E-10	6.162933733	0.302521646	0.049087279	TRUE	reported	37.98175179
CD37	rs1054770	CD37_bin	19	49878115	G	A	0.2749	8.07E-30	11.34260928	-0.555652763	0.04898809	TRUE	reported	128.6547847
CD52	rs11247915	CD52_bin	1	26650550	C	A	0.50857	3.59E-18	8.691076873	-0.385327969	0.044336044	TRUE	reported	75.53481813
CD81	rs810225	CD81_bin	11	2404602	C	A	0.7939	8.13E-12	6.836160317	0.377322834	0.055195141	TRUE	reported	46.73308823
CD83	rs74405933	CD83_bin	6	14095755	G	A	0.05445	1.66E-11	6.733114939	-0.662752495	0.098431781	TRUE	reported	45.33483676
CD86	rs13088702	CD86_bin	3	121714019	T	C	0.06617	7.78E-12	6.842606226	0.614568249	0.089814937	TRUE	reported	46.82126025
CD86	rs2681411	CD86_bin	3	121785631	G	A	0.60551	2.46E-11	6.675441375	0.30511456	0.045707024	TRUE	reported	44.5615178
CD9	rs797773	CD9_bin	12	6307566	C	T	0.39415	3.55E-08	5.511793982	-0.252873514	0.045878622	TRUE	reported	30.37987323
CD96	rs6785519	CD96_bin	3	111253069	T	C	0.28344	3.48E-86	19.67573244	0.896505782	0.045564036	TRUE	reported	387.1344477
CDC42	rs2268179	CDC42_bin	1	22414785	G	T	0.16275	3.04E-15	7.889213936	0.475297307	0.060246472	TRUE	reported	62.23969666
CEACAM21	rs10420992	CEACAM21_bin	19	42064462	T	A	0.73219	2.46E-08	5.576012045	0.282256259	0.050619736	TRUE	reported	31.09191062
CEBPZ-AS1	rs72792835	CEBPZ-AS1_bin	2	37522171	T	C	0.13236	1.30E-10	6.427227661	-0.424028476	0.065973776	TRUE	reported	41.30925502
CENPK	rs2548790	CENPK_bin	5	65011742	G	A	0.2687	1.25E-09	6.073748521	-0.306677051	0.050492221	TRUE	reported	36.89042071
CENPV	rs11651955	CENPV_bin	17	16235462	G	A	0.49801	3.43E-12	6.958927141	-0.310607722	0.044634427	TRUE	reported	48.42666587
CFLAR	rs12693930	CFLAR_bin	2	202044232	G	A	0.49966	2.01E-10	6.3608167	-0.28448277	0.044724252	TRUE	reported	40.45998937
CHCHD2	rs4610703	CHCHD2_bin	7	55778311	A	G	0.23751	2.28E-11	6.686620105	-0.350989235	0.052491278	TRUE	reported	44.71088848
CHCHD2	rs2080141	CHCHD2_bin	7	56163770	T	C	0.21924	4.74E-23	9.887005487	0.526723354	0.053274306	TRUE	reported	97.75287685
CHI3L2	rs3118207	CHI3L2_bin	1	111768576	G	A	0.35874	4.18E-76	18.4619667	-0.799216307	0.043289879	TRUE	reported	340.8442165
CHURC1	rs4902334	CHURC1_bin	14	65385820	T	C	0.26574	3.28E-10	6.285033791	0.318253158	0.050636666	TRUE	reported	39.50165003
CIB1	rs12902511	CIB1_bin	15	90823039	A	G	0.38681	5.00E-10	6.219065795	0.285685443	0.045937035	TRUE	reported	38.67677934
CLK4	rs1531540	CLK4_bin	5	178086529	C	T	0.44326	5.54E-11	6.555740243	-0.294918572	0.044986311	TRUE	reported	42.97773089
CLLU1	rs337652	CLLU1_bin	12	92794173	T	A	0.69812	1.93E-14	7.655135243	0.371184271	0.048488271	TRUE	reported	58.60109521
CLLU1OS	rs61935208	CLLU1OS_bin	12	92813081	T	G	0.25997	1.95E-31	11.66392497	0.580542795	0.049772508	TRUE	reported	136.0471439
CLN8	rs71499040	CLN8_bin	8	1711918	G	C	0.70957	1.52E-13	7.3856659	0.362522678	0.04908463	TRUE	reported	54.54806078
CNDP2	rs747176	CNDP2_bin	18	72154931	G	A	0.2144	2.08E-11	6.700011288	-0.364659774	0.05442674	TRUE	reported	44.89015166
CNOT6L	rs13144225	CNOT6L_bin	4	78717276	T	C	0.88221	8.48E-12	6.830275418	-0.473074575	0.06926142	TRUE	reported	46.6526624
CNPPD1	rs6436124	CNPPD1_bin	2	220041433	C	A	0.63161	6.38E-10	6.180663546	0.28669391	0.04638562	TRUE	reported	38.20060171
CNTNAP2	rs1919692	CNTNAP2_bin	7	148001727	G	A	0.70289	6.04E-46	14.22918915	0.668655417	0.046991815	TRUE	reported	202.4698195
COL9A3	rs66658258	COL9A3_bin	20	61462502	G	C	0.06707	3.49E-09	5.906854062	0.52880305	0.089523636	TRUE	reported	34.89092452
COL9A3	rs6010758	COL9A3_bin	20	61469323	C	T	0.07755	2.83E-11	6.655251261	0.55589575	0.083527387	TRUE	reported	44.29236972
COLCA2	rs12419634	COLCA2_bin	11	111239365	G	C	0.60964	1.59E-24	10.22134021	-0.461044122	0.045106034	TRUE	reported	104.475797
COMMD6	rs12869081	COMMD6_bin	13	76100090	G	A	0.15421	2.50E-58	16.10136477	-0.944173909	0.058639371	TRUE	reported	259.2539511
CORO1B	rs1638557	CORO1B_bin	11	67215988	C	G	0.40719	1.30E-08	5.686541439	-0.259358098	0.045609111	TRUE	reported	32.33675311
CORO1C	rs10746129	CORO1C_bin	12	109091089	T	C	0.45232	3.01E-31	11.62674019	0.510083441	0.043871578	TRUE	reported	135.1810884
COTL1	rs934166	COTL1_bin	16	84631300	A	G	0.5397	6.58E-09	5.801396697	0.260734402	0.044943384	TRUE	reported	33.65620428
COX6B1	rs61218414	COX6B1_bin	19	36171716	T	C	0.47562	9.19E-15	7.750021081	-0.345309299	0.044555917	TRUE	reported	60.06282779
CPNE1	rs60646509	CPNE1_bin	20	34303409	T	G	0.09292	3.28E-11	6.633601213	-0.510498927	0.076956529	TRUE	reported	44.00466555
CRYBB2	rs6004662	CRYBB2_bin	22	25862124	G	A	0.07203	4.44E-34	12.17094691	1.02463508	0.084186965	TRUE	reported	148.1319482
CSTB	rs35285321	CSTB_bin	21	45201832	G	A	0.3106	1.56E-60	16.41246913	-0.749278843	0.045653024	TRUE	reported	269.36914
CTA-14H9.5	rs58616630	CTA-14H9.5_bin	6	27474715	A	G	0.09661	2.03E-15	7.939341563	-0.597542064	0.075263428	TRUE	reported	63.03314486
CTA-29F11.1	rs12389	CTA-29F11.1_bin	22	47158179	G	A	0.36172	2.58E-17	8.463945966	-0.390814507	0.046174031	TRUE	reported	71.63838263
CTC-524C5.2	rs1050456	CTC-524C5.2_bin	17	5336188	A	G	0.21625	2.64E-20	9.232576711	0.495858806	0.053707521	TRUE	reported	85.24047218
CTD-2007H13.3	rs161947	CTD-2007H13.3_bin	5	98268572	C	T	0.21681	4.31E-14	7.551189343	-0.408069883	0.054040478	TRUE	reported	57.0204609
CTD-2017D11.1	rs57495058	CTD-2017D11.1_bin	19	24207669	G	A	0.1854	1.07E-09	6.098975533	0.35123848	0.057589751	TRUE	reported	37.19750206
CTD-2368P22.1	rs4801243	CTD-2368P22.1_bin	19	58513807	A	C	0.23414	6.75E-64	16.87610317	0.838755272	0.049700767	TRUE	reported	284.8028585
CTD-2371O3.2	rs12296039	CTD-2371O3.2_bin	11	9458828	A	G	0.49004	9.50E-27	10.70639485	0.470066324	0.043905192	TRUE	reported	114.6268919
CTD-3110H11.1	rs11070770	CTD-3110H11.1_bin	15	50654075	C	T	0.39331	1.16E-20	9.320652826	-0.421714821	0.045245202	TRUE	reported	86.87456956
CTH	rs61778712	CTH_bin	1	71222145	G	A	0.29342	4.15E-48	14.57331022	-0.685641716	0.047047768	TRUE	reported	212.3813694
CTSH	rs3825932	CTSH_bin	15	79235446	T	C	0.67214	6.19E-10	6.185425232	0.294815809	0.047662982	TRUE	reported	38.25948465
CYB5A	rs1790885	CYB5A_bin	18	71908297	G	C	0.70977	3.91E-73	18.08866061	-0.830226382	0.045897615	TRUE	reported	327.1996438
DARS	rs6711493	DARS_bin	2	136692553	A	G	0.13389	6.15E-09	5.812753174	0.382357151	0.06577901	TRUE	reported	33.78809979
DAZAP2	rs7314235	DAZAP2_bin	12	51631781	C	G	0.63788	4.75E-08	5.460419216	-0.254751116	0.046654132	TRUE	reported	29.81617734
DBNDD1	rs11076653	DBNDD1_bin	16	90074001	C	T	0.05803	1.05E-11	6.79911544	0.649360536	0.09550662	TRUE	reported	46.22797096
DCLK2	rs28806288	DCLK2_bin	4	151048211	A	G	0.24511	2.11E-21	9.499416644	0.487675228	0.051337387	TRUE	reported	90.23891638
DCXR	rs111894854	DCXR_bin	17	79998898	A	G	0.1252	6.30E-50	14.85660105	0.959703932	0.064597813	TRUE	reported	220.7185927
DDT	rs5751777	DDT_bin	22	24267047	C	T	0.61785	9.49E-20	9.094606558	0.414098542	0.045532321	TRUE	reported	82.71186718
DDX11	rs4537846	DDX11_bin	12	31213631	C	T	0.44336	1.27E-24	10.24332019	-0.453659845	0.044288359	TRUE	reported	104.9256099
DDX5	rs1991401	DDX5_bin	17	62502435	A	G	0.30884	2.52E-12	7.002448519	-0.338192194	0.048296277	TRUE	reported	49.03428545
DFNA5	rs754555	DFNA5_bin	7	24758753	C	T	0.15952	1.19E-14	7.716582982	0.468995872	0.060777662	TRUE	reported	59.54565285
DHFR	rs2115014	DHFR_bin	5	79899922	C	G	0.6658	4.09E-08	5.486934727	-0.26080056	0.047531194	TRUE	reported	30.10645294
DHRS4	rs147027077	DHRS4_bin	14	24478799	A	T	0.06709	2.62E-08	5.565129236	0.4986376	0.089600363	TRUE	reported	30.97066345
DIEXF	rs598514	DIEXF_bin	1	209994715	C	T	0.58734	2.84E-09	5.940455368	-0.270185033	0.045482209	TRUE	reported	35.28901008
DNAJC15	rs2281778	DNAJC15_bin	13	43597977	C	G	0.22455	2.63E-33	12.02495845	-0.627769927	0.05220558	TRUE	reported	144.5996242
DNASE1L3	rs3772985	DNASE1L3_bin	3	58186719	C	A	0.10977	1.69E-11	6.730633525	-0.480887191	0.071447537	TRUE	reported	45.30142825
DOCK8	rs12156499	DOCK8_bin	9	370199	A	G	0.14292	1.95E-11	6.709810713	0.428217173	0.063819561	TRUE	reported	45.02155957
DRAM2	rs3762374	DRAM2_bin	1	111682118	C	T	0.3077	8.77E-25	10.27897272	0.48990762	0.047661146	TRUE	reported	105.6572804
DSE	rs9488914	DSE_bin	6	116690849	C	T	0.37193	6.11E-10	6.187657383	-0.286446739	0.046293245	TRUE	reported	38.28710383
DSP	rs34704640	DSP_bin	6	7449465	G	A	0.56498	1.77E-52	15.24542339	0.655533986	0.042998739	TRUE	reported	232.4229377
DYNLL2	rs9900038	DYNLL2_bin	17	56169763	A	G	0.74659	3.01E-09	5.931008051	-0.305330677	0.051480402	TRUE	reported	35.1768561
EAF2	rs2331964	EAF2_bin	3	121542898	T	C	0.63443	3.33E-85	19.56099077	-0.834947603	0.042684321	TRUE	reported	382.6323543
EBPL	rs9562915	EBPL_bin	13	50283389	T	C	0.2234	2.43E-15	7.917291352	-0.422675789	0.053386413	TRUE	reported	62.68350325
ECHDC2	rs1242331	ECHDC2_bin	1	53392908	A	G	0.66326	1.12E-13	7.425811087	0.350068651	0.047142143	TRUE	reported	55.1426712
EIF2A	rs13064363	EIF2A_bin	3	150357070	C	T	0.24309	3.60E-09	5.901495383	0.308098632	0.052206875	TRUE	reported	34.82764781
EIF5A	rs66877704	EIF5A_bin	17	7053580	T	C	0.83616	4.75E-11	6.57841365	0.39716376	0.060373789	TRUE	reported	43.27552666
EIF5A	rs7503161	EIF5A_bin	17	7207964	A	C	0.58698	1.20E-160	27.0076887	-1.040663008	0.038532102	TRUE	reported	729.415238
ELOVL5	rs2816355	ELOVL5_bin	6	53107650	C	T	0.55589	1.19E-10	6.440694332	-0.289796682	0.044994634	TRUE	reported	41.48254286
ELP2	rs681757	ELP2_bin	18	33744766	T	G	0.3671	1.39E-15	7.986366786	0.36833252	0.046120161	TRUE	reported	63.78205376
ELP5	rs2074218	ELP5_bin	17	7156186	A	G	0.60201	2.08E-40	13.30812171	-0.587522211	0.044147643	TRUE	reported	177.1061063
ENO1	rs6577536	ENO1_bin	1	8910110	A	G	0.51288	1.17E-09	6.084525361	0.272453569	0.044778114	TRUE	reported	37.02144853
EPSTI1	rs3825511	EPSTI1_bin	13	43566373	A	C	0.73432	3.82E-17	8.418447369	-0.422944794	0.050240237	TRUE	reported	70.87025711
ERAP2	rs27289	ERAP2_bin	5	96346278	G	T	0.56863	6.77E-45	14.05915874	-0.61032206	0.043410994	TRUE	reported	197.6599473
ERICH1	rs6996811	ERICH1_bin	8	606200	G	C	0.54676	1.53E-08	5.657685597	0.254694949	0.045017516	TRUE	reported	32.00940559
EVA1C	rs12627339	EVA1C_bin	21	34279201	A	T	0.28554	2.43E-19	8.992076497	-0.440675099	0.049007045	TRUE	reported	80.85744027
EVI2A	rs2854319	EVI2A_bin	17	29694054	G	C	0.63654	8.63E-28	10.92625205	0.497981281	0.045576587	TRUE	reported	119.3829857
FADS2	rs968567	FADS2_bin	11	61595564	C	T	0.18665	5.61E-19	8.89951151	-0.505796107	0.056834143	TRUE	reported	79.20130424
FAM111A	rs556507	FAM111A_bin	11	58930836	C	A	0.43853	1.87E-10	6.371456139	0.287126875	0.045064561	TRUE	reported	40.59545366
FAM118A	rs136582	FAM118A_bin	22	45774531	T	A	0.1218	4.01E-123	23.5983708	1.423734546	0.0603319	TRUE	reported	556.8831034
FAM167A	rs2618444	FAM167A_bin	8	11338370	A	C	0.25772	1.08E-21	9.568741566	-0.482957286	0.050472393	TRUE	reported	91.5608156
FAM177B	rs4424514	FAM177B_bin	1	222946310	A	G	0.74844	4.44E-31	11.59370612	0.583546779	0.050333066	TRUE	reported	134.4140233
FAM184B	rs10027755	FAM184B_bin	4	17615954	G	C	0.61026	2.29E-116	22.93086556	-0.934480433	0.040752078	TRUE	reported	525.8246078
FAM21A	rs2338050	FAM21A_bin	10	51804949	G	A	0.39186	4.83E-12	6.910465469	0.315973363	0.04572389	TRUE	reported	47.75453301
FAM26F	rs482701	FAM26F_bin	6	116741965	C	T	0.74803	1.44E-11	6.754015708	0.347435081	0.05144126	TRUE	reported	45.61672895
FAM26F	rs117361304	FAM26F_bin	6	116783619	T	G	0.08559	2.66E-69	17.59557123	-1.315789721	0.074779597	TRUE	reported	309.6041248
FAM26F	rs2637679	FAM26F_bin	6	116787664	G	A	0.05671	2.56E-08	5.569127766	0.539744683	0.096917274	TRUE	reported	31.01518423
FAM69B	rs9411221	FAM69B_bin	9	139622646	G	A	0.49078	2.80E-10	6.309312974	0.28227392	0.044739248	TRUE	reported	39.80743081
FANCA	rs34177108	FANCA_bin	16	89893375	C	A	0.26396	2.29E-08	5.588158969	-0.284170636	0.050852282	TRUE	reported	31.22752072
FAR1	rs35766662	FAR1_bin	11	13673313	G	A	0.32132	4.29E-08	5.478498624	0.263041455	0.04801342	TRUE	reported	30.01394708
FCER2	rs12979200	FCER2_bin	19	7758303	A	G	0.47368	1.47E-14	7.690028493	-0.342784072	0.044575137	TRUE	reported	59.13653767
FCRL2	rs7535596	FCRL2_bin	1	157673356	A	G	0.24942	1.82E-11	6.719490719	-0.346871743	0.051621731	TRUE	reported	45.15155569
FCRL3	rs2210913	FCRL3_bin	1	157668993	C	T	0.46904	1.09E-28	11.11233153	0.487648729	0.043883566	TRUE	reported	123.4839094
FCRL5	rs12741984	FCRL5_bin	1	157534818	G	A	0.21253	6.22E-120	23.2855213	1.126940208	0.048396606	TRUE	reported	542.21551
FCRLA	rs57678166	FCRLA_bin	1	161679899	T	C	0.12655	3.51E-13	7.273283153	0.487669093	0.067049375	TRUE	reported	52.90064856
FIGNL1	rs6945253	FIGNL1_bin	7	50501440	T	G	0.5912	1.34E-11	6.764136456	0.307270016	0.045426348	TRUE	reported	45.75354183
FIS1	rs10260707	FIS1_bin	7	100863945	C	G	0.06268	1.58E-14	7.681011962	-0.705318639	0.091826265	TRUE	reported	58.99794461
FKBPL	rs1265159	FKBPL_bin	6	31140047	G	A	0.2495	1.08E-10	6.454802298	-0.333466893	0.051661829	TRUE	reported	41.66447282
FLVCR1-AS1	rs7524203	FLVCR1-AS1_bin	1	213011812	G	C	0.53546	4.19E-14	7.554908868	0.33731868	0.044648941	TRUE	reported	57.0766479
FNBP4	rs10838786	FNBP4_bin	11	47904086	G	A	0.48955	3.15E-11	6.63952403	-0.296739962	0.044692957	TRUE	reported	44.08327935
FUT7	rs7047770	FUT7_bin	9	139930945	G	A	0.65375	2.35E-08	5.584013103	-0.263075867	0.04711233	TRUE	reported	31.18120209
FXYD5	rs28659908	FXYD5_bin	19	35693120	T	C	0.4304	4.44E-12	6.922488236	-0.312056506	0.045078662	TRUE	reported	47.92084295
GAA	rs8077055	GAA_bin	17	78076005	C	A	0.27938	1.99E-08	5.61253964	-0.280355264	0.049951587	TRUE	reported	31.50060163
GALNT2	rs9432148	GALNT2_bin	1	230413313	T	C	0.24513	3.00E-15	7.891096188	0.407961764	0.051698998	TRUE	reported	62.26939843
GALT	rs2812357	GALT_bin	9	34655436	T	C	0.57306	3.97E-08	5.492213878	0.248949594	0.045327731	TRUE	reported	30.16441346
GATM	rs12440038	GATM_bin	15	45706739	A	G	0.24855	1.87E-11	6.715441659	-0.347072603	0.051682766	TRUE	reported	45.09715749
GATS	rs13232115	GATS_bin	7	99670932	T	C	0.27517	4.14E-22	9.667607677	-0.47764444	0.049406684	TRUE	reported	93.46263916
GBP7	rs6659897	GBP7_bin	1	89527757	C	T	0.51165	2.27E-27	10.83823124	-0.475551308	0.043877206	TRUE	reported	117.467258
GCC2	rs2139809	GCC2_bin	2	109045638	T	C	0.58892	1.25E-17	8.548385615	0.385323209	0.045075553	TRUE	reported	73.07489668
GCNT2	rs9295574	GCNT2_bin	6	10531244	G	A	0.43904	4.73E-08	5.461160619	-0.246747024	0.045182158	TRUE	reported	29.8242758
GDI2	rs3736461	GDI2_bin	10	5855403	G	C	0.20625	6.76E-19	8.878704673	-0.485974256	0.054734815	TRUE	reported	78.83139611
GINM1	rs1125	GINM1_bin	6	149979416	G	A	0.35207	1.75E-09	6.01974793	-0.282148528	0.046870489	TRUE	reported	36.23736485
GM2A	rs72794132	GM2A_bin	5	150618993	C	T	0.16845	1.79E-38	12.97077548	0.750560284	0.05786549	TRUE	reported	168.2410189
GNG7	rs10402849	GNG7_bin	19	2695661	C	T	0.20581	1.46E-08	5.666674312	0.314098305	0.055429038	TRUE	reported	32.1111976
GNPTG	rs57890635	GNPTG_bin	16	1411129	C	T	0.22767	1.51E-10	6.404307142	0.341483459	0.053320906	TRUE	reported	41.01514994
GPATCH11	rs6738282	GPATCH11_bin	2	37317457	A	C	0.38965	5.12E-29	11.17978975	0.501858625	0.044889809	TRUE	reported	124.9876981
GPM6A	rs997780	GPM6A_bin	4	176935913	C	A	0.83499	8.39E-16	8.048381609	0.481897103	0.059875032	TRUE	reported	64.77644561
GPR155	rs35155300	GPR155_bin	2	175255983	G	A	0.24551	1.15E-18	8.819094156	0.45392127	0.051470283	TRUE	reported	77.77642104
GRHPR	rs4878690	GRHPR_bin	9	37422656	C	T	0.32454	1.18E-21	9.559812494	0.450760569	0.047151612	TRUE	reported	91.39001471
GS1-124K5.4	rs12670811	GS1-124K5.4_bin	7	65823019	C	A	0.26351	2.14E-08	5.60015016	0.28492668	0.0508784	TRUE	reported	31.36168184
GSTM4	rs2269341	GSTM4_bin	1	110172362	C	T	0.41357	7.74E-14	7.474598832	-0.33808355	0.045230996	TRUE	reported	55.86962774
GSTT1	rs5760147	GSTT1_bin	22	24334948	A	C	0.36441	1.39E-41	13.50888645	-0.605763022	0.044841818	TRUE	reported	182.4900098
GTF2H2	rs28478097	GTF2H2_bin	5	70309998	C	G	0.61527	2.53E-24	10.17638957	-0.460348464	0.045236914	TRUE	reported	103.5589066
GTF2H4	rs41546314	GTF2H4_bin	6	29910378	C	T	0.29303	6.07E-25	10.31426317	0.498399914	0.048321427	TRUE	reported	106.3840244
GTF2H4	rs1264518	GTF2H4_bin	6	30410206	C	T	0.16925	4.52E-12	6.920036105	-0.411912258	0.059524582	TRUE	reported	47.88690003
GTF2H4	rs6922051	GTF2H4_bin	6	31154820	T	C	0.32352	1.21E-18	8.813375744	-0.417343025	0.047353368	TRUE	reported	77.67559203
GTF2H4	rs112056872	GTF2H4_bin	6	31192675	A	T	0.15377	8.64E-14	7.460127428	-0.460689927	0.061753627	TRUE	reported	55.65350135
GYPC	rs10928978	GYPC_bin	2	127419582	G	T	0.60926	4.44E-15	7.841764821	0.357495118	0.045588605	TRUE	reported	61.49327519
HAGHL	rs1406814	HAGHL_bin	16	778024	T	C	0.21438	3.45E-09	5.908567937	0.322409623	0.054566458	TRUE	reported	34.91117481
HCG23	rs3132472	HCG23_bin	6	31386131	G	A	0.13251	2.27E-09	5.976925393	-0.394689803	0.066035591	TRUE	reported	35.72363757
HCG23	rs9266792	HCG23_bin	6	31359176	G	T	0.85418	2.00E-08	5.612069353	-0.356402277	0.063506392	TRUE	reported	31.49532255
HCG27	rs2269710	HCG27_bin	6	30539952	C	T	0.65957	1.42E-08	5.671542533	-0.26821529	0.047291418	TRUE	reported	32.16639503
HCG27	rs9262619	HCG27_bin	6	31022266	G	C	0.27366	4.22E-12	6.929777014	-0.346916259	0.050061677	TRUE	reported	48.02180959
HEATR5B	rs6738282	HEATR5B_bin	2	37317457	A	C	0.38965	5.95E-11	6.544900106	0.299935385	0.045827343	TRUE	reported	42.83571824
HEBP2	rs9484150	HEBP2_bin	6	138699838	G	A	0.06426	9.80E-09	5.734071349	-0.523917869	0.091369262	TRUE	reported	32.87957443
HFE	rs3804114	HFE_bin	6	25602604	C	T	0.26303	2.78E-24	10.16715964	0.508272268	0.04999157	TRUE	reported	103.3711332
HIGD2A	rs13168952	HIGD2A_bin	5	175830600	G	A	0.06705	3.55E-11	6.621850189	-0.591549081	0.0893329	TRUE	reported	43.84889996
HIST1H1B	rs9468317	HIST1H1B_bin	6	28198456	T	C	0.16833	1.67E-53	15.39862983	-0.876300378	0.056907685	TRUE	reported	237.1178018
HIST1H2AB	rs72843784	HIST1H2AB_bin	6	26498758	G	T	0.09411	7.43E-13	7.171359526	-0.54771227	0.076374956	TRUE	reported	51.42839778
HIST1H2AH	rs35111391	HIST1H2AH_bin	6	28103409	G	T	0.07938	7.23E-09	5.785512219	0.479433991	0.082868028	TRUE	reported	33.47215198
HIST1H2AM	rs3118365	HIST1H2AM_bin	6	28839908	G	A	0.10329	6.18E-20	9.141124345	0.664400588	0.072682589	TRUE	reported	83.56015536
HIST1H2BF	rs112510056	HIST1H2BF_bin	6	25505765	G	A	0.1678	1.04E-19	9.084944232	-0.537910317	0.059208984	TRUE	reported	82.53621149
HIST1H2BG	rs13191326	HIST1H2BG_bin	6	27031029	A	G	0.12231	8.90E-10	6.128033221	-0.418555144	0.068301709	TRUE	reported	37.55279155
HIST1H2BJ	rs34158769	HIST1H2BJ_bin	6	26336572	G	A	0.09579	1.95E-16	8.225116285	-0.620688352	0.075462563	TRUE	reported	67.65253706
HIST1H4I	rs67662114	HIST1H4I_bin	6	27932301	G	A	0.09787	3.03E-14	7.597016474	-0.569245901	0.074930192	TRUE	reported	57.7146589
HLA-A	rs2844810	HLA-A_bin	6	29923580	G	C	0.58512	5.11E-26	10.54951693	0.470339125	0.044583949	TRUE	reported	111.2923076
HLA-A	rs1118204	HLA-A_bin	6	30366240	T	C	0.36853	2.30E-10	6.340059063	0.293915531	0.046358485	TRUE	reported	40.19634838
HLA-B	rs2524096	HLA-B_bin	6	31236467	G	T	0.42633	2.06E-60	16.39553458	0.700464694	0.042722895	TRUE	reported	268.8135478
HLA-B	rs7750695	HLA-B_bin	6	31271141	G	A	0.0642	4.38E-10	6.240014096	-0.569517578	0.091268636	TRUE	reported	38.93777631
HLA-B	rs112974895	HLA-B_bin	6	31319462	A	C	0.11276	6.79E-12	6.862085112	-0.48433037	0.070580642	TRUE	reported	47.08821157
HLA-B	rs12174396	HLA-B_bin	6	31374579	A	G	0.07882	1.58E-35	12.44010575	-1.003198146	0.080642252	TRUE	reported	154.7562321
HLA-C	rs2249741	HLA-C_bin	6	31240712	A	C	0.52224	1.15E-31	11.70903498	0.511614426	0.043693987	TRUE	reported	137.1015022
HLA-C	rs9266635	HLA-C_bin	6	31346979	C	T	0.76159	5.33E-09	5.836410397	0.306789528	0.052564763	TRUE	reported	34.06368604
HLA-DPA1	rs2163472	HLA-DPA1_bin	6	32983375	C	T	0.45983	1.05E-44	14.02774213	0.605282358	0.043148951	TRUE	reported	196.7775494
HLA-DPA1	rs1042174	HLA-DPA1_bin	6	33037626	C	G	0.1296	5.77E-15	7.808787261	-0.517225393	0.066236328	TRUE	reported	60.97715818
HLA-DPA1	rs71565360	HLA-DPA1_bin	6	32973303	T	C	0.0907	3.16E-08	5.532301768	-0.43186433	0.078062323	TRUE	reported	30.6063632
HLA-DPB1	rs2163472	HLA-DPB1_bin	6	32983375	C	T	0.45983	5.61E-63	16.75058006	0.7080876	0.042272423	TRUE	reported	280.5819278
HLA-DPB1	rs929	HLA-DPB1_bin	6	33054619	G	A	0.26482	1.59E-25	10.44254302	0.520164327	0.049812036	TRUE	reported	109.046704
HLA-DQA1	rs5002178	HLA-DQA1_bin	6	32611590	G	A	0.6661	8.19E-31	11.54108189	0.534629798	0.046324062	TRUE	reported	133.1965737
HLA-DQA2	rs909267	HLA-DQA2_bin	6	31746548	T	C	0.06413	2.32E-11	6.684145821	-0.60947563	0.091182276	TRUE	reported	44.67780549
HLA-DQA2	rs454875	HLA-DQA2_bin	6	32213008	G	A	0.05194	4.26E-09	5.873752595	-0.592810834	0.100925401	TRUE	reported	34.50096931
HLA-DQA2	rs1391371	HLA-DQA2_bin	6	32603798	A	T	0.20898	1.00E-200	30.91045492	1.372682624	0.04440836	TRUE	reported	955.4562431
HLA-DQA2	rs9461787	HLA-DQA2_bin	6	32612084	A	G	0.0918	2.03E-20	9.260863267	-0.709061944	0.076565426	TRUE	reported	85.76358914
HLA-DQA2	rs3873444	HLA-DQA2_bin	6	32682724	C	T	0.10166	8.53E-09	5.757628425	-0.426841313	0.074134918	TRUE	reported	33.15028537
HLA-DQA2	rs28366293	HLA-DQA2_bin	6	32560711	T	C	0.14336	1.42E-39	13.16393902	0.812509881	0.061722398	TRUE	reported	173.2892895
HLA-DQB1	rs1130034	HLA-DQB1_bin	6	32605274	T	C	0.6043	7.17E-51	15.00159728	-0.655150096	0.043672023	TRUE	reported	225.0479172
HLA-DQB1	rs4713574	HLA-DQB1_bin	6	32627038	C	G	0.40508	3.52E-13	7.273013369	0.330263035	0.045409381	TRUE	reported	52.89672344
HLA-DQB2	rs9272625	HLA-DQB2_bin	6	32608014	T	C	0.5971	2.15E-35	12.41580248	0.550137115	0.044309429	TRUE	reported	154.1521493
HLA-DQB2	rs4713574	HLA-DQB2_bin	6	32627038	C	G	0.40508	5.14E-18	8.650189366	-0.390630966	0.045158661	TRUE	reported	74.82577486
HLA-DRB1	rs9270589	HLA-DRB1_bin	6	32561390	C	T	0.37489	6.84E-63	16.73872352	0.728542888	0.043524399	TRUE	reported	280.1848703
HLA-DRB5	rs13192505	HLA-DRB5_bin	6	32442242	G	A	0.12042	5.82E-12	6.884022309	-0.472178075	0.068590434	TRUE	reported	47.38976258
HLA-DRB5	rs28366319	HLA-DRB5_bin	6	32561495	G	A	0.35477	8.93E-175	28.18499887	1.101612326	0.039085058	TRUE	reported	794.3941764
HLA-DRB5	rs62404117	HLA-DRB5_bin	6	32612417	G	A	0.05854	2.97E-13	7.295781227	-0.692712996	0.094947063	TRUE	reported	53.22842313
HLA-DRB5	rs2844463	HLA-DRB5_bin	6	31615167	G	A	0.11122	1.91E-24	10.20352024	-0.714175763	0.069993076	TRUE	reported	104.1118239
HLA-DRB5	rs440261	HLA-DRB5_bin	6	32198056	A	G	0.23841	2.41E-17	8.472143695	-0.441107999	0.052065689	TRUE	reported	71.77721886
HLA-F	rs9258166	HLA-F_bin	6	29688900	G	C	0.11896	1.61E-08	5.649461753	0.391077689	0.069223885	TRUE	reported	31.91641782
HMBOX1	rs10088428	HMBOX1_bin	8	28909523	C	T	0.25	8.99E-50	14.83279394	-0.732440095	0.04937978	TRUE	reported	220.0117721
HMGB1	rs2149851	HMGB1_bin	13	30945921	T	C	0.49234	1.23E-08	5.695035032	-0.255255216	0.044820658	TRUE	reported	32.43342364
HOPX	rs6554379	HOPX_bin	4	57622222	G	A	0.25517	8.67E-22	9.591637398	0.485638749	0.050631475	TRUE	reported	91.99950793
HOXB2	rs1987164	HOXB2_bin	17	46569052	A	G	0.48755	1.00E-13	7.440632794	0.331626271	0.044569633	TRUE	reported	55.36301574
HSBP1L1	rs9949598	HSBP1L1_bin	18	77753037	G	A	0.83056	2.15E-08	5.599470254	-0.334556696	0.059747919	TRUE	reported	31.35406728
HSD17B11	rs4443241	HSD17B11_bin	4	88288599	T	C	0.72288	1.21E-08	5.698666855	0.285298131	0.050064013	TRUE	reported	32.47480381
HSPA1B	rs536971557	HSPA1B_bin	6	32435515	C	T	0.11216	1.26E-10	6.432334393	-0.455716268	0.070847727	TRUE	reported	41.37492519
HSPBAP1	rs12496363	HSPBAP1_bin	3	122473354	C	T	0.78034	2.12E-63	16.80848265	-0.854923009	0.050862593	TRUE	reported	282.525087
ICA1L	rs11544338	ICA1L_bin	2	203632510	T	C	0.56847	2.37E-15	7.920178353	-0.355583579	0.044895906	TRUE	reported	62.72922379
IFITM3	rs7942247	IFITM3_bin	11	316349	G	A	0.52093	2.95E-11	6.648983337	0.297348987	0.04472097	TRUE	reported	44.20898021
IFNG-AS1	rs12832728	IFNG-AS1_bin	12	68420403	G	A	0.5527	6.37E-15	7.796409559	-0.348842864	0.04474404	TRUE	reported	60.784003
IGFLR1	rs3848662	IGFLR1_bin	19	36216056	G	T	0.14036	1.69E-09	6.025311115	-0.388302461	0.064445213	TRUE	reported	36.30437456
IGLL5	rs364790	IGLL5_bin	22	23244310	A	G	0.44447	7.55E-15	7.774890705	0.348125189	0.044775573	TRUE	reported	60.4489264
IL4R	rs7195219	IL4R_bin	16	27277056	G	A	0.34646	1.94E-08	5.617015567	-0.264568145	0.047101195	TRUE	reported	31.55086375
INSIG1	rs28637746	INSIG1_bin	7	155086647	T	C	0.57207	1.70E-10	6.386670552	0.288629203	0.045192436	TRUE	reported	40.78956154
IRAK3	rs2701652	IRAK3_bin	12	66580877	C	G	0.72121	2.81E-10	6.30893272	-0.314681923	0.049878789	TRUE	reported	39.80263182
ISCU	rs10778643	ISCU_bin	12	108939901	T	A	0.86322	3.44E-12	6.958632045	-0.451948346	0.064947872	TRUE	reported	48.4225605
ITGB2	rs760462	ITGB2_bin	21	46328099	T	C	0.83624	1.34E-72	18.02091283	-1.015041181	0.056325736	TRUE	reported	324.7533008
ITGB3BP	rs6697508	ITGB3BP_bin	1	63893394	A	G	0.68998	2.52E-14	7.620802692	-0.366829353	0.048135265	TRUE	reported	58.07663237
ITM2B	rs198634	ITM2B_bin	13	48913423	C	T	0.24787	2.59E-10	6.321646962	0.327445845	0.051797553	TRUE	reported	39.96322066
ITM2C	rs62195291	ITM2C_bin	2	231746739	C	G	0.08964	2.69E-12	6.993036089	-0.546251281	0.078113608	TRUE	reported	48.90255396
JUP	rs4606765	JUP_bin	17	39917325	A	C	0.75428	8.79E-11	6.48636462	-0.336783072	0.051921699	TRUE	reported	42.07292613
JUP	rs4796703	JUP_bin	17	39950674	A	G	0.92562	1.49E-16	8.257124564	-0.698799949	0.084629939	TRUE	reported	68.18010623
KANSL1-AS1	rs55938136	KANSL1-AS1_bin	17	43798360	A	G	0.2276	2.50E-90	20.15360179	0.982554352	0.048753288	TRUE	reported	406.1676649
KANSL1-AS1	rs199448	KANSL1-AS1_bin	17	44809001	A	G	0.21886	1.01E-93	20.53693536	1.011559716	0.049255631	TRUE	reported	421.765719
KB-226F1.1	rs2097433	KB-226F1.1_bin	22	24296894	A	G	0.5679	2.51E-22	9.718533468	-0.432782115	0.044531628	TRUE	reported	94.44989185
KDELR2	rs6796	KDELR2_bin	7	6502367	T	C	0.28939	3.85E-17	8.417483794	-0.411908202	0.048934838	TRUE	reported	70.85403211
KIAA0040	rs2269650	KIAA0040_bin	1	175129691	G	T	0.35157	1.47E-36	12.62826776	0.574051062	0.045457625	TRUE	reported	159.4731476
KIAA1841	rs12713432	KIAA1841_bin	2	61265970	A	G	0.21809	6.31E-10	6.182449959	-0.334983717	0.054183005	TRUE	reported	38.22268749
KRT10	rs56261283	KRT10_bin	17	38961725	G	A	0.13758	1.22E-12	7.10280492	0.459946117	0.064755561	TRUE	reported	50.44983767
KTN1	rs12588172	KTN1_bin	14	56159354	T	C	0.34384	1.70E-10	6.386044532	-0.300625944	0.047075454	TRUE	reported	40.78156433
KYNU	rs351696	KYNU_bin	2	143705360	G	A	0.4521	2.51E-12	7.002657668	0.313952825	0.044833382	TRUE	reported	49.03721403
L3HYPDH	rs3742645	L3HYPDH_bin	14	59931840	G	T	0.3625	2.21E-09	5.981334074	-0.278569002	0.046573055	TRUE	reported	35.77635761
L3MBTL3	rs6569648	L3MBTL3_bin	6	130349119	C	T	0.74753	9.90E-20	9.090038127	-0.462949719	0.050929348	TRUE	reported	82.62879454
LA16c-358B7.3	rs11647760	LA16c-358B7.3_bin	16	1367610	C	A	0.59304	3.74E-15	7.86318501	-0.355996156	0.045273786	TRUE	reported	61.8296787
LAMB1	rs1131398	LAMB1_bin	7	107569517	A	G	0.41596	4.62E-32	11.78588234	-0.521652396	0.044260784	TRUE	reported	138.9070244
LAMTOR4	rs3807479	LAMTOR4_bin	7	99716901	C	G	0.57143	9.69E-12	6.811020591	-0.30731253	0.045119894	TRUE	reported	46.39000237
LARGE	rs5749579	LARGE_bin	22	33617801	T	C	0.23445	2.21E-61	16.53055102	0.823512148	0.049817586	TRUE	reported	273.2591176
LCN8	rs7041806	LCN8_bin	9	139648298	G	A	0.15272	2.08E-174	28.15496511	1.46419041	0.052004696	TRUE	reported	792.7020696
LGALS9	rs4239242	LGALS9_bin	17	25974258	T	C	0.35388	3.72E-09	5.896347021	-0.276145833	0.046833375	TRUE	reported	34.76690865
LHPP	rs2124161	LHPP_bin	10	126242997	T	C	0.43551	3.59E-08	5.509909921	0.2491399	0.045216692	TRUE	reported	30.35910738
LIMD1	rs2673023	LIMD1_bin	3	45711367	T	C	0.74267	5.64E-42	13.57495538	-0.66983828	0.049343682	TRUE	reported	184.2794128
LIMS2	rs10174611	LIMS2_bin	2	128381154	G	A	0.3749	8.35E-22	9.595495052	-0.437512843	0.045595651	TRUE	reported	92.07352506
LINC00339	rs2501281	LINC00339_bin	1	22364958	A	C	0.70592	8.41E-10	6.137078662	0.301420032	0.049114579	TRUE	reported	37.66373381
LINC00926	rs2248534	LINC00926_bin	15	57597961	T	G	0.29756	5.27E-21	9.403556173	0.454416574	0.048323907	TRUE	reported	88.42686871
LINC00954	rs13034115	LINC00954_bin	2	20077653	C	G	0.1493	7.08E-10	6.164396435	-0.387040434	0.062786428	TRUE	reported	37.99978362
LINC00969	rs3827561	LINC00969_bin	3	195674257	C	G	0.39941	3.96E-21	9.433654614	0.42547445	0.045101762	TRUE	reported	88.99384139
LONP2	rs8053839	LONP2_bin	16	48390512	G	T	0.54217	1.29E-13	7.407675791	0.331276191	0.044720666	TRUE	reported	54.87365934
LRRC16A	rs9461158	LRRC16A_bin	6	25401017	A	G	0.39669	6.26E-21	9.385530201	-0.42389065	0.045164273	TRUE	reported	88.08817788
LRRC25	rs1985157	LRRC25_bin	19	18513594	T	C	0.40357	2.10E-08	5.603778672	-0.256007528	0.045684804	TRUE	reported	31.40233484
LRRC37A2	rs2435207	LRRC37A2_bin	17	44058928	G	A	0.30442	7.04E-10	6.165212758	-0.299792472	0.04862646	TRUE	reported	38.00984846
LRRC61	rs2098053	LRRC61_bin	7	150043205	G	A	0.24813	1.49E-08	5.663092664	0.293819022	0.051883139	TRUE	reported	32.07061812
LSM7	rs12976273	LSM7_bin	19	2326902	G	A	0.6101	2.20E-23	9.963735661	0.450106746	0.045174497	TRUE	reported	99.276028
LST1	rs2507960	LST1_bin	6	31569704	G	A	0.1544	2.79E-09	5.943372045	-0.368303198	0.061968727	TRUE	reported	35.32367094
LTA4H	rs2300557	LTA4H_bin	12	96427293	C	T	0.08144	2.75E-16	8.183596046	-0.66461859	0.081213514	TRUE	reported	66.97124383
LY6G5C	rs1634741	LY6G5C_bin	6	31283886	T	C	0.27126	1.07E-21	9.570199289	-0.475171727	0.049651184	TRUE	reported	91.58871489
LY6G5C	rs3135041	LY6G5C_bin	6	31555657	A	G	0.34699	9.34E-11	6.477291119	-0.304174927	0.046960206	TRUE	reported	41.95530072
LY86	rs977785	LY86_bin	6	6588881	A	C	0.72816	3.54E-63	16.77791161	0.794313783	0.047342828	TRUE	reported	281.4983176
LY9	rs1412849	LY9_bin	1	160835587	G	A	0.19874	9.61E-09	5.737416907	-0.322129783	0.056145438	TRUE	reported	32.91795231
LY96	rs16938755	LY96_bin	8	74904136	T	C	0.13546	7.23E-16	8.066499235	0.523837436	0.064939873	TRUE	reported	65.06840994
MACROD2	rs6110879	MACROD2_bin	20	16018957	G	A	0.3799	2.16E-11	6.694745194	0.308107132	0.046022234	TRUE	reported	44.81961383
MACROD2	rs2224735	MACROD2_bin	20	16094380	C	G	0.59272	4.30E-13	7.245790506	-0.328778288	0.045375075	TRUE	reported	52.50148017
2-Mar	rs6697965	2-Mar_bin	1	220943801	T	C	0.2147	6.65E-11	6.52834044	0.35534016	0.054430397	TRUE	reported	42.61922844
MBOAT1	rs1327665	MBOAT1_bin	6	20210374	C	A	0.51312	1.63E-10	6.392587866	0.28597275	0.044735052	TRUE	reported	40.86517945
MBP	rs34070985	MBP_bin	18	74733516	C	T	0.36506	5.90E-09	5.819658513	-0.270762249	0.046525453	TRUE	reported	33.8684253
MDGA1	rs9349050	MDGA1_bin	6	37663624	T	C	0.51288	8.88E-24	10.05331127	-0.442953709	0.044060479	TRUE	reported	101.069067
MDM4	rs11801289	MDM4_bin	1	204528969	G	C	0.67525	4.20E-29	11.19732361	-0.523406795	0.04674392	TRUE	reported	125.3800541
MED16	rs1651891	MED16_bin	19	868620	G	A	0.24698	3.66E-11	6.617137508	0.342833209	0.051809896	TRUE	reported	43.78650954
METTL8	rs36140780	METTL8_bin	2	172230563	C	T	0.2367	4.16E-55	15.63563269	-0.781832864	0.050003276	TRUE	reported	244.4730141
MFF	rs11687981	MFF_bin	2	228185544	C	T	0.80292	6.17E-10	6.185904228	0.347936844	0.056246723	TRUE	reported	38.26541164
MGMT	rs12254582	MGMT_bin	10	131279791	A	G	0.3029	3.26E-12	6.966084668	-0.338311793	0.048565559	TRUE	reported	48.52633476
MGST3	rs4147596	MGST3_bin	1	165601365	T	C	0.48706	2.79E-43	13.79355792	-0.594407651	0.043093135	TRUE	reported	190.2622384
MILR1	rs35528570	MILR1_bin	17	62580234	A	G	0.41011	1.44E-12	7.08052393	0.321128287	0.045353746	TRUE	reported	50.1338201
MLTK	rs4338932	MLTK_bin	2	174019112	C	G	0.83119	6.79E-11	6.525216197	0.389336818	0.059666501	TRUE	reported	42.57844625
MPHOSPH6	rs2967375	MPHOSPH6_bin	16	82211418	A	G	0.73165	2.37E-08	5.582724996	-0.282410381	0.050586475	TRUE	reported	31.16681895
MRPL21	rs564849	MRPL21_bin	11	68621440	C	T	0.29982	5.15E-12	6.901276383	-0.33621621	0.048717975	TRUE	reported	47.62761563
MRPL34	rs4430871	MRPL34_bin	19	17366278	T	C	0.5889	2.34E-08	5.584522731	-0.254405352	0.045555433	TRUE	reported	31.18689435
MRPL42	rs7302896	MRPL42_bin	12	93904529	A	G	0.16934	6.24E-09	5.810235396	0.347019164	0.059725491	TRUE	reported	33.75883577
MRPL53	rs6546907	MRPL53_bin	2	74678921	T	C	0.13471	1.54E-11	6.743980753	-0.441159858	0.06541535	TRUE	reported	45.48127571
MRPS18C	rs6535473	MRPS18C_bin	4	84364808	T	C	0.48703	6.61E-09	5.800481692	0.259958403	0.044816692	TRUE	reported	33.64558826
MSH5	rs2853915	MSH5_bin	6	31275289	A	C	0.41892	3.37E-12	6.961188932	-0.314871224	0.045232392	TRUE	reported	48.45815056
MSH5	rs9501374	MSH5_bin	6	31332332	C	T	0.21832	1.85E-08	5.625753833	-0.305213117	0.054252839	TRUE	reported	31.6491062
MSMP	rs1322045	MSMP_bin	9	35754500	G	A	0.6669	1.96E-10	6.36430646	0.301954504	0.047444997	TRUE	reported	40.50439755
MTSS1	rs59676492	MTSS1_bin	8	125658126	C	A	0.07151	4.18E-09	5.876805267	-0.510780971	0.086914735	TRUE	reported	34.53683995
MTUS1	rs415226	MTUS1_bin	8	17896138	T	A	0.74845	2.98E-57	15.94709414	0.779271877	0.048866074	TRUE	reported	254.309808
MXRA7	rs113137369	MXRA7_bin	17	74699440	G	A	0.07456	1.31E-10	6.426098187	-0.546942124	0.085112631	TRUE	reported	41.29473795
MYBL2	rs390076	MYBL2_bin	20	42309916	C	G	0.83933	6.77E-50	14.85181679	-0.864640039	0.058217796	TRUE	reported	220.5764614
MYH11	rs16967494	MYH11_bin	16	15820863	C	T	0.27882	3.89E-22	9.673839194	0.475999227	0.04920479	TRUE	reported	93.58316513
MYLIP	rs2066399	MYLIP_bin	6	15880540	G	A	0.82432	7.26E-10	6.16029254	-0.362227755	0.058800415	TRUE	reported	37.94920358
MYO1E	rs4775163	MYO1E_bin	15	59695482	C	T	0.52283	2.47E-08	5.575572979	-0.250217914	0.044877525	TRUE	reported	31.08701361
MYO7B	rs2248754	MYO7B_bin	2	128375722	C	T	0.37394	4.95E-24	10.11078287	-0.460070806	0.045502985	TRUE	reported	102.2279323
MZT2A	rs10171879	MZT2A_bin	2	132247549	C	T	0.18	1.13E-34	12.28245562	0.695370025	0.056614902	TRUE	reported	150.8587177
MZT2A	rs13421424	MZT2A_bin	2	132330176	A	G	0.10667	3.37E-09	5.912377628	-0.428898233	0.072542429	TRUE	reported	34.956209
NAA38	rs11979012	NAA38_bin	7	117813337	C	A	0.66812	8.42E-18	8.593717842	-0.40467897	0.047090093	TRUE	reported	73.85198547
NAAA	rs11732759	NAAA_bin	4	76856440	T	A	0.43862	3.71E-11	6.615324586	0.297870838	0.045027396	TRUE	reported	43.76251885
NAP1L1	rs10785228	NAP1L1_bin	12	76473721	A	C	0.82239	1.29E-17	8.544609656	-0.495859988	0.058031906	TRUE	reported	73.01035524
NAPRT1	rs9657360	NAPRT1_bin	8	144676862	C	T	0.79196	3.24E-29	11.22030096	0.605000289	0.053920148	TRUE	reported	125.8951539
NCF4	rs10854694	NCF4_bin	22	37256476	G	A	0.45909	1.36E-08	5.678603342	0.255357122	0.044968297	TRUE	reported	32.24653601
NDUFA3	rs76992175	NDUFA3_bin	19	54621282	T	C	0.10733	5.33E-11	6.561522926	0.473724818	0.072197388	TRUE	reported	43.05358337
NDUFA6	rs7364180	NDUFA6_bin	22	42218856	A	G	0.28186	1.70E-08	5.639657077	0.280929843	0.049813285	TRUE	reported	31.80573143
NEK8	rs2043032	NEK8_bin	17	27136692	A	G	0.21469	2.70E-12	6.992665979	-0.380015304	0.054344839	TRUE	reported	48.89737677
NFKBIZ	rs635268	NFKBIZ_bin	3	101602063	G	A	0.81303	2.38E-08	5.581548097	-0.320888224	0.0574909	TRUE	reported	31.15367926
NKX6-3	rs7010327	NKX6-3_bin	8	41480509	G	A	0.44565	5.86E-49	14.7064354	0.633237521	0.043058532	TRUE	reported	216.2792434
NME1	rs7207370	NME1_bin	17	49231180	A	G	0.39056	4.19E-16	8.133057602	0.370370012	0.04553884	TRUE	reported	66.14662708
NME4	rs77371232	NME4_bin	16	447561	A	T	0.42615	2.68E-35	12.39803067	0.544926831	0.043952693	TRUE	reported	153.7111618
NMI	rs55775354	NMI_bin	2	152118271	G	A	0.46557	8.51E-12	6.829702778	0.305700639	0.04476046	TRUE	reported	46.64484034
NMRAL1	rs917306	NMRAL1_bin	16	4440745	C	G	0.05132	2.58E-08	5.567497268	-0.565603969	0.101590345	TRUE	reported	30.99702591
NMRK1	rs3752955	NMRK1_bin	9	77684690	A	C	0.55848	6.95E-10	6.167149621	-0.27789814	0.045061034	TRUE	reported	38.03373479
NOMO1	rs7405130	NOMO1_bin	16	15147725	T	C	0.85066	3.57E-13	7.270749807	0.454738793	0.06254359	TRUE	reported	52.86380231
NQO2	rs9503373	NQO2_bin	6	3042606	C	G	0.80376	6.20E-13	7.196032033	-0.404020841	0.056144948	TRUE	reported	51.78287617
NSA2	rs72764687	NSA2_bin	5	74151336	G	C	0.13101	5.26E-34	12.1571103	0.784288142	0.064512711	TRUE	reported	147.7953303
NSUN4	rs72677602	NSUN4_bin	1	46837487	G	A	0.28429	1.23E-09	6.07575526	0.30147711	0.049619693	TRUE	reported	36.9148018
NT5C3A	rs10951371	NT5C3A_bin	7	33092349	A	G	0.71027	2.82E-12	6.986180474	-0.343657695	0.04919107	TRUE	reported	48.80671826
NT5C3B	rs11079016	NT5C3B_bin	17	39976024	G	A	0.16292	2.01E-12	7.034008911	0.424965093	0.060415774	TRUE	reported	49.47728143
NT5DC3	rs4964605	NT5DC3_bin	12	104224284	G	C	0.14889	4.01E-14	7.560821737	0.472954991	0.062553385	TRUE	reported	57.16602485
NT5E	rs6942065	NT5E_bin	6	86168265	G	A	0.15184	1.41E-23	10.00737824	-0.614276354	0.061382346	TRUE	reported	100.1476193
NTPCR	rs9424513	NTPCR_bin	1	233074916	T	C	0.2325	3.54E-09	5.904385918	0.313006727	0.053012579	TRUE	reported	34.86177353
NUDT2	rs61573237	NUDT2_bin	9	34346282	C	T	0.15096	3.25E-24	10.15175492	0.624172332	0.06148418	TRUE	reported	103.0581297
OPTN	rs57057378	OPTN_bin	10	13160035	G	A	0.30062	2.34E-16	8.203148338	-0.397356994	0.048439572	TRUE	reported	67.29164247
ORMDL3	rs8067378	ORMDL3_bin	17	38051348	A	G	0.50822	1.79E-50	14.94070432	-0.638508683	0.042736184	TRUE	reported	223.2246414
OSTF1	rs10869496	OSTF1_bin	9	77700084	C	A	0.41142	1.31E-17	8.543234834	-0.38505159	0.045070936	TRUE	reported	72.98686126
P2RX5	rs486474	P2RX5_bin	17	3557495	A	G	0.48343	4.03E-09	5.883109239	0.26365303	0.044815253	TRUE	reported	34.61097459
PARK7	rs6700772	PARK7_bin	1	8087469	C	G	0.3955	8.51E-10	6.135144918	0.280786972	0.045766967	TRUE	reported	37.64000236
PARP14	rs13071069	PARP14_bin	3	122440065	C	T	0.07146	9.98E-17	8.305003336	-0.715796545	0.086188592	TRUE	reported	68.97308059
PCBP2	rs10876431	PCBP2_bin	12	53730160	G	A	0.07578	1.13E-08	5.70956702	-0.483411728	0.084666968	TRUE	reported	32.59915553
PCSK7	rs111765459	PCSK7_bin	11	117083373	T	C	0.20803	5.72E-09	5.824837943	0.321439267	0.055184242	TRUE	reported	33.92873713
PEX11A	rs11631930	PEX11A_bin	15	90873264	C	T	0.18206	1.23E-19	9.066437387	-0.519879668	0.057341119	TRUE	reported	82.20028781
PEX6	rs9471972	PEX6_bin	6	42915021	G	A	0.5397	1.54E-13	7.383906977	0.330108156	0.044706435	TRUE	reported	54.52208181
PGBD1	rs3117425	PGBD1_bin	6	29260431	C	T	0.1052	5.72E-16	8.095089372	-0.586286176	0.072424917	TRUE	reported	65.53047197
PHF11	rs7992294	PHF11_bin	13	50100756	T	C	0.52932	1.71E-08	5.638626549	0.253173969	0.044899936	TRUE	reported	31.79410881
PI4K2B	rs60527077	PI4K2B_bin	4	25161539	G	A	0.09701	1.19E-10	6.441027157	-0.486525225	0.075535348	TRUE	reported	41.48683036
PILRB	rs6953749	PILRB_bin	7	100000941	C	T	0.19914	5.11E-22	9.646079011	0.533019324	0.055257615	TRUE	reported	93.0468416
PINLYP	rs397706	PINLYP_bin	19	44488085	A	G	0.41777	8.91E-29	11.1305572	0.494190903	0.044399476	TRUE	reported	123.8893014
PKHD1L1	rs1457283	PKHD1L1_bin	8	110486627	A	G	0.39418	2.24E-48	14.61542917	0.640509652	0.043824211	TRUE	reported	213.61077
PKIG	rs1061662	PKIG_bin	20	43243545	C	T	0.15534	5.97E-31	11.56819702	-0.697589189	0.060302326	TRUE	reported	133.8231827
PLEK	rs61142289	PLEK_bin	2	68580439	T	C	0.1369	1.62E-10	6.393893062	-0.41591026	0.065048048	TRUE	reported	40.88186794
PLTP	rs3091649	PLTP_bin	20	44537697	G	A	0.54426	1.76E-13	7.365593534	-0.329565975	0.044743981	TRUE	reported	54.2519674
PNRC2	rs6424145	PNRC2_bin	1	24375689	G	C	0.49841	1.69E-18	8.77603992	-0.38889427	0.044313184	TRUE	reported	77.01887598
PODXL2	rs813633	PODXL2_bin	3	127391018	A	G	0.77806	3.41E-08	5.519103696	-0.297754968	0.053949877	TRUE	reported	30.46050611
POLM	rs28382621	POLM_bin	7	44122613	C	G	0.09001	5.78E-13	7.205612604	0.561383574	0.077909208	TRUE	reported	51.92085353
POLR1D	rs2232669	POLR1D_bin	13	28195495	C	T	0.12947	1.51E-30	11.48832809	0.747819159	0.06509382	TRUE	reported	131.9816817
POLR2J3	rs9632725	POLR2J3_bin	7	102388923	T	C	0.1592	6.20E-10	6.185167732	0.378258977	0.061155816	TRUE	reported	38.25629932
POLR2J3	rs6971245	POLR2J3_bin	7	102108012	G	C	0.05283	4.42E-08	5.473074694	0.548589764	0.100234291	TRUE	reported	29.95454687
POMZP3	rs60701917	POMZP3_bin	7	76226733	G	T	0.21317	1.05E-16	8.298951465	0.449896212	0.054211211	TRUE	reported	68.87259635
PPA1	rs12355080	PPA1_bin	10	71963608	G	A	0.33088	6.31E-45	14.06414285	0.642614582	0.045691699	TRUE	reported	197.8001142
PPDPF	rs72629024	PPDPF_bin	20	62152519	C	G	0.15221	1.43E-64	16.96737881	-0.993342086	0.058544228	TRUE	reported	287.8919393
PPIA	rs13240323	PPIA_bin	7	44816785	G	A	0.38778	2.60E-20	9.234335096	-0.419042009	0.045378688	TRUE	reported	85.27294377
PPIL3	rs7559150	PPIL3_bin	2	201754063	T	C	0.2311	2.15E-21	9.497461512	-0.497545501	0.052387209	TRUE	reported	90.2017751
PRKD3	rs12712528	PRKD3_bin	2	37461139	A	G	0.51098	2.23E-10	6.344655087	-0.283843109	0.044737358	TRUE	reported	40.25464902
PRR4	rs73066852	PRR4_bin	12	11276541	A	G	0.1523	1.13E-12	7.113517327	0.441581373	0.062076375	TRUE	reported	50.60212964
PRR7-AS1	rs2731670	PRR7-AS1_bin	5	176848019	A	C	0.55873	2.58E-22	9.715839115	0.431647736	0.044427221	TRUE	reported	94.39753165
PRRT1	rs2269711	PRRT1_bin	6	31141612	A	T	0.64919	1.97E-10	6.36374836	0.298194748	0.04685835	TRUE	reported	40.4972932
PSMD5-AS1	rs10818451	PSMD5-AS1_bin	9	123142848	C	T	0.17529	6.01E-09	5.816567194	0.342673557	0.058913367	TRUE	reported	33.83245377
PSMD5-AS1	rs10760117	PSMD5-AS1_bin	9	123586737	T	G	0.59108	6.33E-143	25.45428882	-1.000512032	0.039306226	TRUE	reported	647.9208232
PTPLAD2	rs67375304	PTPLAD2_bin	9	21013478	C	G	0.18334	3.78E-32	11.80271809	0.665358918	0.056373364	TRUE	reported	139.3041522
PTPN4	rs13015818	PTPN4_bin	2	120523762	C	T	0.70167	1.22E-09	6.077424742	0.297307485	0.048919978	TRUE	reported	36.93509158
RABAC1	rs1965727	RABAC1_bin	19	42452305	A	C	0.65211	1.01E-21	9.576099086	0.443816757	0.0463463	TRUE	reported	91.70167202
RAC1	rs836549	RAC1_bin	7	6439945	A	G	0.49202	9.34E-18	8.581854516	0.380658988	0.044356262	TRUE	reported	73.64822718
RAD51C	rs62084384	RAD51C_bin	17	57126842	G	A	0.21867	2.40E-08	5.580414802	0.302617739	0.054228539	TRUE	reported	31.1410288
RASGRP3	rs10186362	RASGRP3_bin	2	33751664	C	T	0.08515	4.52E-20	9.174919165	0.727030905	0.079241124	TRUE	reported	84.17914116
RBM26	rs4885625	RBM26_bin	13	79864490	T	G	0.5016	1.20E-11	6.780557733	-0.302833316	0.044662007	TRUE	reported	45.97596289
RBM6	rs7613875	RBM6_bin	3	49971514	C	A	0.55387	3.80E-11	6.61168013	-0.297188511	0.044949015	TRUE	reported	43.71431463
RCSD1	rs11584355	RCSD1_bin	1	167549747	C	T	0.38443	6.98E-18	8.615290108	0.392671367	0.045578427	TRUE	reported	74.22322203
REL	rs12989427	REL_bin	2	61137506	G	A	0.16928	3.24E-26	10.59217578	0.620324878	0.058564443	TRUE	reported	112.1941889
REV3L	rs240970	REV3L_bin	6	111636182	C	T	0.72273	1.80E-10	6.37744374	0.318564097	0.049951691	TRUE	reported	40.67178813
RGS1	rs1547624	RGS1_bin	1	192543837	A	T	0.82077	4.83E-12	6.910355715	-0.402156326	0.058196183	TRUE	reported	47.75301616
RHBDF2	rs3809694	RHBDF2_bin	17	74475975	C	A	0.46573	6.99E-12	6.857881693	0.306925182	0.0447551	TRUE	reported	47.03054163
RIC3	rs73409635	RIC3_bin	11	8122932	C	A	0.0697	7.93E-10	6.146413011	-0.540134753	0.087878044	TRUE	reported	37.7783929
RNASE6	rs8003799	RNASE6_bin	14	21178988	T	A	0.52194	3.27E-60	16.36736985	-0.692452062	0.042306862	TRUE	reported	267.8907993
RNGTT	rs2756370	RNGTT_bin	6	89326244	A	T	0.14677	9.75E-22	9.579483108	-0.597557585	0.062378896	TRUE	reported	91.76649799
RP1-29C18.10	rs5770622	RP1-29C18.10_bin	22	50051548	T	G	0.68218	1.92E-41	13.484971	-0.625095165	0.046354951	TRUE	reported	181.84444
RP1-3J17.3	rs9450302	RP1-3J17.3_bin	6	86289673	C	T	0.62172	3.71E-45	14.10169204	-0.624997676	0.044320758	TRUE	reported	198.8577157
RP1-3J17.3	rs3812139	RP1-3J17.3_bin	6	86196990	C	G	0.10619	1.37E-12	7.086950836	0.513137627	0.072405981	TRUE	reported	50.22487204
RP1-3J17.3	rs184332	RP1-3J17.3_bin	6	86113775	A	G	0.66227	3.57E-08	5.511095534	-0.261252297	0.047404785	TRUE	reported	30.37217354
RP11-1070N10.3	rs179145	RP11-1070N10.3_bin	14	95983975	G	A	0.35916	2.59E-09	5.955599202	-0.277951711	0.046670654	TRUE	reported	35.46916218
RP11-108M9.4	rs3901404	RP11-108M9.4_bin	1	16764703	A	T	0.41732	1.18E-08	5.702895432	0.259139213	0.045439938	TRUE	reported	32.52301584
RP11-111A22.1	rs12913296	RP11-111A22.1_bin	15	40844222	G	A	0.45247	2.34E-118	23.12950352	0.921592718	0.039844898	TRUE	reported	534.9739441
RP11-138A9.1	rs205778	RP11-138A9.1_bin	7	130644543	A	G	0.89327	1.01E-10	6.464817088	0.468045175	0.072398827	TRUE	reported	41.79386017
RP11-139H15.1	rs11629613	RP11-139H15.1_bin	15	55577303	T	C	0.1088	1.90E-09	6.006291904	0.431817525	0.071894196	TRUE	reported	36.07554204
RP11-254F7.2	rs76958402	RP11-254F7.2_bin	2	10180354	G	A	0.12709	5.62E-09	5.827796397	0.391915626	0.067249368	TRUE	reported	33.9632111
RP11-298J20.3	rs2114834	RP11-298J20.3_bin	10	126650186	A	G	0.74825	8.28E-56	15.73816743	-0.770104378	0.048932278	TRUE	reported	247.6899103
RP11-299J3.8	rs79493664	RP11-299J3.8_bin	3	122109546	T	A	0.17164	3.74E-08	5.502619854	-0.327179083	0.059458784	TRUE	reported	30.27882483
RP11-326C3.11	rs11246065	RP11-326C3.11_bin	11	324170	A	G	0.35125	3.38E-10	6.280337561	0.294280265	0.046857396	TRUE	reported	39.44264012
RP11-326C3.12	rs11246068	RP11-326C3.12_bin	11	327334	C	T	0.25041	1.56E-09	6.038432294	0.311989293	0.051667267	TRUE	reported	36.46266443
RP11-328M4.2	rs4317403	RP11-328M4.2_bin	6	40971173	C	T	0.206	2.06E-34	12.23349668	0.658127961	0.053797208	TRUE	reported	149.658439
RP11-345J4.5	rs144208959	RP11-345J4.5_bin	16	30323380	G	A	0.48442	1.52E-12	7.072414409	-0.315696753	0.044637762	TRUE	reported	50.01904616
RP11-347P5.1	rs1519601	RP11-347P5.1_bin	2	197026769	A	G	0.61129	2.84E-76	18.48278853	0.787125549	0.042586948	TRUE	reported	341.6134675
RP11-361F15.2	rs6899613	RP11-361F15.2_bin	6	148553992	G	A	0.75047	4.91E-14	7.534261112	-0.38773326	0.051462679	TRUE	reported	56.76509018
RP11-386I14.4	rs9726525	RP11-386I14.4_bin	1	78354585	G	T	0.25835	2.28E-11	6.686963789	-0.341247835	0.051031805	TRUE	reported	44.71548547
RP11-428G5.5	rs1797791	RP11-428G5.5_bin	12	32044587	T	A	0.52704	1.45E-25	10.45100791	0.46005681	0.044020329	TRUE	reported	109.223568
RP11-434C1.1	rs11054150	RP11-434C1.1_bin	12	11156046	T	G	0.11085	7.22E-09	5.785665427	0.412838805	0.071355458	TRUE	reported	33.47392421
RP11-446N19.1	rs4768697	RP11-446N19.1_bin	12	46748965	C	G	0.26633	3.64E-10	6.268524751	0.317209544	0.05060354	TRUE	reported	39.29440281
RP11-455J20.3	rs2082020	RP11-455J20.3_bin	2	191014587	C	T	0.58561	6.30E-42	13.56678995	-0.594109815	0.04379148	TRUE	reported	184.0577922
RP11-457M11.5	rs72843784	RP11-457M11.5_bin	6	26498758	G	T	0.09411	1.18E-08	5.702707356	-0.437636046	0.076741803	TRUE	reported	32.52087141
RP11-473I1.5	rs17567304	RP11-473I1.5_bin	16	9187475	A	G	0.18184	1.44E-22	9.775118365	-0.558900539	0.057175833	TRUE	reported	95.55294035
RP11-485G7.5	rs880341	RP11-485G7.5_bin	16	11396143	C	G	0.11307	1.33E-37	12.81640153	-0.877356068	0.068455726	TRUE	reported	164.2601469
RP11-542K23.7	rs35918962	RP11-542K23.7_bin	9	125168878	C	T	0.12223	5.48E-15	7.815333488	0.530780807	0.067915311	TRUE	reported	61.07943813
RP11-596D21.1	rs2378858	RP11-596D21.1_bin	14	31863750	G	A	0.57141	1.38E-19	9.053878046	0.404854285	0.044716119	TRUE	reported	81.97270641
RP11-693J15.5	rs58638543	RP11-693J15.5_bin	12	92830683	A	G	0.15268	6.72E-10	6.172644158	0.383998146	0.062209668	TRUE	reported	38.10153635
RP11-69E11.4	rs76571594	RP11-69E11.4_bin	1	40205023	G	A	0.0526	2.23E-08	5.593369379	0.561613747	0.100407055	TRUE	reported	31.28578102
RP11-755F10.1	rs11227439	RP11-755F10.1_bin	11	66025679	G	A	0.16758	3.58E-40	13.2673332	-0.767826864	0.057873489	TRUE	reported	176.0221312
RP11-8L8.2	rs10133948	RP11-8L8.2_bin	14	101393490	A	G	0.31038	9.88E-32	11.721611	-0.552923759	0.047171311	TRUE	reported	137.396165
RP11-950C14.3	rs8013780	RP11-950C14.3_bin	14	75456449	A	C	0.50022	2.27E-46	14.29746027	0.613769133	0.042928543	TRUE	reported	204.4173668
RP11-960L18.1	rs12444183	RP11-960L18.1_bin	16	81773209	A	G	0.61081	5.42E-09	5.833764399	0.268000709	0.045939584	TRUE	reported	34.0328069
RP11-96H19.1	rs4768697	RP11-96H19.1_bin	12	46748965	C	G	0.26633	2.04E-08	5.6087391	0.284386922	0.050704252	TRUE	reported	31.45795457
RP13-514E23.2	rs35832919	RP13-514E23.2_bin	4	86866160	T	C	0.20854	4.42E-37	12.72267026	-0.67929005	0.053392097	TRUE	reported	161.8663411
RP3-325F22.5	rs2181096	RP3-325F22.5_bin	6	136812315	T	C	0.80224	3.71E-12	6.94768455	0.38928926	0.05603151	TRUE	reported	48.27032151
RP5-827C21.4	rs17576781	RP5-827C21.4_bin	1	234537924	T	C	0.09141	8.04E-09	5.767623156	0.448354552	0.077736451	TRUE	reported	33.26547645
RPL10A	rs10947550	RPL10A_bin	6	35428782	G	A	0.56719	1.27E-57	16.00056507	-0.68445081	0.042776665	TRUE	reported	256.0180812
RPL11	rs77766201	RPL11_bin	1	24006446	G	A	0.14849	1.46E-35	12.44647505	-0.760569487	0.06110722	TRUE	reported	154.9147403
RPL12	rs11790344	RPL12_bin	9	129859553	T	A	0.06961	1.83E-14	7.662006504	0.670164686	0.087465951	TRUE	reported	58.70634377
RPL12	rs2247781	RPL12_bin	9	130208924	T	C	0.58415	1.58E-138	25.05398674	0.986846638	0.039388807	TRUE	reported	627.7022385
RPL13	rs35627407	RPL13_bin	16	89547638	C	T	0.07961	3.15E-09	5.923364132	0.490008421	0.082724683	TRUE	reported	35.08624277
RPL13	rs12932337	RPL13_bin	16	89630630	C	T	0.19855	1.87E-55	15.68653449	-0.835467764	0.053260187	TRUE	reported	246.0673665
RPL14	rs75965075	RPL14_bin	3	40438120	C	T	0.07415	3.86E-14	7.565789169	0.6429786	0.084985001	TRUE	reported	57.24116573
RPL22L1	rs13063927	RPL22L1_bin	3	170582888	C	T	0.26575	9.47E-17	8.311303133	-0.417715549	0.050258731	TRUE	reported	69.07775996
RPL23A	rs3809797	RPL23A_bin	17	27065211	T	C	0.08912	1.79E-31	11.67133354	-0.894250908	0.076619429	TRUE	reported	136.2200255
RPL27A	rs61875926	RPL27A_bin	11	8705528	C	G	0.10145	9.13E-20	9.098836905	-0.666743149	0.073277844	TRUE	reported	82.78883245
RPL27A	rs2653566	RPL27A_bin	11	8889818	G	A	0.22649	2.83E-10	6.30793306	0.337067087	0.053435425	TRUE	reported	39.79002021
RPL28	rs11084394	RPL28_bin	19	55842045	T	C	0.90659	1.22E-08	5.696371807	0.438623363	0.07700048	TRUE	reported	32.4486517
RPL28	rs17700376	RPL28_bin	19	55897327	A	G	0.35222	4.64E-142	25.37602767	-1.027541501	0.040492606	TRUE	reported	643.9427937
RPL3	rs6509	RPL3_bin	22	39714490	C	T	0.51466	1.48E-14	7.689576723	0.342436533	0.04453256	TRUE	reported	59.12958887
RPL32	rs7647881	RPL32_bin	3	12900430	A	G	0.19389	6.06E-09	5.814991146	0.329472569	0.05665917	TRUE	reported	33.81412143
RPL36AL	rs2147712	RPL36AL_bin	14	50091684	G	A	0.76124	2.56E-68	17.46681116	0.858047808	0.049124468	TRUE	reported	305.0894936
RPL8	rs2956171	RPL8_bin	8	145961954	G	A	0.53373	1.00E-200	30.86472841	-1.117781266	0.03621549	TRUE	reported	952.6314648
RPLP2	rs28694634	RPLP2_bin	11	808423	G	A	0.68197	1.96E-38	12.96373917	-0.602882371	0.046505284	TRUE	reported	168.0585328
RPPH1	rs76311431	RPPH1_bin	14	20786432	C	G	0.13171	1.91E-08	5.619922263	0.372459877	0.066274916	TRUE	reported	31.58352643
RPS10	rs9380433	RPS10_bin	6	34377626	C	T	0.81843	7.15E-59	16.17851754	-0.888257533	0.054903518	TRUE	reported	261.7444322
RPS10	rs62399949	RPS10_bin	6	34422930	C	G	0.11504	3.36E-08	5.521588916	0.387962353	0.07026281	TRUE	reported	30.48794417
RPS11	rs10403394	RPS11_bin	19	49999345	G	A	0.10879	1.02E-22	9.810189049	-0.694695201	0.070813641	TRUE	reported	96.23980794
RPS12	rs62425109	RPS12_bin	6	133120782	A	C	0.05528	5.32E-18	8.646277454	0.83876778	0.097009121	TRUE	reported	74.75811457
RPS16	rs640000	RPS16_bin	19	39926601	C	T	0.34542	7.18E-57	15.89220267	0.708949638	0.044609904	TRUE	reported	252.5621075
RPS18	rs17215231	RPS18_bin	6	33239869	C	T	0.0672	7.54E-83	19.28246409	-1.587273066	0.082316921	TRUE	reported	371.813418
RPS2	rs17135718	RPS2_bin	16	2014834	A	G	0.12494	5.20E-40	13.23930984	0.865640515	0.065384112	TRUE	reported	175.2793241
RPS23	rs9099	RPS23_bin	5	81571896	A	G	0.12621	1.40E-09	6.055692082	0.408172353	0.067403089	TRUE	reported	36.67140671
RPS23	rs10061137	RPS23_bin	5	81651719	G	A	0.45249	2.11E-08	5.602882153	-0.252303349	0.045030993	TRUE	reported	31.39228892
RPS24	rs2913134	RPS24_bin	10	79763775	C	T	0.61491	1.18E-09	6.08321405	0.279794785	0.045994565	TRUE	reported	37.00549343
RPS25	rs61381062	RPS25_bin	11	118884708	G	A	0.26409	6.27E-25	10.31123565	-0.514429025	0.049890143	TRUE	reported	106.3215822
RPS26	rs117427783	RPS26_bin	12	56169788	T	C	0.06293	3.90E-10	6.257844455	0.576455702	0.092117295	TRUE	reported	39.16061699
RPS26	rs73119282	RPS26_bin	12	56228580	G	T	0.09746	6.69E-12	6.864117875	-0.516676756	0.075272128	TRUE	reported	47.1161136
RPS26	rs773114	RPS26_bin	12	56379060	A	T	0.40635	1.00E-200	34.28418933	1.203490703	0.035103374	TRUE	reported	1175.405604
RPS3	rs3094303	RPS3_bin	11	75114071	A	G	0.06486	1.82E-37	12.79184008	-1.126165348	0.088037791	TRUE	reported	163.6311739
RPS3A	rs1148652	RPS3A_bin	4	151801938	T	C	0.05247	5.76E-35	12.33646085	-1.203009124	0.097516552	TRUE	reported	152.1882658
RPS5	rs731835	RPS5_bin	19	58898436	T	C	0.32696	2.01E-118	23.13598594	-0.978051236	0.042274024	TRUE	reported	535.2738576
RPS6	rs6475324	RPS6_bin	9	19361448	G	A	0.08032	4.26E-27	10.78037273	-0.870222909	0.080722896	TRUE	reported	116.2164368
RPS7	rs62106040	RPS7_bin	2	3627302	A	T	0.06773	9.85E-40	13.1913043	-1.135284525	0.086063099	TRUE	reported	174.0105082
RPS8	rs12120833	RPS8_bin	1	45241285	C	G	0.15012	2.46E-85	19.57635832	-1.126463149	0.057542017	TRUE	reported	383.233809
RPS9	rs158366	RPS9_bin	19	54705317	C	G	0.39497	1.23E-67	17.37707125	-0.745030874	0.042874364	TRUE	reported	301.962602
RPS9	rs4328567	RPS9_bin	19	54741424	G	C	0.36125	4.60E-17	8.396563888	-0.387923693	0.046200291	TRUE	reported	70.50228439
RPSA	rs11712093	RPSA_bin	3	39437665	C	T	0.15569	1.20E-21	9.558223528	0.582008932	0.06089091	TRUE	reported	91.35963808
RSRC2	rs6416298	RSRC2_bin	12	123002143	C	T	0.72147	9.89E-16	8.028179553	-0.398060498	0.049582909	TRUE	reported	64.45166751
SAG	rs2241875	SAG_bin	2	234240684	G	A	0.7146	3.72E-34	12.18528493	0.58722967	0.048191706	TRUE	reported	148.4811694
SAMD12	rs2514594	SAMD12_bin	8	119625149	G	A	0.91085	8.52E-11	6.491155313	-0.509174327	0.078441248	TRUE	reported	42.13509784
SAR1A	rs2310991	SAR1A_bin	10	71931646	C	A	0.40837	4.46E-11	6.587812992	-0.299487523	0.045460842	TRUE	reported	43.39927928
SCIMP	rs61182333	SCIMP_bin	17	5133128	T	C	0.87232	2.20E-17	8.482964843	-0.563900781	0.066474492	TRUE	reported	71.96069314
SDK2	rs11655934	SDK2_bin	17	71587577	G	A	0.13919	1.78E-09	6.017088167	-0.389143938	0.064673132	TRUE	reported	36.20535014
SEC61B	rs75085864	SEC61B_bin	9	101999360	G	A	0.09205	3.46E-18	8.695396625	-0.666655487	0.076667634	TRUE	reported	75.60992271
SEL1L3	rs13147067	SEL1L3_bin	4	25877086	A	T	0.46597	1.05E-16	8.298633935	0.369349903	0.044507314	TRUE	reported	68.86732395
SELL	rs4987360	SELL_bin	1	169664867	A	G	0.30051	2.29E-11	6.68604034	0.325757782	0.048722078	TRUE	reported	44.70313626
SEPSECS	rs12505146	SEPSECS_bin	4	24291220	C	A	0.32659	3.84E-10	6.260248799	-0.298609153	0.047699247	TRUE	reported	39.19071483
2-Sep	rs35533015	2-Sep_bin	2	242191689	G	A	0.09781	1.06E-10	6.457725406	0.485976408	0.075255044	TRUE	reported	41.70221715
SERPINE2	rs1982462	SERPINE2_bin	2	224925671	A	G	0.44727	5.43E-14	7.521224035	0.336890769	0.044792014	TRUE	reported	56.56880989
SESTD1	rs340354	SESTD1_bin	2	179946787	T	A	0.78856	4.59E-10	6.23256341	-0.34146531	0.054787298	TRUE	reported	38.84484692
SETD9	rs2662033	SETD9_bin	5	56213410	T	G	0.84866	7.14E-09	5.787614484	0.361772823	0.062508107	TRUE	reported	33.49648096
SF1	rs533447	SF1_bin	11	64561908	T	C	0.90981	1.86E-11	6.716409694	-0.523701579	0.077973442	TRUE	reported	45.11015871
SH2B2	rs803090	SH2B2_bin	7	101950500	A	G	0.69319	1.04E-10	6.461141116	0.313198531	0.048474182	TRUE	reported	41.74634468
SH3BGRL3	rs11247915	SH3BGRL3_bin	1	26650550	C	A	0.50857	1.01E-25	10.4847641	0.460853471	0.043954587	TRUE	reported	109.9302759
SH3YL1	rs7595075	SH3YL1_bin	2	264019	C	A	0.35198	1.67E-30	11.47970893	-0.525309596	0.045759836	TRUE	reported	131.7837161
SIDT1-AS1	rs35452897	SIDT1-AS1_bin	3	113282075	C	T	0.21762	1.19E-17	8.553670954	0.459744731	0.053748237	TRUE	reported	73.16528594
SIDT2	rs4938343	SIDT2_bin	11	117003528	G	C	0.82015	2.19E-17	8.483080003	0.490011039	0.057763341	TRUE	reported	71.96264518
SKAP2	rs17323934	SKAP2_bin	7	26904330	C	G	0.2347	9.99E-14	7.441053792	0.391143159	0.05256556	TRUE	reported	55.36928138
SLC12A7	rs6895108	SLC12A7_bin	5	1113500	G	A	0.59903	4.40E-10	6.239146931	0.284791338	0.045645878	TRUE	reported	38.92695398
SLC15A2	rs7632786	SLC15A2_bin	3	121546511	G	A	0.63408	2.00E-11	6.705688605	-0.310953436	0.046371589	TRUE	reported	44.96625968
SLC16A4	rs11102094	SLC16A4_bin	1	110921163	C	T	0.46204	9.30E-11	6.477875745	0.290445994	0.044836611	TRUE	reported	41.96287391
SLC25A1	rs807669	SLC25A1_bin	22	19154522	T	C	0.62603	2.83E-10	6.307762088	-0.291572353	0.046224374	TRUE	reported	39.78786232
SLC2A1-AS1	rs34964576	SLC2A1-AS1_bin	1	43409364	T	C	0.16473	5.11E-15	7.82428313	0.469219854	0.059969693	TRUE	reported	61.21940565
SLC4A7	rs2724491	SLC4A7_bin	3	27544497	C	T	0.49507	3.81E-09	5.892160655	0.263919321	0.044791603	TRUE	reported	34.71755722
SLC7A7	rs12884337	SLC7A7_bin	14	23273114	T	C	0.64749	1.07E-11	6.796182837	0.31764753	0.046739109	TRUE	reported	46.18810104
SLC7A7	rs2073345	SLC7A7_bin	14	23292476	G	C	0.32572	4.65E-09	5.859128446	-0.280013482	0.047790979	TRUE	reported	34.32938553
SMDT1	rs4822052	SMDT1_bin	22	42193741	G	A	0.20049	1.18E-08	5.702085254	-0.319127184	0.055966751	TRUE	reported	32.51377592
SMDT1	rs2301521	SMDT1_bin	22	42423110	G	C	0.68604	1.00E-200	32.85126253	1.244991498	0.037897828	TRUE	reported	1079.205452
SMIM19	rs2974366	SMIM19_bin	8	42431768	C	A	0.60553	4.14E-10	6.248707919	-0.286011861	0.04577136	TRUE	reported	39.04635101
SNHG7	rs6874	SNHG7_bin	9	139617836	C	T	0.11131	5.83E-65	17.02006868	-1.137575195	0.066837286	TRUE	reported	289.6827363
SNHG8	rs658642	SNHG8_bin	4	119200274	C	T	0.40629	5.86E-90	20.11147403	0.837384525	0.041637153	TRUE	reported	404.4713913
SNHG8	rs4834708	SNHG8_bin	4	119765039	A	G	0.88506	1.79E-08	5.63087055	0.395668039	0.07026765	TRUE	reported	31.70670283
SNRNP25	rs216598	SNRNP25_bin	16	108585	T	C	0.82521	2.96E-10	6.300649502	-0.371057876	0.058892004	TRUE	reported	39.69818422
SNRPD2	rs34399924	SNRPD2_bin	19	46200103	G	A	0.20157	3.92E-19	8.939266841	-0.493349876	0.055189076	TRUE	reported	79.91049131
SNRPD3	rs743367	SNRPD3_bin	22	24940959	C	T	0.84791	2.92E-08	5.546071252	0.346212008	0.062424731	TRUE	reported	30.75890669
SNX29P2	rs4788162	SNX29P2_bin	16	29330963	G	A	0.26469	2.87E-14	7.603902709	0.383740166	0.050466212	TRUE	reported	57.81933637
SOCS5	rs28370327	SOCS5_bin	2	46910064	A	C	0.3576	2.68E-10	6.316302718	0.294738274	0.046663101	TRUE	reported	39.89568065
SPATA20	rs8076632	SPATA20_bin	17	48625928	C	G	0.34913	2.50E-20	9.238324628	-0.42849213	0.046382017	TRUE	reported	85.34664195
SPATC1L	rs9984805	SPATC1L_bin	21	47607057	A	G	0.32776	8.55E-09	5.757329991	0.274789153	0.047728574	TRUE	reported	33.14684922
SPSB2	rs7138740	SPSB2_bin	12	6983764	T	A	0.30024	1.33E-09	6.063925053	0.296117599	0.048832661	TRUE	reported	36.77118768
SQSTM1	rs7713219	SQSTM1_bin	5	179283170	T	C	0.43972	1.01E-10	6.464924597	-0.291164754	0.04503761	TRUE	reported	41.79525042
SRSF10	rs6424144	SRSF10_bin	1	24375663	G	A	0.49877	3.13E-12	6.971638515	-0.311159616	0.044632207	TRUE	reported	48.60374442
SSBP4	rs4006662	SSBP4_bin	19	18629112	T	C	0.21693	5.06E-09	5.845140874	-0.317644398	0.054343326	TRUE	reported	34.16567226
STMN3	rs879471	STMN3_bin	20	62269942	C	T	0.53886	2.74E-10	6.312603217	0.283226826	0.044866882	TRUE	reported	39.84896004
SULF2	rs3091426	SULF2_bin	20	46189755	G	A	0.56966	7.46E-95	20.66299472	-0.848884857	0.041082373	TRUE	reported	426.9593514
SULF2	rs11907342	SULF2_bin	20	46329637	G	A	0.54342	7.33E-11	6.513823352	-0.292284566	0.04487143	TRUE	reported	42.42989391
SURF1	rs3118667	SURF1_bin	9	136291063	C	T	0.52031	8.64E-10	6.132655058	-0.274703383	0.044793549	TRUE	reported	37.60945756
SVIP	rs10833819	SVIP_bin	11	22823282	T	C	0.42988	2.83E-14	7.605921884	-0.342055393	0.044972246	TRUE	reported	57.85004871
SYNGR1	rs5757584	SYNGR1_bin	22	39662550	C	T	0.1493	3.20E-10	6.288957674	0.394705906	0.062761737	TRUE	reported	39.55098832
SYNJ2	rs9379316	SYNJ2_bin	6	157872377	A	C	0.23047	1.18E-09	6.082377671	0.323257003	0.053146486	TRUE	reported	36.99531888
SYS1	rs2743239	SYS1_bin	20	44027957	T	A	0.8002	1.58E-09	6.035734561	0.337901345	0.055983467	TRUE	reported	36.43009134
TAPBP	rs3130260	TAPBP_bin	6	33278816	G	A	0.29799	2.41E-16	8.199552971	-0.398189662	0.048562362	TRUE	reported	67.23266973
TAPBPL	rs2243750	TAPBPL_bin	12	6567787	T	C	0.29193	4.54E-13	7.238382139	0.354947829	0.049036901	TRUE	reported	52.39417618
TBCA	rs254421	TBCA_bin	5	77069502	G	A	0.30866	3.03E-24	10.15873463	-0.484057068	0.047649347	TRUE	reported	103.1998878
TC2N	rs2498812	TC2N_bin	14	92320405	G	A	0.46402	7.08E-10	6.164188161	0.276577868	0.044868499	TRUE	reported	37.99721504
TCAP	rs520054	TCAP_bin	17	37321538	G	A	0.21321	1.43E-37	12.81064342	0.678081336	0.052931091	TRUE	reported	164.1125865
TCL1A	rs2296310	TCL1A_bin	14	96136775	C	A	0.13172	8.78E-13	7.14836323	-0.471404401	0.065945782	TRUE	reported	51.09909639
TCL1B	rs2985640	TCL1B_bin	14	96141418	G	A	0.31651	5.96E-10	6.191513439	0.297840681	0.048104665	TRUE	reported	38.33483897
TCOF1	rs11742769	TCOF1_bin	5	149771286	C	T	0.11529	3.47E-09	5.907469136	0.414219716	0.070117965	TRUE	reported	34.89819191
TEX35	rs7527363	TEX35_bin	1	178492635	T	C	0.53397	5.18E-22	9.644610624	-0.426650359	0.044237178	TRUE	reported	93.018515
THAP7-AS1	rs1966316	THAP7-AS1_bin	22	21366634	A	G	0.20818	3.34E-11	6.630804518	-0.364888722	0.055029329	TRUE	reported	43.96756823
THAP9-AS1	rs7682657	THAP9-AS1_bin	4	83727406	T	A	0.79121	8.25E-09	5.763196707	0.317668298	0.055120155	TRUE	reported	33.21443675
THNSL2	rs6547757	THNSL2_bin	2	88469770	G	C	0.74597	1.09E-35	12.47015357	-0.622358959	0.049907882	TRUE	reported	155.5047331
TIFA	rs6835890	TIFA_bin	4	113187346	A	G	0.49152	3.73E-29	11.20784754	-0.4907057	0.043782332	TRUE	reported	125.6158455
TIMM10	rs2848626	TIMM10_bin	11	57283988	C	T	0.75255	7.60E-39	13.03640838	-0.653976434	0.050165384	TRUE	reported	169.9479443
TIMM13	rs6945	TIMM13_bin	19	2426828	G	C	0.49512	1.74E-13	7.367062027	0.328351521	0.044570213	TRUE	reported	54.27360201
TLE4	rs10867416	TLE4_bin	9	82324152	T	C	0.64538	1.93E-19	9.017409094	-0.417180006	0.046263844	TRUE	reported	81.31366614
TLK1	rs3770433	TLK1_bin	2	171874024	A	G	0.64329	6.07E-15	7.802473768	0.362360021	0.046441684	TRUE	reported	60.87859685
TMEM156	rs2566097	TMEM156_bin	4	39037336	C	T	0.64629	7.87E-72	17.92250424	0.782002528	0.043632436	TRUE	reported	321.2161655
TMEM2	rs62547055	TMEM2_bin	9	74350747	G	A	0.09189	1.79E-15	7.954870094	0.61225924	0.076966592	TRUE	reported	63.27995802
TMEM204	rs2294624	TMEM204_bin	16	1586255	G	A	0.12967	2.26E-15	7.926216479	0.524637961	0.066190213	TRUE	reported	62.82490862
TMEM230	rs1570031	TMEM230_bin	20	5071680	T	C	0.53689	1.41E-10	6.414546498	0.287619713	0.044838667	TRUE	reported	41.14640638
TMEM258	rs174538	TMEM258_bin	11	61560081	G	A	0.30369	1.14E-09	6.088995091	0.296356684	0.048670869	TRUE	reported	37.07586161
TMEM41B	rs12363839	TMEM41B_bin	11	9250359	C	T	0.20459	2.56E-08	5.568929041	-0.309448109	0.055566898	TRUE	reported	31.01297006
TMEM50B	rs17883129	TMEM50B_bin	21	34805197	C	T	0.35008	6.42E-11	6.53353679	-0.306127674	0.046854817	TRUE	reported	42.68710392
TMEM80	rs10902194	TMEM80_bin	11	694257	G	A	0.13232	5.28E-10	6.210695254	0.410079894	0.066028017	TRUE	reported	38.57273595
TOMM7	rs2240728	TOMM7_bin	7	22852499	C	T	0.31359	4.92E-106	21.87092009	-0.947338443	0.043314979	TRUE	reported	478.3371442
TOMM7	rs76171748	TOMM7_bin	7	23003338	A	G	0.05756	1.39E-10	6.417212314	-0.616017177	0.095994514	TRUE	reported	41.18061384
TPRA1	rs6439081	TPRA1_bin	3	127408909	C	T	0.78023	7.76E-09	5.773605857	0.31235577	0.05410064	TRUE	reported	33.33452417
TRMT112	rs79423518	TRMT112_bin	11	64105454	G	A	0.05515	1.29E-13	7.40738092	-0.723001319	0.097605527	TRUE	reported	54.86929219
TRPM2	rs2239389	TRPM2_bin	21	45174326	C	T	0.57273	2.03E-40	13.30967207	-0.581409615	0.043683241	TRUE	reported	177.147372
TSGA10	rs1563108	TSGA10_bin	2	99701153	A	G	0.28356	3.18E-10	6.28980236	-0.312130714	0.049624884	TRUE	reported	39.56161411
TSPAN3	rs17466257	TSPAN3_bin	15	77376183	C	A	0.40285	3.16E-25	10.37687688	0.465166622	0.044827228	TRUE	reported	107.679572
TSTD1	rs2516841	TSTD1_bin	1	161010774	A	G	0.73675	1.07E-66	17.25270706	-0.821928953	0.047640579	TRUE	reported	297.6559004
TSTD3	rs330832	TSTD3_bin	6	100047851	G	C	0.56933	7.36E-11	6.513110672	-0.293989143	0.045138054	TRUE	reported	42.42061114
TUBB6	rs9303766	TUBB6_bin	18	12300849	G	A	0.10324	2.83E-09	5.940935311	0.43719442	0.073590167	TRUE	reported	35.2947121
TUFM	rs8049439	TUFM_bin	16	28837515	T	C	0.38443	9.19E-77	18.54358611	0.790905079	0.04265114	TRUE	reported	343.8645786
U2AF1L4	rs2239947	U2AF1L4_bin	19	36244753	G	C	0.14424	7.84E-13	7.16385933	0.454722673	0.06347454	TRUE	reported	51.32087991
UBA52	rs10407212	UBA52_bin	19	18699445	G	A	0.46155	4.90E-14	7.534609666	-0.336587942	0.044672247	TRUE	reported	56.77034213
UBE2J1	rs12209311	UBE2J1_bin	6	90067072	T	C	0.08219	9.84E-64	16.85381364	1.291716511	0.076642387	TRUE	reported	284.0510358
UCP2	rs603950	UCP2_bin	11	73699136	A	G	0.36865	5.82E-12	6.884088122	0.318533155	0.046270929	TRUE	reported	47.39066995
UGT2B17	rs2603153	UGT2B17_bin	4	69365052	G	T	0.57626	1.17E-24	10.25111195	-0.456404243	0.044522413	TRUE	reported	105.0852976
UPF3A	rs3752107	UPF3A_bin	13	115064423	G	A	0.0765	3.24E-08	5.52812409	-0.466264578	0.084344087	TRUE	reported	30.5601558
UQCRH	rs41292543	UQCRH_bin	1	46774783	A	G	0.09526	7.11E-11	6.518329462	-0.496259482	0.076132924	TRUE	reported	42.48861905
UROS	rs2281954	UROS_bin	10	127484653	G	A	0.4632	2.69E-10	6.315837929	-0.283280197	0.044852354	TRUE	reported	39.8898083
USF1	rs12116949	USF1_bin	1	161042063	C	A	0.29823	7.30E-09	5.783948781	0.283227961	0.048967923	TRUE	reported	33.45406408
USP53	rs11729857	USP53_bin	4	120114100	C	G	0.11526	4.36E-38	12.90242095	0.875414767	0.067848877	TRUE	reported	166.4724645
VAMP2	rs4792267	VAMP2_bin	17	8061337	G	A	0.70472	1.44E-11	6.754218357	0.330670162	0.048957577	TRUE	reported	45.61946471
VAV3	rs2125749	VAV3_bin	1	108484400	C	A	0.2804	2.66E-10	6.317516364	-0.314546767	0.049789624	TRUE	reported	39.91101367
VAV3-AS1	rs12076127	VAV3-AS1_bin	1	108539269	C	T	0.36927	5.57E-13	7.210594975	0.333136282	0.046200942	TRUE	reported	51.99268045
VCL	rs4746177	VCL_bin	10	75913033	G	A	0.13911	1.90E-11	6.713236963	-0.433296227	0.064543562	TRUE	reported	45.0675507
VDAC2	rs11543	VDAC2_bin	10	76970613	G	C	0.54528	3.89E-12	6.941158111	-0.31110988	0.044821034	TRUE	reported	48.17967478
VPREB3	rs4822436	VPREB3_bin	22	24093998	A	G	0.11226	1.82E-11	6.720009697	0.475456091	0.070752292	TRUE	reported	45.15853084
VPS28	rs117891721	VPS28_bin	8	145642886	C	T	0.05911	1.11E-10	6.451484487	0.611568159	0.094794951	TRUE	reported	41.62165252
WARS	rs8015259	WARS_bin	14	100795338	G	C	0.2585	8.33E-57	15.88285366	0.769592093	0.048454271	TRUE	reported	252.2650387
WASIR2	rs10266	WASIR2_bin	16	107162	C	G	0.12399	1.25E-09	6.073625636	-0.412483342	0.067913857	TRUE	reported	36.8889282
WDR60	rs28679564	WDR60_bin	7	158674521	C	G	0.22039	9.12E-09	5.746406692	-0.310594801	0.054050264	TRUE	reported	33.02119035
XRRA1	rs12225387	XRRA1_bin	11	74604767	A	G	0.29566	6.37E-87	19.76166637	0.888513943	0.044961489	TRUE	reported	390.5234559
XXbac-BPG252P9.10	rs2844768	XXbac-BPG252P9.10_bin	6	30221677	G	A	0.45358	1.11E-14	7.725748058	-0.345342494	0.044700201	TRUE	reported	59.68718407
XXbac-BPG252P9.10	rs3916451	XXbac-BPG252P9.10_bin	6	31314302	T	C	0.57821	4.17E-10	6.247355198	-0.282993045	0.045298056	TRUE	reported	39.0294468
XXbac-BPG299F13.17	rs6922077	XXbac-BPG299F13.17_bin	6	31163791	G	C	0.21296	9.82E-67	17.25754882	0.88437284	0.051245565	TRUE	reported	297.8229914
XXbac-BPG299F13.17	rs2442752	XXbac-BPG299F13.17_bin	6	31351764	T	C	0.41102	1.23E-12	7.101657484	-0.321954051	0.045335058	TRUE	reported	50.4335381
YBEY	rs62224180	YBEY_bin	21	47726332	C	G	0.80904	1.36E-30	11.49761334	-0.639211492	0.055595146	TRUE	reported	132.1951124
YEATS4	rs7136238	YEATS4_bin	12	69752509	G	T	0.46054	1.62E-11	6.737083686	-0.301876491	0.044808185	TRUE	reported	45.38829624
YWHAB	rs6031847	YWHAB_bin	20	43514203	C	T	0.27033	1.53E-10	6.402841759	-0.322341589	0.05034352	TRUE	reported	40.99638179
ZBTB9	rs78633917	ZBTB9_bin	6	32501658	G	A	0.17851	1.93E-15	7.945829036	-0.461347505	0.058061595	TRUE	reported	63.1361984
ZBTB9	rs6927022	ZBTB9_bin	6	32612397	A	G	0.5015	6.39E-10	6.180536871	-0.276579575	0.044750089	TRUE	reported	38.199036
ZC2HC1A	rs2953475	ZC2HC1A_bin	8	79638138	C	A	0.25774	1.67E-18	8.777423439	-0.444627393	0.050655798	TRUE	reported	77.04316372
ZC3HAV1	rs10273974	ZC3HAV1_bin	7	138735512	A	C	0.49806	4.19E-17	8.40753124	-0.373160497	0.044384075	TRUE	reported	70.68658151
ZDHHC19	rs6795707	ZDHHC19_bin	3	195937410	G	T	0.15712	2.31E-14	7.632203137	-0.466883682	0.061172858	TRUE	reported	58.25052554
ZFAS1	rs238164	ZFAS1_bin	20	47844341	A	G	0.22536	8.20E-22	9.597406098	0.507011001	0.05282792	TRUE	reported	92.11020361
ZFP36L1	rs12435329	ZFP36L1_bin	14	69250891	T	C	0.46988	2.31E-08	5.58669397	0.250903274	0.044910868	TRUE	reported	31.21114916
ZFP57	rs1233478	ZFP57_bin	6	29477821	G	T	0.17505	5.21E-13	7.21966328	-0.423596424	0.058672601	TRUE	reported	52.12353813
ZFP57	rs9261433	ZFP57_bin	6	30086927	T	C	0.21813	3.92E-39	13.0867206	0.685772298	0.05240215	TRUE	reported	171.2622571
ZFP57	rs3130118	ZFP57_bin	6	30365740	C	T	0.6832	3.02E-09	5.930607197	-0.28544869	0.048131444	TRUE	reported	35.17210217
ZKSCAN3	rs76696782	ZKSCAN3_bin	6	28451829	C	T	0.05748	3.51E-19	8.951554872	-0.851442384	0.095116703	TRUE	reported	80.13033422
ZKSCAN4	rs3117145	ZKSCAN4_bin	6	29046418	A	T	0.09805	2.79E-10	6.309800417	-0.474553031	0.075208881	TRUE	reported	39.81358169
ZNF107	rs112429483	ZNF107_bin	7	64186380	A	G	0.40071	2.86E-11	6.653361615	-0.30332032	0.045589033	TRUE	reported	44.26722013
ZNF266	rs58359623	ZNF266_bin	19	9541406	C	G	0.58719	1.35E-08	5.679910323	0.258519481	0.045514712	TRUE	reported	32.26138089
ZNF302	rs73042013	ZNF302_bin	19	35134619	A	T	0.1266	2.46E-20	9.240230913	0.614392452	0.066491028	TRUE	reported	85.38186722
ZNF391	rs56355079	ZNF391_bin	6	28060398	T	C	0.10495	2.55E-09	5.958104526	-0.435263887	0.073054087	TRUE	reported	35.49900964
ZNF506	rs248944	ZNF506_bin	19	19887174	C	G	0.3871	2.83E-11	6.655217518	0.305243991	0.045865367	TRUE	reported	44.29191936
ZNF667-AS1	rs36147582	ZNF667-AS1_bin	19	56991302	C	T	0.25008	8.53E-16	8.046323932	0.412948336	0.051321366	TRUE	reported	64.74332899
ZNF677	rs58934920	ZNF677_bin	19	53773088	C	G	0.2241	1.92E-08	5.6192651	-0.302028199	0.053748701	TRUE	reported	31.57614012
ZNF749	rs1989455	ZNF749_bin	19	57878194	G	T	0.53497	8.07E-22	9.599049908	-0.424787271	0.044253054	TRUE	reported	92.14175787
ZNF83	rs658086	ZNF83_bin	19	53133885	A	G	0.37343	2.11E-12	7.026748609	-0.324113608	0.046125687	TRUE	reported	49.37519633
ZNF85	rs2545225	ZNF85_bin	19	21042460	A	G	0.14149	1.62E-21	9.52666158	0.603538137	0.063352532	TRUE	reported	90.75728218
ZNF880	rs1054612	ZNF880_bin	19	52870052	C	G	0.37666	1.37E-08	5.676666748	0.262528488	0.046246944	TRUE	reported	32.22454507
ZNFX1	rs237706	ZNFX1_bin	20	47915390	T	G	0.23671	6.68E-10	6.173548991	-0.324977483	0.052640302	TRUE	reported	38.11270707
ZP3	rs2110465	ZP3_bin	7	76137284	A	C	0.66237	7.66E-27	10.72633538	-0.497775805	0.046406884	TRUE	reported	115.0542722
ZSCAN31	rs34668037	ZSCAN31_bin	6	28480023	G	A	0.09817	1.49E-14	7.688645743	-0.575122814	0.074801575	TRUE	reported	59.11527394
AC005253.2	rs10425018	AC005253.2_bmem	19	18687175	T	C	0.5976	3.82E-19	8.942084255	0.403722972	0.045148643	TRUE	reported	79.96087173
AC006369.2	rs111822776	AC006369.2_bmem	2	37823870	A	G	0.63094	3.42E-13	7.276767972	0.33615167	0.046195189	TRUE	reported	52.95135156
AC021860.1	rs10019144	AC021860.1_bmem	4	38686405	G	A	0.22507	7.33E-11	6.513694094	-0.348605038	0.053518792	TRUE	reported	42.42821042
AC023590.1	rs2460966	AC023590.1_bmem	8	119624556	A	G	0.91133	1.47E-20	9.295360065	-0.722794604	0.077758645	TRUE	reported	86.40371887
AC079767.4	rs2663876	AC079767.4_bmem	2	208519403	T	C	0.38141	4.16E-17	8.408357935	-0.384154647	0.045687238	TRUE	reported	70.700482
AC104653.1	rs62170143	AC104653.1_bmem	2	114572913	G	A	0.60649	1.06E-16	8.297795625	-0.377109729	0.045446977	TRUE	reported	68.85341299
ACCS	rs2074038	ACCS_bmem	11	44087989	G	T	0.10083	6.66E-09	5.799218313	0.431438528	0.07439598	TRUE	reported	33.63093279
ACYP2	rs805310	ACYP2_bmem	2	54196238	G	A	0.34609	6.71E-12	6.863727003	-0.322097757	0.04692753	TRUE	reported	47.110749
ADAMTS6	rs370763	ADAMTS6_bmem	5	64355060	T	A	0.66649	9.77E-09	5.734598414	0.272520496	0.047522159	TRUE	reported	32.88561858
AHI1	rs13197384	AHI1_bmem	6	135818897	C	A	0.33622	2.36E-21	9.487567373	-0.443518447	0.04674733	TRUE	reported	90.01393633
AKAP13	rs4407021	AKAP13_bmem	15	86000503	C	T	0.51256	7.05E-10	6.164944727	0.275981139	0.044766198	TRUE	reported	38.00654423
AKIP1	rs11042125	AKIP1_bmem	11	8938049	A	T	0.44877	2.77E-08	5.555615262	0.250394069	0.045070448	TRUE	reported	30.864861
ANK1	rs13255840	ANK1_bmem	8	41450296	T	C	0.44478	4.91E-09	5.850054682	-0.263666367	0.045070753	TRUE	reported	34.22313911
ANKDD1A	rs34566328	ANKDD1A_bmem	15	65034289	G	A	0.41401	4.28E-18	8.671019006	-0.390230197	0.045003961	TRUE	reported	75.18656899
ANXA4	rs6711807	ANXA4_bmem	2	69946670	T	C	0.24546	1.58E-26	10.65891249	0.54374012	0.05101272	TRUE	reported	113.6124162
ANXA6	rs951224	ANXA6_bmem	5	150531247	T	C	0.43607	5.72E-13	7.207071345	0.324054674	0.044963434	TRUE	reported	51.94187649
AP003774.1	rs61886886	AP003774.1_bmem	11	64104488	C	T	0.37456	6.29E-16	8.083637159	0.371135469	0.045911941	TRUE	reported	65.34518855
AP1S3	rs6747058	AP1S3_bmem	2	224692019	G	A	0.4586	7.43E-11	6.511609292	0.29208652	0.044856272	TRUE	reported	42.40105628
ARHGAP24	rs12506596	ARHGAP24_bmem	4	86521985	G	A	0.28401	2.20E-42	13.64357916	-0.652352285	0.047813867	TRUE	reported	186.1472555
ARHGEF3	rs6794215	ARHGEF3_bmem	3	56758203	G	A	0.1518	2.25E-11	6.68887383	0.416399156	0.062252506	TRUE	reported	44.74103263
ARL14EP	rs10835653	ARL14EP_bmem	11	30347828	T	C	0.27022	5.72E-15	7.809922834	-0.391244515	0.050095823	TRUE	reported	60.99489563
ARL16	rs7503637	ARL16_bmem	17	79649515	G	A	0.1701	8.15E-17	8.329106362	-0.492120037	0.059084374	TRUE	reported	69.37401325
ARL17A	rs62062775	ARL17A_bmem	17	44021960	G	A	0.24348	8.04E-11	6.499839674	0.338514267	0.052080403	TRUE	reported	42.24791512
ASCL2	rs2521269	ASCL2_bmem	11	2321095	C	A	0.55645	3.29E-08	5.525224729	0.249329074	0.045125599	TRUE	reported	30.52810794
ATP5G3	rs2288960	ATP5G3_bmem	2	176042819	C	T	0.15223	2.24E-10	6.343884737	0.394914257	0.062251172	TRUE	reported	40.24487296
ATP6V1G2	rs79813650	ATP6V1G2_bmem	6	31092451	C	T	0.08746	3.93E-09	5.886956142	-0.466672664	0.079272319	TRUE	reported	34.65625244
ATP6V1G2	rs3135365	ATP6V1G2_bmem	6	32389255	C	A	0.78143	4.70E-17	8.394074654	-0.450766032	0.053700503	TRUE	reported	70.46048957
ATP8A1	rs9995629	ATP8A1_bmem	4	42599135	C	A	0.34843	5.81E-11	6.548457309	0.307147554	0.046903803	TRUE	reported	42.8822938
BCAS4	rs6096205	BCAS4_bmem	20	49580970	T	C	0.36423	9.33E-11	6.477374119	-0.300891128	0.04645264	TRUE	reported	41.95637545
BCL2A1	rs35144820	BCL2A1_bmem	15	80312144	C	T	0.35608	2.28E-23	9.960100241	0.458302589	0.046013853	TRUE	reported	99.20359709
BICD2	rs1552908	BICD2_bmem	9	95373884	A	G	0.26555	1.26E-10	6.432003372	0.325615248	0.050624235	TRUE	reported	41.37066681
BIN1	rs11682128	BIN1_bmem	2	127839474	G	A	0.34204	3.60E-11	6.619474866	0.311766044	0.047098305	TRUE	reported	43.81744689
BLK	rs2736337	BLK_bmem	8	11341880	T	C	0.26033	2.07E-39	13.13521025	-0.647579616	0.049301047	TRUE	reported	172.5337473
BRK1	rs73117481	BRK1_bmem	3	10160132	C	T	0.1216	2.33E-09	5.972867948	-0.409175801	0.068505751	TRUE	reported	35.67515093
BTF3	rs10942655	BTF3_bmem	5	72674031	G	A	0.05838	1.94E-08	5.617622874	-0.537002749	0.095592524	TRUE	reported	31.55768671
BTN3A2	rs67509210	BTN3A2_bmem	6	26354100	G	T	0.12812	2.33E-21	9.489158397	-0.627001018	0.066075514	TRUE	reported	90.04412694
BTNL9	rs7706029	BTNL9_bmem	5	180461139	T	G	0.47015	3.06E-15	7.888242648	-0.351485125	0.044558103	TRUE	reported	62.22437087
C10orf128	rs2377997	C10orf128_bmem	10	50402624	C	T	0.34577	1.04E-11	6.801508095	-0.319316276	0.046947864	TRUE	reported	46.26051207
C11orf24	rs10791970	C11orf24_bmem	11	68034256	G	A	0.29346	5.57E-23	9.870887327	0.477842255	0.04840925	TRUE	reported	97.43441771
C19orf60	rs4808823	C19orf60_bmem	19	18698019	T	C	0.46145	2.27E-10	6.341688333	-0.284491501	0.04486053	TRUE	reported	40.21701128
C19orf83	rs2286756	C19orf83_bmem	19	46145025	G	T	0.52295	2.14E-08	5.599912444	-0.25129562	0.044874919	TRUE	reported	31.35902005
C1orf220	rs4650998	C1orf220_bmem	1	178531850	G	A	0.53634	4.62E-14	7.54221701	0.336811093	0.044656776	TRUE	reported	56.88503656
C20orf27	rs45495794	C20orf27_bmem	20	3734167	T	C	0.05526	1.40E-08	5.673526935	-0.556436673	0.098075973	TRUE	reported	32.18890771
C6orf48	rs4947253	C6orf48_bmem	6	31820159	C	T	0.11983	1.21E-08	5.697999267	-0.393142382	0.068996566	TRUE	reported	32.46719557
CAMLG	rs58218430	CAMLG_bmem	5	134070027	C	T	0.11303	6.91E-12	6.859598869	0.483654057	0.07050763	TRUE	reported	47.05409625
CAPG	rs3770102	CAPG_bmem	2	85637837	G	T	0.41876	2.78E-21	9.470875732	0.423979646	0.044766678	TRUE	reported	89.69748786
CAPN12	rs62119115	CAPN12_bmem	19	39210593	G	A	0.23154	4.95E-13	7.226655005	-0.381973109	0.052856143	TRUE	reported	52.22454219
CAST	rs10039522	CAST_bmem	5	95990869	G	A	0.16043	1.28E-11	6.771306114	0.412022568	0.060848315	TRUE	reported	45.85058663
CCDC126	rs71526018	CCDC126_bmem	7	23637902	A	T	0.26994	1.67E-18	8.777688801	0.438091551	0.04990967	TRUE	reported	77.04782054
CCDC15	rs12276686	CCDC15_bmem	11	124941520	C	T	0.14432	2.22E-24	10.18884806	-0.638090642	0.062626377	TRUE	reported	103.8126255
CCDC163P	rs12047498	CCDC163P_bmem	1	45954632	C	T	0.23868	4.83E-22	9.651767403	-0.499635087	0.051766176	TRUE	reported	93.15661285
CCDC58	rs3749213	CCDC58_bmem	3	122133830	T	G	0.26841	1.25E-21	9.55405589	0.475989132	0.049820635	TRUE	reported	91.27998423
CCDC66	rs17216685	CCDC66_bmem	3	56647799	T	C	0.16007	3.28E-12	6.965292387	0.42392557	0.060862566	TRUE	reported	48.51529858
CCDC85A	rs10175691	CCDC85A_bmem	2	56584596	A	C	0.68939	3.69E-21	9.441183389	-0.450674247	0.047734932	TRUE	reported	89.13594376
CCT3	rs2241106	CCT3_bmem	1	156218910	C	G	0.28458	7.44E-18	8.607888114	-0.422994313	0.049140313	TRUE	reported	74.09573667
CCT8	rs965951	CCT8_bmem	21	30432557	G	A	0.12179	8.86E-42	13.54179251	0.893392752	0.065973006	TRUE	reported	183.3801417
CCZ1	rs74688574	CCZ1_bmem	7	6855646	A	G	0.4596	2.99E-14	7.598818602	0.339477967	0.044675098	TRUE	reported	57.74204458
CCZ1B	rs9690561	CCZ1B_bmem	7	6886751	C	G	0.44463	4.74E-22	9.65380777	-0.428688148	0.04440612	TRUE	reported	93.1960052
CD37	rs1465697	CD37_bmem	19	49837246	C	T	0.27104	3.08E-34	12.2006748	-0.597317927	0.048957778	TRUE	reported	148.8564649
CD37	rs254660	CD37_bmem	19	49851053	T	C	0.29456	2.06E-13	7.344965096	0.359089363	0.048889186	TRUE	reported	53.94851174
CD52	rs11247915	CD52_bmem	1	26650550	C	A	0.50857	4.27E-09	5.873431556	-0.263120989	0.044798511	TRUE	reported	34.49719846
CD82	rs12290127	CD82_bmem	11	44624480	C	T	0.17462	1.50E-08	5.661074309	-0.334167855	0.059029053	TRUE	reported	32.04776225
CD96	rs6785519	CD96_bmem	3	111253069	T	C	0.28344	3.58E-12	6.952661976	0.344302655	0.049520983	TRUE	reported	48.33950841
CDC42	rs2268179	CDC42_bmem	1	22414785	G	T	0.16275	2.37E-12	7.010632484	0.42376613	0.060446205	TRUE	reported	49.14896822
CEACAM21	rs3745936	CEACAM21_bmem	19	42092815	T	A	0.78909	2.53E-08	5.571069628	0.306110323	0.054946418	TRUE	reported	31.03681731
CEBPZ-AS1	rs11124576	CEBPZ-AS1_bmem	2	37518716	T	C	0.13715	2.48E-09	5.962763718	-0.388092554	0.065086019	TRUE	reported	35.55455141
CENPK	rs6891955	CENPK_bmem	5	64838758	G	C	0.35504	3.38E-09	5.912151697	0.2766687	0.046796617	TRUE	reported	34.95353804
CFD	rs2930903	CFD_bmem	19	887824	G	C	0.36656	1.36E-13	7.399836825	0.342166696	0.046239762	TRUE	reported	54.7575858
CFLAR	rs6712872	CFLAR_bmem	2	202070735	A	T	0.53366	4.21E-08	5.481617978	-0.246368614	0.044944506	TRUE	reported	30.04813612
CHAF1B	rs9978814	CHAF1B_bmem	21	37807523	A	C	0.15115	5.57E-36	12.52320682	0.759320708	0.060633089	TRUE	reported	156.8307067
CHCHD10	rs113586321	CHCHD10_bmem	22	24099484	T	A	0.08562	1.17E-08	5.703533194	-0.45675108	0.080082129	TRUE	reported	32.53029075
CHCHD2	rs73142177	CHCHD2_bmem	7	56302425	A	G	0.19663	3.37E-16	8.159423215	-0.456058978	0.055893531	TRUE	reported	66.57618825
CHI3L2	rs3118207	CHI3L2_bmem	1	111768576	G	A	0.35874	5.68E-41	13.40463161	-0.603554159	0.045025792	TRUE	reported	179.6841512
CHMP4B	rs2626562	CHMP4B_bmem	20	32409142	G	A	0.46633	5.39E-09	5.834751626	-0.261974484	0.044898995	TRUE	reported	34.04432652
CHPT1	rs2559851	CHPT1_bmem	12	102092989	C	A	0.57899	8.47E-11	6.491919643	0.293913076	0.045273678	TRUE	reported	42.14501964
CIB1	rs8041338	CIB1_bmem	15	90775913	C	T	0.48526	1.19E-11	6.781950233	0.303024212	0.044680984	TRUE	reported	45.99484962
CITED4	rs16828219	CITED4_bmem	1	41922249	G	A	0.11254	9.46E-17	8.311329904	0.583865423	0.070249338	TRUE	reported	69.07820462
CLLU1OS	rs34107810	CLLU1OS_bmem	12	92826680	G	A	0.25696	1.29E-56	15.855198	-0.769916914	0.048559275	TRUE	reported	251.3872998
CNDP2	rs8084058	CNDP2_bmem	18	72177465	A	G	0.59594	1.26E-09	6.071816733	0.276951125	0.045612563	TRUE	reported	36.8669589
CNPPD1	rs3795986	CNPPD1_bmem	2	220033830	A	G	0.65588	2.28E-08	5.589508636	0.263715121	0.047180376	TRUE	reported	31.24260724
CNTNAP2	rs1919692	CNTNAP2_bmem	7	148001727	G	A	0.70289	1.60E-18	8.78231417	0.425789907	0.048482655	TRUE	reported	77.12904182
COL9A3	rs751558	COL9A3_bmem	20	61463355	G	A	0.19747	9.50E-09	5.739453111	-0.323020869	0.056280775	TRUE	reported	32.94132198
COLCA2	rs1046872	COLCA2_bmem	11	111179390	A	G	0.3358	1.43E-18	8.795114447	0.412587257	0.046910959	TRUE	reported	77.35403955
COMMD6	rs4885304	COMMD6_bmem	13	76088638	G	A	0.15422	1.13E-36	12.64931522	-0.760072084	0.060088002	TRUE	reported	160.005178
CORO1B	rs1808279	CORO1B_bmem	11	67211569	T	C	0.4174	2.39E-52	15.22555827	-0.658268522	0.043234442	TRUE	reported	231.8176289
CORO1C	rs961355	CORO1C_bmem	12	109065812	T	C	0.45272	5.99E-12	6.879896137	0.308545368	0.044847387	TRUE	reported	47.33297191
COX20	rs1495946	COX20_bmem	1	245013807	G	A	0.1266	1.71E-09	6.022749765	0.405457583	0.067321008	TRUE	reported	36.27351435
COX6B1	rs4806187	COX6B1_bmem	19	36149761	A	G	0.48101	3.07E-12	6.974584052	-0.311511658	0.044663833	TRUE	reported	48.6448229
CPNE1	rs11700299	CPNE1_bmem	20	34548865	C	T	0.09417	1.34E-14	7.701804241	-0.586885117	0.076200991	TRUE	reported	59.31778884
CRYBB2	rs6004662	CRYBB2_bmem	22	25862124	G	A	0.07203	3.41E-20	9.205283714	0.787354695	0.085532909	TRUE	reported	84.73724842
CSTB	rs35285321	CSTB_bmem	21	45201832	G	A	0.3106	3.28E-32	11.81466743	-0.556900744	0.047136388	TRUE	reported	139.5863644
CTC-524C5.2	rs4790264	CTC-524C5.2_bmem	17	5336791	G	T	0.21626	6.98E-24	10.0771033	0.53899471	0.053487068	TRUE	reported	101.5480111
CTD-2007H13.3	rs161953	CTD-2007H13.3_bmem	5	98256905	T	C	0.27514	4.02E-40	13.25869214	-0.641775915	0.048404164	TRUE	reported	175.7929207
CTD-2012K14.6	rs6499166	CTD-2012K14.6_bmem	16	68326917	G	A	0.72539	7.00E-09	5.790952732	0.290657731	0.050191695	TRUE	reported	33.53513302
CTD-2368P22.1	rs67825948	CTD-2368P22.1_bmem	19	58525067	G	C	0.22978	5.09E-23	9.879862283	0.517653612	0.052394821	TRUE	reported	97.61167729
CTD-2371O3.2	rs11042350	CTD-2371O3.2_bmem	11	9453209	C	T	0.48879	4.67E-25	10.33948051	0.45485973	0.043992513	TRUE	reported	106.9048569
CTSH	rs34593439	CTSH_bmem	15	79234957	G	A	0.11646	2.53E-12	7.001514958	-0.487036693	0.069561616	TRUE	reported	49.02121132
CYB5A	rs9948105	CYB5A_bmem	18	71917657	G	T	0.71594	3.28E-14	7.586706663	-0.37457891	0.049373058	TRUE	reported	57.55811857
DAPK2	rs28656385	DAPK2_bmem	15	64338533	A	G	0.83109	3.47E-09	5.907780982	-0.353100119	0.059768654	TRUE	reported	34.90187644
DCXR	rs9908344	DCXR_bmem	17	79992815	A	G	0.13688	4.79E-26	10.5554341	0.674557823	0.063906213	TRUE	reported	111.4171901
DDR1	rs2517774	DDR1_bmem	6	29893982	C	T	0.26859	1.96E-30	11.46570143	-0.565389514	0.049311376	TRUE	reported	131.4623091
DDR1	rs1058026	DDR1_bmem	6	31321685	A	C	0.15081	5.46E-15	7.815807155	0.485850312	0.062162526	TRUE	reported	61.08684061
DDR1	rs2515919	DDR1_bmem	6	31564167	A	G	0.38169	1.65E-13	7.374266635	0.338253789	0.045869482	TRUE	reported	54.37980786
DDT	rs5760147	DDT_bmem	22	24334948	A	C	0.36441	4.87E-12	6.909351297	-0.320454017	0.046379755	TRUE	reported	47.73913434
DDX11	rs74087920	DDX11_bmem	12	31233053	A	G	0.44473	5.08E-17	8.384757997	-0.374477739	0.044661723	TRUE	reported	70.30416664
DDX5	rs1991401	DDX5_bmem	17	62502435	A	G	0.30884	2.38E-09	5.969768256	-0.28929802	0.048460511	TRUE	reported	35.63813297
DEGS1	rs3767732	DEGS1_bmem	1	224415509	A	G	0.07002	1.55E-10	6.400799853	0.560845461	0.087621153	TRUE	reported	40.97023843
DHRS4	rs80326273	DHRS4_bmem	14	24461134	G	A	0.08095	1.32E-13	7.404595688	0.604862259	0.081687412	TRUE	reported	54.82803736
DNAJC15	rs12015	DNAJC15_bmem	13	43597865	A	G	0.22824	1.50E-25	10.44753272	-0.547106547	0.052367058	TRUE	reported	109.150938
DOCK8	rs12156499	DOCK8_bmem	9	370199	A	G	0.14292	4.97E-12	6.906421191	0.440466054	0.063776309	TRUE	reported	47.69865411
DRAM2	rs3762374	DRAM2_bmem	1	111682118	C	T	0.3077	5.83E-24	10.09469531	0.481577892	0.047706035	TRUE	reported	101.9028752
DSP	rs11243176	DSP_bmem	6	7434286	G	T	0.56441	4.12E-60	16.35329942	-0.697075974	0.042626014	TRUE	reported	267.430405
EAF2	rs9834471	EAF2_bmem	3	121487172	A	G	0.63548	1.61E-61	16.54959594	-0.725610832	0.043844625	TRUE	reported	273.8891289
EAF2	rs2681416	EAF2_bmem	3	121817613	G	A	0.31584	4.07E-08	5.487779356	-0.26468971	0.048232571	TRUE	reported	30.11572285
EBPL	rs9562909	EBPL_bmem	13	50239063	T	G	0.11799	2.13E-09	5.987763795	-0.415552265	0.069400244	TRUE	reported	35.85331468
EBPL	rs3809325	EBPL_bmem	13	50266109	T	C	0.56491	5.96E-15	7.804693773	-0.35022076	0.044873094	TRUE	reported	60.91324582
ECHDC1	rs9398841	ECHDC1_bmem	6	127670134	G	T	0.7595	8.41E-09	5.759983649	-0.301936117	0.052419614	TRUE	reported	33.17741108
EIF5A	rs7503161	EIF5A_bmem	17	7207964	A	C	0.58698	2.32E-144	25.58361501	-1.002575726	0.039188196	TRUE	reported	654.5213656
ELP2	rs592261	ELP2_bmem	18	33752244	G	A	0.35213	1.36E-09	6.060513067	0.284012679	0.046862811	TRUE	reported	36.72981878
ELP5	rs2074219	ELP5_bmem	17	7156447	A	G	0.61088	9.83E-31	11.52538525	-0.516487142	0.044813005	TRUE	reported	132.8345027
EML6	rs13033894	EML6_bmem	2	55010115	T	C	0.26059	7.13E-13	7.176966719	0.36460041	0.050801463	TRUE	reported	51.5088515
ENOSF1	rs2847157	ENOSF1_bmem	18	714666	G	A	0.56305	7.24E-11	6.51565871	-0.29360436	0.045061347	TRUE	reported	42.45380898
EPSTI1	rs3825511	EPSTI1_bmem	13	43566373	A	C	0.73432	4.96E-16	8.112436774	-0.408091228	0.050304396	TRUE	reported	65.81162912
ERAP2	rs27298	ERAP2_bmem	5	96362800	T	G	0.57117	7.02E-52	15.15497585	-0.653205273	0.043101703	TRUE	reported	229.6732965
ERICH1	rs11775671	ERICH1_bmem	8	589312	G	A	0.33969	3.70E-10	6.266173172	-0.295959065	0.04723123	TRUE	reported	39.26492587
EVI2A	rs2525570	EVI2A_bmem	17	29681245	A	G	0.624	1.23E-14	7.713048344	0.354373365	0.045944658	TRUE	reported	59.49111365
FADS1	rs174593	FADS1_bmem	11	61618831	T	C	0.264	4.14E-26	10.56923873	-0.526647221	0.049828302	TRUE	reported	111.708808
FAM118A	rs136582	FAM118A_bmem	22	45774531	T	A	0.1218	4.16E-113	22.60177247	1.378262932	0.060980303	TRUE	reported	510.8401176
FAM167A	rs2736332	FAM167A_bmem	8	11339965	G	C	0.27412	5.13E-16	8.108292988	0.403889041	0.049811846	TRUE	reported	65.74441497
FAM177B	rs12138316	FAM177B_bmem	1	222846882	G	A	0.71047	5.46E-11	6.557870699	0.323129037	0.049273469	TRUE	reported	43.00566768
FAM184B	rs10939740	FAM184B_bmem	4	17617490	T	C	0.61127	1.55E-86	19.7167679	-0.830246009	0.042108626	TRUE	reported	388.7509398
FAM26F	rs482701	FAM26F_bmem	6	116741965	C	T	0.74803	1.88E-14	7.658840246	0.392682697	0.051271822	TRUE	reported	58.65783486
FAM26F	rs117361304	FAM26F_bmem	6	116783619	T	G	0.08559	2.07E-53	15.38485816	-1.171072554	0.076118515	TRUE	reported	236.6938595
FAM46A	rs191786	FAM46A_bmem	6	82497480	T	C	0.36219	1.84E-08	5.626825245	0.262380732	0.046630332	TRUE	reported	31.66116299
FCER2	rs12979200	FCER2_bmem	19	7758303	A	G	0.47368	1.26E-11	6.773245081	-0.302932763	0.044724908	TRUE	reported	45.87684889
FCGR2A	rs67775399	FCGR2A_bmem	1	161572353	T	C	0.22603	4.74E-11	6.57896735	-0.351491577	0.053426557	TRUE	reported	43.2828121
FCRL5	rs11264761	FCRL5_bmem	1	157513804	G	A	0.21191	3.45E-28	11.00919872	0.590306373	0.053619377	TRUE	reported	121.202455
FDFT1	rs2179011	FDFT1_bmem	8	11664895	T	C	0.76775	1.97E-11	6.708090797	0.354833564	0.052896357	TRUE	reported	44.99848174
FIGNL1	rs11764792	FIGNL1_bmem	7	50496841	C	T	0.49126	2.44E-10	6.330721447	0.283207404	0.044735408	TRUE	reported	40.07803323
FLVCR1-AS1	rs7524203	FLVCR1-AS1_bmem	1	213011812	G	C	0.53546	3.40E-09	5.911053998	0.265406024	0.044899949	TRUE	reported	34.94055962
FNBP4	rs11039332	FNBP4_bmem	11	47695840	G	A	0.31328	5.87E-13	7.203513716	-0.346293237	0.048072823	TRUE	reported	51.890609
FXYD5	rs916694	FXYD5_bmem	19	35692403	C	T	0.44003	3.23E-14	7.588943989	-0.340398377	0.044854512	TRUE	reported	57.59207012
G3BP2	rs7679851	G3BP2_bmem	4	76553253	C	T	0.39312	9.30E-09	5.742991139	-0.263427406	0.045869374	TRUE	reported	32.98194661
GBP7	rs521704	GBP7_bmem	1	89680554	C	A	0.51746	3.66E-69	17.57748522	-0.736009836	0.041872306	TRUE	reported	308.9679834
GCC2	rs2139809	GCC2_bmem	2	109045638	T	C	0.58892	2.43E-11	6.677238303	0.303154847	0.045401232	TRUE	reported	44.58551185
GDI2	rs11920	GDI2_bmem	10	5805858	C	A	0.23441	2.22E-08	5.59416592	-0.295986538	0.05290986	TRUE	reported	31.29469284
GLTP	rs9645838	GLTP_bmem	12	110291572	A	G	0.5801	1.27E-09	6.070646818	-0.275309273	0.045350896	TRUE	reported	36.85275292
GM2A	rs72794132	GM2A_bmem	5	150618993	C	T	0.16845	4.23E-12	6.929166861	0.413221865	0.059635144	TRUE	reported	48.01335372
GNPTG	rs742460	GNPTG_bmem	16	1405537	C	T	0.26299	3.08E-12	6.974073384	0.353503345	0.050688217	TRUE	reported	48.63769955
GPATCH11	rs6738282	GPATCH11_bmem	2	37317457	A	C	0.38965	3.67E-14	7.572058777	0.345736252	0.045659478	TRUE	reported	57.33607441
GPM6A	rs34080115	GPM6A_bmem	4	176873913	C	T	0.6184	3.52E-12	6.955397744	0.319539808	0.04594127	TRUE	reported	48.37755847
GRHPR	rs7856656	GRHPR_bmem	9	37421065	C	T	0.32885	1.74E-18	8.772972178	0.413756362	0.047162621	TRUE	reported	76.96504088
GS1-124K5.3	rs1615892	GS1-124K5.3_bmem	7	66144596	A	G	0.87695	1.70E-08	5.639867288	0.384775012	0.068224125	TRUE	reported	31.80810322
GS1-124K5.4	rs3800815	GS1-124K5.4_bmem	7	66244981	A	G	0.2985	1.54E-09	6.040637326	0.295492891	0.048917502	TRUE	reported	36.48929993
GSTM3	rs4970736	GSTM3_bmem	1	110272645	C	T	0.59654	3.94E-46	14.25902422	-0.624026944	0.04376365	TRUE	reported	203.3197709
GSTM4	rs11101980	GSTM4_bmem	1	110193645	T	G	0.40826	1.55E-08	5.655913619	-0.257878482	0.045594487	TRUE	reported	31.98935937
GSTT1	rs5760147	GSTT1_bmem	22	24334948	A	C	0.36441	3.89E-35	12.36801435	-0.558679187	0.045171292	TRUE	reported	152.9677786
GTF2H2	rs28478097	GTF2H2_bmem	5	70309998	C	G	0.61527	1.50E-21	9.534925914	-0.432701864	0.045380726	TRUE	reported	90.91481373
GYPC	rs893793	GYPC_bmem	2	127416912	A	G	0.64458	1.69E-12	7.058203368	0.32897915	0.046609475	TRUE	reported	49.81823375
HAGH	rs238680	HAGH_bmem	16	1872160	G	A	0.71476	2.16E-11	6.694890601	-0.331200625	0.049470655	TRUE	reported	44.82156065
HAGHL	rs12051048	HAGHL_bmem	16	783864	C	A	0.23145	3.20E-10	6.288543866	0.333502493	0.053033341	TRUE	reported	39.54578437
HCG25	rs1612904	HCG25_bmem	6	32669018	C	A	0.62814	6.58E-23	9.854107695	-0.449476117	0.045613071	TRUE	reported	97.10343979
HCG27	rs3130975	HCG27_bmem	6	31081838	C	T	0.33846	8.07E-27	10.72146065	-0.497263798	0.046380229	TRUE	reported	114.9497175
HCG27	rs2844552	HCG27_bmem	6	31342741	G	A	0.53675	1.75E-19	9.027655426	-0.400674865	0.044383048	TRUE	reported	81.49856286
HCG27	rs2894221	HCG27_bmem	6	31461771	T	A	0.39182	8.49E-12	6.830053611	-0.312389673	0.045737514	TRUE	reported	46.64963243
HCG27	rs3131063	HCG27_bmem	6	30763756	G	A	0.44148	1.34E-08	5.680573197	-0.256349618	0.045127421	TRUE	reported	32.2689118
HDHD3	rs111758952	HDHD3_bmem	9	116138460	C	T	0.26364	3.98E-08	5.491902847	-0.279460176	0.050885856	TRUE	reported	30.16099657
HIGD2A	rs13155545	HIGD2A_bmem	5	175817499	C	G	0.07401	1.02E-21	9.575002876	-0.80740107	0.084323846	TRUE	reported	91.68068054
HIST1H2AG	rs78871852	HIST1H2AG_bmem	6	26221566	A	T	0.1195	5.13E-14	7.528630319	0.516888764	0.068656414	TRUE	reported	56.68027535
HIST1H2AL	rs116756717	HIST1H2AL_bmem	6	28508095	C	T	0.06535	8.00E-10	6.145013778	0.556398225	0.090544667	TRUE	reported	37.76119416
HIST1H2AM	rs3118368	HIST1H2AM_bmem	6	28837109	T	A	0.10049	1.07E-10	6.456098265	0.480047565	0.074355678	TRUE	reported	41.68120503
HIST1H2AM	rs78224691	HIST1H2AM_bmem	6	28237110	G	A	0.19946	1.16E-18	8.818621314	0.488877525	0.055436956	TRUE	reported	77.76808291
HIST1H2BG	rs4634439	HIST1H2BG_bmem	6	26598004	A	G	0.12331	2.73E-14	7.610474919	0.515327501	0.067712923	TRUE	reported	57.91932823
HIST1H2BJ	rs9468168	HIST1H2BJ_bmem	6	27560236	G	C	0.07465	2.34E-08	5.584451498	-0.476263595	0.085283863	TRUE	reported	31.18609834
HIST1H3D	rs6912934	HIST1H3D_bmem	6	26459244	C	T	0.87378	4.44E-21	9.421624073	0.626725591	0.066519911	TRUE	reported	88.76699909
HIST1H4E	rs55706012	HIST1H4E_bmem	6	26266311	A	C	0.09373	5.56E-25	10.32272867	-0.7789394	0.075458672	TRUE	reported	106.5587281
HIST1H4J	rs9468413	HIST1H4J_bmem	6	28689672	C	A	0.83703	9.33E-09	5.74250962	0.348349176	0.060661488	TRUE	reported	32.97641628
HLA-A	rs2571389	HLA-A_bmem	6	29923503	T	C	0.50715	2.06E-19	9.010018404	0.398883182	0.044271073	TRUE	reported	81.18043144
HLA-B	rs2524096	HLA-B_bmem	6	31236467	G	T	0.42633	1.23E-66	17.2445457	0.731642064	0.042427448	TRUE	reported	297.3743548
HLA-B	rs112974895	HLA-B_bmem	6	31319462	A	C	0.11276	1.06E-14	7.731799094	-0.543966216	0.070354417	TRUE	reported	59.78071687
HLA-B	rs12174396	HLA-B_bmem	6	31374579	A	G	0.07882	5.70E-34	12.15047018	-0.981578339	0.080785214	TRUE	reported	147.6339272
HLA-C	rs2249741	HLA-C_bmem	6	31240712	A	C	0.52224	5.59E-35	12.33892313	0.537107345	0.043529515	TRUE	reported	152.2490271
HLA-C	rs9265941	HLA-C_bmem	6	31315053	T	C	0.54189	7.73E-09	5.774305649	0.259630883	0.044963135	TRUE	reported	33.34260536
HLA-DPA1	rs3101944	HLA-DPA1_bmem	6	32911127	C	T	0.09429	1.88E-08	5.62227891	0.431194316	0.076693868	TRUE	reported	31.61002006
HLA-DPA1	rs2163472	HLA-DPA1_bmem	6	32983375	C	T	0.45983	1.49E-42	13.67225238	0.591379523	0.043253994	TRUE	reported	186.9304855
HLA-DPA1	rs9277341	HLA-DPA1_bmem	6	33039625	T	C	0.30948	4.07E-13	7.25318072	-0.349784846	0.048225028	TRUE	reported	52.60863137
HLA-DPB1	rs2163472	HLA-DPB1_bmem	6	32983375	C	T	0.45983	1.96E-67	17.35044112	0.729813855	0.04206313	TRUE	reported	301.0378026
HLA-DPB1	rs1042151	HLA-DPB1_bmem	6	33048661	A	G	0.18608	9.18E-17	8.314890666	0.474328733	0.057045697	TRUE	reported	69.13740664
HLA-DQA1	rs4713555	HLA-DQA1_bmem	6	32575524	G	T	0.2766	9.11E-13	7.143316889	0.356151913	0.049858059	TRUE	reported	51.02697563
HLA-DQA2	rs909267	HLA-DQA2_bmem	6	31746548	T	C	0.06413	1.60E-11	6.738839675	-0.614348486	0.091165322	TRUE	reported	45.41195974
HLA-DQA2	rs454875	HLA-DQA2_bmem	6	32213008	G	A	0.05194	6.76E-09	5.796718135	-0.585169592	0.100948429	TRUE	reported	33.60194147
HLA-DQA2	rs1391371	HLA-DQA2_bmem	6	32603798	A	T	0.20898	1.00E-200	31.28544927	1.382421519	0.044187363	TRUE	reported	978.779358
HLA-DQA2	rs9461787	HLA-DQA2_bmem	6	32612084	A	G	0.0918	6.68E-20	9.132686841	-0.699662927	0.076610853	TRUE	reported	83.40596844
HLA-DQA2	rs3873444	HLA-DQA2_bmem	6	32682724	C	T	0.10166	1.59E-09	6.034848602	-0.447022044	0.074073448	TRUE	reported	36.41939763
HLA-DQA2	rs28366293	HLA-DQA2_bmem	6	32560711	T	C	0.14336	1.42E-36	12.63114626	0.782286704	0.061933152	TRUE	reported	159.545857
HLA-DQB1	rs9272553	HLA-DQB1_bmem	6	32607008	G	T	0.57712	5.74E-30	11.37233477	-0.503398156	0.044265155	TRUE	reported	129.3299954
HLA-DQB1	rs9274666	HLA-DQB1_bmem	6	32636543	A	G	0.49381	5.73E-15	7.809796897	0.347503736	0.044495874	TRUE	reported	60.99292663
HLA-DQB2	rs9273088	HLA-DQB2_bmem	6	32612488	A	C	0.57284	7.27E-25	10.29693177	0.457858254	0.044465503	TRUE	reported	106.0268055
HLA-DQB2	rs4713574	HLA-DQB2_bmem	6	32627038	C	G	0.40508	3.05E-09	5.928899087	-0.270440677	0.045613979	TRUE	reported	35.15184401
HLA-DRB1	rs9271492	HLA-DRB1_bmem	6	32589122	A	C	0.34806	1.00E-54	15.57974585	0.695440692	0.044637486	TRUE	reported	242.7284841
HLA-DRB5	rs3130302	HLA-DRB5_bmem	6	32204642	T	C	0.25728	1.44E-09	6.050978378	-0.309846457	0.05120601	TRUE	reported	36.61433878
HLA-DRB5	rs13192505	HLA-DRB5_bmem	6	32442242	G	A	0.12042	1.85E-12	7.045682138	-0.482990984	0.068551345	TRUE	reported	49.64163617
HLA-DRB5	rs28366319	HLA-DRB5_bmem	6	32561495	G	A	0.35477	1.70E-160	26.9948873	1.070626285	0.039660335	TRUE	reported	728.7239559
HLA-DRB5	rs9275698	HLA-DRB5_bmem	6	32687973	A	G	0.37089	1.99E-16	8.22253184	-0.378051229	0.045977472	TRUE	reported	67.61003042
HLA-DRB5	rs2844463	HLA-DRB5_bmem	6	31615167	G	A	0.11122	5.46E-21	9.399925094	-0.660537073	0.070270461	TRUE	reported	88.35859265
HLA-F	rs9258164	HLA-F_bmem	6	29688869	G	A	0.11811	2.54E-09	5.958776486	0.413394845	0.069375793	TRUE	reported	35.50701738
HLA-G	rs4554349	HLA-G_bmem	6	29856279	G	T	0.05539	3.70E-10	6.266127596	-0.612776239	0.097791855	TRUE	reported	39.26435476
HMBOX1	rs10088428	HMBOX1_bmem	8	28909523	C	T	0.25	3.93E-34	12.18090032	-0.612239139	0.050262224	TRUE	reported	148.3743319
HOXB-AS1	rs4793970	HOXB-AS1_bmem	17	46763962	G	A	0.28353	1.67E-13	7.372980527	0.364526425	0.04944085	TRUE	reported	54.36084206
HSBP1L1	rs3930043	HSBP1L1_bmem	18	77723832	G	A	0.16238	6.77E-11	6.525624173	0.395468133	0.060602346	TRUE	reported	42.58377063
HSPBAP1	rs12496372	HSPBAP1_bmem	3	122473431	C	G	0.78073	2.48E-40	13.29488818	-0.694429172	0.052232795	TRUE	reported	176.7540533
IER3	rs1630062	IER3_bmem	6	29747606	T	C	0.34527	7.18E-09	5.786667947	0.272646108	0.047116252	TRUE	reported	33.48552661
IFITM2	rs34481144	IFITM2_bmem	11	320836	C	T	0.48886	3.02E-09	5.930433564	0.265656163	0.044795403	TRUE	reported	35.17004266
IFITM3	rs7942247	IFITM3_bmem	11	316349	G	A	0.52093	3.50E-10	6.274777899	0.280958306	0.044775817	TRUE	reported	39.37283742
IFNG-AS1	rs11177007	IFNG-AS1_bmem	12	68414744	A	G	0.36456	1.22E-09	6.077636459	0.282627114	0.0465028	TRUE	reported	36.93766526
IGFLR1	rs2239947	IGFLR1_bmem	19	36244753	G	C	0.14424	5.73E-13	7.206736671	-0.457372984	0.063464645	TRUE	reported	51.93705335
IGLL5	rs2856876	IGLL5_bmem	22	23249440	C	A	0.11721	5.92E-20	9.145861826	0.628911694	0.068764618	TRUE	reported	83.64678834
ISCU	rs10778643	ISCU_bmem	12	108939901	T	A	0.86322	4.74E-12	6.913082823	-0.449061847	0.064958262	TRUE	reported	47.79071449
ITGB2	rs760462	ITGB2_bmem	21	46328099	T	C	0.83624	5.96E-38	12.87837107	-0.75413334	0.058558131	TRUE	reported	165.8524413
ITGB3BP	rs217470	ITGB3BP_bmem	1	64031050	C	A	0.692	1.24E-16	8.279449856	-0.398199862	0.048094966	TRUE	reported	68.54929084
ITM2B	rs198604	ITM2B_bmem	13	48984063	G	A	0.24738	3.06E-13	7.291735128	0.376683005	0.051658899	TRUE	reported	53.16940019
ITM2C	rs59481475	ITM2C_bmem	2	231750397	G	A	0.13414	1.27E-11	6.771940838	-0.443740456	0.065526334	TRUE	reported	45.85918247
JUP	rs4606765	JUP_bmem	17	39917325	A	C	0.75428	3.78E-21	9.438641059	-0.48428908	0.051309196	TRUE	reported	89.08794354
JUP	rs6503665	JUP_bmem	17	39953539	G	C	0.92594	2.01E-08	5.610932814	-0.480235085	0.08558917	TRUE	reported	31.48256737
KANSL1-AS1	rs55938136	KANSL1-AS1_bmem	17	43798360	A	G	0.2276	3.47E-79	18.84116933	0.929862031	0.049352671	TRUE	reported	354.9896616
KANSL1-AS1	rs1378358	KANSL1-AS1_bmem	17	44787312	C	T	0.21929	6.47E-83	19.29040945	0.960778671	0.049806028	TRUE	reported	372.119895
KB-226F1.1	rs5996631	KB-226F1.1_bmem	22	24256894	T	C	0.25401	5.04E-48	14.56006912	0.716600813	0.049216855	TRUE	reported	211.9956142
KDELR2	rs6796	KDELR2_bmem	7	6502367	T	C	0.28939	1.04E-15	8.022281878	-0.39321313	0.049015123	TRUE	reported	64.35700555
KDM4B	rs7250055	KDM4B_bmem	19	5133370	C	T	0.23587	7.11E-10	6.163605548	0.324862685	0.052706599	TRUE	reported	37.99003311
KHDC1	rs7744174	KHDC1_bmem	6	73973880	C	T	0.21222	1.58E-28	11.07949168	-0.59352778	0.053569947	TRUE	reported	122.755135
KIAA0040	rs2269650	KIAA0040_bmem	1	175129691	G	T	0.35157	5.27E-22	9.642921453	0.445684481	0.046218823	TRUE	reported	92.98593463
KLK1	rs3909863	KLK1_bmem	19	51318909	G	A	0.10137	1.80E-08	5.630053364	0.418066845	0.074256285	TRUE	reported	31.69750055
KRTAP5-AS1	rs61867536	KRTAP5-AS1_bmem	11	1513700	T	C	0.55284	4.29E-36	12.54399288	0.547870128	0.043675896	TRUE	reported	157.3517571
KRTCAP3	rs1260328	KRTCAP3_bmem	2	27711631	T	C	0.41043	1.74E-09	6.020495038	-0.273981987	0.045508216	TRUE	reported	36.24636007
KYNU	rs12997823	KYNU_bmem	2	143709091	A	G	0.35988	4.26E-08	5.479754799	0.255984753	0.046714636	TRUE	reported	30.02771317
L3MBTL3	rs6569648	L3MBTL3_bmem	6	130349119	C	T	0.74753	7.09E-19	8.873527881	-0.452365699	0.050979239	TRUE	reported	78.73949719
LA16c-358B7.3	rs4984803	LA16c-358B7.3_bmem	16	1349929	G	A	0.58653	1.87E-19	9.020511366	-0.405404907	0.044942564	TRUE	reported	81.36962435
LAMB1	rs2237683	LAMB1_bmem	7	107559137	A	G	0.3724	1.34E-27	10.88645257	0.493761626	0.045355604	TRUE	reported	118.5148468
LARGE	rs5749579	LARGE_bmem	22	33617801	T	C	0.23445	1.14E-09	6.088961694	0.32167481	0.052829173	TRUE	reported	37.07545434
LAX1	rs4951180	LAX1_bmem	1	203738765	T	C	0.66522	2.42E-11	6.67803757	0.316114377	0.047336418	TRUE	reported	44.59618555
LCN8	rs7041806	LCN8_bmem	9	139648298	G	A	0.15272	1.13E-139	25.15883508	1.356160297	0.053903938	TRUE	reported	632.9669926
LEPROT	rs10889549	LEPROT_bmem	1	65888085	C	A	0.46129	4.09E-09	5.880662107	0.264193485	0.044925806	TRUE	reported	34.58218682
LGALS9	rs34595284	LGALS9_bmem	17	25958791	C	T	0.24345	1.12E-09	6.091483946	-0.317674037	0.052150517	TRUE	reported	37.10617665
LGMN	rs78693325	LGMN_bmem	14	93165962	G	C	0.12298	1.16E-08	5.706020901	0.389309334	0.068227814	TRUE	reported	32.55867474
LHPP	rs1869660	LHPP_bmem	10	126227537	A	G	0.84211	3.81E-11	6.611271206	0.405115314	0.061276463	TRUE	reported	43.70890665
LILRB1	rs6509888	LILRB1_bmem	19	55134426	G	A	0.4271	3.83E-12	6.943393855	0.313276537	0.045118647	TRUE	reported	48.21071843
LILRB2	rs2008238	LILRB2_bmem	19	54992671	G	A	0.79633	4.06E-09	5.881565044	-0.327071031	0.055609524	TRUE	reported	34.59280706
LIMD1	rs13094441	LIMD1_bmem	3	45688319	T	A	0.25767	5.69E-34	12.15067377	0.604772088	0.04977272	TRUE	reported	147.6388753
LIMS2	rs2244880	LIMS2_bmem	2	128386644	G	C	0.40905	1.51E-18	8.788608351	-0.396034624	0.045062268	TRUE	reported	77.23963641
LINC00339	rs4654783	LINC00339_bmem	1	22439520	T	C	0.71395	1.35E-11	6.762854307	0.334200844	0.049417129	TRUE	reported	45.73619846
LINC00422	rs4770135	LINC00422_bmem	13	21901874	A	G	0.26654	3.04E-12	6.976008158	0.352085323	0.050470888	TRUE	reported	48.66468887
LINC00926	rs74016130	LINC00926_bmem	15	57449236	G	T	0.08305	2.59E-10	6.321589024	-0.512331876	0.081044793	TRUE	reported	39.96248812
LINC00926	rs2248534	LINC00926_bmem	15	57597961	T	G	0.29756	5.42E-16	8.101649304	0.393757433	0.048602133	TRUE	reported	65.63672011
LINC00969	rs3827561	LINC00969_bmem	3	195674257	C	G	0.39941	2.36E-16	8.202142714	0.371960181	0.045349148	TRUE	reported	67.27514407
LRRC16A	rs9467489	LRRC16A_bmem	6	25397698	A	G	0.39711	1.51E-11	6.747387702	-0.307975794	0.045643708	TRUE	reported	45.52724079
LRRIQ3	rs2343864	LRRIQ3_bmem	1	74577069	G	C	0.51693	9.03E-28	10.92220491	0.479161577	0.043870407	TRUE	reported	119.2945612
LSM7	rs11084936	LSM7_bmem	19	2346440	G	A	0.60654	1.13E-15	8.011868739	0.364552118	0.045501509	TRUE	reported	64.19004085
LY6G5C	rs4947288	LY6G5C_bmem	6	30696762	A	G	0.25489	6.68E-19	8.880050635	0.451261969	0.0508175	TRUE	reported	78.85529783
LY6G5C	rs2523572	LY6G5C_bmem	6	31329494	C	T	0.63383	2.36E-13	7.326729814	-0.33895459	0.046262739	TRUE	reported	53.68097005
LY6G5C	rs112859455	LY6G5C_bmem	6	30750626	A	G	0.08642	8.41E-09	5.76002315	-0.459260401	0.079732388	TRUE	reported	33.17786673
LY86	rs977785	LY86_bmem	6	6588881	A	C	0.72816	3.07E-58	16.08853102	0.765890935	0.047604777	TRUE	reported	258.8408328
LY96	rs28435175	LY96_bmem	8	74908501	G	A	0.13434	8.99E-13	7.145087483	0.467282083	0.065399071	TRUE	reported	51.05227501
LYST	rs6673237	LYST_bmem	1	236041129	C	T	0.73775	1.61E-08	5.649872033	0.287859125	0.050949672	TRUE	reported	31.92105356
MANBA	rs223490	MANBA_bmem	4	103679117	G	T	0.37399	6.40E-11	6.53398967	-0.301804015	0.046189852	TRUE	reported	42.69302077
2-Mar	rs11118600	2-Mar_bmem	1	220945713	C	G	0.21759	1.13E-11	6.788528623	0.367394889	0.054119959	TRUE	reported	46.08412043
MCM5	rs4645771	MCM5_bmem	22	35804752	A	G	0.14108	3.68E-14	7.57197825	-0.484348732	0.063965943	TRUE	reported	57.3348553
MDGA1	rs6938061	MDGA1_bmem	6	37674339	A	G	0.51791	2.30E-24	10.18568679	-0.448623854	0.044044537	TRUE	reported	103.7482132
MDM4	rs7556371	MDM4_bmem	1	204457336	G	A	0.7032	2.17E-14	7.640298288	-0.372291182	0.04872731	TRUE	reported	58.37415756
MED16	rs11546307	MED16_bmem	19	875389	G	A	0.24537	8.85E-13	7.147256513	0.370429976	0.051828275	TRUE	reported	51.08327565
METTL8	rs12105780	METTL8_bmem	2	172215652	A	G	0.25564	7.46E-31	11.54911544	-0.578372016	0.050079335	TRUE	reported	133.3820651
MGMT	rs1008982	MGMT_bmem	10	131445731	T	C	0.38782	3.43E-13	7.276354892	-0.332888759	0.045749385	TRUE	reported	52.94533977
MGST3	rs4147592	MGST3_bmem	1	165600146	G	A	0.48858	3.21E-29	11.22105182	-0.491304979	0.043784218	TRUE	reported	125.9120039
MILR1	rs35528570	MILR1_bmem	17	62580234	A	G	0.41011	8.30E-09	5.76224631	0.262463244	0.045548772	TRUE	reported	33.20348269
MPHOSPH6	rs3829549	MPHOSPH6_bmem	16	82206353	T	A	0.64516	1.95E-08	5.616124107	-0.263076686	0.046843104	TRUE	reported	31.54085008
MRPL21	rs646586	MRPL21_bmem	11	68681653	A	G	0.31053	3.31E-12	6.963794774	-0.335865633	0.04823026	TRUE	reported	48.49443779
MRPL53	rs6546907	MRPL53_bmem	2	74678921	T	C	0.13471	1.18E-11	6.782367542	-0.443612602	0.065406748	TRUE	reported	46.00050892
MRPS6	rs2834339	MRPS6_bmem	21	35382032	C	T	0.53147	1.64E-19	9.035302049	-0.400710168	0.044349394	TRUE	reported	81.63668211
MRVI1-AS1	rs2896541	MRVI1-AS1_bmem	11	10565566	T	C	0.86499	1.15E-09	6.086666554	0.398639002	0.065493813	TRUE	reported	37.04750991
MSH5	rs3132940	MSH5_bmem	6	32161396	T	G	0.86799	4.32E-18	8.67010726	0.567762464	0.065485057	TRUE	reported	75.17075881
MTDH	rs2438228	MTDH_bmem	8	98637212	G	A	0.30547	7.46E-23	9.841424045	0.471045292	0.04786353	TRUE	reported	96.85362599
MXRA7	rs237057	MXRA7_bmem	17	74733099	G	A	0.93078	3.85E-19	8.941110733	0.779889445	0.087225119	TRUE	reported	79.94346059
MYBL2	rs184032	MYBL2_bmem	20	42326880	A	G	0.83743	9.89E-24	10.0427593	-0.599455256	0.059690294	TRUE	reported	100.8570146
MYH11	rs1180588	MYH11_bmem	16	15795048	T	C	0.70933	1.88E-09	6.007865555	-0.296203181	0.049302565	TRUE	reported	36.09444827
MYO7B	rs2244880	MYO7B_bmem	2	128386644	G	C	0.40905	1.87E-24	10.20553354	0.456784472	0.04475851	TRUE	reported	104.1529135
MZT2A	rs3861757	MZT2A_bmem	2	132233317	G	A	0.17474	1.02E-32	11.9122162	0.683822257	0.057405125	TRUE	reported	141.9008936
MZT2A	rs6756981	MZT2A_bmem	2	132316512	A	G	0.10493	4.20E-15	7.848938588	-0.569667991	0.072578984	TRUE	reported	61.60583756
NAA38	rs38830	NAA38_bmem	7	117717036	A	T	0.26321	3.59E-10	6.270772411	0.318519634	0.050794322	TRUE	reported	39.32258687
NAGK	rs6725547	NAGK_bmem	2	71275156	G	A	0.16306	1.67E-09	6.027319084	-0.365234076	0.060596439	TRUE	reported	36.3285759
NAP1L1	rs1368578	NAP1L1_bmem	12	76476956	A	G	0.82245	2.02E-14	7.649307016	-0.44559027	0.058252371	TRUE	reported	58.51189778
NAPRT1	rs9657360	NAPRT1_bmem	8	144676862	C	T	0.79196	1.06E-23	10.03618402	0.544573035	0.054260966	TRUE	reported	100.7249879
NARFL	rs4589552	NARFL_bmem	16	767519	T	C	0.17572	1.18E-08	5.702569823	0.335745673	0.058876206	TRUE	reported	32.51930208
NCOA7	rs61737181	NCOA7_bmem	6	126080522	G	C	0.10929	5.60E-14	7.517013385	-0.536581737	0.071382304	TRUE	reported	56.50549073
NDUFA10	rs7609118	NDUFA10_bmem	2	240941703	C	A	0.31298	9.37E-09	5.741722153	-0.277419885	0.048316494	TRUE	reported	32.96737353
NDUFA3	rs254262	NDUFA3_bmem	19	54612628	A	G	0.74059	4.97E-09	5.848213753	-0.298843159	0.051099904	TRUE	reported	34.20160356
NEK8	rs12948165	NEK8_bmem	17	27098024	A	T	0.21952	4.86E-09	5.851763537	-0.31664061	0.054110288	TRUE	reported	34.24313643
NME4	rs77371232	NME4_bmem	16	447561	A	T	0.42615	1.52E-33	12.07005226	0.53157138	0.04404052	TRUE	reported	145.6861627
NMI	rs67725431	NMI_bmem	2	152151259	T	A	0.4852	3.79E-10	6.262454371	0.280294523	0.044757935	TRUE	reported	39.218334
NMRK1	rs11144225	NMRK1_bmem	9	77707300	A	T	0.42368	9.15E-10	6.123507393	-0.277324767	0.045288549	TRUE	reported	37.49734344
NOMO1	rs143477575	NOMO1_bmem	16	15257639	A	G	0.84891	1.11E-11	6.791905454	0.423479139	0.062350564	TRUE	reported	46.12998042
NQO2	rs9378352	NQO2_bmem	6	3011149	C	T	0.64218	1.36E-11	6.761748331	-0.315015803	0.046587922	TRUE	reported	45.72124025
NSA2	rs72764663	NSA2_bmem	5	74082520	G	A	0.13249	8.65E-31	11.53638596	0.743425217	0.064441777	TRUE	reported	133.088203
NT5C3B	rs8073219	NT5C3B_bmem	17	39977734	A	G	0.74384	1.66E-14	7.674555525	-0.391330814	0.050990681	TRUE	reported	58.89880293
NT5E	rs9362213	NT5E_bmem	6	86136407	T	A	0.15248	4.31E-17	8.404124118	-0.518813442	0.061733196	TRUE	reported	70.62930236
NUDT2	rs3818830	NUDT2_bmem	9	34378999	A	T	0.14976	1.24E-29	11.30501672	0.693061344	0.061305645	TRUE	reported	127.8034039
OPTN	rs7095146	OPTN_bmem	10	13161409	C	A	0.49024	1.23E-14	7.713098591	0.343370345	0.044517821	TRUE	reported	59.49189077
ORAI2	rs11444	ORAI2_bmem	7	102066873	T	C	0.15846	1.00E-08	5.730711367	-0.351611969	0.061355728	TRUE	reported	32.84105298
ORMDL3	rs7359623	ORMDL3_bmem	17	38049589	C	T	0.50275	1.11E-36	12.65033612	-0.549063616	0.043403085	TRUE	reported	160.0310052
OSTF1	rs34084631	OSTF1_bmem	9	77757292	G	C	0.40108	4.32E-22	9.663326547	-0.435050932	0.045020825	TRUE	reported	93.37987936
P2RX1	rs2074989	P2RX1_bmem	17	3808032	A	G	0.40133	1.01E-13	7.43943472	-0.338120669	0.04544978	TRUE	reported	55.34518818
PARP14	rs13071069	PARP14_bmem	3	122440065	C	T	0.07146	8.35E-13	7.155216578	-0.619473848	0.086576534	TRUE	reported	51.19712373
PILRB	rs7786844	PILRB_bmem	7	99934008	T	G	0.19443	3.48E-18	8.69445452	0.486929153	0.056004566	TRUE	reported	75.59353971
PIM3	rs144554206	PIM3_bmem	22	50418996	G	A	0.49444	4.09E-09	5.880505614	-0.263409926	0.044793755	TRUE	reported	34.58034582
PKHD1L1	rs1783159	PKHD1L1_bmem	8	110514364	G	A	0.3994	6.16E-28	10.95692929	0.490345537	0.044752095	TRUE	reported	120.0542978
PKIG	rs3091442	PKIG_bmem	20	43174439	C	G	0.15888	1.99E-13	7.349760548	-0.448055266	0.060961886	TRUE	reported	54.01898044
PLA2G4C	rs8104114	PLA2G4C_bmem	19	48651302	G	A	0.17069	2.03E-09	5.995014372	-0.356729081	0.059504291	TRUE	reported	35.94019757
PLD4	rs60106058	PLD4_bmem	14	105414252	C	T	0.51514	1.10E-08	5.715002139	-0.256222772	0.044833364	TRUE	reported	32.66124966
PLEK	rs60061601	PLEK_bmem	2	68622318	T	C	0.13299	2.63E-10	6.319152972	-0.416206135	0.065864228	TRUE	reported	39.93169484
PLTP	rs3848715	PLTP_bmem	20	44564682	G	A	0.51529	1.96E-20	9.264667198	-0.409826533	0.04423543	TRUE	reported	85.83405648
PNRC2	rs17184588	PNRC2_bmem	1	24365512	T	C	0.49783	9.48E-13	7.137842048	-0.318390658	0.044606011	TRUE	reported	50.94878817
POLM	rs28382621	POLM_bmem	7	44122613	C	G	0.09001	1.18E-12	7.108113419	0.553983078	0.077936725	TRUE	reported	50.52527587
POLR1D	rs12855186	POLR1D_bmem	13	28200940	T	C	0.13238	2.69E-16	8.186307869	0.536547519	0.065542065	TRUE	reported	67.01563566
POLR2J	rs75359550	POLR2J_bmem	7	102180473	C	T	0.13611	4.21E-08	5.481682761	-0.358426288	0.065386179	TRUE	reported	30.04884552
POLR2J2	rs13221979	POLR2J2_bmem	7	102764723	T	C	0.6718	1.10E-08	5.714528242	-0.272686624	0.047718134	TRUE	reported	32.65583293
POMZP3	rs11767431	POMZP3_bmem	7	76177284	C	T	0.31509	2.17E-09	5.9845463	0.288417602	0.048193729	TRUE	reported	35.81479428
POU5F1	rs6916685	POU5F1_bmem	6	30385184	C	T	0.17601	5.82E-38	12.88022549	-0.732900923	0.056901249	TRUE	reported	165.900211
POU5F1	rs2534822	POU5F1_bmem	6	30497164	C	T	0.15448	1.30E-16	8.273620709	0.508318759	0.061438489	TRUE	reported	68.45280074
POU5F1	rs113565451	POU5F1_bmem	6	31190175	C	T	0.15136	2.10E-26	10.63251498	0.651388037	0.061263778	TRUE	reported	113.0503747
POU5F1	rs2395038	POU5F1_bmem	6	31460451	T	G	0.61139	5.95E-14	7.509179309	0.343113802	0.045692583	TRUE	reported	56.38777493
POU5F1	rs2256965	POU5F1_bmem	6	31555130	A	G	0.59357	2.22E-12	7.01963902	0.318881377	0.045427033	TRUE	reported	49.27533308
PPA1	rs10740330	PPA1_bmem	10	71970791	T	G	0.34516	8.79E-29	11.13175979	0.512715972	0.046058843	TRUE	reported	123.9160739
PPDPF	rs72629024	PPDPF_bmem	20	62152519	C	G	0.15221	2.83E-51	15.06311664	-0.895085611	0.059422338	TRUE	reported	226.8974843
PPIA	rs13240323	PPIA_bmem	7	44816785	G	A	0.38778	2.50E-15	7.913437168	-0.361157313	0.045638489	TRUE	reported	62.62248707
PPIL3	rs7559150	PPIL3_bmem	2	201754063	T	C	0.2311	1.27E-16	8.276544452	-0.435960809	0.052674254	TRUE	reported	68.50118942
PPP1R3B	rs2980757	PPP1R3B_bmem	8	8309097	A	T	0.36329	6.16E-11	6.539696806	0.303891845	0.046468797	TRUE	reported	42.76763479
PRDX2	rs897804	PRDX2_bmem	19	12876964	G	C	0.39645	2.03E-09	5.995530913	0.274401766	0.045767718	TRUE	reported	35.94639038
PRKD3	rs12622740	PRKD3_bmem	2	37466846	G	A	0.51081	2.06E-10	6.356636684	-0.284366055	0.044735301	TRUE	reported	40.40682982
PRR7-AS1	rs4976695	PRR7-AS1_bmem	5	176862963	T	A	0.53702	8.94E-24	10.05264141	0.443997361	0.044167234	TRUE	reported	101.0555973
PRSS16	rs9368560	PRSS16_bmem	6	28159960	T	C	0.21189	3.08E-08	5.536595967	-0.303729974	0.054858613	TRUE	reported	30.6538946
PSMB9	rs2071480	PSMB9_bmem	6	32821859	C	A	0.39205	3.72E-11	6.614831064	0.302736181	0.045766276	TRUE	reported	43.75598909
PSMD5-AS1	rs10818476	PSMD5-AS1_bmem	9	123572038	A	G	0.59156	1.40E-92	20.40869018	-0.846634244	0.041484007	TRUE	reported	416.5146326
PSTPIP1	rs75329354	PSTPIP1_bmem	15	77668065	C	T	0.28928	8.80E-11	6.486242119	0.319757178	0.049297756	TRUE	reported	42.07133595
PTPLAD2	rs2151001	PTPLAD2_bmem	9	20836862	A	G	0.60389	5.15E-10	6.214426677	-0.284269285	0.045743445	TRUE	reported	38.61909895
PYROXD2	rs7909131	PYROXD2_bmem	10	100171471	A	G	0.34414	4.86E-18	8.656501148	0.403922481	0.046661171	TRUE	reported	74.93501237
RABAC1	rs61007366	RABAC1_bmem	19	42436861	G	A	0.64745	4.76E-15	7.833177554	0.364704255	0.046558916	TRUE	reported	61.35867034
RAC1	rs836516	RAC1_bmem	7	6462203	A	T	0.44301	3.98E-12	6.937985584	0.311724868	0.044930169	TRUE	reported	48.13564495
RASGRP3	rs57542130	RASGRP3_bmem	2	33754336	C	A	0.09086	1.76E-08	5.634331334	0.43935312	0.077977864	TRUE	reported	31.74568922
RASSF6	rs12108404	RASSF6_bmem	4	74327001	C	T	0.94054	4.46E-08	5.471792238	-0.518800823	0.094813692	TRUE	reported	29.94051019
RBM26	rs1324870	RBM26_bmem	13	79872046	C	T	0.49764	2.17E-08	5.597871849	0.250943541	0.044828383	TRUE	reported	31.33616868
RCSD1	rs28641593	RCSD1_bmem	1	167586861	C	T	0.656	1.72E-08	5.637762363	0.26597722	0.047177799	TRUE	reported	31.78436456
RGS16	rs584158	RGS16_bmem	1	182603060	T	A	0.13284	3.27E-13	7.282938003	0.478323764	0.065677308	TRUE	reported	53.04118632
RNASE6	rs8003799	RNASE6_bmem	14	21178988	T	A	0.52194	2.58E-19	8.985157224	-0.398170189	0.044314215	TRUE	reported	80.73305033
RNASEH2C	rs34007146	RNASEH2C_bmem	11	65477954	G	A	0.3541	9.11E-11	6.481017379	-0.302928865	0.046740943	TRUE	reported	42.00358657
RNGTT	rs2756370	RNGTT_bmem	6	89326244	A	T	0.14677	4.12E-26	10.56960597	-0.656029255	0.062067522	TRUE	reported	111.7165717
RP1-29C18.10	rs5770622	RP1-29C18.10_bmem	22	50051548	T	G	0.68218	7.96E-30	11.34382475	-0.532835613	0.046971425	TRUE	reported	128.6823597
RP1-3J17.3	rs12212560	RP1-3J17.3_bmem	6	86342679	G	A	0.37786	5.35E-36	12.52644863	0.561098258	0.044793083	TRUE	reported	156.911918
RP1-3J17.3	rs9444346	RP1-3J17.3_bmem	6	86165631	A	G	0.18022	6.66E-15	7.790846308	0.450944794	0.057881362	TRUE	reported	60.69728581
RP11-1070N10.3	rs179145	RP11-1070N10.3_bmem	14	95983975	G	A	0.35916	2.79E-09	5.94332106	-0.277388964	0.046672384	TRUE	reported	35.32306554
RP11-111A22.1	rs12913296	RP11-111A22.1_bmem	15	40844222	G	A	0.45247	1.57E-44	13.99960485	0.604972381	0.043213533	TRUE	reported	195.9889326
RP11-119F19.2	rs1650228	RP11-119F19.2_bmem	10	81406064	T	C	0.36614	3.99E-08	5.491226798	0.255562876	0.046540215	TRUE	reported	30.1535718
RP11-138A9.1	rs10808245	RP11-138A9.1_bmem	7	130632125	C	T	0.52507	3.11E-10	6.293031644	0.28186681	0.044790305	TRUE	reported	39.6022482
RP11-138A9.2	rs12533527	RP11-138A9.2_bmem	7	130626948	C	T	0.14962	5.27E-09	5.838278034	0.36660517	0.062793373	TRUE	reported	34.08549035
RP11-138I18.2	rs11257236	RP11-138I18.2_bmem	10	11715636	A	G	0.36222	1.52E-09	6.042520612	0.281413063	0.046572131	TRUE	reported	36.51205573
RP11-197K3.1	rs1533269	RP11-197K3.1_bmem	3	114214611	C	A	0.31119	4.22E-11	6.596145099	0.318350148	0.04826306	TRUE	reported	43.50913053
RP11-297B17.3	rs12554596	RP11-297B17.3_bmem	9	37002142	A	G	0.19358	3.76E-13	7.263856927	0.409841832	0.056422068	TRUE	reported	52.76361811
RP11-298J20.3	rs10901842	RP11-298J20.3_bmem	10	126635262	A	G	0.74888	2.44E-44	13.96812209	-0.692953737	0.049609656	TRUE	reported	195.1084376
RP11-326C3.11	rs10794308	RP11-326C3.11_bmem	11	324163	C	T	0.3537	3.01E-10	6.298142955	-0.294630871	0.046780594	TRUE	reported	39.66660535
RP11-345J4.5	rs144208959	RP11-345J4.5_bmem	16	30323380	G	A	0.48442	9.73E-15	7.742684539	-0.344749366	0.044525818	TRUE	reported	59.94916505
RP11-347P5.1	rs7571871	RP11-347P5.1_bmem	2	196963243	G	A	0.36199	1.31E-57	15.99846315	-0.705575049	0.044102677	TRUE	reported	255.9508204
RP11-386I14.4	rs115525402	RP11-386I14.4_bmem	1	78443047	A	C	0.07634	3.08E-08	5.53660066	-0.467417016	0.084423105	TRUE	reported	30.65394649
RP11-428G5.5	rs1259733	RP11-428G5.5_bmem	12	32030546	C	T	0.60682	1.24E-13	7.412094829	-0.338093052	0.045613698	TRUE	reported	54.93914875
RP11-434C1.1	rs3911234	RP11-434C1.1_bmem	12	11349964	G	A	0.59014	5.70E-10	6.19855953	-0.281989452	0.045492739	TRUE	reported	38.42214055
RP11-44F21.5	rs76512224	RP11-44F21.5_bmem	4	76070018	G	A	0.09585	1.49E-13	7.388218171	-0.559220586	0.07569086	TRUE	reported	54.5857675
RP11-457M11.5	rs115810	RP11-457M11.5_bmem	6	25975883	G	C	0.71056	6.24E-18	8.628102445	0.421811238	0.048888066	TRUE	reported	74.44415047
RP11-473I1.5	rs34932929	RP11-473I1.5_bmem	16	9193723	T	G	0.21218	1.87E-11	6.716045102	-0.366901654	0.054630612	TRUE	reported	45.10526178
RP11-514O12.4	rs6456059	RP11-514O12.4_bmem	6	166628329	C	T	0.52868	7.05E-41	13.38856424	-0.579287609	0.043267344	TRUE	reported	179.2536489
RP11-542K23.7	rs35918962	RP11-542K23.7_bmem	9	125168878	C	T	0.12223	1.71E-21	9.521175742	0.6418333	0.067411139	TRUE	reported	90.65278712
RP11-588H23.3	rs61616333	RP11-588H23.3_bmem	12	70887764	T	C	0.1843	1.58E-11	6.740446091	0.388263361	0.057602028	TRUE	reported	45.43361269
RP11-596D21.1	rs35335466	RP11-596D21.1_bmem	14	31839771	G	A	0.40088	6.62E-20	9.133674017	-0.412270082	0.045137376	TRUE	reported	83.42400252
RP13-514E23.2	rs2869408	RP13-514E23.2_bmem	4	86922721	G	C	0.2175	1.62E-48	14.63764064	-0.759736639	0.051902944	TRUE	reported	214.2605216
RP5-827C21.4	rs73099916	RP5-827C21.4_bmem	1	234505024	A	G	0.08949	3.87E-09	5.889829953	0.462084783	0.07845469	TRUE	reported	34.69009686
RPL10A	rs2076172	RPL10A_bmem	6	35436925	C	T	0.57405	2.08E-28	11.05490689	-0.489752689	0.044301838	TRUE	reported	122.2109638
RPL11	rs77766201	RPL11_bmem	1	24006446	G	A	0.14849	7.99E-15	7.767713347	-0.486046803	0.062572701	TRUE	reported	60.33737022
RPL12	rs2247781	RPL12_bmem	9	130208924	T	C	0.58415	7.51E-119	23.17844296	0.932173764	0.040217273	TRUE	reported	537.2402132
RPL12	rs10987662	RPL12_bmem	9	130238704	G	A	0.1692	2.00E-10	6.361385289	0.379415852	0.059643589	TRUE	reported	40.4672233
RPL13	rs35627407	RPL13_bmem	16	89547638	C	T	0.07961	1.70E-09	6.023953849	0.498177758	0.082699465	TRUE	reported	36.28801961
RPL13	rs34434037	RPL13_bmem	16	89631008	G	C	0.19139	1.33E-33	12.0810118	-0.668772488	0.055357324	TRUE	reported	145.9508477
RPL14	rs73080163	RPL14_bmem	3	40533061	G	T	0.29964	6.44E-09	5.805000933	0.283856989	0.048898698	TRUE	reported	33.69803619
RPL22L1	rs13063927	RPL22L1_bmem	3	170582888	C	T	0.26575	1.08E-10	6.454711773	-0.326662115	0.050608319	TRUE	reported	41.66330472
RPL23A	rs9890687	RPL23A_bmem	17	26928363	A	G	0.088	1.26E-20	9.311551102	-0.726482643	0.078019509	TRUE	reported	86.70498345
RPL27A	rs61875926	RPL27A_bmem	11	8705528	C	G	0.10145	2.55E-18	8.729977585	-0.640774125	0.073399286	TRUE	reported	76.21250946
RPL28	rs17700376	RPL28_bmem	19	55897327	A	G	0.35222	2.09E-105	21.80475373	-0.917985617	0.042100252	TRUE	reported	475.447275
RPL3	rs470082	RPL3_bmem	22	39715140	C	T	0.51474	1.33E-08	5.682503538	0.25478361	0.044836507	TRUE	reported	32.29084655
RPL32	rs2290311	RPL32_bmem	3	12883071	T	A	0.15514	1.04E-08	5.724255299	0.354262515	0.061887966	TRUE	reported	32.7670983
RPL36AL	rs2147712	RPL36AL_bmem	14	50091684	G	A	0.76124	9.23E-79	18.78936716	0.912413269	0.048560085	TRUE	reported	353.0403203
RPL8	rs2958481	RPL8_bmem	8	145983700	A	G	0.4648	1.00E-200	30.3150325	1.106073405	0.036485971	TRUE	reported	919.0012093
RPLP2	rs28694634	RPLP2_bmem	11	808423	G	A	0.68197	7.21E-39	13.04037315	-0.606146722	0.046482314	TRUE	reported	170.0513333
RPS10	rs62399870	RPS10_bmem	6	34249341	T	C	0.13331	1.45E-18	8.793843479	0.573168107	0.065178338	TRUE	reported	77.33168432
RPS10	rs7775635	RPS10_bmem	6	34372804	A	G	0.07897	4.18E-55	15.63530359	1.232209853	0.078809461	TRUE	reported	244.4627201
RPS11	rs10403394	RPS11_bmem	19	49999345	G	A	0.10879	8.25E-18	8.596054014	-0.61214957	0.071212857	TRUE	reported	73.89214576
RPS12	rs12204693	RPS12_bmem	6	133140795	C	T	0.05628	6.14E-12	6.876470734	0.666083897	0.096864209	TRUE	reported	47.28584956
RPS14	rs11167502	RPS14_bmem	5	149833365	G	A	0.30372	1.59E-08	5.651994141	-0.275438186	0.048732921	TRUE	reported	31.94503824
RPS16	rs640000	RPS16_bmem	19	39926601	C	T	0.34542	5.58E-53	15.32046422	0.686435164	0.044805115	TRUE	reported	234.7166258
RPS18	rs17215231	RPS18_bmem	6	33239869	C	T	0.0672	1.56E-79	18.8835405	-1.560112635	0.082617592	TRUE	reported	356.5880975
RPS18	rs34942621	RPS18_bmem	6	33646861	C	T	0.13112	6.39E-09	5.80625053	-0.385334293	0.066365426	TRUE	reported	33.71254576
RPS19	rs10417985	RPS19_bmem	19	42377133	T	G	0.50099	1.05E-09	6.101610934	0.273114075	0.044760978	TRUE	reported	37.22965659
RPS2	rs17135720	RPS2_bmem	16	2014935	T	C	0.12442	7.64E-35	12.31370922	0.811309938	0.065886722	TRUE	reported	151.6274354
RPS23	rs226204	RPS23_bmem	5	81610680	G	A	0.75106	7.99E-11	6.500748977	0.336042047	0.05169282	TRUE	reported	42.25973733
RPS24	rs2913134	RPS24_bmem	10	79763775	C	T	0.61491	5.58E-09	5.828864966	0.268302275	0.046029935	TRUE	reported	33.97566666
RPS25	rs11217124	RPS25_bmem	11	118889132	A	G	0.26452	4.28E-30	11.39788975	-0.565002408	0.049570791	TRUE	reported	129.9118895
RPS26	rs117427783	RPS26_bmem	12	56169788	T	C	0.06293	2.17E-08	5.598190019	0.516714437	0.092300268	TRUE	reported	31.33973124
RPS26	rs73119282	RPS26_bmem	12	56228580	G	T	0.09746	3.51E-11	6.62341265	-0.49896848	0.075334047	TRUE	reported	43.86959515
RPS26	rs773114	RPS26_bmem	12	56379060	A	T	0.40635	1.00E-200	34.58560865	1.208917172	0.034954341	TRUE	reported	1196.164353
RPS3	rs11539810	RPS3_bmem	11	75133765	G	A	0.06673	2.69E-20	9.230790417	-0.817862355	0.088601552	TRUE	reported	85.20749128
RPS3A	rs1201214	RPS3A_bmem	4	151815783	T	C	0.0518	2.48E-35	12.40408332	-1.216464777	0.098069704	TRUE	reported	153.8612824
RPS5	rs731835	RPS5_bmem	19	58898436	T	C	0.32696	3.61E-122	23.50519878	-0.989701808	0.042105656	TRUE	reported	552.4943629
RPS6	rs10114039	RPS6_bmem	9	19352260	A	T	0.07991	5.32E-28	10.97007525	-0.886691708	0.080828225	TRUE	reported	120.3425503
RPS7	rs11558965	RPS7_bmem	2	3622912	G	T	0.06844	1.29E-49	14.80877625	-1.254251155	0.084696475	TRUE	reported	219.2998567
RPS8	rs12120833	RPS8_bmem	1	45241285	C	G	0.15012	4.15E-68	17.43936286	-1.022757545	0.058646497	TRUE	reported	304.131379
RPS9	rs3810232	RPS9_bmem	19	54704760	A	C	0.39514	4.61E-59	16.20556072	-0.701425206	0.043282995	TRUE	reported	262.6202
RPS9	rs4575638	RPS9_bmem	19	54736320	A	G	0.29861	5.34E-17	8.378877986	-0.406350217	0.048496973	TRUE	reported	70.20559546
RPSA	rs45503293	RPSA_bmem	3	39432785	C	T	0.15683	3.80E-15	7.861366486	0.480832379	0.061163969	TRUE	reported	61.80108379
RSRC2	rs11058402	RSRC2_bmem	12	122981053	A	G	0.73368	1.38E-12	7.085596955	-0.35757091	0.050464472	TRUE	reported	50.20568445
SAR1A	rs10999158	SAR1A_bmem	10	71905695	A	G	0.43257	2.58E-11	6.668871464	-0.300704033	0.045090693	TRUE	reported	44.47384576
SCGB3A1	rs7730091	SCGB3A1_bmem	5	179690401	C	T	0.36684	3.24E-42	13.61547979	0.609248217	0.044746731	TRUE	reported	185.3812932
SCIMP	rs4790752	SCIMP_bmem	17	5115877	C	T	0.44124	7.79E-14	7.473846758	-0.335284971	0.044861098	TRUE	reported	55.85838508
SEC61B	rs75085864	SEC61B_bmem	9	101999360	G	A	0.09205	1.03E-15	8.022732867	-0.616830993	0.076885396	TRUE	reported	64.36424255
SEL1L3	rs13104150	SEL1L3_bmem	4	25878496	G	A	0.46538	2.92E-16	8.176726761	0.364138242	0.044533498	TRUE	reported	66.85885947
2-Sep	rs2074771	2-Sep_bmem	2	242350944	A	G	0.09922	4.05E-08	5.488639383	0.411630455	0.074996812	TRUE	reported	30.12516214
SERAC1	rs9457442	SERAC1_bmem	6	159124263	G	T	0.2096	4.39E-28	10.98744107	0.59158181	0.053841637	TRUE	reported	120.7238598
SERTAD3	rs268694	SERTAD3_bmem	19	40962382	T	C	0.35058	4.52E-08	5.469173354	-0.257004422	0.046991457	TRUE	reported	29.9118566
SESTD1	rs13382185	SESTD1_bmem	2	180059627	C	A	0.24156	1.19E-10	6.440756738	0.336406292	0.052230864	TRUE	reported	41.48334804
SF1	rs2284301	SF1_bmem	11	64501991	C	T	0.08895	8.05E-15	7.766799827	0.607054898	0.078160235	TRUE	reported	60.32317922
SH3BGRL3	rs11247915	SH3BGRL3_bmem	1	26650550	C	A	0.50857	5.31E-14	7.524099631	0.335185772	0.04454829	TRUE	reported	56.61207514
SH3YL1	rs7584915	SH3YL1_bmem	2	264227	G	A	0.35606	1.14E-38	13.00563975	-0.588097373	0.045218642	TRUE	reported	169.1466683
SIDT1-AS1	rs34627996	SIDT1-AS1_bmem	3	113276381	G	C	0.21759	1.74E-15	7.958594718	0.428843506	0.053884325	TRUE	reported	63.33923038
SLC15A2	rs9834471	SLC15A2_bmem	3	121487172	A	G	0.63548	1.32E-08	5.68286051	-0.264586635	0.046558707	TRUE	reported	32.29490299
SLC25A1	rs807466	SLC25A1_bmem	22	19225650	C	T	0.6507	7.96E-11	6.50141245	-0.304811928	0.046883955	TRUE	reported	42.26836364
SLC25A29	rs1059264	SLC25A29_bmem	14	100769163	C	T	0.33218	6.02E-09	5.816092869	0.276604049	0.047558396	TRUE	reported	33.82693655
SLC26A11	rs1663186	SLC26A11_bmem	17	77888930	A	G	0.06972	2.28E-11	6.686918496	-0.58652325	0.087712038	TRUE	reported	44.71487909
SMDT1	rs4822052	SMDT1_bmem	22	42193741	G	A	0.20049	1.97E-11	6.708392254	-0.374259843	0.055789797	TRUE	reported	45.00252686
SMDT1	rs2301521	SMDT1_bmem	22	42423110	G	C	0.68604	1.00E-200	31.76637844	1.221793057	0.03846183	TRUE	reported	1009.102815
SMIM19	rs6987853	SMIM19_bmem	8	42457450	T	C	0.60992	3.95E-10	6.256031208	-0.286909008	0.045861186	TRUE	reported	39.1379257
SMPD3	rs73613999	SMPD3_bmem	16	68390099	C	A	0.11474	2.34E-11	6.683324701	0.468435432	0.07009018	TRUE	reported	44.66682919
SNHG7	rs6874	SNHG7_bmem	9	139617836	C	T	0.11131	5.59E-56	15.76297733	-1.064183604	0.067511586	TRUE	reported	248.4714563
SNHG8	rs658642	SNHG8_bmem	4	119200274	C	T	0.40629	4.40E-82	19.19097279	0.805982199	0.041997986	TRUE	reported	368.2934297
SNHG8	rs4240322	SNHG8_bmem	4	119792297	C	A	0.88351	2.79E-08	5.554088253	0.388092094	0.069875032	TRUE	reported	30.84789626
SNORD3B-1	rs12602286	SNORD3B-1_bmem	17	19236954	G	T	0.87795	1.04E-32	11.91059681	0.793188013	0.066595153	TRUE	reported	141.862315
SNORD3D	rs12953174	SNORD3D_bmem	17	19375481	C	T	0.75191	3.46E-19	8.95306115	0.458924767	0.051258978	TRUE	reported	80.15730482
SNRPD2	rs36040835	SNRPD2_bmem	19	46201213	T	G	0.20054	3.86E-19	8.94085799	-0.494380923	0.055294573	TRUE	reported	79.93894101
SNX24	rs17477351	SNX24_bmem	5	123000031	G	A	0.13494	3.92E-13	7.258444287	-0.473607537	0.06524918	TRUE	reported	52.68501329
SPATA20	rs8076470	SPATA20_bmem	17	48625828	C	T	0.36806	7.61E-18	8.605277174	-0.39563362	0.045975698	TRUE	reported	74.05079354
SPSB2	rs7138740	SPSB2_bmem	12	6983764	T	A	0.30024	3.30E-08	5.524663285	0.270212234	0.048910172	TRUE	reported	30.52190497
SQSTM1	rs2241349	SQSTM1_bmem	5	179260009	G	A	0.3275	6.48E-11	6.532286501	-0.31108787	0.047623121	TRUE	reported	42.67076681
SRSF10	rs17184588	SRSF10_bmem	1	24365512	T	C	0.49783	2.92E-09	5.936161489	-0.265844659	0.044783933	TRUE	reported	35.23801338
STMN3	rs6062477	STMN3_bmem	20	62287600	C	T	0.5553	2.46E-10	6.32923234	0.284846414	0.045004891	TRUE	reported	40.0591827
SULF2	rs3091426	SULF2_bmem	20	46189755	G	A	0.56966	7.10E-103	21.5364377	-0.877106044	0.040726607	TRUE	reported	463.818159
SURF1	rs3124747	SURF1_bmem	9	136268084	A	G	0.67853	2.44E-11	6.676960562	0.319362142	0.047830467	TRUE	reported	44.5818024
SVIP	rs11026804	SVIP_bmem	11	22841582	G	A	0.5851	1.96E-10	6.364348981	0.288851923	0.045385934	TRUE	reported	40.50493801
SYNGR1	rs909685	SYNGR1_bmem	22	39747671	T	A	0.28594	2.48E-22	9.7200342	0.474522096	0.048818974	TRUE	reported	94.4790645
TAPBP	rs3130260	TAPBP_bmem	6	33278816	G	A	0.29799	1.24E-10	6.433753237	-0.314486617	0.04888074	TRUE	reported	41.39318013
TBCA	rs254415	TBCA_bmem	5	77071703	G	T	0.29832	3.37E-11	6.629605253	-0.323746914	0.048833513	TRUE	reported	43.95166573
TCEB3	rs519202	TCEB3_bmem	1	24045820	C	T	0.58893	3.29E-10	6.284458447	0.285691573	0.045460015	TRUE	reported	39.49441735
TEN1	rs2665967	TEN1_bmem	17	74016834	T	C	0.74106	2.09E-09	5.990532035	0.306165205	0.051108183	TRUE	reported	35.88647347
TESC	rs7978810	TESC_bmem	12	117498431	A	G	0.3112	4.47E-09	5.865790992	0.283752625	0.048374145	TRUE	reported	34.40750421
THAP7-AS1	rs370907	THAP7-AS1_bmem	22	21361242	T	A	0.34508	6.84E-09	5.794710502	-0.273054123	0.047121271	TRUE	reported	33.57866957
TIMM10	rs2848626	TIMM10_bmem	11	57283988	C	T	0.75255	6.82E-47	14.38089709	-0.714882549	0.049710567	TRUE	reported	206.8102015
TIMM13	rs7248779	TIMM13_bmem	19	2403564	T	G	0.48772	3.92E-08	5.494577108	0.246456273	0.044854457	TRUE	reported	30.19037769
TLE4	rs2807303	TLE4_bmem	9	82187095	G	A	0.35395	5.59E-16	8.098021041	0.376295078	0.046467535	TRUE	reported	65.57794542
TLK1	rs10183486	TLK1_bmem	2	171990971	C	T	0.36558	1.28E-13	7.408211607	-0.342736994	0.046264471	TRUE	reported	54.88160016
TMEM156	rs2711981	TMEM156_bmem	4	39039258	C	T	0.64462	1.35E-59	16.2807677	0.71934635	0.04418381	TRUE	reported	265.0633993
TMEM220	rs376174	TMEM220_bmem	17	10618220	T	C	0.41545	1.22E-12	7.103109881	-0.321508141	0.045263011	TRUE	reported	50.45417008
TMEM258	rs174584	TMEM258_bmem	11	61610750	G	A	0.33848	2.35E-11	6.68246473	0.315464115	0.047207749	TRUE	reported	44.65533411
TMEM50B	rs6517175	TMEM50B_bmem	21	34857840	T	C	0.47527	7.88E-11	6.502894821	-0.291058573	0.044758309	TRUE	reported	42.28764024
TMEM80	rs7112962	TMEM80_bmem	11	654091	G	A	0.4316	7.55E-09	5.778099399	-0.261342151	0.045229778	TRUE	reported	33.38643213
TOMM7	rs2240728	TOMM7_bmem	7	22852499	C	T	0.31359	2.14E-118	23.1332304	-0.988820764	0.042744604	TRUE	reported	535.1463393
TOMM7	rs76171748	TOMM7_bmem	7	23003338	A	G	0.05756	2.48E-08	5.574595973	-0.536504117	0.096240897	TRUE	reported	31.07612028
TPGS2	rs75313810	TPGS2_bmem	18	34502171	G	A	0.28382	3.61E-09	5.901241115	-0.293119333	0.049670794	TRUE	reported	34.82464699
TSPAN3	rs17466257	TSPAN3_bmem	15	77376183	C	A	0.40285	4.48E-30	11.39393466	0.507937915	0.044579676	TRUE	reported	129.8217468
TSPO	rs138911	TSPO_bmem	22	43553417	T	G	0.73957	4.14E-18	8.674841439	-0.438147556	0.050507846	TRUE	reported	75.25287417
TSTD1	rs2516841	TSTD1_bmem	1	161010774	A	G	0.73675	6.10E-33	11.95522066	-0.591622303	0.049486523	TRUE	reported	142.9273014
TSTD3	rs330832	TSTD3_bmem	6	100047851	G	C	0.56933	1.04E-10	6.460728745	-0.291674955	0.045145829	TRUE	reported	41.74101588
TTC32	rs80296077	TTC32_bmem	2	20089000	G	A	0.06487	2.35E-11	6.682425936	0.606076648	0.090697099	TRUE	reported	44.65481658
TUBB6	rs12965912	TUBB6_bmem	18	12303726	C	T	0.10266	1.64E-20	9.283715907	0.676147116	0.072831517	TRUE	reported	86.18738183
TUFM	rs8049439	TUFM_bmem	16	28837515	T	C	0.38443	1.70E-40	13.32305958	0.591778659	0.044417625	TRUE	reported	177.5039134
TYMP	rs140522	TYMP_bmem	22	50971266	T	C	0.69149	1.60E-10	6.395220071	0.309594045	0.048410225	TRUE	reported	40.8988404
U2AF1L4	rs2871921	U2AF1L4_bmem	19	36232420	C	T	0.1437	9.86E-11	6.469137194	0.41225413	0.063726293	TRUE	reported	41.84973557
UBA52	rs4808823	UBA52_bmem	19	18698019	T	C	0.46145	2.24E-08	5.592550555	-0.251454481	0.044962398	TRUE	reported	31.27662099
UBE2J1	rs12209311	UBE2J1_bmem	6	90067072	T	C	0.08219	4.62E-26	10.55885243	0.844445569	0.079975127	TRUE	reported	111.4893659
UCP2	rs2515087	UCP2_bmem	11	73682872	C	T	0.39193	2.12E-20	9.256178616	0.419184248	0.045286966	TRUE	reported	85.67684328
UPF3A	rs28539632	UPF3A_bmem	13	115064682	G	A	0.07525	1.61E-11	6.737642487	-0.570443146	0.084665096	TRUE	reported	45.39582597
UQCRH	rs79783387	UQCRH_bmem	1	46772031	T	C	0.10784	3.02E-14	7.597492948	-0.545348846	0.071780106	TRUE	reported	57.72189843
USF1	rs2256633	USF1_bmem	1	160933467	C	T	0.44841	2.69E-09	5.949717505	0.267868041	0.045021976	TRUE	reported	35.39913899
USP53	rs34156358	USP53_bmem	4	120167618	C	T	0.12855	2.94E-15	7.893610789	0.524481915	0.066443853	TRUE	reported	62.30909131
VAMP2	rs4792267	VAMP2_bmem	17	8061337	G	A	0.70472	7.20E-10	6.161676069	0.302246402	0.049052628	TRUE	reported	37.96625146
VAMP5	rs62165906	VAMP5_bmem	2	85801108	C	T	0.10316	2.29E-10	6.340562695	-0.466182497	0.073523837	TRUE	reported	40.2027351
WAC-AS1	rs7098928	WAC-AS1_bmem	10	28789999	A	G	0.57974	7.39E-09	5.781727463	-0.262403448	0.045384956	TRUE	reported	33.42837284
WARS	rs8015259	WARS_bmem	14	100795338	G	C	0.2585	1.58E-40	13.32837556	0.657777217	0.049351642	TRUE	reported	177.6455939
XRCC6BP1	rs10747788	XRCC6BP1_bmem	12	58315338	C	T	0.32878	5.55E-10	6.202835187	-0.295417789	0.047626252	TRUE	reported	38.47516365
XRRA1	rs12225372	XRRA1_bmem	11	74604594	A	G	0.29664	3.13E-55	15.65386914	0.728287087	0.046524414	TRUE	reported	245.043618
XXbac-BPG181B23.7	rs9261844	XXbac-BPG181B23.7_bmem	6	30382210	G	A	0.17286	1.45E-10	6.410766998	-0.37906701	0.059129744	TRUE	reported	41.09793319
XXbac-BPG299F13.17	rs6921663	XXbac-BPG299F13.17_bmem	6	31154620	T	C	0.21276	2.38E-58	16.10426298	0.833315085	0.051745	TRUE	reported	259.3472843
XXbac-BPG299F13.17	rs2844551	XXbac-BPG299F13.17_bmem	6	31342781	A	G	0.28143	3.12E-10	6.292813581	-0.312991729	0.049737963	TRUE	reported	39.59950275
YBEY	rs62224180	YBEY_bmem	21	47726332	C	G	0.80904	2.90E-34	12.20554291	-0.675737943	0.055363202	TRUE	reported	148.9752801
YME1L1	rs10829173	YME1L1_bmem	10	27371623	G	A	0.66443	1.98E-08	5.613581227	0.266454247	0.047466	TRUE	reported	31.51229431
YWHAB	rs2239535	YWHAB_bmem	20	43516156	G	A	0.22683	2.66E-10	6.317518785	-0.337390016	0.053405463	TRUE	reported	39.91104366
ZBTB9	rs7763411	ZBTB9_bmem	6	32424992	C	T	0.11536	1.05E-26	10.69702912	-0.734977022	0.068708518	TRUE	reported	114.4264333
ZBTB9	rs28383456	ZBTB9_bmem	6	32609453	C	T	0.30686	4.66E-11	6.581470927	0.318890086	0.048452707	TRUE	reported	43.31576053
ZBTB9	rs3957148	ZBTB9_bmem	6	32682137	A	G	0.09802	2.79E-09	5.943724632	0.447590771	0.075304762	TRUE	reported	35.32786285
ZC2HC1A	rs6982937	ZC2HC1A_bmem	8	79555186	T	C	0.75718	1.87E-19	9.02068964	0.465610275	0.051615818	TRUE	reported	81.37284169
ZC3HAV1	rs7803490	ZC3HAV1_bmem	7	138730361	T	C	0.51047	1.50E-14	7.68772393	-0.342284353	0.044523497	TRUE	reported	59.10109911
ZDHHC19	rs6788070	ZDHHC19_bmem	3	195932512	C	T	0.21496	8.70E-22	9.591223948	0.515364078	0.053732879	TRUE	reported	91.99157758
ZFAS1	rs6012617	ZFAS1_bmem	20	47837126	G	C	0.77462	1.94E-27	10.85258841	-0.569624308	0.052487415	TRUE	reported	117.7786737
ZFP36L1	rs194762	ZFP36L1_bmem	14	69211893	G	C	0.43832	1.12E-08	5.711406279	-0.257916783	0.045158192	TRUE	reported	32.6201621
ZFP57	rs437941	ZFP57_bmem	6	29941769	G	A	0.4555	4.62E-17	8.395867203	0.374143153	0.044562776	TRUE	reported	70.49058741
ZFP57	rs1116222	ZFP57_bmem	6	30071279	T	G	0.27785	7.14E-31	11.55291852	-0.563414151	0.048768123	TRUE	reported	133.4699261
ZFP57	rs1419651	ZFP57_bmem	6	30345428	C	A	0.22582	1.99E-11	6.706858644	0.358288056	0.053421143	TRUE	reported	44.9819532
ZKSCAN3	rs73403143	ZKSCAN3_bmem	6	28726613	C	T	0.05748	2.08E-11	6.700329761	0.643009653	0.095966867	TRUE	reported	44.89441862
ZNF100	rs6511286	ZNF100_bmem	19	21892040	C	T	0.34852	2.55E-12	7.000542272	-0.327823396	0.046828286	TRUE	reported	49.0075922
ZNF302	rs9789337	ZNF302_bmem	19	35166230	A	C	0.1267	3.84E-09	5.890924035	0.396607104	0.067325109	TRUE	reported	34.7029862
ZNF600	rs4802995	ZNF600_bmem	19	53284720	C	G	0.48571	1.74E-09	6.020411994	0.269656446	0.044790364	TRUE	reported	36.24536094
ZNF607	rs7250800	ZNF607_bmem	19	39021754	A	G	0.10721	3.04E-44	13.95245297	0.970327048	0.069545266	TRUE	reported	194.6709418
ZNF667-AS1	rs7246498	ZNF667-AS1_bmem	19	57007648	C	A	0.33495	6.82E-10	6.170204821	0.292521942	0.04740879	TRUE	reported	38.07142685
ZNF83	rs35706759	ZNF83_bmem	19	53122472	T	G	0.26481	6.29E-09	5.808752463	-0.29489604	0.050767534	TRUE	reported	33.7416056
ZNF85	rs73021506	ZNF85_bmem	19	21129736	C	T	0.12746	2.21E-21	9.494661917	0.628732404	0.066219567	TRUE	reported	90.14860579
ZP3	rs11767431	ZP3_bmem	7	76177284	C	T	0.31509	5.68E-21	9.395746295	0.446855575	0.047559349	TRUE	reported	88.28004759
ABHD16A	rs9267658	ABHD16A_cd4et	6	31845985	T	C	0.86409	1.19E-15	8.005059112	0.51925074	0.064865322	TRUE	reported	64.08097214
ABRACL	rs7769010	ABRACL_cd4et	6	139369543	T	C	0.34094	3.37E-11	6.629480978	-0.312469013	0.047133254	TRUE	reported	43.95001865
AC006369.2	rs4670742	AC006369.2_cd4et	2	37835943	A	G	0.56521	1.04E-47	14.51071078	-0.627340192	0.043232906	TRUE	reported	210.5607252
AC009961.3	rs72965351	AC009961.3_cd4et	2	160629133	C	T	0.09986	9.65E-10	6.115068874	-0.456458349	0.074644842	TRUE	reported	37.39406718
AC013264.2	rs10931780	AC013264.2_cd4et	2	198175297	G	C	0.37929	2.11E-62	16.67163805	0.72434893	0.043447976	TRUE	reported	277.9435154
AC016757.3	rs113905150	AC016757.3_cd4et	2	239126774	A	G	0.32986	1.50E-33	12.07128944	-0.55915951	0.04632144	TRUE	reported	145.716029
AC021860.1	rs1000571	AC021860.1_cd4et	4	38662895	G	A	0.22197	4.80E-11	6.57701059	0.353661967	0.053772449	TRUE	reported	43.25706842
AC023590.1	rs2514611	AC023590.1_cd4et	8	119665997	G	A	0.90815	3.26E-12	6.966006084	-0.538258829	0.07726936	TRUE	reported	48.52524025
AC097713.4	rs10168797	AC097713.4_cd4et	2	235352768	A	C	0.52084	1.54E-09	6.039626422	0.270625839	0.044808374	TRUE	reported	36.47708717
AC104653.1	rs4848353	AC104653.1_cd4et	2	114580423	A	G	0.56963	8.53E-32	11.73401125	-0.517162857	0.044073833	TRUE	reported	137.6870225
AC137932.1	rs4785641	AC137932.1_cd4et	16	89317465	A	G	0.62058	2.29E-09	5.976041999	0.275734078	0.046139916	TRUE	reported	35.71307853
ACAT1	rs2356518	ACAT1_cd4et	11	107999603	A	G	0.41752	7.85E-10	6.147849452	0.278965444	0.045376102	TRUE	reported	37.79605293
ACCS	rs2074038	ACCS_cd4et	11	44087989	G	T	0.10083	2.30E-08	5.587452048	0.415938487	0.074441531	TRUE	reported	31.21962071
ACTG1	rs7503278	ACTG1_cd4et	17	79479808	C	T	0.80965	1.50E-13	7.386739595	0.419266177	0.056759301	TRUE	reported	54.56392208
ACYP2	rs6742042	ACYP2_cd4et	2	54218703	T	C	0.40687	6.22E-26	10.53090539	-0.470942469	0.044720036	TRUE	reported	110.8999687
ADAMTS6	rs154940	ADAMTS6_cd4et	5	64902091	C	T	0.6425	1.43E-08	5.669350538	-0.265086835	0.046757884	TRUE	reported	32.14153557
AGA	rs13149149	AGA_cd4et	4	178360550	C	T	0.35896	2.68E-08	5.56134507	-0.259882737	0.046730195	TRUE	reported	30.92855837
AHI1	rs13197384	AHI1_cd4et	6	135818897	C	A	0.33622	6.31E-26	10.5296332	-0.489662932	0.046503323	TRUE	reported	110.8731745
AIF1	rs9267542	AIF1_cd4et	6	31668049	C	T	0.19632	3.71E-14	7.570737678	-0.424398949	0.056057807	TRUE	reported	57.31606829
AMICA1	rs2298831	AMICA1_cd4et	11	118068752	T	C	0.13798	2.32E-13	7.328872065	0.473615676	0.06462327	TRUE	reported	53.71236523
ANAPC13	rs4435682	ANAPC13_cd4et	3	134344182	C	T	0.32635	1.76E-08	5.634464194	-0.26931874	0.047798465	TRUE	reported	31.74718685
ANKDD1A	rs9920138	ANKDD1A_cd4et	15	65164536	G	C	0.63341	3.00E-24	10.15965616	-0.464073933	0.045678114	TRUE	reported	103.2186136
ANKRD55	rs7731626	ANKRD55_cd4et	5	55444683	G	A	0.34394	5.26E-12	6.898370965	-0.324162079	0.046991106	TRUE	reported	47.58752131
ANXA5	rs6854854	ANXA5_cd4et	4	122606919	T	C	0.09016	5.53E-09	5.83034825	0.455963822	0.078205246	TRUE	reported	33.99296114
ANXA6	rs2303038	ANXA6_cd4et	5	150535013	C	T	0.21267	5.93E-11	6.545579765	0.357492654	0.054615888	TRUE	reported	42.8446151
AP003774.1	rs479777	AP003774.1_cd4et	11	64107477	T	C	0.34093	4.96E-21	9.410070911	0.438566106	0.046606036	TRUE	reported	88.5494355
ARHGAP15	rs17812607	ARHGAP15_cd4et	2	143980969	T	C	0.14007	1.61E-29	11.28195953	-0.711223424	0.063040771	TRUE	reported	127.2826097
ARHGEF10	rs3817692	ARHGEF10_cd4et	8	1807855	A	G	0.28	8.40E-22	9.594858803	-0.47168335	0.04916001	TRUE	reported	92.06131361
ARHGEF3	rs1489948	ARHGEF3_cd4et	3	56757717	T	C	0.15244	9.24E-16	8.036543001	0.496932017	0.061834052	TRUE	reported	64.58602319
ARL14EP	rs2065941	ARL14EP_cd4et	11	30363220	T	C	0.27685	5.10E-13	7.222582344	-0.359899815	0.049829797	TRUE	reported	52.16569658
ARL16	rs12945187	ARL16_cd4et	17	79642556	T	C	0.23347	1.70E-23	9.989147782	-0.520191818	0.052075695	TRUE	reported	99.78307525
ARL17A	rs557307834	ARL17A_cd4et	17	44121579	T	C	0.25441	3.58E-10	6.271355738	0.322093327	0.051359441	TRUE	reported	39.32990328
ARPC5	rs2761562	ARPC5_cd4et	1	183580826	T	C	0.41821	5.77E-17	8.36976569	0.376613837	0.044996939	TRUE	reported	70.052978
ATF7IP2	rs8057149	ATF7IP2_cd4et	16	10461090	A	C	0.59549	1.03E-08	5.72624598	-0.261412346	0.04565161	TRUE	reported	32.78989246
ATHL1	rs12364171	ATHL1_cd4et	11	296233	T	C	0.38587	3.03E-08	5.539889095	0.255117267	0.04605097	TRUE	reported	30.6903713
ATP5G2	rs916134	ATP5G2_cd4et	12	54069803	A	G	0.29054	1.30E-08	5.685838179	0.280631469	0.049356218	TRUE	reported	32.32875587
ATP5G3	rs268228	ATP5G3_cd4et	2	176046415	G	A	0.81146	2.52E-09	5.959998443	-0.341167566	0.057242895	TRUE	reported	35.52158163
ATP6V0E2	rs4725834	ATP6V0E2_cd4et	7	149568262	A	G	0.60605	1.71E-16	8.240710686	-0.374531232	0.045448899	TRUE	reported	67.90931419
ATP6V1G2	rs530559160	ATP6V1G2_cd4et	6	31353792	T	G	0.08458	7.95E-16	8.054981288	-0.643354541	0.079870395	TRUE	reported	64.88272432
ATP6V1G2	rs2853992	ATP6V1G2_cd4et	6	31378301	G	A	0.07832	1.73E-22	9.756307547	-0.800894784	0.082089948	TRUE	reported	95.18553809
B3GAT2	rs495433	B3GAT2_cd4et	6	71606987	C	T	0.12256	4.60E-08	5.466157701	-0.373747253	0.068374766	TRUE	reported	29.8788799
B4GALT1	rs6476398	B4GALT1_cd4et	9	33119241	C	T	0.33289	1.01E-20	9.334876634	0.437778015	0.046897033	TRUE	reported	87.13992075
BCAS4	rs6702	BCAS4_cd4et	20	49493609	G	A	0.31821	4.19E-08	5.482446991	-0.263907352	0.048136781	TRUE	reported	30.05722543
BIN1	rs11682128	BIN1_cd4et	2	127839474	G	A	0.34204	1.23E-23	10.02122562	0.465294479	0.046430895	TRUE	reported	100.4249649
BRK1	rs73117481	BRK1_cd4et	3	10160132	C	T	0.1216	1.07E-09	6.099069315	-0.417659878	0.06847928	TRUE	reported	37.19864698
BST2	rs8102791	BST2_cd4et	19	17505933	A	C	0.85098	1.86E-09	6.009674558	0.377798636	0.062865074	TRUE	reported	36.11618833
BTF3	rs10942655	BTF3_cd4et	5	72674031	G	A	0.05838	1.78E-12	7.050613449	-0.670891584	0.095153647	TRUE	reported	49.71115012
BTN3A2	rs183879	BTN3A2_cd4et	6	25987441	G	C	0.25568	1.03E-09	6.104454498	-0.313172442	0.051302281	TRUE	reported	37.26436519
BTN3A2	rs67509210	BTN3A2_cd4et	6	26354100	G	T	0.12812	6.43E-34	12.14063613	-0.790774732	0.065134539	TRUE	reported	147.3950436
C10orf128	rs2377997	C10orf128_cd4et	10	50402624	C	T	0.34577	1.00E-18	8.834747005	-0.411455526	0.046572418	TRUE	reported	78.05275296
C10orf32	rs11191436	C10orf32_cd4et	10	104637602	C	T	0.24681	2.44E-13	7.322372469	-0.378516048	0.051693088	TRUE	reported	53.61713959
C17orf89	rs2255166	C17orf89_cd4et	17	79213562	T	C	0.43828	6.08E-12	6.877827663	0.309439269	0.044990844	TRUE	reported	47.30451261
C17orf97	rs7502594	C17orf97_cd4et	17	260182	T	C	0.24289	4.57E-49	14.72328895	-0.734709694	0.049901194	TRUE	reported	216.775235
C19orf83	rs2286756	C19orf83_cd4et	19	46145025	G	T	0.52295	1.17E-08	5.704165115	-0.255897381	0.044861496	TRUE	reported	32.53749979
C1orf86	rs11587831	C1orf86_cd4et	1	2110848	T	G	0.21456	3.84E-12	6.943026755	-0.377466816	0.05436632	TRUE	reported	48.20562095
C22orf34	rs1109320	C22orf34_cd4et	22	49989106	G	A	0.62479	2.35E-13	7.327195876	0.337281043	0.046031394	TRUE	reported	53.68780027
C2orf27A	rs7594112	C2orf27A_cd4et	2	132537672	T	G	0.38201	2.13E-25	10.41457516	0.471176326	0.045242011	TRUE	reported	108.4633767
C6orf48	rs12529130	C6orf48_cd4et	6	31756309	C	A	0.09187	3.34E-10	6.28211716	-0.486483039	0.077439345	TRUE	reported	39.46499616
C9orf135	rs17517599	C9orf135_cd4et	9	72410323	G	A	0.11193	7.34E-25	10.29600499	0.718305414	0.069765449	TRUE	reported	106.0077196
C9orf78	rs71499491	C9orf78_cd4et	9	132560991	G	A	0.23781	3.40E-12	6.959986233	-0.364835091	0.052418939	TRUE	reported	48.44140762
CA6	rs4497235	CA6_cd4et	1	8996316	A	T	0.05684	3.51E-09	5.905739543	-0.571192389	0.096718182	TRUE	reported	34.87775919
CAMK4	rs114378220	CAMK4_cd4et	5	110566360	C	T	0.06767	4.66E-09	5.858957899	-0.522427411	0.089167292	TRUE	reported	34.32738782
CAPG	rs11696093	CAPG_cd4et	2	85636195	T	C	0.33447	3.52E-16	8.154123708	0.383944643	0.047085948	TRUE	reported	66.48973279
CARD9	rs13294373	CARD9_cd4et	9	139854256	T	A	0.26421	2.36E-44	13.97060478	0.681662171	0.048792603	TRUE	reported	195.1777969
CASP7	rs7067756	CASP7_cd4et	10	115516169	A	G	0.74386	1.09E-09	6.095533533	0.312539065	0.051273455	TRUE	reported	37.15552922
CASP8	rs13016963	CASP8_cd4et	2	202162811	A	G	0.63975	4.38E-12	6.924260978	0.321925756	0.046492435	TRUE	reported	47.94539085
CAST	rs10039522	CAST_cd4et	5	95990869	G	A	0.16043	2.13E-12	7.025483553	0.427109447	0.060794313	TRUE	reported	49.35741936
CCDC122	rs12874590	CCDC122_cd4et	13	44433363	G	A	0.53496	1.99E-12	7.035274616	0.314698241	0.044731479	TRUE	reported	49.49508963
CCDC146	rs28807140	CCDC146_cd4et	7	76767073	T	C	0.17892	9.18E-10	6.123101009	-0.357510687	0.058387194	TRUE	reported	37.49236607
CCDC163P	rs945179	CCDC163P_cd4et	1	45992460	C	T	0.65832	3.93E-20	9.190064494	-0.428526578	0.046629333	TRUE	reported	84.45728557
CCDC167	rs1757178	CCDC167_cd4et	6	37486310	A	G	0.65019	6.62E-62	16.60310245	0.734333806	0.04422871	TRUE	reported	275.6630129
CCDC58	rs3828362	CCDC58_cd4et	3	122131777	C	G	0.40884	1.70E-16	8.24154033	0.372285252	0.045171805	TRUE	reported	67.92298676
CCDC66	rs7610922	CCDC66_cd4et	3	56543750	G	A	0.53684	1.40E-15	7.985214028	-0.356000966	0.04458252	TRUE	reported	63.76364375
CCSER2	rs61866511	CCSER2_cd4et	10	86251388	G	A	0.11781	4.45E-22	9.660137841	-0.661197589	0.068445979	TRUE	reported	93.31826232
CCT3	rs72710222	CCT3_cd4et	1	156285995	T	C	0.2937	2.13E-17	8.48668933	-0.413370222	0.048708066	TRUE	reported	72.02389508
CCT8	rs965951	CCT8_cd4et	21	30432557	G	A	0.12179	5.89E-63	16.74765868	1.078898148	0.064420834	TRUE	reported	280.4840756
CCZ1	rs7807287	CCZ1_cd4et	7	6877519	A	G	0.43749	2.62E-26	10.61193007	0.469746791	0.044265915	TRUE	reported	112.6130581
CCZ1B	rs4265086	CCZ1B_cd4et	7	6885597	C	T	0.44977	4.50E-28	10.98526198	-0.483933404	0.044052969	TRUE	reported	120.67598
CD151	rs1130276	CD151_cd4et	11	831809	T	G	0.76561	3.62E-17	8.424483941	0.441298677	0.052382874	TRUE	reported	70.97192845
CD247	rs840016	CD247_cd4et	1	167408670	C	T	0.39684	3.95E-08	5.492991152	0.25172794	0.045827116	TRUE	reported	30.17295115
CD3G	rs45508093	CD3G_cd4et	11	118224059	A	G	0.19079	1.44E-11	6.754242683	-0.383895858	0.056837735	TRUE	reported	45.61979476
CD52	rs11583258	CD52_cd4et	1	26624270	C	T	0.31566	8.12E-12	6.836488556	-0.328404882	0.04803707	TRUE	reported	46.73757654
CD59	rs4756063	CD59_cd4et	11	33865566	A	G	0.71163	1.03E-08	5.725554088	0.283187575	0.049460292	TRUE	reported	32.78196914
CDC42	rs2268179	CDC42_cd4et	1	22414785	G	T	0.16275	5.43E-15	7.81646767	0.471050515	0.06026386	TRUE	reported	61.09716726
CDK10	rs77651727	CDK10_cd4et	16	89708267	C	T	0.06339	8.37E-10	6.137807032	-0.563693965	0.091839636	TRUE	reported	37.67267534
CEACAM21	rs3745936	CEACAM21_cd4et	19	42092815	T	A	0.78909	1.13E-15	8.012223112	0.436562446	0.054487056	TRUE	reported	64.1957182
CEBPZ-AS1	rs11689186	CEBPZ-AS1_cd4et	2	37446288	A	G	0.13331	7.49E-10	6.155299201	-0.405211864	0.065831384	TRUE	reported	37.887708
CELA1	rs12829179	CELA1_cd4et	12	51719989	C	G	0.31675	8.87E-22	9.58929256	0.45499572	0.047448309	TRUE	reported	91.95453322
CENPK	rs154940	CENPK_cd4et	5	64902091	C	T	0.6425	7.71E-142	25.35602147	-1.023536434	0.040366602	TRUE	reported	642.9278336
CFD	rs34828577	CFD_cd4et	19	867872	G	A	0.30438	3.73E-21	9.439839801	0.453158178	0.048004859	TRUE	reported	89.11057522
CHCHD2	rs2908547	CHCHD2_cd4et	7	56176101	C	T	0.78224	1.17E-15	8.007672617	-0.431281107	0.053858484	TRUE	reported	64.12282059
CHI3L2	rs11102223	CHI3L2_cd4et	1	111791134	G	T	0.49454	2.46E-08	5.576003614	-0.249990852	0.044833338	TRUE	reported	31.09181563
CHN1	rs14228	CHN1_cd4et	2	175711942	C	T	0.40596	8.02E-10	6.144520032	-0.279994398	0.045568148	TRUE	reported	37.75512637
CHPT1	rs9668831	CHPT1_cd4et	12	102083778	A	C	0.62378	2.23E-33	12.03833071	0.5413089	0.044965445	TRUE	reported	144.9214077
CHURC1	rs10129479	CHURC1_cd4et	14	65375180	A	G	0.18344	1.38E-15	7.98756766	0.458798435	0.057439067	TRUE	reported	63.8012374
CIB1	rs28455720	CIB1_cd4et	15	90790555	G	C	0.16812	6.57E-17	8.354471717	-0.495872796	0.059354177	TRUE	reported	69.79719851
CLEC2B	rs253148	CLEC2B_cd4et	12	10014936	A	T	0.55349	8.84E-14	7.457207052	0.334158866	0.04481019	TRUE	reported	55.60993739
CLK4	rs530542	CLK4_cd4et	5	178022626	A	G	0.46412	4.56E-08	5.467802987	0.245833407	0.04496018	TRUE	reported	29.89686963
CMTM7	rs80258271	CMTM7_cd4et	3	32501901	T	C	0.08961	1.13E-08	5.710395343	-0.447973315	0.078448739	TRUE	reported	32.60861514
CMTM8	rs7632486	CMTM8_cd4et	3	32286791	G	A	0.82895	1.86E-35	12.42728418	-0.717196319	0.057711428	TRUE	reported	154.4373933
CMTM8	rs79939979	CMTM8_cd4et	3	32353022	C	T	0.09123	8.35E-15	7.76220617	-0.599828518	0.07727552	TRUE	reported	60.2518446
CNN2	rs4807455	CNN2_cd4et	19	1033559	G	A	0.27233	6.67E-15	7.790629708	0.389355978	0.049977472	TRUE	reported	60.69391122
CNOT6L	rs885376	CNOT6L_cd4et	4	78632759	A	T	0.88037	3.98E-08	5.491662213	-0.379401695	0.069086859	TRUE	reported	30.15835418
COG5	rs3779495	COG5_cd4et	7	107250260	G	A	0.77477	7.45E-11	6.511378878	-0.348395961	0.053505712	TRUE	reported	42.39805441
COL18A1	rs4819122	COL18A1_cd4et	21	46890901	A	G	0.1266	5.51E-09	5.831046556	-0.392778329	0.067359834	TRUE	reported	34.0011041
COL18A1	rs7280620	COL18A1_cd4et	21	46899723	T	C	0.0691	1.47E-40	13.33375945	1.135884314	0.085188601	TRUE	reported	177.7891412
COL18A1	rs11089009	COL18A1_cd4et	21	46908008	G	A	0.24966	6.36E-15	7.796674719	-0.400760407	0.051401453	TRUE	reported	60.78813603
COL5A3	rs9789339	COL5A3_cd4et	19	10117055	C	T	0.34784	7.90E-23	9.835722708	0.455287972	0.046289224	TRUE	reported	96.74144134
COMMD6	rs9543961	COMMD6_cd4et	13	76106054	T	G	0.15431	9.42E-45	14.03572407	-0.835492032	0.059526108	TRUE	reported	197.0015526
CORO1B	rs872375	CORO1B_cd4et	11	67205978	G	A	0.4129	4.04E-25	10.35341304	-0.462395157	0.044661133	TRUE	reported	107.1931617
COX14	rs7138945	COX14_cd4et	12	50539419	T	G	0.36567	4.68E-08	5.463150942	0.254345158	0.046556495	TRUE	reported	29.84601786
COX20	rs10927333	COX20_cd4et	1	245003030	T	G	0.16214	4.05E-08	5.488462357	0.333865752	0.060830471	TRUE	reported	30.12321936
COX6B1	rs4806187	COX6B1_cd4et	19	36149761	A	G	0.48101	1.43E-11	6.754870484	-0.301928936	0.044697961	TRUE	reported	45.62827482
COX7A2L	rs11895590	COX7A2L_cd4et	2	42406069	A	C	0.44551	2.30E-10	6.340083871	0.285273479	0.044995222	TRUE	reported	40.19666285
CPA5	rs17164864	CPA5_cd4et	7	130008015	T	C	0.21198	1.64E-76	18.51240957	0.940038162	0.050778812	TRUE	reported	342.7093057
CPNE1	rs61016611	CPNE1_cd4et	20	34212151	G	A	0.09463	9.81E-18	8.576189656	-0.649751324	0.075762238	TRUE	reported	73.5510295
CRIP2	rs4983411	CRIP2_cd4et	14	105916797	G	A	0.63247	5.06E-13	7.223648988	0.334052064	0.046244227	TRUE	reported	52.18110484
CRYBB2	rs6004662	CRYBB2_cd4et	22	25862124	G	A	0.07203	1.37E-37	12.81399222	1.074473187	0.083851556	TRUE	reported	164.1983969
CSTB	rs35285321	CSTB_cd4et	21	45201832	G	A	0.3106	2.29E-12	7.015724634	-0.338287099	0.048218412	TRUE	reported	49.22039159
CTA-29F11.1	rs809652	CTA-29F11.1_cd4et	22	47145726	T	C	0.43241	1.65E-26	10.65536476	-0.472194898	0.044315226	TRUE	reported	113.5367984
CTB-129P6.4	rs9797621	CTB-129P6.4_cd4et	19	46166427	G	A	0.3655	1.61E-39	13.15397161	-0.590855904	0.044918442	TRUE	reported	173.0269651
CTC-241F20.3	rs12984612	CTC-241F20.3_cd4et	19	48759091	T	G	0.24802	3.04E-10	6.296891576	-0.326123277	0.051791153	TRUE	reported	39.650844
CTC-524C5.2	rs1050390	CTC-524C5.2_cd4et	17	5336058	G	A	0.21505	4.97E-29	11.18246122	0.595819578	0.053281614	TRUE	reported	125.0474371
CTD-2020K17.4	rs7212404	CTD-2020K17.4_cd4et	17	43317574	G	A	0.15389	1.54E-12	7.070555934	-0.43711863	0.061822385	TRUE	reported	49.99276096
CTD-2336O2.1	rs4876133	CTD-2336O2.1_cd4et	8	1710404	G	C	0.70983	1.92E-16	8.227115888	0.402593601	0.048934962	TRUE	reported	67.68543504
CTD-2368P22.1	rs4801243	CTD-2368P22.1_cd4et	19	58513807	A	C	0.23414	3.75E-14	7.569507024	0.398031181	0.052583501	TRUE	reported	57.29743683
CTD-2371O3.2	rs1989293	CTD-2371O3.2_cd4et	11	9466274	T	C	0.4901	2.91E-16	8.176874547	0.363341895	0.044435303	TRUE	reported	66.86127622
CTD-2521M24.9	rs2303678	CTD-2521M24.9_cd4et	19	17533126	A	G	0.81951	2.69E-10	6.315524348	0.367267007	0.058153051	TRUE	reported	39.88584725
CTLA4	rs3087243	CTLA4_cd4et	2	204738919	G	A	0.45503	2.32E-35	12.40968142	0.541612954	0.043644388	TRUE	reported	154.0001947
CTSL	rs3128507	CTSL_cd4et	9	90335288	A	G	0.62872	2.83E-15	7.898280648	-0.363544136	0.046028263	TRUE	reported	62.38283619
CTSW	rs596002	CTSW_cd4et	11	65645354	A	G	0.80452	2.14E-42	13.64569431	0.741897695	0.054368629	TRUE	reported	186.204975
DAD1	rs112795829	DAD1_cd4et	14	23044597	G	A	0.09565	1.52E-12	7.072219143	0.536422188	0.075849203	TRUE	reported	50.01628408
DARS	rs60397494	DARS_cd4et	2	136470219	C	T	0.11615	4.07E-09	5.881464184	0.411098548	0.069897314	TRUE	reported	34.5916208
DAZAP1	rs2074897	DAZAP1_cd4et	19	1391235	G	A	0.49071	5.88E-12	6.88255377	-0.307331687	0.044653728	TRUE	reported	47.36954732
DAZAP2	rs7305016	DAZAP2_cd4et	12	51642543	A	G	0.63771	9.11E-10	6.12420728	-0.285133594	0.046558449	TRUE	reported	37.50591525
DCP2	rs2052484	DCP2_cd4et	5	112343544	G	A	0.78237	1.35E-08	5.678996397	-0.308406476	0.05430651	TRUE	reported	32.25100036
DCXR	rs8069378	DCXR_cd4et	17	80001041	C	T	0.12641	1.03E-12	7.126125167	0.478284788	0.067117091	TRUE	reported	50.78165919
DDT	rs5751777	DDT_cd4et	22	24267047	C	T	0.61785	3.22E-20	9.211432985	0.419192289	0.045507826	TRUE	reported	84.85049744
DDX11	rs4537846	DDX11_cd4et	12	31213631	C	T	0.44336	3.41E-31	11.61614321	-0.510614059	0.04395728	TRUE	reported	134.9347828
DDX43	rs3005486	DDX43_cd4et	6	74523948	C	T	0.62651	4.97E-37	12.71352409	0.570129731	0.044844351	TRUE	reported	161.6336915
DDX5	rs1991401	DDX5_cd4et	17	62502435	A	G	0.30884	1.67E-19	9.03269381	-0.432675333	0.04790103	TRUE	reported	81.58955589
DHRS4	rs80326273	DHRS4_cd4et	14	24461134	G	A	0.08095	8.41E-17	8.325332608	0.67759183	0.08138916	TRUE	reported	69.31116351
DHX32	rs11244668	DHX32_cd4et	10	127531959	C	T	0.44121	3.44E-11	6.626351985	0.298167951	0.0449973	TRUE	reported	43.90854146
DNAJC15	rs2281778	DNAJC15_cd4et	13	43597977	C	G	0.22455	4.80E-53	15.33025275	-0.782648322	0.051052539	TRUE	reported	235.0166467
DOCK8	rs2094462	DOCK8_cd4et	9	275809	A	G	0.22708	6.81E-13	7.183145251	-0.382336656	0.053226914	TRUE	reported	51.5975761
DPYSL4	rs2814156	DPYSL4_cd4et	10	134011660	A	G	0.09637	1.13E-10	6.448000237	0.488482328	0.075757182	TRUE	reported	41.57670714
DRAM2	rs3795823	DRAM2_cd4et	1	111726869	G	A	0.30991	9.61E-15	7.744312994	0.372632253	0.04811689	TRUE	reported	59.97438264
DYNLL2	rs9896162	DYNLL2_cd4et	17	56147958	T	C	0.64775	2.58E-09	5.956223514	-0.279192426	0.046874068	TRUE	reported	35.47659854
EBPL	rs9591290	EBPL_cd4et	13	50243477	C	T	0.11886	1.80E-09	6.015229867	-0.416098293	0.06917413	TRUE	reported	36.18299039
EBPL	rs7983918	EBPL_cd4et	13	50266574	A	C	0.56462	1.19E-44	14.01930428	-0.608098002	0.043375762	TRUE	reported	196.54089
EEF1D	rs12678314	EEF1D_cd4et	8	144659608	A	G	0.76519	4.24E-09	5.874717063	-0.310393155	0.052835422	TRUE	reported	34.51230054
EIF2A	rs13072593	EIF2A_cd4et	3	150288489	A	G	0.24501	7.79E-10	6.149069401	0.319927501	0.052028605	TRUE	reported	37.81105403
EIF2A	rs14434	EIF2A_cd4et	3	150302010	C	T	0.85451	7.14E-22	9.611578978	0.601647025	0.062596065	TRUE	reported	92.38245123
EIF5A	rs66877704	EIF5A_cd4et	17	7053580	T	C	0.83616	2.54E-11	6.671327294	0.402647707	0.060354962	TRUE	reported	44.50660824
EIF5A	rs7503161	EIF5A_cd4et	17	7207964	A	C	0.58698	8.50E-199	30.08135247	-1.115173202	0.03707191	TRUE	reported	904.8877836
EIF5A	rs4796409	EIF5A_cd4et	17	7269373	C	T	0.61025	1.70E-09	6.02399735	-0.2765096	0.045901348	TRUE	reported	36.28854441
ELMSAN1	rs17182544	ELMSAN1_cd4et	14	74206855	C	G	0.33154	1.74E-08	5.636393879	-0.268328112	0.047606345	TRUE	reported	31.76893606
ELP5	rs222851	ELP5_cd4et	17	7139238	G	A	0.39969	5.01E-22	9.648054942	0.434646184	0.045050136	TRUE	reported	93.08496276
EMB	rs7293370	EMB_cd4et	5	49525181	G	A	0.10206	2.52E-08	5.571752193	0.412563457	0.07404555	TRUE	reported	31.04442271
EML4	rs12467012	EML4_cd4et	2	42605840	T	C	0.45291	3.31E-08	5.524238118	-0.248797259	0.045037389	TRUE	reported	30.51720628
EMR1	rs456320	EMR1_cd4et	19	6945141	A	G	0.52323	6.57E-14	7.496126187	-0.334286994	0.044594633	TRUE	reported	56.19190706
ENOSF1	rs7235957	ENOSF1_cd4et	18	717229	T	C	0.56304	4.94E-11	6.572799901	-0.296122337	0.045052693	TRUE	reported	43.2016988
ENTPD1	rs7077566	ENTPD1_cd4et	10	97617943	G	A	0.53319	2.71E-21	9.4734611	0.419379761	0.044268906	TRUE	reported	89.7464661
EPHA1-AS1	rs7794735	EPHA1-AS1_cd4et	7	143104816	G	A	0.08707	7.97E-12	6.83915739	-0.541586493	0.079189067	TRUE	reported	46.77407384
EPSTI1	rs3825511	EPSTI1_cd4et	13	43566373	A	C	0.73432	6.16E-28	10.9568042	-0.543716047	0.049623598	TRUE	reported	120.0515583
ERAP2	rs2927608	ERAP2_cd4et	5	96252432	G	A	0.43279	9.57E-136	24.7973574	0.974467682	0.039297239	TRUE	reported	614.9089361
ERICH1	rs1703911	ERICH1_cd4et	8	601043	G	A	0.3453	1.73E-13	7.368134932	-0.345326892	0.046867612	TRUE	reported	54.28941327
ESR2	rs61174206	ESR2_cd4et	14	64696200	C	A	0.05836	1.09E-18	8.825473186	0.833956673	0.094494273	TRUE	reported	77.88897703
ESR2	rs28659912	ESR2_cd4et	14	64795049	A	C	0.11007	3.35E-08	5.522159382	-0.395555663	0.071630613	TRUE	reported	30.49424445
EVI2A	rs12943365	EVI2A_cd4et	17	29680526	C	G	0.6318	1.04E-18	8.831245331	0.405587608	0.045926434	TRUE	reported	77.99089493
EXOC3	rs67665078	EXOC3_cd4et	5	428754	G	A	0.51131	4.73E-19	8.918458009	0.395053606	0.044296178	TRUE	reported	79.53889428
FADS1	rs174548	FADS1_cd4et	11	61571348	C	G	0.30214	8.72E-17	8.321072733	-0.402293842	0.048346392	TRUE	reported	69.24025067
FADS2	rs61896141	FADS2_cd4et	11	61556039	A	C	0.18388	5.09E-16	8.109331517	0.465130013	0.05735738	TRUE	reported	65.76125868
FAM118A	rs136582	FAM118A_cd4et	22	45774531	T	A	0.1218	5.10E-146	25.73218614	1.515505884	0.058895341	TRUE	reported	662.1454093
FAM153B	rs62389203	FAM153B_cd4et	5	175510135	C	T	0.45199	2.32E-24	10.18483646	-0.450381503	0.044220789	TRUE	reported	103.7308932
FAM184B	rs28609167	FAM184B_cd4et	4	17624887	G	T	0.60885	1.80E-92	20.39639601	-0.852358955	0.041789685	TRUE	reported	416.012961
FAM21A	rs11003495	FAM21A_cd4et	10	51806275	G	C	0.6044	2.70E-08	5.559864068	-0.254881787	0.045843169	TRUE	reported	30.91208819
FAM26F	rs62425176	FAM26F_cd4et	6	116713977	T	A	0.06957	6.89E-10	6.16870768	0.542524528	0.087947842	TRUE	reported	38.05295439
FAM26F	rs9387418	FAM26F_cd4et	6	116851907	C	A	0.47666	1.68E-27	10.86564561	0.477073873	0.043906629	TRUE	reported	118.0622557
FAR1	rs11022929	FAR1_cd4et	11	13678419	A	G	0.32155	6.30E-19	8.886590551	0.421346285	0.047413716	TRUE	reported	78.97149327
FAU	rs544944	FAU_cd4et	11	64862234	C	T	0.469	1.29E-14	7.706779829	0.343693337	0.044596231	TRUE	reported	59.39445654
FBLN5	rs2267989	FBLN5_cd4et	14	92339850	G	A	0.46222	2.43E-35	12.40568809	-0.540803618	0.043593198	TRUE	reported	153.9010974
FDFT1	rs1293299	FDFT1_cd4et	8	11677905	A	C	0.21317	5.44E-19	8.902993418	-0.481379755	0.054069427	TRUE	reported	79.26329256
FGF9	rs7994761	FGF9_cd4et	13	22871446	A	G	0.21928	3.07E-10	6.295173718	0.340302403	0.054057667	TRUE	reported	39.62921178
FGFRL1	rs6599390	FGFRL1_cd4et	4	956047	A	G	0.68674	3.30E-25	10.37260366	0.491704375	0.047404142	TRUE	reported	107.5909059
FHL3	rs4360494	FHL3_cd4et	1	38455891	G	C	0.53037	1.33E-12	7.091635082	-0.316964443	0.044695538	TRUE	reported	50.29128741
FIS1	rs10230349	FIS1_cd4et	7	100897341	T	C	0.06173	2.17E-10	6.348974488	-0.589957994	0.092921777	TRUE	reported	40.30947738
FKBP11	rs10783297	FKBP11_cd4et	12	49328739	C	T	0.43459	1.69E-14	7.672041263	-0.344492517	0.044902328	TRUE	reported	58.86021843
FKBPL	rs3130696	FKBPL_cd4et	6	31243884	G	A	0.26934	4.17E-11	6.597737723	-0.332324251	0.050369424	TRUE	reported	43.53014364
FLVCR1-AS1	rs11120049	FLVCR1-AS1_cd4et	1	213033642	T	A	0.51691	4.44E-12	6.922429598	0.309192737	0.044665349	TRUE	reported	47.92003249
FMN1	rs345766	FMN1_cd4et	15	33403103	A	C	0.22871	8.26E-60	16.31090156	0.821077452	0.050339183	TRUE	reported	266.0455055
FN3KRP	rs3859206	FN3KRP_cd4et	17	80693128	G	A	0.44236	1.17E-13	7.420489431	-0.332870206	0.044858255	TRUE	reported	55.06366302
FNBP4	rs10838786	FNBP4_cd4et	11	47904086	G	A	0.48955	4.18E-09	5.876728994	-0.263284956	0.044801276	TRUE	reported	34.53594324
FTCDNL1	rs2346585	FTCDNL1_cd4et	2	200625156	C	G	0.65957	1.07E-22	9.805218832	0.45627324	0.046533713	TRUE	reported	96.14231675
GBP5	rs55870241	GBP5_cd4et	1	89742521	T	C	0.55249	3.62E-20	9.198736892	-0.409104915	0.044474032	TRUE	reported	84.6167588
GBP7	rs495163	GBP7_cd4et	1	89648082	G	A	0.51635	7.62E-49	14.68866831	0.629142043	0.042831796	TRUE	reported	215.7569756
GCAT	rs6000899	GCAT_cd4et	22	38203796	C	T	0.29551	3.60E-08	5.509261457	-0.270705228	0.049136392	TRUE	reported	30.35196122
GCC2	rs7606621	GCC2_cd4et	2	109312728	C	T	0.40593	6.04E-32	11.76319898	-0.52264291	0.044430338	TRUE	reported	138.372852
GDI2	rs56251728	GDI2_cd4et	10	5793444	A	G	0.21447	1.03E-14	7.735374997	-0.419372644	0.054214908	TRUE	reported	59.8360264
GDPD5	rs1783557	GDPD5_cd4et	11	75219277	T	C	0.86881	1.37E-15	7.988171532	-0.525995467	0.065846792	TRUE	reported	63.81088386
GIPC1	rs116092141	GIPC1_cd4et	19	14606710	C	G	0.38469	1.19E-09	6.080982815	-0.279748487	0.046003828	TRUE	reported	36.97835187
GLTSCR2	rs3786779	GLTSCR2_cd4et	19	48255284	G	A	0.72661	5.77E-12	6.885134801	-0.344841319	0.050084905	TRUE	reported	47.40508029
GNG5	rs6684882	GNG5_cd4et	1	84948165	A	G	0.09872	9.99E-10	6.109613652	0.458394362	0.075028371	TRUE	reported	37.32737934
GNLY	rs12151752	GNLY_cd4et	2	85934652	T	C	0.22862	2.48E-09	5.962683736	0.317909752	0.053316554	TRUE	reported	35.55359792
GNPTG	rs57890635	GNPTG_cd4et	16	1411129	C	T	0.22767	1.71E-09	6.023653596	0.321572193	0.053384908	TRUE	reported	36.28440263
GPR160	rs9875531	GPR160_cd4et	3	169730124	A	G	0.15076	3.34E-10	6.282117157	0.392708488	0.062512124	TRUE	reported	39.46499624
GPR63	rs6930393	GPR63_cd4et	6	98118642	G	C	0.70652	2.12E-99	21.16248185	0.940676519	0.044450198	TRUE	reported	447.8506481
GPX4	rs2074447	GPX4_cd4et	19	1095581	A	G	0.22482	1.30E-14	7.706190378	-0.410822123	0.053310664	TRUE	reported	59.38536929
GRHPR	rs4878690	GRHPR_cd4et	9	37422656	C	T	0.32454	2.37E-24	10.18277304	0.478654171	0.047006269	TRUE	reported	103.6888678
GSTM3	rs4970777	GSTM3_cd4et	1	110283785	C	T	0.58415	2.36E-40	13.29848412	0.583102124	0.043847263	TRUE	reported	176.8496758
GSTM4	rs1010167	GSTM4_cd4et	1	110198727	C	G	0.40465	1.19E-30	11.50862443	-0.512345695	0.044518413	TRUE	reported	132.448436
GSTO1	rs11191967	GSTO1_cd4et	10	106003861	C	T	0.29099	3.86E-11	6.609321533	0.325124663	0.049191836	TRUE	reported	43.68313168
GSTP1	rs7103713	GSTP1_cd4et	11	67338242	G	A	0.42686	1.76E-29	11.27423382	-0.498721942	0.044235551	TRUE	reported	127.1083466
GSTT1	rs2097433	GSTT1_cd4et	22	24296894	A	G	0.5679	2.01E-40	13.31036862	0.580632102	0.043622541	TRUE	reported	177.1659135
GTF2H2	rs28478097	GTF2H2_cd4et	5	70309998	C	G	0.61527	4.60E-24	10.11794068	-0.457840591	0.045250373	TRUE	reported	102.3727242
GTF2H4	rs77580993	GTF2H4_cd4et	6	30059592	C	G	0.20358	2.53E-31	11.64174209	0.631264154	0.0542242	TRUE	reported	135.53016
GTF2H4	rs12174151	GTF2H4_cd4et	6	30574194	C	T	0.1499	3.31E-09	5.915211582	-0.371064976	0.062730635	TRUE	reported	34.98972755
GTF2H4	rs11759188	GTF2H4_cd4et	6	31001646	A	G	0.12801	3.03E-14	7.597145672	-0.50627763	0.066640506	TRUE	reported	57.71662197
GTF2H4	rs530559160	GTF2H4_cd4et	6	31353792	T	G	0.08458	4.31E-27	10.77934364	0.84991921	0.078847028	TRUE	reported	116.1942494
GTF2H4	rs2516421	GTF2H4_cd4et	6	31449522	C	T	0.07493	1.14E-27	10.90091432	0.907801282	0.083277536	TRUE	reported	118.8299323
GTF3A	rs1475219	GTF3A_cd4et	13	28037415	C	T	0.78812	3.04E-09	5.929587741	0.324922723	0.054796849	TRUE	reported	35.16001055
GYPC	rs28387094	GYPC_cd4et	2	127417987	C	T	0.55561	9.06E-10	6.125145146	0.275858422	0.045037042	TRUE	reported	37.51740382
GYPC	rs10174588	GYPC_cd4et	2	127454870	G	C	0.3375	1.06E-08	5.720729828	0.271073168	0.047384368	TRUE	reported	32.72674991
GYPC	rs35651363	GYPC_cd4et	2	127519838	G	A	0.25499	2.03E-33	12.04622001	0.602009274	0.049974953	TRUE	reported	145.1114142
GZMM	rs16990714	GZMM_cd4et	19	543497	C	T	0.05002	2.54E-10	6.324343593	-0.648858968	0.102597046	TRUE	reported	39.99732157
HAGH	rs238677	HAGH_cd4et	16	1883279	T	C	0.28822	6.99E-13	7.179727597	0.353481279	0.049233244	TRUE	reported	51.54848789
HCG25	rs2894251	HCG25_cd4et	6	32343236	A	G	0.12764	1.87E-42	13.65564283	-0.882286625	0.064609674	TRUE	reported	186.4765784
HCG25	rs17612928	HCG25_cd4et	6	32620976	A	G	0.57682	1.09E-12	7.119216781	-0.321394156	0.045144595	TRUE	reported	50.68324685
HCG25	rs3132136	HCG25_cd4et	6	32853987	G	A	0.53911	1.03E-09	6.104130445	-0.274063882	0.044898104	TRUE	reported	37.26040807
HEBP2	rs9495064	HEBP2_cd4et	6	138709209	A	G	0.06417	2.06E-08	5.606954954	-0.512825461	0.091462383	TRUE	reported	31.4379438
HFE	rs13191659	HFE_cd4et	6	27001055	C	G	0.08262	1.11E-19	9.077633041	0.729570641	0.08037014	TRUE	reported	82.40342222
HIGD2A	rs1065212	HIGD2A_cd4et	5	175811133	T	C	0.07485	8.24E-21	9.356472405	-0.785706861	0.083974689	TRUE	reported	87.54357601
HIST1H2BG	rs13191296	HIST1H2BG_cd4et	6	25684606	C	T	0.0869	2.86E-09	5.939159673	-0.472106701	0.079490488	TRUE	reported	35.27361766
HIST1H2BH	rs61740410	HIST1H2BH_cd4et	6	27224588	G	A	0.08624	7.06E-09	5.78951911	-0.462008208	0.079800792	TRUE	reported	33.51853119
HIST1H2BH	rs72839445	HIST1H2BH_cd4et	6	27249686	G	A	0.0931	1.97E-22	9.743378519	0.739603458	0.075908316	TRUE	reported	94.9334256
HIST1H4B	rs66975207	HIST1H4B_cd4et	6	26942146	A	C	0.09503	3.18E-11	6.637830455	-0.505702842	0.076184959	TRUE	reported	44.06079331
HIVEP3	rs783629	HIVEP3_cd4et	1	42363275	C	T	0.54091	6.74E-17	8.351469091	-0.372004568	0.044543608	TRUE	reported	69.74703695
HLA-A	rs2571389	HLA-A_cd4et	6	29923503	T	C	0.50715	7.00E-16	8.070532933	0.358739336	0.044450514	TRUE	reported	65.13350141
HLA-B	rs2524096	HLA-B_cd4et	6	31236467	G	T	0.42633	1.10E-66	17.2507714	0.731868113	0.04242524	TRUE	reported	297.5891108
HLA-B	rs17198888	HLA-B_cd4et	6	31266015	A	G	0.19008	2.87E-11	6.653150311	-0.378819524	0.056938369	TRUE	reported	44.26440826
HLA-B	rs28615506	HLA-B_cd4et	6	31275691	A	C	0.07616	3.79E-15	7.861607793	-0.65919957	0.083850478	TRUE	reported	61.80487685
HLA-B	rs3093971	HLA-B_cd4et	6	31424607	G	A	0.10205	7.10E-41	13.38811467	-0.955218538	0.071348249	TRUE	reported	179.241614
HLA-B	rs9391683	HLA-B_cd4et	6	30361358	G	A	0.31044	2.67E-14	7.613294999	-0.366342086	0.04811873	TRUE	reported	57.96226059
HLA-C	rs3931670	HLA-C_cd4et	6	31243767	G	C	0.25386	3.11E-21	9.458975824	0.480039107	0.050749586	TRUE	reported	89.47222362
HLA-C	rs2523608	HLA-C_cd4et	6	31322559	G	A	0.6025	3.25E-10	6.286369537	0.287322391	0.045705616	TRUE	reported	39.51844166
HLA-DQA2	rs9272105	HLA-DQA2_cd4et	6	32599999	G	A	0.5029	3.61E-12	6.95154234	0.310288936	0.044635985	TRUE	reported	48.32393978
HLA-DQB1	rs4455710	HLA-DQB1_cd4et	6	32608858	C	T	0.40408	6.39E-09	5.806185117	-0.265044968	0.045648729	TRUE	reported	33.71178487
HLA-DRB5	rs9272070	HLA-DRB5_cd4et	6	32599485	T	G	0.50125	1.08E-16	8.295666877	-0.368367442	0.044404802	TRUE	reported	68.81808776
HMBOX1	rs10088428	HMBOX1_cd4et	8	28909523	C	T	0.25	1.61E-30	11.48261904	-0.579523077	0.05046959	TRUE	reported	131.8505409
HOXB-AS1	rs6504281	HOXB-AS1_cd4et	17	46565412	C	T	0.79652	8.16E-17	8.328913812	0.459269062	0.055141531	TRUE	reported	69.37080615
HOXB2	rs11079826	HOXB2_cd4et	17	46597048	C	T	0.51288	2.14E-34	12.23033691	0.532383399	0.043529741	TRUE	reported	149.5811415
HOXB4	rs2325948	HOXB4_cd4et	17	46574491	C	T	0.51153	1.76E-11	6.724496644	0.300465471	0.044682225	TRUE	reported	45.2188548
HSPA1B	rs1144709	HSPA1B_cd4et	6	31709349	C	T	0.19978	3.31E-09	5.915578914	0.331307734	0.05600597	TRUE	reported	34.99407364
HSPBAP1	rs12496372	HSPBAP1_cd4et	3	122473431	C	G	0.78073	2.84E-23	9.938179314	-0.529288764	0.053258122	TRUE	reported	98.7674072
IAH1	rs10176656	IAH1_cd4et	2	9588091	A	G	0.21432	4.94E-08	5.453309091	-0.297989067	0.054643715	TRUE	reported	29.73857989
IFI27L2	rs2273514	IFI27L2_cd4et	14	94595989	T	C	0.20668	9.60E-35	12.29533963	-0.66039966	0.05371138	TRUE	reported	151.175377
IFITM2	rs10398	IFITM2_cd4et	11	308180	A	G	0.18096	2.59E-26	10.61312981	0.605362465	0.057039014	TRUE	reported	112.6385263
IFITM3	rs7115703	IFITM3_cd4et	11	306920	T	A	0.5227	4.80E-53	15.33026386	0.653850409	0.042650956	TRUE	reported	235.0169898
IFNG-AS1	rs3015001	IFNG-AS1_cd4et	12	68397373	C	G	0.70956	7.85E-10	6.147939682	-0.303049126	0.049292794	TRUE	reported	37.79716277
IGFLR1	rs2239947	IGFLR1_cd4et	19	36244753	G	C	0.14424	2.26E-09	5.977722583	-0.380934665	0.063725718	TRUE	reported	35.73316754
IL32	rs11861531	IL32_cd4et	16	3116325	T	C	0.52491	4.69E-22	9.654749913	0.426620868	0.044187666	TRUE	reported	93.21419743
IL32	rs2360171	IL32_cd4et	16	3126854	C	T	0.58186	1.37E-08	5.677420998	-0.257929095	0.04543068	TRUE	reported	32.23310879
INTS5	rs11231184	INTS5_cd4et	11	62447563	C	A	0.29841	2.35E-08	5.584379733	0.273565567	0.048987637	TRUE	reported	31.18529695
ISCA2	rs10873267	ISCA2_cd4et	14	74941081	A	G	0.59237	2.31E-16	8.204527736	-0.37084066	0.045199513	TRUE	reported	67.31427607
ISCU	rs10778643	ISCU_cd4et	12	108939901	T	A	0.86322	6.65E-09	5.799485972	-0.378078837	0.065191784	TRUE	reported	33.63403758
ISG15	rs1921	ISG15_cd4et	1	949608	G	A	0.39424	2.84E-08	5.55122084	0.254644004	0.045871712	TRUE	reported	30.81605291
ITGB2	rs760462	ITGB2_cd4et	21	46328099	T	C	0.83624	1.88E-59	16.26064978	-0.929392927	0.057155953	TRUE	reported	264.408727
ITGB3BP	rs7550087	ITGB3BP_cd4et	1	63958446	A	C	0.31332	2.72E-17	8.458121729	0.404578816	0.047833175	TRUE	reported	71.53982289
ITGB7	rs12824946	ITGB7_cd4et	12	53592452	T	C	0.08333	3.09E-13	7.290481224	0.587985094	0.080651068	TRUE	reported	53.15111594
JAKMIP1	rs28380276	JAKMIP1_cd4et	4	6173392	A	C	0.56042	8.07E-10	6.143484298	-0.276981794	0.045085456	TRUE	reported	37.74240014
KANSL1-AS1	rs55974014	KANSL1-AS1_cd4et	17	43757450	C	A	0.22035	5.38E-159	26.86671793	1.231876037	0.045851378	TRUE	reported	721.8205295
KANSL1-AS1	rs55938136	KANSL1-AS1_cd4et	17	43798360	A	G	0.2276	3.27E-152	26.27968305	1.199548989	0.045645489	TRUE	reported	690.6217474
KCNAB2	rs560251	KCNAB2_cd4et	1	6062797	G	A	0.24136	1.90E-09	6.006256785	0.31423119	0.052317309	TRUE	reported	36.07512007
KCTD21-AS1	rs637149	KCTD21-AS1_cd4et	11	77865961	A	G	0.38204	4.13E-28	10.99298458	-0.495798429	0.045101349	TRUE	reported	120.8457075
KDELR2	rs6796	KDELR2_cd4et	7	6502367	T	C	0.28939	3.28E-20	9.209380709	-0.449077902	0.048763095	TRUE	reported	84.81269138
KIAA0040	rs760486	KIAA0040_cd4et	1	175137376	G	T	0.35747	3.19E-18	8.704583481	0.402549157	0.046245654	TRUE	reported	75.769774
KIAA1430	rs2030800	KIAA1430_cd4et	4	186124855	A	G	0.66406	1.37E-10	6.418724898	-0.303840574	0.047336594	TRUE	reported	41.20002918
KISS1R	rs2930891	KISS1R_cd4et	19	883224	A	G	0.28263	8.92E-09	5.750002345	0.286098246	0.049756196	TRUE	reported	33.0625275
KNOP1	rs1016971	KNOP1_cd4et	16	19718725	T	A	0.1844	5.77E-09	5.823414602	0.33635114	0.057758405	TRUE	reported	33.91215782
KRT1	rs2741159	KRT1_cd4et	12	53071382	A	C	0.41773	6.20E-45	14.0653456	0.61314235	0.043592413	TRUE	reported	197.833944
KRTCAP3	rs1647267	KRTCAP3_cd4et	2	27651054	A	T	0.39029	8.14E-12	6.83606454	0.312877025	0.045768588	TRUE	reported	46.73177945
KTN1	rs1138345	KTN1_cd4et	14	56078739	T	G	0.30385	6.79E-21	9.377030726	-0.450497756	0.048042687	TRUE	reported	87.92870674
L3MBTL3	rs7740107	L3MBTL3_cd4et	6	130374461	T	A	0.72066	7.68E-18	8.604258257	-0.425215556	0.0494192	TRUE	reported	74.03325888
LA16c-358B7.3	rs62011260	LA16c-358B7.3_cd4et	16	1358561	T	G	0.59386	6.30E-16	8.083414823	-0.365758575	0.045248027	TRUE	reported	65.34159621
LAIR2	rs149731338	LAIR2_cd4et	19	55020233	C	T	0.12661	3.53E-09	5.904612132	-0.397633141	0.067342805	TRUE	reported	34.86444401
LAMB1	rs13222925	LAMB1_cd4et	7	107583241	G	A	0.40959	1.65E-13	7.37416305	-0.33415175	0.045313854	TRUE	reported	54.3782814
LAMTOR4	rs11768171	LAMTOR4_cd4et	7	99733315	C	T	0.53641	2.66E-08	5.562376368	-0.250038466	0.044951735	TRUE	reported	30.94003025
LAX1	rs7547110	LAX1_cd4et	1	203742253	G	C	0.40442	5.48E-12	6.892513648	-0.313493788	0.045483231	TRUE	reported	47.50674365
LCLAT1	rs829636	LCLAT1_cd4et	2	30737801	T	G	0.26065	1.59E-22	9.765182187	0.490595948	0.050239303	TRUE	reported	95.35878363
LDLRAP1	rs61776822	LDLRAP1_cd4et	1	25885592	G	A	0.48482	7.10E-23	9.846522393	-0.434346851	0.044111701	TRUE	reported	96.95400293
LEPROT	rs6658922	LEPROT_cd4et	1	65901208	G	A	0.40598	5.39E-14	7.521996438	-0.34113084	0.045351104	TRUE	reported	56.5804295
LGALS3	rs9919921	LGALS3_cd4et	14	55695505	A	G	0.3492	1.84E-16	8.232307793	0.383507648	0.046585679	TRUE	reported	67.7708915
LIMD1	rs34355059	LIMD1_cd4et	3	45682897	C	T	0.30946	2.33E-08	5.585815718	0.270846374	0.04848824	TRUE	reported	31.20133744
LINC00176	rs34748855	LINC00176_cd4et	20	62520360	G	A	0.11529	4.15E-11	6.598771496	-0.461679278	0.069964429	TRUE	reported	43.54378491
LINC00176	rs817343	LINC00176_cd4et	20	62607160	C	T	0.16098	3.79E-120	23.30666112	1.255309544	0.053860548	TRUE	reported	543.200456
LINC00339	rs4654783	LINC00339_cd4et	1	22439520	T	C	0.71395	7.43E-12	6.849101637	0.338362328	0.049402439	TRUE	reported	46.91019384
LINC00649	rs8130507	LINC00649_cd4et	21	35303960	T	C	0.609	1.40E-10	6.416090332	0.293973844	0.045818221	TRUE	reported	41.16621493
LINC00852	rs42451	LINC00852_cd4et	3	10330377	C	T	0.28372	3.36E-17	8.433369278	0.415107885	0.049222069	TRUE	reported	71.12171755
LINC00944	rs1706506	LINC00944_cd4et	12	127256415	C	T	0.94992	8.28E-10	6.139556155	-0.629910519	0.102598706	TRUE	reported	37.69415003
LINC00954	rs13034115	LINC00954_cd4et	2	20077653	C	G	0.1493	2.01E-15	7.940783829	-0.495422149	0.062389578	TRUE	reported	63.05604703
LINC00969	rs842225	LINC00969_cd4et	3	195479748	G	A	0.45369	1.56E-08	5.655293968	0.254567522	0.045014021	TRUE	reported	31.98235001
LINC00969	rs3827561	LINC00969_cd4et	3	195674257	C	G	0.39941	4.28E-24	10.12494066	0.45510499	0.044948904	TRUE	reported	102.5144253
LMAN1	rs4108696	LMAN1_cd4et	18	56980847	G	T	0.28246	1.58E-08	5.652769785	0.281390803	0.049779279	TRUE	reported	31.95380596
LPIN1	rs3762583	LPIN1_cd4et	2	11924293	G	A	0.13645	3.71E-11	6.615085912	-0.430580973	0.065090761	TRUE	reported	43.75936099
LPIN1	rs75901564	LPIN1_cd4et	2	11906504	G	A	0.06407	2.42E-08	5.579009826	-0.510680838	0.091536107	TRUE	reported	31.12535035
LPIN2	rs9963737	LPIN2_cd4et	18	3059805	T	C	0.49048	2.71E-08	5.559113428	0.249275838	0.044840934	TRUE	reported	30.90374203
LRRC16A	rs9366619	LRRC16A_cd4et	6	25399005	A	C	0.29304	1.80E-08	5.630188037	0.277230018	0.049239922	TRUE	reported	31.69901692
LRRC61	rs2098053	LRRC61_cd4et	7	150043205	G	A	0.24813	1.37E-09	6.058609341	0.313970077	0.051822136	TRUE	reported	36.70674709
LRRIQ3	rs524306	LRRIQ3_cd4et	1	74682253	A	T	0.49143	5.85E-38	12.87975073	0.558282505	0.043345754	TRUE	reported	165.8879778
LSM7	rs12977961	LSM7_cd4et	19	2326897	C	T	0.61065	5.98E-10	6.190920875	0.284077467	0.045886141	TRUE	reported	38.32750096
LYRM4	rs72811688	LYRM4_cd4et	6	5170707	C	T	0.09304	2.54E-16	8.193176264	0.62647989	0.076463617	TRUE	reported	67.12813689
MAF1	rs56138570	MAF1_cd4et	8	145142206	G	A	0.09442	1.45E-09	6.050060608	-0.463129074	0.076549493	TRUE	reported	36.60323365
MANBA	rs10013062	MANBA_cd4et	4	103930220	A	G	0.35415	5.36E-11	6.56050283	-0.306553774	0.046727176	TRUE	reported	43.0401984
MCC	rs888844	MCC_cd4et	5	112371641	C	T	0.7576	2.53E-12	7.001792977	-0.364580729	0.052069624	TRUE	reported	49.02510526
MDGA1	rs6458012	MDGA1_cd4et	6	37661041	G	A	0.65532	1.14E-12	7.11265843	0.333807382	0.046931451	TRUE	reported	50.58991037
MDM4	rs3014606	MDM4_cd4et	1	204464150	C	G	0.27872	9.63E-10	6.11535732	0.305236209	0.049913062	TRUE	reported	37.39759514
MED16	rs1651888	MED16_cd4et	19	873743	G	A	0.27589	3.25E-29	11.22006646	0.549416718	0.048967332	TRUE	reported	125.8898907
METTL21B	rs701008	METTL21B_cd4et	12	58117645	T	C	0.37075	7.36E-15	7.778217616	-0.358293032	0.046063642	TRUE	reported	60.5006694
MGMT	rs11016847	MGMT_cd4et	10	131412157	G	A	0.29169	3.74E-09	5.89550886	-0.290462445	0.049268426	TRUE	reported	34.75702544
MGST2	rs4863672	MGST2_cd4et	4	140589059	T	A	0.44845	2.81E-16	8.181406878	-0.365412506	0.044663774	TRUE	reported	66.93541784
MGST3	rs10918223	MGST3_cd4et	1	165599649	C	T	0.48795	5.33E-25	10.32682317	-0.454350449	0.043997117	TRUE	reported	106.6432776
MORN3	rs28651135	MORN3_cd4et	12	122025332	C	T	0.40033	1.13E-08	5.709835352	0.261118118	0.045731287	TRUE	reported	32.60221945
MPHOSPH6	rs2303260	MPHOSPH6_cd4et	16	82203786	C	G	0.51433	3.51E-17	8.428098803	-0.374191602	0.044398103	TRUE	reported	71.03285067
MPZL3	rs647573	MPZL3_cd4et	11	118067132	C	T	0.60972	6.21E-10	6.184930839	-0.283685702	0.045867239	TRUE	reported	38.25336976
MRPL21	rs71465408	MRPL21_cd4et	11	68617022	A	G	0.30053	1.62E-17	8.517978258	-0.412094928	0.048379429	TRUE	reported	72.55595489
MRPL34	rs71338624	MRPL34_cd4et	19	17414777	C	G	0.43246	1.45E-13	7.391468985	0.332440566	0.044976251	TRUE	reported	54.63381431
MRPL54	rs13960	MRPL54_cd4et	19	3762698	C	T	0.63455	1.41E-18	8.796666845	0.4046992	0.046005971	TRUE	reported	77.38134767
MRPS18C	rs6535473	MRPS18C_cd4et	4	84364808	T	C	0.48703	3.28E-14	7.58695189	0.337968688	0.044546043	TRUE	reported	57.56183996
MSH5	rs2844632	MSH5_cd4et	6	31227901	G	A	0.6353	1.26E-23	10.01851641	0.458455592	0.045760827	TRUE	reported	100.3706692
MSH5	rs2523500	MSH5_cd4et	6	31518354	G	A	0.65377	4.93E-17	8.388330909	0.391300084	0.046648146	TRUE	reported	70.3640951
MSH5	rs3129887	MSH5_cd4et	6	32410691	G	A	0.1771	4.63E-12	6.916466703	0.404392208	0.058468034	TRUE	reported	47.8375111
MT1E	rs1610215	MT1E_cd4et	16	56659525	C	G	0.54311	9.34E-34	12.11009002	0.529329225	0.043709768	TRUE	reported	146.6542802
MT1F	rs1875231	MT1F_cd4et	16	56683745	A	C	0.41703	1.29E-18	8.806993535	0.395696445	0.044929798	TRUE	reported	77.56313688
MT1X	rs1599933	MT1X_cd4et	16	56715862	C	A	0.55272	2.95E-18	8.713535726	-0.38839395	0.044573634	TRUE	reported	75.92570395
MT2A	rs1580833	MT2A_cd4et	16	56644650	C	A	0.30852	7.74E-32	11.7422236	-0.554748644	0.047243918	TRUE	reported	137.8798126
MYH11	rs881803	MYH11_cd4et	16	15802334	C	T	0.66731	1.40E-13	7.39637894	-0.349769514	0.047289291	TRUE	reported	54.70642079
MYOM2	rs7843362	MYOM2_cd4et	8	2068034	T	C	0.16641	1.17E-40	13.35060568	0.774388174	0.058003973	TRUE	reported	178.2386732
MZT2A	rs1815205	MZT2A_cd4et	2	132273621	G	A	0.19553	3.06E-45	14.11520707	0.764884867	0.05418871	TRUE	reported	199.239073
NAA38	rs2896242	NAA38_cd4et	7	117824239	G	C	0.66755	5.84E-16	8.092544292	-0.381718665	0.047169178	TRUE	reported	65.48927408
NAAA	rs13138223	NAAA_cd4et	4	76859615	A	T	0.37523	4.01E-10	6.253683275	0.288927455	0.046201165	TRUE	reported	39.10855509
NAP1L1	rs1433364	NAP1L1_cd4et	12	76464637	A	G	0.82137	1.62E-15	7.967450816	-0.462441092	0.058041286	TRUE	reported	63.48027264
NAPRT1	rs9657360	NAPRT1_cd4et	8	144676862	C	T	0.79196	2.71E-42	13.62849766	0.724004487	0.053124307	TRUE	reported	185.7359451
NBL1	rs12408663	NBL1_cd4et	1	19968058	T	C	0.25128	3.09E-10	6.294186816	-0.324568806	0.05156644	TRUE	reported	39.61678748
NCAPG2	rs73167215	NCAPG2_cd4et	7	158500207	G	A	0.07571	1.34E-09	6.062132024	0.51293964	0.084613736	TRUE	reported	36.74944487
NCF2	rs2182595	NCF2_cd4et	1	183661032	A	G	0.63132	5.39E-31	11.57694217	-0.524130042	0.045273617	TRUE	reported	134.025588
NCF4	rs4821546	NCF4_cd4et	22	37268079	A	G	0.72645	3.37E-13	7.278883677	-0.363981607	0.050005141	TRUE	reported	52.98214828
NCOA4	rs10826227	NCOA4_cd4et	10	51539256	T	C	0.54374	1.70E-08	5.640333764	0.25378654	0.044994951	TRUE	reported	31.81336463
NDUFA12	rs835044	NDUFA12_cd4et	12	95397552	T	C	0.65179	1.26E-41	13.51614331	-0.612243433	0.045297199	TRUE	reported	182.6861298
NDUFA3	rs75622830	NDUFA3_cd4et	19	54611734	A	G	0.09968	8.66E-17	8.321881919	0.616694311	0.07410515	TRUE	reported	69.25371937
NDUFS5	rs4147750	NDUFS5_cd4et	1	39474057	A	C	0.31578	1.48E-18	8.791247073	-0.419017181	0.047662997	TRUE	reported	77.28602441
NINJ2	rs11064141	NINJ2_cd4et	12	774492	T	C	0.53093	1.25E-11	6.774613649	-0.303153054	0.04474839	TRUE	reported	45.89539019
NME1	rs7207370	NME1_cd4et	17	49231180	A	G	0.39056	4.96E-14	7.533007371	0.343859912	0.045647096	TRUE	reported	56.7462005
NME4	rs77371232	NME4_cd4et	16	447561	A	T	0.42615	1.51E-17	8.526590192	0.382444205	0.044853124	TRUE	reported	72.70273947
NMI	rs55775354	NMI_cd4et	2	152118271	G	A	0.46557	5.24E-12	6.89891143	0.308724168	0.044749693	TRUE	reported	47.59497876
NMRK1	rs3752955	NMRK1_cd4et	9	77684690	A	C	0.55848	1.97E-26	10.63839716	-0.470386314	0.044215901	TRUE	reported	113.1754934
NMT2	rs10906857	NMT2_cd4et	10	15239498	A	G	0.42193	3.04E-20	9.217605623	-0.412705086	0.044773567	TRUE	reported	84.96425468
NPC2	rs4903231	NPC2_cd4et	14	74962233	G	A	0.58845	1.11E-22	9.801447336	-0.439181719	0.044807844	TRUE	reported	96.06836804
NPDC1	rs10747042	NPDC1_cd4et	9	139938606	T	C	0.91253	6.01E-13	7.200202836	0.568267263	0.078923785	TRUE	reported	51.84292132
NPHP1	rs72826803	NPHP1_cd4et	2	110354383	G	C	0.05783	4.16E-24	10.12772662	-0.955173397	0.094312715	TRUE	reported	102.5708471
NQO2	rs2518581	NQO2_cd4et	6	3009944	A	G	0.76194	5.37E-18	8.645263926	-0.450012644	0.052053083	TRUE	reported	74.74058945
NR2F6	rs66606313	NR2F6_cd4et	19	17345427	G	C	0.5502	2.83E-10	6.307920438	-0.283597867	0.044959011	TRUE	reported	39.78986099
NSA2	rs6877188	NSA2_cd4et	5	74031525	G	A	0.13227	6.30E-39	13.05066287	0.83384458	0.063892891	TRUE	reported	170.3198013
NSG1	rs55731118	NSG1_cd4et	4	4350915	A	T	0.39644	2.00E-34	12.23601911	0.544237065	0.044478278	TRUE	reported	149.7201666
NSG1	rs6446632	NSG1_cd4et	4	4355380	T	C	0.75801	1.41E-10	6.414279164	0.334849369	0.052203741	TRUE	reported	41.1429774
NT5C3A	rs10951371	NT5C3A_cd4et	7	33092349	A	G	0.71027	3.53E-08	5.513009783	-0.272459845	0.049421252	TRUE	reported	30.3932767
NT5C3B	rs9897034	NT5C3B_cd4et	17	39992584	C	T	0.74249	2.40E-25	10.40321701	-0.523023286	0.050275149	TRUE	reported	108.2269245
NTPCR	rs58790175	NTPCR_cd4et	1	233061703	C	T	0.19219	1.35E-24	10.23719969	0.571649554	0.055840422	TRUE	reported	104.8002587
NUDT2	rs13295276	NUDT2_cd4et	9	33853118	G	A	0.13612	4.07E-09	5.88115469	-0.384091504	0.065308859	TRUE	reported	34.58798077
NUDT2	rs10814108	NUDT2_cd4et	9	34374627	T	C	0.15641	1.38E-35	12.45077941	0.744771429	0.059817254	TRUE	reported	155.0219056
OCEL1	rs2288544	OCEL1_cd4et	19	17337025	C	T	0.20988	5.57E-09	5.829234898	-0.320631573	0.055004058	TRUE	reported	33.97997919
ORMDL3	rs35736272	ORMDL3_cd4et	17	38032680	T	C	0.46014	3.36E-19	8.956163116	-0.397821139	0.044418702	TRUE	reported	80.21285715
OSTF1	rs10869496	OSTF1_cd4et	9	77700084	C	A	0.41142	3.65E-09	5.89925578	-0.268465235	0.045508323	TRUE	reported	34.80121811
OXLD1	rs11150804	OXLD1_cd4et	17	79630238	A	G	0.35605	3.84E-21	9.436882779	-0.435343806	0.046132162	TRUE	reported	89.05475694
PARK7	rs225126	PARK7_cd4et	1	8090615	A	G	0.58161	4.22E-10	6.24574401	0.283237217	0.045348835	TRUE	reported	39.00931891
PASK	rs3815296	PASK_cd4et	2	242050546	A	G	0.15949	1.18E-43	13.85556114	-0.814769357	0.058804501	TRUE	reported	191.9765736
PDIA6	rs1686482	PDIA6_cd4et	2	10922516	A	C	0.46235	1.38E-08	5.676451284	-0.255130403	0.044945405	TRUE	reported	32.22209945
PDXK	rs2276528	PDXK_cd4et	21	45152500	G	A	0.1528	1.13E-15	8.01196779	0.494982891	0.061780439	TRUE	reported	64.19162882
PEX6	rs3805946	PEX6_cd4et	6	42955749	T	C	0.48706	1.24E-08	5.694346214	0.255280403	0.044830503	TRUE	reported	32.42557829
PHF11	rs2274276	PHF11_cd4et	13	50095953	C	G	0.56966	3.29E-08	5.525088863	0.250168748	0.045278683	TRUE	reported	30.52660715
PHLDB3	rs34536923	PHLDB3_cd4et	19	44005445	C	T	0.18262	1.21E-09	6.078388205	0.352129283	0.057931358	TRUE	reported	36.94680314
PI16	rs734905	PI16_cd4et	6	36927763	C	A	0.17347	1.96E-14	7.653007798	0.449897042	0.058786957	TRUE	reported	58.56852879
PIGP	rs9975361	PIGP_cd4et	21	38450025	T	C	0.51341	3.98E-11	6.604742742	-0.295261662	0.044704491	TRUE	reported	43.62262655
PILRB	rs6955367	PILRB_cd4et	7	99961194	A	G	0.19398	7.49E-36	12.49976798	0.686662127	0.05493399	TRUE	reported	156.2441985
PKIA	rs35851166	PKIA_cd4et	8	79481806	C	A	0.18086	4.92E-09	5.849980105	-0.340411435	0.058190187	TRUE	reported	34.22226698
PLEKHA1	rs2421017	PLEKHA1_cd4et	10	124148167	A	G	0.4792	2.77E-10	6.311144967	-0.282550809	0.044770134	TRUE	reported	39.83055168
PLGRKT	rs9785210	PLGRKT_cd4et	9	5372048	A	C	0.6503	6.88E-09	5.793761207	-0.272162401	0.046975081	TRUE	reported	33.56766868
PNRC2	rs17184588	PNRC2_cd4et	1	24365512	T	C	0.49783	4.08E-13	7.253020897	-0.323392681	0.044587309	TRUE	reported	52.60631118
POLM	rs77962201	POLM_cd4et	7	44131834	C	T	0.09381	6.90E-09	5.79329085	0.445106525	0.076831379	TRUE	reported	33.56221888
POLR1D	rs2232669	POLR1D_cd4et	13	28195495	C	T	0.12947	5.20E-32	11.77591206	0.765261248	0.064985306	TRUE	reported	138.6721046
POLR2J3	rs2537466	POLR2J3_cd4et	7	102394415	G	T	0.15848	6.93E-10	6.167714661	0.37790637	0.061271701	TRUE	reported	38.04070443
POMZP3	rs146021635	POMZP3_cd4et	7	76179719	C	A	0.21163	5.58E-16	8.098201831	0.44054297	0.054400098	TRUE	reported	65.58087193
PPA1	rs7072230	PPA1_cd4et	10	71978144	A	G	0.33071	3.42E-78	18.7197196	0.824255456	0.0440314	TRUE	reported	350.4278971
PPDPF	rs72629024	PPDPF_cd4et	20	62152519	C	G	0.15221	4.80E-65	17.03139596	-0.996563325	0.058513308	TRUE	reported	290.0684527
PPFIBP2	rs7126061	PPFIBP2_cd4et	11	7548423	G	A	0.62129	6.92E-21	9.374985196	0.427053748	0.045552472	TRUE	reported	87.89034634
PPIA	rs6850	PPIA_cd4et	7	44836314	A	G	0.11949	2.00E-15	7.941450775	0.544372183	0.068548203	TRUE	reported	63.06664114
PPIL3	rs7559150	PPIL3_cd4et	2	201754063	T	C	0.2311	8.02E-32	11.73923185	-0.60770073	0.051766652	TRUE	reported	137.8095645
PPP1R15B	rs12061474	PPP1R15B_cd4et	1	204389314	C	T	0.10334	4.05E-08	5.488733945	-0.404273914	0.073655221	TRUE	reported	30.12620066
PPT2	rs9357120	PPT2_cd4et	6	31230717	T	A	0.27285	2.09E-11	6.699758748	0.335978127	0.050147795	TRUE	reported	44.88676695
PRDX6	rs4405161	PRDX6_cd4et	1	173414992	A	G	0.31365	1.96E-30	11.46556152	-0.540098162	0.047106124	TRUE	reported	131.4591006
PRELID1	rs6879874	PRELID1_cd4et	5	176730775	A	T	0.71232	2.75E-11	6.659436809	0.328647387	0.049350628	TRUE	reported	44.34809817
PRKCB	rs145719494	PRKCB_cd4et	16	24044921	A	G	0.05203	1.12E-29	11.31369731	1.114366897	0.098497146	TRUE	reported	127.9997471
PRKCQ-AS1	rs61841332	PRKCQ-AS1_cd4et	10	6628224	G	A	0.20677	2.39E-45	14.1326647	-0.74989137	0.053060862	TRUE	reported	199.7322108
PRMT2	rs2839275	PRMT2_cd4et	21	47895307	G	A	0.43643	4.87E-13	7.228969992	-0.324982989	0.044955642	TRUE	reported	52.25800779
PRMT2	rs11910707	PRMT2_cd4et	21	48042513	G	T	0.29691	9.93E-27	10.70231207	0.514125261	0.04803871	TRUE	reported	114.5394815
PRPF6	rs6062604	PRPF6_cd4et	20	62633845	T	C	0.83645	5.47E-11	6.557591546	-0.396216258	0.060421003	TRUE	reported	43.00200678
PRR4	rs6488370	PRR4_cd4et	12	11445088	C	T	0.81927	9.49E-10	6.11783358	-0.355808154	0.058159175	TRUE	reported	37.42788775
PRR7-AS1	rs2630767	PRR7-AS1_cd4et	5	176870700	T	C	0.55912	4.14E-37	12.7279012	0.556052609	0.043687691	TRUE	reported	161.9994656
PRRT1	rs2596534	PRRT1_cd4et	6	31445345	T	C	0.40756	2.41E-09	5.967539154	0.271909452	0.045564754	TRUE	reported	35.61152315
PRSS16	rs35656932	PRSS16_cd4et	6	28191288	G	T	0.09698	1.01E-12	7.128935234	-0.537289257	0.075367392	TRUE	reported	50.8217177
PSD4	rs2241976	PSD4_cd4et	2	113943470	A	G	0.42225	7.40E-11	6.512216403	0.294694804	0.045252612	TRUE	reported	42.40896301
PSMB9	rs28744291	PSMB9_cd4et	6	32893687	A	C	0.26179	1.09E-08	5.715379419	0.291306548	0.05096889	TRUE	reported	32.66556259
PSMD5-AS1	rs1332246	PSMD5-AS1_cd4et	9	123119370	T	C	0.94542	8.78E-09	5.752684705	-0.567369415	0.098626892	TRUE	reported	33.09338154
PSMD5-AS1	rs10818451	PSMD5-AS1_cd4et	9	123142848	C	T	0.17529	3.53E-08	5.512636107	0.325051961	0.058964886	TRUE	reported	30.38915711
PSMD5-AS1	rs12684934	PSMD5-AS1_cd4et	9	123593159	C	T	0.58953	1.70E-173	28.08040496	-1.06884967	0.038063898	TRUE	reported	788.5091424
PSMD5-AS1	rs72762135	PSMD5-AS1_cd4et	9	124225550	T	C	0.06627	4.75E-10	6.227171794	0.560041144	0.089935072	TRUE	reported	38.7776686
PSPH	rs11765904	PSPH_cd4et	7	55773037	G	A	0.15089	1.60E-11	6.738708761	0.420467783	0.062395898	TRUE	reported	45.41019544
PSTPIP1	rs11856538	PSTPIP1_cd4et	15	77383211	G	T	0.42049	6.19E-13	7.196163978	0.325057493	0.04517094	TRUE	reported	51.78477655
PTPN4	rs13000543	PTPN4_cd4et	2	120719379	T	C	0.58398	6.23E-10	6.18438543	0.280735393	0.045394226	TRUE	reported	38.246624
PYHIN1	rs1633280	PYHIN1_cd4et	1	158906555	A	C	0.31296	2.65E-13	7.311040607	-0.351421325	0.04806721	TRUE	reported	53.45131501
RABAC1	rs10416501	RABAC1_cd4et	19	42456602	A	G	0.6528	7.80E-09	5.772817229	0.271648185	0.047056433	TRUE	reported	33.32541823
RAC1	rs836494	RAC1_cd4et	7	6415934	G	C	0.49595	1.54E-16	8.253236915	0.366559153	0.044413987	TRUE	reported	68.11591807
RBL2	rs9931702	RBL2_cd4et	16	53526551	C	T	0.45528	4.97E-08	5.452345065	-0.245500829	0.045026649	TRUE	reported	29.72806708
RBM43	rs289904	RBM43_cd4et	2	152085643	T	C	0.52159	4.20E-17	8.407041757	0.373485083	0.044425268	TRUE	reported	70.67835105
RBP7	rs4133584	RBP7_cd4et	1	11072885	C	T	0.81361	8.92E-15	7.753732895	0.443040657	0.057139015	TRUE	reported	60.12037294
RCSD1	rs1229403	RCSD1_cd4et	1	167589943	T	C	0.66442	4.59E-10	6.232586596	0.295283879	0.047377421	TRUE	reported	38.84513566
RFWD3	rs4887925	RFWD3_cd4et	16	73784416	G	C	0.42396	2.86E-08	5.549831116	0.251749313	0.045361617	TRUE	reported	30.80062529
RGS12	rs3135145	RGS12_cd4et	4	3299504	T	C	0.58571	1.96E-12	7.037345986	0.318736078	0.045292086	TRUE	reported	49.52423803
RHOC	rs2999156	RHOC_cd4et	1	113247127	G	C	0.54265	2.85E-08	5.550219336	0.2497484	0.044997933	TRUE	reported	30.80493522
RIC3	rs4758295	RIC3_cd4et	11	8152080	T	C	0.1205	6.60E-11	6.529510843	-0.448273268	0.068653423	TRUE	reported	42.63451149
RILPL2	rs28404303	RILPL2_cd4et	12	123905628	T	C	0.57047	4.97E-09	5.848149202	-0.2646109	0.045246947	TRUE	reported	34.20084987
RNASEH2C	rs10896027	RNASEH2C_cd4et	11	65420760	C	G	0.34896	7.22E-09	5.785665865	-0.271921939	0.046999247	TRUE	reported	33.47392949
RNASET2	rs453184	RNASET2_cd4et	6	167387404	A	C	0.53453	2.29E-62	16.66668389	-0.704424367	0.042265418	TRUE	reported	277.7783564
RNF166	rs11076704	RNF166_cd4et	16	88777995	C	T	0.44602	6.43E-10	6.179423895	-0.27815524	0.045013135	TRUE	reported	38.18527912
RNF168	rs12490312	RNF168_cd4et	3	196231127	G	A	0.71768	4.42E-10	6.238537503	-0.31004817	0.049698855	TRUE	reported	38.91934998
ROBO3	rs11219821	ROBO3_cd4et	11	124741772	C	T	0.4473	1.52E-08	5.659129562	0.255063115	0.045071086	TRUE	reported	32.02574736
RP1-29C18.10	rs5770622	RP1-29C18.10_cd4et	22	50051548	T	G	0.68218	9.50E-37	12.66280818	-0.590119435	0.046602572	TRUE	reported	160.3467138
RP1-3J17.3	rs2842603	RP1-3J17.3_cd4et	6	86336337	G	C	0.36871	4.28E-33	11.98460755	0.54128005	0.045164604	TRUE	reported	143.630816
RP1-3J17.3	rs34580458	RP1-3J17.3_cd4et	6	86851114	T	A	0.15928	1.86E-12	7.044765767	0.429501442	0.060967455	TRUE	reported	49.6287252
RP11-138A9.1	rs12533596	RP11-138A9.1_cd4et	7	130627014	G	T	0.2246	1.73E-14	7.669352589	0.409058976	0.053336833	TRUE	reported	58.81896849
RP11-138A9.2	rs12533527	RP11-138A9.2_cd4et	7	130626948	C	T	0.14962	2.44E-12	7.006460014	0.438289282	0.062555025	TRUE	reported	49.09048208
RP11-1398P2.1	rs6811458	RP11-1398P2.1_cd4et	4	1606390	A	C	0.55971	1.52E-10	6.403525755	0.288417225	0.045040379	TRUE	reported	41.00514154
RP11-1399P15.1	rs55956548	RP11-1399P15.1_cd4et	2	87768679	G	T	0.76014	2.11E-10	6.352758329	0.332706202	0.052371928	TRUE	reported	40.35753843
RP11-166B2.5	rs8052900	RP11-166B2.5_cd4et	16	11940390	T	C	0.66998	5.14E-15	7.823332965	-0.370104197	0.047307739	TRUE	reported	61.20453967
RP11-18H21.1	rs13140099	RP11-18H21.1_cd4et	4	153022375	G	A	0.27105	2.84E-66	17.1960247	-0.812047292	0.047222966	TRUE	reported	295.7032671
RP11-245G13.2	rs7577665	RP11-245G13.2_cd4et	2	11020902	G	A	0.10393	1.05E-52	15.27954376	1.067050421	0.069835228	TRUE	reported	233.464457
RP11-298J20.3	rs4962711	RP11-298J20.3_cd4et	10	126644482	T	C	0.74733	4.30E-60	16.35076253	-0.79528862	0.048639237	TRUE	reported	267.3474395
RP11-299J3.8	rs6788746	RP11-299J3.8_cd4et	3	122106743	G	A	0.1716	5.35E-10	6.208404718	-0.368404785	0.059339686	TRUE	reported	38.54428882
RP11-326C3.11	rs11246065	RP11-326C3.11_cd4et	11	324170	A	G	0.35125	4.02E-59	16.21397591	0.718677446	0.044324566	TRUE	reported	262.8930153
RP11-326C3.12	rs11246068	RP11-326C3.12_cd4et	11	327334	C	T	0.25041	8.26E-23	9.83126876	0.500297271	0.050888373	TRUE	reported	96.65384515
RP11-345J4.5	rs4471699	RP11-345J4.5_cd4et	16	30320307	G	T	0.48439	2.54E-13	7.316876569	-0.326319063	0.044598137	TRUE	reported	53.53668252
RP11-347P5.1	rs9917251	RP11-347P5.1_cd4et	2	196972941	G	A	0.36107	3.51E-49	14.74113026	-0.656670581	0.044546827	TRUE	reported	217.3009224
RP11-382J12.1	rs441890	RP11-382J12.1_cd4et	8	71564667	T	C	0.42093	4.00E-08	5.490773059	0.249351634	0.045412846	TRUE	reported	30.14858943
RP11-403A21.2	rs12954962	RP11-403A21.2_cd4et	18	21581709	T	C	0.74352	9.64E-33	11.91710268	0.594877076	0.049917928	TRUE	reported	142.0173375
RP11-415F23.2	rs9845427	RP11-415F23.2_cd4et	3	16350642	C	A	0.17273	3.71E-14	7.570793786	0.445957789	0.058905024	TRUE	reported	57.31691838
RP11-430H10.1	rs12795538	RP11-430H10.1_cd4et	11	45361155	A	T	0.19139	1.29E-09	6.069238169	-0.345316341	0.056896159	TRUE	reported	36.83565219
RP11-457M11.5	rs9366698	RP11-457M11.5_cd4et	6	27672035	C	G	0.28293	1.43E-08	5.669293856	0.282057857	0.04975185	TRUE	reported	32.1408927
RP11-473I1.5	rs34932929	RP11-473I1.5_cd4et	16	9193723	T	G	0.21218	1.20E-11	6.779995223	-0.37031433	0.054618671	TRUE	reported	45.9683356
RP11-473M20.9	rs4786384	RP11-473M20.9_cd4et	16	3136919	T	C	0.52496	4.33E-18	8.669771697	0.384842551	0.044389006	TRUE	reported	75.1649425
RP11-499P20.2	rs4335438	RP11-499P20.2_cd4et	10	18796825	T	C	0.48155	4.71E-08	5.461914055	-0.245106476	0.044875564	TRUE	reported	29.83250569
RP11-526I2.5	rs35852295	RP11-526I2.5_cd4et	15	101094174	C	T	0.25969	3.75E-10	6.264061541	-0.319572265	0.051016782	TRUE	reported	39.23846771
RP11-539L10.3	rs36096778	RP11-539L10.3_cd4et	4	6654613	A	T	0.12335	7.29E-13	7.173832648	-0.486487002	0.0678141	TRUE	reported	51.46387432
RP11-542K23.7	rs35918962	RP11-542K23.7_cd4et	9	125168878	C	T	0.12223	1.39E-18	8.798610973	0.595103097	0.067636028	TRUE	reported	77.41555476
RP11-545E17.3	rs55697116	RP11-545E17.3_cd4et	9	131489620	C	T	0.26184	5.77E-10	6.196721013	0.315361437	0.050891663	TRUE	reported	38.39935119
RP11-660L16.2	rs4945008	RP11-660L16.2_cd4et	11	71221248	A	G	0.78539	9.19E-21	9.345008229	0.503020661	0.053827739	TRUE	reported	87.32917779
RP11-664D1.1	rs596856	RP11-664D1.1_cd4et	12	4013581	T	C	0.12358	8.81E-12	6.824647816	0.463009659	0.067843744	TRUE	reported	46.57581775
RP11-69E11.4	rs3820618	RP11-69E11.4_cd4et	1	40223128	T	C	0.1243	5.27E-10	6.210880866	0.421172981	0.067812117	TRUE	reported	38.57504132
RP11-841O20.2	rs75036970	RP11-841O20.2_cd4et	14	53047302	G	A	0.08478	4.32E-14	7.550901086	0.603645833	0.079943549	TRUE	reported	57.0161076
RP11-97C16.1	rs10510238	RP11-97C16.1_cd4et	3	2901647	A	C	0.12367	7.21E-21	9.37055984	0.628957199	0.067120557	TRUE	reported	87.80739259
RP13-582O9.5	rs12681621	RP13-582O9.5_cd4et	8	144343516	G	A	0.28504	4.41E-08	5.473774254	0.271870983	0.04966792	TRUE	reported	29.96220486
RP3-325F22.5	rs6570084	RP3-325F22.5_cd4et	6	136904235	A	G	0.13711	8.74E-13	7.148994321	-0.463526382	0.064837984	TRUE	reported	51.10812037
RP3-510H16.3	rs2413269	RP3-510H16.3_cd4et	22	35185560	G	C	0.89665	2.49E-12	7.003973772	0.513387358	0.07329944	TRUE	reported	49.05564912
RP4-594I10.3	rs196425	RP4-594I10.3_cd4et	1	24871586	T	C	0.37417	5.08E-13	7.223173975	0.332805156	0.046074642	TRUE	reported	52.17424259
RP4-673M15.1	rs7799332	RP4-673M15.1_cd4et	7	44954786	G	A	0.52332	1.38E-08	5.675584845	-0.254644986	0.044866739	TRUE	reported	32.21226386
RP5-1021I20.1	rs66896407	RP5-1021I20.1_cd4et	14	74266771	G	A	0.16763	1.17E-17	8.555661095	-0.507970226	0.059372411	TRUE	reported	73.19933651
RP5-1042K10.10	rs55769635	RP5-1042K10.10_cd4et	22	40790101	G	A	0.18108	2.83E-12	6.986102036	0.404831041	0.057948057	TRUE	reported	48.80562214
RP5-827C21.4	rs114190063	RP5-827C21.4_cd4et	1	234538109	A	G	0.09144	1.76E-10	6.380518003	0.494989949	0.077578333	TRUE	reported	40.71100976
RPL10A	rs2076172	RPL10A_cd4et	6	35436925	C	T	0.57405	8.78E-51	14.98813067	-0.647364657	0.043191821	TRUE	reported	224.644061
RPL11	rs77766201	RPL11_cd4et	1	24006446	G	A	0.14849	9.90E-21	9.337072299	-0.580306225	0.062150769	TRUE	reported	87.18091954
RPL12	rs12339492	RPL12_cd4et	9	129762603	T	C	0.06878	1.50E-15	7.977306468	0.700753791	0.087843409	TRUE	reported	63.6374178
RPL12	rs2247573	RPL12_cd4et	9	130210946	A	G	0.58405	1.13E-144	25.61185871	1.002317795	0.03913491	TRUE	reported	655.967319
RPL13	rs12932337	RPL13_cd4et	16	89630630	C	T	0.19855	1.44E-40	13.33528011	-0.722265126	0.054161976	TRUE	reported	177.8296979
RPL14	rs75965075	RPL14_cd4et	3	40438120	C	T	0.07415	1.09E-26	10.69348842	0.89582512	0.083772955	TRUE	reported	114.3506935
RPL22L1	rs34587559	RPL22L1_cd4et	3	170578721	C	T	0.26341	7.92E-10	6.146606541	-0.31225859	0.050801786	TRUE	reported	37.78077194
RPL23A	rs2302205	RPL23A_cd4et	17	26947046	A	C	0.08831	6.40E-30	11.36286399	-0.875762279	0.077072319	TRUE	reported	129.1146783
RPL27A	rs61875926	RPL27A_cd4et	11	8705528	C	G	0.10145	2.00E-15	7.941115678	-0.584808882	0.073643164	TRUE	reported	63.06131773
RPL28	rs11084394	RPL28_cd4et	19	55842045	T	C	0.90659	2.53E-09	5.959252701	0.45850865	0.076940629	TRUE	reported	35.51269257
RPL28	rs17700376	RPL28_cd4et	19	55897327	A	G	0.35222	9.65E-168	27.60515646	-1.088496258	0.039430903	TRUE	reported	762.044679
RPL3	rs137620	RPL3_cd4et	22	39709776	T	C	0.51872	2.78E-11	6.657913913	0.29768715	0.044711775	TRUE	reported	44.32781802
RPL32	rs2290311	RPL32_cd4et	3	12883071	T	A	0.15514	1.25E-12	7.099259039	0.43739964	0.061612013	TRUE	reported	50.39947886
RPL36	rs2485257	RPL36_cd4et	19	5655792	C	T	0.08854	1.88E-08	5.622915015	-0.443619069	0.078894856	TRUE	reported	31.61717307
RPL36AL	rs4500635	RPL36AL_cd4et	14	49806704	C	T	0.38575	1.36E-08	5.678336995	-0.261404951	0.046035477	TRUE	reported	32.24351075
RPL36AL	rs2147712	RPL36AL_cd4et	14	50091684	G	A	0.76124	1.93E-105	21.80841495	1.028659657	0.047168016	TRUE	reported	475.606955
RPL8	rs2954658	RPL8_cd4et	8	146017782	C	T	0.52286	1.75E-175	28.24268269	-1.056621245	0.037412212	TRUE	reported	797.6491448
RPLP2	rs28694634	RPLP2_cd4et	11	808423	G	A	0.68197	1.58E-59	16.2711356	-0.738917447	0.045412777	TRUE	reported	264.7498497
RPS10	rs9380433	RPS10_cd4et	6	34377626	C	T	0.81843	1.85E-81	19.11611183	-1.023572359	0.053545008	TRUE	reported	365.4257302
RPS11	rs10403394	RPS11_cd4et	19	49999345	G	A	0.10879	3.52E-26	10.58447421	-0.746563388	0.070533819	TRUE	reported	112.0310943
RPS12	rs6917833	RPS12_cd4et	6	133099753	T	C	0.46599	9.83E-15	7.741402806	0.345326435	0.044607734	TRUE	reported	59.92931666
RPS14	rs2569106	RPS14_cd4et	5	149805130	T	C	0.29887	7.66E-10	6.151878357	-0.300724063	0.048883292	TRUE	reported	37.84560655
RPS16	rs640000	RPS16_cd4et	19	39926601	C	T	0.34542	1.31E-20	9.30733981	0.432634347	0.046483137	TRUE	reported	86.62657254
RPS18	rs17215231	RPS18_cd4et	6	33239869	C	T	0.0672	2.22E-83	19.34567426	-1.591546962	0.08226888	TRUE	reported	374.2551162
RPS19	rs7259596	RPS19_cd4et	19	42369743	T	C	0.50054	5.60E-14	7.51712445	0.334834922	0.044542953	TRUE	reported	56.50716031
RPS2	rs17135718	RPS2_cd4et	16	2014834	A	G	0.12494	2.18E-37	12.77782167	0.837956963	0.065579015	TRUE	reported	163.2727282
RPS23	rs226205	RPS23_cd4et	5	81593654	C	T	0.74619	3.97E-14	7.561935269	0.386926483	0.051167653	TRUE	reported	57.18286594
RPS24	rs3740253	RPS24_cd4et	10	79793688	C	T	0.62876	1.78E-11	6.723195107	0.310811513	0.046229733	TRUE	reported	45.20135195
RPS25	rs4936457	RPS25_cd4et	11	118875727	A	G	0.26573	6.70E-40	13.22032327	-0.647127443	0.048949442	TRUE	reported	174.7769451
RPS26	rs117427783	RPS26_cd4et	12	56169788	T	C	0.06293	2.56E-09	5.957735112	0.549320972	0.092202987	TRUE	reported	35.49460753
RPS26	rs73119282	RPS26_cd4et	12	56228580	G	T	0.09746	1.08E-10	6.455872471	-0.486617127	0.075375889	TRUE	reported	41.6782894
RPS26	rs773114	RPS26_cd4et	12	56379060	A	T	0.40635	1.00E-200	33.94300837	1.197237076	0.035271979	TRUE	reported	1152.127813
RPS3	rs3094303	RPS3_cd4et	11	75114071	A	G	0.06486	8.59E-20	9.105506142	-0.817963388	0.089831732	TRUE	reported	82.91024221
RPS3A	rs6836854	RPS3A_cd4et	4	151742349	C	T	0.94667	6.17E-41	13.39853989	1.287829185	0.096117129	TRUE	reported	179.5208706
RPS5	rs731835	RPS5_cd4et	19	58898436	T	C	0.32696	1.19E-123	23.64969752	-0.994218339	0.042039368	TRUE	reported	559.3081949
RPS6	rs10114039	RPS6_cd4et	9	19352260	A	T	0.07991	2.56E-35	12.40172242	-0.994082268	0.080156791	TRUE	reported	153.8027177
RPS7	rs62106040	RPS7_cd4et	2	3627302	A	T	0.06773	1.22E-37	12.82285281	-1.106199834	0.086267841	TRUE	reported	164.4255562
RPS8	rs12120833	RPS8_cd4et	1	45241285	C	G	0.15012	7.43E-41	13.38471265	-0.809350538	0.060468279	TRUE	reported	179.1505323
RPS9	rs158366	RPS9_cd4et	19	54705317	C	G	0.39497	2.33E-78	18.74003243	-0.793987795	0.042368539	TRUE	reported	351.1888156
RPS9	rs4328567	RPS9_cd4et	19	54741424	G	C	0.36125	4.10E-15	7.851934017	-0.363572747	0.046303592	TRUE	reported	61.65286708
RPSA	rs45503293	RPSA_cd4et	3	39432785	C	T	0.15683	7.47E-35	12.31555272	0.736491565	0.059801747	TRUE	reported	151.6728376
RRP7A	rs136988	RRP7A_cd4et	22	42946371	C	T	0.18475	4.68E-12	6.915028132	0.397703865	0.057512979	TRUE	reported	47.81761341
RSRC2	rs9988963	RSRC2_cd4et	12	122991478	C	G	0.7196	8.25E-14	7.466296039	-0.370256763	0.049590421	TRUE	reported	55.74557628
SAMD3	rs7749850	SAMD3_cd4et	6	130506382	A	C	0.53818	3.25E-14	7.588125373	-0.338895165	0.04466125	TRUE	reported	57.57964691
SAR1A	rs2310991	SAR1A_cd4et	10	71931646	C	A	0.40837	8.81E-11	6.485994723	-0.294958255	0.045476179	TRUE	reported	42.06812697
SCGB3A1	rs6422334	SCGB3A1_cd4et	5	179982151	T	C	0.89837	2.64E-119	23.22343836	-1.522722435	0.065568346	TRUE	reported	539.3280845
2-Sep	rs28446330	2-Sep_cd4et	2	242392759	T	C	0.09408	6.31E-16	8.083243422	0.615278801	0.076117812	TRUE	reported	65.33882376
SERPINB6	rs3851508	SERPINB6_cd4et	6	2919494	G	T	0.26891	2.71E-28	11.03087408	-0.545072862	0.049413388	TRUE	reported	121.6801835
SERPINB9	rs381854	SERPINB9_cd4et	6	2859686	A	G	0.50734	1.62E-12	7.063446506	0.315187416	0.044622326	TRUE	reported	49.8922776
SESTD1	rs10439300	SESTD1_cd4et	2	180087991	C	T	0.17644	6.44E-15	7.794964805	0.454935537	0.058362744	TRUE	reported	60.76147674
SETD9	rs978406	SETD9_cd4et	5	56259808	A	T	0.15005	1.78E-11	6.723152788	-0.420484095	0.062542695	TRUE	reported	45.20078357
SF1	rs633923	SF1_cd4et	11	64542272	C	A	0.08776	5.78E-13	7.205529556	0.567826498	0.07880427	TRUE	reported	51.91965643
SFT2D1	rs2343590	SFT2D1_cd4et	6	166759622	C	G	0.73571	5.12E-11	6.567312658	0.332822865	0.0506787	TRUE	reported	43.12959477
SH3GLB1	rs263496	SH3GLB1_cd4et	1	87215761	T	C	0.18163	3.41E-08	5.51900242	0.320927448	0.058149539	TRUE	reported	30.459388
SH3YL1	rs7595075	SH3YL1_cd4et	2	264019	C	A	0.35198	3.37E-116	22.91396107	-0.95371792	0.041621696	TRUE	reported	525.0496099
SHF	rs12912809	SHF_cd4et	15	46022647	G	T	0.34736	5.79E-22	9.633242778	-0.446501015	0.046350022	TRUE	reported	92.79936655
SIDT1-AS1	rs16861158	SIDT1-AS1_cd4et	3	113261709	G	T	0.14712	1.79E-16	8.235113295	0.51629511	0.062694354	TRUE	reported	67.81709147
SKAP2	rs73069539	SKAP2_cd4et	7	26903661	C	T	0.24015	6.20E-11	6.538726982	0.342096286	0.052318484	TRUE	reported	42.7549513
SLC12A7	rs35188965	SLC12A7_cd4et	5	1104938	C	T	0.58692	1.56E-14	7.68262657	-0.347276838	0.045202879	TRUE	reported	59.02275059
SLC22A18	rs450244	SLC22A18_cd4et	11	2940492	T	C	0.91068	1.59E-15	7.970020556	-0.621271367	0.077951037	TRUE	reported	63.52122761
SLC25A29	rs10134767	SLC25A29_cd4et	14	100763954	G	T	0.33605	8.19E-14	7.467158466	0.352141081	0.047158646	TRUE	reported	55.75845501
SLC25A3	rs28372744	SLC25A3_cd4et	12	98987445	G	A	0.0551	1.80E-08	5.630096532	0.553000417	0.098222191	TRUE	reported	31.69798697
SLC35F3	rs516710	SLC35F3_cd4et	1	234447432	G	C	0.28339	4.16E-52	15.1893854	-0.718811472	0.047323276	TRUE	reported	230.7174253
SLC44A4	rs11967011	SLC44A4_cd4et	6	31221540	T	C	0.17671	6.82E-15	7.787863136	0.45426086	0.058329333	TRUE	reported	60.65081163
SLC44A4	rs568791239	SLC44A4_cd4et	6	30982139	G	A	0.09511	3.30E-12	6.964170659	0.529769458	0.076070717	TRUE	reported	48.49967345
SLC4A7	rs13067781	SLC4A7_cd4et	3	27526605	C	T	0.26549	3.86E-14	7.565588743	-0.381494516	0.050424961	TRUE	reported	57.23813264
SLFN5	rs11656388	SLFN5_cd4et	17	33531815	G	A	0.3882	9.39E-14	7.44925026	0.340518222	0.045711744	TRUE	reported	55.4913298
SMDT1	rs4822052	SMDT1_cd4et	22	42193741	G	A	0.20049	7.42E-11	6.511987645	-0.363541545	0.05582651	TRUE	reported	42.40598347
SMDT1	rs2301521	SMDT1_cd4et	22	42423110	G	C	0.68604	1.00E-200	34.22084996	1.272419491	0.03718258	TRUE	reported	1171.066571
SNAP29	rs1978098	SNAP29_cd4et	22	21288871	T	C	0.0809	3.18E-12	6.969362611	0.57037169	0.081839864	TRUE	reported	48.5720155
SNHG7	rs6874	SNHG7_cd4et	9	139617836	C	T	0.11131	3.19E-52	15.20672229	-1.030969327	0.067796946	TRUE	reported	231.2444015
SNHG8	rs658642	SNHG8_cd4et	4	119200274	C	T	0.40629	1.98E-174	28.15681008	1.072438072	0.038088053	TRUE	reported	792.80595
SNRNP25	rs1045001	SNRNP25_cd4et	16	107275	T	G	0.82634	1.60E-09	6.034111455	-0.356568524	0.059092134	TRUE	reported	36.41050132
SNRPD2	rs36040835	SNRPD2_cd4et	19	46201213	T	G	0.20054	1.10E-19	9.078346753	-0.501670347	0.0552601	TRUE	reported	82.41637898
SOX4	rs9466028	SOX4_cd4et	6	21301005	C	T	0.14478	2.80E-09	5.942944393	-0.378170566	0.063633536	TRUE	reported	35.31858806
SPATA20	rs8076632	SPATA20_cd4et	17	48625928	C	G	0.34913	3.18E-15	7.883440004	-0.367794086	0.04665401	TRUE	reported	62.14862536
SPATC1L	rs62215189	SPATC1L_cd4et	21	47603995	A	G	0.26092	2.75E-22	9.709380851	-0.487762222	0.050236182	TRUE	reported	94.27207592
SPSB2	rs11064426	SPSB2_cd4et	12	6953257	A	C	0.32943	5.69E-10	6.198748187	0.295078444	0.047602909	TRUE	reported	38.4244786
SRD5A3	rs36110240	SRD5A3_cd4et	4	56217015	C	T	0.16123	1.56E-14	7.682868844	0.4649982	0.060524032	TRUE	reported	59.02647373
SRP14	rs2250402	SRP14_cd4et	15	40322552	G	T	0.92311	2.04E-10	6.358565073	-0.533720159	0.083937202	TRUE	reported	40.43134949
SRSF10	rs6424144	SRSF10_cd4et	1	24375663	G	A	0.49877	1.10E-08	5.714191793	-0.256070345	0.044813047	TRUE	reported	32.65198775
ST6GALNAC1	rs34835035	ST6GALNAC1_cd4et	17	74697848	C	A	0.54272	4.26E-11	6.59473935	0.29579992	0.044853921	TRUE	reported	43.49058774
STMN3	rs879471	STMN3_cd4et	20	62269942	C	T	0.53886	3.26E-25	10.37380694	0.457557845	0.044107033	TRUE	reported	107.6158704
SULF2	rs3091426	SULF2_cd4et	20	46189755	G	A	0.56966	4.40E-68	17.43599845	-0.737709875	0.042309586	TRUE	reported	304.0140412
SUPT3H	rs74460828	SUPT3H_cd4et	6	44852136	G	A	0.418	1.83E-09	6.012605331	0.272898136	0.045387668	TRUE	reported	36.15142324
SURF1	rs567493	SURF1_cd4et	9	136185528	A	G	0.72583	1.03E-08	5.725671839	0.287579363	0.050226309	TRUE	reported	32.783318
SYNC	rs61798931	SYNC_cd4et	1	33107443	A	G	0.11857	1.61E-08	5.649555684	0.391640062	0.069322277	TRUE	reported	31.91747909
SYNM	rs260112	SYNM_cd4et	15	99686514	C	T	0.3115	5.95E-11	6.544994447	0.315849101	0.048258116	TRUE	reported	42.83695225
TAPBPL	rs758739	TAPBPL_cd4et	12	6626369	G	C	0.72656	5.66E-09	5.826455762	-0.292797958	0.050253185	TRUE	reported	33.94758644
TBCA	rs2662383	TBCA_cd4et	5	77008910	G	A	0.30814	3.91E-21	9.435053598	-0.451388373	0.047841633	TRUE	reported	89.02023696
THAP7-AS1	rs28372939	THAP7-AS1_cd4et	22	21356824	G	A	0.20298	1.61E-10	6.394657776	-0.355485217	0.055590968	TRUE	reported	40.89164835
THEM4	rs2087549	THEM4_cd4et	1	151834188	C	T	0.92541	4.71E-13	7.233285759	0.613814023	0.08485964	TRUE	reported	52.32042244
THEMIS2	rs9887847	THEMIS2_cd4et	1	28226317	T	C	0.38512	2.49E-26	10.61687162	-0.479082792	0.045124667	TRUE	reported	112.7179609
TIMM10	rs2848626	TIMM10_cd4et	11	57283988	C	T	0.75255	2.48E-45	14.13008445	-0.703653395	0.049798244	TRUE	reported	199.6592876
TIMM13	rs7248779	TIMM13_cd4et	19	2403564	T	G	0.48772	5.44E-11	6.558486422	0.293221996	0.044708791	TRUE	reported	43.01374335
TIPARP-AS1	rs9289971	TIPARP-AS1_cd4et	3	156389947	T	C	0.162	1.14E-11	6.788030587	-0.411395121	0.060605962	TRUE	reported	46.07735862
TLE4	rs1475676	TLE4_cd4et	9	82289153	G	T	0.63362	2.32E-12	7.014048865	-0.324818174	0.046309654	TRUE	reported	49.19688085
TMEM120B	rs11043193	TMEM120B_cd4et	12	122210497	C	G	0.08799	8.12E-11	6.498315339	0.512746482	0.078904525	TRUE	reported	42.22810173
TMEM121	rs35592422	TMEM121_cd4et	14	105996593	G	C	0.23613	5.33E-14	7.523579684	-0.394527529	0.052438805	TRUE	reported	56.60425156
TMEM156	rs2711970	TMEM156_cd4et	4	39025844	T	C	0.646	6.67E-42	13.56257622	0.611836073	0.045112084	TRUE	reported	183.9434709
TMEM2	rs12004614	TMEM2_cd4et	9	74339777	G	C	0.08485	3.44E-08	5.517515741	0.443903169	0.080453449	TRUE	reported	30.44297964
TMEM204	rs12599859	TMEM204_cd4et	16	1577184	A	G	0.12562	2.23E-14	7.636375196	0.512930056	0.06716931	TRUE	reported	58.31422686
TMEM230	rs2715	TMEM230_cd4et	20	5081049	T	C	0.5347	1.36E-13	7.399932049	0.330557359	0.044670324	TRUE	reported	54.75899327
TMEM258	rs174538	TMEM258_cd4et	11	61560081	G	A	0.30369	3.16E-13	7.287377066	0.353245771	0.048473651	TRUE	reported	53.10586402
TMEM50B	rs8132535	TMEM50B_cd4et	21	34802946	G	A	0.47118	1.35E-19	9.056310789	-0.401474695	0.044330932	TRUE	reported	82.01676398
TMEM8A	rs11648905	TMEM8A_cd4et	16	425298	G	T	0.47773	1.15E-29	11.31167806	-0.495382945	0.04379394	TRUE	reported	127.9540578
TNFRSF14	rs2495366	TNFRSF14_cd4et	1	2488930	G	A	0.50246	3.00E-08	5.54144386	0.248453854	0.044835581	TRUE	reported	30.7075998
TNFSF13B	rs9520848	TNFSF13B_cd4et	13	108995449	T	C	0.22368	4.31E-12	6.926691032	0.371003143	0.053561382	TRUE	reported	47.9790483
TOMM7	rs2240728	TOMM7_cd4et	7	22852499	C	T	0.31359	1.00E-200	30.77660854	-1.199853023	0.038985875	TRUE	reported	947.1996483
TOMM7	rs78132351	TOMM7_cd4et	7	23104688	C	G	0.20603	1.54E-10	6.401705792	0.353902782	0.055282575	TRUE	reported	40.98183738
TPD52	rs11991941	TPD52_cd4et	8	81036178	A	G	0.44639	1.27E-08	5.689738617	0.256470271	0.045075932	TRUE	reported	32.37312553
TPGS2	rs2303508	TPGS2_cd4et	18	34324376	A	G	0.46545	5.11E-10	6.215759733	-0.278790134	0.044852141	TRUE	reported	38.63566962
TRABD2A	rs1118504	TRABD2A_cd4et	2	84962706	T	A	0.19912	1.30E-11	6.768959549	-0.378533266	0.055921928	TRUE	reported	45.81881276
TRAPPC4	rs4445645	TRAPPC4_cd4et	11	118868750	G	C	0.23175	3.17E-08	5.531643542	0.293895236	0.053129822	TRUE	reported	30.59908012
TRIM61	rs6839687	TRIM61_cd4et	4	165441498	A	G	0.44408	1.02E-10	6.464344824	0.290840304	0.044991459	TRUE	reported	41.78775368
TRMT112	rs79423518	TRMT112_cd4et	11	64105454	G	A	0.05515	4.16E-15	7.849906566	-0.764888008	0.097439123	TRUE	reported	61.62103254
TSHZ2	rs74963256	TSHZ2_cd4et	20	51588847	T	C	0.10767	1.28E-08	5.688869721	0.411264176	0.072292775	TRUE	reported	32.36323827
TSPO	rs138909	TSPO_cd4et	22	43549739	T	A	0.39705	2.63E-16	8.189132431	-0.371762567	0.045397064	TRUE	reported	67.06188922
TSTD1	rs3766383	TSTD1_cd4et	1	161008572	C	A	0.12637	2.97E-17	8.447664442	-0.564118988	0.066778101	TRUE	reported	71.36303419
TSTD1	rs12118313	TSTD1_cd4et	1	161037979	C	A	0.76748	2.96E-10	6.301100822	-0.333617618	0.052945926	TRUE	reported	39.70387161
TSTD3	rs9402854	TSTD3_cd4et	6	99958527	T	C	0.57639	1.38E-12	7.085855682	-0.319883283	0.045143917	TRUE	reported	50.20935144
TTC32	rs7594214	TTC32_cd4et	2	20106369	T	C	0.08177	4.06E-14	7.55906494	0.614291746	0.081265573	TRUE	reported	57.1394632
TUBB2A	rs3799216	TUBB2A_cd4et	6	3150515	C	T	0.72861	3.61E-08	5.508949906	0.277748348	0.050417657	TRUE	reported	30.34852933
TUFM	rs8049439	TUFM_cd4et	16	28837515	T	C	0.38443	3.18E-48	14.59156845	0.642483935	0.044031177	TRUE	reported	212.9138711
TXK	rs12108537	TXK_cd4et	4	48183467	G	A	0.10531	1.27E-11	6.771679572	0.492656878	0.072752538	TRUE	reported	45.85564471
TXN	rs4135183	TXN_cd4et	9	113015602	C	T	0.1492	4.91E-12	6.908144491	-0.432789993	0.062649239	TRUE	reported	47.72245981
TYMP	rs78007348	TYMP_cd4et	22	50973817	C	T	0.11712	9.66E-09	5.736633776	0.399701327	0.069675239	TRUE	reported	32.90896669
U2AF1L4	rs112500848	U2AF1L4_cd4et	19	36254427	C	T	0.14295	3.87E-22	9.674554256	0.60985344	0.063036852	TRUE	reported	93.59699858
U91328.19	rs80264589	U91328.19_cd4et	6	26927602	G	A	0.09914	7.05E-17	8.346148706	-0.619925581	0.074276843	TRUE	reported	69.6581991
UBA6	rs11933596	UBA6_cd4et	4	68582008	A	C	0.40105	9.83E-10	6.112091866	0.279093647	0.045662541	TRUE	reported	37.3576674
UBE2F	rs72979251	UBE2F_cd4et	2	238857362	T	C	0.37589	1.52E-09	6.042148364	0.279240687	0.046215464	TRUE	reported	36.50755602
UCP2	rs2515087	UCP2_cd4et	11	73682872	C	T	0.39193	4.37E-28	10.98780915	0.493249376	0.044890603	TRUE	reported	120.7319487
ULK4	rs9837273	ULK4_cd4et	3	41813104	T	C	0.18164	4.72E-17	8.39350669	0.483153592	0.057562781	TRUE	reported	70.45095589
UPF3A	rs7332374	UPF3A_cd4et	13	114995733	T	C	0.13855	6.81E-20	9.130640672	0.584641203	0.064030688	TRUE	reported	83.36859876
UQCRH	rs41292543	UQCRH_cd4et	1	46774783	A	G	0.09526	1.83E-13	7.360874495	-0.558748361	0.075907878	TRUE	reported	54.18247292
USP53	rs11729857	USP53_cd4et	4	120114100	C	G	0.11526	8.60E-14	7.460813076	0.520451643	0.069758033	TRUE	reported	55.66373138
UTS2	rs6689067	UTS2_cd4et	1	8164368	T	C	0.44766	1.40E-15	7.985524911	-0.357008127	0.044706908	TRUE	reported	63.76860792
VAMP2	rs8064449	VAMP2_cd4et	17	8079029	G	C	0.68246	1.42E-15	7.983595803	0.381255507	0.047754861	TRUE	reported	63.73780166
VAMP5	rs28800839	VAMP5_cd4et	2	85757616	C	T	0.12692	3.84E-13	7.261244481	-0.486276259	0.066968721	TRUE	reported	52.72567212
VPS28	rs117891721	VPS28_cd4et	8	145642886	C	T	0.05911	4.61E-11	6.582916562	0.62375641	0.094753808	TRUE	reported	43.33479018
WAC-AS1	rs1034086	WAC-AS1_cd4et	10	28934523	A	C	0.56148	1.73E-10	6.383914733	-0.287677445	0.045062858	TRUE	reported	40.75436786
WDR86	rs7782289	WDR86_cd4et	7	151091515	A	G	0.6098	2.63E-08	5.564114092	0.255692782	0.045953907	TRUE	reported	30.95936574
WIPI2	rs56112327	WIPI2_cd4et	7	5174739	C	T	0.31684	6.92E-10	6.167970277	0.296647094	0.048094767	TRUE	reported	38.04385751
XBP1	rs6005866	XBP1_cd4et	22	29162940	A	G	0.11089	2.22E-11	6.690578473	0.475969448	0.071140253	TRUE	reported	44.76384081
XRCC6BP1	rs9971803	XRCC6BP1_cd4et	12	58306097	C	T	0.33008	3.13E-13	7.288808176	-0.345505881	0.047402246	TRUE	reported	53.12672549
XRRA1	rs12225387	XRRA1_cd4et	11	74604767	A	G	0.29566	7.34E-74	18.18069002	0.829265591	0.045612438	TRUE	reported	330.5374854
XXbac-BPG181B23.7	rs17200249	XXbac-BPG181B23.7_cd4et	6	31378654	T	A	0.20889	5.78E-12	6.884902678	0.378067846	0.054912591	TRUE	reported	47.40188518
XXbac-BPG252P9.10	rs9266746	XXbac-BPG252P9.10_cd4et	6	31351213	T	C	0.66409	6.09E-18	8.630776901	-0.405137466	0.046941019	TRUE	reported	74.4903112
XXbac-BPG299F13.17	rs6921663	XXbac-BPG299F13.17_cd4et	6	31154620	T	C	0.21276	2.83E-75	18.35833494	0.932237809	0.050780085	TRUE	reported	337.028462
XXbac-BPG299F13.17	rs2523615	XXbac-BPG299F13.17_cd4et	6	31320642	C	T	0.28689	5.55E-10	6.202605582	-0.306810383	0.049464758	TRUE	reported	38.47231573
XXbac-BPG299F13.17	rs3093971	XXbac-BPG299F13.17_cd4et	6	31424607	G	A	0.10205	5.77E-09	5.823293988	0.430894101	0.073994908	TRUE	reported	33.91075257
YBEY	rs62224180	YBEY_cd4et	21	47726332	C	G	0.80904	2.47E-36	12.58765864	-0.695253845	0.055232976	TRUE	reported	158.4491489
YBX3	rs2607903	YBX3_cd4et	12	10876573	C	A	0.91819	4.82E-08	5.457695059	-0.446507676	0.0818125	TRUE	reported	29.78643522
YEATS4	rs10784774	YEATS4_cd4et	12	69737879	A	G	0.50088	7.45E-09	5.780419758	-0.258987793	0.044804323	TRUE	reported	33.41325234
ZC2HC1A	rs3736169	ZC2HC1A_cd4et	8	79587855	A	G	0.74419	8.99E-10	6.12629386	0.314219135	0.051290249	TRUE	reported	37.53147586
ZC3HAV1	rs10273974	ZC3HAV1_cd4et	7	138735512	A	C	0.49806	7.84E-25	10.28977556	-0.452679027	0.04399309	TRUE	reported	105.8794833
ZFAS1	rs237711	ZFAS1_cd4et	20	47926856	C	G	0.2236	3.17E-28	11.01694978	0.579361413	0.052588187	TRUE	reported	121.3731815
ZFP57	rs78960639	ZFP57_cd4et	6	29763303	C	A	0.32463	1.41E-21	9.541120396	-0.449887172	0.047152447	TRUE	reported	91.03297769
ZFP57	rs45503895	ZFP57_cd4et	6	30612107	A	C	0.09321	2.82E-12	6.986511506	0.536253324	0.07675552	TRUE	reported	48.81134309
ZNF165	rs172328	ZNF165_cd4et	6	28790528	C	T	0.15813	3.37E-09	5.912257497	-0.362863298	0.061374745	TRUE	reported	34.95478905
ZNF302	rs113559284	ZNF302_cd4et	19	35196255	G	A	0.12713	3.83E-12	6.943493615	0.465199615	0.066997918	TRUE	reported	48.21210341
ZNF391	rs67998226	ZNF391_cd4et	6	28238059	T	C	0.09865	1.28E-29	11.30233832	-0.829179855	0.073363567	TRUE	reported	127.7428516
ZNF584	rs11671005	ZNF584_cd4et	19	58963530	G	A	0.26605	2.17E-14	7.640080153	-0.384881668	0.050376653	TRUE	reported	58.37082512
ZNF593	rs2490273	ZNF593_cd4et	1	26489758	G	T	0.7696	4.65E-14	7.541471054	-0.398832746	0.052885272	TRUE	reported	56.8737851
ZNF600	rs12973596	ZNF600_cd4et	19	53288873	T	C	0.55747	3.53E-12	6.954908854	0.312501426	0.044932498	TRUE	reported	48.37075649
ZNF83	rs73582288	ZNF83_cd4et	19	53121736	C	T	0.35934	1.44E-16	8.261172562	0.382328138	0.04628013	TRUE	reported	68.24697134
ZNF85	rs2545225	ZNF85_cd4et	19	21042460	A	G	0.14149	5.07E-23	9.880327718	0.624865663	0.063243415	TRUE	reported	97.62087481
ZP3	rs35613536	ZP3_cd4et	7	76143625	G	A	0.33868	8.26E-17	8.327389539	0.390615154	0.046907275	TRUE	reported	69.34541755
A1BG	rs16988668	A1BG_cd4nc	19	58850756	G	C	0.05428	2.56E-17	8.464938871	-0.828915868	0.097923432	TRUE	reported	71.65519045
A1BG	rs2003103	A1BG_cd4nc	19	59020613	C	T	0.196	4.65E-09	5.859121396	0.330570977	0.056419889	TRUE	reported	34.32930316
AAK1	rs2871966	AAK1_cd4nc	2	69850567	G	A	0.37043	6.86E-11	6.523680025	0.30192535	0.046281447	TRUE	reported	42.5584007
ABCA7	rs2304262	ABCA7_cd4nc	19	1036552	T	C	0.88168	2.49E-10	6.32776619	-0.438152214	0.069242794	TRUE	reported	40.04062554
ABCA7	rs113337161	ABCA7_cd4nc	19	1055718	C	T	0.08522	3.94E-09	5.886791895	-0.472173984	0.08020905	TRUE	reported	34.6543186
ABCD4	rs71429048	ABCD4_cd4nc	14	74799143	C	T	0.33306	7.19E-11	6.516673	0.309039063	0.047422828	TRUE	reported	42.46702704
ABCG2	rs62308057	ABCG2_cd4nc	4	89150178	C	G	0.14087	2.71E-09	5.948197903	0.382841575	0.064362616	TRUE	reported	35.38105783
ABHD10	rs62277638	ABHD10_cd4nc	3	111703315	A	C	0.21705	9.17E-10	6.123274123	-0.332411734	0.0542866	TRUE	reported	37.49448621
ABRACL	rs9389651	ABRACL_cd4nc	6	139366892	C	T	0.33969	4.68E-11	6.580652771	-0.310494216	0.04718289	TRUE	reported	43.30499094
AC002331.1	rs4284645	AC002331.1_cd4nc	16	26604035	C	T	0.24557	2.72E-13	7.307438666	-0.378406142	0.05178369	TRUE	reported	53.39866082
AC002467.7	rs13224313	AC002467.7_cd4nc	7	107382352	G	T	0.23575	3.65E-13	7.267773017	0.38169056	0.052518228	TRUE	reported	52.82052453
AC005037.3	rs11888171	AC005037.3_cd4nc	2	201843257	A	G	0.1868	2.52E-18	8.731272867	0.496451644	0.056859023	TRUE	reported	76.23512564
AC005082.12	rs6967526	AC005082.12_cd4nc	7	23159241	C	A	0.41001	6.98E-22	9.614006837	0.431421679	0.044874285	TRUE	reported	92.42912584
AC005253.2	rs2314666	AC005253.2_cd4nc	19	18689904	T	C	0.59886	1.48E-53	15.40649766	-0.66925974	0.043440096	TRUE	reported	237.360172
AC006129.2	rs117151468	AC006129.2_cd4nc	19	41992196	A	C	0.05324	2.37E-09	5.969964537	-0.595355784	0.099725179	TRUE	reported	35.6404768
AC006369.2	rs917733	AC006369.2_cd4nc	2	37831453	T	C	0.56515	1.09E-132	24.51219889	-0.965832333	0.039402109	TRUE	reported	600.8478951
AC007228.11	rs7258886	AC007228.11_cd4nc	19	57068039	C	T	0.27581	1.06E-08	5.720501252	0.286792659	0.050134183	TRUE	reported	32.72413512
AC007383.4	rs6435325	AC007383.4_cd4nc	2	207001265	C	T	0.42409	4.20E-15	7.84868011	0.353248212	0.04500734	TRUE	reported	61.60177868
AC008746.12	rs28576683	AC008746.12_cd4nc	19	54944607	A	G	0.28891	2.96E-11	6.648444871	-0.327700933	0.049289862	TRUE	reported	44.20181996
AC009120.10	rs4888212	AC009120.10_cd4nc	16	74360410	G	C	0.32101	2.87E-41	13.4551519	-0.622185901	0.046241462	TRUE	reported	181.041116
AC009120.4	rs12446326	AC009120.4_cd4nc	16	74405323	T	G	0.09726	2.02E-28	11.05720891	0.817461722	0.073930205	TRUE	reported	122.261869
AC009299.3	rs11678980	AC009299.3_cd4nc	2	162101261	G	A	0.4581	4.46E-13	7.240949327	-0.32400535	0.044746253	TRUE	reported	52.43134698
AC009961.3	rs17813964	AC009961.3_cd4nc	2	160599717	C	G	0.09746	6.34E-24	10.08641897	0.748846849	0.074243084	TRUE	reported	101.7358471
AC010642.1	rs3206946	AC010642.1_cd4nc	19	58826534	A	G	0.1971	2.94E-17	8.449116021	-0.471253266	0.055775452	TRUE	reported	71.38756182
AC010883.5	rs13399366	AC010883.5_cd4nc	2	43461119	C	T	0.12798	1.45E-13	7.391690233	0.493018921	0.066699078	TRUE	reported	54.63708397
AC010982.1	rs1807282	AC010982.1_cd4nc	2	114110036	A	T	0.21819	1.60E-08	5.650347001	0.306591594	0.054260666	TRUE	reported	31.92642177
AC011484.1	rs454785	AC011484.1_cd4nc	19	46924829	G	A	0.16893	5.76E-09	5.823448347	0.348130641	0.059780841	TRUE	reported	33.9125509
AC011484.1	rs4803966	AC011484.1_cd4nc	19	46996928	C	A	0.1697	5.50E-43	13.74438574	0.788941438	0.057400996	TRUE	reported	188.9081428
AC013264.2	rs10199410	AC013264.2_cd4nc	2	198155776	A	T	0.37044	1.00E-200	30.58961202	1.148544907	0.037546894	TRUE	reported	935.7243423
AC013264.2	rs934186	AC013264.2_cd4nc	2	198328820	T	C	0.0933	1.30E-09	6.066955368	-0.466888684	0.076956011	TRUE	reported	36.80794743
AC016757.3	rs6740485	AC016757.3_cd4nc	2	239137672	T	C	0.46462	6.04E-28	10.95857249	0.481592943	0.043946686	TRUE	reported	120.0903104
AC016757.3	rs510902	AC016757.3_cd4nc	2	239327783	C	A	0.69848	1.15E-10	6.445664867	0.313997397	0.048714509	TRUE	reported	41.546595
AC018816.3	rs901854	AC018816.3_cd4nc	3	4856234	G	A	0.6029	3.62E-28	11.00499768	0.492847782	0.044783997	TRUE	reported	121.1099734
AC021860.1	rs1962053	AC021860.1_cd4nc	4	38612357	A	C	0.22004	7.89E-41	13.38024619	0.697614758	0.052137662	TRUE	reported	179.0309905
AC022182.3	rs13278731	AC022182.3_cd4nc	8	61862108	C	T	0.15332	3.28E-08	5.525736165	0.343825282	0.06222253	TRUE	reported	30.53375976
AC022498.1	rs2222103	AC022498.1_cd4nc	3	187902932	G	A	0.1017	7.77E-21	9.362716485	0.684491903	0.073108259	TRUE	reported	87.6604603
AC023590.1	rs2460970	AC023590.1_cd4nc	8	119629454	G	A	0.90936	2.33E-35	12.40924903	-0.93940639	0.075702114	TRUE	reported	153.9894632
AC062017.1	rs843461	AC062017.1_cd4nc	2	240319090	C	T	0.67325	1.01E-11	6.805319872	0.323982519	0.047607243	TRUE	reported	46.31237918
AC064834.2	rs59639651	AC064834.2_cd4nc	2	196409150	A	G	0.20047	8.98E-36	12.48534195	-0.677469563	0.054261194	TRUE	reported	155.8837642
AC068039.4	rs111357343	AC068039.4_cd4nc	2	172616423	G	A	0.30873	9.59E-12	6.812484818	0.329268784	0.04833314	TRUE	reported	46.40994983
AC068282.3	rs6430937	AC068282.3_cd4nc	2	128082232	C	T	0.77088	2.22E-23	9.962621302	-0.522301903	0.052426152	TRUE	reported	99.25382484
AC068620.1	rs1401908	AC068620.1_cd4nc	4	57285163	C	T	0.44198	1.08E-10	6.455721217	-0.29060138	0.045014549	TRUE	reported	41.6763367
AC073115.7	rs1525831	AC073115.7_cd4nc	7	45994409	C	T	0.67751	5.27E-12	6.898165727	-0.329417557	0.04775437	TRUE	reported	47.58468998
AC073115.7	rs2949307	AC073115.7_cd4nc	7	46021684	C	T	0.60647	4.83E-08	5.457384777	0.250484296	0.045898229	TRUE	reported	29.78304855
AC074289.1	rs2555436	AC074289.1_cd4nc	2	64461941	G	A	0.27632	1.71E-17	8.51220493	-0.422243132	0.049604437	TRUE	reported	72.45763236
AC084018.1	rs1168663	AC084018.1_cd4nc	12	122234089	T	A	0.8168	1.60E-08	5.650880978	0.327376914	0.057933783	TRUE	reported	31.93245615
AC090186.1	rs6999321	AC090186.1_cd4nc	8	52692784	G	A	0.9058	1.93E-31	11.66470472	0.871778135	0.074736408	TRUE	reported	136.0653374
AC090186.1	rs34677273	AC090186.1_cd4nc	8	52820813	C	T	0.167	4.51E-08	5.469788223	0.328824629	0.060116519	TRUE	reported	29.91858345
AC091729.9	rs6953538	AC091729.9_cd4nc	7	1196974	A	G	0.64923	1.23E-17	8.550469819	-0.397381784	0.046474848	TRUE	reported	73.1105337
AC093157.1	rs6577222	AC093157.1_cd4nc	1	101420502	C	G	0.2775	2.18E-10	6.347947481	0.317039886	0.049943684	TRUE	reported	40.29643797
AC093375.1	rs1528455	AC093375.1_cd4nc	2	157169947	C	T	0.27252	1.54E-43	13.83609336	-0.669129715	0.048361174	TRUE	reported	191.4374775
AC093901.1	rs13025020	AC093901.1_cd4nc	2	118926955	G	A	0.53667	1.33E-08	5.682046237	0.255340347	0.044938097	TRUE	reported	32.28564996
AC097713.4	rs13428882	AC097713.4_cd4nc	2	235354348	C	T	0.59155	7.26E-28	10.94197474	-0.487950934	0.044594412	TRUE	reported	119.7268133
AC097724.3	rs9309664	AC097724.3_cd4nc	2	28939626	G	A	0.61912	3.15E-08	5.53270995	-0.255419833	0.046165412	TRUE	reported	30.61087907
AC104653.1	rs11691664	AC104653.1_cd4nc	2	114592257	G	A	0.61275	2.86E-72	17.97868326	0.769583979	0.042805358	TRUE	reported	323.2330565
AC107622.1	rs1353998	AC107622.1_cd4nc	3	20841094	A	C	0.28181	2.45E-10	6.330110578	0.314680125	0.049711632	TRUE	reported	40.07029927
AC116614.1	rs4854370	AC116614.1_cd4nc	2	755008	A	C	0.28138	5.10E-10	6.216093983	0.309267809	0.049752756	TRUE	reported	38.63982485
AC137932.1	rs7192878	AC137932.1_cd4nc	16	89342733	G	A	0.2058	7.71E-09	5.774607879	-0.319986402	0.055412663	TRUE	reported	33.3460965
AC137932.1	rs731136	AC137932.1_cd4nc	16	89359421	C	G	0.69204	3.91E-19	8.939593127	0.428734916	0.047959108	TRUE	reported	79.91632667
AC144652.1	rs34021161	AC144652.1_cd4nc	7	155086666	C	T	0.554	2.62E-09	5.953611341	0.268178189	0.045044625	TRUE	reported	35.44548767
ACAA2	rs7227494	ACAA2_cd4nc	18	47269707	G	A	0.21153	3.88E-11	6.608418459	0.361558458	0.054711798	TRUE	reported	43.67119505
ACAP1	rs3809822	ACAP1_cd4nc	17	7234112	C	G	0.25146	4.10E-11	6.600293654	-0.339932483	0.05150263	TRUE	reported	43.56387659
ACAT1	rs72992163	ACAT1_cd4nc	11	108311255	G	C	0.14181	2.03E-31	11.66053948	0.729722679	0.062580525	TRUE	reported	135.9681797
ACAT2	rs2842970	ACAT2_cd4nc	6	160153166	C	T	0.58439	3.26E-29	11.21976597	-0.49827241	0.044410232	TRUE	reported	125.8831486
ACBD3	rs2306120	ACBD3_cd4nc	1	226352498	T	G	0.61364	3.36E-12	6.961603703	-0.319072089	0.04583313	TRUE	reported	48.46392656
ACCS	rs2074038	ACCS_cd4nc	11	44087989	G	T	0.10083	3.03E-48	14.59475515	1.038194546	0.07113477	TRUE	reported	213.0068759
ACER3	rs6592688	ACER3_cd4nc	11	76676396	A	G	0.73274	9.19E-10	6.122812766	-0.309634412	0.050570616	TRUE	reported	37.48883587
ACOT13	rs1061925	ACOT13_cd4nc	6	24666007	T	G	0.12186	1.67E-08	5.643474151	0.386630211	0.068509255	TRUE	reported	31.84880071
ACOT4	rs55654418	ACOT4_cd4nc	14	74044019	G	A	0.36109	3.36E-23	9.921258981	0.455199448	0.045881218	TRUE	reported	98.43138057
ACP1	rs300750	ACP1_cd4nc	2	208794	T	G	0.51946	8.79E-10	6.129981883	-0.274567331	0.044790888	TRUE	reported	37.57667762
ACP5	rs117694210	ACP5_cd4nc	19	11684412	C	T	0.12887	4.93E-29	11.18322914	0.730661208	0.065335441	TRUE	reported	125.0646141
ACPL2	rs2292404	ACPL2_cd4nc	3	140985697	G	A	0.58499	3.89E-22	9.674083953	-0.433208546	0.044780317	TRUE	reported	93.58790029
ACSM1	rs399499	ACSM1_cd4nc	16	20679530	C	A	0.09093	6.15E-10	6.186562052	0.481449634	0.077821839	TRUE	reported	38.27354971
ACTA2	rs4064	ACTA2_cd4nc	10	90751380	G	C	0.34241	2.17E-13	7.337931089	-0.344638574	0.046966723	TRUE	reported	53.84523178
ACTG1	rs7503278	ACTG1_cd4nc	17	79479808	C	T	0.80965	3.97E-21	9.433389846	0.530805307	0.056268777	TRUE	reported	88.98884312
ACTR2	rs4671651	ACTR2_cd4nc	2	65504311	G	C	0.27409	2.35E-10	6.336440914	-0.317690678	0.050137085	TRUE	reported	40.15048378
ACVR1B	rs11169970	ACVR1B_cd4nc	12	52368428	G	A	0.23034	3.14E-11	6.639664284	0.352310833	0.053061543	TRUE	reported	44.08514208
ACY1	rs729555	ACY1_cd4nc	3	52478389	C	T	0.13728	2.14E-09	5.987129105	-0.389494421	0.06505529	TRUE	reported	35.84571507
ACY3	rs10791910	ACY3_cd4nc	11	67467390	C	T	0.07521	5.99E-10	6.190662867	0.525201494	0.084837683	TRUE	reported	38.32430675
ACYP2	rs6742042	ACYP2_cd4nc	2	54218703	T	C	0.40687	6.84E-97	20.88828159	-0.862993375	0.041314714	TRUE	reported	436.3203029
ADA	rs6073507	ADA_cd4nc	20	43302719	T	A	0.69768	1.29E-18	8.806402292	-0.424794912	0.048237055	TRUE	reported	77.55272143
ADAL	rs28578454	ADAL_cd4nc	15	43603032	G	A	0.09869	3.46E-10	6.276731743	-0.470749522	0.074999146	TRUE	reported	39.39736164
ADAM10	rs7161799	ADAM10_cd4nc	15	58770523	C	T	0.08613	1.22E-22	9.79190174	0.769640898	0.078599737	TRUE	reported	95.88133882
ADAM17	rs4278906	ADAM17_cd4nc	2	9661589	C	T	0.67479	3.29E-19	8.958597731	-0.423370344	0.047258551	TRUE	reported	80.25647188
ADAMTS6	rs245541	ADAMTS6_cd4nc	5	64783403	G	C	0.64255	1.88E-57	15.9760065	-0.70665955	0.044232553	TRUE	reported	255.2327806
ADAP1	rs10807831	ADAP1_cd4nc	7	961221	C	G	0.80829	1.02E-09	6.106477859	-0.347173829	0.056853367	TRUE	reported	37.28907232
ADARB2	rs3793735	ADARB2_cd4nc	10	1282828	T	C	0.34615	3.43E-27	10.80042735	0.498023272	0.046111441	TRUE	reported	116.6492326
ADAT1	rs7189895	ADAT1_cd4nc	16	75665019	A	G	0.29449	8.66E-11	6.488579988	0.318196268	0.049039431	TRUE	reported	42.10166957
ADCK1	rs2364	ADCK1_cd4nc	14	78358457	G	A	0.05237	7.92E-12	6.840055077	0.685513164	0.100220416	TRUE	reported	46.78635328
ADCY3	rs10185143	ADCY3_cd4nc	2	25150758	T	C	0.49922	7.04E-10	6.165220103	-0.275906473	0.044752088	TRUE	reported	38.00993903
ADCY7	rs9934775	ADCY7_cd4nc	16	50383077	C	T	0.15151	2.77E-16	8.18285169	0.506947458	0.061952419	TRUE	reported	66.95906217
ADHFE1	rs2357894	ADHFE1_cd4nc	8	67378385	T	C	0.47009	4.69E-11	6.580606869	0.294628195	0.044772192	TRUE	reported	43.30438699
ADI1	rs1130165	ADI1_cd4nc	2	3502398	C	T	0.12844	7.79E-15	7.770870479	0.516765932	0.066500392	TRUE	reported	60.38642776
ADIRF	rs12783321	ADIRF_cd4nc	10	88733275	G	A	0.60796	3.70E-18	8.687688704	-0.394431094	0.045401154	TRUE	reported	75.47593549
ADPGK	rs12906007	ADPGK_cd4nc	15	72985891	C	T	0.14806	2.25E-16	8.208138047	0.513308123	0.062536488	TRUE	reported	67.37352929
ADPRM	rs2520161	ADPRM_cd4nc	17	10603421	A	G	0.40756	4.16E-27	10.7826549	-0.481425789	0.044648168	TRUE	reported	116.2656474
ADTRP	rs210902	ADTRP_cd4nc	6	11725469	A	G	0.79901	1.37E-15	7.98834312	0.443139506	0.055473269	TRUE	reported	63.81362558
AE000662.92	rs12887841	AE000662.92_cd4nc	14	23026438	G	A	0.12105	2.66E-24	10.17158384	0.68633891	0.06747611	TRUE	reported	103.4611178
AEBP2	rs2163224	AEBP2_cd4nc	12	19596266	A	G	0.18965	7.12E-09	5.787983285	-0.330745642	0.057143503	TRUE	reported	33.50075087
AF146191.4	rs11736387	AF146191.4_cd4nc	4	190861768	G	C	0.328	9.41E-09	5.740962988	0.273969708	0.047721908	TRUE	reported	32.95865614
AFAP1	rs56078222	AFAP1_cd4nc	4	7932073	T	C	0.37129	6.12E-53	15.31443087	0.675338374	0.04409817	TRUE	reported	234.5317915
AFAP1	rs4419464	AFAP1_cd4nc	4	8039734	C	A	0.10883	1.60E-08	5.649970349	0.40657924	0.071961305	TRUE	reported	31.92216502
AGA	rs11131799	AGA_cd4nc	4	178363378	G	A	0.63751	8.07E-31	11.54239281	0.524548465	0.045445383	TRUE	reported	133.2268333
AGAP1	rs80247210	AGAP1_cd4nc	2	237565426	C	T	0.14324	8.38E-11	6.493616337	0.414333419	0.063806267	TRUE	reported	42.16705338
AGAP4	rs7087633	AGAP4_cd4nc	10	45968987	G	C	0.51185	2.63E-08	5.564389088	-0.249533545	0.044844733	TRUE	reported	30.96242643
AGTRAP	rs6676319	AGTRAP_cd4nc	1	11781973	G	A	0.4207	1.11E-10	6.451597034	0.292155568	0.045284224	TRUE	reported	41.62310507
AHI1	rs13197384	AHI1_cd4nc	6	135818897	C	A	0.33622	2.14E-80	18.9880342	-0.830607046	0.043743709	TRUE	reported	360.5454458
AHSA2	rs12474734	AHSA2_cd4nc	2	61530290	C	T	0.14466	3.00E-10	6.298545418	-0.400494382	0.063585218	TRUE	reported	39.67167409
AIF1	rs4713420	AIF1_cd4nc	6	30993567	G	T	0.17051	1.38E-08	5.675462687	0.338175828	0.059585596	TRUE	reported	32.21087694
AIF1	rs2269475	AIF1_cd4nc	6	31583931	C	T	0.13298	3.95E-36	12.55048883	-0.802617008	0.063951056	TRUE	reported	157.5147675
AIF1	rs622871	AIF1_cd4nc	6	31878495	A	G	0.70638	4.19E-10	6.246650913	0.306836269	0.049120124	TRUE	reported	39.02064803
AIG1	rs1855559	AIG1_cd4nc	6	143356781	C	T	0.10143	4.91E-08	5.454524791	0.405126548	0.074273482	TRUE	reported	29.75184057
AIM1	rs898893	AIM1_cd4nc	6	106982732	C	T	0.51064	5.83E-11	6.548015503	-0.292742015	0.044706983	TRUE	reported	42.87650621
AK1	rs10819317	AK1_cd4nc	9	130668957	A	G	0.17349	3.16E-20	9.213342992	-0.53801782	0.058395505	TRUE	reported	84.88569011
AK3	rs10123267	AK3_cd4nc	9	4757261	G	T	0.06012	1.88E-08	5.622845668	-0.530148835	0.094284792	TRUE	reported	31.61639349
AKAP10	rs385301	AKAP10_cd4nc	17	19806828	C	T	0.2525	2.49E-11	6.674185892	0.343182756	0.051419418	TRUE	reported	44.54475779
AKAP12	rs2011783	AKAP12_cd4nc	6	151625377	C	A	0.06952	2.33E-15	7.922204922	0.692628178	0.087428713	TRUE	reported	62.76133038
AKAP8	rs10419500	AKAP8_cd4nc	19	15486404	C	G	0.75414	2.16E-16	8.212760122	0.423611514	0.051579677	TRUE	reported	67.4494287
AKIP1	rs2742519	AKIP1_cd4nc	11	8933853	T	G	0.63168	3.72E-23	9.91126945	0.452847711	0.045690183	TRUE	reported	98.2332604
AKIRIN1	rs34848020	AKIRIN1_cd4nc	1	39453785	G	A	0.43222	1.17E-17	8.556120897	-0.383047245	0.044768798	TRUE	reported	73.20720362
AKR1C2	rs67362530	AKR1C2_cd4nc	10	5043504	G	A	0.11164	7.57E-16	8.060978738	0.568856391	0.070569147	TRUE	reported	64.97937764
AKR1C3	rs9423597	AKR1C3_cd4nc	10	5336050	G	C	0.36869	1.27E-22	9.787971298	0.447393418	0.045708493	TRUE	reported	95.80438232
ALDH7A1	rs79449010	ALDH7A1_cd4nc	5	125919818	T	C	0.05022	4.75E-08	5.460378389	-0.560607343	0.102668222	TRUE	reported	29.8157324
ALDH9A1	rs12408101	ALDH9A1_cd4nc	1	165667781	T	G	0.27958	5.03E-09	5.8461488	-0.291762153	0.049906727	TRUE	reported	34.17745599
ALG1L	rs7617162	ALG1L_cd4nc	3	125755450	C	T	0.37004	1.13E-17	8.560003662	0.393191171	0.045933528	TRUE	reported	73.27366385
ALKBH7	rs79751509	ALKBH7_cd4nc	19	6372221	C	T	0.09604	5.26E-11	6.563407776	0.497798409	0.075844504	TRUE	reported	43.07832192
ALOX5AP	rs4075473	ALOX5AP_cd4nc	13	31307172	T	G	0.24263	2.41E-09	5.967303277	-0.311672951	0.052230117	TRUE	reported	35.60870901
ALPK1	rs9995585	ALPK1_cd4nc	4	113224047	G	A	0.25629	4.29E-21	9.425294143	0.476910094	0.050598961	TRUE	reported	88.83617089
ALPK2	rs112957150	ALPK2_cd4nc	18	56540830	G	A	0.0988	3.38E-24	10.14798711	-0.748613373	0.073769642	TRUE	reported	102.9816415
AMICA1	rs10892230	AMICA1_cd4nc	11	118126682	C	A	0.18837	1.09E-42	13.69468752	0.754903457	0.055123818	TRUE	reported	187.5444636
ANAPC13	rs934093	ANAPC13_cd4nc	3	134195885	A	G	0.69005	1.70E-37	12.79702675	0.599935556	0.046880855	TRUE	reported	163.7638939
ANGEL2	rs4951475	ANGEL2_cd4nc	1	213198068	G	C	0.30297	1.97E-18	8.75901794	0.422341041	0.048217853	TRUE	reported	76.72039583
ANK3	rs7919274	ANK3_cd4nc	10	62486467	T	C	0.1478	2.41E-28	11.04140779	-0.681592431	0.061730573	TRUE	reported	121.9126865
ANKDD1A	rs1628955	ANKDD1A_cd4nc	15	65187220	T	C	0.63612	4.32E-125	23.78924634	-0.973625688	0.040927135	TRUE	reported	565.9282315
ANKDD1B	rs10045497	ANKDD1B_cd4nc	5	74636484	C	A	0.38975	6.83E-10	6.170009487	-0.283083886	0.045880624	TRUE	reported	38.06901724
ANKH	rs2934814	ANKH_cd4nc	5	14872689	C	T	0.52081	6.40E-19	8.884918213	-0.393867669	0.044329915	TRUE	reported	78.94177159
ANKRD55	rs7731626	ANKRD55_cd4nc	5	55444683	G	A	0.34394	1.53E-58	16.13154203	-0.719012667	0.04457185	TRUE	reported	260.2266449
ANTXR2	rs11721624	ANTXR2_cd4nc	4	80897253	A	C	0.4855	2.22E-08	5.593565888	0.250856293	0.044847294	TRUE	reported	31.28797912
ANXA11	rs12268619	ANXA11_cd4nc	10	81920660	A	C	0.13516	1.67E-19	9.032868116	0.58470158	0.064730446	TRUE	reported	81.5927059
ANXA2	rs4775266	ANXA2_cd4nc	15	60690788	G	C	0.71285	9.04E-10	6.125452597	-0.302985126	0.049463304	TRUE	reported	37.52117003
ANXA2R	rs550400	ANXA2R_cd4nc	5	43054758	G	C	0.32228	2.04E-13	7.346437572	0.350317892	0.047685411	TRUE	reported	53.97014407
ANXA5	rs6534309	ANXA5_cd4nc	4	122609929	T	C	0.09175	4.03E-41	13.43009442	1.004542329	0.074797861	TRUE	reported	180.3674337
ANXA6	rs2303038	ANXA6_cd4nc	5	150535013	C	T	0.21267	1.00E-35	12.47649236	0.662393791	0.053091347	TRUE	reported	155.6628643
AOAH	rs7785921	AOAH_cd4nc	7	36762723	A	G	0.73301	7.73E-29	11.1432047	-0.551532167	0.049494933	TRUE	reported	124.1710096
AP000442.1	rs12272999	AP000442.1_cd4nc	11	59310017	G	C	0.05107	2.44E-08	5.577730861	0.567937562	0.101822332	TRUE	reported	31.11108139
AP000487.5	rs55905028	AP000487.5_cd4nc	11	70127750	G	A	0.12044	8.68E-11	6.488352512	0.44560385	0.068677503	TRUE	reported	42.09871849
AP000783.1	rs55917769	AP000783.1_cd4nc	11	123330649	C	A	0.22629	1.61E-08	5.64959536	0.302586571	0.053558981	TRUE	reported	31.91792783
AP000936.4	rs11216277	AP000936.4_cd4nc	11	116987046	G	A	0.65301	5.66E-17	8.372144387	0.390370739	0.04662733	TRUE	reported	70.09280159
AP001055.6	rs9985064	AP001055.6_cd4nc	21	45589077	A	G	0.81842	7.23E-15	7.780425419	0.449042986	0.057714452	TRUE	reported	60.53501879
AP001462.6	rs12223914	AP001462.6_cd4nc	11	64511886	G	T	0.08327	7.59E-10	6.153182151	-0.49834933	0.080990505	TRUE	reported	37.86165062
AP001816.1	rs2044042	AP001816.1_cd4nc	4	102236139	C	T	0.29917	3.05E-09	5.928972021	-0.289942303	0.048902626	TRUE	reported	35.15270964
AP003774.1	rs627425	AP003774.1_cd4nc	11	64087642	C	T	0.37555	5.60E-92	20.34079207	0.857066422	0.042135351	TRUE	reported	413.7478303
AP1M1	rs448754	AP1M1_cd4nc	19	16358449	T	C	0.75762	1.74E-11	6.726604156	0.350596793	0.052120919	TRUE	reported	45.24720415
AP1S1	rs6970512	AP1S1_cd4nc	7	100798165	C	G	0.75417	1.96E-11	6.709028059	-0.348032413	0.051875236	TRUE	reported	45.01105727
AP2A2	rs4072741	AP2A2_cd4nc	11	976565	T	C	0.54892	4.58E-09	5.861884136	0.263839997	0.045009419	TRUE	reported	34.36168505
APOBEC3G	rs5757467	APOBEC3G_cd4nc	22	39480259	C	T	0.64278	7.57E-23	9.839960702	-0.452722368	0.046008554	TRUE	reported	96.82482862
APOBEC3G	rs60093835	APOBEC3G_cd4nc	22	39493356	C	T	0.11266	6.88E-12	6.860058629	-0.484378296	0.070608478	TRUE	reported	47.06040385
APOLD1	rs35071163	APOLD1_cd4nc	12	12883507	G	C	0.47881	2.68E-21	9.474404655	-0.41887091	0.04421079	TRUE	reported	89.7643416
AQP8	rs4787433	AQP8_cd4nc	16	24323432	A	C	0.37431	3.58E-09	5.902328051	-0.273124277	0.046273991	TRUE	reported	34.8374769
ARC	rs55878729	ARC_cd4nc	8	143373005	C	T	0.28172	5.88E-11	6.54669833	-0.325248654	0.049681326	TRUE	reported	42.85925904
ARFIP1	rs11099853	ARFIP1_cd4nc	4	153703306	T	C	0.43046	1.94E-11	6.710573801	0.302719927	0.045110886	TRUE	reported	45.03179993
ARHGAP11A	rs34954129	ARHGAP11A_cd4nc	15	32940190	A	T	0.24936	4.37E-11	6.590857405	-0.340406415	0.051648275	TRUE	reported	43.43940114
ARHGAP15	rs13024411	ARHGAP15_cd4nc	2	144012024	A	G	0.14065	1.07E-32	11.9080315	-0.74668612	0.062704413	TRUE	reported	141.8012122
ARHGAP21	rs4748960	ARHGAP21_cd4nc	10	24937430	C	T	0.53104	2.69E-09	5.949240176	0.266932222	0.044868288	TRUE	reported	35.39345878
ARHGAP44	rs112616319	ARHGAP44_cd4nc	17	12925541	T	C	0.15328	6.46E-09	5.804462913	0.360917494	0.062179309	TRUE	reported	33.69178989
ARHGAP5	rs1278926	ARHGAP5_cd4nc	14	32414145	C	A	0.59563	5.32E-24	10.1037178	0.45328135	0.044862828	TRUE	reported	102.0851117
ARHGEF10	rs60054728	ARHGEF10_cd4nc	8	1806824	G	A	0.28282	6.82E-58	16.03907563	0.754569465	0.047045695	TRUE	reported	257.2519504
ARHGEF26	rs1848952	ARHGEF26_cd4nc	3	154088751	A	T	0.09251	2.72E-08	5.558533549	0.430042716	0.077366218	TRUE	reported	30.89729488
ARHGEF3	rs3924228	ARHGEF3_cd4nc	3	56760744	G	A	0.15291	3.37E-71	17.84138518	1.034896294	0.058005378	TRUE	reported	318.3150267
[truncated: 7,723 more rows]
