# Supplementary material for: Dynamic genetic regulation of CD4+ T cells in obstructive sleep apnea: integrating context-specific eQTL, Mendelian randomization, single-cell sequencing, and experimental validation
Source: Front Immunol. 2025 Dec 17;16:1691347. doi: 10.3389/fimmu.2025.1691347 (PMC12753881; doi:10.3389/fimmu.2025.1691347)
Supplement: Supplementary file 1 [file Supplementaryfile1.zip › Supplementary files/Supplementary Material 10.csv]

	id.exposure	id.outcome	outcome	exposure	method	nsnp	b	se	pval	lo_ci	up_ci	or	or_lci95	or_uci95	FDR
1	10-Mar_cd4nc	Mst452	outcome	10-Mar	Wald ratio	1	0.0218723737401629	0.0208732394505559	0.2947	-0.0190391755829266	0.0627839230632524	1.02211332764462	0.981140924722246	1.06479673635519	0.642838933333333
2	10-Mar_nk	Mst452	outcome	10-Mar	Wald ratio	1	0.0236875328113034	0.022605481702031	0.2947	-0.0206192113246773	0.0679942769472841	1.02397031077305	0.979591911064223	1.07035918273922	0.642838933333333
3	2-Mar_bin	Mst452	outcome	2-Mar	Wald ratio	1	-0.0271468810387361	0.0189229102640818	0.1514	-0.0642357851563364	0.00994202307886424	0.973218283713269	0.937783857947247	1.00999160918281	0.4975701084773
4	2-Mar_bmem	Mst452	outcome	2-Mar	Wald ratio	1	0.0243330591609681	0.0181446055993504	0.1799	-0.0112303678137587	0.0598964861356948	1.02463152398224	0.988832457363639	1.06172663742982	0.531065319379285
5	2-Mar_cd4nc	Mst452	outcome	2-Mar	Wald ratio	1	0.00756428458891354	0.0160390323390187	0.6372	-0.0238722187955631	0.0390007879733901	1.00759296606225	0.97641046869253	1.03977130296195	0.842711793214864
6	2-Mar_cd8et	Mst452	outcome	2-Mar	Wald ratio	1	0.0092311017380056	0.0195732904493892	0.6372	-0.0291325475427972	0.0475947510188084	1.00927383976278	0.971287714134166	1.0487455661246	0.842711793214864
7	2-Sep_bin	Mst452	outcome	2-Sep	Wald ratio	1	0.0184365768049214	0.0175798204067416	0.2943	-0.0160198711922922	0.0528930248021349	1.01860757977362	0.984107764466365	1.0543168533325	0.642838933333333
8	2-Sep_bmem	Mst452	outcome	2-Sep	Wald ratio	1	0.019357580452051	0.0212400694620568	0.3621	-0.0222729556935803	0.0609881165976824	1.01954615321802	0.97797325524785	1.06288628340682	0.695185219831618
9	2-Sep_cd4et	Mst452	outcome	2-Sep	Wald ratio	1	0.0113373217557436	0.0157952330852743	0.4729	-0.019621335091394	0.0422959786028812	1.01140183275151	0.980569910430599	1.04320319888656	0.7642848791894
10	2-Sep_cd4nc	Mst452	outcome	2-Sep	Wald ratio	1	0.00648511635927999	0.00758411185145318	0.3925	-0.00837974286956823	0.0213499755881282	1.00650619025731	0.99165526930977	1.02157951697408	0.714819230834637
11	2-Sep_cd8et	Mst452	outcome	2-Sep	Wald ratio	1	0.0095144719544096	0.0104397368104462	0.3621	-0.010947412194065	0.0299763561028842	1.00955987843467	0.989112292653003	1.03043017028056	0.695185219831618
12	2-Sep_cd8nc	Mst452	outcome	2-Sep	Wald ratio	1	0.00906005614322088	0.00863903107166311	0.2943	-0.00787244475723882	0.0259925570436806	1.00910122268167	0.992158461779476	1.02633330949102	0.642838933333333
13	2-Sep_cd8s100b	Mst452	outcome	2-Sep	Wald ratio	1	0.0197828188542202	0.0191744694292972	0.3022	-0.0177991412272024	0.0573647789356427	1.01997979558931	0.98235832783155	1.05904205617811	0.649853172522286
14	2-Sep_nk	Mst452	outcome	2-Sep	Wald ratio	1	0.0106798130022476	0.0117184051266842	0.3621	-0.0122882610460534	0.0336478870505487	1.01073704576875	0.987786931324089	1.03422038021898	0.695185219831618
16	AAK1_cd4nc	Mst452	outcome	AAK1	Wald ratio	1	0.0198130818679103	0.0206704678006717	0.3378	-0.0207010350214062	0.0603271987572268	1.02001066371891	0.979511760511926	1.06218403498956	0.672219790906881
17	ABCA1_bin	Mst452	outcome	ABCA1	Wald ratio	1	-0.0153255268951078	0.0227057674126898	0.4997	-0.0598288310239797	0.0291777772337641	0.984791311361419	0.941925748252196	1.02960761900022	0.7767197875166
19	ABCC3_monoc	Mst452	outcome	ABCC3	Wald ratio	1	-0.0028098504656932	0.0130560395243118	0.8296	-0.0283996879333443	0.0227799870019579	0.997194093469306	0.971999792563902	1.02304143237222	0.927812166780588
20	ABCC3_mononc	Mst452	outcome	ABCC3	Wald ratio	1	0.00383395901792914	0.0201639517215975	0.849200000000001	-0.035687386356402	0.0433553043922603	1.00384131804053	0.964941900340783	1.0443088764717	0.932849395973156
21	ABCD4_cd4nc	Mst452	outcome	ABCD4	Wald ratio	1	-0.0165449938178949	0.0188185193480539	0.3793	-0.0534292917400806	0.0203393041042909	0.983591122875179	0.947972968153117	1.02054755726177	0.705634296110985
22	ABCG2_cd4nc	Mst452	outcome	ABCG2	Wald ratio	1	-0.0182206275178581	0.0212948732922378	0.3922	-0.0599585791706443	0.0235173241349281	0.981944364509918	0.941803543060184	1.02379603697368	0.714819230834637
23	ABCG2_cd8nc	Mst452	outcome	ABCG2	Wald ratio	1	0.00928798638149788	0.00913549718746995	0.3093	-0.00861758810594322	0.027193560868939	1.00933125357831	0.991419436874761	1.02756668021494	0.654147919876733
24	ABHD10_cd4nc	Mst452	outcome	ABHD10	Wald ratio	1	-0.0239707833213158	0.0204834557893315	0.2419	-0.0641183566684055	0.0161767900257738	0.976314234000485	0.937893986953706	1.01630834270292	0.593460593347318
30	ABHD16A_cd4et	Mst452	outcome	ABHD16A	Wald ratio	1	-0.0117836731598633	0.0222144862205645	0.595799999999999	-0.0553240661521697	0.031756719832443	0.988285482414615	0.946178473847533	1.03226634482584	0.827022569149837
31	ABHD16A_cd8nc	Mst452	outcome	ABHD16A	Wald ratio	1	0.0454929421507648	0.0249754577733624	0.0685300000000009	-0.00345895508502544	0.0944448393865551	1.04654361824081	0.996547020208705	1.0990485372694	0.351017783343774
42	ABHD16A_mononc	Mst452	outcome	ABHD16A	Wald ratio	1	-0.0247644273131536	0.0189512603328	0.191300000000002	-0.0619088975654416	0.0123800429391344	0.975539695469106	0.939968516310745	1.01245699289075	0.545048415186352
43	ABR_nk	Mst452	outcome	ABR	Wald ratio	1	0.0350818532854882	0.0252011416560292	0.163899999999998	-0.0143123843603291	0.0844760909313056	1.03570448114471	0.985789550920931	1.08814682734374	0.514583812811661
44	ABRACL_cd4et	Mst452	outcome	ABRACL	Wald ratio	1	0.0189377938862617	0.0190906156543861	0.3212	-0.0184798127963351	0.0563554005688585	1.01911825125973	0.981689891965547	1.0579736213553	0.662819374369324
45	ABRACL_cd4nc	Mst452	outcome	ABRACL	Wald ratio	1	0.0190582415359313	0.0193115511886086	0.3237	-0.0187923987937415	0.0569088818656041	1.01924100905062	0.981383077406989	1.05855935204771	0.665627450980392
46	ABRACL_cd8et	Mst452	outcome	ABRACL	Wald ratio	1	-0.0144024405812348	0.0200701111978707	0.473	-0.0537398585290614	0.0249349773665918	0.985700778436684	0.947678604944442	1.02524845400266	0.7642848791894
47	ABRACL_monoc	Mst452	outcome	ABRACL	Wald ratio	1	-0.00648366172697558	0.0268521068699967	0.8092	-0.0591137911921691	0.0461464677382179	0.993537311854702	0.942599503533029	1.04722778480954	0.922437621561545
48	ABRACL_mononc	Mst452	outcome	ABRACL	Wald ratio	1	-0.00659516366556166	0.0273138925240305	0.8092	-0.0601303930126614	0.0469400656815381	0.99342653669431	0.941641742075248	1.04805919248383	0.922437621561545
49	ABRACL_nk	Mst452	outcome	ABRACL	Wald ratio	1	0.0256021917953231	0.021539920939245	0.234599999999998	-0.0166160532455972	0.0678204368362433	1.02593274282251	0.983521231936129	1.07017312755243	0.586141722663404
50	ABTB1_monoc	Mst452	outcome	ABTB1	Wald ratio	1	0.0287560000783278	0.0126264611801321	0.0227600000000004	0.00400813616526888	0.0535038639913867	1.02917344559611	1.00401617948568	1.0549610681202	0.200190107526885
51	AC000003.2_dc	Mst452	outcome	AC000003.2	Wald ratio	1	-0.0114097752832498	0.0191162932721275	0.5506	-0.0488777100966196	0.0260581595301201	0.988655069347557	0.952297578956995	1.0264006417166	0.808020810907786
52	AC000003.2_monoc	Mst452	outcome	AC000003.2	Wald ratio	1	-0.0103931164549523	0.0174129513712609	0.5506	-0.0445225011426236	0.023736268232719	0.989660705359696	0.956454078541858	1.02402021561372	0.808020810907786
53	AC000003.2_mononc	Mst452	outcome	AC000003.2	Wald ratio	1	-0.00794795612931719	0.0133162535203547	0.5506	-0.0340478130292124	0.018151900770578	0.992083545361264	0.966525291030735	1.01831764787754	0.808020810907786
54	AC000003.2_nk	Mst452	outcome	AC000003.2	Wald ratio	1	-0.0069033961019849	0.0115661650806516	0.5506	-0.029573079660062	0.0157662874560922	0.993120377599003	0.970859924935344	1.01589123113519	0.808020810907786
55	AC000003.2_nkr	Mst452	outcome	AC000003.2	Wald ratio	1	0.00342167854711165	0.0168094687537262	0.8387	-0.0295248802101917	0.036368237304415	1.00342753917164	0.97090672097739	1.03703765213867	0.931888888888889
56	AC002331.1_cd4nc	Mst452	outcome	AC002331.1	Wald ratio	1	-0.0210571889955657	0.0175123091914119	0.2292	-0.0553813150107331	0.0132669370196017	0.979162965621714	0.946124307760397	1.01335533331199	0.580990393554385
57	AC002331.1_cd8nc	Mst452	outcome	AC002331.1	Wald ratio	1	0.00945715415860263	0.018183645208415	0.603	-0.0261827904498907	0.045097098767096	1.00950201434604	0.974157006735796	1.04612943285549	0.829416512527325
58	AC002451.3_mononc	Mst452	outcome	AC002451.3	Wald ratio	1	0.00128284245544458	0.00856932696858281	0.881	-0.0155130384029777	0.0180787233138669	1.0012836656498	0.984606668969516	1.0182431327084	0.944456177125639
59	AC002467.7_cd4nc	Mst452	outcome	AC002467.7	Wald ratio	1	-0.00078609491678807	0.0149624003197961	0.9581	-0.0301123995435884	0.0285402097100122	0.999214213974876	0.970336462043369	1.02895138383948	0.975511326860841
60	AC004854.4_cd8nc	Mst452	outcome	AC004854.4	Wald ratio	1	0.013412369656477	0.0144347557715326	0.3528	-0.014879751655727	0.0417044909686809	1.01350271896728	0.985230404805203	1.04258633954478	0.688523957091776
61	AC005037.3_bin	Mst452	outcome	AC005037.3	Wald ratio	1	-0.00764209786749454	0.0108075554438029	0.4795	-0.0288249065373482	0.0135407108023591	0.992387028719111	0.971586568030622	1.01363280141488	0.7642848791894
62	AC005037.3_cd4nc	Mst452	outcome	AC005037.3	Wald ratio	1	0.00402456651482669	0.0136976653912389	0.7689	-0.0228228576520015	0.0308719906816549	1.00403267595799	0.97743561367813	1.03135347258109	0.909651004770854
63	AC005037.3_nk	Mst452	outcome	AC005037.3	Wald ratio	1	-0.00207502576302637	0.0306933343401426	0.9461	-0.0622339610697058	0.058083909543653	0.99792712561462	0.939663016507044	1.05980391964271	0.968719238953561
64	AC005082.12_cd4nc	Mst452	outcome	AC005082.12	Wald ratio	1	0.0161688994224723	0.0126391050059525	0.2008	-0.00860374638919452	0.0409415452341392	1.01630032344859	0.99143315991676	1.04179120610454	0.555852453468697
65	AC005082.12_nk	Mst452	outcome	AC005082.12	Wald ratio	1	-0.0137670262883215	0.00932622036694438	0.1399	-0.0320464182075324	0.00451236563088953	0.986327305830989	0.968461626783054	1.00452256168302	0.477223519599666
66	AC005253.2_bmem	Mst452	outcome	AC005253.2	Wald ratio	1	0.0246464321905569	0.0142920387678515	0.08462	-0.00336596379443213	0.0526588281755459	1.02495266618315	0.996639694711145	1.05406996479346	0.379424941298418
67	AC005253.2_cd4nc	Mst452	outcome	AC005253.2	Wald ratio	1	-0.0148676668540798	0.0087119619680198	0.0878999999999999	-0.0319431123113986	0.00220777860323897	0.985242311191165	0.968561679747222	1.00221021754097	0.385518619085276
68	AC005253.2_cd8et	Mst452	outcome	AC005253.2	Wald ratio	1	-0.022222826047204	0.0124359369231923	0.0739400000000003	-0.0465972624166609	0.00215161032225288	0.978022281930136	0.954471721828884	1.00215392669676	0.361719306634789
69	AC005253.2_cd8nc	Mst452	outcome	AC005253.2	Wald ratio	1	-0.0307865655619392	0.0169766447141476	0.0697599999999998	-0.0640607892016685	0.00248765807779014	0.969682514633621	0.937947980688729	1.00249075486653	0.353977351485149
70	AC005253.2_nk	Mst452	outcome	AC005253.2	Wald ratio	1	-0.0249424548525134	0.0137441773788262	0.0695600000000004	-0.0518810425150127	0.00199613280998588	0.975366037995939	0.949441803334502	1.00199812640936	0.353298820608314
71	AC006129.2_cd4nc	Mst452	outcome	AC006129.2	Wald ratio	1	-0.00837741338049883	0.0353368210370556	0.8126	-0.0776375826131277	0.06088275585213	0.991657579362571	0.925299710486652	1.06277430281485	0.922816530300929
72	AC006369.2_bmem	Mst452	outcome	AC006369.2	Wald ratio	1	0.00297336120056587	0.0178357696989601	0.8676	-0.031984747409396	0.0379314698105278	1.00297778602343	0.968521354426249	1.03866005086938	0.939650172003177
73	AC006369.2_nkr	Mst452	outcome	AC006369.2	Wald ratio	1	-0.00199570479706361	0.0113808827501398	0.860800000000001	-0.0243022349873375	0.0203108253932103	0.998006285297654	0.975990686644182	1.02051849379659	0.93734611288605
74	AC007228.11_cd4nc	Mst452	outcome	AC007228.11	Wald ratio	1	0.00696671480239339	0.025957539173051	0.7884	-0.0439100619767867	0.0578434915815734	1.0069910388133	0.957040027890732	1.05954915437045	0.916573824072758
75	AC007383.4_cd4nc	Mst452	outcome	AC007383.4	Wald ratio	1	0.0084798984907484	0.015231140546203	0.5777	-0.0213731369798094	0.0383329339613062	1.00851595467549	0.978853649922889	1.03907711935808	0.820408382403879
76	AC007383.4_cd8et	Mst452	outcome	AC007383.4	Wald ratio	1	-0.00850801437264821	0.0129381251577212	0.5108	-0.0338667396817817	0.0168507109364853	0.991528076355629	0.966700318846516	1.01699348498672	0.780415390362346
77	AC007383.4_cd8nc	Mst452	outcome	AC007383.4	Wald ratio	1	0.00106238986762475	0.00832878223946803	0.8985	-0.0152620233217326	0.0173868030569821	1.00106295440364	0.984853851114448	1.01753883334604	0.950460227272727
78	AC007383.4_nk	Mst452	outcome	AC007383.4	Wald ratio	1	-0.0138595773271409	0.00855941741281713	0.1054	-0.0306360354562625	0.00291688080198067	0.986236024438378	0.969828492031743	1.00292113903804	0.424924593395761
79	AC008746.12_cd4nc	Mst452	outcome	AC008746.12	Wald ratio	1	-0.00914098398309525	0.0161462128051427	0.5713	-0.0407875610811749	0.0225055931149844	0.990900667801612	0.960033056670641	1.02276075456695	0.818143082036031
80	AC009120.10_cd4nc	Mst452	outcome	AC009120.10	Wald ratio	1	-0.00176893343655661	0.00959957278093942	0.853800000000001	-0.0205840960871979	0.0170462292140847	0.998232630204067	0.979626310270778	1.01719234524101	0.93482585999197
81	AC009120.10_cd8nc	Mst452	outcome	AC009120.10	Wald ratio	1	0.00688687595384551	0.0210379945470438	0.7434	-0.0343475933583603	0.0481213452660513	1.00691064501758	0.966235589186486	1.04929797494143	0.896904424778761
82	AC009120.10_nk	Mst452	outcome	AC009120.10	Wald ratio	1	0.00406393970887485	0.0108777072734755	0.7087	-0.0172563665471372	0.0253842459648869	1.00407220870963	0.982891671788352	1.02570916942323	0.879157719138611
83	AC009120.4_cd4nc	Mst452	outcome	AC009120.4	Wald ratio	1	-0.0183643095651928	0.0116580686973164	0.115200000000001	-0.041214124211933	0.00448550508154738	0.981803286868661	0.959623629293876	1.00449558001756	0.439522388059705
84	AC009299.3_cd4nc	Mst452	outcome	AC009299.3	Wald ratio	1	0.0170218815464316	0.0186306066171953	0.3609	-0.0194941074232712	0.0535378705161344	1.01716757928135	0.980694673990254	1.05499694428988	0.695185219831618
85	AC009961.3_cd4et	Mst452	outcome	AC009961.3	Wald ratio	1	-0.00218968572986584	0.0176560089205965	0.9013	-0.0367954632142351	0.0324160917545034	0.997812709883066	0.963873262727509	1.03294721671894	0.950574594176758
86	AC009961.3_cd4nc	Mst452	outcome	AC009961.3	Wald ratio	1	-0.00266810585547788	0.0143994647729023	0.852999999999999	-0.0308910568103664	0.0255548450994107	0.997335450375447	0.969581196590605	1.02588416944681	0.934325120514193
87	AC010642.1_cd4nc	Mst452	outcome	AC010642.1	Wald ratio	1	0.000848970288812154	0.0154929391183117	0.9563	-0.0295171903830789	0.0312151309607032	1.00084933076609	0.970914187110923	1.0317074322249	0.974284966994644
88	AC010642.1_cd8et	Mst452	outcome	AC010642.1	Wald ratio	1	0.000962898228155419	0.0175720208616664	0.9563	-0.0334782626607108	0.0354040591170216	1.00096336196349	0.967075932660594	1.03603824493571	0.974284966994644
89	AC010642.1_cd8nc	Mst452	outcome	AC010642.1	Wald ratio	1	0.00125286813040566	0.0228637090407564	0.9563	-0.0435600015894768	0.0460657378502881	1.00125365329755	0.95737510833934	1.0471432456403	0.974284966994644
90	AC010642.1_nk	Mst452	outcome	AC010642.1	Wald ratio	1	0.00102067114415191	0.0186263242713574	0.9563	-0.0354869244277086	0.0375282667160124	1.00102119220621	0.965135353844586	1.03824134434028	0.974284966994644
91	AC010883.5_cd4nc	Mst452	outcome	AC010883.5	Wald ratio	1	-0.0758396638058422	0.0147802896186623	2.87999999999989e-07	-0.10480903145842	-0.0468702961532641	0.926964820656417	0.900496472665298	0.954211154421656	0.000283600599999995
92	AC010982.1_cd4nc	Mst452	outcome	AC010982.1	Wald ratio	1	-0.00651682140598108	0.0264658165955825	0.8055	-0.0583898219333228	0.0453561791213607	0.993504367022584	0.943282163679654	1.04640049955207	0.922311030235162
94	AC011484.1_cd8nc	Mst452	outcome	AC011484.1	Wald ratio	1	-0.00813725323686097	0.0194006215856093	0.6749	-0.0461624715446552	0.0298879650709333	0.991895764589425	0.954886807652347	1.0303390935197	0.861529650436954
95	AC013264.2_cd4et	Mst452	outcome	AC013264.2	Wald ratio	1	-0.00275834280955321	0.0074962279704709	0.7129	-0.0174509496316762	0.0119342640125698	0.997245457922597	0.982700436301287	1.01200576148146	0.881265256797583
97	AC013264.2_cd4sox4	Mst452	outcome	AC013264.2	Wald ratio	1	0.0288075442902513	0.0177245164104847	0.1041	-0.00593250787429869	0.0635475964548012	1.02922649489748	0.994085054703334	1.06561020386236	0.423019374068554
98	AC013264.2_cd8et	Mst452	outcome	AC013264.2	Wald ratio	1	0.00374565737053748	0.0107288854413291	0.727	-0.0172829580944675	0.0247742728355425	1.00375268111188	0.982865535525444	1.02508370516895	0.88788429998509
99	AC013264.2_cd8nc	Mst452	outcome	AC013264.2	Wald ratio	1	-0.00212409121061845	0.00577255005785469	0.7129	-0.0134382893240136	0.00919010690277674	0.997878163074732	0.986651601376368	1.00923246559609	0.881265256797583
100	AC013264.2_cd8s100b	Mst452	outcome	AC013264.2	Wald ratio	1	0.00403717167047644	0.0115638853409877	0.727	-0.0186280435978594	0.0267023869388123	1.00404533202591	0.981544386070507	1.02706209018103	0.88788429998509
101	AC016757.3_cd4et	Mst452	outcome	AC016757.3	Wald ratio	1	-0.0142502622358634	0.0110701375796694	0.198	-0.0359477318920154	0.0074472074202886	0.985850792164309	0.964690714723849	1.00747500683596	0.552966882895186
103	AC016757.3_cd8et	Mst452	outcome	AC016757.3	Wald ratio	1	0.0207860515488552	0.0147971303304613	0.1601	-0.00821632389884898	0.0497884269965594	1.02100358613232	0.991817337835364	1.05104869932017	0.509929595668252
104	AC016757.3_cd8nc	Mst452	outcome	AC016757.3	Wald ratio	1	0.0374088906456289	0.014071669720882	0.00785000000000002	0.0098284179927002	0.0649893632985575	1.03811741056599	1.00987687551631	1.06714767339263	0.11112691910499
105	AC016757.3_monoc	Mst452	outcome	AC016757.3	Wald ratio	1	0.0109000473663053	0.00880617173648051	0.2158	-0.00636004923719651	0.0281601439698071	1.01095966931303	0.993660133066471	1.02856038897673	0.570353473344103
106	AC016757.3_nk	Mst452	outcome	AC016757.3	Wald ratio	1	-0.0230431775841201	0.0137447997499835	0.09364	-0.0499829850940877	0.0038966299258475	0.97722028885112	0.951245609717567	1.00390423165874	0.398657960457854
107	AC016831.7_nkr	Mst452	outcome	AC016831.7	Wald ratio	1	0.00922090556859923	0.0111086066702526	0.406499999999998	-0.0125519635050959	0.0309937746422944	1.0092635490882	0.987526483823121	1.03147908254028	0.725544403229326
108	AC018816.3_cd4nc	Mst452	outcome	AC018816.3	Wald ratio	1	-0.00406211155612562	0.0122798782306847	0.7408	-0.0281306728882676	0.0200064497760164	0.995946127659042	0.972261310306439	1.02020792011811	0.895605438155756
109	AC018816.3_cd8et	Mst452	outcome	AC018816.3	Wald ratio	1	-0.0030128569734947	0.0141425731954047	0.8313	-0.030732300436488	0.0247065864894986	0.996991677125403	0.969735136004665	1.02501432334668	0.927952237991266
110	AC018816.3_cd8nc	Mst452	outcome	AC018816.3	Wald ratio	1	-0.00759106393534388	0.0229480011760864	0.7408	-0.0525691462404733	0.0373870183697856	0.992437675423742	0.948788713615023	1.03809470482395	0.895605438155756
111	AC020571.3_cd8et	Mst452	outcome	AC020571.3	Wald ratio	1	0.00169322151837863	0.0227613878448854	0.9407	-0.0429190986575968	0.0463055416943541	1.00169465582735	0.957988889519253	1.04739438472675	0.965794228356336
112	AC021860.1_bmem	Mst452	outcome	AC021860.1	Wald ratio	1	0.0106334146878466	0.0202107391486618	0.5988	-0.0289796340435305	0.0502464634192237	1.01069015036147	0.971436248493494	1.05153022817691	0.827812130427438
113	AC021860.1_cd4et	Mst452	outcome	AC021860.1	Wald ratio	1	-0.010197578282744	0.0188794848529981	0.5891	-0.0472013685946204	0.0268062120291323	0.989854240726288	0.953895293694468	1.02716873053118	0.824151427106476
114	AC021860.1_cd4nc	Mst452	outcome	AC021860.1	Wald ratio	1	-0.00315707706860187	0.00978642407535034	0.747	-0.0223384682562885	0.0160243141190848	0.996847901258841	0.977909187812272	1.01615339198032	0.898861429832304
115	AC021860.1_cd8et	Mst452	outcome	AC021860.1	Wald ratio	1	-0.00670664426354214	0.0172962468550329	0.6982	-0.0406072880994067	0.0271939995723224	0.993315795082835	0.960206140293045	1.02756713101202	0.87448721482162
116	AC021860.1_cd8nc	Mst452	outcome	AC021860.1	Wald ratio	1	0.0100019949453359	0.0160984062339753	0.534400000000001	-0.0215508812732557	0.0415548711639276	1.01005218208105	0.978679679734058	1.04243035964935	0.797117432531001
117	AC021860.1_nk	Mst452	outcome	AC021860.1	Wald ratio	1	-0.00889575521960438	0.0150209072137578	0.5537	-0.0383367333585698	0.020545222919361	0.991143694944524	0.962388817903848	1.02075772884389	0.810389336196099
118	AC021860.1_nkr	Mst452	outcome	AC021860.1	Wald ratio	1	0.00650924884562781	0.0221050837798256	0.7684	-0.0368167153628303	0.0498352130540859	1.00653048004729	0.96385277856737	1.05109787489544	0.909651004770854
119	AC022182.3_cd4nc	Mst452	outcome	AC022182.3	Wald ratio	1	0.0433028438372679	0.018746090403154	0.0208899999999997	0.00656050664708611	0.0800451810274497	1.04425409288545	1.00658207390908	1.08333601280339	0.190443458980043
120	AC022498.1_cd4nc	Mst452	outcome	AC022498.1	Wald ratio	1	-0.0115872376159872	0.0136428646321359	0.3957	-0.0383272522949736	0.0151527770629991	0.988479635879554	0.96239794241669	1.01526816245574	0.71738164893617
121	AC022498.1_cd8et	Mst452	outcome	AC022498.1	Wald ratio	1	-0.0114145234510118	0.0188538938780697	0.5449	-0.0483681554520284	0.0255391085500047	0.988650375058573	0.952782950262485	1.02586802569691	0.804708792200758
122	AC022498.1_cd8nc	Mst452	outcome	AC022498.1	Wald ratio	1	0.0102908037530083	0.0149833943815402	0.4922	-0.0190766492348106	0.0396582567408272	1.01034393617599	0.981104158477671	1.04045514489665	0.771745447575235
123	AC022498.1_nk	Mst452	outcome	AC022498.1	Wald ratio	1	-0.0113040126451556	0.0164586249647188	0.4922	-0.0435629175760045	0.0209548922856932	0.988759637645468	0.957372316650492	1.02117598768391	0.771745447575235
124	AC023590.1_bin	Mst452	outcome	AC023590.1	Wald ratio	1	-0.00298468639026626	0.0118658581415035	0.8014	-0.0262417683476131	0.0202723955670805	0.997019763358023	0.974099554697704	1.02047927620188	0.920493896450119
125	AC023590.1_bmem	Mst452	outcome	AC023590.1	Wald ratio	1	-0.00414434330751917	0.0138521763902702	0.764800000000001	-0.0312946090324488	0.0230059224174104	0.995864232631903	0.969189998883893	1.02327259977673	0.907070320429173
126	AC023590.1_cd4et	Mst452	outcome	AC023590.1	Wald ratio	1	-0.00371197378477755	0.0149028223209616	0.8033	-0.0329215055338622	0.0254975579643071	0.996294907073424	0.9676145089925	1.02582540116514	0.921066853538893
127	AC023590.1_cd4nc	Mst452	outcome	AC023590.1	Wald ratio	1	-0.00212687787090001	0.00845557214409752	0.8014	-0.0186997992733311	0.0144460435315311	0.997875382331164	0.981473957216944	1.01455089189133	0.920493896450119
128	AC023590.1_cd8et	Mst452	outcome	AC023590.1	Wald ratio	1	-0.0033181284799043	0.0140573586021238	0.8134	-0.030870551340067	0.0242342943802584	0.996687370424695	0.969601078512878	1.02453033147168	0.922816530300929
129	AC023590.1_cd8nc	Mst452	outcome	AC023590.1	Wald ratio	1	-0.00357172221500044	0.015131716661219	0.8134	-0.0332298868709897	0.0260864424409888	0.996434648797371	0.967316160741273	1.02642967172499	0.922816530300929
130	AC023590.1_nk	Mst452	outcome	AC023590.1	Wald ratio	1	-0.00322883702546028	0.0129631261651435	0.8033	-0.0286365643091416	0.022178890258221	0.996776370063021	0.971769576043268	1.02242667028276	0.921066853538893
131	AC024592.12_cd8nc	Mst452	outcome	AC024592.12	Wald ratio	1	0.019712221142198	0.0165526264238601	0.2337	-0.0127309266485678	0.0521553689329639	1.01990778989118	0.987349768792525	1.05353941709313	0.584607339449541
132	AC062017.1_cd4nc	Mst452	outcome	AC062017.1	Wald ratio	1	-0.00432424848091295	0.0187494860217378	0.8176	-0.041073241083519	0.0324247441216931	0.995685087619495	0.95975883359665	1.03295615419622	0.925030152143845
133	AC062017.1_cd8nc	Mst452	outcome	AC062017.1	Wald ratio	1	-0.014563960167661	0.0210540655552271	0.4891	-0.0558299286559062	0.0267020083205842	0.985541581311684	0.945699958677417	1.02706170131667	0.769687956906502
134	AC064834.2_cd4nc	Mst452	outcome	AC064834.2	Wald ratio	1	0.00769564765360157	0.0110765538856761	0.487200000000001	-0.0140143979623236	0.0294056932695267	1.00772533525625	0.986083346569781	1.02984230983102	0.768175790285275
135	AC064834.2_cd8nc	Mst452	outcome	AC064834.2	Wald ratio	1	-0.0360193647237504	0.0214769799016582	0.0935199999999989	-0.0781142453310005	0.00607551588349962	0.964621613671186	0.924858759712551	1.00609400926343	0.398434166666662
136	AC068282.3_cd4nc	Mst452	outcome	AC068282.3	Wald ratio	1	-0.00191364482369773	0.0154933293923478	0.9017	-0.0322805704326994	0.0284532807853039	0.998088185027144	0.968234885885133	1.0288619420897	0.950574594176758
137	AC068620.1_cd4nc	Mst452	outcome	AC068620.1	Wald ratio	1	-0.0103079654329183	0.0194960921367842	0.597	-0.0485203060210153	0.0279043751551786	0.989744979568191	0.952637994822288	1.02829734894542	0.827690302927737
138	AC069277.2_nk	Mst452	outcome	AC069277.2	Wald ratio	1	0.00579905946155134	0.0087894868973448	0.5094	-0.0114283348572445	0.0230264537803471	1.0058159065569	0.988636720500916	1.02329360917354	0.779586903648269
139	AC073115.7_cd4nc	Mst452	outcome	AC073115.7	Wald ratio	1	-0.0151404847891546	0.0169952059415046	0.373	-0.0484510884345037	0.0181701188561945	0.984973556080551	0.952703936407241	1.01833619984463	0.700390720253093
140	AC074289.1_cd4nc	Mst452	outcome	AC074289.1	Wald ratio	1	0.0278725281906987	0.0123328670920544	0.0238199999999998	0.0037001086902721	0.0520449476911252	1.02826460131773	1.00370696254316	1.05342309038496	0.207064399574919
141	AC079767.4_bin	Mst452	outcome	AC079767.4	Wald ratio	1	-0.0241038678549512	0.0109219739431751	0.0273199999999998	-0.0455109367835744	-0.00269679892632797	0.976184310321579	0.955509152318006	0.997306834169253	0.219741986234023
142	AC079767.4_bmem	Mst452	outcome	AC079767.4	Wald ratio	1	-0.0155720403859841	0.0152091058620839	0.3059	-0.0453818878756686	0.0142378071037004	0.984548576937355	0.955632467687293	1.01433964743291	0.651856994818653
143	AC084018.1_cd4nc	Mst452	outcome	AC084018.1	Wald ratio	1	-0.0273682748792476	0.0226925750268251	0.2278	-0.0718457219318247	0.0171091721733295	0.973002843029282	0.930674467394877	1.01725637235235	0.579639018328673
144	AC084018.1_cd8nc	Mst452	outcome	AC084018.1	Wald ratio	1	-0.022887773882596	0.0214073561526638	0.285	-0.064846191941817	0.0190706441766251	0.97737216430191	0.937211602988965	1.01925365040903	0.632989410806408
146	AC090186.1_cd8et	Mst452	outcome	AC090186.1	Wald ratio	1	0.0250595029937167	0.0184248239748225	0.173800000000001	-0.0110531519969354	0.0611721579843689	1.02537613165876	0.989007709643552	1.06308191647405	0.522594415870689
147	AC090186.1_cd8nc	Mst452	outcome	AC090186.1	Wald ratio	1	0.0219858270326345	0.0161649252628336	0.173800000000001	-0.00969742648251933	0.0536690805477884	1.02222929634531	0.990349441934312	1.05513537955418	0.522594415870689
148	AC090186.1_cd8s100b	Mst452	outcome	AC090186.1	Wald ratio	1	-0.0042453462201339	0.0211887213850205	0.8412	-0.045775240134774	0.0372845476945062	0.995763652523366	0.955256641418155	1.03798833600847	0.932830352303523
149	AC090186.1_nk	Mst452	outcome	AC090186.1	Wald ratio	1	0.0188942952490392	0.0146745240456146	0.197900000000001	-0.00986777188036544	0.0476563623784438	1.01907392196877	0.990180754832563	1.04881018275538	0.552876366120221
150	AC091729.9_cd4nc	Mst452	outcome	AC091729.9	Wald ratio	1	-0.0300179105977183	0.0123446401169199	0.0150300000000002	-0.0542134052268813	-0.00582241596855528	0.970428152444603	0.947229941110499	0.994194501445967	0.161665177398161
151	AC091729.9_cd8et	Mst452	outcome	AC091729.9	Wald ratio	1	-0.0427431941505888	0.0184207249390062	0.0203199999999996	-0.078847815031041	-0.00663857327013655	0.958157418904688	0.924180560133353	0.993383413377168	0.187809865470848
152	AC091729.9_cd8nc	Mst452	outcome	AC091729.9	Wald ratio	1	-0.0356981695106542	0.0146806039017028	0.0150300000000002	-0.0644721531579917	-0.00692418586331672	0.964931495279527	0.937562222045609	0.993099731077998	0.161665177398161
153	AC091729.9_nk	Mst452	outcome	AC091729.9	Wald ratio	1	-0.0377853690040212	0.0167853848738042	0.0243799999999996	-0.0706847233566775	-0.00488601465136485	0.962919591104522	0.931755606604549	0.995125902501194	0.208825549738216
154	AC091814.2_monoc	Mst452	outcome	AC091814.2	Wald ratio	1	-0.0224185727255845	0.0189138847464316	0.2359	-0.0594897868285904	0.0146526413774215	0.977830856053167	0.942245156853385	1.0147605175735	0.587665144596651
155	AC092301.3_cd8nc	Mst452	outcome	AC092301.3	Wald ratio	1	0.0225135620314376	0.0109638317731256	0.0400300000000001	0.00102445175611141	0.0440026723067637	1.02276890489443	1.00102497668605	1.04498514740559	0.267703020408162
156	AC093157.1_cd4nc	Mst452	outcome	AC093157.1	Wald ratio	1	-0.0220023222454261	0.0183061941860401	0.2294	-0.0578824628500646	0.0138778183592125	0.978237963339936	0.943760867880666	1.01397456229396	0.581137194177764
157	AC093157.1_nk	Mst452	outcome	AC093157.1	Wald ratio	1	-0.0156836838968288	0.0186548715941778	0.4005	-0.0522472322214173	0.0208798644277596	0.984438664613242	0.949094191169174	1.0210993739111	0.72048649835346
158	AC093375.1_cd4nc	Mst452	outcome	AC093375.1	Wald ratio	1	0.00434028422633993	0.0092884135685423	0.6403	-0.013865006368003	0.0225455748206828	1.00434971690182	0.986230670137236	1.02280164710391	0.844370083816892
159	AC093901.1_cd4nc	Mst452	outcome	AC093901.1	Wald ratio	1	0.0234278356234374	0.0223808100638738	0.2952	-0.0204385521017552	0.0672942233486301	1.02370442308952	0.97976889936446	1.06961013615846	0.64324347362813
160	AC096772.6_bin	Mst452	outcome	AC096772.6	Wald ratio	1	-0.0125494381402496	0.0115995169261791	0.2793	-0.0352844913155606	0.0101856150350613	0.987528977690937	0.965330748974464	1.01023766498202	0.627140818007137
161	AC097713.4_cd4et	Mst452	outcome	AC097713.4	Wald ratio	1	0.0110688210367022	0.0231803596617848	0.633	-0.0343646839003961	0.0565023259738005	1.01113030708622	0.966219075837644	1.05812907597787	0.839746150105366
162	AC097713.4_cd4nc	Mst452	outcome	AC097713.4	Wald ratio	1	-0.00818119403279482	0.0125329063293405	0.5139	-0.0327456904383022	0.0163833023727126	0.991852180857604	0.967784645185681	1.0165182445969	0.782520848845867
163	AC097724.3_cd4nc	Mst452	outcome	AC097724.3	Wald ratio	1	-0.0311963623011878	0.0234228226954942	0.1829	-0.0771050947843564	0.0147123701819809	0.969285223310922	0.925792552525	1.01482112981626	0.534049232964681
164	AC100830.3_nk	Mst452	outcome	AC100830.3	Wald ratio	1	0.0288364948464001	0.0177730659256604	0.1047	-0.00599871436789428	0.0636717040606945	1.02925629200823	0.994019241996165	1.06574246240055	0.423773379515092
165	AC104653.1_bin	Mst452	outcome	AC104653.1	Wald ratio	1	0.0122336074748116	0.0173009287965445	0.4795	-0.0216762129664156	0.0461434279160388	1.01230874413559	0.978557027838981	1.04722460142813	0.7642848791894
166	AC104653.1_bmem	Mst452	outcome	AC104653.1	Wald ratio	1	-0.0132257036281315	0.0148831901869799	0.3742	-0.0423967563946121	0.0159453491383492	0.986861371689934	0.95848941831601	1.01607315461531	0.701732232920679
167	AC104653.1_cd4et	Mst452	outcome	AC104653.1	Wald ratio	1	-0.00579219667316203	0.0106776001933302	0.5875	-0.0267202930520892	0.0151358997057651	0.994224545757242	0.973633535505902	1.01525102755687	0.822902397260274
168	AC104653.1_cd4nc	Mst452	outcome	AC104653.1	Wald ratio	1	0.00518724580873514	0.00727613408552699	0.4759	-0.00907397699889777	0.019448468616368	1.00520072286113	0.990967067291591	1.01963882210751	0.7642848791894
169	AC104653.1_cd8et	Mst452	outcome	AC104653.1	Wald ratio	1	0.00669981883457527	0.0123507523863627	0.5875	-0.0175076558426957	0.0309072935118462	1.00672231282795	0.98264471266293	1.03138988292029	0.822902397260274
170	AC104653.1_cd8nc	Mst452	outcome	AC104653.1	Wald ratio	1	0.00977318961553669	0.0144897526058706	0.499999999999999	-0.0186267254919697	0.0381731047230431	1.00982110319546	0.981545679850796	1.0389110577247	0.7767197875166
171	AC104653.1_nk	Mst452	outcome	AC104653.1	Wald ratio	1	0.00755711207715535	0.0106995393684651	0.479999999999999	-0.0134139850850363	0.028528209239347	1.00758573911577	0.986675581484083	1.02893903601267	0.764783794312425
172	AC107622.1_cd4nc	Mst452	outcome	AC107622.1	Wald ratio	1	0.0221673158939578	0.0200374844926058	0.2686	-0.0171061537115496	0.0614407854994652	1.02241483641253	0.983039325822935	1.06336752788744	0.613899972059234
173	AC116614.1_cd4nc	Mst452	outcome	AC116614.1	Wald ratio	1	0.00646042880807249	0.017138030527821	0.7062	-0.0271301110264567	0.0400509686426017	1.00648134239091	0.973234604732689	1.04086382425669	0.877190837378641
174	AC131056.3_cd8et	Mst452	outcome	AC131056.3	Wald ratio	1	-0.0143992348109125	0.0167861347287684	0.391	-0.0473000588792987	0.0185015892574736	0.985703938372052	0.953801158141589	1.01867380410325	0.714819230834637
175	AC131056.3_nk	Mst452	outcome	AC131056.3	Wald ratio	1	-0.0231840436248564	0.023269931397716	0.3191	-0.0687931091643797	0.0224250219146669	0.977082641393257	0.9335197967913	1.02267835282497	0.66052517075639
176	AC132186.1_nk	Mst452	outcome	AC132186.1	Wald ratio	1	-0.00525691239366419	0.0107180701936655	0.6238	-0.0262643299732486	0.0157505051859202	0.994756880989506	0.974077577676138	1.01587519819184	0.835128087681989
177	AC137932.1_cd4et	Mst452	outcome	AC137932.1	Wald ratio	1	0.0180882303239971	0.0220486227775132	0.412	-0.0251270703199289	0.061303530967923	1.01825281320219	0.975185986959547	1.06322158589137	0.730338168434726
179	AC144652.1_cd4nc	Mst452	outcome	AC144652.1	Wald ratio	1	-0.00933383220854877	0.020137353157618	0.643	-0.0488030443974801	0.0301353799803825	0.990709592791056	0.952368685576097	1.03059404631149	0.845894495307181
180	AC144652.1_cd8nc	Mst452	outcome	AC144652.1	Wald ratio	1	-0.00832556850388611	0.0199210750286724	0.676	-0.047370875560084	0.0307197385523118	0.991708993060172	0.953733615501041	1.03119645877193	0.861723546828736
181	ACAA2_cd4nc	Mst452	outcome	ACAA2	Wald ratio	1	0.00828499213202854	0.0204377174837208	0.6852	-0.0317729341360642	0.0483429184001213	1.00831940765781	0.968726521832445	1.04953049694168	0.866556500231875
182	ACAA2_nk	Mst452	outcome	ACAA2	Wald ratio	1	0.00666921325436287	0.0154359576412182	0.665699999999999	-0.0235852637224249	0.0369236902311506	1.00669150197895	0.976690694834221	1.03761383774486	0.858087929404349
183	ACAP1_bin	Mst452	outcome	ACAP1	Wald ratio	1	-0.0175739717373286	0.0216432110645302	0.4168	-0.0599946654238077	0.0248467219491506	0.982579549860392	0.941769557512309	1.02515797426509	0.733051816813589
184	ACAP1_cd4nc	Mst452	outcome	ACAP1	Wald ratio	1	-0.0165201593448066	0.0203453892417418	0.4168	-0.0563971222586205	0.0233568035690074	0.983615550145768	0.945163715801908	1.02363170984373	0.733051816813589
185	ACAP1_nk	Mst452	outcome	ACAP1	Wald ratio	1	-0.0193367885297476	0.0238142066981116	0.4168	-0.0660126336580463	0.0273390565985511	0.980848967927608	0.9361190376091	1.02771619765561	0.733051816813589
186	ACAT1_bin	Mst452	outcome	ACAT1	Wald ratio	1	0.0405016934175919	0.022274620442777	0.0690199999999992	-0.00315656265025107	0.0841599494854348	1.04133307311277	0.996848414055826	1.08780287340434	0.352306425452278
187	ACAT1_cd4et	Mst452	outcome	ACAT1	Wald ratio	1	0.0392161117931664	0.0178736402665283	0.0282299999999994	0.00418377687077097	0.0742484467155618	1.03999521459649	1.00419254108346	1.07707436784646	0.22639352941176
188	ACAT1_cd4nc	Mst452	outcome	ACAT1	Wald ratio	1	-0.0204031105544831	0.0105831825448299	0.0538699999999993	-0.0411461483423498	0.000339927233383528	0.979803624505575	0.959688862761676	1.00033998501519	0.310540239605352
189	ACAT1_cd8et	Mst452	outcome	ACAT1	Wald ratio	1	0.0355296559408209	0.0162709700053156	0.0289899999999999	0.00363855473040244	0.0674207571512394	1.03616837622047	1.00364518230649	1.06974548655931	0.229277101449276
190	ACAT1_cd8nc	Mst452	outcome	ACAT1	Wald ratio	1	-0.0278543838573988	0.0175509791720442	0.112499999999998	-0.0622543030346055	0.00654553531980792	0.972529972554122	0.939643902109357	1.00656700415222	0.434080188679249
191	ACAT1_nk	Mst452	outcome	ACAT1	Wald ratio	1	0.029998781774873	0.0137380806408025	0.0289899999999999	0.0030721437189001	0.056925419830846	1.03045327862868	1.00307686758865	1.05857685861024	0.229277101449276
192	ACAT2_cd4nc	Mst452	outcome	ACAT2	Wald ratio	1	-0.00601178977539288	0.00967609307207897	0.5344	-0.0249769321966677	0.0129533526458819	0.994006244874486	0.975332410545066	1.01303761073346	0.797117432531001
193	ACAT2_cd8nc	Mst452	outcome	ACAT2	Wald ratio	1	-0.0318641654983755	0.019400570575455	0.1005	-0.0698892838262673	0.00616095282951626	0.968638147623462	0.932497056696986	1.00617997053507	0.41519696969697
194	ACBD3_cd4nc	Mst452	outcome	ACBD3	Wald ratio	1	0.00878775496008446	0.0174133336518963	0.6138	-0.0253423789976322	0.0429178889178011	1.00882648063282	0.97497604355631	1.04385217949946	0.833925424847385
195	ACCS_bin	Mst452	outcome	ACCS	Wald ratio	1	-0.0122583024062982	0.0168227110387178	0.4662	-0.0452308160421851	0.0207142112295886	0.987816524520203	0.955776847741928	1.02093023954337	0.760153386454183
196	ACCS_bmem	Mst452	outcome	ACCS	Wald ratio	1	-0.0146485034012061	0.0201029091713018	0.4662	-0.0540502053769577	0.0247531985745455	0.985458263961616	0.947384541509769	1.02506210251503	0.760153386454183
197	ACCS_cd4et	Mst452	outcome	ACCS	Wald ratio	1	-0.0151943831656515	0.0208520485900218	0.4662	-0.0560643984020943	0.0256756320707913	0.984920469035652	0.945478246641533	1.02600809037249	0.760153386454183
198	ACCS_cd4nc	Mst452	outcome	ACCS	Wald ratio	1	-0.00608742240957539	0.00835408890828846	0.4662	-0.0224614366698208	0.01028659185067	0.993931068406725	0.977788943264161	1.01033968071496	0.760153386454183
199	ACCS_cd8et	Mst452	outcome	ACCS	Wald ratio	1	-0.00877276748803052	0.0120393287397747	0.4662	-0.0323698518179888	0.0148243168419278	0.991265600955547	0.968148444392101	1.01493474201132	0.760153386454183
200	ACCS_cd8nc	Mst452	outcome	ACCS	Wald ratio	1	-0.00993954403101468	0.0136405573584529	0.4662	-0.0366750364535823	0.0167959483915529	0.990109689980526	0.963989345851836	1.01693779336023	0.760153386454183
201	ACCS_nk	Mst452	outcome	ACCS	Wald ratio	1	-0.0127680478989249	0.0175222615018669	0.4662	-0.047111680442584	0.0215755846447341	0.987313117814837	0.953980850637261	1.02181002056603	0.760153386454183
202	ACER3_cd4nc	Mst452	outcome	ACER3	Wald ratio	1	-0.0193197895508703	0.0210096997772969	0.3578	-0.0604988011143722	0.0218592220126316	0.980865641500212	0.941294897522653	1.02209988517702	0.693420653718617
203	ACOT13_cd4nc	Mst452	outcome	ACOT13	Wald ratio	1	0.0129000304920274	0.0214246581654136	0.5471	-0.0290922995121834	0.0548923604962381	1.01298359482625	0.971326807338526	1.05642689528849	0.80708349864743
204	ACOT4_cd8et	Mst452	outcome	ACOT4	Wald ratio	1	-0.0267448397880874	0.0205267514770101	0.1926	-0.0669772726830272	0.0134875931068524	0.973609636273872	0.935216456056079	1.01357896100633	0.545239017640955
205	ACOT4_cd8nc	Mst452	outcome	ACOT4	Wald ratio	1	-0.0371041322712561	0.0194520330674081	0.0564600000000009	-0.0752301170833759	0.0010218525408637	0.963575790788968	0.927530021265279	1.00102237481005	0.317854645560914
206	ACOT4_nk	Mst452	outcome	ACOT4	Wald ratio	1	0.0267390603248357	0.0179812050665391	0.137	-0.00850410160558095	0.0619822222552523	1.02709975671621	0.991531955981622	1.06394343004518	0.472453625632381
207	ACP1_cd4nc	Mst452	outcome	ACP1	Wald ratio	1	0.0687520095742534	0.0164600295114027	2.95499999999994e-05	0.0364903517319042	0.101013667416603	1.07117053617022	1.03716429713028	1.10629176181049	0.00259912903225801
208	ACP5_cd4nc	Mst452	outcome	ACP5	Wald ratio	1	0.00954698793373623	0.0118616631575168	0.4209	-0.0137018718549968	0.0327958477224692	1.00959270579651	0.986391571521248	1.03333955908155	0.735379030535981
209	ACP5_cd8et	Mst452	outcome	ACP5	Wald ratio	1	-0.0415131708106027	0.0158841269337424	0.00896200000000018	-0.0726460596007378	-0.0103802820204677	0.959336700016284	0.929929911548914	0.989673407176691	0.119982258592474
210	ACP5_monoc	Mst452	outcome	ACP5	Wald ratio	1	0.0313857238479369	0.0132350053302463	0.0177199999999997	0.0054451134006542	0.0573263342952197	1.03188344918774	1.00545996497456	1.05900134246968	0.174896190476192
211	ACP5_mononc	Mst452	outcome	ACP5	Wald ratio	1	0.00613704390784637	0.00984154758250373	0.5329	-0.0131523893538609	0.0254264771695537	1.00615591414455	0.986933725367451	1.02575248727177	0.796914442413163
212	ACPL2_cd4nc	Mst452	outcome	ACPL2	Wald ratio	1	-0.0183933805617419	0.0135267467192396	0.1739	-0.0449058041314515	0.00811904300796762	0.981774745283565	0.956087537087581	1.00815209181867	0.522594415870689
213	ACSM1_cd4nc	Mst452	outcome	ACSM1	Wald ratio	1	-0.0282313092784842	0.0194670506769094	0.146999999999999	-0.0663867286052265	0.00992411004825818	0.972163470361035	0.935768905702543	1.00997351733424	0.489600977198694
214	ACTA2_cd4nc	Mst452	outcome	ACTA2	Wald ratio	1	-0.0101733804448935	0.0171393210890167	0.5528	-0.0437664497793663	0.0234196888895793	0.9898781933485	0.957177480381847	1.023696083276	0.809941608454236
215	ACTA2_cd8et	Mst452	outcome	ACTA2	Wald ratio	1	0.00548646421348136	0.0109955630960031	0.6178	-0.0160648394546848	0.0270377678816475	1.005501542421	0.984063511845179	1.02740660500181	0.833925424847385
216	ACTA2_cd8nc	Mst452	outcome	ACTA2	Wald ratio	1	0.0105358227793175	0.0211151115965785	0.6178	-0.0308497959499763	0.0519214415086113	1.0105915199936	0.969621203170342	1.0532929941545	0.833925424847385
217	ACTA2_monoc	Mst452	outcome	ACTA2	Wald ratio	1	-0.0234699855413384	0.0176176863453665	0.1828	-0.0580006507782568	0.0110606796955801	0.976803292450905	0.943649333330131	1.01112207516298	0.534049232964681
218	ACTA2_mononc	Mst452	outcome	ACTA2	Wald ratio	1	-0.00600516586736372	0.0118961518509465	0.6137	-0.0293216234952188	0.0173112917604914	0.994012829102239	0.971104084345076	1.01746200057041	0.833925424847385
219	ACTA2_nk	Mst452	outcome	ACTA2	Wald ratio	1	0.00620450089196219	0.0124345987474306	0.6178	-0.0181673126530018	0.0305763144369261	1.00622378867735	0.981996718136609	1.03104857093763	0.833925424847385
220	ACTG1_bin	Mst452	outcome	ACTG1	Wald ratio	1	-0.0203998066425762	0.0231301571770551	0.3778	-0.0657349147096042	0.0249353014244519	0.979806861695784	0.936379051707591	1.02524878624253	0.703964464692483
221	ACTG1_cd4et	Mst452	outcome	ACTG1	Wald ratio	1	-0.0157939673461591	0.0172399218465038	0.3596	-0.0495842141653065	0.0179962794729882	0.984330103308022	0.951625014455616	1.01815918829398	0.695185219831618
222	ACTG1_cd4nc	Mst452	outcome	ACTG1	Wald ratio	1	-0.0124751509104391	0.0136172642380202	0.3596	-0.0391649888169586	0.0142146869960804	0.987602341208	0.961592044123993	1.0143161960622	0.695185219831618
223	ACTG1_cd8nc	Mst452	outcome	ACTG1	Wald ratio	1	-0.01842160646566	0.0201081241207112	0.3596	-0.0578335297422539	0.0209903168109339	0.981747034195023	0.943807050162873	1.0212121629992	0.695185219831618
224	ACTN4_nk	Mst452	outcome	ACTN4	Wald ratio	1	0.0368462277730259	0.0150982844522431	0.0146699999999998	0.00725359024662945	0.0664388652994223	1.03753346473939	1.0072799612553	1.06869562769083	0.160989361702125
225	ACTR2_cd4nc	Mst452	outcome	ACTR2	Wald ratio	1	-0.0028342199048225	0.0199628536988046	0.8871	-0.0419614131544794	0.0362929733448344	0.997169792704644	0.958906781046443	1.0369596035159	0.946792851552309
226	ACVR1B_cd4nc	Mst452	outcome	ACVR1B	Wald ratio	1	-0.00255571262313173	0.0195139063676674	0.8958	-0.0408029691037597	0.0356915438574963	0.997447550429974	0.960018264573581	1.03633613293875	0.950284528595513
227	ACY1_cd4nc	Mst452	outcome	ACY1	Wald ratio	1	-0.030625781069336	0.0222664274619685	0.169	-0.0742679788947943	0.0130164167561222	0.969838437079342	0.928422862769372	1.01310149906353	0.519121291776192
228	ACY3_cd4nc	Mst452	outcome	ACY3	Wald ratio	1	0.0038042592900032	0.0256073781312827	0.8819	-0.0463862018473109	0.0539947204273173	1.00381150466923	0.954673194434635	1.05547902966212	0.944480492275465
229	ACYP2_bin	Mst452	outcome	ACYP2	Wald ratio	1	0.00129745213021445	0.0121991579064576	0.9153	-0.0226128973664424	0.0252078016268713	1.00129829418537	0.977640857884505	1.02552820481339	0.954437563710499
230	ACYP2_bmem	Mst452	outcome	ACYP2	Wald ratio	1	-0.0154845583449343	0.0189436780849885	0.4137	-0.0526141673915117	0.0216450507016432	0.984634711023916	0.948745999016582	1.02188100414451	0.730621924902892
231	ACYP2_cd8et	Mst452	outcome	ACYP2	Wald ratio	1	0.000160914100366102	0.00782816067915654	0.9836	-0.0151822808307807	0.0155041090315129	1.00016092704773	0.984932388945118	1.01562492128454	0.988877365446056
232	ACYP2_nk	Mst452	outcome	ACYP2	Wald ratio	1	0.000144514416833387	0.011194429064931	0.9897	-0.0217965665504313	0.0220855953840981	1.00014452485954	0.978439262080425	1.02233128756469	0.991840029397354
233	ADA_cd4nc	Mst452	outcome	ADA	Wald ratio	1	0.0117410575554139	0.0155390962289656	0.4499	-0.0187155710533586	0.0421976861641864	1.0118102543209	0.981458477747658	1.04310066493933	0.750541233964569
234	ADA_cd8nc	Mst452	outcome	ADA	Wald ratio	1	-0.0138331780136677	0.022368662614586	0.5363	-0.0576757567382562	0.0300094007109209	0.986262060736014	0.943955969183763	1.03046422100424	0.798786234522942
235	ADAL_cd4nc	Mst452	outcome	ADAL	Wald ratio	1	-0.0337193101946266	0.0155777739028059	0.0304199999999997	-0.0642517470441262	-0.00318687334512706	0.966842849485108	0.937768889266	0.996818199345627	0.236311111111109
236	ADAM10_cd4nc	Mst452	outcome	ADAM10	Wald ratio	1	0.0308150550197452	0.01088479366352	0.00463999999999992	0.00948085943924602	0.0521492506002444	1.03129475346008	1.00952594515824	1.05353297120816	0.0841578713968943
237	ADAM10_cd8et	Mst452	outcome	ADAM10	Wald ratio	1	0.0370065432380783	0.0130718113950635	0.00463999999999992	0.0113857929037539	0.0626272935724027	1.03769981073286	1.01145085774758	1.06462997084505	0.0841578713968943
238	ADAM10_cd8nc	Mst452	outcome	ADAM10	Wald ratio	1	0.0529487495756332	0.0187030726864795	0.00463999999999992	0.0162907271101334	0.089606772041133	1.05437560653734	1.01642414450923	1.09374410836901	0.0841578713968943
239	ADAM10_nk	Mst452	outcome	ADAM10	Wald ratio	1	0.0350707790970875	0.012388041943981	0.00463999999999992	0.0107902168868846	0.0593513413072903	1.03569301162166	1.01084864122512	1.06114800037908	0.0841578713968943
240	ADAM17_cd4nc	Mst452	outcome	ADAM17	Wald ratio	1	0.00472872674963053	0.0141927983920575	0.739	-0.0230891580988021	0.0325466115980631	1.00473992482188	0.977175356792289	1.03308204562681	0.894233727810651
241	ADAM19_bin	Mst452	outcome	ADAM19	Wald ratio	1	-0.00631299209712965	0.0198041466839717	0.7499	-0.0451291195977141	0.0325031354034548	0.993706892970716	0.95587405179162	1.03303713212709	0.899955992372011
242	ADAMTS1_cd8et	Mst452	outcome	ADAMTS1	Wald ratio	1	-0.0075575447563032	0.017609703685101	0.6678	-0.0420725639791012	0.0269574744664948	0.992470941677396	0.958800203690184	1.02732411432851	0.859434009753028
243	ADAMTS6_bmem	Mst452	outcome	ADAMTS6	Wald ratio	1	0.0239292716914234	0.0220215286695808	0.2772	-0.0192329245009549	0.0670914678838017	1.02421787413089	0.980950848143808	1.06939328884235	0.623452295848227
244	ADAMTS6_cd4et	Mst452	outcome	ADAMTS6	Wald ratio	1	0.03829443682624	0.0183928623910551	0.0373399999999993	0.00224442653977189	0.074344447112708	1.03903711863583	1.00224694715044	1.07717777237689	0.25602782900251
245	ADAMTS6_cd4nc	Mst452	outcome	ADAMTS6	Wald ratio	1	-0.0150802181737003	0.00721703681528432	0.0366599999999999	-0.0292256103316576	-0.000934826015743068	0.985032918891868	0.971197327596579	0.999065610797971	0.255166130397967
246	ADAMTS6_cd8nc	Mst452	outcome	ADAMTS6	Wald ratio	1	-0.0261169280135311	0.0125109067066704	0.0368399999999999	-0.0506383051586051	-0.00159555086845714	0.974221169202581	0.95062244359217	0.998405721346112	0.255166130397967
247	ADAP1_cd4nc	Mst452	outcome	ADAP1	Wald ratio	1	-0.000288054547836747	0.0207051227496365	0.9889	-0.0408700951371242	0.0402939860414507	0.999711986935891	0.959953824518349	1.04111680301369	0.991566805589605
248	ADARB2_cd4nc	Mst452	outcome	ADARB2	Wald ratio	1	-0.00563011306976486	0.0119877091040739	0.6386	-0.0291260229137497	0.01786579677422	0.994385706314593	0.971294051446873	1.0180263448024	0.843492330050057
249	ADARB2_nk	Mst452	outcome	ADARB2	Wald ratio	1	0.00478168973758032	0.00918380844838382	0.6026	-0.013218574821252	0.0227819542964126	1.00479314025963	0.986868406859146	1.02304344499793	0.82928465679677
250	ADAT1_cd4nc	Mst452	outcome	ADAT1	Wald ratio	1	0.0343811073181232	0.0184714278777167	0.062699999999999	-0.00182289132220141	0.0705851059584479	1.03497896963548	0.998178769135087	1.07313589580341	0.338986120290808
251	ADCK1_cd4nc	Mst452	outcome	ADCK1	Wald ratio	1	0.0345967486297843	0.0188527259600345	0.0664900000000004	-0.00235459425188336	0.071548091511452	1.03520217792363	0.997648175630752	1.07416980790879	0.346535487959437
252	ADCY3_cd4nc	Mst452	outcome	ADCY3	Wald ratio	1	0.0415556691534312	0.0159703953519347	0.009267	0.0102536942636392	0.0728576440432232	1.04243119149817	1.0103064435241	1.07557741116433	0.12296472491909
253	ADCY7_cd4nc	Mst452	outcome	ADCY7	Wald ratio	1	0.00983837956445374	0.0162142040630535	0.544	-0.021941460399131	0.0416182195280385	1.00988693552737	0.978297502520315	1.04249639799902	0.803815028901734
254	ADCY7_cd8et	Mst452	outcome	ADCY7	Wald ratio	1	0.010927766731045	0.0177096180727115	0.5372	-0.0237830846914696	0.0456386181535595	1.01098769286124	0.976497504043736	1.04669608563701	0.799398944879025
255	ADCY7_nk	Mst452	outcome	ADCY7	Wald ratio	1	0.0108522160307	0.0163633185716155	0.5072	-0.0212198883696664	0.0429243204310664	1.01091131491824	0.979003669379116	1.04385889307018	0.779225192026115
256	ADCY9_cd8et	Mst452	outcome	ADCY9	Wald ratio	1	-0.0024945809909074	0.0160912637399759	0.8768	-0.0340334579212602	0.0290442959394454	0.997508527890597	0.966539165705212	1.02947019481458	0.943664079968435
257	ADCY9_nk	Mst452	outcome	ADCY9	Wald ratio	1	0.0204678393643533	0.0133382054006211	0.1249	-0.00567504322086405	0.0466107219495707	1.02067874203821	0.994341029418235	1.04771407759189	0.455701159678858
258	ADHFE1_cd4nc	Mst452	outcome	ADHFE1	Wald ratio	1	0.0236759884315387	0.0177073750056994	0.1812	-0.011030466579632	0.0583824434427095	1.02395848973915	0.989030145950649	1.06012035426996	0.533171223021583
259	ADHFE1_nk	Mst452	outcome	ADHFE1	Wald ratio	1	0.0211272869356414	0.0158011900413021	0.1812	-0.00984304554531083	0.0520976194165935	1.02135204813634	0.990205238676368	1.05347857745806	0.533171223021583
260	ADI1_cd4nc	Mst452	outcome	ADI1	Wald ratio	1	-0.00795026875831898	0.0150491407844995	0.5973	-0.0374465846959379	0.0215460471792999	0.992081251042738	0.96324586841763	1.0217798393336	0.827690302927737
261	ADIRF_cd4nc	Mst452	outcome	ADIRF	Wald ratio	1	0.0124534917143744	0.0142213897257105	0.3812	-0.0154204321480182	0.0403274155767671	1.01253135934789	0.984697853927821	1.04115160764637	0.707559791241207
262	ADIRF_cd8nc	Mst452	outcome	ADIRF	Wald ratio	1	0.00716860949951505	0.0196104119749472	0.7147	-0.0312677979713815	0.0456050169704116	1.00719436548869	0.969215984244485	1.04666091600101	0.882185906141542
263	ADK_monoc	Mst452	outcome	ADK	Wald ratio	1	0.00323010370428617	0.0117895606798771	0.7841	-0.019877435228273	0.0263376426368453	1.00323532611071	0.98031881849603	1.02668754344691	0.915633385557613
264	ADK_mononc	Mst452	outcome	ADK	Wald ratio	1	0.00301100168164982	0.010989859856796	0.7841	-0.0185291236376703	0.02455112700097	1.00301553930033	0.981641485204543	1.02485498752969	0.915633385557613
265	ADPGK_cd4nc	Mst452	outcome	ADPGK	Wald ratio	1	0.0155231707665317	0.0165305440625129	0.3477	-0.0168766955959935	0.047923037129057	1.01564428104219	0.98326491805515	1.04908991124592	0.682615015591269
266	ADPRM_cd4nc	Mst452	outcome	ADPRM	Wald ratio	1	-0.00415017788478519	0.00973568244453712	0.669899999999999	-0.0232321154760779	0.0149317597065076	0.995858422202042	0.977035672350842	1.01504379536577	0.859932277786487
267	ADPRM_cd8nc	Mst452	outcome	ADPRM	Wald ratio	1	-0.0125197316271125	0.0174622938546579	0.4734	-0.046745827582242	0.0217063643280171	0.987558314169227	0.954329931112329	1.02194366129545	0.7642848791894
268	ADRB1_cd8et	Mst452	outcome	ADRB1	Wald ratio	1	0.0164779748124481	0.0160706495563276	0.3052	-0.0150204983179541	0.0479764479428503	1.01661448541476	0.985091746672266	1.04914594548822	0.651856994818653
269	ADRB1_nk	Mst452	outcome	ADRB1	Wald ratio	1	0.0152956080513723	0.0149175101638615	0.3052	-0.0139427118697962	0.0445339279725409	1.01541318456742	0.986154037565554	1.04554044917635	0.651856994818653
270	ADTRP_cd4nc	Mst452	outcome	ADTRP	Wald ratio	1	0.00900849781047836	0.0141004197079173	0.5229	-0.0186283248170396	0.0366453204379963	1.00904919644627	0.981544110041438	1.03732503759396	0.790778702163062
271	ADTRP_cd8nc	Mst452	outcome	ADTRP	Wald ratio	1	0.0117705077457075	0.0174795133406517	0.5007	-0.0224893384019698	0.0460303538933848	1.01184005276421	0.977761661639571	1.04710619422434	0.776735444718377
272	AE000662.92_cd4nc	Mst452	outcome	AE000662.92	Wald ratio	1	-0.00994148116726406	0.0154010916462712	0.518600000000001	-0.0401276207939557	0.0202446584594276	0.990107772005013	0.960666830265163	1.02045097145089	0.786602633042835
273	AE000662.92_cd8nc	Mst452	outcome	AE000662.92	Wald ratio	1	0.0202041730870201	0.0277957807788735	0.4673	-0.034275557239572	0.0746839034136122	1.02040965894957	0.966305195555223	1.07754348922785	0.760699303482587
274	AEBP2_cd4nc	Mst452	outcome	AEBP2	Wald ratio	1	0.0087808054849286	0.0210103471968061	0.676	-0.0323994750208113	0.0499610859906685	1.00881946984262	0.968119765159158	1.05123018799873	0.861723546828736
276	AFAP1_cd8nc	Mst452	outcome	AFAP1	Wald ratio	1	0.0095422668243902	0.017482923721522	0.585199999999999	-0.0247242636697929	0.0438087973185733	1.0095879394102	0.97557887748436	1.0447825705604	0.821930667581948
277	AFAP1_monoc	Mst452	outcome	AFAP1	Wald ratio	1	0.00462264589199243	0.00815251449585896	0.5707	-0.0113562825198911	0.020601574303876	1.004633346802	0.988707956653756	1.02081525157589	0.817713434927308
278	AFMID_mononc	Mst452	outcome	AFMID	Wald ratio	1	-0.000632285230960717	0.0162697956214441	0.969	-0.0325210846489912	0.0312565141870697	0.999367914619223	0.968002039632907	1.03175012849056	0.982066154608523
279	AGA_cd4et	Mst452	outcome	AGA	Wald ratio	1	0.0119469842026435	0.0226022309296246	0.5971	-0.0323533884194207	0.0562473568247077	1.01201863446898	0.96816438353702	1.05785932009891	0.827690302927737
280	AGA_cd4nc	Mst452	outcome	AGA	Wald ratio	1	0.00761039548469074	0.00992051536502138	0.443	-0.0118338146307512	0.0270546056001327	1.00763942814769	0.988235929569206	1.02742390433063	0.747779612051176
281	AGA_cd8et	Mst452	outcome	AGA	Wald ratio	1	0.0125801079707775	0.0163987738441161	0.443	-0.0195614887636901	0.044721704705245	1.01265957039473	0.980628595694826	1.04573679577989	0.747779612051176
282	AGA_cd8nc	Mst452	outcome	AGA	Wald ratio	1	0.0104610541290763	0.0197910332165976	0.5971	-0.028329370975455	0.0492514792336076	1.01051596225442	0.972068143035454	1.05048449256065	0.827690302927737
283	AGA_nk	Mst452	outcome	AGA	Wald ratio	1	0.0135168131263154	0.0176198139210348	0.443	-0.0210180221589129	0.0480516484115436	1.013608578236	0.979201317088693	1.04922484472164	0.747779612051176
284	AGAP1_cd4nc	Mst452	outcome	AGAP1	Wald ratio	1	-0.0164679580145707	0.0198012733429588	0.4056	-0.05527845376677	0.0223425377376285	0.983666897526116	0.946221632289012	1.02259400152153	0.725045454545455
285	AGAP4_cd8nc	Mst452	outcome	AGAP4	Wald ratio	1	-0.00342973205025966	0.00812139387897895	0.6728	-0.0193476640530584	0.0124881999525391	0.996576142762445	0.980838300739799	1.01256650313734	0.860191309784308
286	AGER_cd8s100b	Mst452	outcome	AGER	Wald ratio	1	-0.031289155515552	0.0231441873601116	0.1764	-0.0766517627413708	0.0140734517102668	0.96919528439234	0.926212339098381	1.01417294894036	0.525747349716934
292	AGER_mononc	Mst452	outcome	AGER	Wald ratio	1	0.0185841578871039	0.024262564209394	0.443700000000001	-0.0289704679633084	0.0661387837375162	1.01875791807583	0.971445152796887	1.06837497995031	0.748343505154641
293	AGPAT1_cd4sox4	Mst452	outcome	AGPAT1	Wald ratio	1	-0.00363510037812472	0.0141103053060156	0.7967	-0.0312912987779153	0.0240210980216659	0.99637149860085	0.969193207154791	1.02431192861791	0.918492533107918
294	AGPAT2_nk	Mst452	outcome	AGPAT2	Wald ratio	1	-0.012246403107551	0.0127025305618928	0.335	-0.0371433630088609	0.012650556793759	0.98782827891407	0.963537989741444	1.01273091358254	0.672136374785381
295	AGTRAP_cd4nc	Mst452	outcome	AGTRAP	Wald ratio	1	-0.00171184497733839	0.0212188880738331	0.9357	-0.0433008656020513	0.0398771756473745	0.998289619393564	0.957623230830721	1.04068294513326	0.963861730260672
296	AGTRAP_cd8et	Mst452	outcome	AGTRAP	Wald ratio	1	-0.00968112773781561	0.0162078607690516	0.5503	-0.0414485348451567	0.0220862793695255	0.990365583518577	0.959398709674082	1.02233198682463	0.808020810907786
297	AGTRAP_cd8nc	Mst452	outcome	AGTRAP	Wald ratio	1	0.0161251930391988	0.0208412865543474	0.4391	-0.0247237286073221	0.0569741146857197	1.01625590560781	0.975579399480144	1.05862840711181	0.745209707529558
298	AGTRAP_nk	Mst452	outcome	AGTRAP	Wald ratio	1	-0.00992715200220153	0.0133792879523332	0.4581	-0.0361505563887746	0.0162962523843715	0.990121959524355	0.964495071656381	1.01642976054689	0.755178126256534
299	AHI1_bin	Mst452	outcome	AHI1	Wald ratio	1	0.00160130390069189	0.0068702172101959	0.8157	-0.0118643218312921	0.0150669296326758	1.00160258667239	0.988205781717386	1.01518100803395	0.924158725761773
300	AHI1_bmem	Mst452	outcome	AHI1	Wald ratio	1	0.00541777829662702	0.0128081831885241	0.672299999999999	-0.0196862607528801	0.0305218173461342	1.00543248099746	0.980506248347204	1.0309923833211	0.860191309784308
301	AHI1_cd4et	Mst452	outcome	AHI1	Wald ratio	1	0.00490722180356981	0.0116011753094386	0.672299999999999	-0.0178310818029298	0.0276455254100694	1.00491928193566	0.982326951242084	1.02803120888538	0.860191309784308
302	AHI1_cd4nc	Mst452	outcome	AHI1	Wald ratio	1	0.00289292587617938	0.00683917328178516	0.672299999999999	-0.0105118537561195	0.0162977055084783	1.00289711442432	0.989543202694583	1.01643123754655	0.860191309784308
303	AHI1_cd8et	Mst452	outcome	AHI1	Wald ratio	1	0.00374072346529851	0.00884345367749408	0.672299999999999	-0.0135924457425899	0.0210738926731869	1.00374772870348	0.986499514422009	1.02129751525291	0.860191309784308
304	AHI1_cd8nc	Mst452	outcome	AHI1	Wald ratio	1	0.00414777857979166	0.00980577368927821	0.672299999999999	-0.0150715378511936	0.023367095010777	1.00415639251882	0.985041469332394	1.02364224454408	0.860191309784308
305	AHI1_cd8s100b	Mst452	outcome	AHI1	Wald ratio	1	0.00809626029698529	0.0191403891684387	0.672299999999999	-0.0294189024731545	0.0456114230671251	1.00812912364258	0.971009620927009	1.04666762103354	0.860191309784308
306	AHI1_mononc	Mst452	outcome	AHI1	Wald ratio	1	0.0208950807917934	0.0205053509919806	0.3082	-0.0192954071524886	0.0610855687360755	1.0211149114491	0.980889557648608	1.06298986899525	0.652790264111859
307	AHI1_nk	Mst452	outcome	AHI1	Wald ratio	1	0.00405023798475332	0.00957517772518229	0.672299999999999	-0.014717110356604	0.0228175863261106	1.00405845128348	0.985390656989634	1.0230798987618	0.860191309784308
308	AHNAK_nk	Mst452	outcome	AHNAK	Wald ratio	1	0.0402741824790523	0.0277918854251585	0.1473	-0.0141979129542583	0.0947462779123629	1.04109618539627	0.985902402095908	1.09937988277791	0.489935798455912
309	AHSA2_cd4nc	Mst452	outcome	AHSA2	Wald ratio	1	-0.0445447400266678	0.0161363774211597	0.00577100000000007	-0.0761720397721409	-0.0129174402811948	0.956432808307025	0.926656771025409	0.98716563177304	0.0974645344129576
310	AHSA2_cd8nc	Mst452	outcome	AHSA2	Wald ratio	1	-0.0400023694596533	0.023006489305627	0.0820800000000008	-0.0850950884986822	0.0050903495793756	0.960787162603209	0.918424948599693	1.00510332742003	0.372834491728988
311	AIF1_cd4et	Mst452	outcome	AIF1	Wald ratio	1	0.0389632648220802	0.0133483328274895	0.00351200000000001	0.0128005324802007	0.0651259971639596	1.03973228819801	1.01288280998658	1.06729349186584	0.0745524352331634
317	AIF1_cd8et	Mst452	outcome	AIF1	Wald ratio	1	0.0112156146302122	0.0195158895994602	0.5655	-0.0270355289847298	0.0494667582451542	1.01127874543214	0.973326659601984	1.05071066416798	0.816059041351112
320	AIG1_cd4nc	Mst452	outcome	AIG1	Wald ratio	1	-0.0101410980465866	0.0227169263938689	0.6553	-0.0546662737785696	0.0343840776853963	0.989910149506421	0.94680106757795	1.03498204390771	0.853016231699554
321	AIM1_cd4nc	Mst452	outcome	AIM1	Wald ratio	1	0.035367017882594	0.0190538083132902	0.0634300000000001	-0.00197844641145484	0.0727124821766428	1.03599986951094	0.998023509423596	1.07542128967139	0.340833333333334
322	AK1_cd4nc	Mst452	outcome	AK1	Wald ratio	1	-0.0295033892302865	0.0127811914937621	0.0209799999999996	-0.0545545245580602	-0.00445225390251274	0.970927586938434	0.946906877771222	0.995557642687069	0.190443458980043
323	AK3_cd4nc	Mst452	outcome	AK3	Wald ratio	1	-0.0206356013935866	0.0295925551794554	0.485599999999999	-0.0786370095453192	0.037365806758146	0.979575855616873	0.924375403001478	1.03807268539576	0.76683552123552
324	AK5_cd8et	Mst452	outcome	AK5	Wald ratio	1	0.0146064221001424	0.0112987835900244	0.1961	-0.00753919373630535	0.0367520379365902	1.01471361715963	0.992489154698608	1.03743574423426	0.549725154215216
330	AKAP10_cd4nc	Mst452	outcome	AKAP10	Wald ratio	1	0.00872861158501323	0.0182741099134398	0.6329	-0.0270886438453288	0.0445458670153552	1.00876681699427	0.973274962865087	1.04555293200305	0.839746150105366
331	AKAP10_cd8nc	Mst452	outcome	AKAP10	Wald ratio	1	0.0334029291379551	0.0247477111563987	0.1771	-0.0151025847285863	0.0819084430044966	1.03396707077983	0.985010887345409	1.08535643330623	0.525963030083366
332	AKAP12_cd4nc	Mst452	outcome	AKAP12	Wald ratio	1	0.00863677203376422	0.0155292332872583	0.578099999999999	-0.0218005252092621	0.0390740692767906	1.00867417655658	0.978435388780866	1.0398475015502	0.820408382403879
333	AKAP12_cd8nc	Mst452	outcome	AKAP12	Wald ratio	1	0.00300641115221323	0.0143628886822374	0.8342	-0.025144850664972	0.0311576729693984	1.00301093493854	0.975168647970365	1.03164815409125	0.929413783710161
334	AKAP13_bin	Mst452	outcome	AKAP13	Wald ratio	1	-0.0205142796995517	0.015968249721081	0.1989	-0.0518120491528704	0.010783489753767	0.97969470662857	0.949507310776436	1.01084184113462	0.553967313585291
335	AKAP13_bmem	Mst452	outcome	AKAP13	Wald ratio	1	0.00723963481675848	0.0218943826665742	0.7409	-0.0356733552097269	0.0501526248432439	1.00726590432853	0.964955439677106	1.05143155870727	0.895605438155756
336	AKAP13_cd8et	Mst452	outcome	AKAP13	Wald ratio	1	-0.0325041263556001	0.0133908427416251	0.0152099999999996	-0.0587501781291853	-0.00625807458201494	0.96801845543469	0.942942307345871	0.993761466382535	0.16221355932203
337	AKAP5_cd8s100b	Mst452	outcome	AKAP5	Wald ratio	1	-0.0275634809914822	0.0133912905577119	0.0395599999999997	-0.0538104104845975	-0.00131655149836683	0.972812925464239	0.94761174672416	0.998684314775351	0.266338106995883
338	AKAP7_bin	Mst452	outcome	AKAP7	Wald ratio	1	0.0151854327983767	0.0228110714561589	0.5056	-0.0295242672556947	0.0598951328524482	1.01530131732553	0.970907316099213	1.06172520061392	0.778285284155062
339	AKAP7_cd4sox4	Mst452	outcome	AKAP7	Wald ratio	1	-0.0344448125255959	0.0180907494440178	0.0569099999999999	-0.0699026814358707	0.00101305638467887	0.966141657133224	0.932484563549153	1.00101356969962	0.318198086124401
340	AKAP8_cd4nc	Mst452	outcome	AKAP8	Wald ratio	1	0.030411415660939	0.0129916235762036	0.0192400000000002	0.00494783345157996	0.0558749978702981	1.03087856630747	1.00496009419254	1.0574654900362	0.183193953488369
341	AKAP8_cd8nc	Mst452	outcome	AKAP8	Wald ratio	1	0.0371229162778907	0.0158587472451253	0.0192400000000002	0.00603977167744509	0.0682060608783363	1.03782057804114	1.00605804787456	1.07058589162038	0.183193953488369
342	AKAP8_nk	Mst452	outcome	AKAP8	Wald ratio	1	-0.0390382238384064	0.0182395477942582	0.0323299999999997	-0.0747877375151525	-0.00328871016166037	0.961713948045253	0.92794043236765	0.996716691722237	0.243516942909758
343	AKIP1_cd4nc	Mst452	outcome	AKIP1	Wald ratio	1	-0.00907242753964851	0.0124561550354131	0.4664	-0.0334864914090582	0.0153416363297612	0.990968602755868	0.967067974868852	1.01545992336381	0.760153386454183
344	AKIP1_cd8et	Mst452	outcome	AKIP1	Wald ratio	1	-0.0167029381492491	0.0224513590946945	0.456900000000001	-0.0607076019748503	0.0273017256763522	0.98343578250084	0.941098374855852	1.0276778327783	0.755178126256534
345	AKIRIN1_cd4nc	Mst452	outcome	AKIRIN1	Wald ratio	1	-0.0542558116624188	0.0125983600815411	1.65799999999999e-05	-0.0789485974222393	-0.0295630259025983	0.947189773316754	0.924087423699939	0.970869685774627	0.001718835443038
346	AKIRIN1_cd8et	Mst452	outcome	AKIRIN1	Wald ratio	1	-0.0824293980399685	0.0191817225118851	1.72900000000005e-05	-0.120025574163263	-0.0448332219166737	0.920876451244146	0.886897754759145	0.956156934557025	0.00172478292682932
347	AKIRIN1_cd8nc	Mst452	outcome	AKIRIN1	Wald ratio	1	-0.0736673778405266	0.0171057832121743	1.65799999999999e-05	-0.107194712936388	-0.040140042744665	0.928980642004189	0.898350735449951	0.960654896983266	0.001718835443038
348	AKR1C2_cd4nc	Mst452	outcome	AKR1C2	Wald ratio	1	0.0279039655832753	0.015461193587615	0.0711099999999995	-0.00239997384845002	0.0582079050150006	1.0282969277838	0.997602903786244	1.05993533867678	0.356253276178813
349	AKR1C3_cd4nc	Mst452	outcome	AKR1C3	Wald ratio	1	-0.0200265381898663	0.0126397291766186	0.1131	-0.0448004073760387	0.00474733099630615	0.980172660953418	0.956188310922405	1.00475861742517	0.434460828331356
350	AKR1C3_cd8et	Mst452	outcome	AKR1C3	Wald ratio	1	0.00342866435962813	0.0192865823447885	0.8589	-0.0343730370361572	0.0412303657554135	1.00343454895278	0.966211004912238	1.04209214023963	0.936850973073847
351	AKR1C3_nk	Mst452	outcome	AKR1C3	Wald ratio	1	0.00874794353008886	0.0159256382801218	0.5828	-0.0224663074989498	0.0399621945591275	1.00878631860747	0.977784180632893	1.04077142662599	0.821930667581948
352	AL359091.2_nk	Mst452	outcome	AL359091.2	Wald ratio	1	0.0276655696684535	0.0249709182004436	0.2679	-0.021277430004416	0.076608569341323	1.02805181521507	0.978947337528283	1.07961939754137	0.613156687185227
353	AL589743.1_cd8et	Mst452	outcome	AL589743.1	Wald ratio	1	0.000836077004012434	0.00888145282107452	0.925	-0.0165715705252936	0.0182437245333185	1.00083642661382	0.983564982609069	1.01841115792879	0.958877201875555
354	ALDH16A1_nk	Mst452	outcome	ALDH16A1	Wald ratio	1	-0.0388246078718333	0.0214969325019252	0.0709100000000002	-0.0809585955756067	0.00330937983194013	0.961919407443754	0.922231875134063	1.0033148618751	0.355905276073621
355	ALDH7A1_cd4nc	Mst452	outcome	ALDH7A1	Wald ratio	1	0.0141478174078792	0.0285569183810302	0.6203	-0.04182374261894	0.0701193774346983	1.01424837142359	0.959038803344104	1.07263622217203	0.834244542918103
356	ALDH9A1_cd4nc	Mst452	outcome	ALDH9A1	Wald ratio	1	-0.0205032476489419	0.0222688670665059	0.3572	-0.0641502270992934	0.0231437318014096	0.979705514729773	0.937864096344531	1.02341362606052	0.693049335863378
357	ALG1L_cd4nc	Mst452	outcome	ALG1L	Wald ratio	1	-0.000763102101806838	0.0158912131227917	0.9617	-0.0319098798224786	0.0303836756188649	0.999237188986554	0.968593867997357	1.03084997008929	0.978187011051782
358	ALG1L_cd8et	Mst452	outcome	ALG1L	Wald ratio	1	0.00128411654199457	0.0148953283668212	0.9313	-0.0279107270569751	0.0304789601409642	1.00128494137266	0.972475178647431	1.03094819881582	0.961557658339642
359	ALG1L_nk	Mst452	outcome	ALG1L	Wald ratio	1	-0.0209589738366809	0.0106645385306784	0.0493799999999989	-0.0418614693568106	-5.64783165513116e-05	0.979259138990721	0.959002622621057	0.999943523278319	0.298724168514414
360	ALKBH7_bin	Mst452	outcome	ALKBH7	Wald ratio	1	0.0204672298415046	0.0259119424630072	0.4296	-0.0303201773859895	0.0712546370689986	1.02067811991138	0.970134868570936	1.07385463425352	0.741533656889639
361	ALKBH7_cd4nc	Mst452	outcome	ALKBH7	Wald ratio	1	0.0199886754824242	0.0229561499890866	0.3839	-0.0250053784961856	0.0649827294610341	1.02018978680417	0.975304666341798	1.06714059413183	0.710660633484163
362	ALOX5AP_cd4nc	Mst452	outcome	ALOX5AP	Wald ratio	1	-0.0351007041298695	0.0178822372167072	0.0496599999999993	-0.0701498890746155	-5.15191851234026e-05	0.965508180700418	0.932254074732504	0.999948482141967	0.29935062638172
363	ALPK1_cd4nc	Mst452	outcome	ALPK1	Wald ratio	1	-0.000629143758492124	0.0153468967269131	0.9673	-0.0307090613432418	0.0294507738262575	0.999371054110944	0.969757672031772	1.02988873674216	0.980849634312632
364	ALPK2_cd4nc	Mst452	outcome	ALPK2	Wald ratio	1	-0.0119684495289824	0.0125771883833445	0.3413	-0.0366197387603376	0.0126828397023728	0.988102887481655	0.964042653712861	1.0127636080098	0.674845056804448
365	AMICA1_cd4et	Mst452	outcome	AMICA1	Wald ratio	1	0.00421861598743421	0.020948341789684	0.8404	-0.0368401339203464	0.0452773658952148	1.00422752687399	0.963830206789938	1.04631803260264	0.932511123168747
366	AMICA1_cd4nc	Mst452	outcome	AMICA1	Wald ratio	1	0.00264669958012003	0.00810148537161184	0.7439	-0.0132322117482392	0.0185256109084792	1.00265020518153	0.986854949098497	1.01869827462377	0.897242996166323
367	AMICA1_cd8et	Mst452	outcome	AMICA1	Wald ratio	1	0.00504736415115314	0.0214301194303015	0.8138	-0.0369556699322377	0.047050398234544	1.00506012355167	0.963718856124335	1.04817483390963	0.922900873422986
368	AMICA1_nk	Mst452	outcome	AMICA1	Wald ratio	1	0.00219665289260656	0.0120625347926509	0.8555	-0.0214459153009892	0.0258392210862023	1.00219906730212	0.978782413189843	1.02617594775523	0.936185953177258
369	ANAPC13_cd4et	Mst452	outcome	ANAPC13	Wald ratio	1	0.0111559597386306	0.0219449437280688	0.6112	-0.0318561299683842	0.0541680494456453	1.01121841950761	0.968645931175621	1.05566199066196	0.833521304926764
370	ANAPC13_cd4nc	Mst452	outcome	ANAPC13	Wald ratio	1	0.00499305125332223	0.00983012841216284	0.6115	-0.0142740004345169	0.0242601029411614	1.00500553730625	0.985827390120124	1.02455677346635	0.833521304926764
371	ANAPC13_cd8et	Mst452	outcome	ANAPC13	Wald ratio	1	0.0123088897039772	0.0126020675698369	0.3287	-0.0123911627329031	0.0370089421408575	1.01238495586311	0.987685291612146	1.0377023000768	0.667850471932439
372	ANAPC13_cd8nc	Mst452	outcome	ANAPC13	Wald ratio	1	0.0199503675653701	0.0183445584007251	0.2768	-0.0160049669000511	0.0559057020307914	1.02015070620699	0.984122432005388	1.05749795912478	0.623066593285636
373	ANAPC13_monoc	Mst452	outcome	ANAPC13	Wald ratio	1	-0.00603298443386728	0.0152868603054049	0.6931	-0.0359952306324609	0.0239292617647263	0.993985177474863	0.964644894218197	1.02421786396379	0.871552789303827
374	ANAPC13_nk	Mst452	outcome	ANAPC13	Wald ratio	1	0.00846903163126015	0.0183046404821922	0.6436	-0.0274080637138365	0.0443461269763568	1.00850499533386	0.972964129150301	1.04534411407498	0.846116286540315
375	ANGEL2_cd4nc	Mst452	outcome	ANGEL2	Wald ratio	1	0.0261896104940105	0.0106074752948712	0.0135500000000004	0.00539895891606297	0.0469802620719579	1.02653557193845	1.00541355955902	1.04810132152703	0.156111267605638
376	ANK1_bin	Mst452	outcome	ANK1	Wald ratio	1	0.0188050693969621	0.00954748027013633	0.0488799999999998	9.20080674949413e-05	0.0375181307264294	1.01898299828618	1.00009201230037	1.03823082079016	0.296836228656272
377	ANK1_bmem	Mst452	outcome	ANK1	Wald ratio	1	0.033905885195719	0.0163379306815442	0.0379599999999999	0.00188354105989235	0.0659282293315455	1.03448724158217	1.00188531603759	1.06815005257161	0.258976480400333
378	ANK3_cd4nc	Mst452	outcome	ANK3	Wald ratio	1	0.0160797563732658	0.0117127105484441	0.169800000000001	-0.00687715630168467	0.0390366690482163	1.01620973137674	0.993146437221284	1.03980861174321	0.520330018544243
379	ANK3_cd8et	Mst452	outcome	ANK3	Wald ratio	1	0.00297447185041491	0.0136581072222743	0.8276	-0.0237954183052428	0.0297443620060726	1.00297889998117	0.976485460374942	1.03019114429126	0.92679802955665
380	ANK3_cd8nc	Mst452	outcome	ANK3	Wald ratio	1	0.0109059307337585	0.017955751493434	0.543600000000001	-0.0242873421933722	0.0460992036608892	1.01096561717775	0.976005221980626	1.04717828972422	0.803369105691058
381	ANKDD1A_bmem	Mst452	outcome	ANKDD1A	Wald ratio	1	-0.0229601436289458	0.0149504551433668	0.1246	-0.0522630357099446	0.00634274845205312	0.977301434685664	0.94907919228853	1.00636290627715	0.455539491298527
382	ANKDD1A_cd4et	Mst452	outcome	ANKDD1A	Wald ratio	1	0.00215375237006346	0.0116556373135108	0.8534	-0.0206912967644176	0.0249988015045445	1.00215607336068	0.979521299295619	1.02531389168965	0.934622489959839
383	ANKDD1A_cd4nc	Mst452	outcome	ANKDD1A	Wald ratio	1	0.000616438205595558	0.00574830728590462	0.9146	-0.0106502440747775	0.0118831204859686	1.00061662824267	0.989406268970806	1.01195400526139	0.954437563710499
384	ANKDD1A_cd8et	Mst452	outcome	ANKDD1A	Wald ratio	1	0.00109650765010386	0.0102249712248977	0.9146	-0.0189444359506956	0.0211374512509033	1.0010971090344	0.981233882055923	1.02136242953331	0.954437563710499
385	ANKDD1B_cd4nc	Mst452	outcome	ANKDD1B	Wald ratio	1	-0.0456268473951435	0.0161880148377392	0.00482400000000006	-0.0773553564771123	-0.0138983383131747	0.955398405086315	0.925560891102864	0.986197797698466	0.085597223427333
386	ANKH_cd4nc	Mst452	outcome	ANKH	Wald ratio	1	0.000507835545818931	0.0176146963820769	0.977	-0.0340169693630518	0.0350326404546897	1.00050796451612	0.966555102673895	1.03565351244948	0.985877651702023
387	ANKRD55_cd4et	Mst452	outcome	ANKRD55	Wald ratio	1	0.000925601816003876	0.0199529352633337	0.963	-0.0381821513001301	0.0400333549321378	1.00092603031756	0.962537597447367	1.04084549094411	0.978187011051782
388	ANKRD55_cd4nc	Mst452	outcome	ANKRD55	Wald ratio	1	0.000417301422871862	0.00899564816305893	0.963	-0.0172141689767236	0.0180487718224674	1.00041738850522	0.982933148303979	1.01821263526469	0.978187011051782
389	ANKRD55_cd8nc	Mst452	outcome	ANKRD55	Wald ratio	1	0.00103256653746617	0.0222587433612607	0.963	-0.0425945704506048	0.0446597035255371	1.00103309981783	0.958299834388348	1.04567196087483	0.978187011051782
390	ANP32E_monoc	Mst452	outcome	ANP32E	Wald ratio	1	0.0122581058936327	0.0238184922606567	0.6068	-0.0344261389372544	0.0589423507245198	1.01233354440296	0.966159698633258	1.06071408957876	0.831147162230034
391	ANPEP_dc	Mst452	outcome	ANPEP	Wald ratio	1	-0.00917271907535769	0.0177936481289762	0.6062	-0.0440482694081511	0.0257028312574357	0.990869221976467	0.956907766986694	1.02603599733756	0.831147162230034
392	ANPEP_monoc	Mst452	outcome	ANPEP	Wald ratio	1	0.014103469250223	0.00948415425437906	0.137	-0.00448547308835992	0.032692411588806	1.01420339237429	0.995524571622015	1.03323267996047	0.472453625632381
393	ANPEP_mononc	Mst452	outcome	ANPEP	Wald ratio	1	0.018982759240233	0.0138791352688255	0.1714	-0.00822034588666488	0.046185864367131	1.01916407730292	0.991813348766138	1.04726904286668	0.520330018544243
394	ANTXR2_cd4nc	Mst452	outcome	ANTXR2	Wald ratio	1	0.0317638818380246	0.0226769426597675	0.1613	-0.0126829257751196	0.0762106894511689	1.03227373794964	0.987397163581312	1.07918992413915	0.510815901196452
395	ANXA1_dc	Mst452	outcome	ANXA1	Wald ratio	1	0.00487319773078741	0.0209890863847579	0.8164	-0.0362654115833381	0.0460118070449129	1.00488509107053	0.964384300748699	1.04708677388452	0.92431169550173
396	ANXA1_mononc	Mst452	outcome	ANXA1	Wald ratio	1	-0.0282952038822971	0.0199884891820929	0.1569	-0.0674726426791992	0.0108822349146051	0.972101356345651	0.934753292611931	1.01094166180313	0.507289328063241
397	ANXA11_cd4nc	Mst452	outcome	ANXA11	Wald ratio	1	0.00341713231332992	0.0130411053837285	0.7933	-0.0221434342387779	0.0289776988654377	1.00342297736583	0.978099931970127	1.02940163739471	0.918198643684657
398	ANXA11_cd8et	Mst452	outcome	ANXA11	Wald ratio	1	-0.00298239053533083	0.0149233459468465	0.841599999999999	-0.0322321485911499	0.0262673675204882	0.997022052373395	0.968281770736476	1.02661539539547	0.932830352303523
399	ANXA11_nk	Mst452	outcome	ANXA11	Wald ratio	1	0.00365050010016674	0.0139317275845237	0.7933	-0.0236556859654997	0.0309566861658332	1.00365717129091	0.976621916506491	1.03144082726203	0.918198643684657
400	ANXA2_cd4nc	Mst452	outcome	ANXA2	Wald ratio	1	0.0426298988239647	0.0171633891037338	0.0130000000000003	0.00898965618064642	0.076270141467283	1.04355160369584	1.00903018449394	1.07925408606316	0.154115942028989
401	ANXA2_nk	Mst452	outcome	ANXA2	Wald ratio	1	-0.000607023811839242	0.0158759652952582	0.9695	-0.0317239157905454	0.0305098681668669	0.999393160389841	0.968774008367652	1.03098006388189	0.982349808001982
402	ANXA2R_cd4nc	Mst452	outcome	ANXA2R	Wald ratio	1	-0.028403718680655	0.0160556154393918	0.07688	-0.059872724941863	0.00306528758055296	0.971995874686248	0.941884404348129	1.00306999037844	0.365376463834672
403	ANXA2R_cd8et	Mst452	outcome	ANXA2R	Wald ratio	1	0.0244870516705122	0.021675590888167	0.2586	-0.0179971064702951	0.0669712098113195	1.0247893217115	0.982163874274534	1.06926469339918	0.603867542106766
404	ANXA2R_nk	Mst452	outcome	ANXA2R	Wald ratio	1	-0.0291647676828214	0.0164858094659803	0.07688	-0.0614769542361427	0.00314741887049992	0.971256419612172	0.940374617141075	1.00315237719388	0.365376463834672
405	ANXA4_bin	Mst452	outcome	ANXA4	Wald ratio	1	0.0079315806534326	0.0137202034398584	0.5632	-0.0189600180886899	0.0348231793955551	1.00796311896701	0.981218592453291	1.03543660608538	0.815538325367322
406	ANXA4_bmem	Mst452	outcome	ANXA4	Wald ratio	1	0.00734178171281063	0.0126999576896694	0.5632	-0.0175501353589413	0.0322336987845626	1.00736879866923	0.982602971277478	1.03275883158888	0.815538325367322
407	ANXA4_mononc	Mst452	outcome	ANXA4	Wald ratio	1	-0.0110204636386557	0.0141352371703294	0.4356	-0.0387255284925013	0.01668460121519	0.989040039210303	0.962014718543215	1.01682456651226	0.741871330418488
408	ANXA5_bin	Mst452	outcome	ANXA5	Wald ratio	1	0.0130948867471413	0.0236009392481762	0.579000000000001	-0.033162954179284	0.0593527276735666	1.01318100024825	0.967380907982471	1.0611494715199	0.820408382403879
409	ANXA5_cd4et	Mst452	outcome	ANXA5	Wald ratio	1	0.0131196191208948	0.0236455144523525	0.579000000000001	-0.0332255892057162	0.0594648274475058	1.0132060589293	0.967320317951279	1.06126843280341	0.820408382403879
410	ANXA5_cd4nc	Mst452	outcome	ANXA5	Wald ratio	1	0.00496498889798298	0.0092916569446191	0.5931	-0.0132466587134704	0.0231766365094364	1.00497733487946	0.986840692142344	1.02344730174112	0.824954599557898
411	ANXA5_cd8et	Mst452	outcome	ANXA5	Wald ratio	1	0.00957980895374865	0.0179279954542061	0.5931	-0.0255590621364954	0.0447186800439927	1.0096258422027	0.974764805573556	1.04573363278511	0.824954599557898
412	ANXA5_cd8nc	Mst452	outcome	ANXA5	Wald ratio	1	0.00717854806808394	0.0134341903636866	0.5931	-0.0191524650447419	0.0335095611809098	1.00720437560869	0.981029778090909	1.03407733067945	0.824954599557898
413	ANXA5_dc	Mst452	outcome	ANXA5	Wald ratio	1	-0.0337607658037244	0.0206578791860651	0.1022	-0.074250209008412	0.00672867740096319	0.966802769256661	0.928439360884742	1.00675136580986	0.419015492253873
414	ANXA5_nk	Mst452	outcome	ANXA5	Wald ratio	1	0.00614693082236181	0.0115035851312566	0.5931	-0.0164000960349012	0.0286939576796248	1.00616586197124	0.983733653374184	1.0291095951876	0.824954599557898
415	ANXA6_bin	Mst452	outcome	ANXA6	Wald ratio	1	-0.00997086543558036	0.0156594599206373	0.5243	-0.0406634068800296	0.0207216760088688	0.990078678840021	0.960152256207274	1.02093786059071	0.791432736667282
416	ANXA6_bmem	Mst452	outcome	ANXA6	Wald ratio	1	0.00616563445300919	0.0191595024166836	0.7476	-0.0313869902836907	0.0437182591897091	1.00618468110188	0.969100468034655	1.04468798218339	0.899318823529412
417	ANXA6_cd4et	Mst452	outcome	ANXA6	Wald ratio	1	-0.0117732342943603	0.018490119213817	0.5243	-0.0480138679534416	0.024467399364721	0.988295799047691	0.953120569154175	1.02476918243627	0.791432736667282
418	ANXA6_cd4nc	Mst452	outcome	ANXA6	Wald ratio	1	-0.00635399188706266	0.00997908174915823	0.5243	-0.0259129921154128	0.0132050083412875	0.99366615203204	0.974419868131922	1.01329257949868	0.791432736667282
419	ANXA6_cd8et	Mst452	outcome	ANXA6	Wald ratio	1	-0.00919990133349516	0.0144486441158455	0.5243	-0.0375192438005524	0.019119441133562	0.990842288279556	0.9631758823779	1.01930338809903	0.791432736667282
420	ANXA6_cd8nc	Mst452	outcome	ANXA6	Wald ratio	1	-0.00885779655746956	0.0139113611624807	0.5243	-0.0361240644359318	0.0184084713209927	0.991181318147226	0.964520623352792	1.01857895171696	0.791432736667282
421	ANXA6_cd8s100b	Mst452	outcome	ANXA6	Wald ratio	1	-0.0123927107257728	0.0194630203538593	0.5243	-0.050540230619337	0.0257548091677913	0.987683762683541	0.950715680022328	1.0260893299307	0.791432736667282
422	ANXA6_nk	Mst452	outcome	ANXA6	Wald ratio	1	-0.00824290079848782	0.0129456540676097	0.5243	-0.0336163827710028	0.0171305811740271	0.991790978755789	0.966942369250223	1.01727815102786	0.791432736667282
423	ANXA6_plasma	Mst452	outcome	ANXA6	Wald ratio	1	0.00612826902282734	0.0150517343921892	0.6839	-0.0233731303858635	0.0356296684315182	1.00614708528083	0.976897905467469	1.03627201118287	0.865581683168317
424	AOAH_cd4nc	Mst452	outcome	AOAH	Wald ratio	1	0.00708503522518403	0.011392351060072	0.533999999999999	-0.0152439728525572	0.0294140433029252	1.00711019346784	0.984871628348973	1.0298509090846	0.796956759715379
426	AOAH_cd8nc	Mst452	outcome	AOAH	Wald ratio	1	0.0112989793619453	0.0181681439005755	0.533999999999999	-0.0243105826831826	0.0469085414070732	1.01136305392759	0.975982539404788	1.04802615369896	0.796956759715379
428	AOAH_monoc	Mst452	outcome	AOAH	Wald ratio	1	0.00149922820681738	0.0198517428851759	0.9398	-0.0374101878481273	0.0404086442617621	1.00150035261127	0.963280928168936	1.04123618245725	0.965794228356336
430	AP000442.1_cd4nc	Mst452	outcome	AP000442.1	Wald ratio	1	-0.0400387093422944	0.0180535276849021	0.0265700000000001	-0.0754236236047025	-0.00465379507988629	0.960752248344871	0.927350555521894	0.995357017045462	0.21561765873016
431	AP000487.5_cd4nc	Mst452	outcome	AP000487.5	Wald ratio	1	-0.0259572182140379	0.021167754354213	0.2201	-0.0674460167482954	0.0155315803202197	0.974376774295675	0.934778181619857	1.01565282219321	0.573642038216561
432	AP000783.1_cd4nc	Mst452	outcome	AP000783.1	Wald ratio	1	-0.0449192225370339	0.018844400395274	0.0171399999999999	-0.0818542473117708	-0.00798419776229692	0.95607470800331	0.921406246347074	0.992047591285049	0.173170197044335
433	AP000783.1_cd8et	Mst452	outcome	AP000783.1	Wald ratio	1	0.0445178883210288	0.0186439672680033	0.0169499999999998	0.0079757124757422	0.0810600641663153	1.04552367920639	1.00800760319785	1.08443603035672	0.171800247524755
434	AP000936.4_cd4nc	Mst452	outcome	AP000936.4	Wald ratio	1	-0.006669008739702	0.0151171181886334	0.6591	-0.0362985603894235	0.0229605429100194	0.993353179746613	0.96435233309037	1.02322616522382	0.855340941512125
435	AP000936.4_cd8nc	Mst452	outcome	AP000936.4	Wald ratio	1	-0.00205804872055703	0.0139483939597598	0.8827	-0.0293969008816861	0.0252808034405721	0.997944067609625	0.97103098491902	1.02560307296507	0.944883076118232
436	AP001055.6_cd4nc	Mst452	outcome	AP001055.6	Wald ratio	1	-0.00222807251148898	0.0154184225488231	0.885100000000001	-0.0324481807071823	0.0279920356842043	0.997774407799623	0.968072613369796	1.02838749398605	0.946420653594772
437	AP001055.6_cd8et	Mst452	outcome	AP001055.6	Wald ratio	1	-0.0307749490475914	0.0216196706432097	0.154600000000001	-0.0731495035082825	0.0115996054130997	0.969693779029892	0.929461861828777	1.01166714171484	0.50303420843278
438	AP001055.6_nk	Mst452	outcome	AP001055.6	Wald ratio	1	-0.0174824824309366	0.0217726452678334	0.422	-0.0601568671558901	0.0251919022940169	0.982669449494249	0.941616813246885	1.02551189972873	0.735868684715412
439	AP001462.6_cd4nc	Mst452	outcome	AP001462.6	Wald ratio	1	-0.0318518521060121	0.0195806084318255	0.103799999999999	-0.07022984463239	0.00652614042036584	0.968650074918465	0.932179538817792	1.00654748207571	0.422219791148682
440	AP001816.1_cd4nc	Mst452	outcome	AP001816.1	Wald ratio	1	0.00241511882587697	0.0212468993065026	0.9095	-0.0392288038148681	0.0440590414666221	1.00241803757458	0.961530682087637	1.04504405400066	0.954420782552918
441	AP003774.1_bin	Mst452	outcome	AP003774.1	Wald ratio	1	0.00680090596877043	0.0135527057472728	0.6158	-0.0197623972958842	0.033364209233425	1.00682408464531	0.980431598832875	1.03392703644863	0.833925424847385
442	AP003774.1_bmem	Mst452	outcome	AP003774.1	Wald ratio	1	0.00538348616492125	0.01359442804499	0.6921	-0.0212615928032592	0.0320285651331017	1.00539800316556	0.978962841436958	1.03254699972634	0.871115248499769
443	AP003774.1_cd4et	Mst452	outcome	AP003774.1	Wald ratio	1	-0.0029661337601134	0.0131468164764897	0.8215	-0.0287338940540332	0.0228016265338064	0.997038260868535	0.971674998561014	1.02306357074941	0.925910217570917
444	AP003774.1_cd4nc	Mst452	outcome	AP003774.1	Wald ratio	1	0.00349507214716011	0.00696490799806096	0.6158	-0.0101561475290394	0.0171462918233596	1.00350118703373	0.989895251983097	1.01729413325371	0.833925424847385
445	AP003774.1_cd8et	Mst452	outcome	AP003774.1	Wald ratio	1	-0.00178040102102309	0.00789128453770426	0.8215	-0.0172473187149234	0.0136865166728773	0.998221182952699	0.982900564867514	1.01378060580299	0.925910217570917
446	AP003774.1_cd8nc	Mst452	outcome	AP003774.1	Wald ratio	1	0.0051150534545618	0.0101931734785888	0.6158	-0.0148635665634723	0.0250936734725958	1.00512815767388	0.985246350979242	1.02541116985084	0.833925424847385
447	AP003774.1_cd8s100b	Mst452	outcome	AP003774.1	Wald ratio	1	0.00903458761172667	0.0180039406531928	0.6158	-0.0262531360685311	0.0443223112919845	1.00907552268268	0.974088481468758	1.04531921878595	0.833925424847385
448	AP003774.1_monoc	Mst452	outcome	AP003774.1	Wald ratio	1	-0.00920264730137184	0.0183388465513478	0.6158	-0.0451467865420135	0.0267414919392698	0.990839567462197	0.955857164567163	1.02710225422984	0.833925424847385
449	AP003774.1_nk	Mst452	outcome	AP003774.1	Wald ratio	1	0.0051992285776054	0.00794212690018271	0.5127	-0.0103673401467527	0.0207657973019635	1.00521276802122	0.989686215487828	1.02098290668303	0.781420905533818
450	AP1AR_mononc	Mst452	outcome	AP1AR	Wald ratio	1	-0.0160349952817359	0.0159355529606557	0.3143	-0.0472686790846212	0.0151986885211493	0.984092880845064	0.953831088695699	1.01531477596753	0.656110686049477
451	AP1G2_nk	Mst452	outcome	AP1G2	Wald ratio	1	-0.0397855023669884	0.0172314834545778	0.0209500000000001	-0.0735592099379609	-0.00601179479601596	0.960995548317018	0.929081133326628	0.994006239883955	0.190443458980043
452	AP1M1_cd4nc	Mst452	outcome	AP1M1	Wald ratio	1	-0.0128642234268413	0.0179915526104901	0.4746	-0.0481276665434018	0.0223992196897193	0.987218167020557	0.953012111548621	1.02265196578848	0.7642848791894
453	AP1S1_cd4nc	Mst452	outcome	AP1S1	Wald ratio	1	0.014330681065154	0.019889139839185	0.4712	-0.0246520330196486	0.0533133951499567	1.01443385754899	0.975649346725936	1.05476015004272	0.763822459470146
454	AP1S3_bin	Mst452	outcome	AP1S3	Wald ratio	1	-0.0321583220220387	0.0103878136301249	0.00196300000000008	-0.0525184367370835	-0.011798207306994	0.968353258296351	0.948836827439417	0.988271118632389	0.0544316610169514
455	AP1S3_bmem	Mst452	outcome	AP1S3	Wald ratio	1	-0.0465339979382376	0.015617392745091	0.00288599999999994	-0.077144087718616	-0.0159239081578592	0.954532107894661	0.925756453860663	0.984202206965075	0.0670389235127456
456	AP2A1_nk	Mst452	outcome	AP2A1	Wald ratio	1	-0.0115149468000884	0.0156897362568248	0.463	-0.0422668298634649	0.0192369362632882	0.988551096461872	0.958613959611708	1.01942315831892	0.757922753652191
457	AP2A2_cd4nc	Mst452	outcome	AP2A2	Wald ratio	1	0.015130462837056	0.0225850123149188	0.5029	-0.029136161300185	0.0593970869742969	1.01524550778533	0.971284204142355	1.06119654441248	0.77734731670446
458	AP2A2_cd8et	Mst452	outcome	AP2A2	Wald ratio	1	0.0200890152929926	0.0187000892661812	0.2827	-0.0165631596687226	0.0567411902547078	1.02029215758997	0.983573255267856	1.0583818554075	0.62981323169072
459	AP2A2_nk	Mst452	outcome	AP2A2	Wald ratio	1	0.00896431294712674	0.0134091378109862	0.503799999999999	-0.0173175971624062	0.0352462230566597	1.00900461273038	0.982831490569031	1.03587473364507	0.777631569033718
460	APBB3_monoc	Mst452	outcome	APBB3	Wald ratio	1	-0.00598926562760259	0.017109666799778	0.7263	-0.0395242125551675	0.0275456812999624	0.9940286342702	0.961246679470575	1.02792857114814	0.88788429998509
461	APMAP_cd8et	Mst452	outcome	APMAP	Wald ratio	1	-0.0129519629004205	0.0143664489676198	0.3673	-0.0411102028769553	0.0152062770761142	0.987131552818073	0.959723359844485	1.01532248076875	0.695687543332563
462	APMAP_nk	Mst452	outcome	APMAP	Wald ratio	1	0.00134958535898806	0.0172390128484498	0.9376	-0.0324388798239735	0.0351380505419496	1.00135049645913	0.968081617341983	1.03576268653053	0.964997660067004
463	APOBEC3A_monoc	Mst452	outcome	APOBEC3A	Wald ratio	1	0.0169748410703998	0.0161525188958211	0.2933	-0.0146840959654096	0.0486337781062092	1.01711973235959	0.985423189599283	1.04983580747266	0.641667290719446
464	APOBEC3A_mononc	Mst452	outcome	APOBEC3A	Wald ratio	1	0.018219918405076	0.0173372802194594	0.2933	-0.0157611508250644	0.0522009876352163	1.01838691379074	0.984362406127651	1.05358747929037	0.641667290719446
465	APOBEC3B_monoc	Mst452	outcome	APOBEC3B	Wald ratio	1	-0.0177900594208536	0.0169282451459412	0.2933	-0.0509694199068984	0.0153893010651912	0.982367249460161	0.950307730586972	1.01550832614594	0.641667290719446
467	APOBEC3G_cd8et	Mst452	outcome	APOBEC3G	Wald ratio	1	-0.0244570581405522	0.0152383097268415	0.108499999999999	-0.0543241452051616	0.00541002892405715	0.975839592385314	0.947125050695282	1.00542468955676	0.426902356902353
468	APOBEC3G_nk	Mst452	outcome	APOBEC3G	Wald ratio	1	-0.0204259591222452	0.0127266775007776	0.108499999999999	-0.0453702470237694	0.00451832877927895	0.979781237651822	0.955643592128068	1.00452855181798	0.426902356902353
469	APOBEC3G_plasma	Mst452	outcome	APOBEC3G	Wald ratio	1	0.00405169850433832	0.0209573487975951	0.846700000000001	-0.037024705138948	0.0451281021476246	1.00405991773158	0.963652327890313	1.04616186690716	0.932849395973156
470	APOBEC3H_cd8et	Mst452	outcome	APOBEC3H	Wald ratio	1	-0.0250549610005929	0.0129939500226363	0.0538299999999994	-0.0505231030449599	0.00041318104377424	0.975256309492717	0.950731963615298	1.00041326641482	0.310540239605352
471	APOBEC3H_nk	Mst452	outcome	APOBEC3H	Wald ratio	1	-0.0265058730027602	0.0125697360659363	0.0349700000000005	-0.0511425556919953	-0.00186919031352509	0.973842324440081	0.950143212554343	0.998132555534745	0.251587159190857
472	APOM_cd8s100b	Mst452	outcome	APOM	Wald ratio	1	0.0164257026354456	0.0211510287684579	0.437400000000001	-0.025030313750732	0.0578817190216231	1.0165613461513	0.975280347174886	1.05958965899641	0.744317037653424
474	APOM_nkr	Mst452	outcome	APOM	Wald ratio	1	0.050350961894154	0.0226066983626967	0.0259299999999997	0.00604183310326856	0.0946600906850395	1.05164011722362	1.00606012179074	1.09928513435715	0.212959236947789
476	AQP8_cd4nc	Mst452	outcome	AQP8	Wald ratio	1	-0.0182610698903158	0.0213692090846819	0.392799999999999	-0.0601447196962924	0.0236225799156608	0.981904653153212	0.941628251568553	1.02390380309627	0.714819230834637
477	ARC_cd4nc	Mst452	outcome	ARC	Wald ratio	1	-0.0153345492739194	0.020717749831622	0.4592	-0.0559413389438985	0.0252722403960596	0.98478242624124	0.945594603841581	1.0255942907179	0.755178126256534
478	ARFIP1_cd4nc	Mst452	outcome	ARFIP1	Wald ratio	1	0.0263219198291392	0.019348510104425	0.1737	-0.0116011599755337	0.0642449996338122	1.026671401163	0.988465874006458	1.06635362300743	0.522594415870689
479	ARHGAP11A_cd4nc	Mst452	outcome	ARHGAP11A	Wald ratio	1	0.0234078128321315	0.0191260087539475	0.221	-0.0140791643256056	0.0608947899898686	1.0236839258747	0.986019483605639	1.06278709246415	0.574445503654274
480	ARHGAP11A_cd8et	Mst452	outcome	ARHGAP11A	Wald ratio	1	0.0267269059198088	0.021837966676088	0.221	-0.0160755087653238	0.0695293206049413	1.02708727300563	0.984053012621893	1.07200349253488	0.574445503654274
481	ARHGAP15_cd4et	Mst452	outcome	ARHGAP15	Wald ratio	1	0.0308467167678015	0.00904803965876657	0.000651499999999983	0.013112559036619	0.048580874498984	1.03132740657166	1.01319890563439	1.04978026884056	0.0257452657004834
482	ARHGAP15_cd4nc	Mst452	outcome	ARHGAP15	Wald ratio	1	0.0304773137106341	0.00869334384592456	0.000455199999999993	0.013438359772622	0.0475162676486463	1.03094650143283	1.01352906036297	1.048663260268	0.0206863111111108
483	ARHGAP15_cd8et	Mst452	outcome	ARHGAP15	Wald ratio	1	0.052701750315154	0.015032638411693	0.000455199999999993	0.0232377790282357	0.0821657216020723	1.05411520870262	1.02350987980008	1.08563570821144	0.0206863111111108
484	ARHGAP15_cd8nc	Mst452	outcome	ARHGAP15	Wald ratio	1	0.0347391183013952	0.0101992377616008	0.000659099999999989	0.0147486122886576	0.0547296243141329	1.03534956980957	1.0148579097384	1.05625499039683	0.0257963540669852
485	ARHGAP15_cd8s100b	Mst452	outcome	ARHGAP15	Wald ratio	1	0.0421265823316882	0.0120161792715752	0.000455199999999994	0.0185748709594008	0.0656782937039756	1.04302649912114	1.01874845698863	1.0678831171776	0.0206863111111108
486	ARHGAP15_nk	Mst452	outcome	ARHGAP15	Wald ratio	1	-0.0192755679017713	0.0214119212374793	0.368	-0.0612429335272308	0.0226917977236882	0.980909017955506	0.940594710027763	1.02295121506481	0.695687543332563
487	ARHGAP21_cd4nc	Mst452	outcome	ARHGAP21	Wald ratio	1	0.00374439745638285	0.0191777983298089	0.8452	-0.0338440872700427	0.0413328821828084	1.00375141647046	0.966722217188191	1.04219897727904	0.932849395973156
488	ARHGAP24_bin	Mst452	outcome	ARHGAP24	Wald ratio	1	-0.00332846237368448	0.0067725786191912	0.6231	-0.0166027164672992	0.00994579171993027	0.996677070816494	0.983534349028221	1.00999541548583	0.835128087681989
489	ARHGAP24_bmem	Mst452	outcome	ARHGAP24	Wald ratio	1	-0.00459185787905743	0.0084693743037423	0.5877	-0.0211918315143923	0.0120081157562775	0.995418668582165	0.979031137528713	1.01208050263144	0.823041602465331
490	ARHGAP44_cd4nc	Mst452	outcome	ARHGAP44	Wald ratio	1	0.030311470682921	0.0206168496587462	0.141499999999999	-0.0100975546482217	0.0707204960140636	1.03077554032037	0.989953254496869	1.07328119756801	0.480278008298752
491	ARHGAP5_cd4nc	Mst452	outcome	ARHGAP5	Wald ratio	1	-0.0083992830125353	0.0124557011083677	0.500099999999999	-0.0328124571849359	0.0160138911598653	0.991635892413348	0.967720031510526	1.01614280071015	0.7767197875166
492	ARHGEF10_cd4et	Mst452	outcome	ARHGEF10	Wald ratio	1	0.0159604243414391	0.0125899222525994	0.204899999999999	-0.00871582327365582	0.040636671956534	1.01608847223992	0.991322049403622	1.04147364021609	0.559598133955348
493	ARHGEF10_cd4nc	Mst452	outcome	ARHGEF10	Wald ratio	1	-0.0102439847097991	0.0079295401733202	0.1964	-0.0257858834495067	0.00529791402990851	0.989808306193508	0.974543733213388	1.00531197279285	0.55018904109589
494	ARHGEF10_cd8nc	Mst452	outcome	ARHGEF10	Wald ratio	1	-0.027566433931523	0.0194877538503783	0.1572	-0.0657624314782645	0.0106295636152185	0.97281005281024	0.936353285936344	1.01068625812779	0.507779794790844
495	ARHGEF10_nk	Mst452	outcome	ARHGEF10	Wald ratio	1	-0.0263195225626369	0.0182923672984992	0.150199999999999	-0.0621725624676954	0.00953351734242153	0.974023817295962	0.939720712273819	1.00957910607738	0.494619967793878
496	ARHGEF26_cd4nc	Mst452	outcome	ARHGEF26	Wald ratio	1	-0.00696560799276128	0.0193887228531282	0.7194	-0.0449675047848926	0.03103628879937	0.993058595624351	0.956028547681657	1.0315229359362	0.883690483338337
497	ARHGEF26_cd8et	Mst452	outcome	ARHGEF26	Wald ratio	1	0.0137622372937766	0.021967552406638	0.531	-0.0292941654232339	0.0568186400107872	1.0138573728063	0.971130749357012	1.05846382999845	0.79523617722446
498	ARHGEF3_bin	Mst452	outcome	ARHGEF3	Wald ratio	1	0.0262884876541316	0.0148775580322094	0.0772300000000007	-0.00287152608899882	0.055448501397262	1.02663707787879	0.9971325927986	1.05701458089675	0.365376463834672
499	ARHGEF3_bmem	Mst452	outcome	ARHGEF3	Wald ratio	1	0.0310188555390497	0.0175273242573595	0.0767700000000009	-0.00333470000537491	0.0653724110834742	1.03150495328508	0.996670853931402	1.06755652024404	0.365376463834672
500	ARHGEF3_cd4et	Mst452	outcome	ARHGEF3	Wald ratio	1	0.0259919361697039	0.0147231434441391	0.0775000000000007	-0.00286542498080872	0.0548492973202165	1.02633267226758	0.997138676430987	1.05638140317066	0.365376463834672
501	ARHGEF3_cd4nc	Mst452	outcome	ARHGEF3	Wald ratio	1	0.012480695255583	0.00708208191983942	0.0780200000000006	-0.00140018530730229	0.0263615758184682	1.0125589041611	0.99860079449479	1.02671211564041	0.36573272206304
502	ARHGEF3_cd8et	Mst452	outcome	ARHGEF3	Wald ratio	1	0.0218902196265634	0.0122832608725249	0.0747300000000007	-0.00218497168358527	0.0459654109367122	1.02213156832571	0.997817413629447	1.04703819426022	0.362236374407576
503	ARHGEF3_cd8nc	Mst452	outcome	ARHGEF3	Wald ratio	1	0.017187378098353	0.0097252839410852	0.0771800000000007	-0.00187417842617394	0.03624893462288	1.01733593093887	0.998127576749537	1.03691393814577	0.365376463834672
504	ARHGEF3_cd8s100b	Mst452	outcome	ARHGEF3	Wald ratio	1	0.0366974921547017	0.0207873102452297	0.0775000000000008	-0.00404563592594851	0.0774406202353519	1.03737915803372	0.995962536634292	1.08051806964492	0.365376463834672
505	ARHGEF3_nk	Mst452	outcome	ARHGEF3	Wald ratio	1	0.0213391709473659	0.0120875825789108	0.0775000000000007	-0.00235249090729922	0.045030832802031	1.02156847923402	0.997650274030846	1.04606011237585	0.365376463834672
506	ARHGEF35_cd4nc	Mst452	outcome	ARHGEF35	Wald ratio	1	0.0348234716686603	0.0188373593970233	0.0645100000000002	-0.00209775274950533	0.071744696086826	1.0354369087157	0.99790444599605	1.07438101536925	0.341990797148413
507	ARHGEF5_cd4nc	Mst452	outcome	ARHGEF5	Wald ratio	1	-0.0345176108273437	0.0186719074671245	0.0645100000000002	-0.0711145494629076	0.00207932780822023	0.966071326221354	0.931355199779022	1.00208149110943	0.341990797148413
508	ARID5B_cd4nc	Mst452	outcome	ARID5B	Wald ratio	1	0.0146776962930692	0.0222308589150035	0.5091	-0.0288947871803376	0.058250179766476	1.01478594263119	0.971518675308749	1.05998014812695	0.779273577844311
509	ARL11_bin	Mst452	outcome	ARL11	Wald ratio	1	-0.0059756283025638	0.0120032188090239	0.6186	-0.0295019371682506	0.017550680563123	0.994042190254217	0.970928996786546	1.01770559873662	0.834158024691358
510	ARL14EP_bin	Mst452	outcome	ARL14EP	Wald ratio	1	0.0185712535667174	0.0162807552041719	0.254	-0.0133390266334595	0.0504815337668943	1.01874477178208	0.986749543929901	1.05177744080828	0.599630591630592
511	ARL14EP_bmem	Mst452	outcome	ARL14EP	Wald ratio	1	0.0194993843287264	0.0158016703171813	0.2172	-0.011471889492949	0.0504706581504018	1.01969073906617	0.988593661726421	1.0517660021424	0.570606157793457
512	ARL14EP_cd4et	Mst452	outcome	ARL14EP	Wald ratio	1	0.0220377171527034	0.0170777556131905	0.1969	-0.01143468384915	0.0555101181545568	1.02228234132248	0.988630443674306	1.05707971271422	0.551212183436003
514	ARL14EP_cd8et	Mst452	outcome	ARL14EP	Wald ratio	1	0.0267767388967682	0.0188929986086878	0.1564	-0.0102535383762599	0.0638070161697963	1.02713845709736	0.989798849940261	1.06588668001788	0.506674059405944
515	ARL14EP_cd8nc	Mst452	outcome	ARL14EP	Wald ratio	1	0.0197761775804456	0.0172314136062854	0.2511	-0.0139973930878738	0.0535497482487649	1.01997302164674	0.986100114935858	1.05500947533593	0.595879895561358
516	ARL16_bin	Mst452	outcome	ARL16	Wald ratio	1	0.00306570100181074	0.0134425501478573	0.8196	-0.0232816972879896	0.029413099291611	1.00307040506899	0.976987230352835	1.02984993689415	0.92575642087821
517	ARL16_bmem	Mst452	outcome	ARL16	Wald ratio	1	0.00345738135380488	0.0151599983825357	0.8196	-0.0262562154759651	0.0331709781835749	1.00346336499064	0.974085481858066	1.03372726894317	0.92575642087821
518	ARL16_cd4et	Mst452	outcome	ARL16	Wald ratio	1	0.00654718705097515	0.0126268385756173	0.6041	-0.0182014165572348	0.0312957906591851	1.00656866673169	0.981963228785639	1.03179065279153	0.829673942243116
519	ARL16_cd4nc	Mst452	outcome	ARL16	Wald ratio	1	0.00157222320437206	0.00689391733111389	0.8196	-0.0119398547646112	0.0150843011733553	1.00157345979526	0.988131142454867	1.0151986434453	0.92575642087821
520	ARL16_cd8et	Mst452	outcome	ARL16	Wald ratio	1	0.00367100169073224	0.00940510992291988	0.6963	-0.0147630137581907	0.0221050171396552	1.00367774807024	0.98534542524474	1.02235114322587	0.872641948827946
521	ARL16_cd8nc	Mst452	outcome	ARL16	Wald ratio	1	0.00464391681366513	0.0118157891916307	0.6943	-0.018515030001931	0.0278028636292613	1.0046547165065	0.981655320199554	1.02819297021034	0.871863699155796
522	ARL16_cd8s100b	Mst452	outcome	ARL16	Wald ratio	1	0.00426736395504875	0.0187116271061723	0.8196	-0.032407425173049	0.0409421530831465	1.00427648211817	0.968112068490236	1.04179183935648	0.92575642087821
523	ARL16_nk	Mst452	outcome	ARL16	Wald ratio	1	0.00241814968510926	0.0106031535325549	0.8196	-0.0183640312386983	0.0232003306089168	1.00242107576715	0.981803560130567	1.02347155169059	0.92575642087821
524	ARL17A_bmem	Mst452	outcome	ARL17A	Wald ratio	1	0.0147336227664489	0.0206949437161625	0.4765	-0.0258284669172297	0.0552957124501275	1.01484269761723	0.974502234645363	1.05685309308892	0.7642848791894
526	ARL17B_bin	Mst452	outcome	ARL17B	Wald ratio	1	-0.0605505434583254	0.014060886534116	1.66000000000002e-05	-0.0881098810651927	-0.0329912058514581	0.941246193978333	0.915660257470906	0.967547068304258	0.001718835443038
528	ARL17B_cd8et	Mst452	outcome	ARL17B	Wald ratio	1	0.00976366553651869	0.0285875030055941	0.7327	-0.0462678403544458	0.0657951714274832	1.00981148562528	0.95478619766661	1.06800793621945	0.890155034155034
529	ARL17B_cd8nc	Mst452	outcome	ARL17B	Wald ratio	1	0.00940577419986937	0.0275396158546188	0.7327	-0.0445718728751835	0.0633834212749223	1.00945014750667	0.956406857912578	1.06543527147563	0.890155034155034
530	ARL6IP4_cd4nc	Mst452	outcome	ARL6IP4	Wald ratio	1	-0.00169449716201534	0.0170860772108607	0.921	-0.0351832084953023	0.0317942141712716	0.998306937687737	0.965428525346652	1.03230504969554	0.957156650997332
531	ARNTL_cd4nc	Mst452	outcome	ARNTL	Wald ratio	1	-0.0706658279752337	0.0149804263553205	2.39099999999986e-06	-0.100027463631662	-0.0413041923188056	0.931773212648484	0.904812568255631	0.959537201702519	0.000639095483870965
532	ARPC3_cd4nc	Mst452	outcome	ARPC3	Wald ratio	1	-0.0168472451679104	0.0176419091223799	0.3396	-0.051425387047775	0.0177308967119542	0.983293876054316	0.949874520260445	1.01788902224771	0.673705354979406
533	ARPC3_cd8et	Mst452	outcome	ARPC3	Wald ratio	1	-0.010390970117586	0.0223776539836066	0.6424	-0.0542511719254549	0.0334692316902828	0.989662829507728	0.947194168038352	1.03403562770837	0.845894495307181
534	ARPC4_cd4nc	Mst452	outcome	ARPC4	Wald ratio	1	0.0092718956181582	0.021969532260717	0.673	-0.0337883876128472	0.0523321788491636	1.00931501279864	0.966776064783924	1.05372570977789	0.860312548835756
535	ARPC4_cd8et	Mst452	outcome	ARPC4	Wald ratio	1	0.0137459763088171	0.0183176379575638	0.453	-0.022156594088008	0.0496485467056422	1.01384088662085	0.978087060407184	1.05090168860453	0.751783323189288
536	ARPC5_cd4et	Mst452	outcome	ARPC5	Wald ratio	1	0.00530517592924516	0.0119470095604712	0.657	-0.0181109628092784	0.0287213146677687	1.00531927329371	0.982052055057312	1.02913774891169	0.854679281284783
537	ARPC5_cd4nc	Mst452	outcome	ARPC5	Wald ratio	1	0.00853786224347616	0.0115273803077476	0.458899999999999	-0.014055803159709	0.0311315276466614	1.00857441373914	0.986042518439432	1.03162118166991	0.755178126256534
538	ARPC5_cd8et	Mst452	outcome	ARPC5	Wald ratio	1	0.00612246725097416	0.0138522033421069	0.6585	-0.0210278512995553	0.0332727858015037	1.00614124786192	0.979191692428531	1.03383251561137	0.855004761904762
539	ARPC5_cd8nc	Mst452	outcome	ARPC5	Wald ratio	1	0.0171250313600734	0.0162280415733184	0.2913	-0.0146819301236308	0.0489319928437775	1.01727250533905	0.985425323872308	1.05014893066913	0.641408882907133
540	ARPC5_monoc	Mst452	outcome	ARPC5	Wald ratio	1	0.0182944863312133	0.0173362418148683	0.2913	-0.0156845476259286	0.0522735202883553	1.01846285562229	0.984437814325288	1.05366390155708	0.641408882907133
541	ARPC5_nk	Mst452	outcome	ARPC5	Wald ratio	1	0.00581161892348984	0.0131489028483098	0.6585	-0.0199602306591973	0.031583468506177	1.00582853914282	0.980237655937	1.03208751880391	0.855004761904762
542	ARRDC4_cd4nc	Mst452	outcome	ARRDC4	Wald ratio	1	-0.00731897593010901	0.0233361358440071	0.7538	-0.0530578021843629	0.0384198503241449	0.992707742550514	0.948325195630253	1.03916743608694	0.901845299020326
543	ARRDC4_monoc	Mst452	outcome	ARRDC4	Wald ratio	1	0.00558219438623989	0.0207587034353404	0.788	-0.0351048643470274	0.0462692531195071	1.00559780386485	0.965504163985074	1.04735637696685	0.916513578842599
544	ARRDC5_cd4nc	Mst452	outcome	ARRDC5	Wald ratio	1	-0.0146888954299712	0.0162658934499789	0.366500000000001	-0.0465700465919298	0.0171922557319875	0.985418460106956	0.954497698917468	1.01734089314293	0.695687543332563
545	ARSA_bin	Mst452	outcome	ARSA	Wald ratio	1	-0.00270897789255625	0.0255617590433854	0.9156	-0.0528100256175916	0.0473920698324791	0.997294688076964	0.948560197504185	1.04853302666871	0.954437563710499
547	ARSA_cd8et	Mst452	outcome	ARSA	Wald ratio	1	-0.00147320608191243	0.0139010875616857	0.9156	-0.0287193377028164	0.0257729255389916	0.998527878553472	0.971689142706505	1.02610791911427	0.954437563710499
548	ARSA_cd8nc	Mst452	outcome	ARSA	Wald ratio	1	0.00653144639914655	0.016862042428613	0.6985	-0.0265181567609349	0.039581049559228	1.00655282280946	0.973830362069938	1.0403748173883	0.874595132404715
549	ARSA_nk	Mst452	outcome	ARSA	Wald ratio	1	-0.00163254865658306	0.0154046348996966	0.9156	-0.0318256330599884	0.0285605357468223	0.998368783226089	0.968675472332306	1.02897229855574	0.954437563710499
550	ARSG_cd4nc	Mst452	outcome	ARSG	Wald ratio	1	0.00794806313904723	0.0299913010302854	0.791	-0.0508348868803122	0.0667310131584066	1.00797973284154	0.950435586962415	1.06900789044159	0.917394016730469
551	ASAH1_cd8et	Mst452	outcome	ASAH1	Wald ratio	1	-0.0149345127133903	0.02075525220484	0.4718	-0.0556148070348766	0.0257457816080961	0.985176454023408	0.94590342106933	1.02608006688983	0.763822459470146
552	ASB15_cd4nc	Mst452	outcome	ASB15	Wald ratio	1	0.00517658975197193	0.0142813853103382	0.717	-0.0228149254562909	0.0331681049602347	1.00519001144224	0.977443366919462	1.03372429881812	0.882342607910964
553	ASB16-AS1_cd4nc	Mst452	outcome	ASB16-AS1	Wald ratio	1	0.0455979640147796	0.010895641149664	2.85200000000003e-05	0.0242425073614381	0.0669534206681211	1.04665353397404	1.02453874595456	1.06924567226562	0.00253580000000003
554	ASB8_cd4nc	Mst452	outcome	ASB8	Wald ratio	1	0.0219915734592118	0.023428429907797	0.3479	-0.0239281491600704	0.0679112960784939	1.02223517052779	0.976355859226286	1.07027036708937	0.682615015591269
555	ASCL2_bmem	Mst452	outcome	ASCL2	Wald ratio	1	-0.0496382987731924	0.0210575623582575	0.0184100000000001	-0.0909111209953771	-0.00836547655100769	0.95157354758165	0.913098862610902	0.991669416680659	0.178006855791963
556	ASCL2_nk	Mst452	outcome	ASCL2	Wald ratio	1	-0.028115752051567	0.0119272661776821	0.0184100000000001	-0.051493193759824	-0.00473831034331001	0.972275817366909	0.949810114575961	0.995272897739698	0.178006855791963
557	ASL_cd4nc	Mst452	outcome	ASL	Wald ratio	1	-0.0199194882630483	0.017017937741878	0.2418	-0.0532746462371292	0.0134356697110327	0.980277593981479	0.948119579245643	1.01352633391104	0.593460593347318
558	ASL_cd8nc	Mst452	outcome	ASL	Wald ratio	1	0.0173482100217994	0.0219061709032692	0.4284	-0.0255878849486082	0.0602843049922069	1.01749956419181	0.974736710515602	1.06213847489429	0.740087011615628
559	ASNSD1_cd4nc	Mst452	outcome	ASNSD1	Wald ratio	1	0.00841629077728598	0.014870012056976	0.5714	-0.0207289328543871	0.037561514408959	1.00845180732178	0.979484434637597	1.03827586404355	0.818143082036031
560	ASNSD1_cd8et	Mst452	outcome	ASNSD1	Wald ratio	1	0.00981234115398761	0.0166609558080716	0.5559	-0.0228431322298328	0.042467814537808	1.00986064001917	0.977415796784595	1.04338247408608	0.811286708296164
561	ASNSD1_nk	Mst452	outcome	ASNSD1	Wald ratio	1	0.011643130721123	0.0197695619595735	0.5559	-0.0271052107196411	0.0503914721618871	1.01171117579709	0.973258838874668	1.05168272030925	0.811286708296164
562	ASPH_bin	Mst452	outcome	ASPH	Wald ratio	1	-0.0122385241092115	0.0199907867880894	0.5404	-0.0514204662138668	0.0269434179954438	0.987836062042101	0.949879194446694	1.02730967387833	0.801681537903518
564	ATF4_cd4nc	Mst452	outcome	ATF4	Wald ratio	1	-0.0438623585249493	0.0168826847759198	0.009375	-0.0769524206857521	-0.0107722963641464	0.957085683092555	0.925933907858826	0.989285517039737	0.123689516129032
565	ATF5_cd4nc	Mst452	outcome	ATF5	Wald ratio	1	0.0138045965001308	0.0187549598361104	0.4617	-0.0229551247786457	0.0505643177789073	1.01390031990956	0.977306339627571	1.05186451476869	0.756551682692308
566	ATF6_cd4nc	Mst452	outcome	ATF6	Wald ratio	1	-0.0180501560653034	0.00843783230628234	0.0324199999999996	-0.0345883073856168	-0.00151200474499001	0.98211177226078	0.9660030307177	0.998489137758288	0.24374595588235
567	ATF7IP2_cd4et	Mst452	outcome	ATF7IP2	Wald ratio	1	0.00114778438583001	0.0213370153296985	0.9571	-0.040672765660379	0.042968334432039	1.00114844334242	0.960143270395254	1.04390483848763	0.974636093842901
568	ATF7IP2_cd4nc	Mst452	outcome	ATF7IP2	Wald ratio	1	0.000985902529374822	0.0131863107678991	0.9404	-0.0248592665757075	0.0268310716344571	1.00098638869103	0.975447180390896	1.02719426585782	0.965794228356336
569	ATF7IP2_cd8nc	Mst452	outcome	ATF7IP2	Wald ratio	1	0.00124831545470174	0.0166960475621322	0.9404	-0.0314759377670773	0.0339725686764808	1.00124909492475	0.969014272820355	1.03455622709231	0.965794228356336
570	ATG10_bin	Mst452	outcome	ATG10	Wald ratio	1	0.0252826988469592	0.0210987945230684	0.2308	-0.0160709384182548	0.0666363361121732	1.02560501690153	0.984057510095972	1.06890668472313	0.582878666255017
572	ATG10_cd8et	Mst452	outcome	ATG10	Wald ratio	1	-0.00572931769659558	0.0207146103457853	0.7821	-0.0463299539743347	0.0348713185811435	0.994287063544663	0.954726894281446	1.0354864523601	0.915633385557613
573	ATG10_cd8nc	Mst452	outcome	ATG10	Wald ratio	1	0.0360833302173123	0.021461259321793	0.0926999999999992	-0.00598073805340195	0.0781473984880265	1.03674223484722	0.994037110959279	1.08128202626032	0.397008376963347
574	ATG10_nk	Mst452	outcome	ATG10	Wald ratio	1	0.0216710089874323	0.0165690464591617	0.1909	-0.0108043220725247	0.0541463400473892	1.02190753076795	0.989253834977588	1.05563907312415	0.544098257839721
575	ATG5_cd4sox4	Mst452	outcome	ATG5	Wald ratio	1	-0.0134316659466325	0.0178750472797171	0.4524	-0.048466758614878	0.021603426721613	0.98665813636391	0.952689007481684	1.02183847027522	0.751397360406091
576	ATHL1_cd4et	Mst452	outcome	ATHL1	Wald ratio	1	0.0699283052774746	0.0220066490653889	0.00148500000000002	0.0267952731093123	0.113061337445637	1.07243129083411	1.02715749447625	1.11970061041764	0.0432288256227764
577	ATHL1_cd4nc	Mst452	outcome	ATHL1	Wald ratio	1	-0.021507169426613	0.00776779726133413	0.0056270000000001	-0.0367320520588279	-0.0062822867943981	0.978722460565138	0.963934384982661	0.993737405510137	0.0960936534446781
578	ATHL1_cd8et	Mst452	outcome	ATHL1	Wald ratio	1	-0.0254205686868696	0.0091812092940079	0.0056270000000001	-0.0434157389031251	-0.00742539847061411	0.974899813462692	0.957513231807107	0.992602101691957	0.0960936534446781
579	ATHL1_cd8nc	Mst452	outcome	ATHL1	Wald ratio	1	-0.0312038667422799	0.0112699772720342	0.0056270000000001	-0.0532930221954669	-0.0091147112890929	0.969277949394356	0.948102156799833	0.990926701773634	0.0960936534446781
580	ATHL1_cd8s100b	Mst452	outcome	ATHL1	Wald ratio	1	-0.0448843662911577	0.0162109969302492	0.0056270000000001	-0.0766579202744462	-0.0131108123078693	0.95610803375921	0.926206635932827	0.986974760009385	0.0960936534446781
581	ATHL1_nk	Mst452	outcome	ATHL1	Wald ratio	1	0.0214625356016581	0.00856242363380573	0.0121900000000001	0.00468018527939889	0.0382448859239174	1.02169451245016	1.00469115445243	1.0389856346846	0.148727272727269
582	ATIC_cd4nc	Mst452	outcome	ATIC	Wald ratio	1	0.0272251374482347	0.0213952118999482	0.2032	-0.0147094778756637	0.0691597527721331	1.02759912776799	0.985398177993745	1.07160738772568	0.559598133955348
583	ATIC_nk	Mst452	outcome	ATIC	Wald ratio	1	-0.0176749955301061	0.0214209626947632	0.4093	-0.0596600824118419	0.0243100913516297	0.982480290961399	0.942084710326888	1.02460799071101	0.728951447855432
584	ATM_cd4nc	Mst452	outcome	ATM	Wald ratio	1	0.0113689817862107	0.0137081172567905	0.4069	-0.0154989280370986	0.03823689160952	1.01143385427125	0.984620562227882	1.03897732873998	0.726099912739965
585	ATM_cd8nc	Mst452	outcome	ATM	Wald ratio	1	0.0136410725227155	0.0201115428074394	0.4976	-0.0257775513798657	0.0530596964252967	1.0137345364517	0.97455185321347	1.05449259267875	0.77530819047619
586	ATM_nk	Mst452	outcome	ATM	Wald ratio	1	-0.0162507180877236	0.0173124860927185	0.3479	-0.0501831908294518	0.0176817546540047	0.983880612463844	0.951055183953563	1.01783900231545	0.682615015591269
587	ATP10A_cd4nc	Mst452	outcome	ATP10A	Wald ratio	1	0.0129008409490755	0.0127284365889787	0.3108	-0.0120468947653228	0.0378485766634738	1.01298441580628	0.98802537855726	1.03857395663741	0.654147919876733
588	ATP13A4_cd8et	Mst452	outcome	ATP13A4	Wald ratio	1	-0.0253303657366116	0.0192883601662682	0.1891	-0.0631355516624972	0.012474820189274	0.974987756268363	0.938816206966087	1.01255295532788	0.542559803577692
589	ATP1B2_cd4nc	Mst452	outcome	ATP1B2	Wald ratio	1	0.0460802512169061	0.0106310722519755	1.46100000000004e-05	0.0252433496030341	0.066917152830778	1.04715844332441	1.02556466091354	1.06920689374071	0.0015724973684211
590	ATP1B3_cd4nc	Mst452	outcome	ATP1B3	Wald ratio	1	-0.0530691074098353	0.0192883808972773	0.00593499999999985	-0.0908743339684988	-0.0152638808511719	0.948314474660697	0.913132453421153	0.984852021721125	0.0976826961770599
591	ATP5D_cd4nc	Mst452	outcome	ATP5D	Wald ratio	1	0.00296089780095281	0.0223915195070352	0.8948	-0.0409264804328362	0.0468482760347418	1.00296528558837	0.959899698764046	1.04796299591572	0.950089494163424
592	ATP5D_cd8nc	Mst452	outcome	ATP5D	Wald ratio	1	0.0093972508457393	0.0230653018726155	0.6837	-0.0358107408245871	0.0546052425160657	1.00944154364226	0.96482287778697	1.05612361967213	0.865581683168317
593	ATP5D_nk	Mst452	outcome	ATP5D	Wald ratio	1	0.00283038141369183	0.0214045012349417	0.8948	-0.0391224410067938	0.0447832038341775	1.0028343907249	0.961632958630147	1.04580110965953	0.950089494163424
594	ATP5G1_cd8et	Mst452	outcome	ATP5G1	Wald ratio	1	0.0263887375093447	0.0128548691375577	0.0400899999999998	0.00119319399973159	0.0515842810189578	1.02674000325625	1.0011939061389	1.05293792523381	0.267703020408162
595	ATP5G1_nk	Mst452	outcome	ATP5G1	Wald ratio	1	0.0311225216342639	0.0141232630921391	0.0275499999999997	0.00344092597367126	0.0588041172948566	1.03161189091859	1.00344685275537	1.06056747356612	0.221374263261294
596	ATP5G2_cd4et	Mst452	outcome	ATP5G2	Wald ratio	1	0.0213164678176113	0.0222481197244292	0.338	-0.02228984684227	0.0649227824774925	1.02154528669556	0.977956736295693	1.06707662418962	0.672219790906881
597	ATP5G2_cd4nc	Mst452	outcome	ATP5G2	Wald ratio	1	0.0123669806333243	0.012907488619319	0.338	-0.0129316970605409	0.0376656583271894	1.01244376795426	0.987151558070773	1.03838399979098	0.672219790906881
598	ATP5G2_cd8nc	Mst452	outcome	ATP5G2	Wald ratio	1	-0.035028023382965	0.0150070193966115	0.0195900000000004	-0.0644417814003236	-0.00561426536560648	0.96557835710634	0.937590697890644	0.994401465169956	0.184615437788022
599	ATP5G3_bin	Mst452	outcome	ATP5G3	Wald ratio	1	0.00161526728350107	0.0197447966230177	0.9348	-0.0370845340976136	0.0403150686646158	1.00161657253038	0.963594675299684	1.0411387527183	0.963401612496851
600	ATP5G3_bmem	Mst452	outcome	ATP5G3	Wald ratio	1	-0.0119293736465919	0.0194954373232544	0.5406	-0.0501404308001705	0.0262816835069867	0.988141499228265	0.951095851970554	1.02663009251281	0.801722865412447
601	ATP5G3_cd4et	Mst452	outcome	ATP5G3	Wald ratio	1	0.0035194452702426	0.0198398624182734	0.8592	-0.0353666850695733	0.0424055756100585	1.00352564578974	0.965251408077049	1.04331753710048	0.936850973073847
602	ATP5G3_cd4nc	Mst452	outcome	ATP5G3	Wald ratio	1	0.00217440014434655	0.0122575566299787	0.8592	-0.0218504108504117	0.0261992111391048	1.00217676586671	0.978386580121609	1.02654542738946	0.936850973073847
603	ATP5G3_cd8et	Mst452	outcome	ATP5G3	Wald ratio	1	0.00366551704557639	0.014185564353865	0.7961	-0.024138189087999	0.0314692231791518	1.00367224326903	0.976150807047307	1.03196961436295	0.918361021012551
604	ATP5G3_cd8nc	Mst452	outcome	ATP5G3	Wald ratio	1	0.00352630849745919	0.0188623292084362	0.8517	-0.0334438567510758	0.0404964737459941	1.0035325332379	0.967109206360146	1.04132763771029	0.933620310825295
605	ATP5G3_nk	Mst452	outcome	ATP5G3	Wald ratio	1	0.00369677163668716	0.0197741416185921	0.8517	-0.0350605459357534	0.0424540892091277	1.00370361312483	0.965546954543898	1.04336815341696	0.933620310825295
606	ATP6AP1L_cd4nc	Mst452	outcome	ATP6AP1L	Wald ratio	1	0.00396721740268994	0.0106686901625045	0.71	-0.0169434153158188	0.0248778501211987	1.00397509722653	0.983199317083767	1.02518988605557	0.879836388425996
607	ATP6AP1L_cd8nc	Mst452	outcome	ATP6AP1L	Wald ratio	1	-0.00722451564694419	0.019428256933727	0.71	-0.0453038992370491	0.0308548679431607	0.992801518433954	0.955706999068731	1.03133581313647	0.879836388425996
608	ATP6AP1L_nk	Mst452	outcome	ATP6AP1L	Wald ratio	1	0.0106552951727972	0.0179106047087082	0.5519	-0.024449490056271	0.0457600804018653	1.01071226499403	0.975846977649541	1.04682322741818	0.8092027245026
609	ATP6V0E2_cd4et	Mst452	outcome	ATP6V0E2	Wald ratio	1	-0.0212750472280423	0.0159591151313157	0.1825	-0.0525549128854211	0.0100048184293364	0.978949670143649	0.948802218157761	1.01005503395125	0.534049232964681
610	ATP6V0E2_cd4nc	Mst452	outcome	ATP6V0E2	Wald ratio	1	-0.0116178922549764	0.00871496444134806	0.1825	-0.0286992225600186	0.00546343805006578	0.988449334857604	0.971708688568949	1.00547838984473	0.534049232964681
611	ATP6V0E2_cd8nc	Mst452	outcome	ATP6V0E2	Wald ratio	1	-0.0148986160134906	0.0117497503500893	0.2048	-0.0379281266996656	0.00813089467268433	0.98521181924167	0.962782136734173	1.00816404017005	0.559598133955348
612	ATP6V1E2_cd4nc	Mst452	outcome	ATP6V1E2	Wald ratio	1	-0.02253325345752	0.020500504191027	0.271699999999999	-0.062714241671933	0.0176477347568929	0.977718724124694	0.939211822946015	1.01780437612631	0.618221418636994
615	ATP6V1G2_cd4et	Mst452	outcome	ATP6V1G2	Wald ratio	1	0.0140632608723678	0.0146536206398612	0.337199999999999	-0.0146578355817602	0.0427843573264959	1.01416261372089	0.985449067530079	1.04371280156273	0.672219790906881
618	ATP6V1G3_cd4nc	Mst452	outcome	ATP6V1G3	Wald ratio	1	-0.018039504008026	0.00855054598864619	0.0348800000000002	-0.0347985741457725	-0.00128043387027943	0.982122233827349	0.965799933743151	0.9987203855354	0.251160563380283
619	ATP8A1_bmem	Mst452	outcome	ATP8A1	Wald ratio	1	0.0388366135752258	0.0173173595440463	0.0249200000000003	0.00489458886889503	0.0727786382815566	1.03960061314589	1.00490658693621	1.07549243770847	0.210294866529772
620	ATP8A1_cd4nc	Mst452	outcome	ATP8A1	Wald ratio	1	-0.00310358211813223	0.0177632210955318	0.8613	-0.0379194954653746	0.0317123312291102	0.996901229014315	0.962790446768229	1.03222052498148	0.937765739385066
621	ATP8A1_cd8et	Mst452	outcome	ATP8A1	Wald ratio	1	-0.0239783564389936	0.0208620218648878	0.2504	-0.0648679192941736	0.0169112064161864	0.976306840285897	0.937191240083451	1.01705501035643	0.595815438189205
622	ATP8A2_cd4nc	Mst452	outcome	ATP8A2	Wald ratio	1	-0.0137298335574933	0.0184181928756947	0.456000000000001	-0.0498294915938549	0.0223698244788684	0.986363990719185	0.951391630942152	1.02262190516014	0.754160938131825
623	ATP9B_cd4nc	Mst452	outcome	ATP9B	Wald ratio	1	0.0185892174100337	0.0190911012959194	0.3302	-0.0188293411299684	0.0560077759500358	1.01876307251792	0.981346823493032	1.05760590759533	0.668750596679933
624	ATP9B_nk	Mst452	outcome	ATP9B	Wald ratio	1	0.0103177029851043	0.0213122401848615	0.6283	-0.0314542877772242	0.0520896937474328	1.01037111401756	0.96903525219663	1.05347022796848	0.836908676542406
625	ATXN1_nkr	Mst452	outcome	ATXN1	Wald ratio	1	-0.00262415520284595	0.0180329010041963	0.884300000000001	-0.0379686411710706	0.0327203307653787	0.997379284882654	0.96274313091498	1.0332615273688	0.945936184124494
626	AVL9_cd4nc	Mst452	outcome	AVL9	Wald ratio	1	-0.0586016877782059	0.017277357095676	0.000694299999999975	-0.0924653076857308	-0.024738067870681	0.943082335576205	0.911680838734009	0.975565410490503	0.0265391308411205
627	AXIN2_bin	Mst452	outcome	AXIN2	Wald ratio	1	0.0314923148755987	0.0125652316121107	0.0121999999999997	0.00686446091586171	0.0561201688353358	1.03199344456717	1.00688807533018	1.05772478165497	0.148727272727269
628	AZI2_cd4nc	Mst452	outcome	AZI2	Wald ratio	1	0.000407031296131142	0.0181417174418394	0.9821	-0.0351507348898741	0.0359647974821363	1.00040711414461	0.965459876800698	1.03661935423728	0.988139975399754
629	B3GALNT1_cd4nc	Mst452	outcome	B3GALNT1	Wald ratio	1	0.00894791461192845	0.0221921662581993	0.6868	-0.0345487312541421	0.052444560477999	1.00898806687019	0.96604126213717	1.05384413584384	0.867380577427821
630	B3GALNT1_cd8nc	Mst452	outcome	B3GALNT1	Wald ratio	1	0.00890349057500974	0.007889522171227	0.2591	-0.00655997288059519	0.0243669540306147	1.00894324454265	0.993461496769076	1.02466625432277	0.604172748004561
631	B3GALT4_cd4sox4	Mst452	outcome	B3GALT4	Wald ratio	1	0.0169311017540467	0.0153812475074318	0.271	-0.0132161433605195	0.047078346868613	1.01707524521078	0.986870806393843	1.04820412937388	0.617487465181058
633	B3GAT1_cd8et	Mst452	outcome	B3GAT1	Wald ratio	1	0.0240164449325827	0.0196233086496978	0.221	-0.014445240020825	0.0624781298859903	1.02430716241435	0.98565859189855	1.06447117855725	0.574445503654274
634	B3GAT1_nk	Mst452	outcome	B3GAT1	Wald ratio	1	0.0300281319960922	0.019656449243323	0.126600000000002	-0.00849850852082096	0.0685547725130053	1.0304835231042	0.991537501719403	1.07095928247578	0.45721324503312
635	B3GAT2_cd4et	Mst452	outcome	B3GAT2	Wald ratio	1	0.00669738760091564	0.0254715620215719	0.7926	-0.0432268739613653	0.0566216491631965	1.00671986525375	0.957694089566174	1.05825534284714	0.918078164825828
637	B3GAT2_cd8et	Mst452	outcome	B3GAT2	Wald ratio	1	0.0266341040808654	0.0194324557363572	0.1705	-0.0114535091623947	0.0647217173241255	1.02699196184053	0.9886118325717	1.06686209383253	0.520330018544243
638	B3GAT2_cd8nc	Mst452	outcome	B3GAT2	Wald ratio	1	0.0277437677278506	0.0202420752240942	0.1705	-0.0119306997113741	0.0674182351670752	1.0281322100153	0.988140188889492	1.06974278868154	0.520330018544243
639	B3GAT2_nk	Mst452	outcome	B3GAT2	Wald ratio	1	0.0061829797255586	0.0235151615737689	0.7926	-0.0399067369590284	0.0522726964101456	1.00620213380077	0.960879049475753	1.05366303346671	0.918078164825828
640	B3GNT5_monoc	Mst452	outcome	B3GNT5	Wald ratio	1	-0.0324256670785154	0.0209511803295374	0.1217	-0.0734899805244087	0.00863864636737788	0.968094408442478	0.929145455295091	1.00867606715026	0.450359550561798
641	B3GNT7_nk	Mst452	outcome	B3GNT7	Wald ratio	1	0.0144051544388904	0.0175967532599989	0.413	-0.0200844819507075	0.0488947908284884	1.01450940867404	0.980115867708592	1.05010986373925	0.730621924902892
642	B4GALNT3_cd4nc	Mst452	outcome	B4GALNT3	Wald ratio	1	0.00204934463699261	0.0123118076563431	0.8678	-0.0220817983694398	0.026180487643425	1.00205144597893	0.978160219867663	1.02652620705052	0.939650172003177
643	B4GALNT3_cd8et	Mst452	outcome	B4GALNT3	Wald ratio	1	0.00173852347002758	0.0104444934164067	0.8678	-0.0187326836261296	0.0222097305661847	1.00174003557811	0.98144168261174	1.02245820272238	0.939650172003177
644	B4GALNT3_nk	Mst452	outcome	B4GALNT3	Wald ratio	1	0.00144309503028171	0.00866965376244672	0.8678	-0.0155494263441139	0.0184356164046773	1.00144413679298	0.984570841811846	1.01860660150312	0.939650172003177
645	B4GALT1_cd4et	Mst452	outcome	B4GALT1	Wald ratio	1	0.0113928551460926	0.0134795017626134	0.398	-0.0150269683086296	0.0378126786008148	1.01145800088387	0.985085373158468	1.03853667451362	0.718525711763408
646	B4GALT1_cd4nc	Mst452	outcome	B4GALT1	Wald ratio	1	0.00728861892984056	0.0086235584014687	0.397999999999999	-0.00961355553703808	0.0241907933967192	1.00731524556394	0.990432506961686	1.02448576436395	0.718525711763408
647	B4GALT1_cd8et	Mst452	outcome	B4GALT1	Wald ratio	1	0.0105131323740385	0.0124386542749157	0.398	-0.0138666300047962	0.0348928947528732	1.0105685895226	0.986229068858133	1.03550879443464	0.718525711763408
648	B4GALT1_cd8nc	Mst452	outcome	B4GALT1	Wald ratio	1	-0.00795016041820206	0.0109718546106756	0.4687	-0.0294549954551262	0.0135546746187221	0.992081358524943	0.970974574926727	1.013646955696	0.761656074361806
649	B4GALT1_nk	Mst452	outcome	B4GALT1	Wald ratio	1	-0.0392526306656735	0.0116659255473327	0.000766199999999982	-0.0621178447384457	-0.0163874165929013	0.961507772112468	0.939772133064126	0.983746126647062	0.0281127892376676
650	B4GALT4_cd4nc	Mst452	outcome	B4GALT4	Wald ratio	1	0.00217439920893104	0.0214084212230325	0.9191	-0.0397861063882127	0.0441349048060748	1.00217676492925	0.960994967855485	1.04512333753979	0.955667725943816
651	B4GALT4_cd8et	Mst452	outcome	B4GALT4	Wald ratio	1	0.00279625645503046	0.0242500601300215	0.9082	-0.0447338613998117	0.0503263743098726	1.00280016962667	0.956251943524236	1.05161426025148	0.954333333333333
652	B4GALT4_cd8nc	Mst452	outcome	B4GALT4	Wald ratio	1	0.00293395330192153	0.0288867416241942	0.9191	-0.0536840602814992	0.0595519668853422	1.00293826155528	0.94773148522515	1.06136091516741	0.955667725943816
653	B4GALT4_nk	Mst452	outcome	B4GALT4	Wald ratio	1	0.00255883863951616	0.0251934857277033	0.9191	-0.0468203933867823	0.0519380706658146	1.00256211526129	0.954258773386218	1.05331050967492	0.955667725943816
654	BAG2_dc	Mst452	outcome	BAG2	Wald ratio	1	-0.0209844754868237	0.021591174479473	0.331100000000001	-0.0633031774665909	0.0213342264929435	0.979234166585179	0.938658850333382	1.02156342814772	0.668979812900049
655	BANF1_cd4nc	Mst452	outcome	BANF1	Wald ratio	1	0.0306567176627684	0.0158772103783419	0.0534999999999999	-0.000462614678781805	0.0617760500043186	1.03113147390152	0.99953749231089	1.06372409704431	0.309890587402685
656	BATF3_mononc	Mst452	outcome	BATF3	Wald ratio	1	0.00529822558227536	0.019655204142096	0.7875	-0.0332259745362328	0.0438224257007835	1.00531228600022	0.967319945213313	1.04479680935363	0.916192575736026
657	BBC3_cd4nc	Mst452	outcome	BBC3	Wald ratio	1	-0.0651949051319366	0.0183769819370487	0.000388700000000007	-0.101213789728552	-0.0291760205353212	0.936884841917328	0.903739801944266	0.971245490268436	0.0190393173652698
658	BBS2_cd4nc	Mst452	outcome	BBS2	Wald ratio	1	0.0168524343886415	0.0185995303401485	0.3649	-0.0196026450780494	0.0533075138553325	1.01699523772785	0.980588237466576	1.05475394670576	0.695687543332563
659	BCAS1_cd4nc	Mst452	outcome	BCAS1	Wald ratio	1	-0.00641785730076184	0.0218238216152898	0.7687	-0.0491925476667298	0.0363568330652061	0.993602693158597	0.951997807093414	1.03702582558065	0.909651004770854
660	BCAS4_bin	Mst452	outcome	BCAS4	Wald ratio	1	0.0399723007377497	0.0161794202075027	0.0134899999999997	0.00826063713104449	0.0716839643444549	1.04078194490108	1.00829485033669	1.07431576831952	0.156111267605638
661	BCAS4_bmem	Mst452	outcome	BCAS4	Wald ratio	1	0.0236807412367062	0.0193490125472763	0.221	-0.0142433233559553	0.0616048058293676	1.02396335642591	0.985857632888297	1.06354195608467	0.574445503654274
662	BCAS4_cd4et	Mst452	outcome	BCAS4	Wald ratio	1	0.0430618169328219	0.0181666603103698	0.0177699999999996	0.00745516272449714	0.0786684711411467	1.04400242988399	1.007483021638	1.08184559957309	0.174896190476192
664	BCAS4_cd8et	Mst452	outcome	BCAS4	Wald ratio	1	0.0303526881765843	0.0185616785676821	0.102	-0.00602820181607264	0.0667335781692413	1.03081802718026	0.993989931337429	1.06901063246193	0.419015492253873
666	BCAT1_monoc	Mst452	outcome	BCAT1	Wald ratio	1	-0.0622644317984053	0.014605396573093	2.01599999999994e-05	-0.0908910090816677	-0.0336378545151429	0.939634384726416	0.913117226961105	0.966921607533968	0.00190020459770113
667	BCAT1_mononc	Mst452	outcome	BCAT1	Wald ratio	1	0.0575821823602375	0.0134864662132639	1.95799999999996e-05	0.0311487085822403	0.0840156561382347	1.05927232057714	1.03163890603923	1.08764592201043	0.00190020459770113
668	BCL2A1_bin	Mst452	outcome	BCL2A1	Wald ratio	1	0.00818801336695027	0.00709982973633025	0.2488	-0.00572765291625703	0.0221036796501576	1.00822162682826	0.994288718815595	1.02234977584287	0.59543124634289
669	BCL2A1_bmem	Mst452	outcome	BCL2A1	Wald ratio	1	0.0152205418512814	0.0122378464178122	0.2136	-0.00876563712763052	0.0392067208301934	1.01533696421896	0.991272669061733	1.0399854480858	0.567656920077973
670	BCL2L14_cd4nc	Mst452	outcome	BCL2L14	Wald ratio	1	0.00205489223488437	0.0191169970470813	0.9144	-0.0354144219773949	0.0395242064471637	1.00205700497283	0.965205331059353	1.04031568092674	0.954437563710499
671	BCR_cd8et	Mst452	outcome	BCR	Wald ratio	1	0.00326610842367747	0.0226612857549342	0.8854	-0.0411500116559935	0.0476822285033484	1.00327144796739	0.959685155189761	1.04883731176143	0.946617697033068
672	BCR_mononc	Mst452	outcome	BCR	Wald ratio	1	0.0240386843699869	0.0177893290668798	0.1766	-0.0108284006010975	0.0589057693410713	1.02432994268268	0.989230015487627	1.06067528789963	0.525747349716934
673	BDH2_cd4nc	Mst452	outcome	BDH2	Wald ratio	1	0.0117189829811443	0.0112277432510567	0.2966	-0.0102873937909269	0.0337253597532155	1.01178791928681	0.989765340457001	1.03430050717078	0.645262765957447
674	BEGAIN_cd4nc	Mst452	outcome	BEGAIN	Wald ratio	1	0.00907360577046647	0.0144693751035517	0.530599999999999	-0.0192863694324949	0.0374335809734278	1.00911489571973	0.980898422693834	1.03814304234158	0.79523617722446
675	BEGAIN_mononc	Mst452	outcome	BEGAIN	Wald ratio	1	-0.00507345908431132	0.00983352900625287	0.6059	-0.0243471759365669	0.0142002577679443	0.994939389171678	0.975946825681869	1.014301560368	0.831147162230034
676	BICD2_bin	Mst452	outcome	BICD2	Wald ratio	1	0.013382164833414	0.0136500175037009	0.3269	-0.0133718694738397	0.0401361991406677	1.01347210675931	0.986717136804308	1.0409525413795	0.667166003976143
677	BICD2_bmem	Mst452	outcome	BICD2	Wald ratio	1	0.0183715956617224	0.0197843336294703	0.3531	-0.0204056982520394	0.0571488895754843	1.01854139163912	0.979801089073411	1.05881344494447	0.688523957091776
678	BIK_cd4nc	Mst452	outcome	BIK	Wald ratio	1	0.00658089405545958	0.0205256626089785	0.7485	-0.0336494046581382	0.0468111927690573	1.00660259571807	0.966910439515632	1.04792413474607	0.899475539885412
679	BIK_plasma	Mst452	outcome	BIK	Wald ratio	1	-0.0154643453949356	0.0204307201193776	0.4491	-0.0555085568289157	0.0245798660390444	0.984654613597241	0.946003928842029	1.02488444129943	0.750334558823529
680	BIN1_bmem	Mst452	outcome	BIN1	Wald ratio	1	0.0223745140648644	0.0181670875192199	0.2181	-0.0132329774728065	0.0579820056025353	1.02262670084475	0.986854193439707	1.05969592694902	0.570715930902111
681	BIN1_cd4et	Mst452	outcome	BIN1	Wald ratio	1	0.0149918257173757	0.0121726804475343	0.2181	-0.00886662795979146	0.0388502793945429	1.01510476682855	0.991172564664885	1.03961482023711	0.570715930902111
682	BIN1_cd4nc	Mst452	outcome	BIN1	Wald ratio	1	0.00830084265146996	0.00673990659619904	0.2181	-0.00490937427708015	0.0215110595800201	1.00833539017085	0.995102657004076	1.02174409033542	0.570715930902111
683	BIN1_cd8et	Mst452	outcome	BIN1	Wald ratio	1	0.0079546131614549	0.00871183839903052	0.3612	-0.00912059010064492	0.0250298164235547	1.007986335153	0.990920876319416	1.02534569221011	0.695185219831618
684	BIN1_cd8nc	Mst452	outcome	BIN1	Wald ratio	1	0.0122080033591949	0.00991234333932195	0.2181	-0.00722018958587611	0.0316361963042659	1.01228282519728	0.992805813363241	1.03214193994095	0.570715930902111
685	BIN1_cd8s100b	Mst452	outcome	BIN1	Wald ratio	1	0.0206896163236763	0.0167990272057596	0.2181	-0.0122364769996124	0.0536157096469651	1.02090513016897	0.987838084252856	1.05507906753121	0.570715930902111
686	BIN1_nk	Mst452	outcome	BIN1	Wald ratio	1	0.00658232413665311	0.00720891676372503	0.3612	-0.00754715272024795	0.0207118009935542	1.00660403524254	0.992481255524797	1.02092777886348	0.695185219831618
687	BIN1_nkr	Mst452	outcome	BIN1	Wald ratio	1	0.0198191658850296	0.0160922610496681	0.2181	-0.0117216657723199	0.0513599975423791	1.02001686950013	0.988346765315503	1.05270179513635	0.570715930902111
688	BIN2_cd4nc	Mst452	outcome	BIN2	Wald ratio	1	0.00062778882846011	0.0249179118015291	0.9799	-0.048211318302537	0.0494668959594572	1.00062798592911	0.952932393743327	1.05071080886588	0.986734523076923
689	BIRC5_bin	Mst452	outcome	BIRC5	Wald ratio	1	-0.0139747028006921	0.0102342253125331	0.1721	-0.0340337844132571	0.00608437881187279	0.986122490084504	0.966538850137961	1.00610292624209	0.520545454545455
690	BIRC7_cd8nc	Mst452	outcome	BIRC7	Wald ratio	1	0.0192408731556329	0.0116157032653156	0.0976300000000004	-0.00352590524438566	0.0420076515556515	1.01942717168604	0.996480303460266	1.04290245854643	0.407573176892558
691	BIRC7_mononc	Mst452	outcome	BIRC7	Wald ratio	1	0.0131059380383912	0.0106691856638477	0.219300000000001	-0.00780566586275034	0.0340175419395328	1.01319219726844	0.992224719236986	1.03460275550791	0.572573890839454
692	BLK_bin	Mst452	outcome	BLK	Wald ratio	1	0.0144057710348016	0.0143697820861813	0.3161	-0.0137590018541138	0.0425705439237169	1.01451003421658	0.986335220581318	1.04348966563268	0.657938422391857
693	BLK_bmem	Mst452	outcome	BLK	Wald ratio	1	0.0113140920520588	0.0113302232237936	0.318	-0.0108931454665767	0.0335213295706942	1.01137833845951	0.989165969996677	1.03408950017615	0.659991392405069
694	BLK_cd4nc	Mst452	outcome	BLK	Wald ratio	1	0.0128495133731298	0.0145418576306689	0.3769	-0.0156525275829812	0.0413515543292409	1.01293242310609	0.98446933657105	1.04221843755264	0.703964464692483
695	BLMH_cd4nc	Mst452	outcome	BLMH	Wald ratio	1	0.0695492995175303	0.0167324882299317	3.23100000000007e-05	0.0367536225868641	0.102344976448196	1.0720249102129	1.0374373882084	1.10776555884654	0.00278206105263164
696	BLOC1S1_dc	Mst452	outcome	BLOC1S1	Wald ratio	1	0.016556275137274	0.0220723603090796	0.453199999999998	-0.0267055510685221	0.0598181013430701	1.01669408977567	0.973647888901282	1.06164341746916	0.751962677484784
697	BLVRA_cd4nc	Mst452	outcome	BLVRA	Wald ratio	1	0.0106743716755058	0.0205127187068245	0.6028	-0.0295305569898703	0.0508793003408819	1.0107315460332	0.97090120936949	1.05219588593373	0.829416512527325
698	BLVRA_mononc	Mst452	outcome	BLVRA	Wald ratio	1	-0.0298640937970636	0.0112064370625043	0.00770100000000005	-0.051828710439572	-0.00789947715455525	0.970577432078841	0.949491490894696	0.992131641720243	0.110710333919157
699	BNC2_nk	Mst452	outcome	BNC2	Wald ratio	1	-0.0165985436990383	0.0144535196991638	0.2508	-0.0449274423093993	0.0117303549113226	0.983538453097698	0.956066849319144	1.01179942533381	0.595815438189205
700	BNIP1_cd8nc	Mst452	outcome	BNIP1	Wald ratio	1	-0.0306977702237587	0.0215445331693314	0.1542	-0.0729250552356482	0.0115295147881307	0.969768621743334	0.929670501351658	1.01159623581756	0.502132165605096
701	BOK_cd8et	Mst452	outcome	BOK	Wald ratio	1	0.0274399342552047	0.0134839396891303	0.04185	0.00101141246450936	0.0538684560459001	1.02781987648669	1.00101192411458	1.05534576866857	0.272623248407641
703	BOLA3-AS1_cd4nc	Mst452	outcome	BOLA3-AS1	Wald ratio	1	-0.0132507864506185	0.0179144468520912	0.4595	-0.0483631022807173	0.0218615293794803	0.986836618731767	0.95278776485012	1.02210224353914	0.755400251657428
704	BPGM_cd4nc	Mst452	outcome	BPGM	Wald ratio	1	0.0244720886962427	0.0213635797178319	0.252000000000001	-0.0174005275507077	0.0663447049431932	1.02477398792996	0.982749987351477	1.06859500366729	0.596976542137274
705	BRD7_cd8et	Mst452	outcome	BRD7	Wald ratio	1	0.0116230556416129	0.018794828631636	0.5363	-0.0252148084763937	0.0484609197596195	1.01169086581866	0.975100429692214	1.04965435027444	0.798786234522942
706	BRD7_nk	Mst452	outcome	BRD7	Wald ratio	1	0.00964583806252954	0.0145443032704911	0.5072	-0.018860996347633	0.0381526724726921	1.00969250909821	0.981315759237405	1.03888983065073	0.779225192026115
707	BRI3_monoc	Mst452	outcome	BRI3	Wald ratio	1	0.0685195371851562	0.0186477676803883	0.000238399999999998	0.031969912531595	0.105069161838717	1.07092154753916	1.03248643993464	1.11078743180033	0.0131764324324323
708	BRK1_bin	Mst452	outcome	BRK1	Wald ratio	1	0.0288447925556889	0.0174359113861015	0.0980599999999997	-0.00532959376107008	0.0630191788724479	1.02926483251316	0.994684583326538	1.06504726544108	0.408209058524172
709	BRK1_bmem	Mst452	outcome	BRK1	Wald ratio	1	0.0290099574351109	0.0202957279444191	0.152900000000002	-0.0107696693359506	0.0687895842061724	1.02943484495477	0.989288115924097	1.07121078576501	0.499290219560885
710	BRK1_cd4et	Mst452	outcome	BRK1	Wald ratio	1	0.0284206676191372	0.0198834534413568	0.152900000000002	-0.0105509011259222	0.0673922363641966	1.02882838819137	0.989504564389579	1.06971497701118	0.499290219560885
711	BRK1_cd4nc	Mst452	outcome	BRK1	Wald ratio	1	-0.0168823738531518	0.0139740535727597	0.226999999999999	-0.0442715188557609	0.0105067711494572	0.983259334839942	0.956694161700819	1.01056216108929	0.579639018328673
712	BRK1_cd8et	Mst452	outcome	BRK1	Wald ratio	1	0.0258130164191086	0.0177554708440808	0.145999999999999	-0.00898770643528967	0.0606137392735069	1.02614905750847	0.9910525622668	1.06248843736105	0.487461224489796
713	BRK1_cd8nc	Mst452	outcome	BRK1	Wald ratio	1	0.0208046631593168	0.0145552017579222	0.152900000000002	-0.00772353228621065	0.0493328586048443	1.02102258883018	0.992306217548736	1.05056998380671	0.499290219560885
714	BRK1_dc	Mst452	outcome	BRK1	Wald ratio	1	0.0246845822986296	0.0176523133550044	0.162	-0.00991395187717906	0.0592831164744383	1.02499176898401	0.990135029344269	1.06107560620369	0.51125
715	BRK1_monoc	Mst452	outcome	BRK1	Wald ratio	1	0.0200236439859365	0.0145547438206331	0.168899999999998	-0.00850365390250436	0.0485509418743773	1.02022546193806	0.991532399893629	1.04974884663213	0.519121291776192
716	BRK1_mononc	Mst452	outcome	BRK1	Wald ratio	1	0.0249037188820281	0.0173890055731053	0.152100000000002	-0.00917873204125832	0.0589861698053145	1.02521640679056	0.990863263931536	1.06076057011351	0.499268860353137
717	BRK1_nk	Mst452	outcome	BRK1	Wald ratio	1	-0.0209391870460114	0.0173320010619461	0.226999999999999	-0.0549099091274258	0.0130315350354031	0.979278515578015	0.946570421467467	1.01311681553071	0.579639018328673
718	BSG_monoc	Mst452	outcome	BSG	Wald ratio	1	0.0150526395313041	0.0195488871011934	0.4413	-0.023263179187035	0.0533684582496432	1.01516650109808	0.977005322468514	1.05481823000503	0.746465164358077
719	BSPRY_nk	Mst452	outcome	BSPRY	Wald ratio	1	0.00461588420390465	0.016823551189859	0.7838	-0.028358276128219	0.0375900445360283	1.00462655380763	0.972040045663364	1.03830548660845	0.915633385557613
720	BST1_nk	Mst452	outcome	BST1	Wald ratio	1	0.00858846935510117	0.0165270673498932	0.6033	-0.0238045826506895	0.0409815213608918	1.00862545606862	0.976476511565865	1.04183285371429	0.829538539042821
721	BST2_cd4et	Mst452	outcome	BST2	Wald ratio	1	0.0263376569024143	0.020569660985161	0.2004	-0.0139788786285013	0.0666541924333298	1.0266875580932	0.986118372215385	1.06892577163458	0.555308943089431
722	BST2_cd4nc	Mst452	outcome	BST2	Wald ratio	1	0.0129250301141799	0.0104262434228998	0.2151	-0.00751040699470358	0.0333604672230635	1.01300891934992	0.992517725638677	1.03392316749018	0.569423300970874
723	BST2_cd8nc	Mst452	outcome	BST2	Wald ratio	1	0.0228214095032191	0.0184093629672241	0.2151	-0.0132609419125401	0.0589037609189784	1.02308381018493	0.98682659700095	1.06067315761809	0.569423300970874
724	BTBD9_cd4nc	Mst452	outcome	BTBD9	Wald ratio	1	-0.0189979662588822	0.00838020965781976	0.0233899999999996	-0.035423177188209	-0.0025727553295555	0.981181357709648	0.965196880520194	0.997430551369054	0.203759531416397
725	BTBD9_cd8et	Mst452	outcome	BTBD9	Wald ratio	1	-0.0362812004723556	0.0165767385684733	0.0286199999999994	-0.0687716080665634	-0.00379079287814786	0.964369074312209	0.933539868707548	0.996216383106753	0.22865730994152
726	BTBD9_cd8nc	Mst452	outcome	BTBD9	Wald ratio	1	-0.0292134645679877	0.0137740717541174	0.0339299999999993	-0.0562106452060579	-0.00221628392991761	0.971209123601433	0.945339983580257	0.99778617021395	0.248253488372088
727	BTBD9_monoc	Mst452	outcome	BTBD9	Wald ratio	1	0.0137852832685298	0.0169336050601122	0.4156	-0.01940458264929	0.0469751491863496	1.01388073840696	0.980782474389384	1.04809596271856	0.732358466178371
728	BTBD9_nk	Mst452	outcome	BTBD9	Wald ratio	1	-0.0260740966307034	0.0124830948078638	0.0367299999999993	-0.0505409624541165	-0.00160723080729044	0.974262897336068	0.950714984255782	0.998394060096457	0.255166130397967
729	BTF3_bin	Mst452	outcome	BTF3	Wald ratio	1	-0.0091679304323762	0.0193990033189911	0.6365	-0.0471899769375988	0.0288541160728464	0.990873966906773	0.953906160204382	1.02927442892622	0.842350752305452
730	BTF3_bmem	Mst452	outcome	BTF3	Wald ratio	1	-0.00928773925334034	0.0202081042182566	0.6458	-0.0488956235211233	0.0303201450144426	0.990755258576369	0.952280520199001	1.03078448164791	0.847466858789625
731	BTF3_cd4et	Mst452	outcome	BTF3	Wald ratio	1	-0.00743419895253742	0.0161752029330603	0.6458	-0.0391375967013357	0.0242691987962609	0.992593366353542	0.961618384525205	1.02456609272868	0.847466858789625
732	BTF3_cd4nc	Mst452	outcome	BTF3	Wald ratio	1	-0.0051064754241676	0.0111105818913286	0.6458	-0.0268832159311717	0.0166702650828365	0.994906540456944	0.973474921248423	1.01680998928518	0.847466858789625
733	BTF3_cd8nc	Mst452	outcome	BTF3	Wald ratio	1	-0.00581549245680934	0.0126532490245592	0.6458	-0.0306158605449453	0.0189848756313266	0.994201384787104	0.969848058432937	1.01916623425498	0.847466858789625
734	BTF3_cd8s100b	Mst452	outcome	BTF3	Wald ratio	1	-0.00767866679193061	0.0167071118768534	0.6458	-0.0404246060705633	0.0250672724867021	0.992350738856392	0.960381568722184	1.02538409834237	0.847466858789625
735	BTN2A1_cd4nc	Mst452	outcome	BTN2A1	Wald ratio	1	0.00740430911770389	0.0125088380258213	0.5539	-0.0171130134129059	0.0319216316483137	1.00743178879527	0.983032582489867	1.03243659178071	0.810393419170243
736	BTN2A1_cd4sox4	Mst452	outcome	BTN2A1	Wald ratio	1	-0.0166492755630416	0.0264727114269926	0.529399999999999	-0.0685357899599472	0.0352372388338639	0.98348855762431	0.933760040271038	1.03586542715748	0.79523617722446
737	BTN2A1_cd8et	Mst452	outcome	BTN2A1	Wald ratio	1	0.013729897154137	0.0229229202593099	0.5492	-0.0311990265541104	0.0586588208623845	1.01382458504747	0.969282640893373	1.06041338809012	0.807416711590297
738	BTN2A1_cd8nc	Mst452	outcome	BTN2A1	Wald ratio	1	0.0125567571994124	0.0209642898826025	0.5492	-0.0285332509704884	0.0536467653693133	1.01263592428871	0.971869977988911	1.05511183428258	0.807416711590297
739	BTN2A1_nk	Mst452	outcome	BTN2A1	Wald ratio	1	0.00545979543893412	0.0149467456596775	0.7149	-0.0238358260540337	0.034755416931902	1.00547472728462	0.976446003592946	1.03536644472718	0.882299637899819
740	BTN3A1_cd4nc	Mst452	outcome	BTN3A1	Wald ratio	1	-0.0104369835954005	0.018850314960957	0.5798	-0.0473836009188761	0.0265096337280752	0.989617292726739	0.953721478975813	1.02686413974392	0.82097351566557
741	BTN3A1_cd8nc	Mst452	outcome	BTN3A1	Wald ratio	1	-0.00140108948486871	0.0186453503688119	0.9401	-0.0379459762077401	0.0351437972380027	0.998599891582762	0.962764951700022	1.03576863876097	0.965794228356336
742	BTN3A2_bin	Mst452	outcome	BTN3A2	Wald ratio	1	0.0157912623870604	0.0177219963559177	0.3729	-0.0189438504705384	0.0505263752446591	1.01591660326539	0.981234456549059	1.05182460512045	0.700390720253093
743	BTN3A2_bmem	Mst452	outcome	BTN3A2	Wald ratio	1	0.0145799730061736	0.0163626075073336	0.3729	-0.0174907377082002	0.0466506837205475	1.01468677925874	0.982661337318969	1.04775594693849	0.700390720253093
747	BTN3A2_cd8nc	Mst452	outcome	BTN3A2	Wald ratio	1	0.0102347482284719	0.0114861096195413	0.3729	-0.012278026625829	0.0327475230827727	1.01028730240402	0.987797040802369	1.03328962452622	0.700390720253093
748	BTN3A2_cd8s100b	Mst452	outcome	BTN3A2	Wald ratio	1	0.0134163262501648	0.0150566863552374	0.3729	-0.0160947790061004	0.0429274315064301	1.01350672899368	0.984034049866112	1.04386214059892	0.700390720253093
750	BTN3A2_nkr	Mst452	outcome	BTN3A2	Wald ratio	1	-0.0160273251668281	0.0237068158028908	0.499000000000001	-0.062492684140494	0.0304380338068378	0.984100428979488	0.939419935452601	1.03090600674875	0.776158965582812
751	BTNL9_bin	Mst452	outcome	BTNL9	Wald ratio	1	0.0116790228914563	0.0149473443937906	0.4346	-0.0176177721203732	0.0409758179032858	1.01174748895862	0.982536513442249	1.04182691168172	0.741871330418488
752	BTNL9_bmem	Mst452	outcome	BTNL9	Wald ratio	1	0.0148329664104204	0.0154556375448584	0.3372	-0.0154600831775019	0.0451260159983428	1.01494352079686	0.984658810418246	1.0461596844596	0.672219790906881
753	C10orf128_bmem	Mst452	outcome	C10orf128	Wald ratio	1	0.00501471890826473	0.0182945415543209	0.784	-0.0308425825382043	0.0408720203547337	1.00502731365537	0.96962819747257	1.04171877821437	0.915633385557613
754	C10orf128_cd4et	Mst452	outcome	C10orf128	Wald ratio	1	0.00389174835623396	0.0141977553128136	0.784	-0.0239358520568807	0.0317193487693486	1.00389933104231	0.976348338486818	1.03222776865596	0.915633385557613
756	C10orf128_cd8et	Mst452	outcome	C10orf128	Wald ratio	1	0.016695329970895	0.010769978602491	0.121099999999998	-0.00441382808998745	0.0378044880317774	1.01683547583315	0.995595898533407	1.03852816834212	0.450359550561798
758	C10orf128_cd8s100b	Mst452	outcome	C10orf128	Wald ratio	1	0.00552231416985964	0.0129795743030965	0.670499999999999	-0.0199176514642094	0.0309622798039287	1.00553759025359	0.980279394555879	1.03144659678487	0.859932277786487
760	C10orf32_bin	Mst452	outcome	C10orf32	Wald ratio	1	0.0177702788182367	0.0180847946708967	0.3258	-0.0176759187367209	0.0532164763731943	1.01792910965073	0.982479383929514	1.05465792893285	0.666594297148574
761	C10orf32_cd4et	Mst452	outcome	C10orf32	Wald ratio	1	0.00211436258778955	0.0154289158965377	0.891	-0.0281263125694243	0.0323550377450034	1.00211659942859	0.972265549684994	1.03288415307493	0.94839037085231
762	C10orf32_cd4nc	Mst452	outcome	C10orf32	Wald ratio	1	-0.00758815205279219	0.00903910983918739	0.401200000000001	-0.0253048073375995	0.0101285032320151	0.9924405652899	0.975012675712919	1.01017997013501	0.72048649835346
763	C10orf32_cd8et	Mst452	outcome	C10orf32	Wald ratio	1	-0.010780752356372	0.0128421787044273	0.4012	-0.0359514226170495	0.0143899179043056	0.989277151684465	0.964687154322248	1.0144939511841	0.72048649835346
764	C10orf32_cd8nc	Mst452	outcome	C10orf32	Wald ratio	1	0.0250665816385784	0.0139253574377159	0.071849999999999	-0.00222711893934465	0.0523602822165015	1.02538338995793	0.997775359249958	1.05375532343471	0.357987088915952
765	C10orf32_cd8s100b	Mst452	outcome	C10orf32	Wald ratio	1	0.00243935080550026	0.0178004182620171	0.891	-0.0324494689880533	0.0373281705990538	1.00244232844235	0.96807136622117	1.03803361706222	0.94839037085231
766	C10orf32_monoc	Mst452	outcome	C10orf32	Wald ratio	1	0.018290433265043	0.0186141553221203	0.3258	-0.0181933111663128	0.0547741776963989	1.01845872773331	0.981971188013736	1.05630205117753	0.666594297148574
767	C10orf32_nk	Mst452	outcome	C10orf32	Wald ratio	1	-0.0114039350616064	0.0135845224112095	0.4012	-0.038029598987577	0.0152217288643641	0.988660843329151	0.962684445984534	1.01533816943793	0.72048649835346
768	C10orf54_cd4nc	Mst452	outcome	C10orf54	Wald ratio	1	-0.00640433656446555	0.0207417567433156	0.7575	-0.0470581797813642	0.0342495066524331	0.993616127489415	0.954031890608885	1.03484277467597	0.903734985422741
769	C10orf54_cd8et	Mst452	outcome	C10orf54	Wald ratio	1	-0.00651131918415767	0.0210882418867931	0.7575	-0.0478442732822721	0.0348216349139568	0.993509833519033	0.953282227031455	1.03543500687383	0.903734985422741
770	C10orf54_nk	Mst452	outcome	C10orf54	Wald ratio	1	-0.00475437980022294	0.0153980335494419	0.7575	-0.034934525557129	0.0254257659566832	0.995256904373254	0.965668640804002	1.02575175774366	0.903734985422741
771	C10orf67_cd4nc	Mst452	outcome	C10orf67	Wald ratio	1	-0.0193870430293747	0.0219266229762295	0.3766	-0.0623632240627845	0.0235891380040351	0.980799677092069	0.939541560703084	1.02386956236831	0.703964464692483
772	C10ORF68_cd4nc	Mst452	outcome	C10ORF68	Wald ratio	1	-0.041903819300371	0.017203498243878	0.0148599999999997	-0.0756226758583719	-0.00818496274237005	0.958962009774097	0.927165982674305	0.991848442861837	0.161213262599466
773	C10orf88_monoc	Mst452	outcome	C10orf88	Wald ratio	1	-0.00889275919010982	0.0142433056978451	0.5324	-0.0368096383578862	0.0190241199776665	0.991146664444716	0.963859599782386	1.01920623155248	0.796457937088515
774	C10orf95_cd4nc	Mst452	outcome	C10orf95	Wald ratio	1	0.0132294418827028	0.0127011515114764	0.2976	-0.0116648150797908	0.0381236988451965	1.01331733812736	0.988402955110769	1.03885973067983	0.646229600963464
775	C10orf95_nk	Mst452	outcome	C10orf95	Wald ratio	1	0.0229830943987948	0.0220653121083909	0.2976	-0.0202649173336513	0.0662311061312409	1.0232492407574	0.979939036080494	1.0684736194391	0.646229600963464
776	C11orf21_cd4nc	Mst452	outcome	C11orf21	Wald ratio	1	0.0260077324427046	0.0136446269979985	0.0566400000000004	-0.000735736473372366	0.0527512013587816	1.0263488846267	0.999264534114342	1.05416733708868	0.318191928864573
777	C11orf21_cd8et	Mst452	outcome	C11orf21	Wald ratio	1	0.0260624658530745	0.0124127909312259	0.0357600000000001	0.00173339562787169	0.0503915360782774	1.02640506173876	1.00173489882649	1.05168278752902	0.254055333911542
778	C11orf21_cd8nc	Mst452	outcome	C11orf21	Wald ratio	1	0.0374959140299133	0.0189930504126963	0.0483600000000002	0.000269535221028572	0.0747222928387981	1.03820775498733	1.00026957154891	1.07758485629703	0.295653811659194
779	C11orf21_monoc	Mst452	outcome	C11orf21	Wald ratio	1	-0.0331047672775638	0.0204390181308772	0.1053	-0.0731652428140831	0.00695570825895549	0.96743719851796	0.929447232859429	1.00697995538369	0.424730769230773
780	C11orf21_nk	Mst452	outcome	C11orf21	Wald ratio	1	-0.00912035255352281	0.0120360795564398	0.448599999999999	-0.0327110684841448	0.0144703633770991	0.990921111709846	0.967818152361339	1.01457556591238	0.749805476093175
781	C11orf21_nkr	Mst452	outcome	C11orf21	Wald ratio	1	-0.0140707469493675	0.0185690880596172	0.4486	-0.0504661595462172	0.0223246656474822	0.986027783337542	0.950786103161106	1.02257572579266	0.749805476093175
782	C11orf24_bmem	Mst452	outcome	C11orf24	Wald ratio	1	0.00418130176175621	0.0165889700270106	0.801	-0.0283330794911845	0.0366956830146969	1.00419005560053	0.97206453811214	1.03737728127128	0.920493896450119
783	C11orf24_cd4nc	Mst452	outcome	C11orf24	Wald ratio	1	0.00241875307220783	0.0221897559768307	0.9132	-0.0410731686423804	0.045910674786796	1.00242168061528	0.959758903122676	1.04698088498911	0.954437563710499
784	C11orf24_cd8et	Mst452	outcome	C11orf24	Wald ratio	1	-0.0177274540311561	0.0119272446023388	0.1372	-0.0411048534517402	0.00564994538942801	0.982428752869841	0.959728493826558	1.00566593643287	0.472744734625105
785	C11orf24_nk	Mst452	outcome	C11orf24	Wald ratio	1	-0.011202134147563	0.0121972048686259	0.3584	-0.0351086556900696	0.0127043873949437	0.988860376123287	0.965500503434519	1.01278543096379	0.694224958560265
786	C11orf24_plasma	Mst452	outcome	C11orf24	Wald ratio	1	0.00239503608815793	0.0122989172026802	0.8456	-0.0217108416290952	0.0265009138054111	1.00239790647819	0.97852314230446	1.02685518560708	0.932849395973156
787	C11orf63_cd4nc	Mst452	outcome	C11orf63	Wald ratio	1	0.0317714938229385	0.0199466622251288	0.111199999999999	-0.00732396413831404	0.0708669517841909	1.03228159563167	0.992702790729958	1.07343839730348	0.4321216152019
788	C11orf71_cd4nc	Mst452	outcome	C11orf71	Wald ratio	1	-0.0306322835429705	0.010753669488016	0.00439200000000003	-0.0517094757394818	-0.00955509134645921	0.969832130750979	0.949604709977539	0.990490413489242	0.0824003669724776
789	C11orf73_cd8et	Mst452	outcome	C11orf73	Wald ratio	1	-0.0425961406178222	0.0202894919673111	0.0357799999999994	-0.082363544873752	-0.00282873636189246	0.958298329698545	0.920937095870953	0.997175260743003	0.254055333911542
790	C12orf56_cd4nc	Mst452	outcome	C12orf56	Wald ratio	1	0.00175366077411754	0.0113027188450869	0.876700000000001	-0.0203996681622527	0.0239069897104878	1.00175519933641	0.979806997379765	1.024195052782	0.943664079968435
791	C12orf57_bin	Mst452	outcome	C12orf57	Wald ratio	1	0.036720276475711	0.0175865414829522	0.0368000000000004	0.00225065516912464	0.0711898977822975	1.03740279428273	1.00225318979464	1.07378511592079	0.255166130397967
792	C14orf132_cd4nc	Mst452	outcome	C14orf132	Wald ratio	1	-0.00410498423171376	0.0119494303110953	0.7312	-0.0275258676414604	0.0193158991780329	0.995903429699103	0.972849516905469	1.01950365812106	0.889918774174353
793	C14orf178_cd4nc	Mst452	outcome	C14orf178	Wald ratio	1	-0.0297217909751127	0.0126493403543834	0.0187899999999999	-0.0545144980697043	-0.00492908388052122	0.970715557813955	0.946944779886879	0.995083044118605	0.180805875440654
794	C14orf2_cd4nc	Mst452	outcome	C14orf2	Wald ratio	1	0.0271374551897104	0.0171325303316752	0.1132	-0.006442304260373	0.0607172146397938	1.02750902950567	0.993578402890601	1.06259838442959	0.434460828331356
795	C14orf2_cd8et	Mst452	outcome	C14orf2	Wald ratio	1	0.0262141530120171	0.0165496273861319	0.1132	-0.00622311666480138	0.0586514226888356	1.02656076601537	0.99379620682083	1.06040554299686	0.434460828331356
796	C14orf2_cd8nc	Mst452	outcome	C14orf2	Wald ratio	1	0.0346171802583796	0.0218546612653139	0.1132	-0.00821795582163572	0.0774523163383949	1.03522332900613	0.991815719267371	1.08053070756951	0.434460828331356
797	C14orf2_nk	Mst452	outcome	C14orf2	Wald ratio	1	0.0316764253180442	0.0199980917063369	0.1132	-0.0075198344263761	0.0708726850624645	1.03218346282848	0.99250836878974	1.07344455164217	0.434460828331356
798	C14orf79_cd4nc	Mst452	outcome	C14orf79	Wald ratio	1	-0.0162358141734155	0.0268441364339534	0.545299999999999	-0.0688503215839641	0.0363786932371331	0.983895276245456	0.933466389392794	1.03704849539127	0.805008843169102
800	C15orf61_cd4nc	Mst452	outcome	C15orf61	Wald ratio	1	0.0114124220459153	0.0222246754722698	0.6076	-0.0321479418797335	0.0549727859715641	1.01147779217488	0.968363309993143	1.0565118623404	0.831688085676037
801	C16orf13_cd4nc	Mst452	outcome	C16orf13	Wald ratio	1	0.0218059100609393	0.0133544877122254	0.102499999999999	-0.00436888585502238	0.047980705976901	1.02204539648978	0.995640643843678	1.04915041279689	0.419015492253873
802	C16orf13_cd8et	Mst452	outcome	C16orf13	Wald ratio	1	0.0221572548608333	0.0135696601035553	0.102499999999999	-0.00443927894213513	0.0487537886638018	1.02240454991475	0.995570560091838	1.04996180641375	0.419015492253873
803	C16orf13_cd8nc	Mst452	outcome	C16orf13	Wald ratio	1	0.0335573032512899	0.0205513364345898	0.102499999999999	-0.00672331616050614	0.0738379226630859	1.03412670085065	0.993299234762293	1.0766322936594	0.419015492253873
804	C16orf13_nk	Mst452	outcome	C16orf13	Wald ratio	1	0.0277163272010496	0.0169741758083033	0.102499999999999	-0.00555305738322491	0.0609857117853242	1.02810399791292	0.994462332340076	1.06288372736783	0.419015492253873
805	C17orf49_cd4nc	Mst452	outcome	C17orf49	Wald ratio	1	0.00959325878003504	0.0177178396793445	0.588199999999999	-0.0251337069914802	0.0443202245515503	1.00963942158621	0.975179514991927	1.04531703747835	0.823600821636424
806	C17orf49_nk	Mst452	outcome	C17orf49	Wald ratio	1	0.00690366850113889	0.0153931570396177	0.6538	-0.0232669192965117	0.0370742562987895	1.00692755375418	0.977001668368482	1.03777007894215	0.852284302788845
807	C17orf50_cd4nc	Mst452	outcome	C17orf50	Wald ratio	1	0.0283644283531287	0.0153709504730272	0.0649900000000006	-0.00176263457400465	0.058491491280262	1.02877052926496	0.998238917954002	1.06023596440554	0.343422609819125
808	C17orf50_cd8et	Mst452	outcome	C17orf50	Wald ratio	1	-0.0162741755352336	0.00932295467383943	0.0808800000000007	-0.0345471666959589	0.00199881562549172	0.98385753340671	0.966042773566114	1.00200081458908	0.371439709172261
809	C17orf50_cd8nc	Mst452	outcome	C17orf50	Wald ratio	1	-0.0212885349000829	0.0113616842408139	0.0609700000000006	-0.0435574360120782	0.000980366211912373	0.978936466480597	0.957377564562431	1.00098084692795	0.331439468438534
810	C17orf67_cd4nc	Mst452	outcome	C17orf67	Wald ratio	1	-0.0176562782926935	0.0305187132882538	0.562900000000001	-0.0774729563376709	0.0421603997522838	0.982498680450358	0.925452051671008	1.04306177218337	0.815537017357423
811	C17orf89_cd4et	Mst452	outcome	C17orf89	Wald ratio	1	-0.0158740174668026	0.0175087246106517	0.3646	-0.05019111770368	0.0184430827700747	0.984251310718219	0.951047645088616	1.01861420682059	0.695687543332563
812	C17orf89_cd4nc	Mst452	outcome	C17orf89	Wald ratio	1	-0.00920942392030237	0.0107905947357421	0.3934	-0.0303589896023568	0.0119401417617521	0.990832852942778	0.970097216217201	1.01201170981498	0.714819230834637
813	C17orf89_cd8et	Mst452	outcome	C17orf89	Wald ratio	1	-0.00448297750791554	0.0117828793210189	0.7036	-0.0275774209771126	0.0186114659612815	0.995527056036768	0.972799364560556	1.01878573877249	0.877190837378641
814	C17orf89_cd8nc	Mst452	outcome	C17orf89	Wald ratio	1	-0.0127742654121788	0.0149674857301067	0.3934	-0.042110537443188	0.0165620066188303	0.987306979201525	0.958763795416362	1.0166999169558	0.714819230834637
815	C17orf89_nk	Mst452	outcome	C17orf89	Wald ratio	1	-0.0114161830584891	0.013376233505945	0.3934	-0.0376336007301414	0.0148012346131632	0.98864873428838	0.963065742839067	1.0149113153258	0.714819230834637
816	C17orf97_bin	Mst452	outcome	C17orf97	Wald ratio	1	0.00451534846574394	0.0108538463700278	0.6774	-0.0167581904195105	0.0257888873509984	1.0045255580124	0.983381446942295	1.02612429778669	0.862432996108949
817	C17orf97_cd4et	Mst452	outcome	C17orf97	Wald ratio	1	0.0110696555341612	0.0086799812031466	0.2022	-0.00594310762400613	0.0280824186923285	1.01113115087225	0.994074517706411	1.02848044694189	0.558216672291596
818	C17orf97_cd4nc	Mst452	outcome	C17orf97	Wald ratio	1	-0.0106678231705323	0.00779789643294658	0.1713	-0.0259517001791076	0.00461605383804301	0.989388876256138	0.974382150955585	1.00462672422661	0.520330018544243
819	C17orf97_cd8et	Mst452	outcome	C17orf97	Wald ratio	1	-0.0156464498702099	0.011506615857763	0.1739	-0.0381994169514253	0.00690651721100546	0.984475319911093	0.962520978752318	1.00693042220272	0.522594415870689
820	C17orf97_cd8nc	Mst452	outcome	C17orf97	Wald ratio	1	-0.014518972895388	0.0104693382311489	0.1655	-0.0350388758284398	0.00600093003766375	0.985585919136451	0.965567878276728	1.00601897168916	0.516271031594975
821	C17orf97_cd8s100b	Mst452	outcome	C17orf97	Wald ratio	1	0.0120744753481213	0.00882612195024965	0.1713	-0.00522472367436798	0.0293736743706106	1.01214766610895	0.994788901454862	1.0298093359421	0.520330018544243
822	C17orf97_monoc	Mst452	outcome	C17orf97	Wald ratio	1	0.00439732115997748	0.0105701362081264	0.6774	-0.0163201458079502	0.0251147881279052	1.00440700356368	0.983812306247146	1.02543282128282	0.862432996108949
823	C17orf97_nk	Mst452	outcome	C17orf97	Wald ratio	1	-0.0142596520234227	0.0104234282731328	0.1713	-0.0346895714387631	0.0061702673919176	0.985841535278266	0.965905214288186	1.00618934270484	0.520330018544243
824	C19orf12_cd4nc	Mst452	outcome	C19orf12	Wald ratio	1	-0.0156300076016575	0.0186107717828294	0.401	-0.0521071202960031	0.020847105092688	0.984491507051762	0.949227179900134	1.02106592392247	0.72048649835346
825	C19orf24_cd4nc	Mst452	outcome	C19orf24	Wald ratio	1	-0.051789538003416	0.0155594970516855	0.000873199999999987	-0.0822861522247196	-0.0212929237821124	0.949528685518001	0.921008372390498	0.97893217005336	0.0305246837606833
826	C19orf24_cd8et	Mst452	outcome	C19orf24	Wald ratio	1	-0.0535382519219195	0.0160848755375372	0.000873199999999986	-0.0850646079754925	-0.0220118958683465	0.947869682473245	0.918452943099278	0.978228598103379	0.0305246837606833
827	C19orf24_nk	Mst452	outcome	C19orf24	Wald ratio	1	0.0753208858349852	0.022331170914031	0.000743799999999981	0.0315517908434844	0.119089980826486	1.07823008413998	1.03205482520145	1.12647127454452	0.0277379728506793
828	C19orf48_cd4nc	Mst452	outcome	C19orf48	Wald ratio	1	-0.0222603881619995	0.0111569158748025	0.0460200000000001	-0.0441279432766125	-0.00039283304738659	0.977985546034853	0.956831529480247	0.999607244101412	0.286486757990868
829	C19orf53_cd4nc	Mst452	outcome	C19orf53	Wald ratio	1	0.00353056650615933	0.0133027258118908	0.7907	-0.0225427760851466	0.0296039090974653	1.00353680629726	0.977709413717691	1.03004646110945	0.917394016730469
830	C19orf60_bin	Mst452	outcome	C19orf60	Wald ratio	1	-0.0119612839796371	0.0154629483643791	0.4392	-0.0422686627738202	0.0183460948145461	0.988109967807021	0.958612202559865	1.01851541830193	0.745209707529558
831	C19orf60_bmem	Mst452	outcome	C19orf60	Wald ratio	1	-0.0140321283957705	0.021404427720764	0.5121	-0.0559848067284679	0.027920549936927	0.986065863039628	0.945553501832365	1.02831398156513	0.781109206112561
832	C19orf60_monoc	Mst452	outcome	C19orf60	Wald ratio	1	-0.0127084512572717	0.0164288487688246	0.4392	-0.044908994844168	0.0194920923296245	0.987371960114303	0.956084486491785	1.01968330350933	0.745209707529558
833	C19orf66_nk	Mst452	outcome	C19orf66	Wald ratio	1	0.00791394418143006	0.0256418467122453	0.7576	-0.0423440753745707	0.0581719637374308	1.00794534221045	0.958539913846333	1.05989724393115	0.903734985422741
834	C19orf83_bmem	Mst452	outcome	C19orf83	Wald ratio	1	0.0444180631011074	0.0187519656040355	0.0178500000000001	0.00766421051719784	0.0811719156850169	1.04541931478437	1.00769365575539	1.08455733295747	0.174896190476192
835	C19orf83_cd4et	Mst452	outcome	C19orf83	Wald ratio	1	0.0436193002936279	0.0184147520551794	0.0178500000000001	0.00752638626547628	0.0797122143217794	1.044584606129	1.00755478070172	1.08297535802642	0.174896190476192
836	C19orf83_cd4nc	Mst452	outcome	C19orf83	Wald ratio	1	0.0210812403631922	0.00889986340199351	0.0178500000000001	0.00363750809528489	0.0385249726310994	1.02130501945803	1.00364413185675	1.0392766815071	0.174896190476192
837	C19orf83_cd8et	Mst452	outcome	C19orf83	Wald ratio	1	0.0194695028788514	0.00821943648197459	0.0178500000000002	0.00335940737418121	0.0355795983835216	1.0196602696837	1.00336505650728	1.03622012629248	0.174896190476192
838	C19orf83_cd8nc	Mst452	outcome	C19orf83	Wald ratio	1	0.0300821778407616	0.0126997875364443	0.0178500000000001	0.00519059426933078	0.0549737614121924	1.03053921796165	1.00520408874177	1.0565128929055	0.174896190476192
839	C19orf83_nk	Mst452	outcome	C19orf83	Wald ratio	1	0.0174786385814058	0.00737895366436448	0.0178500000000001	0.00301588939925142	0.0319413877635602	1.01763228384939	1.00302044176902	1.03245698891849	0.174896190476192
840	C19orf83_nkr	Mst452	outcome	C19orf83	Wald ratio	1	0.0412368897779382	0.0174089702419739	0.0178500000000001	0.00711530810366926	0.0753584714522071	1.0420989388944	1.00714068205383	1.0782706108448	0.174896190476192
841	C1orf173_nk	Mst452	outcome	C1orf173	Wald ratio	1	0.0353891753983067	0.0147296728308017	0.0162800000000003	0.00651901664993536	0.064259334146678	1.03602282494865	1.00654031168806	1.06636890877671	0.168570126582282
842	C1orf174_cd4nc	Mst452	outcome	C1orf174	Wald ratio	1	0.00741097753209021	0.0268706259283518	0.7827	-0.0452554492874794	0.0600774043516598	1.0074385067903	0.955753304146369	1.06191874049586	0.915633385557613
843	C1orf220_bmem	Mst452	outcome	C1orf220	Wald ratio	1	0.0177609104981215	0.0173900498513233	0.3071	-0.0163235872104721	0.0518454082067151	1.01791957340965	0.98380892055882	1.05321291185479	0.651856994818653
844	C1orf228_cd4nc	Mst452	outcome	C1orf228	Wald ratio	1	-0.0074903064455302	0.0163368804509738	0.6466	-0.0395105921294389	0.0245299792383785	0.992537675990532	0.961259772148744	1.0248333143689	0.847466858789625
845	C1orf228_cd8nc	Mst452	outcome	C1orf228	Wald ratio	1	0.00638530358409975	0.0173088940822331	0.7122	-0.0275401288170771	0.0403107359852766	1.00640573309476	0.972835643026589	1.0411342418077	0.88096113715409
846	C1orf63_cd8et	Mst452	outcome	C1orf63	Wald ratio	1	0.0190142297478464	0.0189041226987382	0.3145	-0.0180378507416805	0.0560663102373732	1.01919615141846	0.982123857538328	1.05766781561527	0.656110686049477
847	C1orf85_monoc	Mst452	outcome	C1orf85	Wald ratio	1	0.0113974420188056	0.0124460700717829	0.3598	-0.0129968553218888	0.0357917393595	1.01146264032362	0.987087239087042	1.03643997435997	0.695185219831618
848	C1orf86_bin	Mst452	outcome	C1orf86	Wald ratio	1	-0.0260790173485879	0.0175060809155239	0.1363	-0.0603909359430148	0.00823290124583888	0.974258103275	0.941396435934203	1.00826688477429	0.472069286016058
849	C1orf86_cd4et	Mst452	outcome	C1orf86	Wald ratio	1	-0.0263608095636362	0.0176952397803714	0.1363	-0.0610434795331642	0.00832186040589188	0.973983603603801	0.94078233411004	1.00835658333917	0.472069286016058
851	C1orf86_cd8et	Mst452	outcome	C1orf86	Wald ratio	1	-0.022417836911505	0.0150484376645838	0.1363	-0.0519127747340892	0.0070771009110792	0.977831575555143	0.949411675917206	1.00710220277092	0.472069286016058
852	C1orf86_cd8nc	Mst452	outcome	C1orf86	Wald ratio	1	-0.0220962611599382	0.0148325732762845	0.1363	-0.0511681047814558	0.00697558246157945	0.978146073043631	0.950118937570508	1.00699996850623	0.472069286016058
853	C1orf86_nk	Mst452	outcome	C1orf86	Wald ratio	1	-0.0255778148001731	0.0171696383168501	0.1363	-0.0592303059011994	0.00807467630085315	0.974746526308386	0.942489683224108	1.0081073644223	0.472069286016058
854	C1QA_mononc	Mst452	outcome	C1QA	Wald ratio	1	-0.0295692817542549	0.017304776511681	0.0874999999999999	-0.0634866437171497	0.00434808020863983	0.970863612176893	0.938486653910157	1.00435754682495	0.384662083780882
855	C1QB_mononc	Mst452	outcome	C1QB	Wald ratio	1	0.0251680562656267	0.01469599633988	0.0867900000000002	-0.00363609656053812	0.0539722090917916	1.02548744563443	0.99637050603358	1.05545526968698	0.384006777837548
856	C1QTNF6_cd4nc	Mst452	outcome	C1QTNF6	Wald ratio	1	0.0270223220391169	0.0216889449113771	0.2128	-0.0154880099871823	0.0695326540654161	1.02739073596373	0.984631312423014	1.0720070660221	0.567559178350179
857	C1QTNF9B-AS1_cd4nc	Mst452	outcome	C1QTNF9B-AS1	Wald ratio	1	-0.00735768089845889	0.0169108653964552	0.6635	-0.0405029770755111	0.0257876152785934	0.992669320572324	0.960306305602772	1.02612299248311	0.8567706521648
858	C2_cd4nc	Mst452	outcome	C2	Wald ratio	1	0.016142873643782	0.0234714540233036	0.491600000000001	-0.0298611762418931	0.0621469235294571	1.01627387378548	0.970580263796177	1.06411867731512	0.771248177982357
859	C2_cd8et	Mst452	outcome	C2	Wald ratio	1	0.0204880832374472	0.0202226416561025	0.311	-0.0191482944085136	0.0601244608834081	1.02069940473827	0.981033869617775	1.06196871188451	0.654147919876733
865	C2_nk	Mst452	outcome	C2	Wald ratio	1	0.0176365650400949	0.0165541107613987	0.286699999999997	-0.0148094920522467	0.0500826221324364	1.01779300760316	0.98529962913459	1.05135795822408	0.63522545350745
866	C20orf201_cd4nc	Mst452	outcome	C20orf201	Wald ratio	1	0.0362667406755888	0.0163990271861869	0.0270000000000001	0.00412464739066252	0.068408833960515	1.03693240165439	1.00413316545602	1.07080299963245	0.217891321499009
867	C20orf27_bmem	Mst452	outcome	C20orf27	Wald ratio	1	0.033009429912584	0.0156392544184265	0.0348000000000003	0.00235649125246796	0.0636623685727	1.0335602855785	1.00235926996022	1.06573251322103	0.250805286343615
868	C20orf27_cd4nc	Mst452	outcome	C20orf27	Wald ratio	1	0.021280260231046	0.0100821918077652	0.0348000000000003	0.00151916428782627	0.0410413561742657	1.02150829967577	1.00152031880245	1.04189519345369	0.250805286343615
869	C20orf27_cd8et	Mst452	outcome	C20orf27	Wald ratio	1	0.0306643566279932	0.0145282022789411	0.0348000000000003	0.0021890801612686	0.0591396330947178	1.03113935070908	1.00219147794657	1.06092337041149	0.250805286343615
870	C20orf27_cd8nc	Mst452	outcome	C20orf27	Wald ratio	1	0.02845577933195	0.0134818194020768	0.0348000000000003	0.00203141330387943	0.0548801453600206	1.02886451275247	1.00203347802175	1.05641399096887	0.250805286343615
872	C20orf27_monoc	Mst452	outcome	C20orf27	Wald ratio	1	0.0219690564568179	0.0124027520508659	0.0765099999999997	-0.00234033756287938	0.0462784504765151	1.02221215311515	0.997662398891916	1.04736600992167	0.365376463834672
873	C20orf27_mononc	Mst452	outcome	C20orf27	Wald ratio	1	0.0248042455886092	0.0140033737201687	0.0765099999999997	-0.00264236690292139	0.0522508580801398	1.02511443021017	0.997361121075654	1.05364002347692	0.365376463834672
874	C20orf96_cd4nc	Mst452	outcome	C20orf96	Wald ratio	1	0.00674042795538455	0.0197049572621605	0.7323	-0.03188128827845	0.0453621441892191	1.00676319576608	0.968621561987485	1.04640674142067	0.890155034155034
875	C21orf119_cd8et	Mst452	outcome	C21orf119	Wald ratio	1	-0.016803818973818	0.0195438983637942	0.3899	-0.0551098597668545	0.0215022218192186	0.983336577692206	0.946381173027234	1.02173506044545	0.714147335423198
876	C21orf91_cd4nc	Mst452	outcome	C21orf91	Wald ratio	1	0.0116161389349688	0.0196292540645836	0.554	-0.0268571990316151	0.0500894769015527	1.01168386827393	0.973500248377135	1.05136516506484	0.810393419170243
877	C22orf34_bin	Mst452	outcome	C22orf34	Wald ratio	1	0.0105724068863894	0.0268722191415781	0.694	-0.0420971426311037	0.0632419564038826	1.01062849225827	0.958776637963246	1.06528456047276	0.871762899262899
878	C22orf34_cd4et	Mst452	outcome	C22orf34	Wald ratio	1	0.0177361633619814	0.018139848854907	0.3282	-0.0178179403936363	0.0532902671175991	1.01789438312708	0.982339860487433	1.05473575579794	0.667166003976143
879	C22orf34_cd4nc	Mst452	outcome	C22orf34	Wald ratio	1	-0.00287056136903921	0.00909533533262054	0.7523	-0.0206974186209755	0.0149562958828971	0.997133554752779	0.979515302825084	1.01506870096491	0.900709686859818
880	C22orf34_cd8et	Mst452	outcome	C22orf34	Wald ratio	1	-0.00439811164592648	0.010871310467416	0.6858	-0.0257058801620618	0.0169096568702089	0.995611545883613	0.974621703034684	1.01705343438415	0.866920723226704
881	C22orf34_cd8nc	Mst452	outcome	C22orf34	Wald ratio	1	-0.00539188992472214	0.0197549166121767	0.7849	-0.0441115264845884	0.0333277466351441	0.994622620223005	0.956847237713407	1.03388933746975	0.915633385557613
882	C22orf34_cd8s100b	Mst452	outcome	C22orf34	Wald ratio	1	0.00382993222547751	0.0140321840395314	0.7849	-0.0236731484920041	0.0313330129429591	1.00383727578803	0.976604862369293	1.03182905911078	0.915633385557613
883	C22orf34_nk	Mst452	outcome	C22orf34	Wald ratio	1	-0.00447568381065596	0.0162816687173404	0.7834	-0.0363877544966432	0.0274363868753313	0.995534317136209	0.964266322380856	1.02781623042561	0.915633385557613
884	C2ORF15_cd4nc	Mst452	outcome	C2ORF15	Wald ratio	1	0.0176046988706559	0.0144873976511482	0.224299999999999	-0.0107906005255947	0.0459999982669064	1.01776057495548	0.98926740916364	1.04707440914226	0.577154451085244
885	C2ORF15_nk	Mst452	outcome	C2ORF15	Wald ratio	1	0.0275726958296214	0.0210575567256326	0.1904	-0.0137001153526185	0.0688455070118613	1.0279563405301	0.986393304121911	1.0712706925527	0.544096965469132
886	C2orf27A_bin	Mst452	outcome	C2orf27A	Wald ratio	1	-0.0166736641305272	0.0178480396800112	0.3502	-0.0516558219033491	0.0183084936422947	0.983464572039739	0.949655661279893	1.01847712164825	0.685811826669859
887	C2orf27A_cd4et	Mst452	outcome	C2orf27A	Wald ratio	1	-0.0117051311447046	0.0120460384682005	0.3312	-0.0353153665423775	0.0119051042529683	0.988363107396327	0.965300944628746	1.01197625206699	0.668979812900049
888	C2orf40_cd4nc	Mst452	outcome	C2orf40	Wald ratio	1	-0.00124032510995105	0.0151848986594174	0.9349	-0.0310027264824092	0.0285220762625071	0.998760443775316	0.969472929821533	1.02893272557275	0.963401612496851
889	C2orf74_cd4nc	Mst452	outcome	C2orf74	Wald ratio	1	-0.000311702619890814	0.0153509641454202	0.9838	-0.0303995923449144	0.0297761871051328	0.999688345954324	0.970057828409308	1.03022393074819	0.988877365446056
890	C2orf74_cd8et	Mst452	outcome	C2orf74	Wald ratio	1	-0.00643924799401517	0.015747048182925	0.6826	-0.0373034624325481	0.0244249664445178	0.993581439535488	0.963383740212545	1.02472569940989	0.865148435079021
891	C3orf14_cd4nc	Mst452	outcome	C3orf14	Wald ratio	1	0.0154624331356225	0.0203026192219687	0.4463	-0.0243307005394361	0.0552555668106811	1.01558259508806	0.975962904925857	1.05681066589734	0.749805338809035
892	C4BPB_cd4nc	Mst452	outcome	C4BPB	Wald ratio	1	0.00630480863002652	0.0161753434826916	0.696699999999999	-0.025398864596049	0.038008481856102	1.00632472577188	0.974920973006408	1.03874004328471	0.872875784959411
893	C4orf32_cd4nc	Mst452	outcome	C4orf32	Wald ratio	1	-0.0178260144959961	0.00746412872238088	0.0169299999999997	-0.0324557067918627	-0.00319632220012961	0.982331929006867	0.968065327600748	0.996808780599496	0.171800247524755
894	C4orf32_cd8nc	Mst452	outcome	C4orf32	Wald ratio	1	-0.0316459666535489	0.0121721500554521	0.00932599999999971	-0.0555033807622351	-0.00778855254486275	0.968849526408793	0.946008825434117	0.992241699639318	0.123241809369948
895	C4orf33_cd4nc	Mst452	outcome	C4orf33	Wald ratio	1	0.0528698933284736	0.0148162314971708	0.000359200000000004	0.0238300795940189	0.0819097070629283	1.05429246571204	1.02411628485026	1.08535780526104	0.0178076121212123
896	C4orf33_nk	Mst452	outcome	C4orf33	Wald ratio	1	0.0710216572802107	0.0170446363532203	3.08900000000006e-05	0.037614170027899	0.104429144532522	1.07360447696957	1.0383305365412	1.11007673607351	0.00268808723404261
898	C5orf17_cd8et	Mst452	outcome	C5orf17	Wald ratio	1	-0.00551625688349258	0.00851304779056579	0.517	-0.0222018305530015	0.0111693167860164	0.994498929724268	0.978042816206849	1.01123192649016	0.784893624434672
899	C5orf17_cd8nc	Mst452	outcome	C5orf17	Wald ratio	1	0.0242811362676694	0.0226634870610121	0.284000000000002	-0.0201392983719143	0.068701570907253	1.02457832353012	0.980062142736875	1.07111650911878	0.631848287112561
900	C5orf17_nk	Mst452	outcome	C5orf17	Wald ratio	1	-0.0131651899156377	0.013254983787593	0.3206	-0.0391449581393199	0.0128145783080445	0.986921092142187	0.961611305657159	1.01289703686407	0.662701842968947
901	C5orf30_bin	Mst452	outcome	C5orf30	Wald ratio	1	0.00704089943748156	0.0167812485205456	0.6748	-0.0258503476627879	0.039932146537751	1.00706574484704	0.974480912043199	1.04074015397375	0.861529650436954
902	C5orf34_nk	Mst452	outcome	C5orf34	Wald ratio	1	0.0229961847258207	0.0166056070613139	0.166099999999999	-0.00955080511435458	0.0555431745659961	1.02326263551226	0.99049465897015	1.05711465655369	0.516418852147469
903	C5orf45_cd4nc	Mst452	outcome	C5orf45	Wald ratio	1	-0.00257530646980791	0.0162138676356402	0.8738	-0.0343544870356626	0.0292038740960468	0.997428006787071	0.966228928293095	1.02963448887907	0.942892899486234
904	C5orf55_cd4nc	Mst452	outcome	C5orf55	Wald ratio	1	0.00325542870756792	0.0183121143543215	0.8589	-0.0326363154269023	0.0391471728420381	1.00326073337036	0.967890502431244	1.03992352088849	0.936850973073847
905	C5orf56_cd8et	Mst452	outcome	C5orf56	Wald ratio	1	-0.0281657256134663	0.0211377012038945	0.182699999999999	-0.0695956199730996	0.013264168746167	0.972227230495207	0.932770937588214	1.01335252807122	0.534049232964681
906	C5orf56_nk	Mst452	outcome	C5orf56	Wald ratio	1	-0.0232563562952805	0.0170077214710246	0.1715	-0.0565914903784887	0.0100787777879277	0.977011988492813	0.944980023959997	1.01012973973626	0.520330018544243
907	C5orf63_cd4nc	Mst452	outcome	C5orf63	Wald ratio	1	0.0274494554381782	0.0146156882178279	0.0603700000000012	-0.00119729346876452	0.056096204345121	1.02782966259438	0.998803423001091	1.05769943412351	0.32921773333334
908	C6orf132_cd4nc	Mst452	outcome	C6orf132	Wald ratio	1	-0.00805550640773984	0.0266446880715446	0.7624	-0.0602790950279673	0.0441680822124876	0.991976852237282	0.941501728460917	1.04515801259672	0.905668312518153
911	C6orf136_nkr	Mst452	outcome	C6orf136	Wald ratio	1	0.0249922793886423	0.025503057719371	0.3271	-0.0249937137413249	0.0749782725186094	1.02530720449542	0.975316043097999	1.07786073143123	0.667166003976143
912	C6orf136_plasma	Mst452	outcome	C6orf136	Wald ratio	1	0.00725124127522513	0.0219470547302631	0.7411	-0.0357649859960906	0.0502674685465409	1.00727759518625	0.964867024102219	1.05155231593521	0.895714834515366
913	C6orf226_cd4sox4	Mst452	outcome	C6orf226	Wald ratio	1	0.00982742173929132	0.0187557260106993	0.6003	-0.0269338012416794	0.046588644720262	1.00987586942353	0.973425678962739	1.04769094722327	0.828069814502529
915	C6orf25_cd4nc	Mst452	outcome	C6orf25	Wald ratio	1	-0.0050023932350981	0.0226099783960948	0.8249	-0.0493179508914439	0.0393131644212477	0.995010097896744	0.951878430983714	1.04009615376339	0.92675274122807
917	C6orf25_cd8nc	Mst452	outcome	C6orf25	Wald ratio	1	0.0166481736155531	0.0277534635981637	0.5486	-0.0377486150368477	0.0710449622679538	1.01678752670869	0.962954982869954	1.0736294976003	0.807416711590297
919	C6orf48_bin	Mst452	outcome	C6orf48	Wald ratio	1	0.0243632606892155	0.015868302220576	0.1247	-0.00673861166311349	0.0554651330415444	1.02466246988746	0.99328404186745	1.05703216093345	0.455539491298527
920	C6orf48_bmem	Mst452	outcome	C6orf48	Wald ratio	1	0.0286491428917239	0.0214857547581313	0.182400000000001	-0.0134629364342135	0.0707612222176613	1.02906347689276	0.986627283565303	1.07332490912667	0.534049232964681
921	C6orf48_cd4et	Mst452	outcome	C6orf48	Wald ratio	1	0.00968395473725698	0.0190493553896919	0.6112	-0.0276527818265392	0.0470206913010532	1.00973099595265	0.972726056336441	1.04814369631205	0.833521304926764
922	C6orf48_cd4nc	Mst452	outcome	C6orf48	Wald ratio	1	0.018933659631703	0.0125146475474676	0.130299999999999	-0.00559504956133355	0.0434623688247395	1.01911403797416	0.994420573577471	1.04442069079445	0.465032286212911
923	C6orf48_cd8nc	Mst452	outcome	C6orf48	Wald ratio	1	0.0209585578412096	0.015718111901715	0.182400000000001	-0.00984894148615185	0.051766057168571	1.02117973086804	0.990199400502071	1.05312934163259	0.534049232964681
924	C6orf57_cd4nc	Mst452	outcome	C6orf57	Wald ratio	1	0.0474882391232981	0.0163212667142798	0.00361900000000012	0.0154985563633097	0.0794779218832865	1.04863386819513	1.01561928187199	1.08272165481049	0.0753267684478396
925	C6orf57_cd8nc	Mst452	outcome	C6orf57	Wald ratio	1	0.0410532794497828	0.016678903701478	0.0138399999999998	0.00836262819488587	0.0737439307046797	1.0419076163312	1.00839769264555	1.07653110363724	0.157895676429565
926	C6orf62_bin	Mst452	outcome	C6orf62	Wald ratio	1	-0.0392901786197227	0.0216789688022785	0.06993	-0.0817809574721885	0.0032006002327432	0.961471670140604	0.92147377853774	1.00320572762245	0.353977351485149
927	C6orf62_cd4nc	Mst452	outcome	C6orf62	Wald ratio	1	-0.0371749959008667	0.0205118837498787	0.06993	-0.0773782880506288	0.00302829624889552	0.963507510730343	0.9255396667786	1.00303288617003	0.353977351485149
928	C6orf62_cd8et	Mst452	outcome	C6orf62	Wald ratio	1	-0.0393905943763007	0.0217343747620015	0.06993	-0.0819899689098237	0.00320878015722218	0.961375128082672	0.921281200104794	1.0032139338031	0.353977351485149
929	C6orf62_nk	Mst452	outcome	C6orf62	Wald ratio	1	-0.0368884535341429	0.0203537795302756	0.06993	-0.0767818614134832	0.00300495434519732	0.96378363601173	0.92609184794101	1.00300947374624	0.353977351485149
930	C7orf13_cd4nc	Mst452	outcome	C7orf13	Wald ratio	1	-0.0205480518259905	0.0184615359167591	0.2657	-0.0567326622228383	0.0156365585708574	0.979661620813758	0.944846628803183	1.0157594492464	0.61137158931083
931	C9orf135_cd4et	Mst452	outcome	C9orf135	Wald ratio	1	0.00694348311154309	0.0119925311550815	0.5626	-0.0165618779524167	0.0304488441755029	1.00696764498054	0.983574515930544	1.03091715128298	0.815391211906449
932	C9orf135_cd4nc	Mst452	outcome	C9orf135	Wald ratio	1	0.00466224840906342	0.00613920428258333	0.4476	-0.0073705919847999	0.0166950888029267	1.00467313359909	0.992656504215754	1.01683523060503	0.749805476093175
933	C9orf135_cd8nc	Mst452	outcome	C9orf135	Wald ratio	1	0.00523925474794745	0.00689900073183905	0.4476	-0.00828278668645709	0.018761296182352	1.00525300364394	0.991751421080823	1.01893839510093	0.749805476093175
934	C9orf135_cd8s100b	Mst452	outcome	C9orf135	Wald ratio	1	-0.011929945717409	0.0155751514672655	0.4437	-0.0424572425932493	0.0185973511584314	0.988140933941512	0.958431444687982	1.01877135891412	0.748343505154641
935	C9orf142_cd4nc	Mst452	outcome	C9orf142	Wald ratio	1	-0.0157788308374973	0.0199460519973746	0.4289	-0.0548730927523516	0.023315431077357	0.984345002741919	0.946605271400658	1.02358936052542	0.740637956512561
936	C9orf156_bin	Mst452	outcome	C9orf156	Wald ratio	1	0.0263856112191344	0.0144704072634638	0.0682399999999993	-0.00197638701725476	0.0547476094555235	1.02673679337404	0.998025564749539	1.056273987463	0.350446800501884
937	C9orf156_cd4nc	Mst452	outcome	C9orf156	Wald ratio	1	0.0207349614036655	0.0113714756732889	0.0682399999999992	-0.00155313091598063	0.0430230537233117	1.02095142424335	0.998448074567668	1.04396196178341	0.350446800501884
938	C9orf156_cd8et	Mst452	outcome	C9orf156	Wald ratio	1	0.0231303831490522	0.0124613810584212	0.0634300000000003	-0.00129392372545327	0.0475546900235577	1.02339996495899	0.998706913032911	1.04870355317501	0.340833333333334
939	C9orf156_cd8nc	Mst452	outcome	C9orf156	Wald ratio	1	0.0251883713717024	0.0128233416850097	0.0495	5.46216690834947e-05	0.0503221210743214	1.02550827873228	1.00005462316087	1.05160978749784	0.299047267355982
940	C9orf156_nk	Mst452	outcome	C9orf156	Wald ratio	1	0.0254815108726844	0.0139745801965251	0.0682399999999993	-0.00190866631250476	0.0528716880578736	1.02580893978302	0.998093154032713	1.05429435788342	0.350446800501884
941	C9orf16_cd4nc	Mst452	outcome	C9orf16	Wald ratio	1	0.02180492153252	0.0216473183281784	0.3138	-0.0206238223907097	0.0642336654557497	1.02204438616936	0.979587394111651	1.06634153683408	0.655486210418795
942	C9orf78_bin	Mst452	outcome	C9orf78	Wald ratio	1	-0.000599923339465172	0.0240512531865391	0.9801	-0.0477403795850819	0.0465405329061516	0.999400256578561	0.953381272191482	1.04764054212373	0.986734523076923
943	C9orf78_cd4et	Mst452	outcome	C9orf78	Wald ratio	1	0.0231213472311017	0.017677934455784	0.1909	-0.0115274043022349	0.0577700987644383	1.02339071764265	0.988538781661172	1.05947139392668	0.544098257839721
944	C9orf78_cd4nc	Mst452	outcome	C9orf78	Wald ratio	1	0.00881390925601156	0.00923538586841882	0.3399	-0.00928744704608933	0.0269152655581124	1.00885286612418	0.990755548082282	1.02728075301422	0.673705354979406
945	C9orf78_cd8et	Mst452	outcome	C9orf78	Wald ratio	1	0.0134898127490422	0.0116107205164342	0.245300000000001	-0.00926719946316881	0.0362468249612532	1.01358121079145	0.990775608690484	1.03691175061053	0.5937522747285
946	C9orf78_cd8nc	Mst452	outcome	C9orf78	Wald ratio	1	-0.0127895340664292	0.0123731813902169	0.3013	-0.0370409695912543	0.0114619014583959	0.987291904467706	0.963636654740444	1.01152784073995	0.648587894736844
947	C9orf78_nk	Mst452	outcome	C9orf78	Wald ratio	1	0.0124751726485476	0.013071728995383	0.3399	-0.0131454161824032	0.0380957614794983	1.01255331221162	0.986940607449531	1.03883070808103	0.673705354979406
948	CA6_cd4et	Mst452	outcome	CA6	Wald ratio	1	0.0449371301909588	0.016444932986575	0.00628400000000005	0.0127050615372719	0.0771691988446458	1.04596209840414	1.01278611372555	1.08022483372482	0.100727212475635
951	CACNA1A_cd4nc	Mst452	outcome	CACNA1A	Wald ratio	1	-0.00739345657567512	0.0212017375183223	0.7273	-0.0489488621115868	0.0341619489602366	0.992633807790379	0.952229823475902	1.03475217019745	0.88788429998509
952	CACNA1A_nk	Mst452	outcome	CACNA1A	Wald ratio	1	-0.0068303575371974	0.0195869748036939	0.7273	-0.0452208281524375	0.0315601130780427	0.993192916335075	0.95578639398338	1.03206341423953	0.88788429998509
953	CALHM2_cd8et	Mst452	outcome	CALHM2	Wald ratio	1	-0.00541463499410924	0.0238498096254308	0.8204	-0.0521602618599535	0.041330991871735	0.99459999771977	0.949176737823547	1.04219700720064	0.925910217570917
954	CALM3_cd4nc	Mst452	outcome	CALM3	Wald ratio	1	0.0109515240711129	0.0120944354319255	0.3652	-0.0127535693754611	0.0346566175176868	1.01101171152497	0.987327412754464	1.03526415618205	0.695687543332563
955	CALM3_cd8nc	Mst452	outcome	CALM3	Wald ratio	1	-0.0111432822250177	0.0212146501593082	0.5994	-0.0527239965372619	0.0304374320872264	0.988918574170067	0.948641804775863	1.03090538643258	0.827920264213048
956	CALR_cd4nc	Mst452	outcome	CALR	Wald ratio	1	0.00316948101715345	0.0156196025136513	0.8392	-0.027444939909603	0.0337839019439099	1.00317450913288	0.972928250596137	1.03436105916071	0.931938093945153
957	CALR_nk	Mst452	outcome	CALR	Wald ratio	1	0.0117084333425131	0.0199157180740474	0.5566	-0.0273263740826198	0.050743240767646	1.01177724534619	0.973043613477677	1.05205273434932	0.81158431372549
958	CAMK4_cd4et	Mst452	outcome	CAMK4	Wald ratio	1	0.0285410229666418	0.027703427345577	0.3029	-0.0257576946306892	0.0828397405639727	1.02895222064136	0.974571204837308	1.08636769392291	0.649853172522286
959	CAMK4_cd4nc	Mst452	outcome	CAMK4	Wald ratio	1	0.0171394429114224	0.0166364503471097	0.3029	-0.0154679997689127	0.0497468855917575	1.01728716591964	0.98465101530762	1.05100503818756	0.649853172522286
960	CAMK4_cd8nc	Mst452	outcome	CAMK4	Wald ratio	1	0.0255766599712676	0.024826059741611	0.3029	-0.02308241712229	0.0742357370648252	1.02590654922261	0.977181943930619	1.07706067869442	0.649853172522286
961	CAMKK2_cd4nc	Mst452	outcome	CAMKK2	Wald ratio	1	-0.0032026091405524	0.016467544197002	0.8458	-0.0354789957666764	0.0290737774855716	0.996802513741779	0.965143006105993	1.02950054563501	0.932849395973156
962	CAMLG_bmem	Mst452	outcome	CAMLG	Wald ratio	1	-0.0193185911870733	0.0186356350524796	0.2999	-0.0558444358899334	0.0172072535157867	0.980866816934791	0.945686239286312	1.01735615111611	0.648006337470293
963	CAMLG_cd4nc	Mst452	outcome	CAMLG	Wald ratio	1	-0.0162887236419549	0.0138010556599619	0.2379	-0.0433387927354802	0.0107613454515705	0.983843220246431	0.957586911615417	1.01081945699526	0.589882388602607
964	CAMLG_cd8et	Mst452	outcome	CAMLG	Wald ratio	1	-0.0208709032142756	0.0182544258228297	0.252899999999999	-0.0566495778270218	0.0149077713984707	0.979345386750479	0.944925134075713	1.01501944647458	0.597896531791907
965	CAMLG_cd8nc	Mst452	outcome	CAMLG	Wald ratio	1	0.0312366095656118	0.0198187756207454	0.114999999999999	-0.00760819065104921	0.0700814097822727	1.0317295920992	0.992420678371372	1.07259549746589	0.439374124241013
966	CAMLG_cd8s100b	Mst452	outcome	CAMLG	Wald ratio	1	-0.0246280803981731	0.0215405850993374	0.252899999999999	-0.0668476271928744	0.0175914663965282	0.975672716365312	0.9353377105118	1.01774710755411	0.597896531791907
967	CAMLG_nk	Mst452	outcome	CAMLG	Wald ratio	1	-0.0272881238221143	0.0183177186961238	0.136299999999999	-0.0631908524665168	0.00861460482228834	0.973080833361207	0.938764291110522	1.00865181731062	0.472069286016058
968	CAP1_nk	Mst452	outcome	CAP1	Wald ratio	1	-0.0111750123348606	0.0256196881878046	0.6627	-0.0613896011829575	0.0390395765132363	0.988887196172899	0.940456765322915	1.03981163495477	0.8567706521648
969	CAPG_bin	Mst452	outcome	CAPG	Wald ratio	1	0.025823308215152	0.0157133339453054	0.1003	-0.00497482631764653	0.0566214427479505	1.02615961847963	0.995037527636051	1.05825512440713	0.414789686552073
970	CAPG_bmem	Mst452	outcome	CAPG	Wald ratio	1	0.0211324799574737	0.0128589920353202	0.1003	-0.00407114443175379	0.0463361043467012	1.0213573520536	0.99593713144217	1.04742639636638	0.414789686552073
971	CAPG_cd4et	Mst452	outcome	CAPG	Wald ratio	1	0.0310684654226932	0.0126063360347768	0.0137200000000001	0.00636004679453079	0.0557768840508557	1.03155612739515	1.00638031483793	1.05736174314762	0.156964475524477
972	CAPG_cd4nc	Mst452	outcome	CAPG	Wald ratio	1	0.0140774857195722	0.0093894730797538	0.1338	-0.0043258815167453	0.0324808529558896	1.01417704013172	0.995683461631397	1.03301411378781	0.467928174433522
973	CAPG_cd8et	Mst452	outcome	CAPG	Wald ratio	1	0.0267426782066333	0.010851105239864	0.0137200000000001	0.00547451193649983	0.0480108444767668	1.02710347264844	1.00548952445988	1.04918203309296	0.156964475524477
974	CAPG_cd8nc	Mst452	outcome	CAPG	Wald ratio	1	0.0228369948030798	0.0152319350342422	0.1338	-0.00701759786403489	0.0526915874701944	1.02309975537715	0.993006967977866	1.05410449594762	0.467928174433522
975	CAPG_monoc	Mst452	outcome	CAPG	Wald ratio	1	0.000413340468309919	0.0192849549092431	0.9829	-0.0373851711538065	0.0382118520904264	1.00041342590525	0.963305026574891	1.03895131357303	0.988337062077443
976	CAPG_nkr	Mst452	outcome	CAPG	Wald ratio	1	-0.0057733994663313	0.0246746875893375	0.815	-0.0541357871414327	0.0425889882087701	0.994243234577313	0.947303466138406	1.04350891223101	0.923493558664635
977	CAPN10_cd4nc	Mst452	outcome	CAPN10	Wald ratio	1	0.0379571991839132	0.0164280692705366	0.02086	0.00575818341366146	0.0701562149541649	1.03868677528545	1.005774793618	1.07267573615754	0.190443458980043
978	CAPN12_bin	Mst452	outcome	CAPN12	Wald ratio	1	-0.00341190241533398	0.0320800554847473	0.9153	-0.0662888111654388	0.0594650063347708	0.996593911509651	0.935860538284163	1.06126862265084	0.954437563710499
979	CAPN12_bmem	Mst452	outcome	CAPN12	Wald ratio	1	-0.00261667722028941	0.0246030337899748	0.9153	-0.0508386234486401	0.0456052690080613	0.997386743295436	0.950432035601539	1.046661179799	0.954437563710499
980	CAPN12_cd4nc	Mst452	outcome	CAPN12	Wald ratio	1	0.00328463880666891	0.0165735649242766	0.8429	-0.0291995484449133	0.0357688260582511	1.00329003914381	0.97122263916117	1.03641622637068	0.932849395973156
981	CAPN12_cd8et	Mst452	outcome	CAPN12	Wald ratio	1	-0.00236038440828259	0.0221932674401023	0.9153	-0.0458591885908831	0.041138419774318	0.997642399108508	0.955176452463837	1.04199632846022	0.954437563710499
982	CAPN12_cd8nc	Mst452	outcome	CAPN12	Wald ratio	1	-0.00274276098171816	0.0257885231651052	0.9153	-0.0532882663853244	0.0478027444218881	0.997260996950695	0.948106665804408	1.04896372097047	0.954437563710499
983	CAPN12_nk	Mst452	outcome	CAPN12	Wald ratio	1	0.00199829203382921	0.0100829420553307	0.8429	-0.017764274394619	0.0217608584622774	1.00200028994994	0.982392580152035	1.02199935274795	0.932849395973156
984	CARD16_nk	Mst452	outcome	CARD16	Wald ratio	1	-0.0309237307126379	0.0148448884341607	0.0372400000000004	-0.0600197120435928	-0.0018277493816829	0.969549517106893	0.941745969663676	0.998173919935032	0.25602782900251
985	CARD8_bin	Mst452	outcome	CARD8	Wald ratio	1	0.0412585140714277	0.0215420481991818	0.0554599999999994	-0.000963900398968619	0.083480928541824	1.04212147379135	0.999036564003796	1.08706448319036	0.314995281054818
986	CARD8_cd4nc	Mst452	outcome	CARD8	Wald ratio	1	0.00171968105173639	0.0134417793655824	0.8982	-0.0246262065048052	0.028065568608278	1.00172116055116	0.975674544673658	1.02846311710592	0.950460227272727
987	CARD8_cd8et	Mst452	outcome	CARD8	Wald ratio	1	0.00261071776230146	0.0204065120745674	0.8982	-0.0373860459038506	0.0426074814284535	1.00261412865356	0.963304183924145	1.04352821024901	0.950460227272727
988	CARD8_cd8nc	Mst452	outcome	CARD8	Wald ratio	1	0.0312239974458434	0.0143346689498263	0.0293900000000004	0.00312804630418384	0.059319948587503	1.03171657988407	1.00313294374617	1.06111468858012	0.23094159462056
989	CARD9_cd4et	Mst452	outcome	CARD9	Wald ratio	1	-0.0116893235214851	0.00912122760859618	0.2	-0.0295669296343336	0.00618828259136344	0.98837873119142	0.970865895767221	1.00620746956981	0.554764326890471
990	CARHSP1_cd8et	Mst452	outcome	CARHSP1	Wald ratio	1	0.0124731471832227	0.0111948658825695	0.2652	-0.00946878994661363	0.034415084313059	1.01255126132207	0.990575897887118	1.03501413570811	0.610564593301435
991	CARHSP1_cd8nc	Mst452	outcome	CARHSP1	Wald ratio	1	0.0234182034553093	0.0200282729770707	0.2423	-0.0158372115797492	0.0626736184903679	1.02369456264389	0.984287537627471	1.06467929088348	0.5937522747285
992	CARHSP1_cd8s100b	Mst452	outcome	CARHSP1	Wald ratio	1	0.0205242582329485	0.0190774730235244	0.282	-0.0168675888931593	0.0579161053590563	1.02073632920252	0.983273872397338	1.05962609503042	0.629779716466739
993	CARHSP1_nk	Mst452	outcome	CARHSP1	Wald ratio	1	0.0100950346132811	0.00991493914477335	0.3086	-0.00933824611047467	0.0295283153370368	1.01014616137251	0.990705219905727	1.02996859896702	0.653468288894641
994	CARS_cd4nc	Mst452	outcome	CARS	Wald ratio	1	0.0274592946017369	0.0121090935077494	0.0233500000000001	0.0037254713265481	0.0511931178769256	1.02783977562829	1.0037324195206	1.05252613527039	0.203759531416397
995	CARS_cd8nc	Mst452	outcome	CARS	Wald ratio	1	0.0144580953921364	0.00592620959593306	0.0147000000000002	0.00284272458410758	0.0260734662001652	1.01456311919094	1.00284676895708	1.02641635261279	0.160989361702125
996	CARS_cd8s100b	Mst452	outcome	CARS	Wald ratio	1	0.0216658045539324	0.0104224974716554	0.0376399999999998	0.00123770950948773	0.0420938995983771	1.021902212332	1.00123847578801	1.04299241072128	0.257007679465775
997	CARS2_cd4nc	Mst452	outcome	CARS2	Wald ratio	1	0.0554022092729671	0.0164659507298377	0.000766399999999985	0.0231289458424852	0.087675472703449	1.05696565057894	1.02339849402055	1.09163379957185	0.0281127892376676
998	CASC8_monoc	Mst452	outcome	CASC8	Wald ratio	1	-0.00399150844316206	0.00966445811507336	0.6796	-0.0229338463487058	0.0149508294623817	0.996016447038353	0.977327135393298	1.01506315218771	0.863084614190343
999	CASP6_cd4nc	Mst452	outcome	CASP6	Wald ratio	1	0.0387338310440705	0.0167286470207503	0.0205900000000001	0.00594568288339986	0.0715219792047412	1.0394937658546	1.00596339353912	1.07414175922351	0.188607166853304
1000	CASP7_cd4et	Mst452	outcome	CASP7	Wald ratio	1	0.0223191738812719	0.0223048579818768	0.317	-0.0213983477632066	0.0660366955257504	1.02257011006127	0.978828972566612	1.06826591702623	0.659112267364545
1001	CASP7_cd4nc	Mst452	outcome	CASP7	Wald ratio	1	0.0274426226287368	0.020656236539381	0.184	-0.0130436009884501	0.0679288462459236	1.02782263965415	0.98704109811455	1.07028915067833	0.534689850958126
1002	CASP7_cd8nc	Mst452	outcome	CASP7	Wald ratio	1	0.0185513262136068	0.021198224819486	0.3815	-0.0229971944325858	0.0600998468597995	1.01872447109755	0.977265225552903	1.06194257288326	0.707955989110708
1003	CASP8_cd4et	Mst452	outcome	CASP8	Wald ratio	1	0.00620640823368311	0.014068508598129	0.6591	-0.0213678686186497	0.0337806850860159	1.00622570789179	0.978858806891023	1.03435773177352	0.855340941512125
1005	CASP8_cd8et	Mst452	outcome	CASP8	Wald ratio	1	0.0100320347134734	0.0160523881083055	0.532	-0.0214306459788053	0.0414947154057521	1.01008252427014	0.978797358647961	1.04236765334681	0.796150750091475
1006	CASP8_cd8nc	Mst452	outcome	CASP8	Wald ratio	1	-0.0121006175463229	0.0182328168555872	0.5069	-0.0478369385832739	0.0236357034906281	0.987972300511989	0.953289219095293	1.02391724046276	0.779225192026115
1007	CASP8_cd8s100b	Mst452	outcome	CASP8	Wald ratio	1	0.00602209668496817	0.0136507164532684	0.6591	-0.020733307563438	0.0327775009333743	1.00604026596328	0.979480149687548	1.03332060079251	0.855340941512125
1008	CASP8_nk	Mst452	outcome	CASP8	Wald ratio	1	0.00975201016889219	0.014337712717123	0.4964	-0.0183499067566689	0.0378539270944533	1.00979971596977	0.981817427695244	1.03857951347055	0.774323417238749
1009	CAST_bin	Mst452	outcome	CAST	Wald ratio	1	0.0233955356006767	0.0111744508092287	0.0362900000000002	0.0014936120145885	0.0452974591867648	1.02367135794736	1.00149472800857	1.04633905678715	0.254792630676952
1010	CAST_bmem	Mst452	outcome	CAST	Wald ratio	1	0.0289512560517651	0.0138080002609692	0.0360200000000004	0.00188757554026557	0.0560149365632646	1.02937441747891	1.00188935813239	1.0576134807293	0.25420706287683
1011	CAST_cd4et	Mst452	outcome	CAST	Wald ratio	1	0.0279286045978604	0.0133202572933705	0.0360200000000004	0.00182090030285424	0.0540363088928665	1.02832226431894	1.00182255914852	1.05552292632817	0.25420706287683
1012	CAST_cd4nc	Mst452	outcome	CAST	Wald ratio	1	0.0167599349578078	0.00796060366003214	0.0352600000000002	0.00115715178414483	0.0323627181314708	1.01690117059784	1.00115782154258	1.03289208605486	0.251901496526122
1013	CAST_cd8et	Mst452	outcome	CAST	Wald ratio	1	0.0157045303392349	0.00750098244182723	0.0362900000000002	0.00100260475325354	0.0304064559252163	1.01582849455895	1.00100310752941	1.03087345343489	0.254792630676952
1014	CAST_cd8nc	Mst452	outcome	CAST	Wald ratio	1	0.0226246131676424	0.0107461979323041	0.0352600000000002	0.00156206522032638	0.0436871611149584	1.0228824908502	1.0015632858797	1.04465549490357	0.251901496526122
1015	CAST_cd8s100b	Mst452	outcome	CAST	Wald ratio	1	0.0345300132298037	0.0164687304355946	0.0360200000000004	0.00225130157603819	0.0668087248835691	1.03513309559737	1.00225383765824	1.06909096811698	0.25420706287683
1016	CAST_monoc	Mst452	outcome	CAST	Wald ratio	1	0.0347968968489662	0.0125742420278425	0.00565200000000009	0.0101513824743949	0.0594424112235375	1.03540939253216	1.01020308255179	1.06124464343917	0.0963195000000015
1017	CAST_nk	Mst452	outcome	CAST	Wald ratio	1	0.0147313653768879	0.00702597139843604	0.0360200000000004	0.000960461435953254	0.0285022693178225	1.0148404067245	1.00096092282674	1.028912345761	0.25420706287683
1018	CAT_monoc	Mst452	outcome	CAT	Wald ratio	1	0.0315325149292883	0.0155425465853361	0.0424800000000001	0.00106912362202954	0.061995906236547	1.03203493159293	1.00106969533842	1.06395798912679	0.274475829383888
1019	CAT_mononc	Mst452	outcome	CAT	Wald ratio	1	0.00523573154908639	0.0216144868028468	0.8086	-0.0371286625844932	0.047600125682666	1.00524946194394	0.9635521542629	1.04875120279464	0.922437621561545
1020	CAT_nk	Mst452	outcome	CAT	Wald ratio	1	0.0374955154683603	0.014974281262333	0.0122799999999997	0.00814592419418757	0.0668451067425331	1.03820734119772	1.00817919250704	1.06912986434136	0.149257652303117
1021	CBR1_cd4nc	Mst452	outcome	CBR1	Wald ratio	1	-0.0271257900954926	0.0156247508625011	0.08255	-0.0577503017859947	0.00349872159500957	0.973238810021313	0.943885604563677	1.00350484926566	0.373774903261474
1023	CBR3_cd8nc	Mst452	outcome	CBR3	Wald ratio	1	-0.0071867671900289	0.0135190131311377	0.595	-0.0336840329270588	0.0193104985470011	0.992838995866651	0.966876957660623	1.01949815217284	0.826052274270197
1024	CBR4_cd4nc	Mst452	outcome	CBR4	Wald ratio	1	0.00725158524261526	0.0271239800420244	0.789199999999999	-0.0459114156397527	0.0604145861249832	1.00727794165696	0.955126567719253	1.06227686051228	0.91699659090909
1025	CBWD1_cd4nc	Mst452	outcome	CBWD1	Wald ratio	1	0.00566933706748931	0.0177116891806137	0.7489	-0.0290455737265136	0.0403842478614922	1.00568543817203	0.971372194407106	1.04121078035242	0.899679882525698
1026	CBWD2_cd4nc	Mst452	outcome	CBWD2	Wald ratio	1	0.028210349345718	0.0147942143816067	0.0565399999999992	-0.000786310842231141	0.0572070095336672	1.02861202953401	0.999213998219128	1.05887498492595	0.318086107290229
1027	CC2D1B_cd4nc	Mst452	outcome	CC2D1B	Wald ratio	1	0.0437517098795574	0.0187659340033646	0.0197300000000002	0.00697047923296269	0.0805329405261521	1.04472292830155	1.00699482956829	1.08386454912274	0.185432073310423
1028	CCDC101_bin	Mst452	outcome	CCDC101	Wald ratio	1	0.0863528247148561	0.0170811695196988	4.29399999999992e-07	0.0528737324562465	0.119831916973466	1.09019090675256	1.0542965132833	1.12730735442223	0.000283600599999995
1029	CCDC101_cd4nc	Mst452	outcome	CCDC101	Wald ratio	1	0.0407716667642828	0.008043326843767	3.99900000000011e-07	0.0250067461504995	0.0565365873780661	1.04161424324005	1.02532203747787	1.05816532958696	0.000283600599999995
1030	CCDC101_cd8nc	Mst452	outcome	CCDC101	Wald ratio	1	0.0402081256216013	0.0153363787465988	0.00874800000000022	0.0101488232782676	0.070267427964935	1.04102741612532	1.01020049724728	1.07279503828959	0.118671044776122
1031	CCDC101_nk	Mst452	outcome	CCDC101	Wald ratio	1	0.093315970573706	0.0188015618962878	6.93399999999989e-07	0.0564649092569818	0.13016703189043	1.09780855567183	1.05808948500257	1.13901861986971	0.000283600599999995
1032	CCDC104_cd4nc	Mst452	outcome	CCDC104	Wald ratio	1	-0.0226972128047299	0.0157593457391516	0.1498	-0.053585530453467	0.00819110484400727	0.977558431142057	0.947824869645909	1.0082247437271	0.493830849778494
1033	CCDC109B_cd4nc	Mst452	outcome	CCDC109B	Wald ratio	1	0.033615120009515	0.0144251975551887	0.0197899999999999	0.00534173280134515	0.0618885072176848	1.03418649243255	1.00535602529356	1.06384372721856	0.185432073310423
1034	CCDC109B_cd8nc	Mst452	outcome	CCDC109B	Wald ratio	1	-0.0369832541443172	0.0161533809385117	0.0220500000000008	-0.0686438807838002	-0.00532262750483418	0.963692273065661	0.933659114833659	0.994691512578355	0.195204545454553
1035	CCDC115_cd4nc	Mst452	outcome	CCDC115	Wald ratio	1	-0.020134640150996	0.0167378755810289	0.228999999999999	-0.0529408762898128	0.0126715959878207	0.980066708093483	0.948436085884921	1.0127522208489	0.580663360198386
1036	CCDC115_cd8et	Mst452	outcome	CCDC115	Wald ratio	1	-0.0258462150313534	0.0198950486150063	0.1939	-0.0648405103167658	0.013148080254059	0.97448493922197	0.937216927889014	1.01323489633224	0.547677441540581
1037	CCDC122_cd4et	Mst452	outcome	CCDC122	Wald ratio	1	0.00951867087111672	0.0171374545839199	0.5786	-0.0240707401133664	0.0431080818555998	1.00956411750141	0.976216649638812	1.04405073169312	0.820408382403879
1038	CCDC122_cd4nc	Mst452	outcome	CCDC122	Wald ratio	1	0.00630737224355628	0.00973394866779411	0.516999999999999	-0.0127711671453202	0.0253859116324327	1.00632730560287	0.987310038146756	1.02571087791513	0.784893624434672
1039	CCDC122_cd8nc	Mst452	outcome	CCDC122	Wald ratio	1	0.00935386769141676	0.0144354993549979	0.516999999999999	-0.0189397110443792	0.0376474464272127	1.00939775183391	0.981238518305043	1.03836508901764	0.784893624434672
1040	CCDC122_cd8s100b	Mst452	outcome	CCDC122	Wald ratio	1	-0.008317595746495	0.01576595572598	0.5978	-0.0392188689694158	0.0225836774764258	0.991716899746895	0.961540234793813	1.02284061930543	0.827690302927737
1041	CCDC122_nk	Mst452	outcome	CCDC122	Wald ratio	1	-0.0240532475131018	0.020949275078656	0.2509	-0.0651138266672676	0.017007331641064	0.976233726355794	0.936960806181374	1.01715277969699	0.595815438189205
1042	CCDC126_bmem	Mst452	outcome	CCDC126	Wald ratio	1	-0.00683763239204394	0.0125076057879834	0.5846	-0.0313525397364913	0.0176772749524035	0.993185691027055	0.96913385465116	1.01783444271065	0.821930667581948
1043	CCDC146_cd4et	Mst452	outcome	CCDC146	Wald ratio	1	0.0289597275157584	0.0213320243158334	0.1746	-0.0128510401432751	0.0707704951747919	1.02938313782416	0.987231181883384	1.07333486206869	0.524120366972477
1044	CCDC146_cd4nc	Mst452	outcome	CCDC146	Wald ratio	1	0.0075305943769715	0.00927429757929803	0.4168	-0.0106470288784526	0.0257082176323956	1.00755902061349	0.98940945011132	1.02604152396705	0.733051816813589
1045	CCDC146_cd8et	Mst452	outcome	CCDC146	Wald ratio	1	0.0121111321405394	0.0128490295407834	0.3459	-0.0130729657593961	0.0372952300404749	1.01218476887588	0.987012114304343	1.03799942421822	0.680486291486291
1046	CCDC146_cd8nc	Mst452	outcome	CCDC146	Wald ratio	1	0.0119515685872151	0.0149230093541119	0.4232	-0.0172975297468443	0.0412006669212745	1.01202327396223	0.982851213654874	1.04206119177757	0.735921768707483
1047	CCDC146_cd8s100b	Mst452	outcome	CCDC146	Wald ratio	1	0.00832484253286551	0.0211886829795805	0.694400000000001	-0.0332049761071122	0.0498546611728432	1.00835959039102	0.967340257625883	1.05111831697051	0.871863699155796
1048	CCDC146_nk	Mst452	outcome	CCDC146	Wald ratio	1	0.00488506779703992	0.0124982233775455	0.695900000000001	-0.0196114500229493	0.0293815856170291	1.00489701919393	0.980579603479186	1.02981748304975	0.872274287465524
1049	CCDC15_bin	Mst452	outcome	CCDC15	Wald ratio	1	-0.00314813744032682	0.0160190939754179	0.8442	-0.0345455616321459	0.0282492867514922	0.996856812748357	0.966044324127656	1.02865208179775	0.932849395973156
1050	CCDC15_bmem	Mst452	outcome	CCDC15	Wald ratio	1	-0.010932010716473	0.0115524786573364	0.344	-0.0335748688848524	0.0117108474519064	0.989127526561126	0.966982511618881	1.01177968789009	0.677760173368649
1051	CCDC152_cd4nc	Mst452	outcome	CCDC152	Wald ratio	1	0.00729247273943745	0.0111317576451718	0.5124	-0.0145257722450992	0.0291107177239741	1.00731912757259	0.985579217815898	1.02953857633302	0.781109206112561
1052	CCDC152_cd8et	Mst452	outcome	CCDC152	Wald ratio	1	0.0135386650918676	0.0206663972601211	0.5124	-0.0269674735379696	0.0540448037217049	1.01363072781774	0.9733929020367	1.05553189285285	0.781109206112561
1053	CCDC152_cd8nc	Mst452	outcome	CCDC152	Wald ratio	1	-0.0133077126181004	0.0189188442386281	0.481800000000001	-0.0503886473258115	0.0237732220896107	0.986780443504067	0.950859803559396	1.02405805780942	0.765266796116506
1054	CCDC152_nk	Mst452	outcome	CCDC152	Wald ratio	1	0.00878909998503156	0.0160133080808332	0.5831	-0.0225969838534015	0.0401751838234646	1.00882783753052	0.977656415708836	1.04099312337516	0.821930667581948
1055	CCDC163P_bin	Mst452	outcome	CCDC163P	Wald ratio	1	0.0180189885698885	0.0144784045863293	0.2133	-0.0103586844193169	0.0463966615590939	1.01818231003219	0.989694781979031	1.04748982750972	0.567656920077973
1056	CCDC163P_bmem	Mst452	outcome	CCDC163P	Wald ratio	1	-0.0238745660095601	0.0125845310358217	0.0578100000000003	-0.0485402468397707	0.000791114820650491	0.976408176850901	0.952618998630094	1.00079142783452	0.321253940217393
1057	CCDC163P_cd4et	Mst452	outcome	CCDC163P	Wald ratio	1	0.0166274982892394	0.0133603307730827	0.2133	-0.00955875002600259	0.0428137466044815	1.0167665045121	0.990486789608857	1.04374347597914	0.567656920077973
1059	CCDC163P_cd8et	Mst452	outcome	CCDC163P	Wald ratio	1	0.0152662270564588	0.0127809134415459	0.2323	-0.00978436328897119	0.0403168174018888	1.01538335115608	0.990263347858985	1.04114057339803	0.583603808353816
1060	CCDC163P_cd8nc	Mst452	outcome	CCDC163P	Wald ratio	1	0.0105894453382854	0.009472430550679	0.2636	-0.00797651854104541	0.0291554092176163	1.01064571194992	0.992055209467245	1.02958458897794	0.609232374506486
1061	CCDC163P_cd8s100b	Mst452	outcome	CCDC163P	Wald ratio	1	-0.0146500964082597	0.0125400485947986	0.2427	-0.039228591654065	0.00992839883754556	0.985456694120901	0.96153088608678	1.00997784890713	0.5937522747285
1062	CCDC163P_nk	Mst452	outcome	CCDC163P	Wald ratio	1	0.0108188689878624	0.0117383146759057	0.3567	-0.0121882277769128	0.0338259657526376	1.01087760457739	0.98788574782243	1.03440456924155	0.692407688656858
1063	CCDC167_cd4et	Mst452	outcome	CCDC167	Wald ratio	1	-0.0152002599022275	0.00781654642164764	0.0518200000000006	-0.0305206908886569	0.00012017108420188	0.984914680934515	0.969940362931534	1.00012017830504	0.305614708002887
1065	CCDC167_cd8et	Mst452	outcome	CCDC167	Wald ratio	1	-0.0155245616051902	0.00798331457772737	0.0518200000000006	-0.0311718581775358	0.000122734967155477	0.98459532321314	0.969308975086895	1.0001227424994	0.305614708002887
1066	CCDC167_cd8nc	Mst452	outcome	CCDC167	Wald ratio	1	-0.0124979189563456	0.00701344107612833	0.0747499999999985	-0.0262442634655571	0.00124842555286593	0.987579855688535	0.974097124207458	1.00124920516044	0.362236374407576
1067	CCDC167_cd8s100b	Mst452	outcome	CCDC167	Wald ratio	1	-0.0223499159407993	0.0114931689717739	0.0518200000000006	-0.0448765271254762	0.000176695243877586	0.977897993080487	0.956115528877873	1.0001767108554	0.305614708002887
1068	CCDC170_mononc	Mst452	outcome	CCDC170	Wald ratio	1	0.0182740610305045	0.0146801497171373	0.2132	-0.0104990324150845	0.0470471544760935	1.01844205342465	0.989555890046788	1.04817143388917	0.567656920077973
1069	CCDC23_cd4nc	Mst452	outcome	CCDC23	Wald ratio	1	-0.0250371439234949	0.0177850023619429	0.1592	-0.0598957485529029	0.00982146070591307	0.975273685864372	0.941862719017597	1.00986984953771	0.508736636753807
1070	CCDC25_cd8et	Mst452	outcome	CCDC25	Wald ratio	1	0.0148793513905282	0.01974046126332	0.450999999999999	-0.023811952685579	0.0535706554666354	1.01499060002376	0.976469314926425	1.05503153287946	0.750596134282806
1071	CCDC25_nk	Mst452	outcome	CCDC25	Wald ratio	1	0.0147595122203062	0.0195814704286051	0.450999999999999	-0.0236201698197598	0.0531391942603722	1.01486897168053	0.976656602968771	1.05457642588921	0.750596134282806
1072	CCDC50_cd4nc	Mst452	outcome	CCDC50	Wald ratio	1	-0.00695246245083505	0.0131963652908052	0.5983	-0.0328173384208132	0.0189124135191431	0.993071650003558	0.967715307852318	1.01909238599261	0.827812130427438
1073	CCDC50_cd8et	Mst452	outcome	CCDC50	Wald ratio	1	-0.0295966265698632	0.0114824106569961	0.0099500000000001	-0.0521021514575756	-0.00709110168215075	0.97083706445341	0.94923189646834	0.992933980856753	0.130225600000001
1074	CCDC50_nk	Mst452	outcome	CCDC50	Wald ratio	1	-0.0240049972390947	0.00931306260423645	0.0099500000000001	-0.0422585999433981	-0.00575139453479125	0.976280831036983	0.958621848960434	0.99426511307234	0.130225600000001
1075	CCDC58_bin	Mst452	outcome	CCDC58	Wald ratio	1	0.0195300412526358	0.0131199806301493	0.136600000000001	-0.00618512078245675	0.0452452032877284	1.01972200012675	0.993833967701953	1.04628438082762	0.472069286016058
1076	CCDC58_bmem	Mst452	outcome	CCDC58	Wald ratio	1	-0.0187816085882278	0.0129061024822804	0.1456	-0.0440775694534975	0.00651435227704185	0.981393666789212	0.956879729956474	1.00653561681967	0.486721700040866
1077	CCDC58_cd4et	Mst452	outcome	CCDC58	Wald ratio	1	0.0221169248120082	0.0148578091248452	0.1366	-0.00700438107268838	0.0512382306967049	1.02236331712079	0.993020092430499	1.0525736187633	0.472069286016058
1078	CCDC58_cd4nc	Mst452	outcome	CCDC58	Wald ratio	1	0.0108320981705078	0.00727683655874293	0.136600000000001	-0.00343050148462833	0.0250946978256439	1.01089097775031	0.996575375962805	1.02541222023444	0.472069286016058
1079	CCDC58_cd8et	Mst452	outcome	CCDC58	Wald ratio	1	0.0134482539069447	0.00903432965071854	0.136600000000001	-0.00425903220846361	0.0311555400223531	1.01353908840524	0.995750024606894	1.03164595364271	0.472069286016058
1080	CCDC58_cd8nc	Mst452	outcome	CCDC58	Wald ratio	1	0.0163562005103779	0.0109878433487709	0.136600000000001	-0.00517997245321304	0.0378923734739688	1.0164906954327	0.994833420469127	1.03861944386026	0.472069286016058
1081	CCDC58_cd8s100b	Mst452	outcome	CCDC58	Wald ratio	1	-0.027510217522043	0.0171163500420077	0.108	-0.061058263604378	0.00603782856029199	0.972864742235723	0.940768425619828	1.00605609298781	0.426782608695652
1082	CCDC58_nk	Mst452	outcome	CCDC58	Wald ratio	1	0.0144623215342828	0.00971556464946905	0.136600000000001	-0.00458018517867655	0.0335048282472421	1.01456740688796	0.995430287873851	1.03407243647161	0.472069286016058
1083	CCDC65_cd4nc	Mst452	outcome	CCDC65	Wald ratio	1	0.0294936874476679	0.0201311562581033	0.1429	-0.00996337881821457	0.0689507537135504	1.02993293394583	0.990086091207998	1.07138344619308	0.481572663647592
1084	CCDC66_bin	Mst452	outcome	CCDC66	Wald ratio	1	0.0286693200263695	0.0105907275765179	0.00678899999999991	0.00791149397639443	0.0494271460763445	1.02908424065457	1.00794287254072	1.05066904406412	0.103415307262568
1085	CCDC66_bmem	Mst452	outcome	CCDC66	Wald ratio	1	0.0374437171984936	0.0138320758196106	0.00678899999999991	0.0103328485920568	0.0645545858049304	1.03815356524644	1.01038641681721	1.06668380244949	0.103415307262568
1086	CCDC66_cd4et	Mst452	outcome	CCDC66	Wald ratio	1	0.00956680868903266	0.0157119864509013	0.5426	-0.021228684754734	0.0403623021327993	1.0096127168848	0.978995057723733	1.04118793047386	0.80247116253842
1087	CCDC66_cd4nc	Mst452	outcome	CCDC66	Wald ratio	1	0.00512134358479297	0.0081509646644884	0.5298	-0.0108545471576043	0.0210972343271902	1.00513448008078	0.989204150867266	1.02132135430437	0.79523617722446
1088	CCDC66_cd8et	Mst452	outcome	CCDC66	Wald ratio	1	0.0235062545280415	0.0116764185679415	0.0440999999999998	0.000620474134876141	0.0463920349212068	1.02378470401674	1.00062066666877	1.04748498116481	0.280076086956521
1089	CCDC66_cd8nc	Mst452	outcome	CCDC66	Wald ratio	1	0.0182330148738276	0.00905700706883533	0.0440999999999999	0.000481281018910353	0.0359847487287448	1.01840025115047	1.0004813968532	1.03664003629197	0.280076086956521
1090	CCDC66_nk	Mst452	outcome	CCDC66	Wald ratio	1	0.0278662570361808	0.0102940682435428	0.00678899999999991	0.00768988327883692	0.0480426307935247	1.02825815293175	1.0077195263665	1.04921538325544	0.103415307262568
1091	CCDC69_nk	Mst452	outcome	CCDC69	Wald ratio	1	-0.0213093167232511	0.0221854831734925	0.3368	-0.0647928637432963	0.0221742302967942	0.97891612260745	0.937261584128075	1.02242190582502	0.672219790906881
1092	CCDC74A_nk	Mst452	outcome	CCDC74A	Wald ratio	1	-0.0166254158131154	0.017471017121026	0.3413	-0.0508686093703263	0.0176177777440954	0.983512023695296	0.95040353644824	1.01777388620428	0.674845056804448
1093	CCDC77_cd4nc	Mst452	outcome	CCDC77	Wald ratio	1	-0.0562219616571847	0.019223816856362	0.00344899999999998	-0.0939006426956542	-0.0185432806187151	0.945329285747065	0.910373209975463	0.981627588223014	0.0741567454068229
1094	CCDC82_cd4nc	Mst452	outcome	CCDC82	Wald ratio	1	-0.0117501927953135	0.017235457744938	0.4954	-0.0455316899753919	0.0220313043847648	0.988318571126753	0.95548932265905	1.02227578568408	0.774003051687965
1095	CCDC82_cd8et	Mst452	outcome	CCDC82	Wald ratio	1	-0.0143843588171059	0.0215570450303213	0.5046	-0.0566361670765356	0.0278674494423239	0.9857186018068	0.944937806315886	1.02825937903382	0.777631569033718
1096	CCDC85A_bmem	Mst452	outcome	CCDC85A	Wald ratio	1	-0.0198807485253796	0.0131987344683439	0.132	-0.0457502680833335	0.00598877103257437	0.980315570413906	0.955280496433997	1.00600673957373	0.467928174433522
1097	CCDC88B_cd4nc	Mst452	outcome	CCDC88B	Wald ratio	1	0.00709322525138652	0.0127841333387743	0.579	-0.0179636760926111	0.0321501265953841	1.00711844176049	0.982196708932633	1.03267252527888	0.820408382403879
1098	CCDC88B_cd8et	Mst452	outcome	CCDC88B	Wald ratio	1	-0.0110767870893719	0.0241519107008641	0.6465	-0.0584145320630656	0.0362609578843217	0.98898433463115	0.943258855342982	1.03692640530809	0.847466858789625
1099	CCDC88B_nk	Mst452	outcome	CCDC88B	Wald ratio	1	-0.0242662689789321	0.0203592962420356	0.2333	-0.0641704896133218	0.0156379516554576	0.976025789764677	0.93784509305265	1.01576086428623	0.584142638506275
1100	CCDC88C_cd4nc	Mst452	outcome	CCDC88C	Wald ratio	1	0.00746289837965998	0.0269064355923017	0.7815	-0.0452737153812513	0.0601995121405712	1.00749081520938	0.955735846426336	1.06204841696236	0.915633385557613
1113	CCL3_cd8et	Mst452	outcome	CCL3	Wald ratio	1	-0.0213164618804567	0.0139427478230233	0.1263	-0.0486442476135823	0.006011323852669	0.978909128122851	0.952519930668751	1.00602942811859	0.456532920901458
1114	CCL3_monoc	Mst452	outcome	CCL3	Wald ratio	1	-0.0242903041941392	0.0156778393454686	0.121299999999998	-0.0550188693112576	0.00643826092297925	0.976002331056691	0.946467288599124	1.00645903107546	0.450359550561798
1115	CCL3L3_cd8et	Mst452	outcome	CCL3L3	Wald ratio	1	-0.0117985971879065	0.0148984872844134	0.4284	-0.0409996322653568	0.0174024378895438	0.988270733324419	0.959829482910286	1.01755474251969	0.740087011615628
1116	CCL3L3_cd8s100b	Mst452	outcome	CCL3L3	Wald ratio	1	-0.0184162055490155	0.0232547649376811	0.4284	-0.0639955448268704	0.0271631337288394	0.981752336543239	0.938009178514708	1.02753541477526	0.740087011615628
1117	CCL3L3_monoc	Mst452	outcome	CCL3L3	Wald ratio	1	-0.0115865799673467	0.0146307659770172	0.4284	-0.0402628812823005	0.0170897213476071	0.988480285952057	0.96053689878806	1.01723658606836	0.740087011615628
1118	CCL3L3_nk	Mst452	outcome	CCL3L3	Wald ratio	1	-0.010027567579526	0.0126621483637304	0.4284	-0.0348453783724376	0.0147902432133856	0.990022540847843	0.96575473128198	1.0149001600911	0.740087011615628
1119	CCL4_bin	Mst452	outcome	CCL4	Wald ratio	1	-0.029638652153524	0.0200781632557394	0.139899999999998	-0.0689918521347731	0.0097145478277252	0.970796265316446	0.933334284729185	1.00976188721688	0.477223519599666
1120	CCL4_cd8s100b	Mst452	outcome	CCL4	Wald ratio	1	-0.0322199030773783	0.023249599836084	0.1658	-0.0777891187561029	0.0133493126013464	0.968293627916833	0.925159504760815	1.01343881248536	0.516271031594975
1121	CCL4L1_cd8et	Mst452	outcome	CCL4L1	Wald ratio	1	-0.0142569283124399	0.0180027050500033	0.4284	-0.0495422302104465	0.0210283735855666	0.985844220429339	0.95166496827597	1.02125102777987	0.740087011615628
1122	CCL4L1_nk	Mst452	outcome	CCL4L1	Wald ratio	1	-0.0130959174630085	0.0165366574257103	0.4284	-0.0455077660174006	0.0193159310913837	0.986989460954801	0.955512182018908	1.01950369065684	0.740087011615628
1123	CCNB1IP1_cd4nc	Mst452	outcome	CCNB1IP1	Wald ratio	1	0.0147572375076832	0.0204950075883133	0.4715	-0.0254129773654109	0.0549274523807773	1.0148666631479	0.974907214268657	1.05646396794959	0.763822459470146
1124	CCND1_cd4nc	Mst452	outcome	CCND1	Wald ratio	1	0.00346485526572381	0.0141455151527813	0.8065	-0.0242603544337276	0.0311900649651753	1.00347086481547	0.976031562530403	1.03168157177513	0.922437621561545
1125	CCND2-AS1_bin	Mst452	outcome	CCND2-AS1	Wald ratio	1	-0.0123412271914005	0.0129608702539582	0.340999999999999	-0.0377445328891586	0.0130620785063576	0.987734613443463	0.962958913802435	1.01314776010731	0.674845056804448
1126	CCND3_cd4nc	Mst452	outcome	CCND3	Wald ratio	1	-0.0111504875738044	0.0199387523003575	0.576	-0.050230442082505	0.0279294669348963	0.988911448692489	0.951010246466083	1.02832315107969	0.819280125195618
1127	CCNG2_cd8s100b	Mst452	outcome	CCNG2	Wald ratio	1	0.00334617299070304	0.0145086536984242	0.8176	-0.0250907882582085	0.0317831342396146	1.00335177767722	0.975221369359584	1.0322936118895	0.925030152143845
1128	CCS_cd4nc	Mst452	outcome	CCS	Wald ratio	1	-0.0388862147099315	0.0139285481898702	0.00524099999999982	-0.0661861691620772	-0.0115862602577858	0.961860148455954	0.935956601814672	0.988480601978705	0.091143609341825
1129	CCS_nk	Mst452	outcome	CCS	Wald ratio	1	-0.0341128911971374	0.0122085108235349	0.00520299999999999	-0.0580415724112658	-0.010184209983009	0.966462393382195	0.94361071844852	0.989867473482921	0.0907474200426437
1130	CCSAP_cd4nc	Mst452	outcome	CCSAP	Wald ratio	1	0.0140744949730565	0.0106761674652751	0.1874	-0.0068507932588827	0.0349997832049957	1.01417400698981	0.993172619928443	1.03561948428247	0.540526093088858
1131	CCSAP_nk	Mst452	outcome	CCSAP	Wald ratio	1	0.0230218643198326	0.0199580498221562	0.2487	-0.0160959133315936	0.0621396419712587	1.0232889128187	0.984032933651836	1.06411092890125	0.59543124634289
1132	CCSER2_cd4et	Mst452	outcome	CCSER2	Wald ratio	1	0.00606176045439092	0.0124450432565295	0.6262	-0.0183305243284069	0.0304540452371888	1.00608017010379	0.981836457885528	1.03092251316062	0.835475212002609
1133	CCSER2_cd4nc	Mst452	outcome	CCSER2	Wald ratio	1	0.00306458179588025	0.00751690915103877	0.6835	-0.0116685601401557	0.0177977237319162	1.00306928242727	0.988399253488969	1.01795704701064	0.865581683168317
1134	CCSER2_cd8et	Mst452	outcome	CCSER2	Wald ratio	1	0.00458169990875582	0.0119534119717611	0.7015	-0.0188469875558958	0.0280103873734075	1.00459221194398	0.981329506381795	1.02840636680689	0.875786695148001
1135	CCSER2_cd8nc	Mst452	outcome	CCSER2	Wald ratio	1	0.00493713240766877	0.0104005065813063	0.635	-0.0154478604916916	0.0253221253070291	1.00494934012798	0.984670845667067	1.02564545367391	0.841045984455959
1136	CCSER2_nk	Mst452	outcome	CCSER2	Wald ratio	1	0.00874645414037804	0.014304386592983	0.5409	-0.0192901435818686	0.0367830518626247	1.00878481613263	0.980894720643653	1.03746791968864	0.801722865412447
1137	CCT3_bin	Mst452	outcome	CCT3	Wald ratio	1	0.0117730099067899	0.0205969608356154	0.5676	-0.0285970333310162	0.0521430531445961	1.01184258455418	0.971807991804422	1.05352644200453	0.816059041351112
1138	CCT3_bmem	Mst452	outcome	CCT3	Wald ratio	1	-0.000472866883832183	0.0161213287216314	0.9766	-0.0320706711782298	0.0311249374105654	0.999527244900092	0.968438138996424	1.03161438306516	0.985877651702023
1139	CCT3_cd4et	Mst452	outcome	CCT3	Wald ratio	1	0.00872461392275068	0.0155195214740159	0.574000000000001	-0.0216936481663205	0.0391428760118219	1.0087627842933	0.978539966650315	1.03991905252328	0.818427005394119
1140	CCT3_cd4nc	Mst452	outcome	CCT3	Wald ratio	1	0.00414073694895271	0.00724424743064018	0.5676	-0.0100579880151021	0.0183394619130075	1.00414932164509	0.989992424389	1.01850866261185	0.816059041351112
1141	CCT3_cd8et	Mst452	outcome	CCT3	Wald ratio	1	0.00807922148774794	0.0147434221676803	0.5837	-0.0208178859609055	0.0369763289364013	1.0081119464691	0.979397310329396	1.03766845783138	0.821930667581948
1142	CCT3_cd8nc	Mst452	outcome	CCT3	Wald ratio	1	0.00603190197120161	0.0105148251164486	0.5662	-0.0145771552570376	0.0266409591994408	1.00605013052442	0.985528577088231	1.02699900201634	0.816059041351112
1143	CCT3_cd8s100b	Mst452	outcome	CCT3	Wald ratio	1	0.0116048319841209	0.0226498199605054	0.6084	-0.0327888151384697	0.0559984791067115	1.01167242927882	0.967742910662931	1.05759607524462	0.832086941982946
1144	CCT4_cd4nc	Mst452	outcome	CCT4	Wald ratio	1	-0.00103242832412965	0.0167665650601029	0.9509	-0.0338948958419314	0.0318300391936721	0.998968104446628	0.966673100660703	1.03234203270952	0.97096017975284
1145	CCT8_bin	Mst452	outcome	CCT8	Wald ratio	1	-0.00980284540161899	0.0079490924250936	0.217499999999999	-0.0253830665548024	0.00577737575156447	0.990245045869369	0.974936374969812	1.00579409697294	0.570606157793457
1146	CCT8_bmem	Mst452	outcome	CCT8	Wald ratio	1	-0.0118150879508329	0.00958081274200946	0.217499999999999	-0.0305934809251714	0.0069633050235057	0.988254436120425	0.969869763506598	1.00698760520237	0.570606157793457
1147	CCT8_cd4et	Mst452	outcome	CCT8	Wald ratio	1	-0.0097836055786024	0.00793349092112864	0.2175	-0.0253332477840145	0.00576603662680973	0.990264098192076	0.974984946311482	1.00578269221285	0.570606157793457
1148	CCT8_cd4nc	Mst452	outcome	CCT8	Wald ratio	1	-0.00698110864727705	0.0056609561401081	0.2175	-0.0180765826818889	0.00411436538733482	0.993043202685447	0.982085818712464	1.00412284100855	0.570606157793457
1149	CCT8_cd8et	Mst452	outcome	CCT8	Wald ratio	1	-0.00960461484770676	0.00778834797488881	0.217499999999999	-0.0248697768784888	0.00566054718307531	0.990441362150621	0.975436928199559	1.00567659835212	0.570606157793457
1150	CCT8_cd8nc	Mst452	outcome	CCT8	Wald ratio	1	-0.00789585177645554	0.00640271808586501	0.217499999999999	-0.020445179224751	0.00465347567183989	0.992135238579089	0.979762406336972	1.00466431990435	0.570606157793457
1151	CCT8_cd8s100b	Mst452	outcome	CCT8	Wald ratio	1	-0.0124375206321311	0.0100855411865916	0.217499999999999	-0.0322051813578507	0.0073301400935885	0.987639505658207	0.968307882968973	1.00735707133352	0.570606157793457
1152	CCT8_dc	Mst452	outcome	CCT8	Wald ratio	1	-0.0136139668680459	0.0110395172495923	0.2175	-0.0352514206772468	0.00802348694115494	0.986478284070648	0.965362673606397	1.00805576137258	0.570606157793457
1153	CCT8_monoc	Mst452	outcome	CCT8	Wald ratio	1	-0.0175831941465147	0.0142581495140101	0.217499999999999	-0.0455291671939745	0.0103627789009451	0.982570488151511	0.955491733152798	1.01041665844733	0.570606157793457
1154	CCT8_mononc	Mst452	outcome	CCT8	Wald ratio	1	-0.0134831022651202	0.0177857355406215	0.4484	-0.0483431439247384	0.0213769393944979	0.986607387606945	0.952806781117269	1.02160706301774	0.749805476093175
1155	CCT8_nk	Mst452	outcome	CCT8	Wald ratio	1	-0.00861076456607858	0.0108425529869119	0.4271	-0.0298621684204258	0.0126406392882686	0.991426201887892	0.970579300807752	1.01272086986795	0.740087011615628
1156	CCT8_nkr	Mst452	outcome	CCT8	Wald ratio	1	-0.0218587183233625	0.0177251568425019	0.2175	-0.0566000257346663	0.0128825890879413	0.97837845223532	0.944971958253334	1.01296592712412	0.570606157793457
1157	CCT8_plasma	Mst452	outcome	CCT8	Wald ratio	1	-0.0224050067747311	0.0181681402022082	0.2175	-0.0580145615710591	0.013204548021597	0.977844121348481	0.943636206511079	1.01329211306026	0.570606157793457
1158	CCZ1_bin	Mst452	outcome	CCZ1	Wald ratio	1	-0.00421682791235464	0.0126212491263891	0.7383	-0.0289544762000773	0.020520820375368	0.995792050422612	0.97146068804198	1.02073282006242	0.893651080201243
1159	CCZ1_cd4et	Mst452	outcome	CCZ1	Wald ratio	1	-0.00426187620443602	0.0127560816898455	0.7383	-0.0292637963165332	0.0207400439076612	0.995747192701862	0.971160242178193	1.02095661324623	0.893651080201243
1164	CCZ1B_bin	Mst452	outcome	CCZ1B	Wald ratio	1	0.0109491062098507	0.0165561640482262	0.508399999999999	-0.0215009753246726	0.043399187744374	1.01100926704187	0.978728522890606	1.04435470525139	0.779273577844311
1165	CCZ1B_cd4et	Mst452	outcome	CCZ1B	Wald ratio	1	0.00558682569123668	0.0146271926042519	0.702500000000001	-0.0230824718130971	0.0342561231955705	1.00560246110577	0.977181890487751	1.03484962178048	0.876250381213786
1166	CCZ1B_cd4nc	Mst452	outcome	CCZ1B	Wald ratio	1	0.0322537986275327	0.0214242228410588	0.132200000000001	-0.0097376781409425	0.0742452753960079	1.03277959008784	0.990309579529125	1.07707095210487	0.467928174433522
1167	CCZ1B_cd8et	Mst452	outcome	CCZ1B	Wald ratio	1	0.0323172827088904	0.0214663914278219	0.132200000000001	-0.00975684448964062	0.0743914099074213	1.03284515723258	0.990290599092298	1.07722836084336	0.467928174433522
1168	CCZ1B_cd8s100b	Mst452	outcome	CCZ1B	Wald ratio	1	0.00634371063266574	0.0164002478971769	0.698900000000001	-0.025800775245801	0.0384881965111325	1.00636387458049	0.974529220614693	1.03923846164598	0.874810769466116
1169	CCZ1B_dc	Mst452	outcome	CCZ1B	Wald ratio	1	0.0200173221268424	0.0215521358786428	0.353	-0.0222248641952975	0.0622595084489822	1.02021901223683	0.978020288577918	1.06423848777507	0.688523957091776
1170	CD101_cd4nc	Mst452	outcome	CD101	Wald ratio	1	-0.00908089085976235	0.0198060559261641	0.6466	-0.047900760475044	0.0297389787555193	0.990960215906851	0.95322838031537	1.03018559852914	0.847466858789625
1171	CD101_cd8et	Mst452	outcome	CD101	Wald ratio	1	-0.00607313742469001	0.0132499592905432	0.6467	-0.0320430576341546	0.0198967827847746	0.993945266798426	0.968464881374883	1.02009604311979	0.847466858789625
1172	CD151_cd4et	Mst452	outcome	CD151	Wald ratio	1	-0.00567219062412571	0.0143136674147476	0.6919	-0.033726978757031	0.0223825975087796	0.994343865876258	0.966835435218809	1.02263496722374	0.870997537703909
1173	CD151_cd4nc	Mst452	outcome	CD151	Wald ratio	1	-0.0114950083169913	0.014565547263802	0.43	-0.0400434809540432	0.0170534643200606	0.988570806867696	0.960747664019092	1.01719970476205	0.741754533951919
1174	CD151_cd8et	Mst452	outcome	CD151	Wald ratio	1	0.00994772550766619	0.0176307309796742	0.572599999999999	-0.0246085072124952	0.0445039582278276	1.00999736860447	0.975691813575447	1.04550911506554	0.818427005394119
1175	CD151_cd8nc	Mst452	outcome	CD151	Wald ratio	1	0.00553414024865005	0.0156959284864403	0.7244	-0.025229879584773	0.0362981600820731	1.00554948189067	0.975085733958699	1.03696498196683	0.886799161927567
1176	CD151_cd8s100b	Mst452	outcome	CD151	Wald ratio	1	-0.0118204040846428	0.0208898728745259	0.571500000000001	-0.0527645549187137	0.029123746749428	0.988249182441569	0.948603330179922	1.02955199030473	0.818143082036031
1177	CD151_monoc	Mst452	outcome	CD151	Wald ratio	1	0.00296752403288345	0.0127459180226162	0.8159	-0.0220144752914443	0.0279495233572112	1.00297193149099	0.978226074841192	1.02834377576992	0.924213178294574
1178	CD151_mononc	Mst452	outcome	CD151	Wald ratio	1	-0.00437233859898327	0.0092626927129718	0.6369	-0.022527216316408	0.0137825391184415	0.995637206157393	0.977724626768417	1.01387795616986	0.842711793214864
1179	CD151_nk	Mst452	outcome	CD151	Wald ratio	1	-0.00905843702383295	0.0114781206736305	0.43	-0.0315555535441487	0.0134386794964828	0.990982467014762	0.968937127067081	1.01352938441245	0.741754533951919
1180	CD164_bin	Mst452	outcome	CD164	Wald ratio	1	0.0071038074438993	0.0233045996302044	0.7605	-0.0385732078313013	0.0527808227190999	1.00712909933811	0.962161264421927	1.05419856342169	0.904725130890052
1181	CD164_cd4nc	Mst452	outcome	CD164	Wald ratio	1	0.0347573711153448	0.0159833297528948	0.02966	0.0034300447996711	0.0660846974310186	1.03536846802512	1.00343593413497	1.06831719705634	0.231506488549618
1182	CD164_cd8nc	Mst452	outcome	CD164	Wald ratio	1	0.0423247675220451	0.0216294899820531	0.0503699999999995	-6.90328427789266e-05	0.0847185678868691	1.04323323201143	0.999930969539933	1.08841070986506	0.302136098981078
1183	CD247_cd4et	Mst452	outcome	CD247	Wald ratio	1	-0.00755501073737119	0.022172420827241	0.7333	-0.0510129555587635	0.0359029340840212	0.992473456620739	0.950266359221019	1.03655522742505	0.890619358669834
1184	CD247_cd4nc	Mst452	outcome	CD247	Wald ratio	1	0.00394969322117934	0.0105833305571384	0.708999999999999	-0.0167936346708119	0.0246930211131706	1.00395750353885	0.983346592340866	1.02500041873595	0.879263189812006
1185	CD247_cd8nc	Mst452	outcome	CD247	Wald ratio	1	0.00552784970176574	0.0148120518196847	0.708999999999999	-0.0235037718648162	0.0345594712683477	1.00554315645441	0.976770290416404	1.03516358903714	0.879263189812006
1186	CD27-AS1_cd8et	Mst452	outcome	CD27-AS1	Wald ratio	1	0.0321091016367144	0.0227811813285082	0.1587	-0.0125420137671616	0.0767602170405905	1.03263016080022	0.98753630950172	1.07978313175373	0.508486486486487
1187	CD27-AS1_nk	Mst452	outcome	CD27-AS1	Wald ratio	1	0.0316679054331779	0.0224681557313447	0.1587	-0.0123696798002578	0.0757054906666136	1.03217466878168	0.987706510216659	1.07864485639654	0.508486486486487
1189	CD300A_cd8nc	Mst452	outcome	CD300A	Wald ratio	1	-0.00300953096333574	0.0133772771402461	0.822	-0.029228994158218	0.0232099322315465	0.996994993135364	0.971194041238827	1.02348137872538	0.925910217570917
1190	CD300A_cd8s100b	Mst452	outcome	CD300A	Wald ratio	1	-0.00370629176796949	0.019401350719756	0.8485	-0.0417329391786912	0.0343203556427522	0.996300568053915	0.959125891320664	1.034916094839	0.932849395973156
1193	CD300LB_nk	Mst452	outcome	CD300LB	Wald ratio	1	0.00211206522889392	0.00938806819049139	0.822	-0.0162885484244692	0.020512678882257	1.00211429720975	0.983843392632981	1.02072450980703	0.925910217570917
1196	CD37_cd4nc	Mst452	outcome	CD37	Wald ratio	1	-0.0124851581035513	0.0215583918788505	0.5625	-0.0547396061860982	0.0297692899789956	0.987592458130105	0.94673163892193	1.0302168251883	0.815390749601276
1197	CD37_cd8et	Mst452	outcome	CD37	Wald ratio	1	-0.011207964820097	0.0193530346794161	0.5625	-0.0491399127917525	0.0267239831515585	0.988854610419061	0.952047916697713	1.02708427107194	0.815390749601276
1198	CD37_nk	Mst452	outcome	CD37	Wald ratio	1	-0.00652688674418479	0.0148600768685489	0.6605	-0.0356526374065407	0.0225988639181711	0.99349436711545	0.964975431641083	1.02285615273286	0.855564528899446
1199	CD3E_cd4nc	Mst452	outcome	CD3E	Wald ratio	1	-0.0427630681264302	0.0159413849647418	0.00730699999999986	-0.0740081826573242	-0.0115179535955362	0.958138376696515	0.92866409487014	0.988548124095404	0.10752308517776
1200	CD3E_cd8et	Mst452	outcome	CD3E	Wald ratio	1	0.00627576014768038	0.0147124986638373	0.6697	-0.0225607372334407	0.0351122575288015	1.00629549399042	0.977691853091627	1.03573597143447	0.859932277786487
1201	CD3E_nk	Mst452	outcome	CD3E	Wald ratio	1	0.00261813008138992	0.00453819203858326	0.564	-0.00627672631423327	0.0115129864770131	1.00262156037695	0.993742931182632	1.01157951597843	0.816059041351112
1202	CD3E_nkr	Mst452	outcome	CD3E	Wald ratio	1	0.00344692080675073	0.00597479425259064	0.564	-0.00826367592832692	0.0151575175418284	1.00345286826979	0.991770374383462	1.01527297532438	0.816059041351112
1203	CD3G_cd4et	Mst452	outcome	CD3G	Wald ratio	1	0.0167247644618315	0.0199058525584655	0.4008	-0.0222907065527608	0.0557402354764238	1.01686540630824	0.977955895536389	1.05732299305715	0.72048649835346
1204	CD3G_cd4nc	Mst452	outcome	CD3G	Wald ratio	1	0.0126205997623132	0.0150210664336316	0.4008	-0.0168206904476047	0.0420618899722311	1.01270057562513	0.983319987494863	1.04295902545847	0.72048649835346
1205	CD47_nk	Mst452	outcome	CD47	Wald ratio	1	0.0118006398887528	0.0123036549224467	0.3375	-0.0123145237592427	0.0359158035367484	1.01187054213277	0.98776098969987	1.03656856740939	0.672219790906881
1206	CD48_cd8et	Mst452	outcome	CD48	Wald ratio	1	0.0242800063310629	0.0166927056434325	0.1458	-0.00843769673006485	0.0569977093921906	1.02457716582222	0.991597800723911	1.05865338543301	0.487191176470588
1207	CD48_nk	Mst452	outcome	CD48	Wald ratio	1	0.0215932105072474	0.0159833000698251	0.1767	-0.00973405762960976	0.0529204786441045	1.02182803100769	0.990313164962671	1.05434579877811	0.525793379410695
1208	CD52_bin	Mst452	outcome	CD52	Wald ratio	1	-0.0181030558319662	0.0132328547484236	0.1713	-0.0440394511388765	0.00783333947494415	0.98205982015133	0.95691620529426	1.00786410034627	0.520330018544243
1209	CD52_bmem	Mst452	outcome	CD52	Wald ratio	1	-0.0265110501558093	0.0193788760967377	0.1713	-0.0644936473054152	0.0114715469937967	0.973837282722372	0.937542070161564	1.0115375975146	0.520330018544243
1210	CD52_cd4et	Mst452	outcome	CD52	Wald ratio	1	0.00060906525338148	0.0217892594351441	0.9777	-0.0420978832395009	0.0433160137462638	1.00060925077129	0.95877592788548	1.04426784570739	0.986138840937115
1211	CD52_cd4nc	Mst452	outcome	CD52	Wald ratio	1	0.000483754649075223	0.0173062828541544	0.9777	-0.0334365597450674	0.0344040690432178	1.00048387167723	0.967116263387583	1.0350027348109	0.986138840937115
1212	CD52_cd8nc	Mst452	outcome	CD52	Wald ratio	1	0.00406848970911302	0.0203319740488779	0.8414	-0.0357821794266876	0.0439191588449137	1.00407677724881	0.964850434870618	1.04489788072237	0.932830352303523
1216	CD52_nk	Mst452	outcome	CD52	Wald ratio	1	-0.00150514335183564	0.0147278062892174	0.9186	-0.0303716436787018	0.0273613569750305	0.998495988808327	0.970084940610634	1.02773911636928	0.955667725943816
1217	CD52_nkr	Mst452	outcome	CD52	Wald ratio	1	0.0124923945897626	0.0218724681149861	0.567899999999999	-0.0303776429156102	0.0553624320951353	1.0125707504954	0.970079120858711	1.05692360830447	0.816059041351112
1220	CD55_cd4nc	Mst452	outcome	CD55	Wald ratio	1	-0.0221235308215358	0.0190296867340076	0.245000000000001	-0.0594217168201907	0.015174655177119	0.978119399694914	0.942309297672135	1.01529037485144	0.5937522747285
1221	CD55_cd8et	Mst452	outcome	CD55	Wald ratio	1	-0.0232999992057826	0.0188364224646604	0.2161	-0.060219387236517	0.0136193888249518	0.976969349776486	0.94155794512804	1.01371255517672	0.570606157793457
1222	CD55_monoc	Mst452	outcome	CD55	Wald ratio	1	0.0151736901773684	0.0116380037932954	0.1923	-0.00763679725749048	0.0379841776122273	1.01528939509695	0.992392288989665	1.03871479780016	0.545239017640955
1223	CD55_mononc	Mst452	outcome	CD55	Wald ratio	1	0.0133820750413689	0.0102638605555491	0.1923	-0.00673509164750733	0.0334992417302452	1.01347201575758	0.993287538248932	1.03406665962451	0.545239017640955
1224	CD55_nk	Mst452	outcome	CD55	Wald ratio	1	-0.0244252583559104	0.0202131771388122	0.226899999999999	-0.0640430855479823	0.0151925688361616	0.9758706243676	0.937964585941942	1.01530856257995	0.579639018328673
1225	CD59_cd4et	Mst452	outcome	CD59	Wald ratio	1	-0.00530081917000451	0.0246157159197368	0.8295	-0.0535476223726886	0.0429459840326796	0.994713205380454	0.947860800548663	1.04388150705833	0.927812166780588
1226	CD59_cd4nc	Mst452	outcome	CD59	Wald ratio	1	-0.0170914945068169	0.0175094432772431	0.329	-0.0514100033302134	0.0172270143165797	0.983053736503297	0.949889132974183	1.01737625508698	0.668294015396076
1227	CD6_cd4nc	Mst452	outcome	CD6	Wald ratio	1	0.0141741256366995	0.0128927724033599	0.271600000000001	-0.0110957082738859	0.0394439595472848	1.01427505485282	0.988965622053106	1.04023220216795	0.618165831942128
1228	CD6_cd8nc	Mst452	outcome	CD6	Wald ratio	1	0.00104408206962588	0.0223858880718535	0.9628	-0.042832258551207	0.0449204226904588	1.00104462731305	0.958072084988638	1.04594462313784	0.978187011051782
1229	CD7_cd4nc	Mst452	outcome	CD7	Wald ratio	1	0.0147914983828847	0.0176235761895243	0.4013	-0.019750710948583	0.0493337077143524	1.01490143396363	0.980443056563994	1.05057087585605	0.72050790166813
1230	CD7_cd8nc	Mst452	outcome	CD7	Wald ratio	1	0.029115052048978	0.0276129199283901	0.2917	-0.0250062710106665	0.0832363751086226	1.02954303869749	0.975303795868648	1.08679867034293	0.641667290719446
1231	CD79B_nk	Mst452	outcome	CD79B	Wald ratio	1	-0.0174711307501776	0.025461462847755	0.4926	-0.0673755979317774	0.0324333364314222	0.982680604507445	0.934844009910862	1.03296502971356	0.771798583189738
1232	CD81_nk	Mst452	outcome	CD81	Wald ratio	1	0.00756779278765455	0.019757875001532	0.7017	-0.0311576422153481	0.0462932277906572	1.00759650090483	0.969322754844579	1.04738148729257	0.875786695148001
1233	CD82_bmem	Mst452	outcome	CD82	Wald ratio	1	0.00479184739948694	0.0220290507974868	0.8278	-0.0383850921635871	0.047968786962561	1.00480334666047	0.962342279055943	1.0491379080326	0.92679802955665
1234	CD83_bin	Mst452	outcome	CD83	Wald ratio	1	-0.00902610208588875	0.021126230437548	0.6692	-0.0504335137434829	0.0323813095717054	0.991014510889402	0.950817142843327	1.03291128918485	0.859932277786487
1235	CD84_cd4nc	Mst452	outcome	CD84	Wald ratio	1	-0.00196588027413796	0.0256046701539895	0.9388	-0.0521510337759573	0.0482192732276814	0.998036050802859	0.949185496946626	1.04940073558475	0.965474478249937
1237	CD8B_cd8et	Mst452	outcome	CD8B	Wald ratio	1	0.0104211726909288	0.0170981976006615	0.5422	-0.0230912946063678	0.0439336399882253	1.01047566222819	0.977173269051976	1.04491301214789	0.802169650931452
1238	CD9_bin	Mst452	outcome	CD9	Wald ratio	1	-0.0275853869631643	0.0242902378491962	0.2561	-0.0751942531475889	0.0200234792212603	0.972791615285253	0.927563286738914	1.02022529384096	0.601367153912296
1239	CD9_monoc	Mst452	outcome	CD9	Wald ratio	1	0.00112065242376099	0.0162148811304814	0.9449	-0.0306605145919826	0.0329018194395046	1.00112128058932	0.969804751759033	1.03344906965131	0.968339012778752
1240	CD96_bin	Mst452	outcome	CD96	Wald ratio	1	0.00999406981122159	0.00728663653779314	0.1702	-0.00428773780285297	0.0242758774252961	1.01004417731376	0.995721441420826	1.02457293544839	0.520330018544243
1241	CD96_bmem	Mst452	outcome	CD96	Wald ratio	1	0.0260228645970557	0.0189731670453253	0.1702	-0.0111645428117819	0.0632102720058934	1.02636441561395	0.988897549404419	1.06525080810749	0.520330018544243
1242	CDA_monoc	Mst452	outcome	CDA	Wald ratio	1	0.00722146511435303	0.011729085125629	0.5381	-0.0157675417318797	0.0302104719605858	1.00724760277307	0.984356115179344	1.03067143856494	0.80015597164152
1243	CDC14A_cd8et	Mst452	outcome	CDC14A	Wald ratio	1	0.0242438797031014	0.0131687885022601	0.0656199999999998	-0.00156694576132831	0.0500547051675311	1.02454015197273	0.998434281257207	1.05132860791055	0.344410006414369
1244	CDC14A_nk	Mst452	outcome	CDC14A	Wald ratio	1	0.0317948145728436	0.0172703046585729	0.0656199999999998	-0.00205498255795929	0.0656446117036465	1.0323056694933	0.997947127473091	1.06784714934384	0.344410006414369
1245	CDC16_cd4nc	Mst452	outcome	CDC16	Wald ratio	1	-0.0137527893622503	0.0186637345981699	0.4612	-0.0503337091746633	0.0228281304501626	0.986341348199884	0.950912043473974	1.02309068630004	0.756490074192902
1246	CDC42_bin	Mst452	outcome	CDC42	Wald ratio	1	0.0250970722736996	0.0163982590439428	0.1259	-0.00704351545242831	0.0572376599998276	1.02541465502538	0.992981231965508	1.05890744043523	0.455892872952634
1247	CDC42_bmem	Mst452	outcome	CDC42	Wald ratio	1	0.02814894825425	0.018392334382822	0.1259	-0.00790002713608108	0.0641979236445812	1.02854887357164	0.992131096066319	1.06630342453733	0.455892872952634
1248	CDC42_cd4et	Mst452	outcome	CDC42	Wald ratio	1	0.0253233368511948	0.0165460988044444	0.1259	-0.0071070168055162	0.0577536905079059	1.02564669628942	0.992918178315704	1.05945400999088	0.455892872952634
1249	CDC42_cd4nc	Mst452	outcome	CDC42	Wald ratio	1	0.0194095119937523	0.0126820452249965	0.1259	-0.00544729664724092	0.0442663206347455	1.01959910119641	0.994567512970145	1.04526069231435	0.455892872952634
1250	CDC42_cd8et	Mst452	outcome	CDC42	Wald ratio	1	0.0230334958880821	0.0150499320455072	0.1259	-0.006464370921112	0.0525313626972762	1.02330081534275	0.99355647817497	1.05393561582387	0.455892872952634
1251	CDC42_cd8nc	Mst452	outcome	CDC42	Wald ratio	1	0.0249043015651546	0.0162723039532322	0.1259	-0.00698941418318045	0.0567980173134897	1.02521700416704	0.993034954963724	1.05844200184437	0.455892872952634
1252	CDC42_cd8s100b	Mst452	outcome	CDC42	Wald ratio	1	0.0240315823842934	0.0190613831450337	0.2074	-0.0133287285799727	0.0613918933485595	1.02432266793191	0.986759705581805	1.06331553883274	0.561765562913907
1253	CDC42_nk	Mst452	outcome	CDC42	Wald ratio	1	0.0122532639919977	0.0185238146487944	0.508300000000001	-0.0240534127196393	0.0485599407036347	1.01232864279539	0.976233565075613	1.04975829318527	0.779273577844311
1254	CDC42_nkr	Mst452	outcome	CDC42	Wald ratio	1	0.0251348274314045	0.022085891080164	0.2551	-0.0181535190857169	0.0684231739485259	1.02545337044824	0.982010263467833	1.07081835504472	0.600494388489209
1255	CDC42BPA_cd4nc	Mst452	outcome	CDC42BPA	Wald ratio	1	-0.000397718937500782	0.0133876425423627	0.9763	-0.0266374983205317	0.0258420604455301	0.999602360142192	0.973714150570315	1.02617886144162	0.985699086645273
1256	CDC42EP1_monoc	Mst452	outcome	CDC42EP1	Wald ratio	1	-0.0111633495174243	0.0170324660466968	0.5122	-0.0445469829689501	0.0222202839341015	0.988898729450988	0.956430663085845	1.02246899315691	0.781109206112561
1257	CDC42EP3_cd4nc	Mst452	outcome	CDC42EP3	Wald ratio	1	0.0115740584106556	0.0184837366775398	0.531199999999999	-0.0246540654773223	0.0478021822986336	1.01164129698203	0.97564736376195	1.04896313132373	0.795390078711329
1258	CDC42SE2_cd4nc	Mst452	outcome	CDC42SE2	Wald ratio	1	0.0179934934765569	0.0229389097440586	0.4328	-0.0269667696217979	0.0629537565749116	1.01815635171007	0.973393587223947	1.06497758988119	0.741871330418488
1259	CDC42SE2_cd8et	Mst452	outcome	CDC42SE2	Wald ratio	1	0.0114137975229621	0.0145508192479301	0.4328	-0.0171058082029808	0.0399334032489051	1.01147918344032	0.983039665471504	1.04074146188434	0.741871330418488
1260	CDC42SE2_cd8nc	Mst452	outcome	CDC42SE2	Wald ratio	1	0.0182627285359001	0.023282142631783	0.4328	-0.0273702710223946	0.0638957280941947	1.01843051200097	0.973000900778263	1.06598124107073	0.741871330418488
1261	CDC42SE2_nk	Mst452	outcome	CDC42SE2	Wald ratio	1	0.0116289447894944	0.0148250985998021	0.4328	-0.0174282484661178	0.0406861380451065	1.01169682383332	0.982722744999801	1.04152515911763	0.741871330418488
1262	CDC7_cd4nc	Mst452	outcome	CDC7	Wald ratio	1	0.0133217310356089	0.0202248296182215	0.5101	-0.0263189350161053	0.0529623970873231	1.01341086064161	0.974024389580446	1.05438999623895	0.780074406431109
1263	CDC7_cd8et	Mst452	outcome	CDC7	Wald ratio	1	0.0158266046296157	0.0225770264594085	0.4833	-0.0284243672308249	0.0600775764900562	1.01595250867089	0.971975804587875	1.06191892329286	0.765925309597523
1264	CDCA7L_cd4nc	Mst452	outcome	CDCA7L	Wald ratio	1	0.0313965946163801	0.014556918104659	0.0310199999999995	0.00286503513124839	0.0599281541015117	1.03189466661474	1.00286914326678	1.06176026068507	0.237074883286647
1265	CDHR3_cd4nc	Mst452	outcome	CDHR3	Wald ratio	1	-0.0407043979579238	0.0171645849733365	0.0177199999999998	-0.0743469845056634	-0.00706181141018417	0.960112899337995	0.928349515051433	0.992963064589031	0.174896190476192
1266	CDK10_cd4et	Mst452	outcome	CDK10	Wald ratio	1	-0.00354448120208819	0.0232439316824421	0.8788	-0.0491025872996747	0.0420136248954983	0.996461793056222	0.952083453017887	1.04290868817585	0.944449435250854
1267	CDK10_cd4nc	Mst452	outcome	CDK10	Wald ratio	1	-0.00219788938050147	0.0144132773439011	0.8788	-0.0304479129745476	0.0260521342135447	0.997804524209771	0.970010955736726	1.02639445734643	0.944449435250854
1268	CDK10_cd8et	Mst452	outcome	CDK10	Wald ratio	1	-0.0028237781953408	0.018517719157377	0.8788	-0.0391185077437997	0.0334709513531181	0.997180204916284	0.961636740992916	1.03403740590253	0.944449435250854
1269	CDK10_cd8nc	Mst452	outcome	CDK10	Wald ratio	1	0.0349868198438777	0.0167447580785637	0.0366699999999998	0.00216709400989281	0.0678065456778627	1.03560605926013	1.00216944385526	1.07015826171128	0.255166130397967
1270	CDK10_nk	Mst452	outcome	CDK10	Wald ratio	1	-0.00256149811957963	0.0167977438450332	0.8788	-0.0354850760558447	0.0303620798166855	0.997441779717407	0.965137137775268	1.03082770829765	0.944449435250854
1271	CDK5R1_cd4nc	Mst452	outcome	CDK5R1	Wald ratio	1	0.00214172859065532	0.0102069480707704	0.8338	-0.0178638896280547	0.0221473468093653	1.00214402372956	0.982294723759912	1.02239441992803	0.929221253405994
1272	CDK5R1_cd8et	Mst452	outcome	CDK5R1	Wald ratio	1	0.0388669329246478	0.0224365944131427	0.0832199999999997	-0.00510879212511189	0.0828426579744076	1.03963213363798	0.994904235558692	1.08637086330798	0.375269900771774
1273	CDK5R1_cd8nc	Mst452	outcome	CDK5R1	Wald ratio	1	-0.0254890984410258	0.0222467145642029	0.2519	-0.0690926589868636	0.018114462104812	0.974833006107321	0.933240202980115	1.01827952413714	0.596976542137274
1274	CDKN1A_plasma	Mst452	outcome	CDKN1A	Wald ratio	1	-0.012498755749663	0.0201712514383917	0.5355	-0.0520344085689107	0.0270368970695847	0.987579029288657	0.949296202357128	1.02740571032413	0.798176020408163
1275	CDO1_cd4nc	Mst452	outcome	CDO1	Wald ratio	1	0.0154917558924644	0.0131762088597844	0.2397	-0.010333613472713	0.0413171252576418	1.01561237520616	0.989719594875104	1.04218255555713	0.592191482935671
1276	CDO1_cd8nc	Mst452	outcome	CDO1	Wald ratio	1	-0.000186378026987223	0.00947124542989418	0.9843	-0.0187500190695798	0.0183772630156054	0.999813639340318	0.981424669032421	1.01854716408999	0.988893883566691
1277	CDRT4_cd4nc	Mst452	outcome	CDRT4	Wald ratio	1	0.0302299472301254	0.0224175848820689	0.1775	-0.0137085191387297	0.0741684135989805	1.03069151136448	0.986385014718393	1.07698816967741	0.52606884057971
1278	CEBPG_cd4nc	Mst452	outcome	CEBPG	Wald ratio	1	0.0296054295476794	0.0187786638628108	0.114899999999999	-0.00720075162342975	0.0664116107187885	1.030048027245	0.992825111672917	1.06866650123658	0.439374124241013
1279	CEBPZ-AS1_bin	Mst452	outcome	CEBPZ-AS1	Wald ratio	1	0.0428366764397946	0.0155527228426677	0.00588199999999991	0.0123533396681659	0.0733200132114233	1.04376740911954	1.01242995733829	1.07607483998628	0.0974645344129576
1280	CEBPZ-AS1_bmem	Mst452	outcome	CEBPZ-AS1	Wald ratio	1	0.0360674522084588	0.0165028392329584	0.0288499999999996	0.00372188731186033	0.0684130171050572	1.03672577357552	1.00372882213532	1.07080747896554	0.229277101449276
1281	CEBPZ-AS1_cd4et	Mst452	outcome	CEBPZ-AS1	Wald ratio	1	0.0470886701698152	0.0157706576743319	0.00282799999999995	0.0161781811281247	0.0779991592115056	1.04821495035669	1.01630975649283	1.08112174967497	0.066474252873562
1282	CEBPZ-AS1_cd4nc	Mst452	outcome	CEBPZ-AS1	Wald ratio	1	0.0196439817643066	0.00657904567379956	0.00282799999999995	0.00674905224365945	0.0325389112849537	1.0198381943927	1.00677187841954	1.03307409060222	0.066474252873562
1283	CEBPZ-AS1_cd8et	Mst452	outcome	CEBPZ-AS1	Wald ratio	1	0.0304143041113936	0.0106331441051766	0.00423199999999995	0.00957334166524743	0.0512552665575397	1.03088154395343	1.00961931268221	1.05259155041372	0.0812623474178415
1284	CEBPZ-AS1_cd8nc	Mst452	outcome	CEBPZ-AS1	Wald ratio	1	0.0320082392094887	0.0111088393955801	0.00395999999999995	0.0102349139941516	0.0537815644248258	1.03252601246819	1.01028746987499	1.05525407194784	0.0797852216748758
1285	CEBPZ-AS1_nk	Mst452	outcome	CEBPZ-AS1	Wald ratio	1	0.0305343628116903	0.0105973130949636	0.00395999999999995	0.00976362914556161	0.051305096477819	1.03100531768166	1.00981144887727	1.05264400227359	0.0797852216748758
1286	CEBPZ_cd4nc	Mst452	outcome	CEBPZ	Wald ratio	1	-0.00560487672625326	0.0178858434511589	0.754	-0.0406611298905247	0.0294513764380182	0.994410801290512	0.960154442466373	1.02988935736541	0.901845299020326
1287	CEBPZ_cd8nc	Mst452	outcome	CEBPZ	Wald ratio	1	-0.0433899884157785	0.0224793359482637	0.0535799999999994	-0.0874494868743755	0.000669510042818414	0.957537888556927	0.916265153898762	1.00066973421469	0.309960678925032
1288	CELA1_cd4et	Mst452	outcome	CELA1	Wald ratio	1	-0.00439125594999676	0.0115622728592278	0.7041	-0.0270533107540832	0.0182707988540897	0.995618371517033	0.973309352285695	1.01843873109242	0.877190837378641
1289	CELA1_cd4nc	Mst452	outcome	CELA1	Wald ratio	1	-0.00219965634750063	0.00579174322242668	0.7041	-0.0135514730634569	0.00915216036845567	0.997802761123663	0.986539934778138	1.0091941694483	0.877190837378641
1290	CELA1_cd8nc	Mst452	outcome	CELA1	Wald ratio	1	-0.00388232943068237	0.0102222582145304	0.7041	-0.023917955531162	0.0161532966697973	0.996125197066957	0.976365811886324	1.01628446648971	0.877190837378641
1291	CELA1_cd8s100b	Mst452	outcome	CELA1	Wald ratio	1	-0.0102972955577472	0.0198482832605402	0.6039	-0.049199930748406	0.0286053396329117	0.989755540079914	0.951990778441795	1.02901840154618	0.829538539042821
1292	CELA1_nk	Mst452	outcome	CELA1	Wald ratio	1	-0.00628582463073837	0.015987883425815	0.6942	-0.0376220761453358	0.025050426883859	0.99373388983605	0.963076841835849	1.02536682527457	0.871863699155796
1293	CELSR1_cd4nc	Mst452	outcome	CELSR1	Wald ratio	1	-0.00296097885530931	0.0116517229265531	0.7994	-0.0257983557913533	0.0198763980807347	0.997043400519103	0.974531578446603	1.0200752489758	0.920202455495988
1294	CENPC_cd4nc	Mst452	outcome	CENPC	Wald ratio	1	0.0293767108939849	0.0208775994365775	0.159400000000001	-0.0115433840017071	0.0702968057896768	1.02981246298697	0.988522985234736	1.07282655513716	0.508736636753807
1295	CENPK_bin	Mst452	outcome	CENPK	Wald ratio	1	-0.00651500546310216	0.0184360107357304	0.7238	-0.0426495865051338	0.0296195755789294	0.993506171171403	0.958247113962653	1.03006259843965	0.886564586139799
1296	CENPK_bmem	Mst452	outcome	CENPK	Wald ratio	1	-0.0395416613383961	0.021571106240695	0.0667899999999992	-0.0818210295701582	0.00273770689336612	0.961229907031966	0.921436853890039	1.0027414578351	0.346535487959437
1297	CENPK_cd4et	Mst452	outcome	CENPK	Wald ratio	1	0.00991791861937315	0.00476358780779399	0.0373399999999993	0.000581286516096929	0.0192545507226494	1.00996726417439	1.00058145549584	1.01944111506486	0.25602782900251
1298	CENPK_cd4nc	Mst452	outcome	CENPK	Wald ratio	1	0.0085875571493742	0.00397565742869542	0.0307700000000003	0.000795268589131185	0.0163798457096172	1.00862453599513	1.00079558489904	1.01651473084187	0.237074883286647
1299	CENPK_cd4sox4	Mst452	outcome	CENPK	Wald ratio	1	0.0195689373334092	0.0148708870408383	0.188200000000001	-0.00957800126663392	0.0487158759334523	1.01976166408741	0.990467721692869	1.04992200024949	0.541497010200495
1300	CENPK_cd8et	Mst452	outcome	CENPK	Wald ratio	1	0.0101871615984302	0.00489290552268884	0.0373399999999993	0.000597066773960098	0.0197772564229003	1.0102392273798	1.00059724505381	1.01997412203753	0.25602782900251
1301	CENPK_cd8nc	Mst452	outcome	CENPK	Wald ratio	1	0.00953229055165374	0.00444181020942264	0.0318700000000002	0.000826342541185366	0.0182382385621221	1.00957786753581	1.00082668405625	1.01840557096984	0.241162442183165
1302	CENPK_cd8s100b	Mst452	outcome	CENPK	Wald ratio	1	0.013932303818454	0.00669170167160171	0.0373399999999993	0.000816568542114626	0.0270480390947933	1.01402981066875	1.00081690202497	1.02741715776823	0.25602782900251
1303	CENPK_nk	Mst452	outcome	CENPK	Wald ratio	1	0.0172521026851374	0.00971724282243955	0.0758300000000004	-0.00179369324684414	0.0362978986171189	1.01740177971761	0.9982079144595	1.03696471083687	0.365020470588236
1304	CENPM_cd4nc	Mst452	outcome	CENPM	Wald ratio	1	-0.00949416269995733	0.010926603929213	0.3849	-0.0309103064012149	0.0119219810013002	0.990550764568045	0.969562532728913	1.01199333107963	0.710815065403699
1305	CENPM_cd8et	Mst452	outcome	CENPM	Wald ratio	1	0.0294166202080913	0.0188588598894378	0.1188	-0.00754674517520676	0.0663799855913893	1.02985356291615	0.992481660005694	1.06863270505674	0.445977053694355
1306	CENPN_cd4nc	Mst452	outcome	CENPN	Wald ratio	1	-0.0104381123307949	0.0230953688287169	0.6513	-0.0557050352350801	0.0348288105734903	0.989616175711304	0.945818077756325	1.03544243682957	0.850516283524904
1307	CENPP_cd4nc	Mst452	outcome	CENPP	Wald ratio	1	-0.0302402312376166	0.0151515374905844	0.0459499999999991	-0.059937244719162	-0.000543217756071197	0.970212430217416	0.941823636136516	0.999456929759982	0.286268849961914
1308	CENPP_cd8et	Mst452	outcome	CENPP	Wald ratio	1	-0.0281245946084943	0.0124797339180828	0.0242200000000005	-0.0525848730879366	-0.00366431612905203	0.972267220000657	0.948773792276983	0.996342389284543	0.208327655099899
1309	CENPU_cd4nc	Mst452	outcome	CENPU	Wald ratio	1	0.0377884746613578	0.0169834433340873	0.0260800000000001	0.00450092572654674	0.0710760235961688	1.03851153813903	1.00451107010674	1.07366284647643	0.213547947947949
1310	CENPU_nk	Mst452	outcome	CENPU	Wald ratio	1	0.0500857669153092	0.0159433992845616	0.001681	0.0188367043175685	0.0813348295130499	1.05136126452178	1.01901523424232	1.08473403673765	0.0477450694444444
1311	CENPV_bin	Mst452	outcome	CENPV	Wald ratio	1	0.0252105101082727	0.0178265567074436	0.1573	-0.0097295410383168	0.0601505612548623	1.02553098244122	0.990317637812591	1.06199643002409	0.507779794790844
1312	CEP170B_cd4nc	Mst452	outcome	CEP170B	Wald ratio	1	0.0296145538797716	0.015587037397269	0.0574399999999992	-0.000936039418875559	0.0601651471784187	1.03005742578815	0.999064398529365	1.06201192033581	0.319849693669158
1313	CEP63_cd4nc	Mst452	outcome	CEP63	Wald ratio	1	0.0195170831894038	0.0199819485781502	0.3287	-0.0196475360237705	0.0586817024025782	1.0197087865902	0.980544218921257	1.06043765225928	0.667850471932439
1314	CEP63_nk	Mst452	outcome	CEP63	Wald ratio	1	0.0075264758415254	0.0178860459243955	0.6739	-0.0275301741702897	0.0425831258533406	1.0075548709545	0.972845327309999	1.04350279482881	0.860911475409836
1315	CEP78_cd8et	Mst452	outcome	CEP78	Wald ratio	1	0.0291170393958903	0.0103735994044112	0.00500300000000002	0.00878478456324436	0.0494492942285362	1.0295450847587	1.00882348402228	1.05069231469971	0.0880517187694243
1316	CEP78_nk	Mst452	outcome	CEP78	Wald ratio	1	-0.0227480514801965	0.00873477789896253	0.00920600000000007	-0.039868216162163	-0.00562788679822993	0.97750873462949	0.96091606401534	0.99438792008965	0.122646710097721
1317	CERS4_cd4nc	Mst452	outcome	CERS4	Wald ratio	1	0.0282539311818075	0.0147435834837156	0.0553199999999991	-0.000643492446275158	0.0571513548098901	1.02865685931176	0.999356714550586	1.05881605517102	0.314995281054818
1318	CERS4_cd8et	Mst452	outcome	CERS4	Wald ratio	1	0.0382895922918467	0.0199804337626394	0.0553199999999991	-0.000872057882926533	0.0774512424666199	1.03903208499696	0.999128322249042	1.0805295472187	0.314995281054818
1319	CERS4_cd8nc	Mst452	outcome	CERS4	Wald ratio	1	0.0351995125527227	0.0183679555445836	0.0553199999999991	-0.000801680314661102	0.0712007054201065	1.0358263485443	0.999198640945147	1.07379672106412	0.314995281054818
1320	CES1_cd4nc	Mst452	outcome	CES1	Wald ratio	1	-0.028442891865936	0.0126129591687484	0.0241300000000001	-0.0531642918366829	-0.00372149189518914	0.971957799257529	0.948224214186719	0.996285424273625	0.208210337552743
1321	CES1_cd8et	Mst452	outcome	CES1	Wald ratio	1	-0.0228560004427556	0.0101354602655796	0.02413	-0.0427215025632915	-0.00299049832221957	0.977403219270934	0.958178203085404	0.997013968763841	0.208210337552743
1322	CES1_cd8nc	Mst452	outcome	CES1	Wald ratio	1	-0.0308858971886719	0.0182191941162152	0.0900299999999998	-0.0665955176564537	0.00482372327910998	0.969586199275688	0.935573547795559	1.00483537616147	0.390033139227101
1323	CES1_cd8s100b	Mst452	outcome	CES1	Wald ratio	1	-0.0311920112509918	0.0183997668704739	0.0900299999999998	-0.0672555543171207	0.00487153181513713	0.969289440728758	0.934956238700992	1.00488341701813	0.390033139227101
1324	CES1_monoc	Mst452	outcome	CES1	Wald ratio	1	-0.0192305936357702	0.0127175268787138	0.1305	-0.0441569463180493	0.00569575904650888	0.980953134610652	0.956803778858177	1.00571201072263	0.46554295682512
1325	CES1_nk	Mst452	outcome	CES1	Wald ratio	1	-0.0405522740583468	0.0179828471489001	0.02413	-0.075798654470191	-0.00530589364650246	0.960258966566153	0.927002835647363	0.994708157744478	0.208210337552743
1326	CFD_bmem	Mst452	outcome	CFD	Wald ratio	1	-0.0174829162144625	0.0184331289606501	0.3429	-0.0536118489773368	0.0186460165484117	0.982669023228522	0.947799924622713	1.01882093902601	0.676536903039074
1327	CFD_cd8et	Mst452	outcome	CFD	Wald ratio	1	0.00399610089694305	0.00902432500399763	0.6579	-0.0136915761108923	0.0216837779047784	1.00400409595427	0.986401727208735	1.02192057950405	0.855004761904762
1328	CFD_cd8nc	Mst452	outcome	CFD	Wald ratio	1	-0.00898358716721013	0.00947185347976667	0.3429	-0.0275484199875528	0.00958124565313254	0.991056644686393	0.972827577113866	1.00962729273256	0.676536903039074
1329	CFD_cd8s100b	Mst452	outcome	CFD	Wald ratio	1	-0.0116830308216145	0.017965667757779	0.5155	-0.0468957396268614	0.0235296779836324	0.988384950781703	0.954186876284204	1.02380868487315	0.783498699368264
1330	CFD_dc	Mst452	outcome	CFD	Wald ratio	1	-0.0164710877822605	0.0168390154494529	0.328	-0.0494755580631882	0.0165333824986671	0.98366381888206	0.951728419938081	1.01667081523171	0.667166003976143
1331	CFD_monoc	Mst452	outcome	CFD	Wald ratio	1	-0.00897798721465641	0.00917853558982377	0.328	-0.026967916970711	0.00901194254139818	0.991062194572121	0.973392470402513	1.00905267235522	0.667166003976143
1332	CFD_mononc	Mst452	outcome	CFD	Wald ratio	1	-0.00846790787612698	0.00865706220716143	0.328	-0.0254357498021634	0.00849993404990942	0.991567843870436	0.974885013508564	1.00853616105899	0.667166003976143
1333	CFD_nk	Mst452	outcome	CFD	Wald ratio	1	0.0050278607506597	0.011354330298193	0.6579	-0.0172266266337986	0.027282348135118	1.00504052165271	0.982920903336162	1.02765791910166	0.855004761904762
1334	CFL2_cd4nc	Mst452	outcome	CFL2	Wald ratio	1	0.0211690245293397	0.0131522832086076	0.107499999999999	-0.00460945055953115	0.0469474996182106	1.02139467780278	0.995401156653633	1.04806698371846	0.426593523441276
1335	CFLAR_bin	Mst452	outcome	CFLAR	Wald ratio	1	0.0275256709402421	0.0190978106598006	0.1495	-0.00990603795296701	0.0649573798334512	1.02790800213346	0.990142865228858	1.06711354285806	0.493307785397338
1336	CFLAR_cd4nc	Mst452	outcome	CFLAR	Wald ratio	1	0.0141848294171587	0.0140010521692845	0.311	-0.0132572328346389	0.0416268916689563	1.01428591148844	0.986830257224462	1.04250543871389	0.654147919876733
1337	CFLAR_cd8et	Mst452	outcome	CFLAR	Wald ratio	1	-0.00210590044344206	0.0117449432764273	0.8577	-0.0251259892652395	0.0209141883783554	0.997896315409169	0.975187041189501	1.02113442267706	0.936850973073847
1338	CFLAR_cd8nc	Mst452	outcome	CFLAR	Wald ratio	1	0.0191550961278634	0.019522348945576	0.3265	-0.0191087078054656	0.0574189000611925	1.01933973200344	0.981072706184846	1.05909937427724	0.667166003976143
1339	CFLAR_nk	Mst452	outcome	CFLAR	Wald ratio	1	-0.00231661397945794	0.0129201263368557	0.8577	-0.0276400615996952	0.0230068336407793	0.997686067299811	0.972738429711231	1.02327353220706	0.936850973073847
1340	CHAF1A_cd4nc	Mst452	outcome	CHAF1A	Wald ratio	1	0.0484604183199151	0.0164007291045727	0.00312899999999996	0.0163149892749526	0.0806058473648776	1.0496538239362	1.01644880545851	1.08394357314129	0.0709008864265919
1341	CHAF1B_bmem	Mst452	outcome	CHAF1B	Wald ratio	1	0.00131630854071666	0.00829397227504792	0.8739	-0.0149398771183773	0.0175724941998106	1.00131717525505	0.9851711691521	1.01772779883894	0.942892899486234
1342	CHCHD10_bmem	Mst452	outcome	CHCHD10	Wald ratio	1	-0.00657800091090911	0.022691328710285	0.771900000000001	-0.0510530051830678	0.0378970033612496	0.993443586776538	0.950228302172434	1.03862425256235	0.911657811146406
1343	CHCHD10_cd4nc	Mst452	outcome	CHCHD10	Wald ratio	1	-0.00795710088770748	0.017535839389193	0.649999999999999	-0.0423273460905257	0.0264131443151107	0.992074473038421	0.958555949666953	1.02676506300589	0.849496724716407
1344	CHCHD10_cd8nc	Mst452	outcome	CHCHD10	Wald ratio	1	-0.0110393426880995	0.0243284762971692	0.649999999999999	-0.0587231562305511	0.0366444708543521	0.989021367250756	0.942967787781581	1.03732415629995	0.849496724716407
1346	CHCHD2_bmem	Mst452	outcome	CHCHD2	Wald ratio	1	0.00636806485013399	0.0153325251602594	0.6779	-0.0236836844639744	0.0364198141642424	1.0063883840836	0.976594572942042	1.03709114066366	0.862618181818182
1347	CHCHD2_cd4et	Mst452	outcome	CHCHD2	Wald ratio	1	0.019091503878707	0.0153837747567144	0.2146	-0.0110606946444532	0.0492437024018672	1.01927491195828	0.989000249935139	1.05047632315127	0.568836033700583
1349	CHCHD2_cd8et	Mst452	outcome	CHCHD2	Wald ratio	1	0.00375962730716522	0.00978112611335067	0.700700000000001	-0.0154113798750021	0.0229306344893325	1.00376670357117	0.984706767721979	1.02319556260286	0.875563425431232
1350	CHCHD2_cd8nc	Mst452	outcome	CHCHD2	Wald ratio	1	0.0123015484097359	0.00969087042825884	0.2043	-0.00669255762965137	0.0312956544491233	1.01237752367455	0.993329787657332	1.03179051225127	0.559598133955348
1351	CHCHD2_cd8s100b	Mst452	outcome	CHCHD2	Wald ratio	1	0.0200388052531212	0.0161471023113848	0.2146	-0.011609515277193	0.0516871257834353	1.02024092996613	0.988457615110404	1.05304621995542	0.568836033700583
1352	CHCHD2_monoc	Mst452	outcome	CHCHD2	Wald ratio	1	0.0220203432942006	0.017347108391736	0.2043	-0.0119799891536019	0.0560206757420031	1.02226458048802	0.988091485211037	1.05761955057952	0.559598133955348
1354	CHCHD5_cd4nc	Mst452	outcome	CHCHD5	Wald ratio	1	0.0243873517171023	0.0183523293397356	0.183899999999999	-0.0115832137887795	0.0603579172229842	1.02468715535694	0.98848361335881	1.06221666415462	0.534689850958126
1355	CHGB_cd4nc	Mst452	outcome	CHGB	Wald ratio	1	0.0233966462369884	0.0118986102696591	0.0492600000000003	7.53701084564747e-05	0.0467179223655203	1.02367249487457	1.00007537294885	1.04782639899714	0.298479111111113
1356	CHI3L2_bin	Mst452	outcome	CHI3L2	Wald ratio	1	-0.00872806732711616	0.0075985384864136	0.2507	-0.0236212027604868	0.0061650681062545	0.99130991167776	0.976655594140911	1.00618411125262	0.595815438189205
1357	CHI3L2_bmem	Mst452	outcome	CHI3L2	Wald ratio	1	-0.0115575605476445	0.0100618573779207	0.2507	-0.031278801008369	0.00816367991308002	0.988508971492559	0.969205319983831	1.0081970936123	0.595815438189205
1358	CHI3L2_cd4et	Mst452	outcome	CHI3L2	Wald ratio	1	-0.0119824743818961	0.0228248119623681	0.5996	-0.0567191058281376	0.0327541570643455	0.988089029581172	0.944859437603835	1.03329647937328	0.827920264213048
1359	CHI3L2_cd4nc	Mst452	outcome	CHI3L2	Wald ratio	1	-0.00554222002122201	0.00715688174579172	0.4387	-0.0195697082429738	0.00848526820052977	0.994473109746769	0.980620535471524	1.00852137012802	0.745209707529558
1360	CHI3L2_cd8et	Mst452	outcome	CHI3L2	Wald ratio	1	-0.00800470237150536	0.00691743914800551	0.2472	-0.0215628831015962	0.00555347835858544	0.99202724994542	0.978667933859028	1.00556892750512	0.5937522747285
1361	CHI3L2_cd8nc	Mst452	outcome	CHI3L2	Wald ratio	1	0.0113023160388407	0.0143120713536112	0.4297	-0.0167493438142373	0.0393539758919187	1.01136642852495	0.983390146568271	1.04013860248325	0.741549789029536
1363	CHI3L2_nkr	Mst452	outcome	CHI3L2	Wald ratio	1	-0.0184114115285045	0.0159106251508719	0.2472	-0.0495962368242133	0.0127734137672044	0.981757043095359	0.951613573461435	1.01285534228081	0.5937522747285
1364	CHMP2B_cd4nc	Mst452	outcome	CHMP2B	Wald ratio	1	-0.0429852505302059	0.0144166006467857	0.00286700000000009	-0.0712417877979059	-0.0147287132625059	0.95792551885634	0.931236703232922	0.985379223660895	0.0670247293447312
1365	CHMP3_cd4nc	Mst452	outcome	CHMP3	Wald ratio	1	-0.0425985107350352	0.0183481151359355	0.0202500000000002	-0.0785608164014687	-0.0066362050686017	0.95829605842187	0.924445836752781	0.993385765912078	0.187806122448981
1366	CHMP4A_cd4nc	Mst452	outcome	CHMP4A	Wald ratio	1	-0.0241320475399521	0.00953298807223892	0.0113599999999997	-0.0428167041615404	-0.00544739091836382	0.976156802142799	0.958086987331075	0.994567419211153	0.142119694656487
1367	CHMP4A_cd8et	Mst452	outcome	CHMP4A	Wald ratio	1	-0.0403682451368648	0.0184487261429142	0.0286600000000004	-0.0765277483769766	-0.00420874189675293	0.960435698249485	0.926327209855573	0.995800102445222	0.22865730994152
1368	CHMP4A_nk	Mst452	outcome	CHMP4A	Wald ratio	1	0.029717315233188	0.0221442538834022	0.179600000000002	-0.0136854223782804	0.0731200528446564	1.03016328132216	0.986407797279889	1.07585968917814	0.530754335260122
1369	CHMP4B_bmem	Mst452	outcome	CHMP4B	Wald ratio	1	0.00993755510217907	0.0209591109482055	0.6354	-0.0311423023563038	0.0510174125606619	1.00998709657393	0.969337624233054	1.05234121707895	0.841303334412431
1370	CHMP4B_cd8et	Mst452	outcome	CHMP4B	Wald ratio	1	0.000768842150900676	0.0215956943015125	0.9716	-0.0415587186800639	0.0430964029818652	1.00076913778579	0.959293005268611	1.04403853842765	0.982725719528053
1371	CHMP4B_mononc	Mst452	outcome	CHMP4B	Wald ratio	1	0.00901793468941304	0.0190195567959804	0.6354	-0.0282603966307085	0.0462962660095346	1.00905871876631	0.97213519311101	1.04738466947161	0.841303334412431
1372	CHMP4B_nk	Mst452	outcome	CHMP4B	Wald ratio	1	0.00675306847530545	0.0171526782811532	0.6938	-0.0268661809557547	0.0403723179063656	1.00677592185674	0.973491504511023	1.04119835882863	0.87171346319408
1373	CHN1_cd4et	Mst452	outcome	CHN1	Wald ratio	1	-0.039071996141631	0.0200467344701652	0.0512899999999992	-0.0783635957031548	0.000219603419892744	0.961681469298628	0.924628174586065	1.00021962753449	0.304201159420285
1374	CHN1_cd4nc	Mst452	outcome	CHN1	Wald ratio	1	-0.0218238973714835	0.0111711891455277	0.0507499999999993	-0.0437194280967177	7.16333537507281e-05	0.978412520897473	0.957222489535763	1.00007163591948	0.302136098981078
1375	CHN2_monoc	Mst452	outcome	CHN2	Wald ratio	1	-0.0115891589938465	0.0156575385754417	0.4592	-0.0422779346017122	0.0190996166140192	0.988477736638492	0.958603314513712	1.01928318109939	0.755178126256534
1376	CHORDC1_cd4nc	Mst452	outcome	CHORDC1	Wald ratio	1	-0.0397199258731626	0.0172485216603005	0.0212899999999995	-0.0735270283273517	-0.00591282341897354	0.961058569101977	0.929111033134995	0.994104622918777	0.190747207009853
1377	CHPF_cd8et	Mst452	outcome	CHPF	Wald ratio	1	-0.00968814070372508	0.0201465854743738	0.630600000000001	-0.0491754482334977	0.0297991668260476	0.990358638142856	0.952014085855531	1.03024760527862	0.837795679714148
1378	CHPT1_bmem	Mst452	outcome	CHPT1	Wald ratio	1	0.0338546722336644	0.0187457760248285	0.0709200000000002	-0.0028870487749995	0.0705963932423283	1.0344342637829	0.997117114742592	1.07314800866126	0.355905276073621
1379	CHPT1_cd4et	Mst452	outcome	CHPT1	Wald ratio	1	0.0165519934578423	0.0107577709116411	0.1239	-0.0045332375289742	0.0376372244446588	1.01668973662682	0.995477022083332	1.03835447492206	0.454077956989247
1381	CHPT1_cd8et	Mst452	outcome	CHPT1	Wald ratio	1	0.0191088744486279	0.0108004715937527	0.0768500000000003	-0.00206004987512743	0.0402777987723831	1.01929261749818	0.997942070571291	1.04109995031227	0.365376463834672
1382	CHPT1_cd8s100b	Mst452	outcome	CHPT1	Wald ratio	1	0.0261307530375429	0.0170916966460644	0.1263	-0.00736897238874334	0.0596304784638291	1.02647515444374	0.992658111919616	1.06144424755944	0.456532920901458
1383	CHPT1_nk	Mst452	outcome	CHPT1	Wald ratio	1	0.020149511110378	0.0113886468279804	0.0768500000000003	-0.00217223667246364	0.0424712588932196	1.02035388286505	0.997830120926221	1.04338606787234	0.365376463834672
1384	CHRNA1_cd4nc	Mst452	outcome	CHRNA1	Wald ratio	1	0.0145418519577234	0.0206074669825801	0.4804	-0.0258487833281335	0.0549324872435804	1.01464809907214	0.974482436458652	1.05646928711412	0.765123052959502
1385	CHST13_monoc	Mst452	outcome	CHST13	Wald ratio	1	0.030291015377081	0.0157662931336956	0.0546999999999991	-0.000610919164962358	0.0611929499191243	1.03075445570708	0.999389267408155	1.06310402023369	0.312680642907053
1386	CHST13_mononc	Mst452	outcome	CHST13	Wald ratio	1	0.0227061404147399	0.0143230017221948	0.1129	-0.00536694296076196	0.0507792237902418	1.02296588704327	0.99464743334717	1.05209059106773	0.434460828331356
1387	CHST2_mononc	Mst452	outcome	CHST2	Wald ratio	1	-0.0196671907847329	0.0218560731583846	0.368200000000001	-0.0625050941751668	0.023170712605701	0.980524946748417	0.939408277290969	1.02344123895578	0.695904805914974
1388	CHURC1_bin	Mst452	outcome	CHURC1	Wald ratio	1	-0.0157501715145409	0.0190434416858306	0.4082	-0.0530753172187688	0.021574974189687	0.984373213807506	0.948308585827284	1.02180939679713	0.727467538126362
1389	CHURC1_cd4et	Mst452	outcome	CHURC1	Wald ratio	1	-0.00611145792756303	0.0147486409691584	0.6786	-0.0350187942271135	0.0227958783719874	0.99390717904575	0.965587268620607	1.02305769003135	0.862618181818182
1390	CHURC1_cd4nc	Mst452	outcome	CHURC1	Wald ratio	1	-0.00327000106525525	0.00789141842287808	0.6786	-0.0187371811740963	0.0121971790435858	0.996735339565353	0.981437268540622	1.0122718679878	0.862618181818182
1391	CHURC1_cd8nc	Mst452	outcome	CHURC1	Wald ratio	1	-0.00501172358631858	0.0120946773564308	0.6786	-0.0287172912049229	0.0186938440322857	0.995000814146373	0.971691131268323	1.01886966783333	0.862618181818182
1392	CHURC1_nk	Mst452	outcome	CHURC1	Wald ratio	1	-0.0156131562432433	0.0207048527327901	0.4508	-0.056194667599512	0.0249683551130254	0.984508097210786	0.945355087971232	1.0252826750567	0.750596134282806
1393	CIAO1_nk	Mst452	outcome	CIAO1	Wald ratio	1	0.0401333834925562	0.0150999214240538	0.00786400000000009	0.0105375375014107	0.0697292294837017	1.04094961042757	1.0105932528787	1.07221781697306	0.11112691910499
1394	CIB1_bin	Mst452	outcome	CIB1	Wald ratio	1	-0.00770926068921209	0.021571013927067	0.7208	-0.0499884479862634	0.0345699266078393	0.992320379444229	0.951240413179563	1.03517441208047	0.883969719682207
1395	CIB1_bmem	Mst452	outcome	CIB1	Wald ratio	1	-0.0148838122476036	0.0187658329148008	0.4277	-0.0516648447606132	0.021897220265406	0.985226404194747	0.949647092711068	1.02213872392472	0.740087011615628
1396	CIB1_cd4et	Mst452	outcome	CIB1	Wald ratio	1	-0.00161396264772943	0.0141204108439216	0.909	-0.0292899679018158	0.0260620426063569	0.998387339089572	0.971134825707687	1.02640462731628	0.954333333333333
1397	CIB1_cd4nc	Mst452	outcome	CIB1	Wald ratio	1	0.00133176204931216	0.0103179095077256	0.8973	-0.01889134058583	0.0215548646844543	1.00133264923819	0.981285982410041	1.02178884892232	0.950460227272727
1398	CIB1_cd8et	Mst452	outcome	CIB1	Wald ratio	1	0.00149846710551777	0.00947964431470554	0.8744	-0.0170816357513051	0.0200785699623406	1.00149959036834	0.983063428237514	1.02028150035668	0.942892899486234
1399	CIB1_cd8nc	Mst452	outcome	CIB1	Wald ratio	1	0.00198816548634905	0.0125775878429111	0.8744	-0.0226639066857568	0.0266402376584549	1.0019901431978	0.977590990361676	1.02699826099473	0.942892899486234
1400	CIB1_nk	Mst452	outcome	CIB1	Wald ratio	1	-0.0027201002928904	0.020910343470866	0.8965	-0.0437043734957877	0.0382641729100069	0.997283595827879	0.957236900246817	1.03900567377933	0.950359372975774
1401	CISD1_cd4nc	Mst452	outcome	CISD1	Wald ratio	1	0.0128762524477551	0.0203793992223227	0.5275	-0.0270673700279974	0.0528198749235076	1.01295950834385	0.973295668359101	1.05423973300335	0.794357511045655
1402	CISD1_nk	Mst452	outcome	CISD1	Wald ratio	1	-0.0142705043511446	0.0197476882435884	0.4699	-0.0529759733085777	0.0244349646062886	0.985830836660896	0.948402799189953	1.02473594483442	0.762655158730159
1403	CITED4_bmem	Mst452	outcome	CITED4	Wald ratio	1	0.0153455591280524	0.0147724588175349	0.2989	-0.0136084601543161	0.0442995784104208	1.01546390681607	0.986483716339116	1.04529545593805	0.646997089177031
1404	CKB_cd4nc	Mst452	outcome	CKB	Wald ratio	1	-0.0237982035186138	0.0203403030336106	0.242	-0.0636651974644906	0.0160687904272631	0.976482740658369	0.938319098560535	1.0161985877368	0.593460593347318
1405	CKB_cd8et	Mst452	outcome	CKB	Wald ratio	1	0.0257252701590998	0.0192047783382979	0.1804	-0.011916095383964	0.0633666357021636	1.02605902071672	0.988154620117716	1.06541738768446	0.531965392934391
1406	CKB_mononc	Mst452	outcome	CKB	Wald ratio	1	0.000974161154162062	0.0212875874859246	0.9635	-0.0407495103182501	0.0426978326265742	1.00097463580325	0.960069587355886	1.04362249853254	0.978573379687112
1408	CKMT2-AS1_cd8et	Mst452	outcome	CKMT2-AS1	Wald ratio	1	0.015652915728985	0.0214909564418574	0.4664	-0.0264693588970556	0.0577751903550256	1.01577606432022	0.973877884070865	1.05947678833499	0.760153386454183
1409	CLCN1_mononc	Mst452	outcome	CLCN1	Wald ratio	1	0.00549073850364413	0.0177980358184899	0.7577	-0.0293934117005961	0.0403748887078844	1.00550584023554	0.971034373027881	1.04120103554639	0.903734985422741
1410	CLEC11A_cd4nc	Mst452	outcome	CLEC11A	Wald ratio	1	-0.0161376849120676	0.0186941024588183	0.388	-0.0527781257313515	0.0205027559072163	0.983991829899449	0.948590456949211	1.02071438123345	0.713914272890485
1411	CLEC12A_dc	Mst452	outcome	CLEC12A	Wald ratio	1	0.0189011439723254	0.0105719887654377	0.0737999999999991	-0.00181995400793245	0.0396222419525832	1.01908090134797	0.998181701104135	1.04041767379969	0.361634371257484
1412	CLEC12A_monoc	Mst452	outcome	CLEC12A	Wald ratio	1	0.0127623578733558	0.00699431613543369	0.0680500000000002	-0.000946501752094275	0.0264712174988058	1.01284414432156	0.999053946039399	1.02682469225342	0.350446800501884
1413	CLEC12A_mononc	Mst452	outcome	CLEC12A	Wald ratio	1	0.0109744308967851	0.00604773417621593	0.0695799999999992	-0.000879128088598132	0.0228279898821683	1.01103487085925	0.999121258231283	1.02309054248625	0.353298820608314
1415	CLEC18A_cd4nc	Mst452	outcome	CLEC18A	Wald ratio	1	-0.0348044472229652	0.0212281254423879	0.1011	-0.0764115730900455	0.00680267864411507	0.965794261542244	0.926434832436391	1.00682586941912	0.416833669354839
1416	CLEC2B_cd4nc	Mst452	outcome	CLEC2B	Wald ratio	1	0.0162097644998043	0.0122624336341961	0.1862	-0.00782460542321995	0.0402441344228286	1.0163418554885	0.992205927114875	1.04106490294955	0.538774672798019
1417	CLEC2B_cd8et	Mst452	outcome	CLEC2B	Wald ratio	1	0.0160414888076195	0.012358970961355	0.1943	-0.00818209427663626	0.0402650718918752	1.01617084424819	0.991851287949189	1.04108670044192	0.547677441540581
1418	CLEC2B_cd8nc	Mst452	outcome	CLEC2B	Wald ratio	1	0.024687723825878	0.0169140322079201	0.1444	-0.00846377930164545	0.0578392269534014	1.02499498902864	0.991571937640584	1.05954463579691	0.484293562935629
1419	CLEC2B_cd8s100b	Mst452	outcome	CLEC2B	Wald ratio	1	0.0280082768255006	0.0211878239060807	0.1862	-0.0135198580304176	0.0695364116814189	1.02840419630828	0.986571124763804	1.07201109422058	0.538774672798019
1420	CLEC2B_nk	Mst452	outcome	CLEC2B	Wald ratio	1	0.0169270042036939	0.0115970146257376	0.1444	-0.00580314446275183	0.0396571528701397	1.01707107770228	0.99421366125569	1.04045399636935	0.484293562935629
1421	CLEC4F_mononc	Mst452	outcome	CLEC4F	Wald ratio	1	0.00244254766914853	0.0141550554489749	0.863000000000001	-0.0253013610108422	0.0301864563491393	1.00244553311891	0.975016035930982	1.03064668665736	0.93884708383154
1422	CLHC1_cd4nc	Mst452	outcome	CLHC1	Wald ratio	1	-0.00507968521290092	0.0158434255226039	0.748499999999999	-0.0361327992372047	0.0259734288114028	0.994933194570387	0.964512198493618	1.02631367773684	0.899475539885412
1423	CLHC1_cd8et	Mst452	outcome	CLHC1	Wald ratio	1	-0.031928299158559	0.0212463875753869	0.132900000000001	-0.0735712188063173	0.00971462048919926	0.968576027305685	0.929069976180598	1.00976196058767	0.467928174433522
1424	CLHC1_nk	Mst452	outcome	CLHC1	Wald ratio	1	-0.0062848218146673	0.0196022198561894	0.748499999999999	-0.0447051727327985	0.0321355291034639	0.993734886368865	0.956279377511345	1.03265745096006	0.899475539885412
1425	CLIC3_cd8et	Mst452	outcome	CLIC3	Wald ratio	1	-0.0123089222273714	0.0200562324913904	0.5394	-0.0516191379104966	0.0270012934557537	0.987766522690031	0.949690499080375	1.02736913161914	0.801215180679136
1426	CLIC3_cd8nc	Mst452	outcome	CLIC3	Wald ratio	1	-0.0134255250739149	0.0218756319381612	0.5394	-0.0563017636727109	0.029450713524881	0.986664195324544	0.945253849574746	1.02988867463845	0.801215180679136
1427	CLIC3_nk	Mst452	outcome	CLIC3	Wald ratio	1	-0.0270244724745502	0.0139825701904128	0.0532699999999994	-0.0544303100477592	0.000381365098658815	0.973337421257597	0.947024504650676	1.00038143782757	0.309621702127656
1428	CLIC3_nkr	Mst452	outcome	CLIC3	Wald ratio	1	-0.0402061869771568	0.0208028420175966	0.0532699999999994	-0.080979757331646	0.000567383377332455	0.960591357303831	0.922212359294605	1.00056754436973	0.309621702127656
1429	CLIC4_cd4nc	Mst452	outcome	CLIC4	Wald ratio	1	-0.0477655359623953	0.0213544917547431	0.0252999999999999	-0.0896203398016917	-0.00591073212309891	0.953357288874143	0.914278234442478	0.994106701887848	0.211123481781376
1430	CLIP3_cd4nc	Mst452	outcome	CLIP3	Wald ratio	1	0.0239271337466723	0.0203550843598361	0.2398	-0.0159688315986064	0.063823099091951	1.024215684412	0.984157994208649	1.06590382272823	0.592259661835749
1431	CLK4_bin	Mst452	outcome	CLK4	Wald ratio	1	-0.00338907219815042	0.0205328778162491	0.8689	-0.0436335127179987	0.0368553683216979	0.996616664224818	0.957304733201417	1.03754294840787	0.940158994708995
1432	CLK4_cd4et	Mst452	outcome	CLK4	Wald ratio	1	0.00812746602284636	0.0181667666415788	0.6546	-0.027479396594648	0.0437343286403408	1.00816058353451	0.972894727291389	1.04470476988023	0.852636739891754
1433	CLK4_cd4nc	Mst452	outcome	CLK4	Wald ratio	1	0.0114329977748345	0.0162462498631864	0.481599999999999	-0.0204096519570108	0.0432756475066797	1.01149860428185	0.979797215236632	1.04422569339211	0.765246309246308
1434	CLK4_cd8nc	Mst452	outcome	CLK4	Wald ratio	1	0.00347125910452326	0.0261510616802174	0.8944	-0.0477848217887028	0.0547273399977493	1.0034772909017	0.953338902768357	1.056252577579	0.950089494163424
1435	CLK4_nk	Mst452	outcome	CLK4	Wald ratio	1	0.00336079074273381	0.0222988785157136	0.8802	-0.0403450111480649	0.0470665926335325	1.0033664445319	0.960458013260974	1.04819180860855	0.944456177125639
1436	CLLU1_bin	Mst452	outcome	CLLU1	Wald ratio	1	0.00890516454218633	0.0161817973062403	0.5821	-0.0228111581780446	0.0406214872624173	1.00894493348194	0.977447049227531	1.0414578258775	0.821930667581948
1437	CLLU1OS_bin	Mst452	outcome	CLLU1OS	Wald ratio	1	0.00515984179908455	0.0112097061115489	0.6453	-0.0168111821795514	0.0271308657777205	1.00517317670826	0.983329337209336	1.02750225884766	0.847466858789625
1438	CLLU1OS_bmem	Mst452	outcome	CLLU1OS	Wald ratio	1	-0.00389069122307705	0.00859007217290718	0.6506	-0.0207272326819751	0.012945850235821	0.996116867709684	0.979486099931426	1.0130300105384	0.850145047923323
1439	CLN8_bin	Mst452	outcome	CLN8	Wald ratio	1	-0.0110117835705094	0.0155305655687013	0.4783	-0.0414516920851638	0.0194281249441451	0.989048624182502	0.959395680626875	1.01961807912052	0.7642848791894
1440	CLN8_cd4nc	Mst452	outcome	CLN8	Wald ratio	1	-0.0144901245954509	0.0204362743498683	0.4783	-0.0545452223211928	0.0255649731302909	0.985614352024778	0.946915686164259	1.02589455968597	0.7642848791894
1441	CLNS1A_cd4nc	Mst452	outcome	CLNS1A	Wald ratio	1	-0.0124031895787262	0.0135810605943993	0.3611	-0.0390220683437489	0.0142156891862964	0.987673412944854	0.961729485135307	1.01431721260048	0.695185219831618
1442	CLNS1A_cd8nc	Mst452	outcome	CLNS1A	Wald ratio	1	0.0258896447914466	0.0202781977280886	0.2017	-0.0138556227556071	0.0656349123385003	1.02622769265333	0.986239924586997	1.06783679195464	0.55777755240027
1443	CLUAP1_cd4nc	Mst452	outcome	CLUAP1	Wald ratio	1	-0.0339710925883404	0.0109243596326505	0.00187299999999994	-0.0553828374683354	-0.0125593477083453	0.966599446121746	0.946122867327348	0.987519191753774	0.0522905802047765
1444	CLUAP1_cd8nc	Mst452	outcome	CLUAP1	Wald ratio	1	-0.0457215267137828	0.016056151647977	0.00440499999999998	-0.0771915839438177	-0.0142514694837478	0.955307952898336	0.925712484967835	0.985849601998744	0.0824551487414184
1446	CMC1_cd8s100b	Mst452	outcome	CMC1	Wald ratio	1	0.00267554625363145	0.0206279694343164	0.8968	-0.0377552738376288	0.0431063663448917	1.00267912872182	0.96294857076591	1.04404894061444	0.950359372975774
1447	CMC1_nk	Mst452	outcome	CMC1	Wald ratio	1	-0.0365453289123293	0.0128864631225134	0.00456899999999986	-0.0618027966324557	-0.011287861192203	0.964114390649132	0.940068253138295	0.988775607679206	0.0841578713968943
1448	CMPK1_cd8et	Mst452	outcome	CMPK1	Wald ratio	1	0.0192645456655454	0.0204764579061704	0.3468	-0.0208693118305485	0.0593984031616394	1.01945130437151	0.979346945266031	1.06119794114686	0.681437424933942
1449	CMSS1_cd8et	Mst452	outcome	CMSS1	Wald ratio	1	0.0240960332326984	0.0220644427889241	0.2748	-0.0191502746335928	0.0673423410989896	1.02438868852442	0.981031926951826	1.06966160463023	0.621815767634855
1450	CMTM3_cd4nc	Mst452	outcome	CMTM3	Wald ratio	1	-0.0190950891229698	0.016171929370108	0.2377	-0.0507920706883814	0.0126018924424419	0.981086067193517	0.950476281866119	1.01268163088873	0.589565191024864
1451	CMTM3_cd8et	Mst452	outcome	CMTM3	Wald ratio	1	-0.0311714492993025	0.020216372211241	0.1231	-0.0707955388333349	0.00845264023472994	0.969309371416317	0.931652359383676	1.00848846466406	0.451979030613944
1452	CMTM3_nk	Mst452	outcome	CMTM3	Wald ratio	1	-0.0200992199120892	0.0170223434265921	0.2377	-0.0534630130282097	0.0132645732040313	0.980101422905228	0.947941001822496	1.0133529379297	0.589565191024864
1453	CMTM7_cd4et	Mst452	outcome	CMTM7	Wald ratio	1	-0.0529418289509412	0.0184591216680842	0.00412999999999996	-0.0891217074203861	-0.0167619504814963	0.94843518234716	0.914734236855031	0.983377749374051	0.0804366666666659
1454	CMTM7_cd4nc	Mst452	outcome	CMTM7	Wald ratio	1	-0.0295960060511583	0.0103784761357201	0.00434899999999996	-0.0499378192771697	-0.00925419282514694	0.970837666876155	0.951288574472882	0.990788495433994	0.0824003669724776
1455	CMTM7_cd8et	Mst452	outcome	CMTM7	Wald ratio	1	-0.039203854405963	0.0137476748273812	0.00434899999999996	-0.0661492970676303	-0.0122584117442958	0.961554672009065	0.935991113131141	0.987816416514328	0.0824003669724776
1456	CMTM7_cd8nc	Mst452	outcome	CMTM7	Wald ratio	1	-0.035822702551	0.0124902300878433	0.00412999999999996	-0.0603035535231727	-0.0113418515788272	0.964811336908694	0.941478701027015	0.988722224742959	0.0804366666666659
1463	CMTM8_cd8et	Mst452	outcome	CMTM8	Wald ratio	1	-0.0317916647381632	0.0222201776785611	0.152499999999999	-0.075343212988143	0.0117598835118167	0.968708377171353	0.927425127349973	1.01182930279594	0.499290219560885
1465	CMTM8_cd8s100b	Mst452	outcome	CMTM8	Wald ratio	1	-0.0233693637743301	0.0163335710657896	0.152499999999999	-0.0553831630632777	0.0086444355146175	0.976901585069316	0.946122559274578	1.00868190654143	0.499290219560885
1466	CNDP2_bin	Mst452	outcome	CNDP2	Wald ratio	1	-0.0272866149836644	0.0195549112002766	0.1629	-0.0656142409362067	0.0110410109688778	0.97308230158409	0.936492054919216	1.0111021878748	0.512903002309469
1467	CNDP2_bmem	Mst452	outcome	CNDP2	Wald ratio	1	-0.0315509313900974	0.0199906343287028	0.1145	-0.0707325746743548	0.00763071189415997	0.968941605654099	0.931711021937746	1.00765989997087	0.438693208430913
1468	CNIH4_cd4nc	Mst452	outcome	CNIH4	Wald ratio	1	0.0120740918023982	0.0182271555145178	0.507699999999999	-0.0236511330060568	0.0477993166108532	1.01214727790412	0.97662636303659	1.04896012532721	0.779225192026115
1469	CNKSR1_cd4nc	Mst452	outcome	CNKSR1	Wald ratio	1	0.0115891003542652	0.0114342258434824	0.310799999999999	-0.0108219822989603	0.0340001830074906	1.01165651414782	0.989236364685125	1.03458479606487	0.654147919876733
1470	CNKSR1_cd8nc	Mst452	outcome	CNKSR1	Wald ratio	1	-0.0245000889221002	0.021723588387287	0.259399999999999	-0.0670783221611826	0.0180781443169823	0.975797602148431	0.935121957695818	1.01824254314897	0.604588436342922
1471	CNKSR3_cd8et	Mst452	outcome	CNKSR3	Wald ratio	1	0.00485333356680086	0.0176722197461614	0.7836	-0.0297842171356755	0.0394908842692773	1.00486513006655	0.970654961660094	1.04028101592012	0.915633385557613
1472	CNN2_cd4et	Mst452	outcome	CNN2	Wald ratio	1	-0.00385540793280716	0.0165870215907776	0.8162	-0.0363659702507312	0.0286551543851168	0.996152014610316	0.964287328424347	1.02906966311965	0.924213178294574
1474	CNN2_cd8et	Mst452	outcome	CNN2	Wald ratio	1	-0.00436255292370918	0.0187688983364691	0.8162	-0.0411495936631886	0.0324244878157702	0.995646949187454	0.959685556331334	1.03295588944347	0.924213178294574
1475	CNN2_cd8nc	Mst452	outcome	CNN2	Wald ratio	1	-0.00424785641353986	0.0182754425144855	0.8162	-0.0400677237419314	0.0315720109148517	0.995761152967149	0.960724373099579	1.03207569363465	0.924213178294574
1476	CNN2_monoc	Mst452	outcome	CNN2	Wald ratio	1	-0.0144028148260796	0.019066095223802	0.45	-0.0517723614647316	0.0229667318125723	0.985700409543319	0.949544995274272	1.02323249789045	0.750541233964569
1477	CNN2_mononc	Mst452	outcome	CNN2	Wald ratio	1	-0.0131537875256108	0.0174126633262575	0.45	-0.0472826076450754	0.0209750325938539	0.986932345465562	0.953817803294241	1.0211965546901	0.750541233964569
1478	CNN2_nk	Mst452	outcome	CNN2	Wald ratio	1	-0.020344428667576	0.0145763371719862	0.1628	-0.0489140495246689	0.00822519218951684	0.979861122918101	0.952262973636416	1.00825911201805	0.512785521755872
1479	CNOT11_cd4nc	Mst452	outcome	CNOT11	Wald ratio	1	0.0240760687424084	0.019480776865835	0.2165	-0.0141062539146283	0.0622583913994451	1.02436823733054	0.98599277310485	1.06423729896862	0.570606157793457
1480	CNOT6_cd4nc	Mst452	outcome	CNOT6	Wald ratio	1	-0.0198741431849208	0.0194873357661153	0.3078	-0.0580693212865068	0.0183210349166653	0.980322045753391	0.943584534675705	1.01848989472936	0.652111888111888
1481	CNOT6L_bin	Mst452	outcome	CNOT6L	Wald ratio	1	-0.0293884006955804	0.0194855760322218	0.131500000000001	-0.0675801297187352	0.00880332832757439	0.971039238898187	0.934652824147437	1.00884219158068	0.467928174433522
1482	CNOT6L_cd4et	Mst452	outcome	CNOT6L	Wald ratio	1	0.0340436677979159	0.0246236562274612	0.166800000000001	-0.0142186984079082	0.0823060340037399	1.03462978574608	0.985881909880197	1.08578804705226	0.516615326538316
1483	CNOT6L_cd4nc	Mst452	outcome	CNOT6L	Wald ratio	1	-0.0167935004131098	0.0121323583728439	0.166300000000001	-0.0405729228238837	0.00698592199766418	0.983346724362729	0.96023913860861	1.00701038047257	0.516489979192338
1484	CNOT6L_cd8et	Mst452	outcome	CNOT6L	Wald ratio	1	-0.0271870728071703	0.0195438058638111	0.164200000000001	-0.0654929323002401	0.0111187866858995	0.973179169135422	0.936605666383879	1.01118083013064	0.514619157088126
1485	CNOT6L_cd8nc	Mst452	outcome	CNOT6L	Wald ratio	1	-0.0232546847718638	0.0168002002298174	0.166300000000001	-0.056183077222306	0.00967370767857838	0.977013621592595	0.945366045056794	1.00972064923289	0.516489979192338
1486	CNOT6L_nk	Mst452	outcome	CNOT6L	Wald ratio	1	-0.0252943193062354	0.0157688989710613	0.108699999999999	-0.0562013612895156	0.00561272267704472	0.975022901730068	0.945348760078509	1.00562850351565	0.426927904969215
1487	CNPPD1_bin	Mst452	outcome	CNPPD1	Wald ratio	1	-0.00418816212914631	0.0189959490620877	0.8255	-0.0414202222908382	0.0330438980325456	0.995820595990789	0.959425873086694	1.03359591107237	0.92675274122807
1488	CNPPD1_bmem	Mst452	outcome	CNPPD1	Wald ratio	1	-0.0132951774475139	0.0213674711566578	0.5338	-0.0551754209145631	0.0285850660195353	0.986792813042785	0.946319129225214	1.02899753983642	0.796949078298961
1489	CNTNAP2_bin	Mst452	outcome	CNTNAP2	Wald ratio	1	-0.00990327176080736	0.00909857500747203	0.2764	-0.0277364787754525	0.00792993525383782	0.990145604158076	0.972644645540363	1.00796146046627	0.622680253373726
1490	CNTNAP2_bmem	Mst452	outcome	CNTNAP2	Wald ratio	1	-0.0155519804486276	0.0142882942167227	0.2764	-0.0435570371134041	0.0124530762161488	0.984568327118226	0.957377946459148	1.01253093864299	0.622680253373726
1491	COA1_cd4nc	Mst452	outcome	COA1	Wald ratio	1	0.0144040208360329	0.0107925822755787	0.182	-0.00674944042410144	0.0355574820961672	1.01450825862392	0.993273285890204	1.03619720920383	0.533605734767025
1492	COA1_cd8et	Mst452	outcome	COA1	Wald ratio	1	0.0221045444783258	0.0160597625749755	0.1687	-0.00937259016862622	0.0535816791252777	1.02235066000013	0.990671195652313	1.05504316325104	0.518784210526316
1493	COA1_cd8nc	Mst452	outcome	COA1	Wald ratio	1	0.030780107812383	0.0135666424216731	0.02328	0.00418948866590374	0.0573707269588624	1.03125871321824	1.00419827684191	1.05904835540358	0.203451282051282
1494	COA1_nk	Mst452	outcome	COA1	Wald ratio	1	0.020525098576602	0.0153789568637802	0.182	-0.00961765687640721	0.0506678540296112	1.02073718697217	0.990428444870183	1.05197342651485	0.533605734767025
1495	COA6_cd4nc	Mst452	outcome	COA6	Wald ratio	1	-0.0209217717384526	0.0186053616282252	0.2608	-0.0573882805297739	0.0155447370528688	0.979295570163054	0.94422737307597	1.01566618495376	0.605203971631208
1496	COG5_cd4et	Mst452	outcome	COG5	Wald ratio	1	-0.00286886314701973	0.0241143971273038	0.9053	-0.0501330815165351	0.0443953552224956	0.997135248108376	0.95110284186942	1.045395575799	0.952457106109325
1497	COG5_cd4nc	Mst452	outcome	COG5	Wald ratio	1	0.00127566259521473	0.0071196312930986	0.8578	-0.0126788147392585	0.015230139929688	1.00127647659884	0.987401222814805	1.01534670954952	0.936850973073847
1498	COG5_cd8et	Mst452	outcome	COG5	Wald ratio	1	0.00143000189427391	0.00798101807943114	0.8578	-0.0142127935414111	0.0170727973299589	1.00143102483453	0.985887731398444	1.01721937048411	0.936850973073847
1499	COG5_cd8nc	Mst452	outcome	COG5	Wald ratio	1	0.00176575421743925	0.01951383861644	0.9279	-0.0364813694707832	0.0400128779056617	1.00176731407939	0.964176056839191	1.04082417774165	0.960503666245259
1500	COG5_cd8s100b	Mst452	outcome	COG5	Wald ratio	1	-0.00247530162588684	0.0168486579221422	0.8832	-0.0354986711532856	0.0305480679015119	0.997527759407002	0.965124016731027	1.03101944779898	0.944883076118232
1501	COG5_nk	Mst452	outcome	COG5	Wald ratio	1	0.0016171214129214	0.00902535534032574	0.8578	-0.016072575054117	0.0193068178799599	1.00161842965886	0.984055899553479	1.0194943997465	0.936850973073847
1502	COL11A2_cd4nc	Mst452	outcome	COL11A2	Wald ratio	1	0.0462630018062604	0.0183043491456738	0.0114900000000002	0.0103864774807398	0.082139526131781	1.04734982963453	1.01044060417087	1.08560726984598	0.143056621004569
1513	COL18A1_cd8et	Mst452	outcome	COL18A1	Wald ratio	1	-0.0118839121026942	0.0108231337258171	0.272199999999998	-0.0330972542052957	0.00932942999990737	0.988186422687546	0.967444466970852	1.00937308478444	0.618382565241532
1519	COL18A1_cd8s100b	Mst452	outcome	COL18A1	Wald ratio	1	-0.0175925918749532	0.0168446750577984	0.296299999999997	-0.0506081549882381	0.0154229712383316	0.98256125426428	0.950651105452876	1.01554251906274	0.645262765957447
1520	COL18A1_nk	Mst452	outcome	COL18A1	Wald ratio	1	0.0168774165037665	0.0188540164199461	0.370700000000001	-0.0200764556793279	0.0538312886868609	1.01702064473732	0.9801237344161	1.0553065449824	0.69885365291542
1521	COL5A3_cd4et	Mst452	outcome	COL5A3	Wald ratio	1	0.017501384045298	0.0134384084250814	0.1928	-0.00883789646786153	0.0438406645584575	1.017655430631	0.991201042940537	1.04481586542771	0.545333333333333
1522	COL5A3_cd8s100b	Mst452	outcome	COL5A3	Wald ratio	1	-0.00295545635389774	0.0164596685342426	0.8575	-0.0352164066810133	0.0293054939732178	0.997048906707894	0.96539647540318	1.02973912552585	0.936850973073847
1523	COL5A3_nk	Mst452	outcome	COL5A3	Wald ratio	1	-0.00223526891068852	0.0100100440443121	0.8233	-0.0218549552375402	0.0173844174161632	0.99776722744251	0.97838213396433	1.01753640586676	0.926481496767093
1525	COL6A1_nk	Mst452	outcome	COL6A1	Wald ratio	1	0.0144444812666555	0.00858323562017753	0.0923999999999998	-0.00237866054889242	0.0312676230822035	1.01454930689535	0.997624166222357	1.0317615901582	0.396395597484278
1526	COL6A2_cd4nc	Mst452	outcome	COL6A2	Wald ratio	1	-0.00898445838367848	0.0159942651958997	0.5743	-0.0403332181676418	0.0223643014002849	0.991055781261899	0.960469339990309	1.02261625715459	0.818427005394119
1527	COL6A2_cd8et	Mst452	outcome	COL6A2	Wald ratio	1	0.00704970468503557	0.023187025703366	0.7611	-0.0383968656935618	0.0524962750636329	1.00707461234927	0.962330948956972	1.05389863636587	0.905175632451294
1528	COL6A2_cd8nc	Mst452	outcome	COL6A2	Wald ratio	1	0.00311957623760214	0.0220711651433157	0.8876	-0.0401399074432967	0.0463790599185009	1.00312444717933	0.960655026961197	1.04747139013251	0.946865936358894
1530	COL9A3_bmem	Mst452	outcome	COL9A3	Wald ratio	1	0.0139624275417512	0.0210629130552868	0.5074	-0.0273208820466109	0.0552457371301134	1.01406035748227	0.973048957482915	1.05680027783713	0.779225192026115
1531	COLCA2_bin	Mst452	outcome	COLCA2	Wald ratio	1	0.00433364740451687	0.0109358785258737	0.6919	-0.0171006745061956	0.0257679693152293	1.00434305123382	0.983044712112028	1.02610283350642	0.870997537703909
1532	COLCA2_bmem	Mst452	outcome	COLCA2	Wald ratio	1	0.0169070023808931	0.0148155238648948	0.2538	-0.0121314243943007	0.0459454291560868	1.01705073463026	0.987941864668339	1.04701727278174	0.599331408775982
1533	COLGALT2_cd8et	Mst452	outcome	COLGALT2	Wald ratio	1	-0.00932962592705755	0.011435811942619	0.4146	-0.0317438173345909	0.0130845654804758	0.990713760003244	0.968754728460904	1.01317054299093	0.73122639068564
1534	COLGALT2_nk	Mst452	outcome	COLGALT2	Wald ratio	1	-0.00723650558996606	0.00887016453773977	0.4146	-0.024622028083936	0.0101490169040039	0.992789614871678	0.975678621461054	1.01020069284812	0.73122639068564
1535	COMMD5_cd4nc	Mst452	outcome	COMMD5	Wald ratio	1	-0.0182499561124127	0.0203065322868736	0.368800000000001	-0.0580507593946849	0.0215508471698595	0.98191556588409	0.943602049552316	1.02178474387896	0.696555991687834
1536	COMMD5_cd8et	Mst452	outcome	COMMD5	Wald ratio	1	0.00145891424448228	0.018340990286297	0.9366	-0.0344894267166597	0.0374072552056243	1.00145997897759	0.966098554466241	1.03811571278864	0.964424471299094
1537	COMMD5_nk	Mst452	outcome	COMMD5	Wald ratio	1	-0.00911114064207626	0.0152842608493522	0.5511	-0.0390682919068065	0.020846010622654	0.990930240029422	0.961685031599215	1.02106480639702	0.808609506726457
1538	COMMD6_bin	Mst452	outcome	COMMD6	Wald ratio	1	-0.0147249410690837	0.00814732068350849	0.0707100000000008	-0.0306936896087603	0.00124380747059293	0.985382940708931	0.969772579003791	1.00124458131991	0.355905276073621
1539	COMMD6_bmem	Mst452	outcome	COMMD6	Wald ratio	1	-0.0182915613685286	0.0102257098709133	0.073650000000001	-0.0383339527155187	0.00175082997846157	0.981874713885322	0.962391493967348	1.00175236357616	0.361401919616082
1540	COMMD6_cd4et	Mst452	outcome	COMMD6	Wald ratio	1	-0.0154594236352289	0.00912952316520296	0.0903900000000009	-0.0333532890390267	0.00243444176856892	0.98465945984257	0.967196799194749	1.00243740742802	0.390591759112524
1541	COMMD6_cd4nc	Mst452	outcome	COMMD6	Wald ratio	1	-0.0105411880648713	0.00622507170368893	0.0903900000000009	-0.0227423286041015	0.00165995247435904	0.9895141755545	0.977514328806867	1.0016613309581	0.390591759112524
1542	COMMD6_cd8et	Mst452	outcome	COMMD6	Wald ratio	1	-0.0176726806333143	0.00987973094021979	0.073650000000001	-0.0370369532761451	0.00169159200951651	0.982482565304505	0.963640525016673	1.00169302355836	0.361401919616082
1543	COMMD6_cd8nc	Mst452	outcome	COMMD6	Wald ratio	1	-0.0161972092082153	0.00905488376550869	0.073650000000001	-0.0339447813886123	0.00155036297218177	0.983933260221536	0.966624878847411	1.00155156540618	0.361401919616082
1544	COMMD6_cd8s100b	Mst452	outcome	COMMD6	Wald ratio	1	-0.0283506595985425	0.0167424096564545	0.0903900000000009	-0.0611657825251933	0.00446446332810837	0.972047449263414	0.940667280651565	1.0044744438916	0.390591759112524
1545	COMMD6_dc	Mst452	outcome	COMMD6	Wald ratio	1	-0.0268960073463753	0.0168999218560832	0.111500000000001	-0.0600198541842985	0.00622783949154777	0.973462469206155	0.941745835803248	1.00624727280549	0.432670777988619
1546	COMMD6_monoc	Mst452	outcome	COMMD6	Wald ratio	1	-0.0370092982429679	0.0206896687895559	0.0736500000000009	-0.0775610490704976	0.00354245258456172	0.963667174895863	0.925370529661477	1.00354873448531	0.361401919616082
1547	COMMD6_nk	Mst452	outcome	COMMD6	Wald ratio	1	-0.0203548224332712	0.0113791548180631	0.073650000000001	-0.0426579658766749	0.00194832101013256	0.979850938524103	0.958239084487698	1.00195022022074	0.361401919616082
1548	COMMD6_nkr	Mst452	outcome	COMMD6	Wald ratio	1	-0.0190446430617991	0.0180358880714546	0.291	-0.05439498368185	0.0163056975582519	0.981135560369634	0.94705796017578	1.01643936094805	0.641408882907133
1549	COMMD7_cd4nc	Mst452	outcome	COMMD7	Wald ratio	1	0.0277032652495925	0.0185679127236547	0.1357	-0.0086898436887708	0.0640963741879558	1.02809056895611	0.991347803873496	1.06619514750181	0.471749256268593
1550	COMP_cd4nc	Mst452	outcome	COMP	Wald ratio	1	-0.00171095855344502	0.0143359316060171	0.905	-0.0298093845012386	0.0263874673943485	0.998290504301727	0.970630533139241	1.0267386991792	0.952263956779007
1551	COMTD1_cd4nc	Mst452	outcome	COMTD1	Wald ratio	1	-0.000383489519969177	0.0110440032309736	0.9723	-0.0220297358526774	0.0212627568127391	0.999616584002738	0.978211146676183	1.02149041994517	0.983116687268232
1552	COMTD1_cd8nc	Mst452	outcome	COMTD1	Wald ratio	1	-0.00236216923681981	0.0195851963113019	0.904	-0.0407491540069716	0.036024815533332	0.997640618489473	0.960069929439569	1.03668157197783	0.951684210526316
1553	COPG2_cd4nc	Mst452	outcome	COPG2	Wald ratio	1	0.0374487115588802	0.0175322273607473	0.0326800000000005	0.00308554593181558	0.0718118771859449	1.03815875017243	1.00309031112848	1.07445319589129	0.243774345076778
1554	COQ5_cd8et	Mst452	outcome	COQ5	Wald ratio	1	-0.00166260301225152	0.0160508709642935	0.9175	-0.0331223101022668	0.0297971040777638	0.99833877834648	0.967420227085639	1.03024548013933	0.955667725943816
1555	COQ6_cd4nc	Mst452	outcome	COQ6	Wald ratio	1	0.000481718928663005	0.0167818043460113	0.9771	-0.0324106175895192	0.0333740554468452	1.00048183497386	0.968108977878257	1.03393721676501	0.985877651702023
1556	CORO1B_bin	Mst452	outcome	CORO1B	Wald ratio	1	-0.0344691052194341	0.0215918015797334	0.1104	-0.0767890363157115	0.00785082587684329	0.966118187234818	0.926085203346383	1.00788172441708	0.431472527472527
1557	CORO1B_bmem	Mst452	outcome	CORO1B	Wald ratio	1	0.015574763370428	0.00849834857979316	0.0668499999999989	-0.00108199984596655	0.0322315265868226	1.01569668212702	0.998918585304803	1.03275658823492	0.346535487959437
1558	CORO1B_cd4et	Mst452	outcome	CORO1B	Wald ratio	1	0.0217353830405743	0.0107460320107147	0.0431099999999991	0.000673160299573466	0.0427976057815752	1.02197331721509	1.00067338692282	1.04372662923649	0.276363479623826
1559	CORO1B_cd4nc	Mst452	outcome	CORO1B	Wald ratio	1	0.0120967524946599	0.0066005766468526	0.0668499999999989	-0.000840377733171161	0.025033882722491	1.01217021412198	0.9991599752853	1.02534986158068	0.346535487959437
1560	CORO1B_cd8nc	Mst452	outcome	CORO1B	Wald ratio	1	0.0153432417816151	0.00861962237400763	0.0750700000000001	-0.00155121807143987	0.0322377016346701	1.01546155363713	0.998449984445444	1.03276296557595	0.363141691306919
1561	CORO1B_nk	Mst452	outcome	CORO1B	Wald ratio	1	0.0173149257196366	0.00827724102273172	0.0364499999999999	0.00109153331508248	0.0335383181241908	1.01746569799247	1.00109212925438	1.03410706801017	0.255166130397967
1562	CORO1C_bin	Mst452	outcome	CORO1C	Wald ratio	1	-0.0214863674359937	0.00835825310791177	0.0101500000000002	-0.0378685435275007	-0.0051041913444866	0.978742820152341	0.96283950405703	0.994908812905353	0.131164296998423
1563	CORO1C_bmem	Mst452	outcome	CORO1C	Wald ratio	1	-0.0329006755867922	0.0136449220092252	0.0158999999999995	-0.0596447227248736	-0.00615662844871069	0.967634664561425	0.942099180564265	0.993862284754457	0.166621910828027
1564	COTL1_bin	Mst452	outcome	COTL1	Wald ratio	1	0.0191288202583983	0.0211119096839282	0.3649	-0.022250522722101	0.0605081632388976	1.01931294831759	0.977995194340071	1.06237626996622	0.695687543332563
1565	COTL1_mononc	Mst452	outcome	COTL1	Wald ratio	1	0.0155299758254474	0.0200369431897309	0.4383	-0.0237424328264251	0.0548023844773199	1.01565119258487	0.976537201295365	1.05633184647829	0.745209707529558
1566	COX11_cd4nc	Mst452	outcome	COX11	Wald ratio	1	0.0417985179288234	0.0242320013288447	0.0845399999999988	-0.00569620467571229	0.089293240533359	1.04268437537791	0.994319987938072	1.0934012388826	0.379424941298418
1567	COX14_cd4et	Mst452	outcome	COX14	Wald ratio	1	-0.0078712041794524	0.0225545138982651	0.7271	-0.052078051420052	0.0363356430611472	0.992159692629988	0.949254773268328	1.03700385123202	0.88788429998509
1568	COX14_cd4nc	Mst452	outcome	COX14	Wald ratio	1	-0.00429245345195343	0.0147076517907026	0.7704	-0.0331194509617306	0.0245345440578238	0.995716745958977	0.96742299307998	1.02483799255862	0.91053806303725
1569	COX14_cd8nc	Mst452	outcome	COX14	Wald ratio	1	-0.00873827679372446	0.0199324299069374	0.6611	-0.0478058394113218	0.0303292858238729	0.991299790983982	0.953318866061634	1.03079390389548	0.855935106046217
1570	COX20_bmem	Mst452	outcome	COX20	Wald ratio	1	-0.00197386904160861	0.0213679708703487	0.9264	-0.0438550919474922	0.0399073538642749	0.998028077756769	0.957092637855073	1.0407143515628	0.960085138730521
1571	COX20_cd4et	Mst452	outcome	COX20	Wald ratio	1	-0.000898699573719655	0.0251545964550005	0.9715	-0.0502017086255207	0.0484043094780813	0.999101704135795	0.951037572670678	1.04959493072805	0.982725719528053
1572	COX20_cd4nc	Mst452	outcome	COX20	Wald ratio	1	0.00214334892787336	0.0286188891252606	0.9403	-0.0539496737576374	0.0582363716133842	1.00214564754214	0.947479788399427	1.05996551185984	0.965794228356336
1573	COX20_cd8et	Mst452	outcome	COX20	Wald ratio	1	0.00268803891066517	0.0182025117488645	0.8826	-0.0329888841171093	0.0383649619384396	1.00269165492653	0.967549314694129	1.03911039942924	0.944883076118232
1574	COX20_nk	Mst452	outcome	COX20	Wald ratio	1	0.00235895121579213	0.0177713840676483	0.8944	-0.0324729615567985	0.0371908639883828	1.00236173573029	0.968048624005186	1.03789109796913	0.950089494163424
1575	COX4I1_cd4nc	Mst452	outcome	COX4I1	Wald ratio	1	0.00136337635793952	0.018578484826483	0.9415	-0.0350504539019671	0.0377772066178461	1.001364306178	0.965556698925556	1.03849983621176	0.966064977420974
1576	COX6B1_bin	Mst452	outcome	COX6B1	Wald ratio	1	0.013352123939423	0.0157675212966886	0.3971	-0.0175522178020866	0.0442564656809327	1.01344166160849	0.982600925064786	1.04525039136926	0.718327731092437
1577	COX6B1_bmem	Mst452	outcome	COX6B1	Wald ratio	1	0.0173817979598659	0.0177590513038012	0.3277	-0.0174259425955845	0.0521895385153163	1.0175337404781	0.982725011033834	1.05357541671005	0.667166003976143
1578	COX6B1_cd4et	Mst452	outcome	COX6B1	Wald ratio	1	0.0179334673027127	0.0183226940400114	0.3277	-0.0179790130157096	0.053845947621135	1.01809523751415	0.982181645172757	1.05532201476507	0.667166003976143
1579	COX6B1_cd4nc	Mst452	outcome	COX6B1	Wald ratio	1	0.00917494415845748	0.0093740765135907	0.3277	-0.0091982458081803	0.0275481341250953	1.00921716297827	0.990843928645405	1.02793109248026	0.667166003976143
1580	COX6B1_cd8et	Mst452	outcome	COX6B1	Wald ratio	1	0.0104903532197803	0.0113181818742839	0.354	-0.0116932832538162	0.0326739896933768	1.01054556988699	0.988374817483951	1.03321364603141	0.689651904761905
1581	COX6B1_cd8nc	Mst452	outcome	COX6B1	Wald ratio	1	0.0134503966224631	0.0137423231029571	0.3277	-0.0134845566593327	0.0403853499042589	1.0135412601335	0.986605952691914	1.04121192781187	0.667166003976143
1582	COX6B1_monoc	Mst452	outcome	COX6B1	Wald ratio	1	0.0150918312243576	0.0178219413866803	0.3971	-0.0198391738935358	0.050022836342251	1.01520628797165	0.980356327520061	1.0512951038367	0.718327731092437
1583	COX6B1_nk	Mst452	outcome	COX6B1	Wald ratio	1	0.0174464408488009	0.0178250971975387	0.3277	-0.0174907496583749	0.0523836313559767	1.01759951892471	0.982661325575994	1.05377992800197	0.667166003976143
1584	COX7A2L_cd4et	Mst452	outcome	COX7A2L	Wald ratio	1	0.0174833690412524	0.0193119771231268	0.3653	-0.0203681061200761	0.0553348442025809	1.01763709772944	0.97983792257757	1.05689445041173	0.695687543332563
1585	COX7A2L_cd4nc	Mst452	outcome	COX7A2L	Wald ratio	1	0.0151587313117163	0.0103182327034499	0.141800000000001	-0.00506500478704548	0.035382467410478	1.01527420763289	0.994947800720593	1.03601587534345	0.480697886448408
1586	COX7A2L_cd8et	Mst452	outcome	COX7A2L	Wald ratio	1	0.020959501501788	0.0171478071104087	0.221599999999999	-0.0126502004346131	0.0545692034381892	1.02118069451555	0.987429477018437	1.0560855586366	0.574986049461002
1587	COX7A2L_cd8nc	Mst452	outcome	COX7A2L	Wald ratio	1	0.0146472221793761	0.0143206384006441	0.3064	-0.0134212290858864	0.0427156734446386	1.01475501840019	0.98666843403122	1.04364111777776	0.651856994818653
1588	COX7A2L_nk	Mst452	outcome	COX7A2L	Wald ratio	1	0.0253550157157837	0.0207439532251542	0.221599999999999	-0.0153031326055186	0.066013164037086	1.02567918812688	0.984813365310171	1.06824077943467	0.574986049461002
1589	CPA5_cd4et	Mst452	outcome	CPA5	Wald ratio	1	-0.00308946302904438	0.00705609563090178	0.6615	-0.0169194104656119	0.0107404844075231	0.996915304450945	0.983222918919375	1.01079837046599	0.856163846275502
1590	CPA5_cd4nc	Mst452	outcome	CPA5	Wald ratio	1	-0.00255944534203843	0.00516763676242606	0.6204	-0.0126880133963935	0.00756912271231664	0.997443827245593	0.987392140091276	1.00759784093315	0.834244542918103
1591	CPA5_cd8et	Mst452	outcome	CPA5	Wald ratio	1	-0.00448519858665528	0.00905582030703636	0.6204	-0.0222346063884465	0.013264209215136	0.995524844895245	0.978010760561775	1.01335256908055	0.834244542918103
1592	CPA5_cd8nc	Mst452	outcome	CPA5	Wald ratio	1	-0.00227450499260383	0.00519479423767063	0.6615	-0.0124563016984383	0.0079072917132306	0.997728079733848	0.987620956909347	1.00793863690841	0.856163846275502
1593	CPA5_cd8s100b	Mst452	outcome	CPA5	Wald ratio	1	-0.00420567936746208	0.00849145826765909	0.620400000000001	-0.0208489375720739	0.0124375788371497	0.995803152116874	0.9793668989371	1.01251524718888	0.834244542918103
1594	CPNE1_bin	Mst452	outcome	CPNE1	Wald ratio	1	0.00392165891990813	0.0172249174821445	0.8199	-0.0298391793450951	0.0376824971849114	1.00392935868625	0.97060161378489	1.03840148513863	0.925910217570917
1595	CPNE1_bmem	Mst452	outcome	CPNE1	Wald ratio	1	-0.00510408066762812	0.0161587218563981	0.7521	-0.0367751755061683	0.0265670141709121	0.994908923018741	0.963892817705239	1.02692306335351	0.900709686859818
1596	CPNE1_cd4et	Mst452	outcome	CPNE1	Wald ratio	1	0.00277278688027454	0.0137600625657144	0.8403	-0.0241969357485258	0.0297425095090749	1.00277663460931	0.976093463131621	1.03018923586703	0.932511123168747
1597	CPNE1_cd4nc	Mst452	outcome	CPNE1	Wald ratio	1	0.00134151305461944	0.00797413854977185	0.8664	-0.0142877985029334	0.0169708246121723	1.00134241328577	0.985813787700192	1.01711564714888	0.939650172003177
1598	CPNE1_cd8et	Mst452	outcome	CPNE1	Wald ratio	1	-0.00148154879821874	0.00870781939904478	0.8649	-0.0185488748203465	0.015585777223909	0.998519548153406	0.981622096815718	1.01570786892306	0.939169100079639
1599	CPNE1_cd8nc	Mst452	outcome	CPNE1	Wald ratio	1	0.00178521708436583	0.010611576475632	0.8664	-0.0190134728078728	0.0225839069766045	1.00178681153306	0.981166143090819	1.02284085404756	0.939650172003177
1600	CPNE1_cd8s100b	Mst452	outcome	CPNE1	Wald ratio	1	0.00649411012491055	0.0237479754385914	0.784500000000001	-0.0400519217347287	0.0530401419845498	1.00651524257879	0.960739554592991	1.05447197286743	0.915633385557613
1601	CPNE1_dc	Mst452	outcome	CPNE1	Wald ratio	1	-0.00285425428155236	0.0167759110146021	0.8649	-0.0357350398701724	0.0300265313070677	0.997149815229472	0.964895918564253	1.03048187362185	0.939169100079639
1602	CPNE1_mononc	Mst452	outcome	CPNE1	Wald ratio	1	0.00217970232660584	0.0180912648760289	0.9041	-0.0332791768304108	0.0376385814836225	1.00218207960466	0.967268482941991	1.0383558840105	0.951684210526316
1603	CPNE1_nk	Mst452	outcome	CPNE1	Wald ratio	1	-0.00161566740648662	0.00949610299810819	0.8649	-0.0202280292827787	0.0169966944698054	0.998385637081463	0.979975184788232	1.01714196012622	0.939169100079639
1604	CPNE3_cd4nc	Mst452	outcome	CPNE3	Wald ratio	1	0.0369622863922299	0.0181578842705811	0.0417899999999999	0.00137283322189095	0.0725517395625689	1.03765388642854	1.00137377598879	1.07524843753478	0.272623248407641
1605	CPSF1_cd4nc	Mst452	outcome	CPSF1	Wald ratio	1	0.00790941479484923	0.0145222362724968	0.585999999999999	-0.0205541682992445	0.0363729978889429	1.00794077684668	0.979655628757982	1.03704258905582	0.822068255873778
1606	CPVL_monoc	Mst452	outcome	CPVL	Wald ratio	1	-0.0285600103396336	0.0186165359982757	0.125	-0.065048420896254	0.00792840021698691	0.971843971709366	0.937022090829475	1.00795991320947	0.455862683905484
1607	CRELD2_cd4nc	Mst452	outcome	CRELD2	Wald ratio	1	0.0248573669957511	0.0187145644376947	0.1841	-0.0118231793021305	0.0615379132936327	1.02516888717759	0.988246439838962	1.06347081544578	0.534689850958126
1608	CRELD2_cd8et	Mst452	outcome	CRELD2	Wald ratio	1	-0.0124764342719145	0.0168901245462433	0.4601	-0.0455810783825515	0.0206282098387224	0.987601073758016	0.955442133728648	1.02084244189821	0.755400251657428
1609	CRELD2_cd8nc	Mst452	outcome	CRELD2	Wald ratio	1	0.0283817121891381	0.0210227145576538	0.177	-0.0128228083438634	0.0695862327221397	1.02878831051974	0.987259053589516	1.07206450425942	0.525963030083366
1610	CRHR1_cd4nc	Mst452	outcome	CRHR1	Wald ratio	1	0.0579898376711874	0.0124981146281979	3.486e-06	0.0334935329999195	0.0824861423424553	1.05970422659277	1.03406075643366	1.08598362414562	0.000838690588235294
1611	CRHR1_cd8nc	Mst452	outcome	CRHR1	Wald ratio	1	0.0564553766083671	0.0134238844126981	2.60399999999996e-05	0.0301445631594789	0.0827661900572554	1.05807939865538	1.03060351048464	1.08628779396692	0.00236674666666663
1612	CRIP1_nk	Mst452	outcome	CRIP1	Wald ratio	1	-0.0521719970227672	0.0241011628468807	0.0304100000000004	-0.0994102762026534	-0.004933717842881	0.949165599145347	0.905371179564574	0.995078432951918	0.236311111111109
1613	CRIP2_cd4et	Mst452	outcome	CRIP2	Wald ratio	1	-0.0207270537110772	0.0171490278112797	0.2268	-0.0543391482211854	0.012885040799031	0.979486275230949	0.947110841069564	1.01296841062696	0.579639018328673
1614	CRIP2_cd4nc	Mst452	outcome	CRIP2	Wald ratio	1	-0.0143523862758415	0.0118747929557927	0.2268	-0.0376269804691951	0.00892220791751208	0.985750118239299	0.963072118606697	1.00896212945567	0.579639018328673
1615	CRIP2_cd8et	Mst452	outcome	CRIP2	Wald ratio	1	0.0629873880225155	0.0292264349887085	0.0311499999999998	0.0057035754446469	0.120271200600384	1.06501340722149	1.00571987179884	1.12780267086977	0.23741023255814
1616	CRIP2_cd8nc	Mst452	outcome	CRIP2	Wald ratio	1	-0.0180459852916957	0.0149307811888307	0.2268	-0.0473103164218039	0.0112183458384124	0.982115868435182	0.953791374535846	1.01128150744871	0.579639018328673
1617	CRIPAK_cd4nc	Mst452	outcome	CRIPAK	Wald ratio	1	0.0383590396730245	0.0175754444855886	0.0290700000000004	0.00391116848127093	0.0728069108647781	1.03910424555988	1.00391882708215	1.07552284508776	0.22952953667954
1618	CRIPAK_nk	Mst452	outcome	CRIPAK	Wald ratio	1	0.054089353158894	0.0184974717914689	0.00345399999999994	0.0178343084476149	0.090344397870173	1.05557891725206	1.01799428936105	1.09455117989551	0.0741567454068229
1619	CRLF3_cd4nc	Mst452	outcome	CRLF3	Wald ratio	1	-0.00874187172755011	0.017849104525104	0.6243	-0.0437261165967539	0.0262423731416537	0.991296227333237	0.957216087174518	1.02658973610203	0.835259077526987
1620	CRLF3_nk	Mst452	outcome	CRLF3	Wald ratio	1	-0.00521584783434811	0.0167357742110095	0.7553	-0.0380179652879268	0.0275862696192306	0.99479773108119	0.962695645631383	1.02797029388789	0.902715454279871
1621	CROCC_cd4nc	Mst452	outcome	CROCC	Wald ratio	1	-0.00468424296262969	0.017487053039528	0.7888	-0.0389588669201045	0.0295903809948452	0.995326710993099	0.961790269728744	1.03003252662947	0.916792270531401
1622	CROCC_cd8et	Mst452	outcome	CROCC	Wald ratio	1	-0.0084111393674559	0.0167710465761209	0.616	-0.0412823906566528	0.024460111921741	0.991624135295954	0.959558121436455	1.02476171451649	0.833925424847385
1623	CROCC_nk	Mst452	outcome	CROCC	Wald ratio	1	0.0227902206734048	0.024153714227778	0.345399999999999	-0.0245510592130401	0.0701315005598496	1.02305190189568	0.975747866728277	1.07264922595402	0.679666105364443
1624	CROCCP2_cd4nc	Mst452	outcome	CROCCP2	Wald ratio	1	-0.00269272965090986	0.0192581588154394	0.8888	-0.040438720929171	0.0350532616273513	0.997310892493695	0.9603680131678	1.03567486905958	0.947163499088779
1625	CRTAM_nk	Mst452	outcome	CRTAM	Wald ratio	1	-0.0232641701810306	0.0126291324829146	0.0654599999999999	-0.0480172698475431	0.00148892948548195	0.977004354262585	0.953117326744448	1.00149003849133	0.344349067524115
1626	CRYBB2_bin	Mst452	outcome	CRYBB2	Wald ratio	1	0.00874432424417072	0.010855042801841	0.420499999999999	-0.0125315596474377	0.0300202081357791	1.00878266752796	0.987546633378495	1.03047535772906	0.735308399230605
1627	CRYBB2_bmem	Mst452	outcome	CRYBB2	Wald ratio	1	0.0113795490499638	0.0141263622612523	0.420499999999999	-0.0163081209820907	0.0390672190820183	1.01144454241602	0.983824136489935	1.03984037841668	0.735308399230605
1628	CRYBB2_cd4et	Mst452	outcome	CRYBB2	Wald ratio	1	0.00833872960244638	0.0103515450959948	0.420499999999999	-0.0119502987857035	0.0286277579905963	1.00837359364804	0.988120822446265	1.02904147070736	0.735308399230605
1629	CRYBB2_cd4nc	Mst452	outcome	CRYBB2	Wald ratio	1	0.00564479197044061	0.00700734061725458	0.420499999999999	-0.00808959563937836	0.0193791795802596	1.00566075382829	0.991943037084956	1.01956817476392	0.735308399230605
1630	CRYBB2_cd8et	Mst452	outcome	CRYBB2	Wald ratio	1	0.00638644701758735	0.00792801751076595	0.420499999999999	-0.0091524673035139	0.0219253613386886	1.00640688385343	0.990889289037074	1.02216748841018	0.735308399230605
1631	CRYBB2_cd8nc	Mst452	outcome	CRYBB2	Wald ratio	1	0.00696206643996659	0.00864258084270815	0.420499999999999	-0.00997739201174139	0.0239015248916746	1.00698635796487	0.990072217037204	1.0241894557569	0.735308399230605
1632	CRYBB2_nk	Mst452	outcome	CRYBB2	Wald ratio	1	0.00557630569346771	0.00796565345356567	0.483899999999999	-0.010036375075521	0.0211889864624564	1.00559188222577	0.990013821266678	1.02141506701852	0.765925309597523
1633	CRYGN_cd4nc	Mst452	outcome	CRYGN	Wald ratio	1	0.00481814375799175	0.0101859526323591	0.6362	-0.0151463234014321	0.0247826109174156	1.00482976967691	0.984967805218642	1.02509225243644	0.84208996763754
1634	CRYGN_cd8nc	Mst452	outcome	CRYGN	Wald ratio	1	-0.00509730278533107	0.0101290973991206	0.6148	-0.0249503336876074	0.0147557281169453	0.99491566641717	0.975358353278042	1.01486513131871	0.833925424847385
1635	CRYL1_cd4nc	Mst452	outcome	CRYL1	Wald ratio	1	0.0109417606401782	0.020549036327378	0.5944	-0.0293343505614827	0.051217871841839	1.01100184063014	0.971091725117694	1.05255218978789	0.826052274270197
1636	CRYZ_cd4nc	Mst452	outcome	CRYZ	Wald ratio	1	0.0065915441775153	0.00873729074440111	0.4506	-0.0105335456815109	0.0237166340365415	1.00661331621567	0.989521737830067	1.02400010999729	0.750541233964569
1637	CRYZ_cd8et	Mst452	outcome	CRYZ	Wald ratio	1	0.0128048020609999	0.0169731515891374	0.4506	-0.0204625750537093	0.0460721791757092	1.01288713458081	0.979745362705976	1.04714999065243	0.750541233964569
1638	CRYZ_cd8nc	Mst452	outcome	CRYZ	Wald ratio	1	0.0110644708231118	0.0146662900089842	0.4506	-0.0176814575944972	0.0398103992407208	1.01112590846299	0.982473942131009	1.04061345438592	0.750541233964569
1639	CRYZ_monoc	Mst452	outcome	CRYZ	Wald ratio	1	-0.0144038888708533	0.0190591035128566	0.4498	-0.0517597317560522	0.0229519540143456	0.985699350857514	0.949556987826672	1.02321737687878	0.750541233964569
1640	CRYZ_mononc	Mst452	outcome	CRYZ	Wald ratio	1	-0.0134150124308459	0.0121261006446187	0.2686	-0.0371821696942986	0.0103521448326068	0.98667456782758	0.963500598751284	1.01040591366466	0.613899972059234
1641	CRYZ_nk	Mst452	outcome	CRYZ	Wald ratio	1	0.0154426336774286	0.020469677008193	0.4506	-0.0246779332586298	0.055563200613487	1.01556248730199	0.975624077501935	1.05713582659398	0.750541233964569
1643	CSGALNACT1_cd8et	Mst452	outcome	CSGALNACT1	Wald ratio	1	-0.018594690166322	0.012806209527483	0.1465	-0.0436948608401886	0.00650548050754457	0.981577124489955	0.957246006155087	1.00652668710729	0.488333333333333
1644	CSGALNACT1_cd8nc	Mst452	outcome	CSGALNACT1	Wald ratio	1	0.016906207529343	0.0211596463214095	0.4243	-0.0245666992606196	0.0583791143193056	1.01704992622623	0.975732606104554	1.06011682500435	0.737364350966645
1645	CSGALNACT1_monoc	Mst452	outcome	CSGALNACT1	Wald ratio	1	0.0114308577216006	0.0167865110824791	0.4959	-0.0214707040000583	0.0443324194432596	1.01149643962331	0.978758150747867	1.04532978508415	0.774003051687965
1646	CSGALNACT1_nk	Mst452	outcome	CSGALNACT1	Wald ratio	1	-0.0119554664652523	0.00823375959391423	0.1465	-0.0280936352693242	0.00418270233881963	0.988115716167693	0.972297321217239	1.00419146204707	0.488333333333333
1647	CSNK2A2_cd4nc	Mst452	outcome	CSNK2A2	Wald ratio	1	0.000219305946195786	0.0213387497861367	0.9918	-0.0416046436346321	0.0420432555270237	1.0002193299955	0.959248950792534	1.04293959067673	0.993135512302607
1648	CST3_monoc	Mst452	outcome	CST3	Wald ratio	1	-0.00434037074547389	0.00988193076480276	0.6605	-0.0237089550444873	0.0150282135535395	0.995669035050496	0.976569894142083	1.01514170496654	0.855564528899446
1649	CST3_mononc	Mst452	outcome	CST3	Wald ratio	1	-0.00405706949499535	0.0108945807718736	0.7096	-0.0254104478078677	0.017296308817877	0.99595114929296	0.974909680355674	1.01744675610985	0.879607213214123
1650	CST3_nk	Mst452	outcome	CST3	Wald ratio	1	-0.00725553289656836	0.0194835186535894	0.7096	-0.0454432294576036	0.0309321636644668	0.992770724938997	0.955573849477862	1.03141553406306	0.879607213214123
1651	CST3_nkr	Mst452	outcome	CST3	Wald ratio	1	0.00992912459239125	0.0251764980100239	0.6933	-0.0394168115072557	0.0592750606920382	1.00997858190372	0.961349923915434	1.06106705844392	0.871552789303827
1652	CST7_cd4nc	Mst452	outcome	CST7	Wald ratio	1	0.00735219845218013	0.0194967304385034	0.7061	-0.0308613932072866	0.0455657901116468	1.00737929222211	0.969609958288961	1.04661985958635	0.877190837378641
1654	CSTB_bin	Mst452	outcome	CSTB	Wald ratio	1	0.00601932847833796	0.00772060399972467	0.4356	-0.00911305536112238	0.0211517123177983	1.0060374810398	0.990928342678234	1.02137699535511	0.741871330418488
1655	CSTB_bmem	Mst452	outcome	CSTB	Wald ratio	1	0.00809867023249303	0.0103876414145621	0.4356	-0.0122611069400488	0.0284584474050348	1.00813155317168	0.987813754159306	1.02886725784184	0.741871330418488
1656	CSTB_cd4et	Mst452	outcome	CSTB	Wald ratio	1	0.0133323307073144	0.0171005197930261	0.4356	-0.0201846880870167	0.0468493495016455	1.01342160252097	0.980017659004993	1.04796412086992	0.741871330418488
1657	CSTB_cd4nc	Mst452	outcome	CSTB	Wald ratio	1	0.00749046577605921	0.0096075368271664	0.4356	-0.0113403064051869	0.0263212379573053	1.00751858949088	0.988723752491658	1.02667070110492	0.741871330418488
1658	CSTB_cd8et	Mst452	outcome	CSTB	Wald ratio	1	0.00888966064448074	0.0114021937455262	0.4356	-0.0134586390967506	0.0312379603857121	1.00892929102416	0.986631523444801	1.03173098578121	0.741871330418488
1659	CSTB_cd8nc	Mst452	outcome	CSTB	Wald ratio	1	0.00993601356883536	0.0127442830835592	0.4356	-0.0150427812749407	0.0349148084126115	1.00998553964634	0.985069796159809	1.03553148647065	0.741871330418488
1660	CSTB_cd8s100b	Mst452	outcome	CSTB	Wald ratio	1	0.0156682892480877	0.016824161105047	0.3517	-0.0173070665178043	0.0486436450139797	1.01579168049299	0.982841840472657	1.04984616615685	0.68743273596177
1661	CSTB_nk	Mst452	outcome	CSTB	Wald ratio	1	0.00737829466146486	0.00946366218083212	0.4356	-0.0111704832129661	0.0259270725358958	1.00740558134597	0.988891674973693	1.02626610275995	0.741871330418488
1662	CSTB_nkr	Mst452	outcome	CSTB	Wald ratio	1	0.0131480399278565	0.0168641419089953	0.4356	-0.0199056782137744	0.0462017580694873	1.01323485547233	0.980291131756832	1.04728568798141	0.741871330418488
1663	CSTB_plasma	Mst452	outcome	CSTB	Wald ratio	1	0.012383790821024	0.0158838889235949	0.4356	-0.018748631469222	0.04351621311127	1.01246078746709	0.981426030858588	1.04447692839541	0.741871330418488
1664	CTA-14H9.5_bin	Mst452	outcome	CTA-14H9.5	Wald ratio	1	-0.0183082341770241	0.020754292764039	0.377699999999999	-0.0589866479945404	0.0223701796404923	0.981858343412722	0.94271935626706	1.02262226835626	0.703964464692483
1665	CTA-14H9.5_cd8et	Mst452	outcome	CTA-14H9.5	Wald ratio	1	0.0128409496847992	0.0228656211593088	0.574400000000001	-0.0319756677874461	0.0576575671570445	1.01292374870566	0.96853014827392	1.05935217661572	0.818427005394119
1666	CTA-211A9.5_cd4nc	Mst452	outcome	CTA-211A9.5	Wald ratio	1	0.0269976100648575	0.0220257256466562	0.2203	-0.0161728122025886	0.0701680323323036	1.02736534742401	0.98395726553965	1.07268841244724	0.573719834447628
1667	CTA-212D2.2_cd4nc	Mst452	outcome	CTA-212D2.2	Wald ratio	1	-0.0132016942946502	0.0100072973597933	0.1871	-0.0328159971198451	0.00641260853054469	0.986885065858146	0.967716605850667	1.00643321332457	0.539851146384483
1668	CTA-29F11.1_bin	Mst452	outcome	CTA-29F11.1	Wald ratio	1	-0.03304950311516	0.0120467580456918	0.00608000000000008	-0.0566611488847159	-0.00943785734560404	0.96749066460178	0.944914200355727	0.990606539450046	0.0982893280632426
1669	CTA-29F11.1_cd4et	Mst452	outcome	CTA-29F11.1	Wald ratio	1	-0.0294431499109323	0.00957764122077715	0.00211100000000005	-0.0482153267036555	-0.0106709731182091	0.970986076717088	0.95292857401571	0.989385759737854	0.0568535403726703
1670	CTA-29F11.1_cd4nc	Mst452	outcome	CTA-29F11.1	Wald ratio	1	-0.0138770364530725	0.00505826971010423	0.00608000000000008	-0.0237912450848768	-0.00396282782126818	0.986218805769741	0.976489535472456	0.996045013819126	0.0982893280632426
1671	CTA-29F11.1_cd8et	Mst452	outcome	CTA-29F11.1	Wald ratio	1	-0.0209741916091758	0.00764522875394814	0.00608000000000008	-0.0359588399669141	-0.00598954325143742	0.979244236961318	0.964679998926652	0.994028358304197	0.0982893280632426
1672	CTA-29F11.1_cd8nc	Mst452	outcome	CTA-29F11.1	Wald ratio	1	-0.0172626095537402	0.0062923330437535	0.00608000000000009	-0.029595582319497	-0.0049296367879833	0.982885535608309	0.970838078250899	0.995082493929917	0.0982893280632426
1673	CTA-29F11.1_cd8s100b	Mst452	outcome	CTA-29F11.1	Wald ratio	1	-0.0337178613092493	0.0122903789383871	0.00608000000000008	-0.057807004028488	-0.0096287185900107	0.966844250330589	0.943832085650577	0.990417489094976	0.0982893280632426
1674	CTA-29F11.1_nk	Mst452	outcome	CTA-29F11.1	Wald ratio	1	-0.0262781242086271	0.00957854655584084	0.00608000000000008	-0.0450520754580751	-0.00750417295917903	0.974064141113429	0.955947699122555	0.992523913048723	0.0982893280632426
1675	CTA-445C9.15_cd4nc	Mst452	outcome	CTA-445C9.15	Wald ratio	1	-0.0247364220163345	0.0215033992614044	0.25	-0.0668830845686871	0.0174102405360182	0.975567016130396	0.935304546479045	1.01756268217059	0.595815438189205
1676	CTA-445C9.15_cd8et	Mst452	outcome	CTA-445C9.15	Wald ratio	1	-0.0186891968287416	0.0162465396579192	0.25	-0.0505324145582631	0.01315402090078	0.981484363295356	0.950723110903187	1.01324091562068	0.595815438189205
1677	CTA-445C9.15_dc	Mst452	outcome	CTA-445C9.15	Wald ratio	1	0.00800017768824966	0.0159742570601714	0.6165	-0.0233093661496862	0.0393097215261855	1.00803226461975	0.97696019860225	1.04009257282764	0.833925424847385
1678	CTA-445C9.15_nk	Mst452	outcome	CTA-445C9.15	Wald ratio	1	-0.0116674645551388	0.0101425399571433	0.25	-0.0315468428711397	0.00821191376086221	0.988400336364975	0.968945567198321	1.00824572401025	0.595815438189205
1679	CTB-102L5.4_cd4nc	Mst452	outcome	CTB-102L5.4	Wald ratio	1	0.0412688406706361	0.0164887817735276	0.0123200000000002	0.00895082839452202	0.0735868529467502	1.0421322354177	1.00899100684634	1.07636201782529	0.149300148148153
1680	CTB-129P6.4_cd4et	Mst452	outcome	CTB-129P6.4	Wald ratio	1	-0.00675633643078137	0.00953969608365225	0.4788	-0.0254541407547398	0.011941467893177	0.993266436294607	0.974867084609379	1.0120130518764	0.7642848791894
1681	CTB-179K24.3_cd4nc	Mst452	outcome	CTB-179K24.3	Wald ratio	1	0.00698000482057942	0.0105370768616746	0.507699999999999	-0.0136726658283028	0.0276326754694617	1.00700442183145	0.986420380520513	1.02801799883028	0.779225192026115
1682	CTB-61M7.2_mononc	Mst452	outcome	CTB-61M7.2	Wald ratio	1	0.00795471959453739	0.00888262349500035	0.3705	-0.00945522245566329	0.0253646616447381	1.0079864424361	0.99058933760782	1.02568908180318	0.698637621023513
1683	CTBP1-AS2_cd4nc	Mst452	outcome	CTBP1-AS2	Wald ratio	1	-0.0178062513595173	0.00867796020418902	0.0401800000000003	-0.0348150533597278	-0.000797449359306833	0.982351343158689	0.965784018250542	0.999202868518931	0.267866666666669
1684	CTBP1-AS2_cd8et	Mst452	outcome	CTBP1-AS2	Wald ratio	1	-0.00533458995452815	0.0171167748413544	0.7553	-0.0388834686435828	0.0282142887345265	0.994679613702344	0.961862789791367	1.02861608164471	0.902715454279871
1685	CTBP1-AS2_cd8nc	Mst452	outcome	CTBP1-AS2	Wald ratio	1	0.0332412776271503	0.0144651100523334	0.0215599999999995	0.00488966192457681	0.0615928933297238	1.03379994194939	1.00490163582961	1.06352928671696	0.191994124047881
1686	CTBP1-AS2_nk	Mst452	outcome	CTBP1-AS2	Wald ratio	1	-0.00520511519685788	0.0167013370488396	0.7553	-0.0379397358125835	0.0275295054188677	0.99480840794191	0.96277095975251	1.02791194363228	0.902715454279871
1687	CTC-241F20.3_cd4et	Mst452	outcome	CTC-241F20.3	Wald ratio	1	-0.00612652577593552	0.0248546846619977	0.8053	-0.0548417077134511	0.04258865616158	0.993892203115907	0.946634981110142	1.04350856573687	0.922311030235162
1688	CTC-241F20.3_cd4nc	Mst452	outcome	CTC-241F20.3	Wald ratio	1	-0.00194664490396312	0.0152158281187009	0.8982	-0.0317696680166168	0.0278763782086906	0.998055248580381	0.968729685814144	1.02826856016257	0.950460227272727
1689	CTC-241F20.3_cd8et	Mst452	outcome	CTC-241F20.3	Wald ratio	1	-0.00669398473059578	0.027156807250318	0.8053	-0.0599213269412191	0.0465333574800276	0.993328370076466	0.941838627995336	1.04763302488338	0.922311030235162
1690	CTC-241F20.3_cd8nc	Mst452	outcome	CTC-241F20.3	Wald ratio	1	-0.00311496817341442	0.0249390115412729	0.9006	-0.0519954307943093	0.0457654944474805	0.99688987830643	0.94933320453166	1.04682889498222	0.950534571723426
1691	CTC-281F24.1_cd4nc	Mst452	outcome	CTC-281F24.1	Wald ratio	1	-0.00428501515529637	0.0171146223102678	0.8023	-0.0378296748834212	0.0292596445728285	0.995724152423066	0.962876929050343	1.02969191368671	0.920579884976855
1692	CTC-425F1.4_cd8et	Mst452	outcome	CTC-425F1.4	Wald ratio	1	-0.011494632158324	0.0211331424815551	0.5865	-0.052915591422172	0.029926327105524	0.988571178727244	0.948460067269	1.0303786201818	0.822486801508399
1693	CTC-425F1.4_cd8nc	Mst452	outcome	CTC-425F1.4	Wald ratio	1	-0.0190297821005535	0.0184904244107668	0.3034	-0.0552710139456564	0.0172114497445494	0.981150141095514	0.946228672034877	1.01736042018421	0.65037002096436
1694	CTC-429P9.1_cd4nc	Mst452	outcome	CTC-429P9.1	Wald ratio	1	-0.0188682544068344	0.0151243827410036	0.2122	-0.0485120445792014	0.0107755357655326	0.981308636815377	0.952645865018162	1.01083380094249	0.56669800848841
1695	CTC-482H14.5_cd4nc	Mst452	outcome	CTC-482H14.5	Wald ratio	1	0.0148282907665456	0.0131230364597727	0.2585	-0.0108928606946089	0.0405494422277001	1.0149387752935	0.989166251683457	1.04138279671505	0.603867542106766
1696	CTC-503J8.4_cd4nc	Mst452	outcome	CTC-503J8.4	Wald ratio	1	0.0172065542624379	0.0228531991960877	0.4515	-0.027585716161894	0.0619988246867698	1.01735543972666	0.972791295043541	1.06396109423975	0.750858187728567
1697	CTC-503J8.4_nk	Mst452	outcome	CTC-503J8.4	Wald ratio	1	0.00239684620774986	0.0252584704787937	0.9244	-0.0471097559306858	0.0519034483461855	1.00239972093993	0.953982686586525	1.05327404225308	0.958877201875555
1698	CTC-507E2.1_cd4nc	Mst452	outcome	CTC-507E2.1	Wald ratio	1	-0.00352353257765662	0.0226174599768211	0.8762	-0.047853754132226	0.0408066889769128	0.996482667778733	0.953273189148541	1.04165072351436	0.943664079968435
1699	CTC-507E2.1_cd8et	Mst452	outcome	CTC-507E2.1	Wald ratio	1	0.0114492395672898	0.0124429423815584	0.3575	-0.0129389275005647	0.0358374066351443	1.01151503296566	0.987144420556442	1.03648730683073	0.693420653718617
1700	CTC-508F8.1_cd4nc	Mst452	outcome	CTC-508F8.1	Wald ratio	1	0.00439720753251126	0.0194786756411748	0.8214	-0.0337809967241913	0.0425754117892139	1.00440688943546	0.966783210144579	1.04349474521238	0.925910217570917
1701	CTC-524C5.2_bin	Mst452	outcome	CTC-524C5.2	Wald ratio	1	-0.0388916384634442	0.0111287579764528	0.000474600000000004	-0.0607040040972916	-0.0170792728295968	0.961854931577743	0.941101760818666	0.983065751142174	0.0209859461430683
1702	CTC-524C5.2_bmem	Mst452	outcome	CTC-524C5.2	Wald ratio	1	-0.0338886606269151	0.0103488480483789	0.00105800000000002	-0.0541724028017377	-0.0136049184520924	0.966679128094128	0.947268780631504	0.986487210176875	0.0346177600000007
1703	CTC-524C5.2_cd4et	Mst452	outcome	CTC-524C5.2	Wald ratio	1	-0.0304856894576083	0.00934622497780679	0.00110699999999999	-0.0488042904141096	-0.012167088501107	0.969974312826412	0.952367498909617	0.987906631232447	0.0350979069767439
1704	CTC-524C5.2_cd4nc	Mst452	outcome	CTC-524C5.2	Wald ratio	1	-0.0177358264062337	0.00507506825079839	0.000474600000000004	-0.0276829601777985	-0.00778869263466887	0.982420527642268	0.972696701510776	0.99224156063638	0.0209859461430683
1705	CTC-524C5.2_cd8et	Mst452	outcome	CTC-524C5.2	Wald ratio	1	-0.0299436713818313	0.00918005445752732	0.00110699999999999	-0.0479365781185849	-0.0119507646450778	0.97050019894402	0.953194238532474	0.988120362121024	0.0350979069767439
1706	CTC-524C5.2_cd8nc	Mst452	outcome	CTC-524C5.2	Wald ratio	1	0.0256594813820607	0.00733480228387686	0.000468199999999997	0.0112832689056621	0.0400356938584594	1.025991519769	1.01134716507735	1.04084792540788	0.0209859461430683
1707	CTC-524C5.2_cd8s100b	Mst452	outcome	CTC-524C5.2	Wald ratio	1	-0.0466003811730528	0.0120143169389654	0.000104999999999998	-0.070148442373425	-0.0230523199726807	0.954468745068742	0.93225542342656	0.97721135476437	0.00698292682926816
1708	CTC-524C5.2_dc	Mst452	outcome	CTC-524C5.2	Wald ratio	1	-0.0418875329698651	0.0119710787166162	0.000466899999999996	-0.0653508472544329	-0.0184242186852974	0.958977627873511	0.93673875349751	0.981744469659491	0.0209859461430683
1709	CTC-524C5.2_monoc	Mst452	outcome	CTC-524C5.2	Wald ratio	1	0.0454308348887306	0.0138229939935179	0.00101400000000003	0.0183377666614355	0.0725239031160257	1.04647862230046	1.0185069359849	1.07521850685571	0.0339939344262305
1710	CTC-524C5.2_nk	Mst452	outcome	CTC-524C5.2	Wald ratio	1	-0.0320899317864736	0.00983804950240368	0.00110699999999999	-0.0513725088111848	-0.0128073547617624	0.96841948646845	0.949924749278058	0.987274310396241	0.0350979069767439
1711	CTC-524C5.2_plasma	Mst452	outcome	CTC-524C5.2	Wald ratio	1	0.0427302976392634	0.00903678172151514	2.26200000000001e-06	0.0250182054650937	0.0604423898134331	1.04365638030018	1.02533378703298	1.06230639613776	0.000638040000000003
1712	CTD-2006K23.1_mononc	Mst452	outcome	CTD-2006K23.1	Wald ratio	1	-0.00226430376769968	0.011243831954065	0.8404	-0.024302214397667	0.0197736068622677	0.997738257834297	0.975990706739509	1.01997039958692	0.932511123168747
1713	CTD-2007H13.3_bin	Mst452	outcome	CTD-2007H13.3	Wald ratio	1	-0.0122222729949394	0.0172025839045447	0.4774	-0.045939337447847	0.0214947914579682	0.987852115609271	0.955099899230841	1.02172746861306	0.7642848791894
1714	CTD-2007H13.3_bmem	Mst452	outcome	CTD-2007H13.3	Wald ratio	1	-0.0170463549389109	0.00784124325551555	0.0297099999999994	-0.0324151917197214	-0.00167751815810041	0.983098112125731	0.96810454963187	0.99832388808904	0.231675691134409
1715	CTD-2007H13.3_cd4nc	Mst452	outcome	CTD-2007H13.3	Wald ratio	1	0.0160947601393914	0.00760178645944005	0.03424	0.0011952586788889	0.0309942615998939	1.01622497846426	1.00119597328523	1.03147958482698	0.249177619893426
1716	CTD-2007H13.3_cd8et	Mst452	outcome	CTD-2007H13.3	Wald ratio	1	-0.028088237549325	0.0204694356371307	0.17	-0.0682083313981011	0.0120318562994511	0.972302569420099	0.934065858059528	1.01210453025752	0.520330018544243
1717	CTD-2007H13.3_cd8nc	Mst452	outcome	CTD-2007H13.3	Wald ratio	1	0.0343043645789963	0.015304864296142	0.0249999999999995	0.00430683055855802	0.0643018985994346	1.03489954556206	1.00431611828205	1.06641429915175	0.210294866529772
1718	CTD-2007H13.3_nk	Mst452	outcome	CTD-2007H13.3	Wald ratio	1	0.0409320852553346	0.0182618164737724	0.0249999999999995	0.00513892496674063	0.0767252455439286	1.04178135082842	1.00515215188933	1.07974537078183	0.210294866529772
1719	CTD-2012K14.6_bmem	Mst452	outcome	CTD-2012K14.6	Wald ratio	1	0.0103059669856102	0.0183468342807937	0.574300000000001	-0.0256538282047454	0.0462657621759658	1.01035925637225	0.974672435322316	1.04735272071126	0.818427005394119
1720	CTD-2017D11.1_bin	Mst452	outcome	CTD-2017D11.1	Wald ratio	1	0.00568845037329925	0.0201119493310875	0.7773	-0.0337309703156323	0.0451078710622307	1.00570466032906	0.966831576046214	1.04614070213118	0.91510071942446
1721	CTD-2017D11.1_cd4nc	Mst452	outcome	CTD-2017D11.1	Wald ratio	1	0.00512435900630968	0.0190377348301055	0.7878	-0.0321896012606971	0.0424383192733164	1.00513751098949	0.968322969417388	1.04335169969789	0.916411262798635
1722	CTD-2020K17.4_cd4et	Mst452	outcome	CTD-2020K17.4	Wald ratio	1	0.00320503593184326	0.0171438326836276	0.8517	-0.0303968761280669	0.0368069479917534	1.00321017755106	0.970060463300303	1.03749271145223	0.933620310825295
1723	CTD-2020K17.4_cd4nc	Mst452	outcome	CTD-2020K17.4	Wald ratio	1	0.00137992035452977	0.00738123508686687	0.8517	-0.0130873004157293	0.0158471411247888	1.00138087288271	0.986997965926294	1.01597337298892	0.933620310825295
1724	CTD-2020K17.4_cd8et	Mst452	outcome	CTD-2020K17.4	Wald ratio	1	0.0082519994650372	0.0230723821013024	0.7206	-0.0369698694535156	0.05347386838359	1.00828614106015	0.963705171875087	1.05492942439634	0.883969719682207
1725	CTD-2020K17.4_cd8nc	Mst452	outcome	CTD-2020K17.4	Wald ratio	1	0.00238935287880191	0.0127807197321391	0.8517	-0.0226608577961908	0.0274395635537946	1.00239220965722	0.97759397093319	1.02781949547248	0.933620310825295
1726	CTD-2034I4.2_cd4nc	Mst452	outcome	CTD-2034I4.2	Wald ratio	1	0.0189114025655047	0.0131565327401565	0.150599999999999	-0.00687540160520203	0.0446982067362114	1.01909135573797	0.993148179893373	1.04571222337775	0.495737625754524
1727	CTD-2116N20.1_cd4nc	Mst452	outcome	CTD-2116N20.1	Wald ratio	1	0.0193342482005117	0.0107789353266074	0.0728600000000002	-0.00179246503963875	0.0404609614406622	1.01952236518823	0.998209140466406	1.04129065842188	0.360216555891237
1728	CTD-2116N20.1_cd8nc	Mst452	outcome	CTD-2116N20.1	Wald ratio	1	0.0159200464644776	0.00761895883148083	0.0366599999999999	0.000986887154775183	0.03085320577418	1.0160474455729	1.00098737428814	1.0313340988835	0.255166130397967
1729	CTD-2196E14.4_cd8et	Mst452	outcome	CTD-2196E14.4	Wald ratio	1	0.00494943952048931	0.0115994228887865	0.6696	-0.0177854293415323	0.0276843083825109	1.004961708229	0.982371797908978	1.02807107976457	0.859932277786487
1730	CTD-2203K17.1_cd4nc	Mst452	outcome	CTD-2203K17.1	Wald ratio	1	0.0192249539448562	0.0126277626713926	0.1279	-0.00552546089107326	0.0439753687807857	1.0194109433392	0.994489776390704	1.04495661601598	0.460080035180299
1731	CTD-2308L22.1_cd4nc	Mst452	outcome	CTD-2308L22.1	Wald ratio	1	0.035242427134031	0.0184295111001108	0.0558399999999998	-0.0008794146221862	0.0713642688902481	1.03587080155219	0.999120971949525	1.07397236934647	0.315667726330338
1732	CTD-2324F15.2_cd4nc	Mst452	outcome	CTD-2324F15.2	Wald ratio	1	-0.000931236339132846	0.0103056831400406	0.928	-0.0211303752936125	0.0192679026153468	0.999069197126863	0.979091306931325	1.01945472662411	0.960503666245259
1733	CTD-2325M2.1_cd4nc	Mst452	outcome	CTD-2325M2.1	Wald ratio	1	-0.010862934805493	0.0166490197633092	0.5141	-0.0434950135415789	0.021769143930593	0.989195853805955	0.957437328300492	1.02200782052628	0.782679694770147
1734	CTD-2325M2.1_nk	Mst452	outcome	CTD-2325M2.1	Wald ratio	1	0.0264428970624558	0.0159797467873483	0.0979699999999999	-0.00487740664074693	0.0577632007656586	1.02679561254186	0.995134468592398	1.0594640857195	0.40812535641548
1735	CTD-2336O2.1_cd4et	Mst452	outcome	CTD-2336O2.1	Wald ratio	1	-0.0123885265405373	0.0155825972829105	0.4266	-0.0429304172150418	0.0181533641339673	0.987687895344004	0.957978046528339	1.0183191380474	0.739476160203433
1737	CTD-2336O2.1_cd8nc	Mst452	outcome	CTD-2336O2.1	Wald ratio	1	0.00882680701621763	0.0110166062674114	0.423	-0.0127657412679088	0.030419355300344	1.00886587815045	0.987315395184524	1.03088675114404	0.735904316393791
1738	CTD-2353F22.1_nk	Mst452	outcome	CTD-2353F22.1	Wald ratio	1	-0.0223243998888207	0.0130446365587276	0.0870100000000003	-0.0478918875439268	0.00324308776628547	0.97792294549485	0.953236838282651	1.00324835226495	0.384006777837548
1739	CTD-2357A8.3_cd4nc	Mst452	outcome	CTD-2357A8.3	Wald ratio	1	0.0260901418784889	0.0123922485052306	0.0352600000000001	0.00180133480823689	0.0503789489487409	1.02643346894443	1.00180295818639	1.05166954994485	0.251901496526122
1740	CTD-2357A8.3_nk	Mst452	outcome	CTD-2357A8.3	Wald ratio	1	-0.012494641555311	0.0143797830126698	0.3849	-0.0406790162601439	0.0156897331495219	0.98758309238908	0.96013726894271	1.01581346326321	0.710815065403699
1741	CTD-2368P22.1_bin	Mst452	outcome	CTD-2368P22.1	Wald ratio	1	-0.0174140811711787	0.00632176826050948	0.00587600000000008	-0.0298047469617773	-0.00502341538058015	0.982736667621396	0.970635034487078	0.994989180869571	0.0974645344129576
1742	CTD-2368P22.1_bmem	Mst452	outcome	CTD-2368P22.1	Wald ratio	1	0.0246909015380988	0.0101619864750276	0.0151099999999997	0.00477340804704469	0.0446083950291529	1.02499824617292	1.00478481890824	1.04561831039518	0.161779842931934
1743	CTD-2368P22.1_cd4et	Mst452	outcome	CTD-2368P22.1	Wald ratio	1	-0.0366960004305846	0.0133216107430151	0.00587600000000008	-0.0628063574868943	-0.010585643374275	0.963969137013189	0.939125310668159	0.989470187373428	0.0974645344129576
1744	CTD-2368P22.1_cd4nc	Mst452	outcome	CTD-2368P22.1	Wald ratio	1	-0.0153910858714992	0.0055873679007684	0.00587600000000008	-0.0263423269570052	-0.00443984478599311	0.984726751567348	0.974001605525972	0.995569996754511	0.0974645344129576
1745	CTD-2368P22.1_cd8et	Mst452	outcome	CTD-2368P22.1	Wald ratio	1	-0.0281442427013663	0.0102170983629066	0.00587600000000008	-0.0481697554926632	-0.00811872991006932	0.972248116991691	0.952972001114322	0.991914137968983	0.0974645344129576
1746	CTD-2368P22.1_cd8nc	Mst452	outcome	CTD-2368P22.1	Wald ratio	1	-0.0223333559193011	0.00810759403344062	0.00587600000000008	-0.0382242402248447	-0.00644247161375749	0.977914187226363	0.962497086127438	0.993578236611906	0.0974645344129576
1747	CTD-2368P22.1_cd8s100b	Mst452	outcome	CTD-2368P22.1	Wald ratio	1	0.029125595258477	0.0123066870625735	0.0179499999999999	0.00500448861583302	0.0532467019011211	1.02955389344266	1.00501703198464	1.0546898070073	0.174896190476192
1748	CTD-2368P22.1_nk	Mst452	outcome	CTD-2368P22.1	Wald ratio	1	-0.0170374332092282	0.00618503517032581	0.00587600000000008	-0.0291601021430668	-0.00491476427538959	0.983106883100465	0.971260951058181	0.995097293416892	0.0974645344129576
1749	CTD-2368P22.1_nkr	Mst452	outcome	CTD-2368P22.1	Wald ratio	1	0.0299464415415207	0.0164499915154913	0.0686899999999995	-0.0022955418288422	0.0621884249118835	1.03039934587505	0.997707090912394	1.0641628406277	0.351617146433039
1750	CTD-2371O3.2_bin	Mst452	outcome	CTD-2371O3.2	Wald ratio	1	0.0106102931786259	0.0128097055256896	0.4075	-0.0144967296517256	0.0357173160089775	1.01066678194999	0.985607842008017	1.03636284189473	0.726536617262425
1751	CTD-2371O3.2_bmem	Mst452	outcome	CTD-2371O3.2	Wald ratio	1	0.0109650100505467	0.0122902230781501	0.3723	-0.0131238271826275	0.0350538472837209	1.01102534610006	0.986961914740084	1.03567547560934	0.700122270742358
1752	CTD-2371O3.2_cd4et	Mst452	outcome	CTD-2371O3.2	Wald ratio	1	0.0137268550081156	0.0150963266835892	0.363199999999999	-0.0158619452917192	0.0433156553079505	1.01382150084974	0.98426319284409	1.04426747140185	0.695185219831618
1753	CTD-2371O3.2_cd4nc	Mst452	outcome	CTD-2371O3.2	Wald ratio	1	0.00532856744000081	0.00597256931117101	0.3723	-0.00637766840989438	0.017034803289896	1.00534278950534	0.993642625751216	1.01718072294479	0.700122270742358
1754	CTD-2371O3.2_cd8et	Mst452	outcome	CTD-2371O3.2	Wald ratio	1	0.00686622017251737	0.0082895219767987	0.4075	-0.00938124290200808	0.0231136832470428	1.00688984670629	0.990662623675673	1.02338287442256	0.726536617262425
1755	CTD-2371O3.2_cd8nc	Mst452	outcome	CTD-2371O3.2	Wald ratio	1	0.00763520658054829	0.008477892615477	0.3678	-0.00898146294578663	0.0242518761068832	1.00766442909628	0.991058749912386	1.02454834464223	0.695687543332563
1756	CTD-2371O3.2_cd8s100b	Mst452	outcome	CTD-2371O3.2	Wald ratio	1	-0.0116621134421427	0.00985789172410218	0.2368	-0.030983581221383	0.00765935433709754	0.988405625421011	0.969491490811509	1.00768876222539	0.588582193862048
1757	CTD-2371O3.2_nk	Mst452	outcome	CTD-2371O3.2	Wald ratio	1	0.0070570071200173	0.00835129584904756	0.3981	-0.00931153274411593	0.0234255469841505	1.007081966473	0.990731685330709	1.02370208020204	0.718547661076787
1758	CTD-2515A14.1_cd4nc	Mst452	outcome	CTD-2515A14.1	Wald ratio	1	0.0517466390228708	0.0109758553931805	2.42199999999999e-06	0.030233962452237	0.0732593155935047	1.05310889201214	1.03069564982813	1.07600952678898	0.000639095483870965
1759	CTD-2515A14.1_cd8et	Mst452	outcome	CTD-2515A14.1	Wald ratio	1	0.0849623371523123	0.0173618731042194	9.89999999999979e-07	0.0509330658680422	0.118991608436582	1.0886760632855	1.05225245932105	1.12636046632341	0.000368099999999992
1760	CTD-2521M24.9_cd4et	Mst452	outcome	CTD-2521M24.9	Wald ratio	1	0.0189933035188896	0.0213333841644344	0.3733	-0.0228201294434018	0.0608067364811809	1.0191748237096	0.977438280330014	1.06269351445167	0.700526267492544
1761	CTD-2521M24.9_cd4nc	Mst452	outcome	CTD-2521M24.9	Wald ratio	1	0.0101419584525492	0.0114153696912812	0.3743	-0.012232166142362	0.0325160830474605	1.01019356242073	0.987842342691002	1.03305050761071	0.701758881503553
1762	CTD-2547L24.3_cd8nc	Mst452	outcome	CTD-2547L24.3	Wald ratio	1	-0.0131465922243152	0.0158076226531397	0.4056	-0.0441295326244689	0.0178363481758386	0.986939446766694	0.956830008743315	1.01799636579485	0.725045454545455
1763	CTD-2568A17.5_cd4nc	Mst452	outcome	CTD-2568A17.5	Wald ratio	1	-0.00104693120627736	0.0102822336445364	0.9189	-0.0212001091495687	0.019106246737014	0.998953616634997	0.979023033499672	1.01928993909465	0.955667725943816
1764	CTD-2571L23.8_cd4nc	Mst452	outcome	CTD-2571L23.8	Wald ratio	1	-0.0165918203127465	0.013186386489275	0.208300000000002	-0.0424371378317254	0.00925349720623252	0.983545065828881	0.958450713917316	1.0092964431761	0.562779683377309
1766	CTD-2651B20.3_cd8nc	Mst452	outcome	CTD-2651B20.3	Wald ratio	1	0.00319501909831004	0.0140571550177613	0.8202	-0.024357004736502	0.0307470429331221	1.00320012861204	0.975937233342913	1.03122461533712	0.925910217570917
1767	CTD-3037G24.4_cd4nc	Mst452	outcome	CTD-3037G24.4	Wald ratio	1	-0.018658974153134	0.0093151979898593	0.0451699999999994	-0.0369167622132583	-0.000401186093009796	0.981514026827136	0.963756352956217	0.99959889437137	0.284442340261736
1768	CTD-3093M3.1_cd4nc	Mst452	outcome	CTD-3093M3.1	Wald ratio	1	-0.0230364445306365	0.0161126588166913	0.1528	-0.0546172558113515	0.00854436675007848	0.977226868549741	0.946847478979129	1.00858097403941	0.499290219560885
1769	CTD-3110H11.1_bin	Mst452	outcome	CTD-3110H11.1	Wald ratio	1	0.00379707159254401	0.0133754779627982	0.7765	-0.0224188652145405	0.0300130083996285	1.00380428960176	0.977830570048482	1.03046793860508	0.914685574431327
1770	CTD-3110H11.1_cd4nc	Mst452	outcome	CTD-3110H11.1	Wald ratio	1	-0.00380435735687436	0.0121096415594277	0.7534	-0.0275392548133527	0.019930540099604	0.996202870042467	0.972836493288936	1.02013047940431	0.901655010972933
1771	CTD-3110H11.1_cd8nc	Mst452	outcome	CTD-3110H11.1	Wald ratio	1	0.00421631102901231	0.0174060488470205	0.8086	-0.0298995447111478	0.0383321667691724	1.00422521217396	0.970543024831572	1.03907632218659	0.922437621561545
1772	CTD-3138B18.5_cd4nc	Mst452	outcome	CTD-3138B18.5	Wald ratio	1	0.0334435372727857	0.0137274070633076	0.0148399999999996	0.00653781942870279	0.0603492551168685	1.03400905910658	1.00655923762079	1.06220746316101	0.161210092961483
1773	CTD-3138B18.5_nk	Mst452	outcome	CTD-3138B18.5	Wald ratio	1	0.0381739219901009	0.0163320041610955	0.0194199999999999	0.00616319383435376	0.070184650145848	1.03891190679283	1.00618222539178	1.07270623833138	0.183931791907514
1774	CTD-3162L10.1_cd4nc	Mst452	outcome	CTD-3162L10.1	Wald ratio	1	-0.0189842837244273	0.00812875266205126	0.0195200000000001	-0.0349166389420478	-0.00305192850680687	0.981194782849226	0.965685913501751	0.996952723892865	0.18426228373702
1775	CTD-3162L10.1_nk	Mst452	outcome	CTD-3162L10.1	Wald ratio	1	-0.00398073608157619	0.0114546658318994	0.7282	-0.0264318811120989	0.0184704089489465	0.996027176545457	0.973914383540734	1.01864204203492	0.887995825879547
1776	CTH_bin	Mst452	outcome	CTH	Wald ratio	1	0.000291726710903694	0.0116954826119553	0.9801	-0.0226314192085287	0.0232148726303361	1.00029176926728	0.977622750342611	1.02348643514403	0.986734523076923
1777	CTLA4_cd4et	Mst452	outcome	CTLA4	Wald ratio	1	-0.00295650492690003	0.0100714746117239	0.7691	-0.022696595165879	0.0167835853120789	0.997047861229877	0.97755903492031	1.01692522095518	0.909651004770854
1778	CTLA4_cd4nc	Mst452	outcome	CTLA4	Wald ratio	1	-0.00183733193086415	0.00625895858540328	0.7691	-0.0141048907582546	0.0104302268965263	0.998164354930182	0.985994117168099	1.01048481132401	0.909651004770854
1779	CTLA4_cd8et	Mst452	outcome	CTLA4	Wald ratio	1	-0.00466191880334113	0.0158810480721909	0.7691	-0.0357887730248353	0.026464935418153	0.995348931073161	0.964844073055551	1.02681824167815	0.909651004770854
1780	CTLA4_cd8nc	Mst452	outcome	CTLA4	Wald ratio	1	-0.00290863813177755	0.00990841409813092	0.7691	-0.0223291297641142	0.0165118535005591	0.997095587857829	0.97791832005221	1.01664892756326	0.909651004770854
1781	CTLA4_cd8s100b	Mst452	outcome	CTLA4	Wald ratio	1	0.0199914636237816	0.0107216857504303	0.0622399999999989	-0.00102304044706173	0.041005967694625	1.02019263124147	0.998977482680408	1.04185832301924	0.336944540039703
1782	CTNNA1_cd4nc	Mst452	outcome	CTNNA1	Wald ratio	1	-0.00329318536908712	0.0262332000323938	0.9001	-0.054710257432579	0.0481238866944048	0.996712231218277	0.946759424723187	1.04930064166045	0.950534571723426
1783	CTNNAL1_cd4nc	Mst452	outcome	CTNNAL1	Wald ratio	1	0.0317398022940263	0.0224975390647306	0.1583	-0.0123553742728456	0.0758349788608982	1.03224888156802	0.987720639980283	1.07878453721458	0.50800078462142
1784	CTNNAL1_cd8nc	Mst452	outcome	CTNNAL1	Wald ratio	1	-0.0343614083516	0.0150710507484626	0.0226100000000004	-0.0639006678185868	-0.00482214888461326	0.966222240740558	0.938098178241255	0.995189459009493	0.19908482238967
1785	CTSA_cd4nc	Mst452	outcome	CTSA	Wald ratio	1	0.00296359994386949	0.0198302852113885	0.8812	-0.035903759070452	0.041830958958191	1.00296799574758	0.964733135829193	1.04271820168103	0.944456177125639
1786	CTSB_cd4nc	Mst452	outcome	CTSB	Wald ratio	1	0.0073034097243536	0.0149508699405827	0.6252	-0.0220002953591885	0.0366071148078957	1.00733014466694	0.978239946119011	1.03728540669434	0.835475212002609
1787	CTSB_monoc	Mst452	outcome	CTSB	Wald ratio	1	0.000768166187000049	0.0156291138759406	0.9608	-0.0298648970098434	0.0314012293838435	1.00076846130221	0.970576652498956	1.03189944921765	0.977530348258707
1788	CTSC_mononc	Mst452	outcome	CTSC	Wald ratio	1	-0.0201787512962206	0.0142273111823622	0.1561	-0.0480642812136506	0.00770677862120937	0.980023477182082	0.953072520450068	1.00773655227674	0.506103051922315
1789	CTSF_cd4nc	Mst452	outcome	CTSF	Wald ratio	1	0.00563710005129956	0.0113978619679045	0.6209	-0.0167027094057932	0.0279769095083924	1.00565301839684	0.983436007455365	1.02837193853366	0.834244542918103
1790	CTSF_cd8et	Mst452	outcome	CTSF	Wald ratio	1	0.00843148844605927	0.0170479396529445	0.6209	-0.0249824732737119	0.0418454501658304	1.00846713355478	0.975327006168009	1.04273331203648	0.834244542918103
1791	CTSF_cd8nc	Mst452	outcome	CTSF	Wald ratio	1	0.00980297303857798	0.0198209952904849	0.6209	-0.0290461777307725	0.0486521238079284	1.00985117957246	0.971371607694341	1.04985506762391	0.834244542918103
1792	CTSF_nk	Mst452	outcome	CTSF	Wald ratio	1	0.00696293580249005	0.014078618517666	0.6209	-0.0206311564921353	0.0345570280971154	1.00698723340145	0.979580209744692	1.03516105995833	0.834244542918103
1793	CTSG_cd8et	Mst452	outcome	CTSG	Wald ratio	1	0.0279434220862861	0.0157326769921594	0.0757100000000008	-0.00289262481834643	0.0587794689909186	1.02833750158508	0.997111554789839	1.06054133269885	0.364942722451389
1794	CTSG_nk	Mst452	outcome	CTSG	Wald ratio	1	0.0179830756016507	0.0113310919728004	0.112500000000001	-0.00422586466503799	0.0401920158683395	1.01814574473982	0.995783051736788	1.0410106455656	0.434080188679249
1795	CTSH_bin	Mst452	outcome	CTSH	Wald ratio	1	-0.00713058129074143	0.0198701051982836	0.7197	-0.0460759874793773	0.0318148248978945	0.992894780985636	0.954969393716491	1.03232632647197	0.883690483338337
1796	CTSH_bmem	Mst452	outcome	CTSH	Wald ratio	1	-0.0204303515447205	0.0223612085210691	0.360899999999999	-0.0642583202460158	0.0233976171565749	0.979776934048144	0.937762725142024	1.02367348877873	0.695185219831618
1797	CTSH_cd4nc	Mst452	outcome	CTSH	Wald ratio	1	0.0202361251799985	0.0229061227833355	0.377	-0.0246598754753392	0.0651321258353361	1.02044226369476	0.975641695269168	1.06730003297696	0.703964464692483
1798	CTSH_cd8et	Mst452	outcome	CTSH	Wald ratio	1	0.00207399018198144	0.0194313899237974	0.915	-0.0360115340686614	0.0401595144326243	1.00207614238725	0.96462916731991	1.04097681177485	0.954437563710499
1799	CTSH_dc	Mst452	outcome	CTSH	Wald ratio	1	-0.0125065973027023	0.0229079349048641	0.5851	-0.0574061497162359	0.0323929551108313	0.987571285165681	0.944210500651727	1.03292331806373	0.821930667581948
1800	CTSH_monoc	Mst452	outcome	CTSH	Wald ratio	1	-0.0102224253965072	0.0187240901649898	0.5851	-0.0469216421198871	0.0264767913268728	0.989829646010915	0.954162160785393	1.02683041561366	0.821930667581948
1801	CTSH_mononc	Mst452	outcome	CTSH	Wald ratio	1	-0.0137834878894119	0.0156021107385496	0.377	-0.0443636249369691	0.0167966491581453	0.986311069437975	0.956606048408618	1.01693850599651	0.703964464692483
1802	CTSH_plasma	Mst452	outcome	CTSH	Wald ratio	1	-0.00694698065353304	0.0143080176868976	0.6273	-0.0349906953198523	0.0210967340127862	0.993077093835971	0.965614400948913	1.02132084332271	0.8364
1803	CTSL_cd4et	Mst452	outcome	CTSL	Wald ratio	1	-0.01645487049624	0.0149892064403937	0.2723	-0.0458337151194118	0.0129239741269317	0.983679771368911	0.955200784433857	1.01300784962598	0.618382565241532
1804	CTSL_cd4nc	Mst452	outcome	CTSL	Wald ratio	1	-0.00895621740177974	0.00683224368038134	0.1899	-0.0223474150153272	0.00443498021176768	0.991083770045492	0.977900438733545	1.00444482929128	0.543901260504202
1805	CTSL_cd8nc	Mst452	outcome	CTSL	Wald ratio	1	-0.028700990288159	0.0159208126705807	0.07143	-0.0599057831224971	0.00250380254617906	0.971706970853674	0.941853267878014	1.00250693967748	0.356496278218426
1806	CTSS_cd4nc	Mst452	outcome	CTSS	Wald ratio	1	0.00122991998539337	0.0142251506143369	0.9311	-0.0266513752187069	0.0291112151894937	1.00123067664716	0.973700638531949	1.02953908849309	0.961557658339642
1807	CTSS_cd8nc	Mst452	outcome	CTSS	Wald ratio	1	0.00154565593271376	0.0178769258991789	0.9311	-0.033493118829677	0.0365844306951045	1.00154685107452	0.967061565723854	1.03726187706206	0.961557658339642
1808	CTSS_monoc	Mst452	outcome	CTSS	Wald ratio	1	0.00157360746658511	0.0182002109778375	0.9311	-0.0340988060499765	0.0372460209831467	1.00157484623651	0.966476006243101	1.0379483465018	0.961557658339642
1809	CTSS_nk	Mst452	outcome	CTSS	Wald ratio	1	0.0486715633021172	0.016479871883895	0.0031430000000001	0.016371014409683	0.0809721121945514	1.04987547647376	1.01650575373504	1.08434065626383	0.0710213812154719
1810	CTSS_plasma	Mst452	outcome	CTSS	Wald ratio	1	0.0451418085999242	0.0146246755291194	0.00202400000000004	0.0164774445628501	0.0738061726369983	1.04617620617315	1.01661394635548	1.07659811109864	0.0555581208053702
1811	CTSW_cd4et	Mst452	outcome	CTSW	Wald ratio	1	0.0107402539499424	0.00918163511529332	0.2421	-0.00725575087603254	0.0287362587759173	1.01079813751987	0.99277050853539	1.02915312857243	0.593460593347318
1818	CTSW_cd8nc	Mst452	outcome	CTSW	Wald ratio	1	0.00666439725339915	0.00569726415495067	0.2421	-0.00450224049030417	0.0178310349971025	1.00668665376338	0.99550787940132	1.01799095701257	0.593460593347318
1820	CTSW_nk	Mst452	outcome	CTSW	Wald ratio	1	-0.00795298234164372	0.00646307265430724	0.2185	-0.0206206047440859	0.00471464006079846	0.992078558951251	0.979590546082793	1.00472577146289	0.571214445509748
1821	CTSW_nkr	Mst452	outcome	CTSW	Wald ratio	1	0.0238915796855761	0.018775494190592	0.2032	-0.0129083889279842	0.0606915482991364	1.02417927003233	0.987174566998289	1.06257111176747	0.559598133955348
1822	CUBN_cd4nc	Mst452	outcome	CUBN	Wald ratio	1	0.00875898614711732	0.0152568945135285	0.5659	-0.0211445270993985	0.0386624993936331	1.00879745830996	0.979077451119345	1.03941961969317	0.816059041351112
1823	CXCR4_nk	Mst452	outcome	CXCR4	Wald ratio	1	-0.0253798494517462	0.0201529594453363	0.2079	-0.0648796499646053	0.014119951061113	0.974939511445649	0.937180246266364	1.01422010842056	0.562779683377309
1824	CYB5A_bin	Mst452	outcome	CYB5A	Wald ratio	1	0.00720535001927639	0.00758281543194697	0.342	-0.00765696822733967	0.0220676682658925	1.00723137101297	0.99237227167661	1.02231296027513	0.675610333172381
1825	CYB5A_bmem	Mst452	outcome	CYB5A	Wald ratio	1	-0.0239195030266701	0.0175417025117527	0.1727	-0.0583012399497054	0.0104622338963651	0.976364300965785	0.943365725185791	1.0105171544288	0.521094061232018
1826	CYBRD1_mononc	Mst452	outcome	CYBRD1	Wald ratio	1	0.026922477630708	0.012625869126792	0.0329800000000004	0.00217577414219567	0.0516691811192202	1.0272881618643	1.00217814285637	1.05302732356415	0.243774345076778
1827	CYLD_cd4nc	Mst452	outcome	CYLD	Wald ratio	1	0.0138583746611096	0.0208961007432058	0.5072	-0.0270979827955738	0.054814732117793	1.01395484707036	0.973265873541076	1.05634488976468	0.779225192026115
1828	CYLD_cd8nc	Mst452	outcome	CYLD	Wald ratio	1	0.0295134459208886	0.0221035873196384	0.1818	-0.0138095852256027	0.0728364770673798	1.02995328404916	0.986285329682278	1.0755546446842	0.533605734767025
1829	CYP1B1_mononc	Mst452	outcome	CYP1B1	Wald ratio	1	-0.00375090859622722	0.0213283400511379	0.860400000000001	-0.0455544550964574	0.038052637904003	0.99625611727421	0.955467571076532	1.03878591095248	0.93734611288605
1830	CYP2D6_cd4nc	Mst452	outcome	CYP2D6	Wald ratio	1	-0.00392142832301303	0.0192524564021556	0.8386	-0.0416562428712381	0.033813386225212	0.996086250436519	0.959199455555927	1.03439155700275	0.931888888888889
1831	CYP2D6_cd8nc	Mst452	outcome	CYP2D6	Wald ratio	1	-0.00729060365478034	0.0127385130896431	0.5671	-0.0322580893104809	0.0176768820009202	0.992735908327469	0.968256653136614	1.01783404275118	0.816059041351112
1832	CYP4V2_cd4nc	Mst452	outcome	CYP4V2	Wald ratio	1	-0.0059154408703949	0.0104000797759042	0.5695	-0.0262995972311672	0.0144687154903774	0.994102020901624	0.974043225236735	1.01457389400815	0.816995790950544
1833	CYP4V2_cd8nc	Mst452	outcome	CYP4V2	Wald ratio	1	-0.00876127116504538	0.0154034028994898	0.5695	-0.0389519408480454	0.0214293985179546	0.991276996930566	0.961796931180527	1.02166065703452	0.816995790950544
1834	CYTL1_nk	Mst452	outcome	CYTL1	Wald ratio	1	0.00508690894160159	0.00817547419094747	0.5338	-0.0109370204726554	0.0211108383558586	1.00509986922951	0.989122571285797	1.02133524848386	0.796949078298961
1835	CYTL1_nkr	Mst452	outcome	CYTL1	Wald ratio	1	0.00961857153384733	0.0160186831393192	0.5482	-0.0217780474192183	0.041015190486913	1.00966497866378	0.978457382093286	1.04186793190646	0.807416711590297
1836	D2HGDH_cd4nc	Mst452	outcome	D2HGDH	Wald ratio	1	-0.00623765720985831	0.0255600002697242	0.8072	-0.0563352577385177	0.0438599433188011	0.993781756587365	0.945222189710316	1.04483600837655	0.922437621561545
1837	DAD1_cd4et	Mst452	outcome	DAD1	Wald ratio	1	0.0111517976164466	0.0201573000829321	0.580100000000001	-0.0283565105461002	0.0506601057789935	1.01121421070175	0.972041761881403	1.05196527559268	0.821256143994463
1838	DAD1_cd4nc	Mst452	outcome	DAD1	Wald ratio	1	-0.00323255328339777	0.0134885268238524	0.8106	-0.0296700658581485	0.0232049592913529	0.996772665791806	0.970765769488313	1.02347628902635	0.922437621561545
1839	DAD1_cd8et	Mst452	outcome	DAD1	Wald ratio	1	0.00650828576179339	0.0158052140941927	0.6805	-0.0244699338628242	0.037486505386411	1.00652951067452	0.97582702782663	1.03819798690663	0.863691233514352
1840	DAD1_cd8nc	Mst452	outcome	DAD1	Wald ratio	1	0.00741054752820381	0.0179963349068091	0.6805	-0.0278622688891421	0.0426833639455497	1.00743807358792	0.97252230415465	1.04360739880074	0.863691233514352
1841	DAD1_nk	Mst452	outcome	DAD1	Wald ratio	1	0.011069534740727	0.0230867311571944	0.631599999999999	-0.034180458327374	0.056319527808828	1.01113102873425	0.966397094497847	1.05793566960218	0.838715584415584
1842	DAGLB_cd4nc	Mst452	outcome	DAGLB	Wald ratio	1	-0.0229534571430656	0.015203196991988	0.1311	-0.0527517232473621	0.00684480896123078	0.977307969419754	0.948615502424193	1.00686828820583	0.467072299651568
1844	DAP_cd8et	Mst452	outcome	DAP	Wald ratio	1	-0.0267915662556086	0.0208869830254429	0.199599999999999	-0.0677300529854767	0.0141469204742594	0.97356414399768	0.934512708446336	1.01424746171054	0.554406791171474
1845	DAP_nk	Mst452	outcome	DAP	Wald ratio	1	-0.0216163451627055	0.0168523269665515	0.199599999999999	-0.0546469060171464	0.0114142156917354	0.978615613652727	0.94681940517272	1.01147960640942	0.554406791171474
1846	DAP3_cd4nc	Mst452	outcome	DAP3	Wald ratio	1	0.000485803714368504	0.012460357103677	0.9689	-0.0239364962088385	0.0249081036375755	1.0004859217361	0.976347709570326	1.02522090212374	0.982066154608523
1848	DAPK2_bmem	Mst452	outcome	DAPK2	Wald ratio	1	-0.00848345502766135	0.0234825196141235	0.7179	-0.0545091934713434	0.0375422834160207	0.991552427934748	0.946949803061929	1.03825589715973	0.882805472038485
1849	DARS_bin	Mst452	outcome	DARS	Wald ratio	1	0.051790916540697	0.0158566118624299	0.00109000000000001	0.0207119572903344	0.0828698757910597	1.0531555220922	1.02092793843122	1.08640043235335	0.0349654901960788
1850	DARS_cd4et	Mst452	outcome	DARS	Wald ratio	1	0.050553667201297	0.0156322771188361	0.00122100000000001	0.0199144040483782	0.0811929303542157	1.0518533118637	1.02011401865944	1.08458012481053	0.038121297709924
1851	DARS_cd4nc	Mst452	outcome	DARS	Wald ratio	1	0.0341884466100528	0.00985498083007311	0.000522100000000004	0.0148726841831095	0.053504209036996	1.03477958906137	1.01498383289346	1.05496143212994	0.0223600942408379
1852	DARS_cd8et	Mst452	outcome	DARS	Wald ratio	1	0.0779820215991224	0.0211061486273051	0.000220100000000001	0.0366139702896044	0.11935007290864	1.08110322198825	1.03729251780985	1.12676429890881	0.0125029027777778
1853	DARS_cd8nc	Mst452	outcome	DARS	Wald ratio	1	0.0422317743709693	0.0138521865078461	0.00229799999999996	0.015081488815591	0.0693820599263477	1.04313622297654	1.01519578834753	1.07184564019612	0.0580174074074064
1854	DARS2_monoc	Mst452	outcome	DARS2	Wald ratio	1	0.00220401985851314	0.0147352238200953	0.8811	-0.0266770188288736	0.0310850585458999	1.00220645049568	0.973675669652503	1.03157324427508	0.944456177125639
1855	DAXX_cd4sox4	Mst452	outcome	DAXX	Wald ratio	1	0.00312758192232161	0.0456684989145971	0.9454	-0.0863826759502886	0.0926378397949319	1.00313247790953	0.917243157153825	1.09706435026384	0.96860871743487
1856	DAZAP1_cd4et	Mst452	outcome	DAZAP1	Wald ratio	1	-0.0355965248657692	0.0149801782469967	0.0174899999999996	-0.0649576742298827	-0.00623537550165573	0.965029580383532	0.937107126318819	0.993784024109937	0.174896190476192
1857	DAZAP1_cd4nc	Mst452	outcome	DAZAP1	Wald ratio	1	-0.0255816629483749	0.0102709680034907	0.0127499999999998	-0.0457127602352167	-0.00545056566153309	0.97474277534651	0.955316327621737	0.994564261720045	0.152255474452552
1858	DAZAP1_cd8nc	Mst452	outcome	DAZAP1	Wald ratio	1	-0.037415650973329	0.0146555718961564	0.0106800000000001	-0.0661405718897955	-0.00869073005686256	0.963275665658995	0.935999279855683	0.991346925174824	0.136503750000001
1859	DAZAP1_nk	Mst452	outcome	DAZAP1	Wald ratio	1	-0.0420044623893853	0.0216288330370805	0.0521299999999991	-0.0843969751420629	0.000388050363292439	0.958865501731701	0.919066337178281	1.00038812566457	0.306779424460426
1860	DAZAP2_cd4et	Mst452	outcome	DAZAP2	Wald ratio	1	0.000350730332860557	0.0229370010434181	0.9878	-0.0446057917122388	0.0453072523779599	1.00035079184594	0.956374418254367	1.04634930383576	0.9908282035561
1861	DAZAP2_cd4nc	Mst452	outcome	DAZAP2	Wald ratio	1	0.000254692784469133	0.0166563542293964	0.9878	-0.0323917615051479	0.0329011470740861	1.00025472522143	0.968127232794932	1.03344837479613	0.9908282035561
1862	DAZAP2_cd8et	Mst452	outcome	DAZAP2	Wald ratio	1	0.00521226565141991	0.0138615707898327	0.7069	-0.0219564130966522	0.032380944399492	1.00522587313971	0.978282874443039	1.03291091199442	0.877190837378641
1863	DAZAP2_cd8nc	Mst452	outcome	DAZAP2	Wald ratio	1	0.000369615469753049	0.0241720479270886	0.9878	-0.0470075984673407	0.0477468294068468	1.00036968378597	0.954080148015983	1.04890506978799	0.9908282035561
1864	DBI_dc	Mst452	outcome	DBI	Wald ratio	1	-0.0204559717915732	0.0120580787680397	0.0897999999999993	-0.0440898061769309	0.00317786259378458	0.979751832242792	0.9568680209555	1.00318291735214	0.389916224814423
1865	DBI_monoc	Mst452	outcome	DBI	Wald ratio	1	-0.0197763584037625	0.0156000122187517	0.2049	-0.0503523823525159	0.0107996655449909	0.980417911017105	0.950894287090049	1.01085819243345	0.559598133955348
1866	DBI_nk	Mst452	outcome	DBI	Wald ratio	1	0.0176479427056919	0.0175711456906931	0.3152	-0.0167915028480666	0.0520873882594505	1.01780458777753	0.983348688663733	1.05346779920833	0.656733571064697
1867	DBNDD1_bin	Mst452	outcome	DBNDD1	Wald ratio	1	-0.029698080407934	0.0178435164066572	0.0960399999999999	-0.064671372564982	0.0052752117491141	0.970738574303266	0.93737546005964	1.00528915017722	0.404743534260692
1868	DBNDD1_cd4nc	Mst452	outcome	DBNDD1	Wald ratio	1	-0.0183300956282573	0.0117736410406073	0.1195	-0.0414064320678476	0.00474624081133296	0.981836878799054	0.959439103874655	1.00475752205302	0.446912134122166
1869	DBNDD1_cd8et	Mst452	outcome	DBNDD1	Wald ratio	1	-0.0276929421003052	0.0159571524280814	0.0826599999999996	-0.0589689608593448	0.00358307665873436	0.972686992176138	0.942736030419224	1.00358950355163	0.373774903261474
1870	DBNDD1_cd8nc	Mst452	outcome	DBNDD1	Wald ratio	1	0.0354863753882177	0.020447863543674	0.0826599999999996	-0.00459143715738339	0.0755641879338189	1.03612353125102	0.995419087376462	1.07849245169847	0.373774903261474
1871	DBNL_nk	Mst452	outcome	DBNL	Wald ratio	1	0.0087227997361161	0.0227253296090669	0.701099999999999	-0.0358188462976551	0.0532644457698873	1.00876095421099	0.964815057472812	1.05470852145086	0.875563425431232
1872	DCAF4_cd4nc	Mst452	outcome	DCAF4	Wald ratio	1	-0.0360637760944226	0.0132042651483572	0.00630999999999999	-0.0619441357852028	-0.0101834164036424	0.964578774454425	0.939935394077186	0.989868259021636	0.100727212475635
1873	DCBLD1_cd4nc	Mst452	outcome	DCBLD1	Wald ratio	1	-0.00634427611988892	0.0218260227353958	0.7713	-0.0491232806812647	0.0364347284414869	0.993675806307921	0.952063751395535	1.03710660824381	0.911122038885368
1874	DCBLD1_nkr	Mst452	outcome	DCBLD1	Wald ratio	1	0.0341236013563207	0.0103956917378013	0.00102899999999997	0.0137480455502302	0.0544991571624113	1.03471249069189	1.01384298450457	1.05601158636709	0.0340778137651825
1875	DCP2_cd4et	Mst452	outcome	DCP2	Wald ratio	1	-0.0226182466298961	0.0234267291488352	0.3343	-0.068534635761613	0.0232981425018208	0.977635628239981	0.933761118015943	1.02357166427641	0.671390621163761
1876	DCP2_cd4nc	Mst452	outcome	DCP2	Wald ratio	1	-0.0152662843063659	0.0164470617381863	0.3533	-0.0475025253132111	0.0169699567004793	0.984849654676262	0.953608064970541	1.0171147643827	0.688749761677788
1877	DCP2_cd8nc	Mst452	outcome	DCP2	Wald ratio	1	0.00157770604611242	0.0181158185559663	0.9306	-0.0339292983235814	0.0370847104158063	1.00157895127908	0.966639845279133	1.0377809279687	0.961557658339642
1878	DCT_cd4nc	Mst452	outcome	DCT	Wald ratio	1	0.00919818009735816	0.0129550615315483	0.4777	-0.0161937405044764	0.0345901006991927	1.00924061335905	0.983936673200434	1.03519529599428	0.7642848791894
1879	DCTN5_cd4nc	Mst452	outcome	DCTN5	Wald ratio	1	-0.0146190958119695	0.0208259140031431	0.4827	-0.05543788725813	0.0261996956341909	0.985487244339572	0.946070784895958	1.0265459247458	0.765925309597523
1880	DCTN5_nk	Mst452	outcome	DCTN5	Wald ratio	1	0.00328325008197586	0.0218211011007691	0.8804	-0.0394861080755315	0.0460526082394832	1.00328864585113	0.961283307972949	1.04712949714729	0.944456177125639
1881	DCXR_bin	Mst452	outcome	DCXR	Wald ratio	1	0.00208189483866058	0.00932319996532278	0.8233	-0.0161915770933721	0.0203553667706932	1.00208406348642	0.983938801862261	1.02056395010839	0.926481496767093
1882	DCXR_bmem	Mst452	outcome	DCXR	Wald ratio	1	0.00444070008183475	0.0134782886870106	0.7418	-0.0219767457447061	0.0308581459083756	1.00445057460163	0.978262983563874	1.03133919382493	0.896129022733983
1883	DCXR_cd4nc	Mst452	outcome	DCXR	Wald ratio	1	-0.00175413304442537	0.00640545517649887	0.7842	-0.0143088251903632	0.0108005591015124	0.998247404547765	0.985793059519738	1.01085909569279	0.915633385557613
1884	DCXR_cd8et	Mst452	outcome	DCXR	Wald ratio	1	0.00186162309602291	0.00833677285806203	0.8233	-0.0144784517057787	0.0182016978978245	1.00186335699209	0.985625857059517	1.01836835843364	0.926481496767093
1885	DCXR_cd8nc	Mst452	outcome	DCXR	Wald ratio	1	0.00241473999255679	0.010813756486064	0.8233	-0.0187802227201287	0.0236097027052422	1.0024176578253	0.98139502687233	1.02389061815644	0.926481496767093
1886	DCXR_cd8s100b	Mst452	outcome	DCXR	Wald ratio	1	-0.00536215124914813	0.0195806239356704	0.7842	-0.0437401741630622	0.0330158716647659	0.994652199422247	0.957202631140481	1.03356694353916	0.915633385557613
1887	DCXR_dc	Mst452	outcome	DCXR	Wald ratio	1	-0.00517142460997005	0.0188841596953427	0.7842	-0.0421843776128417	0.0318415283929016	0.994841924185602	0.958693002748754	1.03235389356095	0.915633385557613
1888	DCXR_nk	Mst452	outcome	DCXR	Wald ratio	1	-0.00186637269163161	0.00681531350023916	0.7842	-0.0152243871521004	0.0114916417688371	0.998135367898848	0.984890917938573	1.0115579243393	0.915633385557613
1889	DCXR_nkr	Mst452	outcome	DCXR	Wald ratio	1	-0.00252703686556299	0.0205014231582763	0.9019	-0.0427098262557845	0.0376557525246586	0.997476153404221	0.958189391134068	1.03837371381507	0.950574594176758
1891	DDHD2_cd4nc	Mst452	outcome	DDHD2	Wald ratio	1	-0.0356208499317684	0.0172557190630676	0.0389900000000002	-0.0694420592953808	-0.001799640568156	0.965006106260804	0.93291418552389	0.99820197781395	0.264360264900663
1892	DDR1-AS1_cd4nc	Mst452	outcome	DDR1-AS1	Wald ratio	1	-0.0159160402462484	0.0267938636296086	0.5525	-0.0684320129602811	0.0365999324677844	0.984209950611509	0.933856948114741	1.03727795658451	0.809937275985663
1905	DDRGK1_cd8et	Mst452	outcome	DDRGK1	Wald ratio	1	-0.0134206556241688	0.020075093522471	0.503799999999999	-0.0527678389282119	0.0259265276798743	0.986668999847958	0.948600214962691	1.02626554359284	0.777631569033718
1906	DDRGK1_cd8nc	Mst452	outcome	DDRGK1	Wald ratio	1	-0.0396163532709903	0.0211399616159875	0.0609299999999991	-0.0810506780383257	0.00181797149634513	0.961158113593771	0.922146957661568	1.00181962500839	0.331439468438534
1907	DDRGK1_nk	Mst452	outcome	DDRGK1	Wald ratio	1	-0.0220656432311028	0.0217168336902659	0.3096	-0.064630637264024	0.0204993508018184	0.978176022308975	0.937413645108851	1.02071090559931	0.654147919876733
1908	DDT_bin	Mst452	outcome	DDT	Wald ratio	1	0.0120443348748593	0.0125317737715957	0.3365	-0.0125179417174684	0.0366066114671869	1.01211715995902	0.987560081810959	1.0372848845865	0.672219790906881
1909	DDT_cd4et	Mst452	outcome	DDT	Wald ratio	1	0.011897980096287	0.0123794959584565	0.3365	-0.0123658319822878	0.0361617921748617	1.01196904261529	0.98771031073883	1.03682358286376	0.672219790906881
1910	DDT_cd4nc	Mst452	outcome	DDT	Wald ratio	1	0.00783032423326185	0.00890445756917441	0.3792	-0.00962241260231999	0.0252830610688437	1.007861061397	0.990423734675163	1.02560538839818	0.705634296110985
1912	DDT_cd8nc	Mst452	outcome	DDT	Wald ratio	1	0.010837226362641	0.0112758131104169	0.3365	-0.0112633673337762	0.0329378200590581	1.01089616180677	0.988799826905566	1.03348627512781	0.672219790906881
1913	DDT_dc	Mst452	outcome	DDT	Wald ratio	1	0.0172256604351796	0.0195886093444905	0.3792	-0.0211680138800217	0.055619334750381	1.01737487768112	0.979054456012079	1.05719516966676	0.705634296110985
1914	DDT_mononc	Mst452	outcome	DDT	Wald ratio	1	0.0119865272677929	0.0161512115898262	0.457999999999999	-0.0196698474482664	0.0436429019838522	1.01205865357901	0.980522341827007	1.04460926038222	0.755178126256534
1915	DDTL_cd4nc	Mst452	outcome	DDTL	Wald ratio	1	-0.0091783021822184	0.00954975162596917	0.3365	-0.027895815369118	0.00953921100468118	0.990863689863159	0.972489680001864	1.00958485429619	0.672219790906881
1916	DDTL_cd8et	Mst452	outcome	DDTL	Wald ratio	1	0.00889920422316794	0.0111670586675858	0.4255	-0.0129882307653003	0.0307866392116362	1.00893891986619	0.987095752313504	1.03126544880263	0.73819512195122
1917	DDTL_cd8nc	Mst452	outcome	DDTL	Wald ratio	1	0.00826620891012831	0.00923816763800753	0.3709	-0.00984059966036646	0.0263730174806231	1.0083004683485	0.990207660607415	1.02672386300077	0.699069585253456
1918	DDTL_nk	Mst452	outcome	DDTL	Wald ratio	1	0.0078914596815641	0.0110869108907229	0.4766	-0.0138388856642528	0.029621805027381	1.00792267931832	0.986256431512851	1.03006489491367	0.7642848791894
1919	DDX11_bin	Mst452	outcome	DDX11	Wald ratio	1	-0.00220319330462987	0.0167575781220399	0.8954	-0.0350480464238281	0.0306416598145684	0.997799231944315	0.965559023484999	1.03111594739721	0.950089494163424
1920	DDX11_bmem	Mst452	outcome	DDX11	Wald ratio	1	-0.00266905139876265	0.0121767390468046	0.8265	-0.0265354599304996	0.0211973571329743	0.997334507352055	0.973813511863838	1.0214236169833	0.92675274122807
1921	DDX11_cd4et	Mst452	outcome	DDX11	Wald ratio	1	-0.0019574477346763	0.0148884272953793	0.8954	-0.0311387652336197	0.0272238697642671	0.998044466816726	0.969341052905217	1.02759782509787	0.950089494163424
1922	DDX11_cd8et	Mst452	outcome	DDX11	Wald ratio	1	-0.00143130147931413	0.0059949980455601	0.8113	-0.0131814976486119	0.0103188946899837	0.998569722344123	0.986904997827781	1.01037231808246	0.922437621561545
1923	DDX11_cd8nc	Mst452	outcome	DDX11	Wald ratio	1	-0.00152536630917005	0.00698356112801086	0.8271	-0.0152131461200713	0.0121624135017312	0.998475796470722	0.984901989191153	1.01223667641954	0.92679802955665
1924	DDX11_cd8s100b	Mst452	outcome	DDX11	Wald ratio	1	-0.00324235950267608	0.0148444446752239	0.8271	-0.032337471066115	0.0258527520607628	0.996762891268401	0.96817979427422	1.02618983300982	0.92679802955665
1925	DDX11_nk	Mst452	outcome	DDX11	Wald ratio	1	-0.00170909450861384	0.00782472111957592	0.8271	-0.0170455479029826	0.013627358885755	0.998292365161716	0.983098905521549	1.01372063455962	0.92679802955665
1927	DDX39B_plasma	Mst452	outcome	DDX39B	Wald ratio	1	0.0382167113116901	0.0172274276583079	0.0265300000000002	0.00445095310140657	0.0719824695219737	1.03895636207961	1.00446087330582	1.07463650500705	0.215506852035751
1928	DDX42_cd4nc	Mst452	outcome	DDX42	Wald ratio	1	-0.00106533136339625	0.0143938310755614	0.941	-0.0292772402714965	0.027146577544704	0.998935235900601	0.971147186031398	1.02751840285055	0.965794228356336
1929	DDX42_nk	Mst452	outcome	DDX42	Wald ratio	1	0.0097447824874886	0.0188197012914462	0.6046	-0.027141832043746	0.0466313970187232	1.00979241748552	0.973223197499913	1.04773573937682	0.830079879174358
1930	DDX43_cd4et	Mst452	outcome	DDX43	Wald ratio	1	-0.0035114861790519	0.0100428076303346	0.7266	-0.0231953891345077	0.0161724167764039	0.996494671878454	0.977071555955604	1.01630389814282	0.88788429998509
1931	DDX5_bin	Mst452	outcome	DDX5	Wald ratio	1	0.0282248171686996	0.0141293610009395	0.04576	0.000531269606858165	0.0559183647305411	1.02862691141842	1.00053141075555	1.05751134998871	0.285558153239723
1932	DDX5_bmem	Mst452	outcome	DDX5	Wald ratio	1	0.0329950852879373	0.0165173601835428	0.04576	0.000621059328193403	0.0653691112476812	1.03354545965049	1.00062125222547	1.06755299748864	0.285558153239723
1933	DDX5_cd4et	Mst452	outcome	DDX5	Wald ratio	1	0.0220613751594002	0.0110439381038756	0.04576	0.000415256475803951	0.0437074938429964	1.02230652677105	1.00041534270671	1.04467673581559	0.285558153239723
1934	DDX5_cd4nc	Mst452	outcome	DDX5	Wald ratio	1	0.0184615749421079	0.00924187587979191	0.04576	0.000347498217715757	0.0365756516665	1.0186330433839	1.00034755860222	1.03725277095034	0.285558153239723
1935	DDX5_cd8et	Mst452	outcome	DDX5	Wald ratio	1	0.0186988891908839	0.00936067554009022	0.04576	0.000351965132307109	0.0370458132494608	1.01887480820536	1.0003520270793	1.03774056201638	0.285558153239723
1936	DDX5_cd8nc	Mst452	outcome	DDX5	Wald ratio	1	0.0220020814325765	0.011014255627409	0.04576	0.000414140402854726	0.0435900224622982	1.02224591220417	1.00041422617083	1.04455402340479	0.285558153239723
1937	DDX5_cd8s100b	Mst452	outcome	DDX5	Wald ratio	1	0.0272961178027054	0.013664453521644	0.04576	0.000513788900283092	0.0540784467051278	1.02767206970702	1.00051392091241	1.05556740469218	0.285558153239723
1938	DDX5_dc	Mst452	outcome	DDX5	Wald ratio	1	0.0348902914962396	0.0174661015882531	0.04576	0.000656732383263407	0.0691238506092157	1.03550609874301	1.00065694807919	1.07156891539329	0.285558153239723
1939	DDX5_nk	Mst452	outcome	DDX5	Wald ratio	1	0.017922593444734	0.00897206140752427	0.04576	0.000337353085986394	0.0355078338034815	1.01808416695131	1.00033740999594	1.03614576505857	0.285558153239723
1940	DDX55_cd4nc	Mst452	outcome	DDX55	Wald ratio	1	0.00603132089344687	0.0178187352499508	0.735	-0.0288934001964567	0.0409560419833505	1.00604954593123	0.971520022790426	1.04180630879985	0.891371386212009
1941	DDX59_cd4nc	Mst452	outcome	DDX59	Wald ratio	1	0.00366003988437428	0.0193010737425708	0.849600000000001	-0.0341700646510645	0.041490144419813	1.00366674600942	0.966407138968633	1.04236288870982	0.932849395973156
1942	DDX6_cd4nc	Mst452	outcome	DDX6	Wald ratio	1	0.0108722163353334	0.0207099373267264	0.5996	-0.0297192608250503	0.0514636934957171	1.01093153365469	0.970718013873091	1.05281096171255	0.827920264213048
1943	DDX6_cd8et	Mst452	outcome	DDX6	Wald ratio	1	0.0281294962041463	0.0199049705105659	0.1576	-0.0108842459965629	0.0671432384048556	1.02852886638201	0.989174773088737	1.06944865332323	0.507834970530452
1944	DDX6_nk	Mst452	outcome	DDX6	Wald ratio	1	0.0142107522239424	0.0204304559683079	0.4867	-0.0258329414739412	0.0542544459218259	1.01431220496694	0.974497874189604	1.05575320007802	0.767535376903798
1945	DDX60L_cd4nc	Mst452	outcome	DDX60L	Wald ratio	1	-0.0194910685363392	0.0194022412442456	0.3151	-0.0575194613750605	0.0185373243023821	0.980697654215012	0.944103516655	1.01871020710781	0.656692484076433
1946	DEAF1_cd4nc	Mst452	outcome	DEAF1	Wald ratio	1	-0.00191314134976243	0.0129662864540789	0.8827	-0.027327062799757	0.0235007801002322	0.998088687538656	0.973042943326096	1.02377909939663	0.944883076118232
1947	DECR2_cd4nc	Mst452	outcome	DECR2	Wald ratio	1	0.0147255393551866	0.0201588596738766	0.465099999999999	-0.0247858256056115	0.0542369043159847	1.01483449425949	0.97551882080874	1.05573468063395	0.759991610067917
1948	DECR2_nk	Mst452	outcome	DECR2	Wald ratio	1	0.00645070144106725	0.0204219128090916	0.7521	-0.0335762476647523	0.0464776505468868	1.00647155202513	0.966981178363749	1.04757466608602	0.900709686859818
1949	DEK_plasma	Mst452	outcome	DEK	Wald ratio	1	0.0227237678805913	0.0197830078900243	0.2507	-0.0160509275838563	0.0614984633450388	1.02298391949844	0.984077202104872	1.06342886240431	0.595815438189205
1951	DFNA5_bin	Mst452	outcome	DFNA5	Wald ratio	1	-0.0130463429924969	0.0162689102070095	0.4226	-0.0449334069982356	0.0188407210132418	0.987038391647575	0.956061146694888	1.01901932732462	0.735904316393791
1952	DFNB31_nk	Mst452	outcome	DFNB31	Wald ratio	1	0.0140486686870004	0.0229475333685827	0.5404	-0.0309284967154216	0.0590258340894224	1.01414781498002	0.969544896242207	1.06080264525657	0.801681537903518
1953	DGCR6_cd4nc	Mst452	outcome	DGCR6	Wald ratio	1	-0.00773319145680551	0.0186500394034612	0.678399999999999	-0.0442872686875895	0.0288208857739785	0.992296632739989	0.956679094047318	1.02924022639761	0.862618181818182
1954	DGCR6_cd8et	Mst452	outcome	DGCR6	Wald ratio	1	-0.010860461346422	0.0261920363903945	0.678399999999999	-0.0621968526715951	0.0404759299787512	0.989198300544438	0.939697886543332	1.04130624513742	0.862618181818182
1955	DGCR6L_cd4nc	Mst452	outcome	DGCR6L	Wald ratio	1	-0.0164894832759473	0.0174615311640518	0.345	-0.0507140843574887	0.0177351178055942	0.983645724066922	0.950550408914353	1.01789331886166	0.679042348411934
1956	DGCR6L_cd8et	Mst452	outcome	DGCR6L	Wald ratio	1	-0.0212065724327202	0.0224566906809511	0.345	-0.0652216861673844	0.022808541301944	0.979016705817043	0.936859751507142	1.02307064502125	0.679042348411934
1957	DGCR8_cd8et	Mst452	outcome	DGCR8	Wald ratio	1	0.00327010081799542	0.0272270246268565	0.9044	-0.0500948674506433	0.0566350690866342	1.00327545343061	0.951139188070552	1.05826954464812	0.951755049530426
1958	DGKD_cd8et	Mst452	outcome	DGKD	Wald ratio	1	0.0363995092982152	0.0219514077125362	0.0972799999999995	-0.00662524981835566	0.0794242684147861	1.03707008288078	0.993396648761346	1.08266356459667	0.406825357873209
1959	DGKQ_cd4nc	Mst452	outcome	DGKQ	Wald ratio	1	0.0471520990543081	0.0118224106094632	6.65299999999998e-05	0.0239801742597603	0.0703240238488559	1.04828143957034	1.02427001077815	1.07285575579121	0.00499280183486237
1960	DGKQ_cd8et	Mst452	outcome	DGKQ	Wald ratio	1	0.0672624631613597	0.0168646671950191	6.65299999999996e-05	0.0342077154591222	0.100317210863597	1.06957616567968	1.0347995282652	1.10552154590553	0.00499280183486237
1961	DGKQ_nk	Mst452	outcome	DGKQ	Wald ratio	1	0.0750376267086301	0.0176038956715927	2.02099999999998e-05	0.0405339911923083	0.109541262224952	1.07792470888054	1.04136670639691	1.11576610897751	0.00190020459770113
1962	DHFR_bin	Mst452	outcome	DHFR	Wald ratio	1	0.0419475327749845	0.0230148831544991	0.0683599999999992	-0.00316163820783377	0.0870567037578027	1.0428397624069	0.996843354507139	1.09095853941321	0.350468922305763
1963	DHFR_cd4nc	Mst452	outcome	DHFR	Wald ratio	1	-0.0224142220611446	0.00995356976504548	0.0243300000000002	-0.0419232188006337	-0.00290522532165542	0.977835110276355	0.958943406570783	0.997098990761551	0.208701467505237
1964	DHRS4_bin	Mst452	outcome	DHRS4	Wald ratio	1	0.0191429864966689	0.0253690040290453	0.450500000000001	-0.03058026140026	0.0688662343935978	1.01932738824996	0.969882584808843	1.07129289741941	0.750541233964569
1965	DHRS4_bmem	Mst452	outcome	DHRS4	Wald ratio	1	-0.00895184419416527	0.0185394751109315	0.629199999999999	-0.045289215411591	0.0273855270232605	0.991088104270059	0.955721032606527	1.02776395717349	0.83729559134537
1966	DHRS4_cd4et	Mst452	outcome	DHRS4	Wald ratio	1	-0.00799099466931123	0.0165495336569691	0.629199999999999	-0.0404280806369707	0.0244460912983483	0.992040848452733	0.960378231818444	1.02474734681915	0.83729559134537
1967	DHRS4_cd4nc	Mst452	outcome	DHRS4	Wald ratio	1	0.00831842648650235	0.0110238909215193	0.450500000000001	-0.0132883997196755	0.0299252526926802	1.00835312072989	0.98679950127857	1.03037751313037	0.750541233964569
1968	DHRS4_cd8et	Mst452	outcome	DHRS4	Wald ratio	1	-0.00570680093554768	0.011486132818448	0.619299999999999	-0.0282196212597057	0.0168060193886103	0.994309451920941	0.972174833092336	1.01694803498932	0.834158024691358
1970	DHRS4_nk	Mst452	outcome	DHRS4	Wald ratio	1	-0.000248881179033925	0.0134166933863329	0.9852	-0.0265456002162464	0.0260478378581785	0.999751149789318	0.97380363716663	1.02639004760057	0.989190622314963
1971	DHRS7_cd4nc	Mst452	outcome	DHRS7	Wald ratio	1	-0.0435163375279704	0.0169503710259545	0.0102499999999999	-0.0767390647388412	-0.0102936103170996	0.95741691213761	0.926131482440621	0.989759187573982	0.132039370078739
1972	DHRS7_cd8et	Mst452	outcome	DHRS7	Wald ratio	1	0.0289892723869702	0.0166551010444447	0.0817599999999991	-0.0036547256601414	0.0616332704340818	1.02941355126567	0.996351944721072	1.06357222981691	0.37279643255295
1973	DHRS7_nk	Mst452	outcome	DHRS7	Wald ratio	1	0.0396811517811385	0.0220186435979961	0.0715199999999998	-0.00347538967093392	0.082837693233211	1.04047896643183	0.99653064250567	1.08636546977119	0.356727804878048
1979	DHX16_nkr	Mst452	outcome	DHX16	Wald ratio	1	-0.061071464737327	0.0171519864399503	0.000369999999999987	-0.0946893581596296	-0.0274535713150244	0.940756006492741	0.909655467631217	0.972919852894203	0.0182325301204813
1980	DHX32_cd4et	Mst452	outcome	DHX32	Wald ratio	1	0.0300493106030426	0.0189234595500941	0.1123	-0.00704067011514186	0.0671392913212271	1.03050534754081	0.992984057336051	1.06944443212829	0.434080188679249
1981	DHX32_cd4nc	Mst452	outcome	DHX32	Wald ratio	1	-0.0264164065363276	0.0146224432985984	0.0708300000000003	-0.0550763954015804	0.00224358232892532	0.973929454569265	0.946412843602411	1.00224610104305	0.355905276073621
1982	DHX32_cd8et	Mst452	outcome	DHX32	Wald ratio	1	-0.0364472913160882	0.020486830464434	0.0752300000000003	-0.0766014790263788	0.00370689639420235	0.964208914739874	0.926258913666623	1.00371377543197	0.363271192443921
1983	DHX32_cd8nc	Mst452	outcome	DHX32	Wald ratio	1	-0.0388925724765201	0.0162777345314311	0.01688	-0.070796932158125	-0.00698821279491505	0.961854033193079	0.931651061290252	0.993036147984983	0.171800247524755
1984	DHX32_nk	Mst452	outcome	DHX32	Wald ratio	1	-0.0187617694507616	0.0201751571479819	0.3524	-0.058305077460806	0.0207815385592829	0.981413136986212	0.943362105016295	1.02099897836418	0.688471936947695
1985	DIEXF_bin	Mst452	outcome	DIEXF	Wald ratio	1	-0.0036993179155243	0.0229783257762852	0.8721	-0.0487368364370434	0.0413382006059948	0.996307516131295	0.95243174205175	1.04220452014899	0.942250429269581
1986	DIEXF_cd4nc	Mst452	outcome	DIEXF	Wald ratio	1	-0.00214520496537716	0.0164111928805061	0.896	-0.0343111430111691	0.0300207330804148	0.997857094342339	0.966270809451072	1.03047589867171	0.950359372975774
1987	DIP2A_cd4nc	Mst452	outcome	DIP2A	Wald ratio	1	-0.00537680752287731	0.012354121519448	0.6634	-0.0295908857009953	0.0188372706552407	0.994637621634175	0.970842637917687	1.0190158113492	0.8567706521648
1988	DIP2A_cd8et	Mst452	outcome	DIP2A	Wald ratio	1	-0.00428294910630925	0.00605149279658939	0.4791	-0.0161438749876245	0.00757797677500596	0.995726209640067	0.983985738934526	1.0076067623071	0.7642848791894
1989	DIP2A_cd8nc	Mst452	outcome	DIP2A	Wald ratio	1	-0.00981431872783686	0.0138669121698055	0.4791	-0.0369934665806556	0.0173648291249818	0.990233684530099	0.963682431469925	1.01751647426257	0.7642848791894
1990	DIP2A_cd8s100b	Mst452	outcome	DIP2A	Wald ratio	1	-0.00900410136098959	0.01272213448568	0.479100000000001	-0.0339394849529224	0.0159312822309432	0.99103631416687	0.966629998527476	1.01605886170885	0.7642848791894
1991	DIP2A_nk	Mst452	outcome	DIP2A	Wald ratio	1	0.00433657018162588	0.00528831800076971	0.4122	-0.00602853309988274	0.0147016734631345	1.00434598670899	0.993989602044712	1.01481027461802	0.730338168434726
1992	DIP2A_nkr	Mst452	outcome	DIP2A	Wald ratio	1	-0.00933321949657741	0.0129796348649966	0.4721	-0.0347733038319708	0.016106864838816	0.99071019981087	0.965824340118923	1.01623727963663	0.763822459470146
1993	DIS3L_cd4nc	Mst452	outcome	DIS3L	Wald ratio	1	0.0343726854817304	0.0106666360040727	0.00127099999999997	0.013466078913748	0.0552792920497129	1.03497025324863	1.01355715490741	1.05683573928043	0.0392331320754708
1994	DIS3L_cd8et	Mst452	outcome	DIS3L	Wald ratio	1	0.0339922836446609	0.0143025205156852	0.0174700000000002	0.00595934343391801	0.0620252238554039	1.03457662353646	1.00597713564674	1.06398918229884	0.174896190476192
1995	DISC1_cd4nc	Mst452	outcome	DISC1	Wald ratio	1	-0.018975498531305	0.0157438049392911	0.2281	-0.0498333562123154	0.0118823591497055	0.981203402872748	0.951387954183596	1.0119532348244	0.579639018328673
1996	DISC1_cd8nc	Mst452	outcome	DISC1	Wald ratio	1	0.0216476580389211	0.0203443318827003	0.2873	-0.0182272324511715	0.0615225485290136	1.02188366853642	0.981937878854292	1.06345447559255	0.636025439783491
1997	DIXDC1_cd4nc	Mst452	outcome	DIXDC1	Wald ratio	1	0.0181837739026358	0.0170429586078659	0.286	-0.0152204249687814	0.051587972774053	1.01835010536767	0.98489482026467	1.05294181242994	0.634349240780911
1998	DIXDC1_cd8nc	Mst452	outcome	DIXDC1	Wald ratio	1	0.0147140855144283	0.0137909518517854	0.286	-0.012316180115071	0.0417443511439276	1.01482287057337	0.987759353617553	1.04262789804724	0.634349240780911
1999	DKK3_cd4nc	Mst452	outcome	DKK3	Wald ratio	1	-0.0136887121141489	0.0149357097665104	0.3594	-0.0429627032565094	0.0155852790282115	0.986404552264115	0.957947117708691	1.0157073629019	0.695185219831618
2000	DMAP1_cd4nc	Mst452	outcome	DMAP1	Wald ratio	1	-0.0111412659226791	0.0224241324691063	0.6193	-0.0550925655621275	0.0328100337167692	0.988920568130911	0.946397540078517	1.03335421813462	0.834158024691358
2001	DMKN_cd8et	Mst452	outcome	DMKN	Wald ratio	1	0.0111190045582273	0.022057694339838	0.6142	-0.0321140763478551	0.0543520854643098	1.01118105043898	0.968396104686989	1.05585628837012	0.833925424847385
2002	DMKN_nk	Mst452	outcome	DMKN	Wald ratio	1	0.00665531109239238	0.0132026942739133	0.6142	-0.0192219696844778	0.0325325918692625	1.00667750688791	0.980961594339183	1.03306756219823	0.833925424847385
2003	DNAH11_cd4nc	Mst452	outcome	DNAH11	Wald ratio	1	0.0174619077012558	0.0153986841647838	0.2568	-0.0127195132617204	0.047643328664232	1.01761525810804	0.987361037861699	1.04879651295228	0.601725580063019
2004	DNAI2_cd8et	Mst452	outcome	DNAI2	Wald ratio	1	0.012359613329167	0.0120167601713601	0.3037	-0.0111932366066987	0.0359124632650327	1.01243630900056	0.988869174588035	1.0365651049945	0.650842546502489
2005	DNAJA1_cd4nc	Mst452	outcome	DNAJA1	Wald ratio	1	0.0104677945163475	0.013933768044215	0.4525	-0.0168423908503138	0.0377779798830088	1.0105227735463	0.983298649286667	1.03850063924781	0.751410881039383
2006	DNAJA1_cd8et	Mst452	outcome	DNAJA1	Wald ratio	1	-0.0167828254078238	0.0214934550862619	0.434900000000001	-0.058909997376897	0.0253443465612494	0.983357221650239	0.94279161905744	1.0256682450555	0.741871330418488
2007	DNAJA1_cd8nc	Mst452	outcome	DNAJA1	Wald ratio	1	0.0152838309728769	0.0197495377483943	0.439	-0.0234252630139759	0.0539929249597297	1.01540122603706	0.976846978539748	1.05547713458543	0.745209707529558
2008	DNAJA1_dc	Mst452	outcome	DNAJA1	Wald ratio	1	-0.00771938107009635	0.0180910111339009	0.6696	-0.0431777628925421	0.0277390007523494	0.992310336834847	0.957741124101467	1.02812730894593	0.859932277786487
2009	DNAJA1_nk	Mst452	outcome	DNAJA1	Wald ratio	1	0.0129991307064491	0.017747705203144	0.4639	-0.0217863714917131	0.0477846329046113	1.01308398669205	0.978449237377003	1.04894472281795	0.7589404
2010	DNAJA3_cd4nc	Mst452	outcome	DNAJA3	Wald ratio	1	-0.00742523416364413	0.023694825475299	0.754000000000001	-0.0538670920952302	0.0390166237679419	0.992602264783414	0.947558036086318	1.03978776869706	0.901845299020326
2011	DNAJB1_cd4nc	Mst452	outcome	DNAJB1	Wald ratio	1	-0.00307627643525768	0.0161899357490157	0.8493	-0.0348085505033284	0.028655997632813	0.99692845045478	0.965790298625746	1.02907053088064	0.932849395973156
2012	DNAJB1_cd8nc	Mst452	outcome	DNAJB1	Wald ratio	1	-0.00373661104140127	0.0196651679237929	0.8493	-0.0422803401720353	0.0348071180892327	0.996270361402496	0.9586010085288	1.03541997575443	0.932849395973156
2013	DNAJC15_bin	Mst452	outcome	DNAJC15	Wald ratio	1	0.0158502827631756	0.0102605578380516	0.1224	-0.00426041059940552	0.0359609761257567	1.01597656481488	0.995748652075026	1.03661539295287	0.450359550561798
2014	DNAJC15_bmem	Mst452	outcome	DNAJC15	Wald ratio	1	-0.0181871902424302	0.0111025857967106	0.1014	-0.039948258403983	0.00357387791912259	0.981977198603027	0.960839153217473	1.00358027183557	0.417229376257545
2015	DNAJC15_cd4et	Mst452	outcome	DNAJC15	Wald ratio	1	0.0127136679060919	0.00823009449315975	0.1224	-0.0034173173005012	0.028844653112685	1.01279483017389	0.996588515082672	1.02926468898938	0.450359550561798
2016	DNAJC15_cd4nc	Mst452	outcome	DNAJC15	Wald ratio	1	0.00837072885651524	0.00592613992898291	0.1578	-0.00324450540429126	0.0199859631173217	1.00840586136713	0.996760752315597	1.02018701968074	0.507834970530452
2017	DNAJC15_cd8et	Mst452	outcome	DNAJC15	Wald ratio	1	0.010029989177667	0.00710082961375281	0.1578	-0.00388763686528855	0.0239476152206225	1.01008045811228	0.996119910211644	1.02423666207369	0.507834970530452
2018	DNAJC15_cd8nc	Mst452	outcome	DNAJC15	Wald ratio	1	-0.0118630050267203	0.00760738052053858	0.118899999999999	-0.026773470846976	0.00304746079353527	0.988207082992134	0.97358176119809	1.00305210902275	0.446147706422015
2019	DNAJC15_cd8s100b	Mst452	outcome	DNAJC15	Wald ratio	1	-0.0216069075826634	0.0123079649204206	0.0791700000000002	-0.0457305188266877	0.00251670366136094	0.978624849459493	0.955299362699986	1.00251987321841	0.368076774559916
2020	DNAJC15_dc	Mst452	outcome	DNAJC15	Wald ratio	1	-0.0205057578339241	0.0147548295685743	0.1646	-0.0494252237883297	0.00841370812048155	0.97970305549079	0.951776325703602	1.00844920284022	0.515083397092578
2021	DNAJC15_monoc	Mst452	outcome	DNAJC15	Wald ratio	1	0.0169402968558548	0.011993049987298	0.1578	-0.00656608111924921	0.0404466748309589	1.0170845973642	0.993455428487693	1.04127578201492	0.507834970530452
2022	DNAJC15_mononc	Mst452	outcome	DNAJC15	Wald ratio	1	-0.0189261680837184	0.0138636101197018	0.1722	-0.046098843918334	0.00824650775089716	0.981251807269681	0.954947566766282	1.00828060385609	0.520545454545455
2023	DNAJC15_nk	Mst452	outcome	DNAJC15	Wald ratio	1	0.0125306465194494	0.00731264958486913	0.0866099999999988	-0.00180214666689408	0.0268634397057929	1.01260948402136	0.998199476224368	1.02722751469319	0.384006777837548
2024	DNAJC15_nkr	Mst452	outcome	DNAJC15	Wald ratio	1	0.0323712797825329	0.0209552973573503	0.1224	-0.00870110303787375	0.0734436626029396	1.03290092935434	0.991336642005328	1.07620790421195	0.450359550561798
2025	DNASE1L3_bin	Mst452	outcome	DNASE1L3	Wald ratio	1	0.0100055836114422	0.018390579472686	0.5864	-0.0260399521550223	0.0460511193779067	1.01005580682758	0.9742961635998	1.04712793811757	0.822486801508399
2026	DNM1L_cd4nc	Mst452	outcome	DNM1L	Wald ratio	1	-0.0272396758381674	0.0216440348452434	0.208199999999999	-0.0696619841348446	0.0151826324585097	0.97312797830783	0.932709037080851	1.01529847414076	0.562779683377309
2027	DNMT1_cd4nc	Mst452	outcome	DNMT1	Wald ratio	1	-0.0182130739390776	0.0155799260174838	0.2424	-0.0487497289333458	0.0123235810551906	0.981951781732047	0.952419462908192	1.01239982927532	0.5937522747285
2028	DNPH1_cd4nc	Mst452	outcome	DNPH1	Wald ratio	1	0.0425963085728555	0.0215929211496915	0.0485299999999996	0.000274183119460134	0.0849184340262509	1.04351655112414	1.00027422071109	1.08862826805224	0.296029381058909
2029	DOCK8_bin	Mst452	outcome	DOCK8	Wald ratio	1	0.00932242217557552	0.0169265495317094	0.5818	-0.0238536149065749	0.042498459257726	1.00936601129996	0.976428633893468	1.04341444873969	0.821930667581948
2030	DOCK8_bmem	Mst452	outcome	DOCK8	Wald ratio	1	0.00906317577321738	0.016455840633551	0.5818	-0.0231902718685426	0.0413166234149774	1.00910437070903	0.977076555903415	1.04218203254559	0.821930667581948
2031	DOCK8_cd4et	Mst452	outcome	DOCK8	Wald ratio	1	-0.0078347417983338	0.0159692823231915	0.6237	-0.0391345351517891	0.0234650515551215	0.99219586979438	0.961621328572041	1.02374252191233	0.835128087681989
2033	DOCK8_cd8et	Mst452	outcome	DOCK8	Wald ratio	1	-0.0184328211583607	0.0130496972656497	0.157799999999999	-0.044010227799034	0.00714458548231271	0.981736024265461	0.956944169990337	1.00717016892457	0.507834970530452
2035	DOCK8_nk	Mst452	outcome	DOCK8	Wald ratio	1	-0.0132580332996172	0.0163034144343522	0.4161	-0.0452127255909474	0.018696658991713	0.986829467301717	0.955794138332783	1.01887253591414	0.732765984930032
2036	DOK2_mononc	Mst452	outcome	DOK2	Wald ratio	1	-0.0065824983068391	0.0127619349656037	0.606	-0.0315958908394224	0.0184308942257442	0.993439118877441	0.968898043552352	1.01860179147184	0.831147162230034
2037	DOPEY2_dc	Mst452	outcome	DOPEY2	Wald ratio	1	0.0128335926084708	0.0216537486072194	0.5534	-0.0296077546616791	0.0552749398786208	1.01291629657574	0.97082626094953	1.05683113976049	0.810240200465366
2038	DPY19L2_cd8et	Mst452	outcome	DPY19L2	Wald ratio	1	0.00162903163654567	0.00890813901434363	0.8549	-0.0158309208315678	0.0190889841046592	1.00163035922938	0.984293729551985	1.01927234361904	0.935779740398769
2039	DPYSL4_cd4et	Mst452	outcome	DPYSL4	Wald ratio	1	0.0102102803420945	0.0199892993758063	0.6095	-0.0289687464344859	0.0493893071186749	1.01026258311151	0.971446825169156	1.05062928859479	0.832755971271087
2040	DPYSL4_cd4nc	Mst452	outcome	DPYSL4	Wald ratio	1	-0.0150421257843564	0.00898326343525557	0.0940399999999989	-0.0326493221174573	0.00256507054874457	0.985070441863997	0.967877913460858	1.00256836315686	0.39960893506493
2041	DPYSL4_cd8nc	Mst452	outcome	DPYSL4	Wald ratio	1	-0.0339832869067551	0.0128071352528254	0.00796700000000015	-0.0590852720022928	-0.00888130181121733	0.966587659172187	0.94262638609058	0.991158020452644	0.111783979416812
2042	DPYSL4_nk	Mst452	outcome	DPYSL4	Wald ratio	1	0.00969332621959432	0.0215135081415616	0.652300000000001	-0.0324731497378664	0.051859802177055	1.00974045867318	0.96804844183678	1.05322807187931	0.850985973860376
2043	DR1_cd4nc	Mst452	outcome	DR1	Wald ratio	1	0.0193434076612303	0.0149229456540744	0.1949	-0.00990556582075552	0.0485923811432161	1.01953170350605	0.990143332707308	1.04979234835814	0.54786323024055
2044	DR1_cd8nc	Mst452	outcome	DR1	Wald ratio	1	0.0239106030577683	0.0184464204154878	0.1949	-0.0122443809565878	0.0600655870721243	1.02419875356109	0.987830276453996	1.0619061915794	0.54786323024055
2045	DRAM2_bin	Mst452	outcome	DRAM2	Wald ratio	1	-0.0256758247745975	0.0105348109391874	0.0147999999999998	-0.0463240542154048	-0.00502759533379022	0.974650996107804	0.954732526956582	0.994985021870042	0.160989361702125
2046	DRAM2_bmem	Mst452	outcome	DRAM2	Wald ratio	1	-0.026119932861993	0.0107170288339716	0.0147999999999998	-0.0471253093765773	-0.00511455634740864	0.974218241819997	0.953967848983816	0.994898500726043	0.160989361702125
2047	DRAM2_cd4et	Mst452	outcome	DRAM2	Wald ratio	1	-0.0323981113740823	0.0144802293416677	0.0252600000000005	-0.060779360883751	-0.00401686186441353	0.968121085333409	0.941030845086264	0.995991194933913	0.211123481781376
2048	DRAM2_cd4nc	Mst452	outcome	DRAM2	Wald ratio	1	-0.0206026130119039	0.00845326819446064	0.0147999999999998	-0.0371710186730467	-0.00403420735076104	0.979608170772095	0.96351134282684	0.995973919132068	0.160989361702125
2049	DRAM2_cd8et	Mst452	outcome	DRAM2	Wald ratio	1	-0.0324211799590031	0.013302435434572	0.0147999999999998	-0.0584939534107643	-0.00634840650724187	0.968098752407534	0.943183943428304	0.993671702050414	0.160989361702125
2050	DRAM2_cd8nc	Mst452	outcome	DRAM2	Wald ratio	1	-0.0314487370234923	0.0140308283898169	0.0250000000000005	-0.0589491606675334	-0.00394831337945125	0.9690406310876	0.942754696958254	0.996059470961444	0.210294866529772
2051	DRAM2_dc	Mst452	outcome	DRAM2	Wald ratio	1	0.0109872723635029	0.0213195188667045	0.6063	-0.0307989846152379	0.0527735293422438	1.01104785411326	0.969670472169567	1.05419087478233	0.831147162230034
2052	DRAM2_monoc	Mst452	outcome	DRAM2	Wald ratio	1	-0.0264252462633586	0.0108422991607799	0.0147999999999998	-0.0476761526184873	-0.00517433990822995	0.973920845336791	0.953442506945043	0.994839023928899	0.160989361702125
2053	DRAM2_nk	Mst452	outcome	DRAM2	Wald ratio	1	-0.0371207834708782	0.0159695279885309	0.0201000000000005	-0.0684210583283987	-0.00582050861335764	0.963559746229706	0.933867178229872	0.994196397729826	0.187357403189065
2054	DRAP1_cd4nc	Mst452	outcome	DRAP1	Wald ratio	1	0.0298671373022239	0.0143058676420191	0.0368199999999998	0.00182763672386654	0.0579066378805812	1.03031763407884	1.00182930786979	1.05961606309066	0.255166130397967
2055	DRAXIN_nk	Mst452	outcome	DRAXIN	Wald ratio	1	-0.032529332451402	0.0191545843236115	0.0894600000000009	-0.0700723177256806	0.00501365282287659	0.967994055776276	0.932326393743537	1.005026242211	0.389916224814423
2056	DSE_bin	Mst452	outcome	DSE	Wald ratio	1	-0.00348930602796432	0.0247757791109235	0.888	-0.0520498330853745	0.0450712210294458	0.996516774525954	0.949281560035152	1.04610236174275	0.947028809803155
2057	DSP_bin	Mst452	outcome	DSP	Wald ratio	1	0.00760836450520655	0.00898852407986851	0.3973	-0.0100091426913357	0.0252258717017488	1.00763738165476	0.990040782070509	1.02554673635228	0.718525711763408
2058	DSP_bmem	Mst452	outcome	DSP	Wald ratio	1	-0.00715494680216732	0.00728609882591545	0.3261	-0.0214357005009616	0.00712580689662696	0.992870588891232	0.978792411307528	1.00715125587084	0.667041260315079
[truncated: 6,307 more rows]
