# Supplementary material for: Dynamic genetic regulation of CD4+ T cells in obstructive sleep apnea: integrating context-specific eQTL, Mendelian randomization, single-cell sequencing, and experimental validation
Source: Front Immunol. 2025 Dec 17;16:1691347. doi: 10.3389/fimmu.2025.1691347 (PMC12753881; doi:10.3389/fimmu.2025.1691347)
Supplement: Supplementary file 1 [file Supplementaryfile1.zip › Supplementary files/Supplementary Material 11.csv]

	id.exposure	id.outcome	exposure	outcome	snp_r2.exposure	snp_r2.outcome	correct_causal_direction	steiger_pval
1	10-Mar_cd4nc	Mst452	10-Mar	outcome	0.186070957880781	2.55162271035225e-06	TRUE	2.57981303648489e-10
2	10-Mar_nk	Mst452	10-Mar	outcome	0.162669009535875	2.55162271035225e-06	TRUE	4.75786532484752e-09
3	2-Mar_bin	Mst452	2-Mar	outcome	0.183214555089197	4.78263660847866e-06	TRUE	3.89950089051742e-10
4	2-Mar_bmem	Mst452	2-Mar	outcome	0.195202118395969	4.17928496774136e-06	TRUE	8.3823463361636e-11
5	2-Mar_cd4nc	Mst452	2-Mar	outcome	0.251882720450728	5.16873908876206e-07	TRUE	3.60087892504676e-14
6	2-Mar_cd8et	Mst452	2-Mar	outcome	0.182762244981757	5.16873908876206e-07	TRUE	3.62718434502088e-10
7	2-Sep_bin	Mst452	2-Sep	outcome	0.179981951243474	2.555853971568e-06	TRUE	5.56144355968288e-10
8	2-Sep_bmem	Mst452	2-Sep	outcome	0.136854695964605	1.93016698649175e-06	TRUE	1.04515951714148e-07
9	2-Sep_cd4et	Mst452	2-Sep	outcome	0.255890674204834	1.19721951511779e-06	TRUE	2.12609997618019e-14
10	2-Sep_cd4nc	Mst452	2-Sep	outcome	0.617278829678793	1.69914636182006e-06	TRUE	5.69448939518499e-48
11	2-Sep_cd8et	Mst452	2-Sep	outcome	0.408486134673061	1.93016698649175e-06	TRUE	3.00918161309012e-25
12	2-Sep_cd8nc	Mst452	2-Sep	outcome	0.494121560960119	2.555853971568e-06	TRUE	4.61603873655807e-33
13	2-Sep_cd8s100b	Mst452	2-Sep	outcome	0.159615409512759	2.47362581282896e-06	TRUE	6.89571656063954e-09
14	2-Sep_nk	Mst452	2-Sep	outcome	0.350784141422211	1.93016698649175e-06	TRUE	9.3471112124315e-21
15	A1BG_cd4nc	Mst452	A1BG	outcome	0.426884349382415	2.42478364401412e-06	TRUE	8.63528205644709e-27
16	AAK1_cd4nc	Mst452	AAK1	outcome	0.18300091748372	2.13504961159869e-06	TRUE	3.75771659525822e-10
17	ABCA1_bin	Mst452	ABCA1	outcome	0.150981932652177	1.05867690916042e-06	TRUE	1.88032985030395e-08
18	ABCA7_cd4nc	Mst452	ABCA7	outcome	0.32831511886316	5.66951846886666e-06	TRUE	4.32714491327122e-19
19	ABCC3_monoc	Mst452	ABCC3	outcome	0.246929301222258	1.07633855837271e-07	TRUE	6.92889651891329e-14
20	ABCC3_mononc	Mst452	ABCC3	outcome	0.141198233363121	8.40134925461263e-08	TRUE	5.73764066883947e-08
21	ABCD4_cd4nc	Mst452	ABCD4	outcome	0.182679787242907	1.79625082072225e-06	TRUE	3.87157033457127e-10
22	ABCG2_cd4nc	Mst452	ABCG2	outcome	0.156983280529816	1.70130133005415e-06	TRUE	9.29484434681368e-09
23	ABCG2_cd8nc	Mst452	ABCG2	outcome	0.502765594367881	2.40205618358341e-06	TRUE	5.96890479199959e-34
24	ABHD10_cd4nc	Mst452	ABHD10	outcome	0.164814922921484	3.18245340401233e-06	TRUE	3.71419263189484e-09
25	ABHD16A_bin	Mst452	ABHD16A	outcome	1.02451893693977	1.35962877791051e-05	TRUE	NA
26	ABHD16A_cd4et	Mst452	ABHD16A	outcome	0.252206891384797	6.53873876346803e-07	TRUE	3.47281089960297e-14
27	ABHD16A_cd8nc	Mst452	ABHD16A	outcome	0.224271212797206	7.71015710966761e-06	TRUE	1.98162830834077e-12
28	ABHD16A_cd8s100b	Mst452	ABHD16A	outcome	0.946035225309492	1.31615955183321e-06	TRUE	8.45106737980415e-190
29	ABHD16A_monoc	Mst452	ABHD16A	outcome	1.11765296675679	2.4059390092368e-05	TRUE	NA
30	ABHD16A_mononc	Mst452	ABHD16A	outcome	0.301738846968061	3.96811363921105e-06	TRUE	2.7094330679274e-17
31	ABR_nk	Mst452	ABR	outcome	0.136658988109481	4.50327128247224e-06	TRUE	1.13039992354838e-07
32	ABRACL_cd4et	Mst452	ABRACL	outcome	0.187860718726958	2.28677455139408e-06	TRUE	2.04013912836292e-10
33	ABRACL_cd4nc	Mst452	ABRACL	outcome	0.185615364537141	2.26326700584133e-06	TRUE	2.71058150032349e-10
34	ABRACL_cd8et	Mst452	ABRACL	outcome	0.168194463881112	1.19667866503644e-06	TRUE	2.31197938061193e-09
35	ABRACL_monoc	Mst452	ABRACL	outcome	0.165899560132754	1.35484416333403e-07	TRUE	2.88754640754907e-09
36	ABRACL_mononc	Mst452	ABRACL	outcome	0.156220542830228	1.35484416333403e-07	TRUE	9.45190204761549e-09
37	ABRACL_nk	Mst452	ABRACL	outcome	0.152152592918703	3.28299407420918e-06	TRUE	1.73782448211435e-08
38	ABTB1_monoc	Mst452	ABTB1	outcome	0.260455133603781	1.2052964100486e-05	TRUE	1.43381227661427e-14
39	AC000003.2_dc	Mst452	AC000003.2	outcome	0.182586516113357	8.27850459761279e-07	TRUE	3.77156499540038e-10
40	AC000003.2_monoc	Mst452	AC000003.2	outcome	0.213050111338219	8.27850459761279e-07	TRUE	7.36692298792521e-12
41	AC000003.2_mononc	Mst452	AC000003.2	outcome	0.312702895987757	8.27850459761279e-07	TRUE	4.33785799063652e-18
42	AC000003.2_nk	Mst452	AC000003.2	outcome	0.3918191629348	8.27850459761279e-07	TRUE	6.35608486734591e-24
43	AC000003.2_nkr	Mst452	AC000003.2	outcome	0.223160863099747	9.62888138015228e-08	TRUE	1.8035282897574e-12
44	AC002331.1_cd4nc	Mst452	AC002331.1	outcome	0.219387652517891	3.3598349178443e-06	TRUE	3.4717640932367e-12
45	AC002331.1_cd8nc	Mst452	AC002331.1	outcome	0.168901142034678	6.28585280246867e-07	TRUE	2.06534057713573e-09
46	AC002451.3_mononc	Mst452	AC002451.3	outcome	0.549925875978834	5.20785206727197e-08	TRUE	2.93415997709699e-39
47	AC002467.7_cd4nc	Mst452	AC002467.7	outcome	0.217529076794858	6.41435325384717e-09	TRUE	3.75000116236117e-12
48	AC004854.4_cd8nc	Mst452	AC004854.4	outcome	0.276614607724052	2.00630390345925e-06	TRUE	1.10527593945462e-15
49	AC005037.3_bin	Mst452	AC005037.3	outcome	0.452716798656827	1.16191720434061e-06	TRUE	4.08894242268629e-29
50	AC005037.3_cd4nc	Mst452	AC005037.3	outcome	0.286345107390087	2.00609024852839e-07	TRUE	2.33871352494664e-16
51	AC005037.3_nk	Mst452	AC005037.3	outcome	0.209058191809963	1.06209724539998e-08	TRUE	1.15486304292718e-11
52	AC005082.12_cd4nc	Mst452	AC005082.12	outcome	0.327264851180333	3.80305025595733e-06	TRUE	4.85879795663994e-19
53	AC005082.12_nk	Mst452	AC005082.12	outcome	0.47136265103363	5.06374910142264e-06	TRUE	8.88170730303741e-31
54	AC005253.2_bmem	Mst452	AC005253.2	outcome	0.296194301120171	6.91070235523242e-06	TRUE	6.80937696265888e-17
55	AC005253.2_cd4nc	Mst452	AC005253.2	outcome	0.55541013776199	6.76793536233885e-06	TRUE	1.0090641028469e-39
56	AC005253.2_cd8et	Mst452	AC005253.2	outcome	0.343380754319919	7.42068113822655e-06	TRUE	3.83545971203789e-20
57	AC005253.2_cd8nc	Mst452	AC005253.2	outcome	0.214161037190963	7.64224381022024e-06	TRUE	7.60148170404176e-12
58	AC005253.2_nk	Mst452	AC005253.2	outcome	0.290741219406053	7.65319896355694e-06	TRUE	1.57748075013872e-16
59	AC006129.2_cd4nc	Mst452	AC006129.2	outcome	0.157952497301499	1.30608163375556e-07	TRUE	7.6496535876371e-09
60	AC006369.2_bmem	Mst452	AC006369.2	outcome	0.217950430072279	6.45828254379877e-08	TRUE	3.60559160589267e-12
61	AC006369.2_nkr	Mst452	AC006369.2	outcome	0.405827177223461	7.14572196734573e-08	TRUE	4.24452929046892e-25
62	AC007228.11_cd4nc	Mst452	AC007228.11	outcome	0.146926758072877	1.6739188360903e-07	TRUE	2.91717939145134e-08
63	AC007383.4_cd4nc	Mst452	AC007383.4	outcome	0.244838406959299	7.20313549256789e-07	TRUE	9.79571472032157e-14
64	AC007383.4_cd8et	Mst452	AC007383.4	outcome	0.370856362755597	1.00489049505626e-06	TRUE	2.79221197397454e-22
65	AC007383.4_cd8nc	Mst452	AC007383.4	outcome	0.555570917374914	3.78103110315331e-08	TRUE	6.22056511562582e-40
66	AC007383.4_nk	Mst452	AC007383.4	outcome	0.543272639350078	6.09276398064623e-06	TRUE	2.62284561742214e-38
67	AC008746.12_cd4nc	Mst452	AC008746.12	outcome	0.188733887570282	7.44817152002303e-07	TRUE	1.72241666731428e-10
68	AC009120.10_cd4nc	Mst452	AC009120.10	outcome	0.487927370258828	7.89086435110114e-08	TRUE	1.55726357068189e-32
69	AC009120.10_cd8nc	Mst452	AC009120.10	outcome	0.162266440406758	2.49023984401665e-07	TRUE	4.56421766966474e-09
70	AC009120.10_nk	Mst452	AC009120.10	outcome	0.43140102523783	3.24358346473573e-07	TRUE	3.02679832185242e-27
71	AC009120.4_cd4nc	Mst452	AC009120.4	outcome	0.391536339096792	5.76632247904586e-06	TRUE	8.24689474994322e-24
72	AC009299.3_cd4nc	Mst452	AC009299.3	outcome	0.216272968131801	1.93983921585801e-06	TRUE	5.03505277392865e-12
73	AC009961.3_cd4et	Mst452	AC009961.3	outcome	0.164446098556681	3.57424174270413e-08	TRUE	3.40270538438947e-09
74	AC009961.3_cd4nc	Mst452	AC009961.3	outcome	0.348725904391777	7.97845534924893e-08	TRUE	1.14572459718682e-20
75	AC010642.1_cd4nc	Mst452	AC010642.1	outcome	0.273110018400134	6.97786869186436e-09	TRUE	1.59275849793783e-15
76	AC010642.1_cd8et	Mst452	AC010642.1	outcome	0.224609334462452	6.97786869186436e-09	TRUE	1.45081143306561e-12
77	AC010642.1_cd8nc	Mst452	AC010642.1	outcome	0.144662098259759	6.97786869186436e-09	TRUE	3.73183846292186e-08
78	AC010642.1_nk	Mst452	AC010642.1	outcome	0.204454687360075	6.97786869186436e-09	TRUE	2.10852616910174e-11
79	AC010883.5_cd4nc	Mst452	AC010883.5	outcome	0.223339336301167	6.11794798579227e-05	TRUE	3.67921811175349e-12
80	AC010982.1_cd4nc	Mst452	AC010982.1	outcome	0.143860390832031	1.40898516742947e-07	TRUE	4.20232363374537e-08
81	AC011484.1_cd4nc	Mst452	AC011484.1	outcome	0.650013649919198	5.54115524197746e-07	TRUE	4.72689143122538e-53
82	AC011484.1_cd8nc	Mst452	AC011484.1	outcome	0.187685764128822	4.0881765008265e-07	TRUE	1.92925667019437e-10
83	AC013264.2_cd4et	Mst452	AC013264.2	outcome	0.59396808853738	3.1464165134296e-07	TRUE	8.89193995325856e-45
84	AC013264.2_cd4nc	Mst452	AC013264.2	outcome	0.993506632303903	1.51683773515315e-06	TRUE	0
85	AC013264.2_cd4sox4	Mst452	AC013264.2	outcome	0.198024797857752	6.13855938849443e-06	TRUE	6.06715144777857e-11
86	AC013264.2_cd8et	Mst452	AC013264.2	outcome	0.425986949553746	2.83238443046978e-07	TRUE	8.86003835885863e-27
87	AC013264.2_cd8nc	Mst452	AC013264.2	outcome	0.73532964360168	3.1464165134296e-07	TRUE	1.24147445991701e-69
88	AC013264.2_cd8s100b	Mst452	AC013264.2	outcome	0.38708423455136	2.83238443046978e-07	TRUE	1.43402559528166e-23
89	AC016757.3_cd4et	Mst452	AC016757.3	outcome	0.434045492053516	3.85073333688151e-06	TRUE	2.19198589251764e-27
90	AC016757.3_cd4nc	Mst452	AC016757.3	outcome	0.566706093787333	1.72247080510189e-05	TRUE	5.70631609740034e-41
91	AC016757.3_cd8et	Mst452	AC016757.3	outcome	0.260718211438449	4.5855607510517e-06	TRUE	1.19679118606273e-14
92	AC016757.3_cd8nc	Mst452	AC016757.3	outcome	0.211109918411231	1.64231591358686e-05	TRUE	1.28419584396418e-11
93	AC016757.3_monoc	Mst452	AC016757.3	outcome	0.508009921337266	3.56029810951652e-06	TRUE	1.79514336903136e-34
94	AC016757.3_nk	Mst452	AC016757.3	outcome	0.30625175346744	6.53146349878701e-06	TRUE	1.44427773898046e-17
95	AC016831.7_nkr	Mst452	AC016831.7	outcome	0.448690797582157	1.60115256395884e-06	TRUE	9.78921608708266e-29
96	AC018816.3_cd4nc	Mst452	AC018816.3	outcome	0.389283480944928	2.5428509357736e-07	TRUE	9.56178202015189e-24
97	AC018816.3_cd8et	Mst452	AC018816.3	outcome	0.15311630545822	1.05464319706326e-07	TRUE	1.37312533165223e-08
98	AC018816.3_cd8nc	Mst452	AC018816.3	outcome	0.148658231819781	2.5428509357736e-07	TRUE	2.38660270557471e-08
99	AC020571.3_cd8et	Mst452	AC020571.3	outcome	0.144942394910415	1.28598385288206e-08	TRUE	3.61693584310019e-08
100	AC021860.1_bmem	Mst452	AC021860.1	outcome	0.182543290855157	6.43259590738629e-07	TRUE	3.75631353137068e-10
101	AC021860.1_cd4et	Mst452	AC021860.1	outcome	0.185448049703502	6.77983246956739e-07	TRUE	2.60599652574164e-10
102	AC021860.1_cd4nc	Mst452	AC021860.1	outcome	0.485138091676731	2.41839725511864e-07	TRUE	3.05304186685977e-32
103	AC021860.1_cd8et	Mst452	AC021860.1	outcome	0.228243297437039	3.49391295609519e-07	TRUE	9.33433906969835e-13
104	AC021860.1_cd8nc	Mst452	AC021860.1	outcome	0.245976701320245	8.97041526504808e-07	TRUE	8.44446237887648e-14
105	AC021860.1_nk	Mst452	AC021860.1	outcome	0.272270565074272	8.15039033804907e-07	TRUE	1.9721808578592e-15
106	AC021860.1_nkr	Mst452	AC021860.1	outcome	0.143382696693612	2.01503582822627e-07	TRUE	4.47489982318025e-08
107	AC022182.3_cd4nc	Mst452	AC022182.3	outcome	0.138453902887946	1.2399708605613e-05	TRUE	1.01656052349918e-07
108	AC022498.1_cd4nc	Mst452	AC022498.1	outcome	0.315710995393644	1.6763063843726e-06	TRUE	2.83035526036839e-18
109	AC022498.1_cd8et	Mst452	AC022498.1	outcome	0.18512677791986	8.51762516112657e-07	TRUE	2.73842456896585e-10
110	AC022498.1_cd8nc	Mst452	AC022498.1	outcome	0.25893977136012	1.09618318461894e-06	TRUE	1.37104007321313e-14
111	AC022498.1_nk	Mst452	AC022498.1	outcome	0.223530760223153	1.09618318461894e-06	TRUE	1.84546539517935e-12
112	AC023590.1_bin	Mst452	AC023590.1	outcome	0.283478412587356	1.47029501168162e-07	TRUE	3.56259297001962e-16
113	AC023590.1_bmem	Mst452	AC023590.1	outcome	0.312599697371235	2.08008351785087e-07	TRUE	4.17369702583949e-18
114	AC023590.1_cd4et	Mst452	AC023590.1	outcome	0.203438597087254	1.44171073440884e-07	TRUE	2.47554176077894e-11
115	AC023590.1_cd4nc	Mst452	AC023590.1	outcome	0.447657500255044	1.47029501168162e-07	TRUE	1.06000424172595e-28
116	AC023590.1_cd8et	Mst452	AC023590.1	outcome	0.243210874714106	1.29474527120831e-07	TRUE	1.16770178684473e-13
117	AC023590.1_cd8nc	Mst452	AC023590.1	outcome	0.216396078802731	1.29474527120831e-07	TRUE	4.48138896396607e-12
118	AC023590.1_nk	Mst452	AC023590.1	outcome	0.253903716587162	1.44171073440884e-07	TRUE	2.61083662174152e-14
119	AC024592.12_cd8nc	Mst452	AC024592.12	outcome	0.241723339461726	3.29565170568932e-06	TRUE	1.66850269039705e-13
120	AC062017.1_cd4nc	Mst452	AC062017.1	outcome	0.195979488417544	1.23608386222629e-07	TRUE	6.49589286142915e-11
121	AC062017.1_cd8nc	Mst452	AC062017.1	outcome	0.162469169358205	1.1119672113234e-06	TRUE	4.66164453788188e-09
122	AC064834.2_cd4nc	Mst452	AC064834.2	outcome	0.450682513424357	1.12172390482956e-06	TRUE	6.25196264395455e-29
123	AC064834.2_cd8nc	Mst452	AC064834.2	outcome	0.195243757140994	6.53624433835128e-06	TRUE	8.73663237367414e-11
124	AC068282.3_cd4nc	Mst452	AC068282.3	outcome	0.343137467227981	3.54518242163544e-08	TRUE	2.88674863113991e-20
125	AC068620.1_cd4nc	Mst452	AC068620.1	outcome	0.179890347440343	6.49614826795269e-07	TRUE	5.24914738265403e-10
126	AC069277.2_nk	Mst452	AC069277.2	outcome	0.51888329584875	1.01156333444409e-06	TRUE	1.07369931904019e-35
127	AC073115.7_cd4nc	Mst452	AC073115.7	outcome	0.200285169818635	1.8442990365768e-06	TRUE	4.08593871768665e-11
128	AC074289.1_cd4nc	Mst452	AC074289.1	outcome	0.276073634102437	1.18692946322039e-05	TRUE	1.50045426672853e-15
129	AC079767.4_bin	Mst452	AC079767.4	outcome	0.339735294961771	1.13180531458729e-05	TRUE	7.60500313569462e-20
130	AC079767.4_bmem	Mst452	AC079767.4	outcome	0.271194289539009	2.43606044607881e-06	TRUE	2.48139451041188e-15
131	AC084018.1_cd4nc	Mst452	AC084018.1	outcome	0.143883669407352	3.38011331117986e-06	TRUE	4.69440242472443e-08
132	AC084018.1_cd8nc	Mst452	AC084018.1	outcome	0.157427495879912	2.65635018346155e-06	TRUE	9.04223653166574e-09
133	AC090186.1_cd4nc	Mst452	AC090186.1	outcome	0.553338608402714	7.69975214132513e-06	TRUE	1.83810586518407e-39
134	AC090186.1_cd8et	Mst452	AC090186.1	outcome	0.192225750953574	4.29874601228119e-06	TRUE	1.23038964565609e-10
135	AC090186.1_cd8nc	Mst452	AC090186.1	outcome	0.237425217778351	4.29874601228119e-06	TRUE	3.0977783867878e-13
136	AC090186.1_cd8s100b	Mst452	AC090186.1	outcome	0.147964364150909	9.32872149777169e-08	TRUE	2.55407496566533e-08
137	AC090186.1_nk	Mst452	AC090186.1	outcome	0.266405658622919	3.85245091988446e-06	TRUE	5.18999362411702e-15
138	AC091729.9_cd4nc	Mst452	AC091729.9	outcome	0.277870036859618	1.37405313150225e-05	TRUE	1.18735628905795e-15
139	AC091729.9_cd8et	Mst452	AC091729.9	outcome	0.136001888102103	1.25118208872807e-05	TRUE	1.35833887111057e-07
140	AC091729.9_cd8nc	Mst452	AC091729.9	outcome	0.212024103449503	1.37405313150225e-05	TRUE	1.10218836796654e-11
141	AC091729.9_nk	Mst452	AC091729.9	outcome	0.174401456544707	1.17756545066961e-05	TRUE	1.30760325142926e-09
142	AC091814.2_monoc	Mst452	AC091814.2	outcome	0.205055572798831	3.2648141667282e-06	TRUE	2.29208107377502e-11
143	AC092301.3_cd8nc	Mst452	AC092301.3	outcome	0.340308785012526	9.79861932418262e-06	TRUE	6.71649213594437e-20
144	AC093157.1_cd4nc	Mst452	AC093157.1	outcome	0.174976384040309	3.35695017561693e-06	TRUE	1.06136667064619e-09
145	AC093157.1_nk	Mst452	AC093157.1	outcome	0.195509622611907	1.64254153621711e-06	TRUE	7.51510185297056e-11
146	AC093375.1_cd4nc	Mst452	AC093375.1	outcome	0.501884289785149	5.07409358835753e-07	TRUE	6.39648979744958e-34
147	AC093901.1_cd4nc	Mst452	AC093901.1	outcome	0.14524396857141	2.54634396414578e-06	TRUE	3.91613065582623e-08
148	AC096772.6_bin	Mst452	AC096772.6	outcome	0.389113343580808	2.72002576667186e-06	TRUE	1.15693689845716e-23
149	AC097713.4_cd4et	Mst452	AC097713.4	outcome	0.161063035682313	5.29867890113356e-07	TRUE	5.39046624699598e-09
150	AC097713.4_cd4nc	Mst452	AC097713.4	outcome	0.386556178499766	9.90227103566627e-07	TRUE	1.68336510766933e-23
151	AC097724.3_cd4nc	Mst452	AC097724.3	outcome	0.13875507501364	4.12223835400346e-06	TRUE	8.76215112868159e-08
152	AC100830.3_nk	Mst452	AC100830.3	outcome	0.215831544207722	6.11734564418154e-06	TRUE	5.92640115067489e-12
153	AC104653.1_bin	Mst452	AC104653.1	outcome	0.210987053877794	1.16191720434061e-06	TRUE	9.83039420491381e-12
154	AC104653.1_bmem	Mst452	AC104653.1	outcome	0.265993838742378	1.83505951541518e-06	TRUE	5.15369766148548e-15
155	AC104653.1_cd4et	Mst452	AC104653.1	outcome	0.420178441839005	6.83824148062557e-07	TRUE	2.90389616081584e-26
156	AC104653.1_cd4nc	Mst452	AC104653.1	outcome	0.629797812945548	1.18107424064264e-06	TRUE	7.59146493442349e-50
157	AC104653.1_cd8et	Mst452	AC104653.1	outcome	0.34716886092044	6.83824148062557e-07	TRUE	1.59714714727191e-20
158	AC104653.1_cd8nc	Mst452	AC104653.1	outcome	0.298365794253879	1.0571964365428e-06	TRUE	4.05689833991219e-17
159	AC104653.1_nk	Mst452	AC104653.1	outcome	0.422741980977319	1.15927508395942e-06	TRUE	1.82240789571198e-26
160	AC107622.1_cd4nc	Mst452	AC107622.1	outcome	0.174165458995946	2.84409453453951e-06	TRUE	1.15953492751906e-09
161	AC116614.1_cd4nc	Mst452	AC116614.1	outcome	0.168998663630915	3.30222121757066e-07	TRUE	2.00324331391776e-09
162	AC131056.3_cd8et	Mst452	AC131056.3	outcome	0.22503405333304	1.70994490354094e-06	TRUE	1.54679287836354e-12
163	AC131056.3_nk	Mst452	AC131056.3	outcome	0.145330091564769	2.30670790540379e-06	TRUE	3.85285324438871e-08
164	AC132186.1_nk	Mst452	AC132186.1	outcome	0.406279256572365	5.59027900329801e-07	TRUE	4.17391278565273e-25
165	AC137932.1_cd4et	Mst452	AC137932.1	outcome	0.158223346046307	1.56399005059065e-06	TRUE	7.95823165337112e-09
166	AC137932.1_cd4nc	Mst452	AC137932.1	outcome	0.445380497502071	3.95900290171146e-06	TRUE	2.17623684732439e-28
167	AC144652.1_cd4nc	Mst452	AC144652.1	outcome	0.157224205440799	4.99252708902062e-07	TRUE	8.59822313257822e-09
168	AC144652.1_cd8nc	Mst452	AC144652.1	outcome	0.165080426737115	4.05889222405091e-07	TRUE	3.26699097396104e-09
169	ACAA2_cd4nc	Mst452	ACAA2	outcome	0.186891649370002	3.81878047022622e-07	TRUE	2.13021723412075e-10
170	ACAA2_nk	Mst452	ACAA2	outcome	0.256973973571358	4.33797760490372e-07	TRUE	1.73991246737108e-14
171	ACAP1_bin	Mst452	ACAP1	outcome	0.168108690056283	1.53214981637776e-06	TRUE	2.36511062906824e-09
172	ACAP1_cd4nc	Mst452	ACAP1	outcome	0.186518040477137	1.53214981637776e-06	TRUE	2.36080426471394e-10
173	ACAP1_nk	Mst452	ACAP1	outcome	0.142617489073387	1.53214981637776e-06	TRUE	5.21162392740012e-08
174	ACAT1_bin	Mst452	ACAT1	outcome	0.149260811995681	7.68294710617403e-06	TRUE	2.6549561161397e-08
175	ACAT1_cd4et	Mst452	ACAT1	outcome	0.165920578727198	1.11867419683636e-05	TRUE	3.69319724913167e-09
176	ACAT1_cd4nc	Mst452	ACAT1	outcome	0.417121020262462	8.6369793513123e-06	TRUE	7.17330312831945e-26
177	ACAT1_cd8et	Mst452	ACAT1	outcome	0.184575929252333	1.10804077847223e-05	TRUE	3.63286055881825e-10
178	ACAT1_cd8nc	Mst452	ACAT1	outcome	0.216908058915279	5.85311840707305e-06	TRUE	5.11145985221152e-12
179	ACAT1_nk	Mst452	ACAT1	outcome	0.242653914717224	1.10804077847223e-05	TRUE	1.71485138934483e-13
180	ACAT2_cd4nc	Mst452	ACAT2	outcome	0.398511757077561	8.97041526504809e-07	TRUE	1.8506478539103e-24
181	ACAT2_cd8nc	Mst452	ACAT2	outcome	0.172137279627077	6.26871912059854e-06	TRUE	1.5995336137406e-09
182	ACBD3_cd4nc	Mst452	ACBD3	outcome	0.203233785767599	5.91830329825248e-07	TRUE	2.63701219190537e-11
183	ACCS_bin	Mst452	ACCS	outcome	0.202970873948693	1.23388190915488e-06	TRUE	2.81741799085288e-11
184	ACCS_bmem	Mst452	ACCS	outcome	0.15038587179572	1.23388190915488e-06	TRUE	2.03363386894554e-08
185	ACCS_cd4et	Mst452	ACCS	outcome	0.141125007863459	1.23388190915488e-06	TRUE	6.16503490219218e-08
186	ACCS_cd4nc	Mst452	ACCS	outcome	0.528544024051396	1.23388190915488e-06	TRUE	9.57102121714861e-37
187	ACCS_cd8et	Mst452	ACCS	outcome	0.337531845809641	1.23388190915488e-06	TRUE	8.21549373024705e-20
188	ACCS_cd8nc	Mst452	ACCS	outcome	0.281863943543431	1.23388190915488e-06	TRUE	4.91885527112151e-16
189	ACCS_nk	Mst452	ACCS	outcome	0.18980536848762	1.23388190915488e-06	TRUE	1.53636480922169e-10
190	ACER3_cd4nc	Mst452	ACER3	outcome	0.164794178696642	1.96503222719886e-06	TRUE	3.60701316627329e-09
191	ACOT13_cd4nc	Mst452	ACOT13	outcome	0.143560842367025	8.4247834390402e-07	TRUE	4.54287931361763e-08
192	ACOT4_cd8et	Mst452	ACOT4	outcome	0.169249045333452	3.9449661456305e-06	TRUE	2.18824970277387e-09
193	ACOT4_cd8nc	Mst452	ACOT4	outcome	0.184032724898141	8.45505291019322e-06	TRUE	3.74832050082896e-10
194	ACOT4_nk	Mst452	ACOT4	outcome	0.213862639020007	5.13875489426503e-06	TRUE	7.53805354304584e-12
195	ACP1_cd4nc	Mst452	ACP1	outcome	0.165116557701801	4.05412755145921e-05	TRUE	5.23391580722952e-09
196	ACP5_cd4nc	Mst452	ACP5	outcome	0.39694909713854	1.50538075850362e-06	TRUE	2.57526227050686e-24
197	ACP5_cd8et	Mst452	ACP5	outcome	0.183216345304326	1.58724388501104e-05	TRUE	4.56615147259152e-10
198	ACP5_monoc	Mst452	ACP5	outcome	0.219953406047204	1.30682015183566e-05	TRUE	3.83025064041989e-12
199	ACP5_mononc	Mst452	ACP5	outcome	0.436910193218689	9.03642641465376e-07	TRUE	1.05426844309108e-27
200	ACPL2_cd4nc	Mst452	ACPL2	outcome	0.330013728342975	4.29674887290748e-06	TRUE	3.16425261070818e-19
201	ACSM1_cd4nc	Mst452	ACSM1	outcome	0.167665284734413	4.88725544631067e-06	TRUE	2.71104815804318e-09
202	ACTA2_cd4nc	Mst452	ACTA2	outcome	0.220817242904749	8.18744559208977e-07	TRUE	2.61915245478531e-12
203	ACTA2_cd8et	Mst452	ACTA2	outcome	0.400237708132069	5.78569241209775e-07	TRUE	1.30552263916946e-24
204	ACTA2_cd8nc	Mst452	ACTA2	outcome	0.147190995867858	5.78569241209775e-07	TRUE	2.90518778560532e-08
205	ACTA2_monoc	Mst452	ACTA2	outcome	0.209729271628705	4.12412240183258e-06	TRUE	1.27014123229473e-11
206	ACTA2_mononc	Mst452	ACTA2	outcome	0.36136861357585	5.92164271354231e-07	TRUE	1.41425901716965e-21
207	ACTA2_nk	Mst452	ACTA2	outcome	0.339612896958308	5.78569241209775e-07	TRUE	5.57481252936759e-20
208	ACTG1_bin	Mst452	ACTG1	outcome	0.137832595217325	1.80758858530827e-06	TRUE	9.27778405741743e-08
209	ACTG1_cd4et	Mst452	ACTG1	outcome	0.223106996398501	1.95036762875824e-06	TRUE	2.02212837957259e-12
210	ACTG1_cd4nc	Mst452	ACTG1	outcome	0.318969182142248	1.95036762875824e-06	TRUE	1.7109291706571e-18
211	ACTG1_cd8nc	Mst452	ACTG1	outcome	0.173228729807363	1.95036762875824e-06	TRUE	1.27090396873335e-09
212	ACTN4_nk	Mst452	ACTN4	outcome	0.147969883584021	1.3839815128553e-05	TRUE	3.33783482848583e-08
213	ACTR2_cd4nc	Mst452	ACTR2	outcome	0.17445318004248	4.68411188682371e-08	TRUE	9.85863541363267e-10
214	ACVR1B_cd4nc	Mst452	ACVR1B	outcome	0.18832951842069	3.98603425088824e-08	TRUE	1.70861935201117e-10
215	ACY1_cd4nc	Mst452	ACY1	outcome	0.158717711591628	4.39619344693173e-06	TRUE	8.02879535591706e-09
216	ACY3_cd4nc	Mst452	ACY3	outcome	0.167850314743014	5.12879581340516e-08	TRUE	2.24229526793048e-09
217	ACYP2_bin	Mst452	ACYP2	outcome	0.359963148681543	2.62862364846543e-08	TRUE	1.66288565151602e-21
218	ACYP2_bmem	Mst452	ACYP2	outcome	0.198686686286257	1.55265083881411e-06	TRUE	4.97300321011904e-11
219	ACYP2_cd8et	Mst452	ACYP2	outcome	0.515578664029078	9.81915647951207e-10	TRUE	2.05977600668275e-35
220	ACYP2_nk	Mst452	ACYP2	outcome	0.575716187211305	3.87278950584965e-10	TRUE	1.96022844101722e-42
221	ADA_cd4nc	Mst452	ADA	outcome	0.289859587367687	1.3266849012564e-06	TRUE	1.49584422801366e-16
222	ADA_cd8nc	Mst452	ADA	outcome	0.153262194916962	8.88728174254226e-07	TRUE	1.41769298192862e-08
223	ADAL_cd4nc	Mst452	ADAL	outcome	0.171742871670529	1.08879792169491e-05	TRUE	1.79706484114618e-09
224	ADAM10_cd4nc	Mst452	ADAM10	outcome	0.33538858889017	1.86244238162807e-05	TRUE	1.74868114491882e-19
225	ADAM10_cd8et	Mst452	ADAM10	outcome	0.256277596434571	1.86244238162807e-05	TRUE	2.83699319584983e-14
226	ADAM10_cd8nc	Mst452	ADAM10	outcome	0.141960816307172	1.86244238162807e-05	TRUE	7.13719305034776e-08
227	ADAM10_nk	Mst452	ADAM10	outcome	0.278068339201579	1.86244238162807e-05	TRUE	1.23445247124503e-15
228	ADAM17_cd4nc	Mst452	ADAM17	outcome	0.296964107176529	2.57963166659911e-07	TRUE	4.72864949161244e-17
229	ADAM19_bin	Mst452	ADAM19	outcome	0.146252036268774	2.36136738793614e-07	TRUE	3.1824857571916e-08
230	ADAMTS1_cd8et	Mst452	ADAMTS1	outcome	0.199083694803395	4.28018572468717e-07	TRUE	4.47254699324558e-11
231	ADAMTS6_bmem	Mst452	ADAMTS6	outcome	0.147544820460996	2.74390003022717e-06	TRUE	2.98741687618818e-08
232	ADAMTS6_cd4et	Mst452	ADAMTS6	outcome	0.144689445340603	1.00733470569696e-05	TRUE	4.72938258278273e-08
233	ADAMTS6_cd4nc	Mst452	ADAMTS6	outcome	0.57325693824011	1.01460837467166e-05	TRUE	7.27804926218063e-42
234	ADAMTS6_cd8nc	Mst452	ADAMTS6	outcome	0.290734811303135	1.01266932735274e-05	TRUE	1.65632723373528e-16
235	ADAP1_cd4nc	Mst452	ADAP1	outcome	0.164060119283881	4.49779124084076e-10	TRUE	3.51871963497828e-09
236	ADARB2_cd4nc	Mst452	ADARB2	outcome	0.380399558129904	5.1258637814131e-07	TRUE	4.92560336971218e-23
237	ADARB2_nk	Mst452	ADARB2	outcome	0.510557613944123	6.29973556831283e-07	TRUE	8.03780380585576e-35
238	ADAT1_cd4nc	Mst452	ADAT1	outcome	0.181393221548573	8.05083131926675e-06	TRUE	5.19142391417597e-10
239	ADCK1_cd4nc	Mst452	ADCK1	outcome	0.19758889240561	7.82572000138911e-06	TRUE	6.60860390479344e-11
240	ADCY3_cd4nc	Mst452	ADCY3	outcome	0.166702991953507	1.5733590160182e-05	TRUE	3.53402947638754e-09
241	ADCY7_cd4nc	Mst452	ADCY7	outcome	0.260582606454385	8.55580637714739e-07	TRUE	1.07014354042992e-14
242	ADCY7_cd8et	Mst452	ADCY7	outcome	0.220347130786717	8.8480893143674e-07	TRUE	2.79906310131638e-12
243	ADCY7_nk	Mst452	ADCY7	outcome	0.223660497743847	1.02211341172067e-06	TRUE	1.8071142002893e-12
244	ADCY9_cd8et	Mst452	ADCY9	outcome	0.266837577018589	5.58496335431333e-08	TRUE	4.03657630761771e-15
245	ADCY9_nk	Mst452	ADCY9	outcome	0.337403148049828	5.47207778573381e-06	TRUE	9.80269789321558e-20
246	ADHFE1_cd4nc	Mst452	ADHFE1	outcome	0.185613256367559	4.15443056964238e-06	TRUE	2.84295726375768e-10
247	ADHFE1_nk	Mst452	ADHFE1	outcome	0.22353031536857	4.15443056964238e-06	TRUE	2.03512449021402e-12
248	ADI1_cd4nc	Mst452	ADI1	outcome	0.241172927382286	6.48552846365564e-07	TRUE	1.62238036185778e-13
249	ADIRF_cd4nc	Mst452	ADIRF	outcome	0.284304245331259	1.78198015520137e-06	TRUE	3.51002588525521e-16
250	ADIRF_cd8nc	Mst452	ADIRF	outcome	0.171174184406275	3.10528680697836e-07	TRUE	1.52721145482975e-09
251	ADK_monoc	Mst452	ADK	outcome	0.33569120081575	1.74438784882508e-07	TRUE	1.01846175341936e-19
252	ADK_mononc	Mst452	ADK	outcome	0.360969287590303	1.74438784882508e-07	TRUE	1.44613987742701e-21
253	ADPGK_cd4nc	Mst452	ADPGK	outcome	0.261773343484504	2.04923198623615e-06	TRUE	9.5324894636346e-15
254	ADPRM_cd4nc	Mst452	ADPRM	outcome	0.379623534043691	4.22285220367343e-07	TRUE	5.61019215688537e-23
255	ADPRM_cd8nc	Mst452	ADPRM	outcome	0.206815973980069	1.19451711495901e-06	TRUE	1.70271708699687e-11
256	ADRB1_cd8et	Mst452	ADRB1	outcome	0.254491959195696	2.44312218732855e-06	TRUE	2.7246794768057e-14
257	ADRB1_nk	Mst452	ADRB1	outcome	0.284872812736717	2.44312218732855e-06	TRUE	3.30962848854167e-16
258	ADTRP_cd4nc	Mst452	ADTRP	outcome	0.251419227148003	9.48518277486087e-07	TRUE	3.94897272640002e-14
259	ADTRP_cd8nc	Mst452	ADTRP	outcome	0.15818104180487	1.05374785688512e-06	TRUE	7.85446594003466e-09
260	AE000662.92_cd4nc	Mst452	AE000662.92	outcome	0.352554773091123	9.68287216802789e-07	TRUE	6.57140732554629e-21
261	AE000662.92_cd8nc	Mst452	AE000662.92	outcome	0.136282406407477	1.22780476077229e-06	TRUE	1.0948602500022e-07
262	AEBP2_cd4nc	Mst452	AEBP2	outcome	0.149890999200583	4.05889222405092e-07	TRUE	2.07896170211584e-08
263	AFAP1_cd4nc	Mst452	AFAP1	outcome	0.696292092294837	1.88399659112846e-06	TRUE	3.09310964038403e-61
264	AFAP1_cd8nc	Mst452	AFAP1	outcome	0.206839793606376	6.92277357881599e-07	TRUE	1.65608179503168e-11
265	AFAP1_monoc	Mst452	AFAP1	outcome	0.562728707642973	7.47142102453104e-07	TRUE	9.56775764073761e-41
266	AFMID_mononc	Mst452	AFMID	outcome	0.163995527978901	3.50967837541909e-09	TRUE	3.5580760606032e-09
267	AGA_cd4et	Mst452	AGA	outcome	0.139993482963569	6.49260709821642e-07	TRUE	6.89038826165725e-08
268	AGA_cd4nc	Mst452	AGA	outcome	0.412177516161703	1.36757398603242e-06	TRUE	1.43903562200009e-25
269	AGA_cd8et	Mst452	AGA	outcome	0.197232798388179	1.36757398603242e-06	TRUE	5.95769199260681e-11
270	AGA_cd8nc	Mst452	AGA	outcome	0.175834253396663	6.49260709821642e-07	TRUE	8.72864101020838e-10
271	AGA_nk	Mst452	AGA	outcome	0.175007417859654	1.36757398603242e-06	TRUE	9.98656596431528e-10
272	AGAP1_cd4nc	Mst452	AGAP1	outcome	0.181623760840037	1.60730393242149e-06	TRUE	4.3946715613667e-10
273	AGAP4_cd8nc	Mst452	AGAP4	outcome	0.556273700640428	4.14442702633938e-07	TRUE	5.56197731016328e-40
274	AGER_cd8s100b	Mst452	AGER	outcome	0.177884309242153	4.2472459148849e-06	TRUE	7.53031556852803e-10
275	AGER_dc	Mst452	AGER	outcome	0.961460994537869	9.09589381644086e-06	TRUE	6.3395876962822e-221
276	AGER_mononc	Mst452	AGER	outcome	0.328130278830127	1.36338096552876e-06	TRUE	3.83402845094324e-19
277	AGPAT1_cd4sox4	Mst452	AGPAT1	outcome	0.280851041065773	1.54228760459012e-07	TRUE	5.27052453066046e-16
278	AGPAT2_nk	Mst452	AGPAT2	outcome	0.306325873359242	2.15993711670085e-06	TRUE	1.25477332173362e-17
279	AGTRAP_cd4nc	Mst452	AGTRAP	outcome	0.179701869814371	1.51247796549519e-08	TRUE	5.06322073206318e-10
280	AGTRAP_cd8et	Mst452	AGTRAP	outcome	0.262234199758815	8.29097465044488e-07	TRUE	8.43375697713044e-15
281	AGTRAP_cd8nc	Mst452	AGTRAP	outcome	0.149426716898401	1.39112332293032e-06	TRUE	2.2950845252208e-08
282	AGTRAP_nk	Mst452	AGTRAP	outcome	0.328632553924522	1.27934662344657e-06	TRUE	3.51890045343456e-19
283	AHI1_bin	Mst452	AHI1	outcome	0.500428128027392	1.2624435659744e-07	TRUE	8.51521003006815e-34
284	AHI1_bmem	Mst452	AHI1	outcome	0.321462344012863	4.15788676602746e-07	TRUE	1.04910433285464e-18
285	AHI1_cd4et	Mst452	AHI1	outcome	0.368504685403447	4.15788676602746e-07	TRUE	4.02117405449186e-22
286	AHI1_cd4nc	Mst452	AHI1	outcome	0.654887709178242	4.15788676602746e-07	TRUE	7.31911790594315e-54
287	AHI1_cd8et	Mst452	AHI1	outcome	0.512051201227146	4.15788676602746e-07	TRUE	5.44324129364604e-35
288	AHI1_cd8nc	Mst452	AHI1	outcome	0.455522179797949	4.15788676602746e-07	TRUE	2.11237516129088e-29
289	AHI1_cd8s100b	Mst452	AHI1	outcome	0.17120305280465	4.15788676602746e-07	TRUE	1.53313982059961e-09
290	AHI1_mononc	Mst452	AHI1	outcome	0.147773920150062	2.41300425310233e-06	TRUE	2.88301298198457e-08
291	AHI1_nk	Mst452	AHI1	outcome	0.468393524427856	4.15788676602746e-07	TRUE	1.31902212204547e-30
292	AHNAK_nk	Mst452	AHNAK	outcome	0.136863397783583	4.88001062160006e-06	TRUE	1.11070980272466e-07
293	AHSA2_cd4nc	Mst452	AHSA2	outcome	0.172732115293	1.7708367289684e-05	TRUE	1.71779778810333e-09
294	AHSA2_cd8nc	Mst452	AHSA2	outcome	0.138015934823642	7.02543336310287e-06	TRUE	1.00226353554994e-07
295	AIF1_cd4et	Mst452	AIF1	outcome	0.231752302564299	1.97994656229452e-05	TRUE	8.5366811929032e-13
296	AIF1_cd4nc	Mst452	AIF1	outcome	0.768597471750208	3.29200253618742e-05	TRUE	1.76896794164184e-77
297	AIF1_cd8et	Mst452	AIF1	outcome	0.239554387903471	7.67493240676716e-07	TRUE	2.04410045813513e-13
298	AIF1_cd8nc	Mst452	AIF1	outcome	0.557397191485666	1.30017133092924e-06	TRUE	4.46335729372239e-40
299	AIF1_plasma	Mst452	AIF1	outcome	0.336273760208734	9.76829887967338e-06	TRUE	1.30277427188848e-19
300	AIG1_cd4nc	Mst452	AIG1	outcome	0.135388356654184	4.63101365328637e-07	TRUE	1.17838902140111e-07
301	AIM1_cd4nc	Mst452	AIM1	outcome	0.18411692493704	8.0063627731376e-06	TRUE	3.68326821488066e-10
302	AK1_cd4nc	Mst452	AK1	outcome	0.308803597878519	1.23822964580723e-05	TRUE	1.09058228930646e-17
303	AK3_cd4nc	Mst452	AK3	outcome	0.14266270196148	1.1299891634072e-06	TRUE	5.11410138237493e-08
304	AK5_cd8et	Mst452	AK5	outcome	0.426014841385351	3.88354254302864e-06	TRUE	1.09076172320397e-26
305	AK5_nk	Mst452	AK5	outcome	1.12703598335829	5.97472366869251e-06	TRUE	NA
306	AKAP10_cd4nc	Mst452	AKAP10	outcome	0.189920074148373	5.30179683761087e-07	TRUE	1.46273165529184e-10
307	AKAP10_cd8nc	Mst452	AKAP10	outcome	0.139798127231682	4.23352988516725e-06	TRUE	7.75976058564645e-08
308	AKAP12_cd4nc	Mst452	AKAP12	outcome	0.248302737950042	7.18799909467226e-07	TRUE	6.03695187374588e-14
309	AKAP12_cd8nc	Mst452	AKAP12	outcome	0.383225586369338	1.01816591763672e-07	TRUE	2.80354463357252e-23
310	AKAP13_bin	Mst452	AKAP13	outcome	0.219172894015336	3.83532074012528e-06	TRUE	3.61655603454389e-12
311	AKAP13_bmem	Mst452	AKAP13	outcome	0.166690584943728	2.54081615413816e-07	TRUE	2.64905617696883e-09
312	AKAP13_cd8et	Mst452	AKAP13	outcome	0.209123879536729	1.36918038954502e-05	TRUE	1.61075002472184e-11
313	AKAP5_cd8s100b	Mst452	AKAP5	outcome	0.348511898296017	9.84519735313511e-06	TRUE	1.71791167957482e-20
314	AKAP7_bin	Mst452	AKAP7	outcome	0.177483442113703	1.02983576974219e-06	TRUE	7.23076910231939e-10
315	AKAP7_cd4sox4	Mst452	AKAP7	outcome	0.174587911857509	8.42434832718712e-06	TRUE	1.22110102891343e-09
316	AKAP8_cd4nc	Mst452	AKAP8	outcome	0.261990982240737	1.27334570534156e-05	TRUE	1.16392960630503e-14
317	AKAP8_cd8nc	Mst452	AKAP8	outcome	0.190624581044365	1.27334570534156e-05	TRUE	1.72654790967804e-10
318	AKAP8_nk	Mst452	AKAP8	outcome	0.160862303284493	1.06451744764815e-05	TRUE	6.80332465987026e-09
319	AKIP1_cd4nc	Mst452	AKIP1	outcome	0.340811675468986	1.23277526536018e-06	TRUE	4.77984857993164e-20
320	AKIP1_cd8et	Mst452	AKIP1	outcome	0.147674903147596	1.28619067307984e-06	TRUE	2.82286843300852e-08
321	AKIRIN1_cd4nc	Mst452	AKIRIN1	outcome	0.278135258504165	4.30974147575314e-05	TRUE	1.57065553251736e-15
322	AKIRIN1_cd8et	Mst452	AKIRIN1	outcome	0.140457118358797	4.29117131222205e-05	TRUE	1.00986985368945e-07
323	AKIRIN1_cd8nc	Mst452	AKIRIN1	outcome	0.170411801934498	4.30974147575314e-05	TRUE	2.78826500335034e-09
324	AKR1C2_cd4nc	Mst452	AKR1C2	outcome	0.254841698334702	7.56916500963927e-06	TRUE	2.94239586573132e-14
325	AKR1C3_cd4nc	Mst452	AKR1C3	outcome	0.335209633742925	5.8336334389737e-06	TRUE	1.41787877357269e-19
326	AKR1C3_cd8et	Mst452	AKR1C3	outcome	0.185400526872554	7.34420521380292e-08	TRUE	2.49598307876943e-10
327	AKR1C3_nk	Mst452	AKR1C3	outcome	0.258286680555325	7.01170092634283e-07	TRUE	1.47128251825477e-14
328	AL359091.2_nk	Mst452	AL359091.2	outcome	0.140913917573715	2.85242617366382e-06	TRUE	6.60844859218955e-08
329	AL589743.1_cd8et	Mst452	AL589743.1	outcome	0.529415443883414	2.05934904549017e-08	TRUE	6.46347768229986e-37
330	ALDH16A1_nk	Mst452	ALDH16A1	outcome	0.149012773429194	7.57989726777843e-06	TRUE	2.73104651908357e-08
331	ALDH7A1_cd4nc	Mst452	ALDH7A1	outcome	0.135639665440381	5.70376212612705e-07	TRUE	1.15033423169044e-07
332	ALDH9A1_cd4nc	Mst452	ALDH9A1	outcome	0.152457149793399	1.96994297542326e-06	TRUE	1.62136530852156e-08
333	ALG1L_cd4nc	Mst452	ALG1L	outcome	0.278317484478807	5.35866532190053e-09	TRUE	7.39732709179004e-16
334	ALG1L_cd8et	Mst452	ALG1L	outcome	0.27238519509272	1.72708674627813e-08	TRUE	1.78036469147586e-15
335	ALG1L_nk	Mst452	ALG1L	outcome	0.313623979324105	8.97547494086852e-06	TRUE	4.82821434480178e-18
336	ALKBH7_bin	Mst452	ALKBH7	outcome	0.148277675885805	1.44984976749341e-06	TRUE	2.64024378010565e-08
337	ALKBH7_cd4nc	Mst452	ALKBH7	outcome	0.184823374258945	1.76187301148665e-06	TRUE	2.94970198624195e-10
338	ALOX5AP_cd4nc	Mst452	ALOX5AP	outcome	0.157833929220453	8.95343131644971e-06	TRUE	9.61372813090148e-09
339	ALPK1_cd4nc	Mst452	ALPK1	outcome	0.31859629476003	3.90538706040487e-09	TRUE	1.54224157530328e-18
340	ALPK2_cd4nc	Mst452	ALPK2	outcome	0.351495202869659	2.10432677331063e-06	TRUE	8.35520855971078e-21
341	AMICA1_cd4et	Mst452	AMICA1	outcome	0.220392449856631	9.42423454683591e-08	TRUE	2.61462314813272e-12
342	AMICA1_cd4nc	Mst452	AMICA1	outcome	0.496748016910379	2.48019213498199e-07	TRUE	2.07912464443713e-33
343	AMICA1_cd8et	Mst452	AMICA1	outcome	0.19753509308357	1.28909665039671e-07	TRUE	5.31763612944309e-11
344	AMICA1_nk	Mst452	AMICA1	outcome	0.250918625414014	7.70639246835293e-08	TRUE	3.93673494214245e-14
345	ANAPC13_cd4et	Mst452	ANAPC13	outcome	0.143168386057102	6.00551303029284e-07	TRUE	4.70848043291155e-08
346	ANAPC13_cd4nc	Mst452	ANAPC13	outcome	0.462918620954566	5.99540942889313e-07	TRUE	4.4262532535331e-30
347	ANAPC13_cd8et	Mst452	ANAPC13	outcome	0.368261714571013	2.21696394784157e-06	TRUE	4.69917862109626e-22
348	ANAPC13_cd8nc	Mst452	ANAPC13	outcome	0.1881842728854	2.74847332999096e-06	TRUE	1.98363961564342e-10
349	ANAPC13_monoc	Mst452	ANAPC13	outcome	0.197127388031275	3.6193709768201e-07	TRUE	5.73187251804456e-11
350	ANAPC13_nk	Mst452	ANAPC13	outcome	0.222151253364002	4.97451022664314e-07	TRUE	2.14767710711447e-12
351	ANGEL2_cd4nc	Mst452	ANGEL2	outcome	0.287643528701389	1.4165545711561e-05	TRUE	2.81291248194403e-16
352	ANK1_bin	Mst452	ANK1	outcome	0.35638202755827	9.01516889674099e-06	TRUE	4.46357794559837e-21
353	ANK1_bmem	Mst452	ANK1	outcome	0.152629827776537	1.00082275404339e-05	TRUE	1.82740561525734e-08
354	ANK3_cd4nc	Mst452	ANK3	outcome	0.390855171229702	4.37973310500028e-06	TRUE	8.94959580715391e-24
355	ANK3_cd8et	Mst452	ANK3	outcome	0.311070072017889	1.10215857535127e-07	TRUE	5.22702253085175e-18
356	ANK3_cd8nc	Mst452	ANK3	outcome	0.200964081236628	8.57281331563367e-07	TRUE	3.59446548723525e-11
357	ANKDD1A_bmem	Mst452	ANKDD1A	outcome	0.283523291841601	5.48079342071431e-06	TRUE	4.41955701491325e-16
358	ANKDD1A_cd4et	Mst452	ANKDD1A	outcome	0.352019308528217	7.93459735376805e-08	TRUE	6.56634266621579e-21
359	ANKDD1A_cd4nc	Mst452	ANKDD1A	outcome	0.748653387883718	2.67241913336459e-08	TRUE	7.03755234070012e-73
360	ANKDD1A_cd8et	Mst452	ANKDD1A	outcome	0.434942599199582	2.67241913336459e-08	TRUE	1.3949515304161e-27
361	ANKDD1B_cd4nc	Mst452	ANKDD1B	outcome	0.166918846341147	1.84608273233712e-05	TRUE	3.53783081221592e-09
362	ANKH_cd4nc	Mst452	ANKH	outcome	0.293527372562351	1.93152933534861e-09	TRUE	7.55865221259156e-17
363	ANKRD55_cd4et	Mst452	ANKRD55	outcome	0.200294700029808	5.00080877419635e-09	TRUE	3.62115755804109e-11
364	ANKRD55_cd4nc	Mst452	ANKRD55	outcome	0.57799032521467	5.00080877419635e-09	TRUE	1.01422490852887e-42
365	ANKRD55_cd8nc	Mst452	ANKRD55	outcome	0.166866205642255	5.00080877419635e-09	TRUE	2.49947201263356e-09
366	ANP32E_monoc	Mst452	ANP32E	outcome	0.148702377065319	6.15493368288343e-07	TRUE	2.42711700951463e-08
367	ANPEP_dc	Mst452	ANPEP	outcome	0.242468393133229	6.17548914328257e-07	TRUE	1.35299660920168e-13
368	ANPEP_monoc	Mst452	ANPEP	outcome	0.473920437209152	5.13875489426504e-06	TRUE	5.06385363983374e-31
369	ANPEP_mononc	Mst452	ANPEP	outcome	0.297916679162072	4.34707782406525e-06	TRUE	4.9169878394725e-17
370	ANTXR2_cd4nc	Mst452	ANTXR2	outcome	0.14139032425597	4.55933602045378e-06	TRUE	6.46221981341815e-08
371	ANXA1_dc	Mst452	ANXA1	outcome	0.141236644030396	1.25269799780272e-07	TRUE	5.73966081412943e-08
372	ANXA1_mononc	Mst452	ANXA1	outcome	0.162748707330907	4.65660215670336e-06	TRUE	4.93515285721257e-09
373	ANXA11_cd4nc	Mst452	ANXA11	outcome	0.300423038340313	1.59551228845339e-07	TRUE	2.74896707200407e-17
374	ANXA11_cd8et	Mst452	ANXA11	outcome	0.278892407087535	9.28115471027871e-08	TRUE	6.97411622270892e-16
375	ANXA11_nk	Mst452	ANXA11	outcome	0.272358907646204	1.59551228845339e-07	TRUE	1.8411859207809e-15
376	ANXA2_cd4nc	Mst452	ANXA2	outcome	0.16491287392298	1.43357930275897e-05	TRUE	4.33416364344555e-09
377	ANXA2_nk	Mst452	ANXA2	outcome	0.243238905071933	3.39732122907578e-09	TRUE	1.12731136169405e-13
378	ANXA2R_cd4nc	Mst452	ANXA2R	outcome	0.221216183143934	7.27275190509433e-06	TRUE	2.95948671368471e-12
379	ANXA2R_cd8et	Mst452	ANXA2R	outcome	0.139059252179722	2.96575490601446e-06	TRUE	8.25632140952726e-08
380	ANXA2R_nk	Mst452	ANXA2R	outcome	0.21199871238584	7.27275190509433e-06	TRUE	1.00429297709854e-11
381	ANXA4_bin	Mst452	ANXA4	outcome	0.336853871615393	7.76610917018174e-07	TRUE	8.92169546314193e-20
382	ANXA4_bmem	Mst452	ANXA4	outcome	0.374202140987886	7.76610917018174e-07	TRUE	1.52151600480489e-22
383	ANXA4_mononc	Mst452	ANXA4	outcome	0.296338781193496	1.41253221052071e-06	TRUE	5.63213655853892e-17
384	ANXA5_bin	Mst452	ANXA5	outcome	0.152254064677021	7.15401835137878e-07	TRUE	1.5891723350611e-08
385	ANXA5_cd4et	Mst452	ANXA5	outcome	0.151759059602398	7.15401835137878e-07	TRUE	1.68714090970356e-08
386	ANXA5_cd4nc	Mst452	ANXA5	outcome	0.486995932446864	6.63522084610358e-07	TRUE	2.10493609724715e-32
387	ANXA5_cd8et	Mst452	ANXA5	outcome	0.192451283146259	6.63522084610358e-07	TRUE	1.06649092655978e-10
388	ANXA5_cd8nc	Mst452	ANXA5	outcome	0.301867956251066	6.63522084610358e-07	TRUE	2.31170588115095e-17
389	ANXA5_dc	Mst452	ANXA5	outcome	0.155947109295501	6.20663001986498e-06	TRUE	1.1602748775172e-08
390	ANXA5_nk	Mst452	ANXA5	outcome	0.374672313715694	6.63522084610358e-07	TRUE	1.38722336184437e-22
391	ANXA6_bin	Mst452	ANXA6	outcome	0.240798379437653	9.42143775070442e-07	TRUE	1.73807273237032e-13
392	ANXA6_bmem	Mst452	ANXA6	outcome	0.214687416840616	2.40653637276868e-07	TRUE	5.69555348841497e-12
393	ANXA6_cd4et	Mst452	ANXA6	outcome	0.184005179074267	9.42143775070442e-07	TRUE	3.16959423468796e-10
394	ANXA6_cd4nc	Mst452	ANXA6	outcome	0.450331465682369	9.42143775070442e-07	TRUE	6.63786933132755e-29
395	ANXA6_cd8et	Mst452	ANXA6	outcome	0.272525151774544	9.42143775070442e-07	TRUE	1.91457432518533e-15
396	ANXA6_cd8nc	Mst452	ANXA6	outcome	0.288409699798864	9.42143775070442e-07	TRUE	1.82188047243421e-16
397	ANXA6_cd8s100b	Mst452	ANXA6	outcome	0.168655699288213	9.42143775070442e-07	TRUE	2.16124732786173e-09
398	ANXA6_nk	Mst452	ANXA6	outcome	0.320179049008468	9.42143775070442e-07	TRUE	1.3398566469998e-18
399	ANXA6_plasma	Mst452	ANXA6	outcome	0.180619108900364	3.85219111916215e-07	TRUE	4.71202410789325e-10
400	AOAH_cd4nc	Mst452	AOAH	outcome	0.395233824313611	8.98798542224566e-07	TRUE	3.40337978872049e-24
401	AOAH_cd8et	Mst452	AOAH	outcome	0.723539775729926	1.40338455456745e-06	TRUE	6.71125836741908e-67
402	AOAH_cd8nc	Mst452	AOAH	outcome	0.198187597172289	8.98798542224566e-07	TRUE	5.16043943381023e-11
403	AOAH_cd8s100b	Mst452	AOAH	outcome	0.388298831275678	1.40338455456745e-06	TRUE	1.25834160907935e-23
404	AOAH_monoc	Mst452	AOAH	outcome	0.154487877513986	1.32538985176859e-08	TRUE	1.14317080487805e-08
405	AOAH_nk	Mst452	AOAH	outcome	0.630810885278947	1.40338455456745e-06	TRUE	5.43651013822458e-50
406	AP000442.1_cd4nc	Mst452	AP000442.1	outcome	0.140703402081999	1.14297429505215e-05	TRUE	7.71105715151158e-08
407	AP000487.5_cd4nc	Mst452	AP000487.5	outcome	0.181382813152469	3.49438414056164e-06	TRUE	4.77557842420183e-10
408	AP000783.1_cd4nc	Mst452	AP000783.1	outcome	0.14382762195173	1.32038177672345e-05	TRUE	5.42908731261288e-08
409	AP000783.1_cd8et	Mst452	AP000783.1	outcome	0.145787407170945	1.32492756186582e-05	TRUE	4.30274587228792e-08
410	AP000936.4_cd4nc	Mst452	AP000936.4	outcome	0.269491509026294	4.52261689470657e-07	TRUE	2.88184392713834e-15
411	AP000936.4_cd8nc	Mst452	AP000936.4	outcome	0.27447210251934	5.05904231720804e-08	TRUE	1.32526754390998e-15
412	AP001055.6_cd4nc	Mst452	AP001055.6	outcome	0.241622983808538	4.85270816376996e-08	TRUE	1.43489360554307e-13
413	AP001055.6_cd8et	Mst452	AP001055.6	outcome	0.158589338634298	4.70868820848085e-06	TRUE	8.20395554579321e-09
414	AP001055.6_nk	Mst452	AP001055.6	outcome	0.152999923494503	1.49826487300493e-06	TRUE	1.49677660445671e-08
415	AP001462.6_cd4nc	Mst452	AP001462.6	outcome	0.166160696703622	6.14921653585484e-06	TRUE	3.33647710590773e-09
416	AP001816.1_cd4nc	Mst452	AP001816.1	outcome	0.156128299290797	3.00255737626983e-08	TRUE	9.4086572734571e-09
417	AP003774.1_bin	Mst452	AP003774.1	outcome	0.329678389671664	5.85176273599732e-07	TRUE	2.83795756071636e-19
418	AP003774.1_bmem	Mst452	AP003774.1	outcome	0.255909222035082	3.64427049305791e-07	TRUE	2.01225065601336e-14
419	AP003774.1_cd4et	Mst452	AP003774.1	outcome	0.317894866105046	1.18289352021038e-07	TRUE	1.78432893676124e-18
420	AP003774.1_cd4nc	Mst452	AP003774.1	outcome	0.685299076072659	5.85176273599732e-07	TRUE	3.3757120136812e-59
421	AP003774.1_cd8et	Mst452	AP003774.1	outcome	0.585780530874632	1.18289352021038e-07	TRUE	1.04413933277132e-43
422	AP003774.1_cd8nc	Mst452	AP003774.1	outcome	0.474817075961823	5.85176273599732e-07	TRUE	3.26081252679449e-31
423	AP003774.1_cd8s100b	Mst452	AP003774.1	outcome	0.214225344306919	5.85176273599732e-07	TRUE	6.21800255791914e-12
424	AP003774.1_monoc	Mst452	AP003774.1	outcome	0.205900256704047	5.85176273599732e-07	TRUE	1.86101281898362e-11
425	AP003774.1_nk	Mst452	AP003774.1	outcome	0.625307795729713	9.95884989901729e-07	TRUE	3.52672191764677e-49
426	AP1AR_mononc	Mst452	AP1AR	outcome	0.220693935033953	2.35292354767467e-06	TRUE	2.83202585180388e-12
427	AP1G2_nk	Mst452	AP1G2	outcome	0.154520323784139	1.23880919038014e-05	TRUE	1.49734148304732e-08
428	AP1M1_cd4nc	Mst452	AP1M1	outcome	0.192338966645219	1.18805018833245e-06	TRUE	1.10932708817194e-10
429	AP1S1_cd4nc	Mst452	AP1S1	outcome	0.19152740211278	1.20644235572205e-06	TRUE	1.23166402939165e-10
430	AP1S3_bin	Mst452	AP1S3	outcome	0.340916542331196	2.22707185702662e-05	TRUE	7.43358711138142e-20
431	AP1S3_bmem	Mst452	AP1S3	outcome	0.182447777814955	2.06309938430341e-05	TRUE	5.28011729632178e-10
432	AP2A1_nk	Mst452	AP2A1	outcome	0.208299406184606	1.25169201783621e-06	TRUE	1.40526945177815e-11
433	AP2A2_cd4nc	Mst452	AP2A2	outcome	0.153153088690639	1.04296263809874e-06	TRUE	1.44561364707713e-08
434	AP2A2_cd8et	Mst452	AP2A2	outcome	0.189006746805116	2.6818483467732e-06	TRUE	1.78340189813443e-10
435	AP2A2_nk	Mst452	AP2A2	outcome	0.3474651984124	1.03857365183359e-06	TRUE	1.55783545092159e-20
436	APBB3_monoc	Mst452	APBB3	outcome	0.196945261560449	2.84753691444625e-07	TRUE	5.83163684776621e-11
437	APMAP_cd8et	Mst452	APMAP	outcome	0.270299105126352	1.88876068952193e-06	TRUE	2.76885841605145e-15
438	APMAP_nk	Mst452	APMAP	outcome	0.212892043727628	1.42423404986597e-08	TRUE	6.97212951670987e-12
439	APOBEC3A_monoc	Mst452	APOBEC3A	outcome	0.229753829912387	2.56646440055065e-06	TRUE	8.41482517270021e-13
440	APOBEC3A_mononc	Mst452	APOBEC3A	outcome	0.199074748265407	2.56646440055065e-06	TRUE	4.88780159260175e-11
441	APOBEC3B_monoc	Mst452	APOBEC3B	outcome	0.213125326263716	2.56646440055065e-06	TRUE	7.79534007664847e-12
442	APOBEC3G_cd4nc	Mst452	APOBEC3G	outcome	0.53609128994079	1.22470789296852e-05	TRUE	2.08206636287844e-37
443	APOBEC3G_cd8et	Mst452	APOBEC3G	outcome	0.257810484561862	5.9860133366265e-06	TRUE	1.87089138889607e-14
444	APOBEC3G_nk	Mst452	APOBEC3G	outcome	0.335810776984965	5.9860133366265e-06	TRUE	1.29013676490878e-19
445	APOBEC3G_plasma	Mst452	APOBEC3G	outcome	0.135400757670558	8.68574274972207e-08	TRUE	1.14298060668255e-07
446	APOBEC3H_cd8et	Mst452	APOBEC3H	outcome	0.30131055212746	8.63986122510383e-06	TRUE	3.2347829146105e-17
447	APOBEC3H_nk	Mst452	APOBEC3H	outcome	0.209435081417183	1.03331530424921e-05	TRUE	1.47699891597892e-11
448	APOM_cd8s100b	Mst452	APOM	outcome	0.294651869391679	1.40148919226712e-06	TRUE	7.27519970703466e-17
449	APOM_dc	Mst452	APOM	outcome	0.463879402190923	6.0436684288853e-06	TRUE	4.69157323143965e-30
450	APOM_nkr	Mst452	APOM	outcome	0.200586663894464	1.15276743285889e-05	TRUE	4.74532256600301e-11
451	APOM_plasma	Mst452	APOM	outcome	0.438478913056846	1.53001610755537e-06	TRUE	8.00190095651035e-28
452	AQP8_cd4nc	Mst452	AQP8	outcome	0.154945151419119	1.69699375670987e-06	TRUE	1.19022388041426e-08
453	ARC_cd4nc	Mst452	ARC	outcome	0.184056494953382	1.27309774703896e-06	TRUE	3.19336078600612e-10
454	ARFIP1_cd4nc	Mst452	ARFIP1	outcome	0.191598753616251	4.30074447463997e-06	TRUE	1.33301678777072e-10
455	ARHGAP11A_cd4nc	Mst452	ARHGAP11A	outcome	0.186084272541082	3.48078261597251e-06	TRUE	2.63767034242378e-10
456	ARHGAP11A_cd8et	Mst452	ARHGAP11A	outcome	0.148542401192661	3.48078261597251e-06	TRUE	2.69448373070845e-08
457	ARHGAP15_cd4et	Mst452	ARHGAP15	outcome	0.401164784364394	2.70086335118595e-05	TRUE	2.05920983267648e-24
458	ARHGAP15_cd4nc	Mst452	ARHGAP15	outcome	0.42736797517545	2.85609528773336e-05	TRUE	1.37567658297597e-26
459	ARHGAP15_cd8et	Mst452	ARHGAP15	outcome	0.192092048669146	2.85609528773336e-05	TRUE	1.6808880998522e-10
460	ARHGAP15_cd8nc	Mst452	ARHGAP15	outcome	0.342870522207517	2.69585099407631e-05	TRUE	5.7176981908785e-20
461	ARHGAP15_cd8s100b	Mst452	ARHGAP15	outcome	0.273652120219309	2.85609528773336e-05	TRUE	2.63600311913497e-15
462	ARHGAP15_nk	Mst452	ARHGAP15	outcome	0.160044644766129	1.88324885988987e-06	TRUE	6.43728059624723e-09
463	ARHGAP21_cd4nc	Mst452	ARHGAP21	outcome	0.15702966257401	8.85873664285065e-08	TRUE	8.51617530173583e-09
464	ARHGAP24_bin	Mst452	ARHGAP24	outcome	0.674619890787274	5.61286233526704e-07	TRUE	3.00069057347001e-57
465	ARHGAP24_bmem	Mst452	ARHGAP24	outcome	0.494878675266487	6.83092262964053e-07	TRUE	3.40305642508641e-33
466	ARHGAP44_cd4nc	Mst452	ARHGAP44	outcome	0.150617015955414	5.02310976385692e-06	TRUE	2.16341551957651e-08
467	ARHGAP5_cd4nc	Mst452	ARHGAP5	outcome	0.349504673758167	1.05670328056418e-06	TRUE	1.10676127584534e-20
468	ARHGEF10_cd4et	Mst452	ARHGEF10	outcome	0.326387594363576	3.73462147623171e-06	TRUE	5.58379375626738e-19
469	ARHGEF10_cd4nc	Mst452	ARHGEF10	outcome	0.575183518265052	3.87833743666719e-06	TRUE	3.30728302406078e-42
470	ARHGEF10_cd8nc	Mst452	ARHGEF10	outcome	0.166149514070066	4.64987231350526e-06	TRUE	3.2520237822989e-09
471	ARHGEF10_nk	Mst452	ARHGEF10	outcome	0.190452182211204	4.81082477899393e-06	TRUE	1.55960162331265e-10
472	ARHGEF26_cd4nc	Mst452	ARHGEF26	outcome	0.139871766648174	2.99933492640269e-07	TRUE	6.85412107861248e-08
473	ARHGEF26_cd8et	Mst452	ARHGEF26	outcome	0.144635333155949	9.12052391260364e-07	TRUE	4.00683867723794e-08
474	ARHGEF3_bin	Mst452	ARHGEF3	outcome	0.249671917607285	7.25554748525132e-06	TRUE	6.0489906917159e-14
475	ARHGEF3_bmem	Mst452	ARHGEF3	outcome	0.190597409116762	7.27817641290049e-06	TRUE	1.60212435612499e-10
476	ARHGEF3_cd4et	Mst452	ARHGEF3	outcome	0.253690373032868	7.24233271658969e-06	TRUE	3.43926016777522e-14
477	ARHGEF3_cd4nc	Mst452	ARHGEF3	outcome	0.626216047122362	7.21702106200254e-06	TRUE	3.63939295144893e-49
478	ARHGEF3_cd8et	Mst452	ARHGEF3	outcome	0.361794703172309	7.38031880968582e-06	TRUE	1.70056271737929e-21
479	ARHGEF3_cd8nc	Mst452	ARHGEF3	outcome	0.449085511030666	7.25800011861271e-06	TRUE	1.12345418735423e-28
480	ARHGEF3_cd8s100b	Mst452	ARHGEF3	outcome	0.143507585407125	7.24233271658969e-06	TRUE	5.24402411118556e-08
481	ARHGEF3_nk	Mst452	ARHGEF3	outcome	0.338942087063425	7.24233271658969e-06	TRUE	7.95755477249509e-20
482	ARHGEF35_cd4nc	Mst452	ARHGEF35	outcome	0.169147023499465	7.94156463660358e-06	TRUE	2.37701018168782e-09
483	ARHGEF5_cd4nc	Mst452	ARHGEF5	outcome	0.171691800153525	7.94156463660358e-06	TRUE	1.73600525335888e-09
484	ARID5B_cd4nc	Mst452	ARID5B	outcome	0.148864370793672	1.01299735270143e-06	TRUE	2.42237672131534e-08
485	ARL11_bin	Mst452	ARL11	outcome	0.373361336969381	5.7593954107636e-07	TRUE	1.73669319629294e-22
486	ARL14EP_bin	Mst452	ARL14EP	outcome	0.233449555770753	3.02369146976378e-06	TRUE	5.15971376501743e-13
487	ARL14EP_bmem	Mst452	ARL14EP	outcome	0.243012494241157	3.53866711032991e-06	TRUE	1.40524092053394e-13
488	ARL14EP_cd4et	Mst452	ARL14EP	outcome	0.215413236957657	3.8696829244404e-06	TRUE	5.9654523933789e-12
489	ARL14EP_cd4nc	Mst452	ARL14EP	outcome	0.682737943824104	2.45915580490981e-05	TRUE	2.56490394395481e-58
490	ARL14EP_cd8et	Mst452	ARL14EP	outcome	0.18174419761697	4.66785112272836e-06	TRUE	4.68146657863363e-10
491	ARL14EP_cd8nc	Mst452	ARL14EP	outcome	0.21336725787169	3.06088493707487e-06	TRUE	7.65780856327947e-12
492	ARL16_bin	Mst452	ARL16	outcome	0.319276337081112	1.2086530422155e-07	TRUE	1.43327990012156e-18
493	ARL16_bmem	Mst452	ARL16	outcome	0.267467092706628	1.2086530422155e-07	TRUE	3.7301334110695e-15
494	ARL16_cd4et	Mst452	ARL16	outcome	0.34433713964816	6.24777542353973e-07	TRUE	2.55321543248112e-20
495	ARL16_cd4nc	Mst452	ARL16	outcome	0.674225234279552	1.2086530422155e-07	TRUE	3.23126008390484e-57
496	ARL16_cd8et	Mst452	ARL16	outcome	0.497069237930669	3.54035412626733e-07	TRUE	1.95936051611834e-33
497	ARL16_cd8nc	Mst452	ARL16	outcome	0.373551813862831	3.58962168700405e-07	TRUE	1.64316470092035e-22
498	ARL16_cd8s100b	Mst452	ARL16	outcome	0.191261328839541	1.2086530422155e-07	TRUE	1.19058949623006e-10
499	ARL16_nk	Mst452	ARL16	outcome	0.436997125709735	1.2086530422155e-07	TRUE	9.4553724920506e-28
500	ARL17A_bmem	Mst452	ARL17A	outcome	0.181908694860775	1.17786501526081e-06	TRUE	4.17220496733684e-10
501	ARL17A_cd4nc	Mst452	ARL17A	outcome	0.614915858958571	2.38663976289939e-05	TRUE	2.5580835615735e-47
502	ARL17B_bin	Mst452	ARL17B	outcome	0.218437775144037	4.30920752402478e-05	TRUE	6.23065582455111e-12
503	ARL17B_cd4nc	Mst452	ARL17B	outcome	0.505209985763212	2.4158620303481e-06	TRUE	3.32953305793277e-34
504	ARL17B_cd8et	Mst452	ARL17B	outcome	0.137219166055013	2.71068257753821e-07	TRUE	9.37331040393643e-08
505	ARL17B_cd8nc	Mst452	ARL17B	outcome	0.146454615883183	2.71068257753821e-07	TRUE	3.11450039884495e-08
506	ARL6IP4_cd4nc	Mst452	ARL6IP4	outcome	0.210255634371672	2.28561140018894e-08	TRUE	9.90839884246592e-12
507	ARNTL_cd4nc	Mst452	ARNTL	outcome	0.185431681193169	5.17074999292822e-05	TRUE	4.58375934345083e-10
508	ARPC3_cd4nc	Mst452	ARPC3	outcome	0.223548618828279	2.1191961259124e-06	TRUE	1.91682332407023e-12
509	ARPC3_cd8et	Mst452	ARPC3	outcome	0.142017281199341	5.01058353176089e-07	TRUE	5.37398499733061e-08
510	ARPC4_cd4nc	Mst452	ARPC4	outcome	0.195800121807521	4.13905032945331e-07	TRUE	6.82817521892646e-11
511	ARPC4_cd8et	Mst452	ARPC4	outcome	0.16815661041973	1.30863072475892e-06	TRUE	2.33263262917081e-09
512	ARPC5_cd4et	Mst452	ARPC5	outcome	0.269379641570685	4.58233040581872e-07	TRUE	2.93049869644106e-15
513	ARPC5_cd4nc	Mst452	ARPC5	outcome	0.356389790589947	1.27479963641753e-06	TRUE	3.48694478081425e-21
514	ARPC5_cd8et	Mst452	ARPC5	outcome	0.207486923196796	4.53963012351861e-07	TRUE	1.49878043448065e-11
515	ARPC5_cd8nc	Mst452	ARPC5	outcome	0.245405241341557	2.58782464685932e-06	TRUE	9.79737669044735e-14
516	ARPC5_monoc	Mst452	ARPC5	outcome	0.218791647992072	2.58782464685932e-06	TRUE	3.67761669498375e-12
517	ARPC5_nk	Mst452	ARPC5	outcome	0.225641950653841	4.53963012351861e-07	TRUE	1.33820328556863e-12
518	ARRDC4_cd4nc	Mst452	ARRDC4	outcome	0.147151572911649	2.28585191049098e-07	TRUE	2.85486998883616e-08
519	ARRDC4_monoc	Mst452	ARRDC4	outcome	0.160360258513182	1.680408348014e-07	TRUE	5.72279935858172e-09
520	ARRDC5_cd4nc	Mst452	ARRDC5	outcome	0.230604891200386	1.89507782574869e-06	TRUE	7.32877815515016e-13
521	ARSA_bin	Mst452	ARSA	outcome	0.135434691727851	2.60996616963168e-08	TRUE	1.1270356881762e-07
522	ARSA_cd4nc	Mst452	ARSA	outcome	0.573829699678555	2.89272702635435e-06	TRUE	4.66522134085657e-42
523	ARSA_cd8et	Mst452	ARSA	outcome	0.354857549979717	2.60996616963168e-08	TRUE	3.98938196430892e-21
524	ARSA_cd8nc	Mst452	ARSA	outcome	0.221226839538943	3.48661238384891e-07	TRUE	2.40395591700471e-12
525	ARSA_nk	Mst452	ARSA	outcome	0.307179689806543	2.60996616963168e-08	TRUE	9.40165944828131e-18
526	ARSG_cd4nc	Mst452	ARSG	outcome	0.14151915006202	1.63206471362028e-07	TRUE	5.57092590580721e-08
527	ASAH1_cd8et	Mst452	ASAH1	outcome	0.141158604572129	1.203181102856e-06	TRUE	6.1338763135915e-08
528	ASB15_cd4nc	Mst452	ASB15	outcome	0.283106521540838	3.05317805245562e-07	TRUE	3.83855007247601e-16
529	ASB16-AS1_cd4nc	Mst452	ASB16-AS1	outcome	0.318322245351101	4.06980017684796e-05	TRUE	3.4736238943598e-18
530	ASB8_cd4nc	Mst452	ASB8	outcome	0.148837687159809	2.04753243174568e-06	TRUE	2.51298711061317e-08
531	ASCL2_bmem	Mst452	ASCL2	outcome	0.138431822694978	1.29127106574593e-05	TRUE	1.02478050162274e-07
532	ASCL2_nk	Mst452	ASCL2	outcome	0.341368121625819	1.29127106574593e-05	TRUE	5.98058591523554e-20
533	ASL_cd4nc	Mst452	ASL	outcome	0.188178940894814	3.18380566740189e-06	TRUE	2.00758116630108e-10
534	ASL_cd8nc	Mst452	ASL	outcome	0.140649767406088	1.45740819548855e-06	TRUE	6.57208030608466e-08
535	ASNSD1_cd4nc	Mst452	ASNSD1	outcome	0.316785029006975	7.44430125388882e-07	TRUE	2.26635159367041e-18
536	ASNSD1_cd8et	Mst452	ASNSD1	outcome	0.250136867051335	8.06028771955171e-07	TRUE	4.69174237742644e-14
537	ASNSD1_nk	Mst452	ASNSD1	outcome	0.190072672464995	8.06028771955171e-07	TRUE	1.45661999485706e-10
538	ASPH_bin	Mst452	ASPH	outcome	0.157906284911164	8.70970376054377e-07	TRUE	8.0602851154111e-09
539	ATAT1_dc	Mst452	ATAT1	outcome	0.389280447831859	1.34519168123029e-05	TRUE	1.48565976130676e-23
540	ATF4_cd4nc	Mst452	ATF4	outcome	0.149658279871094	1.56855433172342e-05	TRUE	2.77995650290166e-08
541	ATF5_cd4nc	Mst452	ATF5	outcome	0.181806572553361	1.2589835377131e-06	TRUE	4.23993831165677e-10
542	ATF6_cd4nc	Mst452	ATF6	outcome	0.350208342791992	1.06341055167697e-05	TRUE	1.3127508784671e-20
543	ATF7IP2_cd4et	Mst452	ATF7IP2	outcome	0.14717854611173	6.72448028229455e-09	TRUE	2.75833019708582e-08
544	ATF7IP2_cd4nc	Mst452	ATF7IP2	outcome	0.301820130912684	1.29905274075499e-08	TRUE	2.14378989796821e-17
545	ATF7IP2_cd8nc	Mst452	ATF7IP2	outcome	0.209715705845291	1.29905274075499e-08	TRUE	1.06016286747728e-11
546	ATG10_bin	Mst452	ATG10	outcome	0.166868493833648	3.3368414359334e-06	TRUE	2.89575219288028e-09
547	ATG10_cd4nc	Mst452	ATG10	outcome	0.515403207754866	1.06797828202386e-06	TRUE	2.55466732764514e-35
548	ATG10_cd8et	Mst452	ATG10	outcome	0.171424085904055	1.77769658067731e-07	TRUE	1.46349176155893e-09
549	ATG10_cd8nc	Mst452	ATG10	outcome	0.155732099720574	6.56909298254986e-06	TRUE	1.19777251572086e-08
550	ATG10_nk	Mst452	ATG10	outcome	0.215892376617531	3.97527289658835e-06	TRUE	5.6128316580025e-12
551	ATG5_cd4sox4	Mst452	ATG5	outcome	0.213816263432	1.31210997469549e-06	TRUE	6.80927073274988e-12
552	ATHL1_cd4et	Mst452	ATHL1	outcome	0.13906529369693	2.34635338183801e-05	TRUE	1.04536374511105e-07
553	ATHL1_cd4nc	Mst452	ATHL1	outcome	0.534920659622033	1.78142873359845e-05	TRUE	3.20462035811603e-37
554	ATHL1_cd8et	Mst452	ATHL1	outcome	0.443326981082228	1.78142873359845e-05	TRUE	4.67058110107542e-28
555	ATHL1_cd8nc	Mst452	ATHL1	outcome	0.339753809951923	1.78142873359845e-05	TRUE	8.45111495100954e-20
556	ATHL1_cd8s100b	Mst452	ATHL1	outcome	0.194881855066934	1.78142873359845e-05	TRUE	1.06468464663955e-10
557	ATHL1_nk	Mst452	ATHL1	outcome	0.497015890265288	1.46005002109847e-05	TRUE	3.39412422121658e-33
558	ATIC_cd4nc	Mst452	ATIC	outcome	0.150324678825329	3.7627969611057e-06	TRUE	2.18792099958871e-08
559	ATIC_nk	Mst452	ATIC	outcome	0.158475506595783	1.58214181729399e-06	TRUE	7.7220750094623e-09
560	ATM_cd4nc	Mst452	ATM	outcome	0.338858838773494	1.59842501289e-06	TRUE	6.73168047551247e-20
561	ATM_cd8nc	Mst452	ATM	outcome	0.181900295828575	1.06908254054577e-06	TRUE	4.15780716339739e-10
562	ATM_nk	Mst452	ATM	outcome	0.197459238412207	2.04753243174568e-06	TRUE	5.92706414614794e-11
563	ATP10A_cd4nc	Mst452	ATP10A	outcome	0.343687789828809	2.38720832088781e-06	TRUE	3.13417902283139e-20
564	ATP13A4_cd8et	Mst452	ATP13A4	outcome	0.159989400005291	4.00770741060814e-06	TRUE	6.82404009941156e-09
565	ATP1B2_cd4nc	Mst452	ATP1B2	outcome	0.320299745419753	4.36578170802389e-05	TRUE	2.6145929056043e-18
566	ATP1B3_cd4nc	Mst452	ATP1B3	outcome	0.136363175804504	1.75909713051316e-05	TRUE	1.36755312952824e-07
567	ATP5D_cd4nc	Mst452	ATP5D	outcome	0.135751141820931	4.06335836148032e-08	TRUE	1.08886125787265e-07
568	ATP5D_cd8nc	Mst452	ATP5D	outcome	0.140143671415406	3.85734627546143e-07	TRUE	6.67331998171377e-08
569	ATP5D_nk	Mst452	ATP5D	outcome	0.146862835464406	4.06335836148032e-08	TRUE	2.89211592617311e-08
570	ATP5G1_cd8et	Mst452	ATP5G1	outcome	0.27044401893424	9.79271453520872e-06	TRUE	3.28936557013918e-15
571	ATP5G1_nk	Mst452	ATP5G1	outcome	0.233377728686137	1.12844396057622e-05	TRUE	6.13621715311008e-13
572	ATP5G2_cd4et	Mst452	ATP5G2	outcome	0.145409691812801	2.1332825177398e-06	TRUE	3.7990776063636e-08
573	ATP5G2_cd4nc	Mst452	ATP5G2	outcome	0.343365113099545	2.1332825177398e-06	TRUE	3.27150676755446e-20
574	ATP5G2_cd8nc	Mst452	ATP5G2	outcome	0.168645894294122	1.26602510252788e-05	TRUE	2.69065125025151e-09
575	ATP5G3_bin	Mst452	ATP5G3	outcome	0.162161870988354	1.55520949200627e-08	TRUE	4.4820444966279e-09
576	ATP5G3_bmem	Mst452	ATP5G3	outcome	0.174791614011175	8.70110446438418e-07	TRUE	1.00521917301725e-09
577	ATP5G3_cd4et	Mst452	ATP5G3	outcome	0.157508569141472	7.31267932128704e-08	TRUE	8.01550143354768e-09
578	ATP5G3_cd4nc	Mst452	ATP5G3	outcome	0.335529043669404	7.31267932128704e-08	TRUE	1.02665595778573e-19
579	ATP5G3_cd8et	Mst452	ATP5G3	outcome	0.300106481691638	1.5516101927584e-07	TRUE	2.8840420326779e-17
580	ATP5G3_cd8nc	Mst452	ATP5G3	outcome	0.179341027834937	8.12185762804865e-08	TRUE	5.37409037330765e-10
581	ATP5G3_nk	Mst452	ATP5G3	outcome	0.165595664660188	8.12185762804865e-08	TRUE	2.97703149824336e-09
582	ATP6AP1L_cd4nc	Mst452	ATP6AP1L	outcome	0.373440703006707	3.21332828549339e-07	TRUE	1.66848591927768e-22
583	ATP6AP1L_cd8nc	Mst452	ATP6AP1L	outcome	0.147182038438627	3.21332828549339e-07	TRUE	2.86435651119806e-08
584	ATP6AP1L_nk	Mst452	ATP6AP1L	outcome	0.207444761075914	8.22461459128727e-07	TRUE	1.54072501130588e-11
585	ATP6V0E2_cd4et	Mst452	ATP6V0E2	outcome	0.263306947250079	4.12978171972263e-06	TRUE	8.16593025931387e-15
586	ATP6V0E2_cd4nc	Mst452	ATP6V0E2	outcome	0.567380827848345	4.12978171972263e-06	TRUE	3.17897870036879e-41
587	ATP6V0E2_cd8nc	Mst452	ATP6V0E2	outcome	0.363446720141293	3.73627121724333e-06	TRUE	1.15231893753889e-21
588	ATP6V1E2_cd4nc	Mst452	ATP6V1E2	outcome	0.162957223367103	2.8075205298008e-06	TRUE	4.62266561307109e-09
589	ATP6V1G2_bin	Mst452	ATP6V1G2	outcome	0.706477504784974	1.49541665884604e-06	TRUE	2.77952104747852e-63
590	ATP6V1G2_bmem	Mst452	ATP6V1G2	outcome	0.424786223611516	5.92492628891963e-07	TRUE	1.16395406264032e-26
591	ATP6V1G2_cd4et	Mst452	ATP6V1G2	outcome	0.333767058204976	2.14035932522577e-06	TRUE	1.59218588995082e-19
592	ATP6V1G2_cd8s100b	Mst452	ATP6V1G2	outcome	0.633947398506792	3.42395299408321e-06	TRUE	2.06809564380646e-50
593	ATP6V1G2_nk	Mst452	ATP6V1G2	outcome	0.557659246718746	1.70679377588142e-06	TRUE	4.27890726028899e-40
594	ATP6V1G3_cd4nc	Mst452	ATP6V1G3	outcome	0.406583171381116	1.03433790332596e-05	TRUE	5.61356407195922e-25
595	ATP8A1_bmem	Mst452	ATP8A1	outcome	0.184137201262672	1.16874489012023e-05	TRUE	3.869776836634e-10
596	ATP8A1_cd4nc	Mst452	ATP8A1	outcome	0.183166184221604	7.09395532707072e-08	TRUE	3.31150800360686e-10
597	ATP8A1_cd8et	Mst452	ATP8A1	outcome	0.164826936597362	3.06994177536437e-06	TRUE	3.69890560562885e-09
598	ATP8A2_cd4nc	Mst452	ATP8A2	outcome	0.18870705920808	1.29134234351968e-06	TRUE	1.7712510902374e-10
599	ATP9B_cd4nc	Mst452	ATP9B	outcome	0.174033493392586	2.20325484429201e-06	TRUE	1.15847719950599e-09
600	ATP9B_nk	Mst452	ATP9B	outcome	0.157514463446154	5.44644401826051e-07	TRUE	8.32085656712555e-09
601	ATXN1_nkr	Mst452	ATXN1	outcome	0.213288999374848	4.92099877901082e-08	TRUE	6.68056869016958e-12
602	AVL9_cd4nc	Mst452	AVL9	outcome	0.15851207646112	2.67337239966704e-05	TRUE	1.05658007112597e-08
603	AXIN2_bin	Mst452	AXIN2	outcome	0.305934803084887	1.45971232568169e-05	TRUE	1.76247497819486e-17
604	AZI2_cd4nc	Mst452	AZI2	outcome	0.136345680830398	1.16978015462132e-09	TRUE	1.00203110170994e-07
605	B3GALNT1_cd4nc	Mst452	B3GALNT1	outcome	0.181618054361086	3.77789205151236e-07	TRUE	4.15240457457164e-10
606	B3GALNT1_cd8nc	Mst452	B3GALNT1	outcome	0.595881060781074	2.95953418228757e-06	TRUE	6.14683249474957e-45
607	B3GALT4_cd4sox4	Mst452	B3GALT4	outcome	0.285027135498916	2.81573342569822e-06	TRUE	3.2769469609983e-16
608	B3GALT4_dc	Mst452	B3GALT4	outcome	0.333407978450757	5.77843855089361e-06	TRUE	1.89997364303394e-19
609	B3GAT1_cd8et	Mst452	B3GAT1	outcome	0.183978102803605	3.48078261597252e-06	TRUE	3.44250309372219e-10
610	B3GAT1_nk	Mst452	B3GAT1	outcome	0.180034972432113	5.42312456206924e-06	TRUE	5.88814788139175e-10
611	B3GAT2_cd4et	Mst452	B3GAT2	outcome	0.135887902969036	1.60659008272396e-07	TRUE	1.08759198230015e-07
612	B3GAT2_cd4nc	Mst452	B3GAT2	outcome	0.346383013316474	7.07936865934874e-06	TRUE	2.3071820882342e-20
613	B3GAT2_cd8et	Mst452	B3GAT2	outcome	0.16965748099073	4.36540313490224e-06	TRUE	2.09879305032675e-09
614	B3GAT2_cd8nc	Mst452	B3GAT2	outcome	0.158255398491059	4.36540313490224e-06	TRUE	8.4879795819876e-09
615	B3GAT2_nk	Mst452	B3GAT2	outcome	0.156123211182082	1.60659008272396e-07	TRUE	9.58994998214036e-09
616	B3GNT5_monoc	Mst452	B3GNT5	outcome	0.154799289679127	5.56626492471949e-06	TRUE	1.31901011006074e-08
617	B3GNT7_nk	Mst452	B3GNT7	outcome	0.197457962713104	1.55731158119429e-06	TRUE	5.82907679133918e-11
618	B4GALNT3_cd4nc	Mst452	B4GALNT3	outcome	0.332547690090671	6.4386047872406e-08	TRUE	1.66896926537266e-19
619	B4GALNT3_cd8et	Mst452	B4GALNT3	outcome	0.413881178401192	6.4386047872406e-08	TRUE	9.0754996942096e-26
620	B4GALNT3_nk	Mst452	B4GALNT3	outcome	0.5144585784045	6.4386047872406e-08	TRUE	2.8205074633041e-35
621	B4GALT1_cd4et	Mst452	B4GALT1	outcome	0.314425725883646	1.66005390872874e-06	TRUE	3.46337947705185e-18
622	B4GALT1_cd4nc	Mst452	B4GALT1	outcome	0.545872347303364	1.66005390872874e-06	TRUE	1.06047238157657e-38
623	B4GALT1_cd8et	Mst452	B4GALT1	outcome	0.351890314464454	1.66005390872874e-06	TRUE	7.65182277715592e-21
624	B4GALT1_cd8nc	Mst452	B4GALT1	outcome	0.380168990040616	1.22010331427771e-06	TRUE	5.41468093604476e-23
625	B4GALT1_nk	Mst452	B4GALT1	outcome	0.28097718144151	2.63083221019482e-05	TRUE	8.81923824362804e-16
626	B4GALT4_cd4nc	Mst452	B4GALT4	outcome	0.263899301003521	2.3972576381927e-08	TRUE	6.11518477039694e-15
627	B4GALT4_cd8et	Mst452	B4GALT4	outcome	0.176184276392757	3.08982432083866e-08	TRUE	7.91145621586189e-10
628	B4GALT4_cd8nc	Mst452	B4GALT4	outcome	0.162352460548544	2.3972576381927e-08	TRUE	4.38932291948932e-09
629	B4GALT4_nk	Mst452	B4GALT4	outcome	0.2040433637235	2.3972576381927e-08	TRUE	2.23990034588313e-11
630	BAG2_dc	Mst452	BAG2	outcome	0.170756570564269	2.19506907099227e-06	TRUE	1.73999554970099e-09
631	BANF1_cd4nc	Mst452	BANF1	outcome	0.23876612175572	8.66372359160928e-06	TRUE	2.81619654026313e-13
632	BATF3_mononc	Mst452	BATF3	outcome	0.150090329695541	1.68853917367993e-07	TRUE	1.99345109127017e-08
633	BBC3_cd4nc	Mst452	BBC3	outcome	0.1413867803143	2.92463503216806e-05	TRUE	8.30117553013704e-08
634	BBS2_cd4nc	Mst452	BBS2	outcome	0.204569072872996	1.90776969898939e-06	TRUE	2.3465541576439e-11
635	BCAS1_cd4nc	Mst452	BCAS1	outcome	0.202299374407913	2.00966588576529e-07	TRUE	2.89018332368598e-11
636	BCAS4_bin	Mst452	BCAS4	outcome	0.180149323678784	1.41837694839223e-05	TRUE	6.57883384628181e-10
637	BCAS4_bmem	Mst452	BCAS4	outcome	0.180880458100665	3.48078261597252e-06	TRUE	5.08525392466651e-10
638	BCAS4_cd4et	Mst452	BCAS4	outcome	0.136588223230337	1.30567256865819e-05	TRUE	1.27512905182774e-07
639	BCAS4_cd4nc	Mst452	BCAS4	outcome	0.742704659217226	6.62508933001062e-06	TRUE	3.64660049016815e-71
640	BCAS4_cd8et	Mst452	BCAS4	outcome	0.188877344566136	6.21387578456325e-06	TRUE	1.95742216313105e-10
641	BCAS4_cd8nc	Mst452	BCAS4	outcome	0.55459751091159	7.71427943353089e-06	TRUE	1.30260336025266e-39
642	BCAT1_monoc	Mst452	BCAT1	outcome	0.196700696828251	4.22318834800218e-05	TRUE	1.03817162528919e-10
643	BCAT1_mononc	Mst452	BCAT1	outcome	0.217006964716869	4.23610725123982e-05	TRUE	7.4835429721072e-12
644	BCL2A1_bin	Mst452	BCL2A1	outcome	0.675963378741397	3.09076024121215e-06	TRUE	2.15259913606973e-57
645	BCL2A1_bmem	Mst452	BCL2A1	outcome	0.343023385906333	3.5946292995383e-06	TRUE	3.66117596692242e-20
646	BCL2L14_cd4nc	Mst452	BCL2L14	outcome	0.33611758027207	2.68499935225803e-08	TRUE	9.19577996807087e-20
647	BCR_cd8et	Mst452	BCR	outcome	0.198214112130348	4.82722476767502e-08	TRUE	4.80831518428228e-11
648	BCR_mononc	Mst452	BCR	outcome	0.19952872924319	4.24332065158816e-06	TRUE	4.80848405540414e-11
649	BDH2_cd4nc	Mst452	BDH2	outcome	0.404358191982423	2.53162422554149e-06	TRUE	6.77408560284751e-25
650	BEGAIN_cd4nc	Mst452	BEGAIN	outcome	0.303139162160045	9.13829777460915e-07	TRUE	1.93248661138115e-17
651	BEGAIN_mononc	Mst452	BEGAIN	outcome	0.487318775711148	6.18578314137951e-07	TRUE	1.94581431033656e-32
652	BICD2_bin	Mst452	BICD2	outcome	0.298743096056587	2.233524930257e-06	TRUE	4.0445950535645e-17
653	BICD2_bmem	Mst452	BICD2	outcome	0.178806878944844	2.00380508190071e-06	TRUE	6.34285584621416e-10
654	BIK_cd4nc	Mst452	BIK	outcome	0.204357039320932	2.38880535501711e-07	TRUE	2.21849990194837e-11
655	BIK_plasma	Mst452	BIK	outcome	0.137300754352516	1.33137560816738e-06	TRUE	9.73924530684193e-08
656	BIN1_bmem	Mst452	BIN1	outcome	0.187400245243273	3.52484900216266e-06	TRUE	2.23474863276088e-10
657	BIN1_cd4et	Mst452	BIN1	outcome	0.345786268426015	3.52484900216266e-06	TRUE	2.30491736625394e-20
658	BIN1_cd4nc	Mst452	BIN1	outcome	0.663523483288659	3.52484900216266e-06	TRUE	3.34791120589447e-55
659	BIN1_cd8et	Mst452	BIN1	outcome	0.599389542194831	1.93741700294198e-06	TRUE	1.9212731175364e-45
660	BIN1_cd8nc	Mst452	BIN1	outcome	0.450366312647455	3.52484900216266e-06	TRUE	7.58049249908489e-29
661	BIN1_cd8s100b	Mst452	BIN1	outcome	0.212893604886853	3.52484900216266e-06	TRUE	8.25272625259508e-12
662	BIN1_nk	Mst452	BIN1	outcome	0.702795343845076	1.93741700294198e-06	TRUE	1.60535347277401e-62
663	BIN1_nkr	Mst452	BIN1	outcome	0.225911796844702	3.52484900216266e-06	TRUE	1.45410274325336e-12
664	BIN2_cd4nc	Mst452	BIN2	outcome	0.17079704299716	1.47505874983739e-09	TRUE	1.53128225885357e-09
665	BIRC5_bin	Mst452	BIRC5	outcome	0.469050392109426	4.33290106147761e-06	TRUE	1.43600577139839e-30
666	BIRC7_cd8nc	Mst452	BIRC7	outcome	0.386151483155673	6.37618936996427e-06	TRUE	2.23918377656376e-23
667	BIRC7_mononc	Mst452	BIRC7	outcome	0.428749323503505	3.50653027958484e-06	TRUE	6.24737939330803e-27
668	BLK_bin	Mst452	BLK	outcome	0.356821166625541	2.3354849764397e-06	TRUE	3.41346934067787e-21
669	BLK_bmem	Mst452	BLK	outcome	0.47591085957469	2.31721813059501e-06	TRUE	2.88785775004598e-31
670	BLK_cd4nc	Mst452	BLK	outcome	0.334241951439012	1.81442172619447e-06	TRUE	1.45197187228714e-19
671	BLMH_cd4nc	Mst452	BLMH	outcome	0.14584895659675	4.01469418737574e-05	TRUE	5.26294364250669e-08
672	BLOC1S1_dc	Mst452	BLOC1S1	outcome	0.142499932674429	1.30747257892009e-06	TRUE	5.24682580615161e-08
673	BLVRA_cd4nc	Mst452	BLVRA	outcome	0.165015775816186	6.29279175283382e-07	TRUE	3.33633193342726e-09
674	BLVRA_mononc	Mst452	BLVRA	outcome	0.270213791355351	1.65029598450239e-05	TRUE	3.76804789279384e-15
675	BNC2_nk	Mst452	BNC2	outcome	0.244431752396051	3.06476264033033e-06	TRUE	1.13849220286177e-13
676	BNIP1_cd8nc	Mst452	BNIP1	outcome	0.149978553526939	4.71783641094135e-06	TRUE	2.32320463750327e-08
677	BOK_cd8et	Mst452	BOK	outcome	0.202277293240402	9.6235164243137e-06	TRUE	3.71149434212945e-11
678	BOK_nk	Mst452	BOK	outcome	0.552116649573755	6.8190498270001e-06	TRUE	2.49081192640734e-39
679	BOLA3-AS1_cd4nc	Mst452	BOLA3-AS1	outcome	0.182273863963508	1.27139761658874e-06	TRUE	3.99931014286855e-10
680	BPGM_cd4nc	Mst452	BPGM	outcome	0.150279746616662	3.04928587237661e-06	TRUE	2.16628901893628e-08
681	BRD7_cd8et	Mst452	BRD7	outcome	0.199449094752059	8.88728174254226e-07	TRUE	4.38131822860131e-11
682	BRD7_nk	Mst452	BRD7	outcome	0.268713532290404	1.02211341172067e-06	TRUE	3.3489244275395e-15
683	BRI3_monoc	Mst452	BRI3	outcome	0.137826501243912	3.13737879667862e-05	TRUE	1.27997795614794e-07
684	BRK1_bin	Mst452	BRK1	outcome	0.206908626774632	6.35986962119496e-06	TRUE	1.92496958473974e-11
685	BRK1_bmem	Mst452	BRK1	outcome	0.158081874694248	4.74775496732398e-06	TRUE	8.73230455312105e-09
686	BRK1_cd4et	Mst452	BRK1	outcome	0.163727414198066	4.74775496732398e-06	TRUE	4.3856294148809e-09
687	BRK1_cd4nc	Mst452	BRK1	outcome	0.302998879287562	3.39176837781743e-06	TRUE	2.19282477377505e-17
688	BRK1_cd8et	Mst452	BRK1	outcome	0.195100397810835	4.91152587364877e-06	TRUE	8.62671395866004e-11
689	BRK1_cd8nc	Mst452	BRK1	outcome	0.270916632064025	4.74775496732398e-06	TRUE	2.76606824653302e-15
690	BRK1_dc	Mst452	BRK1	outcome	0.205294510867279	4.54414076802858e-06	TRUE	2.29057244190216e-11
691	BRK1_monoc	Mst452	BRK1	outcome	0.266182646368563	4.3982572719184e-06	TRUE	5.43882887211998e-15
692	BRK1_mononc	Mst452	BRK1	outcome	0.196689668429414	4.76631003226755e-06	TRUE	7.01256363729670e-11
693	BRK1_nk	Mst452	BRK1	outcome	0.217762840014724	3.39176837781743e-06	TRUE	4.31423934873767e-12
694	BSG_monoc	Mst452	BSG	outcome	0.177730899014609	1.37779970975185e-06	TRUE	7.10752189083021e-10
695	BSPRY_nk	Mst452	BSPRY	outcome	0.214318803361872	1.74936256179489e-07	TRUE	5.93943260791159e-12
696	BST1_nk	Mst452	BST1	outcome	0.229096404439977	6.27545349333295e-07	TRUE	8.48317573463123e-13
697	BST2_cd4et	Mst452	BST2	outcome	0.159724027709399	3.80981414706104e-06	TRUE	7.01950810712574e-09
698	BST2_cd4nc	Mst452	BST2	outcome	0.451786697924152	3.57117635034704e-06	TRUE	5.63899591785522e-29
699	BST2_cd8nc	Mst452	BST2	outcome	0.200172848095062	3.57117635034704e-06	TRUE	4.3551572552345e-11
700	BTBD9_cd4nc	Mst452	BTBD9	outcome	0.409041312632076	1.19427601487759e-05	TRUE	3.64488703166156e-25
701	BTBD9_cd8et	Mst452	BTBD9	outcome	0.152592339777358	1.11318085132052e-05	TRUE	1.86110882152417e-08
702	BTBD9_cd8nc	Mst452	BTBD9	outcome	0.220574098086427	1.04530336746254e-05	TRUE	3.39759790143919e-12
703	BTBD9_monoc	Mst452	BTBD9	outcome	0.273800802227343	1.54005882037898e-06	TRUE	1.6373572273183e-15
704	BTBD9_nk	Mst452	BTBD9	outcome	0.263475804241185	1.01385311858964e-05	TRUE	9.03034144318088e-15
705	BTF3_bin	Mst452	BTF3	outcome	0.173989524653822	5.19025862985314e-07	TRUE	1.0908894348922e-09
706	BTF3_bmem	Mst452	BTF3	outcome	0.142435530790484	4.90878612829488e-07	TRUE	5.10955067733804e-08
707	BTF3_cd4et	Mst452	BTF3	outcome	0.20737938177966	4.90878612829488e-07	TRUE	1.52394135027411e-11
708	BTF3_cd4nc	Mst452	BTF3	outcome	0.363545253490153	4.90878612829488e-07	TRUE	9.61607308117893e-22
709	BTF3_cd8nc	Mst452	BTF3	outcome	0.302997330066403	4.90878612829488e-07	TRUE	1.91642938089443e-17
710	BTF3_cd8s100b	Mst452	BTF3	outcome	0.19652731946617	4.90878612829488e-07	TRUE	6.24997968142803e-11
711	BTN2A1_cd4nc	Mst452	BTN2A1	outcome	0.41210026913034	8.14217125229045e-07	TRUE	1.40507446410578e-25
712	BTN2A1_cd4sox4	Mst452	BTN2A1	outcome	0.152178713508952	9.1917641762906e-07	TRUE	1.61825789938973e-08
713	BTN2A1_cd8et	Mst452	BTN2A1	outcome	0.162844125755701	8.33680723656778e-07	TRUE	4.40032483848984e-09
714	BTN2A1_cd8nc	Mst452	BTN2A1	outcome	0.18925865375286	8.33680723656778e-07	TRUE	1.61824563469761e-10
715	BTN2A1_nk	Mst452	BTN2A1	outcome	0.224885064624597	3.10073577683569e-07	TRUE	1.46500722947937e-12
716	BTN3A1_cd4nc	Mst452	BTN3A1	outcome	0.193020332354437	7.12390158740028e-07	TRUE	9.94122357258794e-11
717	BTN3A1_cd8nc	Mst452	BTN3A1	outcome	0.189909802503697	1.31218807122029e-08	TRUE	1.38579391269254e-10
718	BTN3A2_bin	Mst452	BTN3A2	outcome	0.286326384301092	1.84507087536557e-06	TRUE	2.60246919260365e-16
719	BTN3A2_bmem	Mst452	BTN3A2	outcome	0.321535494859094	1.84507087536557e-06	TRUE	1.1318988985435e-18
720	BTN3A2_cd4et	Mst452	BTN3A2	outcome	0.600831151048887	3.0487950550507e-06	TRUE	1.30620131720541e-45
721	BTN3A2_cd4nc	Mst452	BTN3A2	outcome	0.806862996987231	3.0487950550507e-06	TRUE	9.77076441773981e-90
722	BTN3A2_cd8et	Mst452	BTN3A2	outcome	0.704608029070832	3.0487950550507e-06	TRUE	7.51623597134304e-63
723	BTN3A2_cd8nc	Mst452	BTN3A2	outcome	0.502983843599918	1.84507087536557e-06	TRUE	5.48668803908821e-34
724	BTN3A2_cd8s100b	Mst452	BTN3A2	outcome	0.360602716634798	1.84507087536557e-06	TRUE	1.74477634048477e-21
725	BTN3A2_nk	Mst452	BTN3A2	outcome	0.724327469540872	3.0487950550507e-06	TRUE	5.14436563567525e-67
726	BTN3A2_nkr	Mst452	BTN3A2	outcome	0.181420748609988	1.06213721362064e-06	TRUE	4.41552765772617e-10
727	BTNL9_bin	Mst452	BTNL9	outcome	0.256409221184913	1.41869736558178e-06	TRUE	1.99583279436332e-14
728	BTNL9_bmem	Mst452	BTNL9	outcome	0.24670245248576	2.14035932522576e-06	TRUE	8.05335641044322e-14
729	C10orf128_bmem	Mst452	C10orf128	outcome	0.195802978927457	1.74604524028821e-07	TRUE	6.68594698462339e-11
730	C10orf128_cd4et	Mst452	C10orf128	outcome	0.291184298971964	1.74604524028821e-07	TRUE	1.12554567192555e-16
731	C10orf128_cd4nc	Mst452	C10orf128	outcome	0.611830212917575	1.94089147350826e-06	TRUE	3.52145714916921e-47
732	C10orf128_cd8et	Mst452	C10orf128	outcome	0.457968767319467	5.58423066134247e-06	TRUE	1.64204119627632e-29
733	C10orf128_cd8nc	Mst452	C10orf128	outcome	0.527127184979159	6.6984986554094e-07	TRUE	1.30511709808403e-36
734	C10orf128_cd8s100b	Mst452	C10orf128	outcome	0.322613174457671	4.20655509412285e-07	TRUE	8.73197961790938e-19
735	C10orf128_nk	Mst452	C10orf128	outcome	0.787817542152764	9.48236265624025e-08	TRUE	1.09356677200913e-83
736	C10orf32_bin	Mst452	C10orf32	outcome	0.184101116845588	2.24370515647575e-06	TRUE	3.2809788126515e-10
737	C10orf32_cd4et	Mst452	C10orf32	outcome	0.220087715018425	4.36408830754377e-08	TRUE	2.69749341975347e-12
738	C10orf32_cd4nc	Mst452	C10orf32	outcome	0.487149289930532	1.63766644940914e-06	TRUE	2.19338286924924e-32
739	C10orf32_cd8et	Mst452	C10orf32	outcome	0.30975365373305	1.63766644940914e-06	TRUE	7.19655831594452e-18
740	C10orf32_cd8nc	Mst452	C10orf32	outcome	0.282757882998005	7.5297350224326e-06	TRUE	5.18223400836509e-16
741	C10orf32_cd8s100b	Mst452	C10orf32	outcome	0.173786264466665	4.36408830754377e-08	TRUE	1.07077693605687e-09
742	C10orf32_monoc	Mst452	C10orf32	outcome	0.173487178010399	2.24370515647575e-06	TRUE	1.24142266518398e-09
743	C10orf32_nk	Mst452	C10orf32	outcome	0.285282187720786	1.63766644940914e-06	TRUE	3.01468478426922e-16
744	C10orf54_cd4nc	Mst452	C10orf54	outcome	0.186187983094504	2.21545312662599e-07	TRUE	2.2990376551539e-10
745	C10orf54_cd8et	Mst452	C10orf54	outcome	0.181110822603405	2.21545312662599e-07	TRUE	4.37100053559185e-10
746	C10orf54_nk	Mst452	C10orf54	outcome	0.2972306499767	2.21545312662599e-07	TRUE	4.52035164738483e-17
747	C10orf67_cd4nc	Mst452	C10orf67	outcome	0.162467109665055	1.81670454353342e-06	TRUE	4.77736302265376e-09
748	C10ORF68_cd4nc	Mst452	C10ORF68	outcome	0.160933972588881	1.37871066473609e-05	TRUE	6.99763543859567e-09
749	C10orf88_monoc	Mst452	C10orf88	outcome	0.273485993253115	9.058504842923e-07	TRUE	1.66027202123614e-15
750	C10orf95_cd4nc	Mst452	C10orf95	outcome	0.334723345921263	2.52116458637146e-06	TRUE	1.38335860548893e-19
751	C10orf95_nk	Mst452	C10orf95	outcome	0.138915740531843	2.52116458637146e-06	TRUE	8.31256650324124e-08
752	C11orf21_cd4nc	Mst452	C11orf21	outcome	0.321503872566925	8.44274001601228e-06	TRUE	1.37528910934684e-18
753	C11orf21_cd8et	Mst452	C11orf21	outcome	0.291737397103552	1.02445554441195e-05	TRUE	1.42750444026918e-16
754	C11orf21_cd8nc	Mst452	C11orf21	outcome	0.148185720502691	9.05690797962831e-06	TRUE	3.07665621864829e-08
755	C11orf21_monoc	Mst452	C11orf21	outcome	0.156082146172304	6.09626467457954e-06	TRUE	1.13941170316231e-08
756	C11orf21_nk	Mst452	C11orf21	outcome	0.32439875984881	1.33431391577046e-06	TRUE	6.98176787478949e-19
757	C11orf21_nkr	Mst452	C11orf21	outcome	0.162274572914642	1.33431391577046e-06	TRUE	4.8140411951208e-09
758	C11orf24_bmem	Mst452	C11orf24	outcome	0.33897964789955	1.47635076978123e-07	TRUE	5.9005097082562e-20
759	C11orf24_cd4nc	Mst452	C11orf24	outcome	0.298347281812771	2.76110831902618e-08	TRUE	3.67720357809055e-17
760	C11orf24_cd8et	Mst452	C11orf24	outcome	0.351124634458599	5.13352516995604e-06	TRUE	9.888415546075e-21
761	C11orf24_nk	Mst452	C11orf24	outcome	0.347418769775792	1.96013277776638e-06	TRUE	1.64914989074167e-20
762	C11orf24_plasma	Mst452	C11orf24	outcome	0.238774658428263	8.81243183166812e-08	TRUE	2.14490582437932e-13
763	C11orf63_cd4nc	Mst452	C11orf63	outcome	0.170167568809321	5.89573131592111e-06	TRUE	2.02786353223836e-09
764	C11orf71_cd4nc	Mst452	C11orf71	outcome	0.284925478168118	1.88556987023724e-05	TRUE	4.50245196571195e-16
765	C11orf73_cd8et	Mst452	C11orf73	outcome	0.13678979585033	1.02423391269009e-05	TRUE	1.20719949348043e-07
766	C12orf56_cd4nc	Mst452	C12orf56	outcome	0.421526512030851	5.59410666498468e-08	TRUE	2.04419567974791e-26
767	C12orf57_bin	Mst452	C12orf57	outcome	0.159207328518735	1.01309936813219e-05	TRUE	8.2652631546412e-09
768	C14orf132_cd4nc	Mst452	C14orf132	outcome	0.351980173898673	2.74241961665807e-07	TRUE	6.82186068412415e-21
769	C14orf178_cd4nc	Mst452	C14orf178	outcome	0.257931093574503	1.28296279945261e-05	TRUE	2.07650226028995e-14
770	C14orf2_cd4nc	Mst452	C14orf2	outcome	0.220911468995862	5.83039701824192e-06	TRUE	2.99848152214635e-12
771	C14orf2_cd8et	Mst452	C14orf2	outcome	0.233416320173876	5.83039701824192e-06	TRUE	5.54933555820308e-13
772	C14orf2_cd8nc	Mst452	C14orf2	outcome	0.147049177981997	5.83039701824192e-06	TRUE	3.36417026303277e-08
773	C14orf2_nk	Mst452	C14orf2	outcome	0.17120864891235	5.83039701824192e-06	TRUE	1.78089228344292e-09
774	C14orf79_cd4nc	Mst452	C14orf79	outcome	0.136459512860173	8.50069317380675e-07	TRUE	1.05720957164842e-07
775	C15orf40_cd4nc	Mst452	C15orf40	outcome	0.556675296406627	2.06762594193839e-05	TRUE	1.01548542147694e-39
776	C15orf61_cd4nc	Mst452	C15orf61	outcome	0.142358468946291	6.12759378319546e-07	TRUE	5.18957760701357e-08
777	C16orf13_cd4nc	Mst452	C16orf13	outcome	0.35435581967607	6.19579040215431e-06	TRUE	5.89121900939792e-21
778	C16orf13_cd8et	Mst452	C16orf13	outcome	0.346683752703014	6.19579040215431e-06	TRUE	2.14618166531873e-20
779	C16orf13_cd8nc	Mst452	C16orf13	outcome	0.183450209975841	6.19579040215431e-06	TRUE	3.88757892195692e-10
780	C16orf13_nk	Mst452	C16orf13	outcome	0.24968610959439	6.19579040215431e-06	TRUE	5.90878192958197e-14
781	C17orf49_cd4nc	Mst452	C17orf49	outcome	0.186654720772205	6.81264767645638e-07	TRUE	2.23637827586769e-10
782	C17orf49_nk	Mst452	C17orf49	outcome	0.232094760873593	4.67422589080425e-07	TRUE	5.5797820688474e-13
783	C17orf50_cd4nc	Mst452	C17orf50	outcome	0.258712817225606	7.91313597880062e-06	TRUE	1.71168489055762e-14
784	C17orf50_cd8et	Mst452	C17orf50	outcome	0.500853028285788	7.0809774656732e-06	TRUE	1.13290151969896e-33
785	C17orf50_cd8nc	Mst452	C17orf50	outcome	0.390508490569674	8.15845673526799e-06	TRUE	1.06067080850611e-23
786	C17orf67_cd4nc	Mst452	C17orf67	outcome	0.144243508569407	7.77805474690146e-07	TRUE	4.17527551632685e-08
787	C17orf89_cd4et	Mst452	C17orf89	outcome	0.19934097372718	1.91015801612493e-06	TRUE	4.62740348598346e-11
788	C17orf89_cd4nc	Mst452	C17orf89	outcome	0.441423095480981	1.69269562206421e-06	TRUE	4.42626100653079e-28
789	C17orf89_cd8et	Mst452	C17orf89	outcome	0.34365162072928	3.36384174142811e-07	TRUE	2.78619844697979e-20
790	C17orf89_cd8nc	Mst452	C17orf89	outcome	0.283463462872837	1.69269562206421e-06	TRUE	3.96283128868282e-16
791	C17orf89_nk	Mst452	C17orf89	outcome	0.3334692037478	1.69269562206421e-06	TRUE	1.63784951388939e-19
792	C17orf97_bin	Mst452	C17orf97	outcome	0.46228940518136	4.02180000392162e-07	TRUE	4.95910179545147e-30
793	C17orf97_cd4et	Mst452	C17orf97	outcome	0.532911584475393	3.77950081756382e-06	TRUE	3.60812081071911e-37
794	C17orf97_cd4nc	Mst452	C17orf97	outcome	0.593836579720218	4.34910850567066e-06	TRUE	1.24445331327025e-44
795	C17orf97_cd8et	Mst452	C17orf97	outcome	0.385842086208698	4.29674887290748e-06	TRUE	2.22476319808335e-23
796	C17orf97_cd8nc	Mst452	C17orf97	outcome	0.430932132773124	4.46927242153745e-06	TRUE	4.1895035294197e-27
797	C17orf97_cd8s100b	Mst452	C17orf97	outcome	0.524430604647796	4.34910850567066e-06	TRUE	3.22368895984523e-36
798	C17orf97_monoc	Mst452	C17orf97	outcome	0.473351002423665	4.02180000392162e-07	TRUE	4.42058686136691e-31
799	C17orf97_nk	Mst452	C17orf97	outcome	0.433995551978277	4.34910850567066e-06	TRUE	2.2554901450768e-27
800	C19orf12_cd4nc	Mst452	C19orf12	outcome	0.200217409613333	1.6390580705285e-06	TRUE	4.09233704201856e-11
801	C19orf24_cd4nc	Mst452	C19orf24	outcome	0.298126890447316	2.5744663785141e-05	TRUE	6.74867432182764e-17
802	C19orf24_cd8et	Mst452	C19orf24	outcome	0.28386592990754	2.5744663785141e-05	TRUE	5.7224683780328e-16
803	C19orf24_nk	Mst452	C19orf24	outcome	0.164612175338989	2.64363691000009e-05	TRUE	5.0298208222139e-09
804	C19orf48_cd4nc	Mst452	C19orf48	outcome	0.293635585710292	9.25078468215326e-06	TRUE	1.05259536442636e-16
805	C19orf53_cd4nc	Mst452	C19orf53	outcome	0.268921791330396	1.63686508111028e-07	TRUE	3.03946206412155e-15
806	C19orf60_bin	Mst452	C19orf60	outcome	0.226975262665491	1.39051548155055e-06	TRUE	1.17523815818225e-12
807	C19orf60_bmem	Mst452	C19orf60	outcome	0.174691744340228	9.98722572036644e-07	TRUE	1.02367215195664e-09
808	C19orf60_monoc	Mst452	C19orf60	outcome	0.203701403583162	1.39051548155055e-06	TRUE	2.57822010070138e-11
809	C19orf66_nk	Mst452	C19orf66	outcome	0.141160347996875	2.21356720130755e-07	TRUE	5.84429256684188e-08
810	C19orf83_bmem	Mst452	C19orf83	outcome	0.141665878534628	1.3038433505148e-05	TRUE	7.00287833937161e-08
811	C19orf83_cd4et	Mst452	C19orf83	outcome	0.146211311890195	1.3038433505148e-05	TRUE	4.08169172123452e-08
812	C19orf83_cd4nc	Mst452	C19orf83	outcome	0.437193046187746	1.3038433505148e-05	TRUE	1.48745478474617e-27
813	C19orf83_cd8et	Mst452	C19orf83	outcome	0.480094900902942	1.3038433505148e-05	TRUE	1.58747127498255e-31
814	C19orf83_cd8nc	Mst452	C19orf83	outcome	0.268413716964763	1.3038433505148e-05	TRUE	4.65146327571897e-15
815	C19orf83_nk	Mst452	C19orf83	outcome	0.539778834671838	1.3038433505148e-05	TRUE	8.09617713247316e-38
816	C19orf83_nkr	Mst452	C19orf83	outcome	0.15927148658217	1.3038433505148e-05	TRUE	8.49202413183736e-09
817	C1orf173_nk	Mst452	C1orf173	outcome	0.208353696616911	1.34138764158557e-05	TRUE	1.77493742699345e-11
818	C1orf174_cd4nc	Mst452	C1orf174	outcome	0.13694749821389	1.76766837187463e-07	TRUE	9.60694451821355e-08
819	C1orf220_bmem	Mst452	C1orf220	outcome	0.230411034033527	2.42400318341211e-06	TRUE	7.66184315540994e-13
820	C1orf228_cd4nc	Mst452	C1orf228	outcome	0.288144697533618	4.88501766963717e-07	TRUE	1.83763768365862e-16
821	C1orf228_cd8nc	Mst452	C1orf228	outcome	0.212842579858375	3.16249438783418e-07	TRUE	7.32330514531675e-12
822	C1orf63_cd8et	Mst452	C1orf63	outcome	0.201713211485236	2.35097948497404e-06	TRUE	3.45102206386092e-11
823	C1orf85_monoc	Mst452	C1orf85	outcome	0.350378073944666	1.94874446316532e-06	TRUE	1.00189121430823e-20
824	C1orf86_bin	Mst452	C1orf86	outcome	0.205950511144524	5.15712650457952e-06	TRUE	2.13046382535718e-11
825	C1orf86_cd4et	Mst452	C1orf86	outcome	0.202369787729302	5.15712650457952e-06	TRUE	3.3944318715684e-11
826	C1orf86_cd4nc	Mst452	C1orf86	outcome	0.595766983754576	7.13610198636724e-06	TRUE	7.6608532620363e-45
827	C1orf86_cd8et	Mst452	C1orf86	outcome	0.261564454765579	5.15712650457952e-06	TRUE	1.07543632918906e-14
828	C1orf86_cd8nc	Mst452	C1orf86	outcome	0.267386250038162	5.15712650457952e-06	TRUE	4.65950908636186e-15
829	C1orf86_nk	Mst452	C1orf86	outcome	0.212539536899541	5.15712650457952e-06	TRUE	8.97939287784685e-12
830	C1QA_mononc	Mst452	C1QA	outcome	0.189432372434358	6.78503442889454e-06	TRUE	1.84255632853518e-10
831	C1QB_mononc	Mst452	C1QB	outcome	0.247445256652617	6.8155948039547e-06	TRUE	8.18502750488407e-14
832	C1QTNF6_cd4nc	Mst452	C1QTNF6	outcome	0.154157397882604	3.60721770458133e-06	TRUE	1.37372099022257e-08
833	C1QTNF9B-AS1_cd4nc	Mst452	C1QTNF9B-AS1	outcome	0.304741531740685	4.39901539358415e-07	TRUE	1.45715537952437e-17
834	C2_cd4nc	Mst452	C2	outcome	0.151060678567801	1.09922518375256e-06	TRUE	1.86544841957208e-08
835	C2_cd8et	Mst452	C2	outcome	0.184275268543093	2.38523565356424e-06	TRUE	3.22280067393139e-10
836	C2_cd8nc	Mst452	C2	outcome	0.998813874181749	4.62714851805435e-05	TRUE	0
837	C2_nk	Mst452	C2	outcome	0.501841545081855	2.63767079498597e-06	TRUE	7.53082887630815e-34
838	C20orf201_cd4nc	Mst452	C20orf201	outcome	0.145529347009435	1.13653126482979e-05	TRUE	4.34538937457577e-08
839	C20orf27_bmem	Mst452	C20orf27	outcome	0.144871803193909	1.03524919933688e-05	TRUE	4.64353041440639e-08
840	C20orf27_cd4nc	Mst452	C20orf27	outcome	0.294517547925095	1.03524919933688e-05	TRUE	9.40146445033312e-17
841	C20orf27_cd8et	Mst452	C20orf27	outcome	0.164465151073707	1.03524919933688e-05	TRUE	4.36722038251018e-09
842	C20orf27_cd8nc	Mst452	C20orf27	outcome	0.186525363186254	1.03524919933688e-05	TRUE	2.81291681574041e-10
843	C20orf27_dc	Mst452	C20orf27	outcome	0.482081111053254	1.76435232691062e-05	TRUE	1.11719990387103e-31
844	C20orf27_monoc	Mst452	C20orf27	outcome	0.396350098212834	7.2910312757374e-06	TRUE	3.54211820607559e-24
845	C20orf27_mononc	Mst452	C20orf27	outcome	0.328562172297258	7.2910312757374e-06	TRUE	4.32615602566078e-19
846	C20orf96_cd4nc	Mst452	C20orf96	outcome	0.187797961759857	2.7191256123776e-07	TRUE	1.88190734424832e-10
847	C21orf119_cd8et	Mst452	C21orf119	outcome	0.15810065363073	1.71790163320525e-06	TRUE	8.11769170062714e-09
848	C21orf91_cd4nc	Mst452	C21orf91	outcome	0.17521075048614	8.13806380888721e-07	TRUE	9.51459078874257e-10
849	C22orf34_bin	Mst452	C22orf34	outcome	0.138126115322671	3.59704571753077e-07	TRUE	8.46783586667993e-08
850	C22orf34_cd4et	Mst452	C22orf34	outcome	0.220313861467931	2.22155212939128e-06	TRUE	2.96700206299011e-12
851	C22orf34_cd4nc	Mst452	C22orf34	outcome	0.568855768103499	2.31473661455987e-07	TRUE	1.56190233988383e-41
852	C22orf34_cd8et	Mst452	C22orf34	outcome	0.343723343300603	3.80341730305821e-07	TRUE	2.76608726491861e-20
853	C22orf34_cd8nc	Mst452	C22orf34	outcome	0.233022984047238	1.73115916472503e-07	TRUE	4.78427214920946e-13
854	C22orf34_cd8s100b	Mst452	C22orf34	outcome	0.382731810452341	1.73115916472503e-07	TRUE	3.1062657622703e-23
855	C22orf34_nk	Mst452	C22orf34	outcome	0.33495668257013	1.75600736239581e-07	TRUE	1.14908815336919e-19
856	C2ORF15_cd4nc	Mst452	C2ORF15	outcome	0.285079166479451	3.4314714569686e-06	TRUE	3.31681866883146e-16
857	C2ORF15_nk	Mst452	C2ORF15	outcome	0.149823555129911	3.98424661110975e-06	TRUE	2.33415718655954e-08
858	C2orf27A_bin	Mst452	C2orf27A	outcome	0.203780509863614	2.02808247625744e-06	TRUE	2.61097958509888e-11
859	C2orf27A_cd4et	Mst452	C2orf27A	outcome	0.363405982683828	2.19416136900487e-06	TRUE	1.09287592517346e-21
860	C2orf40_cd4nc	Mst452	C2orf40	outcome	0.276347491741705	1.55043195363363e-08	TRUE	9.94816093521125e-16
861	C2orf74_cd4nc	Mst452	C2orf74	outcome	0.206835462316344	9.58109245716856e-10	TRUE	1.53611008989008e-11
862	C2orf74_cd8et	Mst452	C2orf74	outcome	0.192177100276374	3.88577153250229e-07	TRUE	1.08561874200935e-10
863	C3orf14_cd4nc	Mst452	C3orf14	outcome	0.172657462472368	1.3478960045399e-06	TRUE	1.33725511091268e-09
864	C4BPB_cd4nc	Mst452	C4BPB	outcome	0.209731267520328	3.5305476904337e-07	TRUE	1.10755496088578e-11
865	C4orf32_cd4nc	Mst452	C4orf32	outcome	0.493418978587763	1.32540912027374e-05	TRUE	7.62073688362825e-33
866	C4orf32_cd8nc	Mst452	C4orf32	outcome	0.238514036168597	1.57072717113937e-05	TRUE	3.23512756795326e-13
867	C4orf33_cd4nc	Mst452	C4orf33	outcome	0.193280165164919	2.95892494135058e-05	TRUE	1.45794398733235e-10
868	C4orf33_nk	Mst452	C4orf33	outcome	0.159414814128584	4.0345401659056e-05	TRUE	1.04259081644897e-08
869	C5orf17_cd4nc	Mst452	C5orf17	outcome	0.500807441125672	2.3644290873742e-06	TRUE	9.48834970046148e-34
870	C5orf17_cd8et	Mst452	C5orf17	outcome	0.566194519512135	9.75716926700495e-07	TRUE	3.67076127115863e-41
871	C5orf17_cd8nc	Mst452	C5orf17	outcome	0.152452835103042	2.66740419895751e-06	TRUE	1.65225838610741e-08
872	C5orf17_nk	Mst452	C5orf17	outcome	0.386210863963175	2.29245226129305e-06	TRUE	1.92598342723301e-23
873	C5orf30_bin	Mst452	C5orf30	outcome	0.233305458168951	4.09084484514753e-07	TRUE	4.70839671128982e-13
874	C5orf34_nk	Mst452	C5orf34	outcome	0.219276715537291	4.45661962930198e-06	TRUE	3.62031990777627e-12
875	C5orf45_cd4nc	Mst452	C5orf45	outcome	0.242572920369568	5.86259653300979e-08	TRUE	1.26047797048237e-13
876	C5orf55_cd4nc	Mst452	C5orf55	outcome	0.135936915687828	7.34420521380289e-08	TRUE	1.07075715133299e-07
877	C5orf56_cd8et	Mst452	C5orf56	outcome	0.144696988809933	4.12600764451556e-06	TRUE	4.32451021665028e-08
878	C5orf56_nk	Mst452	C5orf56	outcome	0.216056153128474	4.34504850310707e-06	TRUE	5.5405895557663e-12
879	C5orf63_cd4nc	Mst452	C5orf63	outcome	0.295419961358035	8.19654461646565e-06	TRUE	7.86990632427021e-17
880	C6orf132_cd4nc	Mst452	C6orf132	outcome	0.13819641460403	2.12407458723664e-07	TRUE	8.30921830077235e-08
881	C6orf136_cd4sox4	Mst452	C6orf136	outcome	0.377366632815247	1.8622164562735e-05	TRUE	1.38345737182304e-22
882	C6orf136_dc	Mst452	C6orf136	outcome	0.45919858153547	5.50681515996039e-07	TRUE	9.7980786125219e-30
883	C6orf136_nkr	Mst452	C6orf136	outcome	0.198296914451114	2.23167885536282e-06	TRUE	5.35075792526317e-11
884	C6orf136_plasma	Mst452	C6orf136	outcome	0.171921072350756	2.53674930105873e-07	TRUE	1.38545318379944e-09
885	C6orf226_cd4sox4	Mst452	C6orf226	outcome	0.172888374818448	6.37993996925089e-07	TRUE	1.25973338327902e-09
886	C6orf25_bin	Mst452	C6orf25	outcome	0.480820358017678	1.95556718177641e-05	TRUE	1.53795614981051e-31
887	C6orf25_cd4nc	Mst452	C6orf25	outcome	0.1495154189194	1.13752448516393e-07	TRUE	2.12413950581473e-08
888	C6orf25_cd8et	Mst452	C6orf25	outcome	0.390527967207418	3.97127785212284e-06	TRUE	9.37063123525965e-24
889	C6orf25_cd8nc	Mst452	C6orf25	outcome	0.15183588988619	8.36187921306286e-07	TRUE	1.68073742193652e-08
890	C6orf47-AS1_cd8et	Mst452	C6orf47-AS1	outcome	0.598575523044903	5.5162032771815e-06	TRUE	2.99142952039166e-45
891	C6orf48_bin	Mst452	C6orf48	outcome	0.227736310040667	5.47788562173231e-06	TRUE	1.19035858910503e-12
892	C6orf48_bmem	Mst452	C6orf48	outcome	0.145941497049623	4.13167055489209e-06	TRUE	3.72765849864536e-08
893	C6orf48_cd4et	Mst452	C6orf48	outcome	0.171986999415855	6.00551303029285e-07	TRUE	1.40634852842024e-09
894	C6orf48_cd4nc	Mst452	C6orf48	outcome	0.341367465678835	5.31906155421347e-06	TRUE	5.07740896048033e-20
895	C6orf48_cd8nc	Mst452	C6orf48	outcome	0.244732851637012	4.13167055489209e-06	TRUE	1.12428058211249e-13
896	C6orf57_cd4nc	Mst452	C6orf57	outcome	0.147213367616037	1.96725793512098e-05	TRUE	3.8626768070449e-08
897	C6orf57_cd8nc	Mst452	C6orf57	outcome	0.162312325071092	1.40786183253416e-05	TRUE	5.93606265701471e-09
898	C6orf62_bin	Mst452	C6orf62	outcome	0.1376243349625	7.63295833338439e-06	TRUE	1.0586218180503e-07
899	C6orf62_cd4nc	Mst452	C6orf62	outcome	0.151529684357761	7.63295833338439e-06	TRUE	2.02048254788622e-08
900	C6orf62_cd8et	Mst452	C6orf62	outcome	0.137010162372541	7.63295833338439e-06	TRUE	1.13815616072958e-07
901	C6orf62_nk	Mst452	C6orf62	outcome	0.153565633299007	7.63295833338439e-06	TRUE	1.58121038700782e-08
902	C7orf13_cd4nc	Mst452	C7orf13	outcome	0.190015983454782	2.87878901322732e-06	TRUE	1.57665853152411e-10
903	C9orf135_cd4et	Mst452	C9orf135	outcome	0.358124848102934	7.79001257949212e-07	TRUE	2.50842816897726e-21
904	C9orf135_cd4nc	Mst452	C9orf135	outcome	0.767653764893906	1.34020584666727e-06	TRUE	9.9002738681028e-78
905	C9orf135_cd8nc	Mst452	C9orf135	outcome	0.707638448951259	1.34020584666727e-06	TRUE	1.58535950522003e-63
906	C9orf135_cd8s100b	Mst452	C9orf135	outcome	0.276346365791378	1.36338096552877e-06	TRUE	1.11817161602576e-15
907	C9orf142_cd4nc	Mst452	C9orf142	outcome	0.169701656576792	1.454254967977e-06	TRUE	1.93704041618775e-09
908	C9orf156_bin	Mst452	C9orf156	outcome	0.262756718988025	7.72635920249776e-06	TRUE	9.58076707055526e-15
909	C9orf156_cd4nc	Mst452	C9orf156	outcome	0.371130963301557	7.72635920249776e-06	TRUE	3.38018336506823e-22
910	C9orf156_cd8et	Mst452	C9orf156	outcome	0.360309660830622	8.00636277313759e-06	TRUE	2.22854329029513e-21
911	C9orf156_cd8nc	Mst452	C9orf156	outcome	0.244138379101529	8.96601154781959e-06	TRUE	1.348994656957e-13
912	C9orf156_nk	Mst452	C9orf156	outcome	0.27699889465941	7.72635920249776e-06	TRUE	1.21651963725912e-15
913	C9orf16_cd4nc	Mst452	C9orf16	outcome	0.152163556163039	2.35779078605883e-06	TRUE	1.69766696896854e-08
914	C9orf78_bin	Mst452	C9orf78	outcome	0.145291930885763	1.44584433032213e-09	TRUE	3.44806547284288e-08
915	C9orf78_cd4et	Mst452	C9orf78	outcome	0.203158537378051	3.97527289658835e-06	TRUE	2.98587716394451e-11
916	C9orf78_cd4nc	Mst452	C9orf78	outcome	0.493751904669729	2.11656485419011e-06	TRUE	4.91268918665084e-33
917	C9orf78_cd8et	Mst452	C9orf78	outcome	0.375826182323077	3.13687764261755e-06	TRUE	1.28719365632347e-22
918	C9orf78_cd8nc	Mst452	C9orf78	outcome	0.348740722494591	2.48285324001223e-06	TRUE	1.3511412914441e-20
919	C9orf78_nk	Mst452	C9orf78	outcome	0.316852977763429	2.11656485419011e-06	TRUE	2.40957277931332e-18
920	CA6_cd4et	Mst452	CA6	outcome	0.155096525835662	1.73517929369729e-05	TRUE	1.47112011798426e-08
921	CA6_cd4nc	Mst452	CA6	outcome	0.794644006810555	2.14861113744165e-05	TRUE	2.51444765847177e-85
922	CA6_cd8nc	Mst452	CA6	outcome	0.401281875011612	1.79659183485389e-05	TRUE	1.75907520249174e-24
923	CACNA1A_cd4nc	Mst452	CACNA1A	outcome	0.154250540262584	2.82590439004254e-07	TRUE	1.21678137553761e-08
924	CACNA1A_nk	Mst452	CACNA1A	outcome	0.176516790273568	2.82590439004254e-07	TRUE	7.82634592792327e-10
925	CALHM2_cd8et	Mst452	CALHM2	outcome	0.150246147017242	1.19777136699184e-07	TRUE	1.94626190616938e-08
926	CALM3_cd4nc	Mst452	CALM3	outcome	0.35927137578506	1.90538410099938e-06	TRUE	2.20011705035309e-21
927	CALM3_cd8nc	Mst452	CALM3	outcome	0.156730002707541	6.41150040065756e-07	TRUE	9.20142364245276e-09
928	CALR_cd4nc	Mst452	CALR	outcome	0.20002032375533	9.56845357168354e-08	TRUE	3.83657873495657e-11
929	CALR_nk	Mst452	CALR	outcome	0.140558812163031	8.03176010232137e-07	TRUE	6.48702851509031e-08
930	CAMK4_cd4et	Mst452	CAMK4	outcome	0.153023614967456	2.46647340583976e-06	TRUE	1.53449034035292e-08
931	CAMK4_cd4nc	Mst452	CAMK4	outcome	0.340994876065388	2.46647340583976e-06	TRUE	4.91714527564115e-20
932	CAMK4_cd8nc	Mst452	CAMK4	outcome	0.184313508573277	2.46647340583976e-06	TRUE	3.21467527259711e-10
933	CAMKK2_cd4nc	Mst452	CAMKK2	outcome	0.171560562545199	8.78932665071292e-08	TRUE	1.42358142071432e-09
934	CAMLG_bmem	Mst452	CAMLG	outcome	0.19849518315568	2.49727786076586e-06	TRUE	5.25723062240534e-11
935	CAMLG_cd4nc	Mst452	CAMLG	outcome	0.3203712662997	3.23708072979537e-06	TRUE	1.43825165376222e-18
936	CAMLG_cd8et	Mst452	CAMLG	outcome	0.210036286889892	3.03773759245213e-06	TRUE	1.18699389252331e-11
937	CAMLG_cd8nc	Mst452	CAMLG	outcome	0.183289742632338	5.77267451304306e-06	TRUE	3.93684806414802e-10
938	CAMLG_cd8s100b	Mst452	CAMLG	outcome	0.159206991259382	3.03773759245213e-06	TRUE	7.34922010339217e-09
939	CAMLG_nk	Mst452	CAMLG	outcome	0.215200278319973	5.15712650457955e-06	TRUE	6.31850075061383e-12
940	CAP1_nk	Mst452	CAP1	outcome	0.139020114888391	4.42133672769071e-07	TRUE	7.65280117273854e-08
941	CAPG_bin	Mst452	CAPG	outcome	0.237413972155609	6.2760990956091e-06	TRUE	3.24225956995978e-13
942	CAPG_bmem	Mst452	CAPG	outcome	0.320694649593062	6.2760990956091e-06	TRUE	1.48942687766802e-18
943	CAPG_cd4et	Mst452	CAPG	outcome	0.25922960761288	1.41143589228734e-05	TRUE	1.75978835552408e-14
944	CAPG_cd4nc	Mst452	CAPG	outcome	0.519578708149749	5.22361212268756e-06	TRUE	1.12606193812282e-35
945	CAPG_cd8et	Mst452	CAPG	outcome	0.32347599478089	1.41143589228734e-05	TRUE	1.11490591271474e-18
946	CAPG_cd8nc	Mst452	CAPG	outcome	0.277832405568741	5.22361212268756e-06	TRUE	1.01847802061138e-15
947	CAPG_monoc	Mst452	CAPG	outcome	0.234858325617523	1.06753971162769e-09	TRUE	3.57891034910332e-13
948	CAPG_nkr	Mst452	CAPG	outcome	0.189386770026679	1.27222895581829e-07	TRUE	1.51425101227272e-10
949	CAPN10_cd4nc	Mst452	CAPN10	outcome	0.152886449829418	1.24055299115913e-05	TRUE	1.82320192249421e-08
950	CAPN12_bin	Mst452	CAPN12	outcome	0.137848590654782	2.62862364846542e-08	TRUE	8.46508430065625e-08
951	CAPN12_bmem	Mst452	CAPN12	outcome	0.215603843104544	2.62862364846542e-08	TRUE	4.88500184215655e-12
952	CAPN12_cd4nc	Mst452	CAPN12	outcome	0.195413037712806	9.12743550208509e-08	TRUE	6.95629811965140e-11
953	CAPN12_cd8et	Mst452	CAPN12	outcome	0.253683322100166	2.62862364846542e-08	TRUE	2.63191856460794e-14
954	CAPN12_cd8nc	Mst452	CAPN12	outcome	0.199723380019679	2.62862364846542e-08	TRUE	3.93316707508636e-11
955	CAPN12_nk	Mst452	CAPN12	outcome	0.406345494936211	9.12743550208509e-08	TRUE	3.86628900033415e-25
956	CARD16_nk	Mst452	CARD16	outcome	0.199063896095217	1.00839562083666e-05	TRUE	5.6590169854194e-11
957	CARD8_bin	Mst452	CARD8	outcome	0.156659894104505	8.52422526383367e-06	TRUE	1.10181651266406e-08
958	CARD8_cd4nc	Mst452	CARD8	outcome	0.408068652271304	3.80353757861602e-08	TRUE	2.7432963348678e-25
959	CARD8_cd8et	Mst452	CARD8	outcome	0.223522001790635	3.80353757861602e-08	TRUE	1.69848722315684e-12
960	CARD8_cd8nc	Mst452	CARD8	outcome	0.233911619932135	1.10256022921729e-05	TRUE	5.68387266969981e-13
961	CARD9_cd4et	Mst452	CARD9	outcome	0.506721307648391	3.81659392334039e-06	TRUE	2.47714432899903e-34
962	CARHSP1_cd8et	Mst452	CARHSP1	outcome	0.401201303905705	2.88481848561465e-06	TRUE	1.24532728928005e-24
963	CARHSP1_cd8nc	Mst452	CARHSP1	outcome	0.170535588725567	3.17705114884925e-06	TRUE	1.834519220132e-09
964	CARHSP1_cd8s100b	Mst452	CARHSP1	outcome	0.192057564808648	2.68966082297948e-06	TRUE	1.20876987303626e-10
965	CARHSP1_nk	Mst452	CARHSP1	outcome	0.429144424986692	2.40901727100312e-06	TRUE	5.50516786673894e-27
966	CARS_cd4nc	Mst452	CARS	outcome	0.250442089418463	1.19496652271859e-05	TRUE	5.88387708263799e-14
967	CARS_cd8nc	Mst452	CARS	outcome	0.623462713196278	1.38314461728076e-05	TRUE	1.15149059448395e-48
968	CARS_cd8s100b	Mst452	CARS	outcome	0.31346179860385	1.00416972883204e-05	TRUE	5.0568352504745e-18
969	CARS2_cd4nc	Mst452	CARS2	outcome	0.150699844863028	2.63071959423724e-05	TRUE	2.6910791903685e-08
970	CASC8_monoc	Mst452	CASC8	outcome	0.47017949952262	3.96391521757913e-07	TRUE	8.89372812248143e-31
971	CASP6_cd4nc	Mst452	CASP6	outcome	0.161390976077465	1.24583148721418e-05	TRUE	6.5205097037383e-09
972	CASP7_cd4et	Mst452	CASP7	outcome	0.163568676250881	2.32681436889708e-06	TRUE	4.23587445969397e-09
973	CASP7_cd4nc	Mst452	CASP7	outcome	0.141222025382097	4.10159231307685e-06	TRUE	6.5373108781442e-08
974	CASP7_cd8nc	Mst452	CASP7	outcome	0.148795146142142	1.77973608106997e-06	TRUE	2.50663379706522e-08
975	CASP8_cd4et	Mst452	CASP8	outcome	0.201497455703056	4.52261689470658e-07	TRUE	3.27572998793245e-11
976	CASP8_cd4nc	Mst452	CASP8	outcome	0.548875488981712	2.68361207332898e-06	TRUE	5.03313034335413e-39
977	CASP8_cd8et	Mst452	CASP8	outcome	0.282138322141106	9.07619455209317e-07	TRUE	4.63873245099047e-16
978	CASP8_cd8nc	Mst452	CASP8	outcome	0.210764771031034	1.02355816460023e-06	TRUE	1.00587908594607e-11
979	CASP8_cd8s100b	Mst452	CASP8	outcome	0.211461077604729	4.52261689470658e-07	TRUE	8.88346067691796e-12
980	CASP8_nk	Mst452	CASP8	outcome	0.294904854790635	1.0750620133515e-06	TRUE	6.88227057106993e-17
981	CAST_bin	Mst452	CAST	outcome	0.265182153593441	1.01862569047309e-05	TRUE	7.07596954911355e-15
982	CAST_bmem	Mst452	CAST	outcome	0.194405226130767	1.02158439865519e-05	TRUE	1.03101894266366e-10
983	CAST_cd4et	Mst452	CAST	outcome	0.206208019344552	1.02158439865519e-05	TRUE	2.24726861012299e-11
984	CAST_cd4nc	Mst452	CAST	outcome	0.430826405661155	1.03003888834909e-05	TRUE	5.03940070609962e-27
985	CAST_cd8et	Mst452	CAST	outcome	0.45595872627727	1.01862569047309e-05	TRUE	2.86327449049411e-29
986	CAST_cd8nc	Mst452	CAST	outcome	0.286509187157254	1.03003888834909e-05	TRUE	3.12768434927513e-16
987	CAST_cd8s100b	Mst452	CAST	outcome	0.14404292746709	1.02158439865519e-05	TRUE	5.11627337025865e-08
988	CAST_monoc	Mst452	CAST	outcome	0.227518929624782	1.779570153103e-05	TRUE	1.4771528325238e-12
989	CAST_nk	Mst452	CAST	outcome	0.500481744083919	1.02158439865519e-05	TRUE	1.35280285713392e-33
990	CAT_monoc	Mst452	CAT	outcome	0.16781502320864	9.56476164097237e-06	TRUE	2.86594902718985e-09
991	CAT_mononc	Mst452	CAT	outcome	0.136809599692086	1.36354748530802e-07	TRUE	9.7275372857099e-08
992	CAT_nk	Mst452	CAT	outcome	0.182974419864153	1.45702095409516e-05	TRUE	4.63849919287161e-10
993	CBR1_cd4nc	Mst452	CBR1	outcome	0.247821351888706	7.00391699252371e-06	TRUE	7.79577731757943e-14
994	CBR3_cd4nc	Mst452	CBR3	outcome	0.694208475867716	1.22416768261919e-06	TRUE	7.39610255951147e-61
995	CBR3_cd8nc	Mst452	CBR3	outcome	0.313625908369164	6.56723154780305e-07	TRUE	3.70721809625003e-18
996	CBR4_cd4nc	Mst452	CBR4	outcome	0.148648486496746	1.66098017767089e-07	TRUE	2.37120736254109e-08
997	CBWD1_cd4nc	Mst452	CBWD1	outcome	0.246490690066301	2.38094810780218e-07	TRUE	7.49146540126001e-14
998	CBWD2_cd4nc	Mst452	CBWD2	outcome	0.34060309523562	8.44957537730316e-06	TRUE	6.21891596340385e-20
999	CC2D1B_cd4nc	Mst452	CC2D1B	outcome	0.137058272034793	1.26313464501621e-05	TRUE	1.20116713910394e-07
1000	CCDC101_bin	Mst452	CCDC101	outcome	0.157217124738605	5.93878413680055e-05	TRUE	1.51431904850109e-08
1001	CCDC101_cd4nc	Mst452	CCDC101	outcome	0.472482856619814	5.97069666976627e-05	TRUE	1.66209281851829e-30
1002	CCDC101_cd8nc	Mst452	CCDC101	outcome	0.227080502728862	1.59727799883463e-05	TRUE	1.5328011589004e-12
1003	CCDC101_nk	Mst452	CCDC101	outcome	0.140702067050506	5.7240666037032e-05	TRUE	1.05950449561638e-07
1004	CCDC104_cd4nc	Mst452	CCDC104	outcome	0.25173098636565	4.82027748601992e-06	TRUE	4.30006682430142e-14
1005	CCDC109B_cd4nc	Mst452	CCDC109B	outcome	0.21433548048197	1.26190236292051e-05	TRUE	8.01201392128731e-12
1006	CCDC109B_cd8nc	Mst452	CCDC109B	outcome	0.171010717537488	1.2181016311389e-05	TRUE	1.99914234147408e-09
1007	CCDC115_cd4nc	Mst452	CCDC115	outcome	0.219801131268655	3.36272269218729e-06	TRUE	3.28569172060335e-12
1008	CCDC115_cd8et	Mst452	CCDC115	outcome	0.168533902361779	3.92200040929939e-06	TRUE	2.38904282928402e-09
1009	CCDC122_cd4et	Mst452	CCDC122	outcome	0.206664319122284	7.1691078977201e-07	TRUE	1.69693643659622e-11
1010	CCDC122_cd4nc	Mst452	CCDC122	outcome	0.533820504940133	9.75716926700499e-07	TRUE	2.40927688471242e-37
1011	CCDC122_cd8nc	Mst452	CCDC122	outcome	0.328589268341688	9.75716926700499e-07	TRUE	3.4809516681747e-19
1012	CCDC122_cd8s100b	Mst452	CCDC122	outcome	0.255735560650648	6.46785347361183e-07	TRUE	2.10713599564878e-14
1013	CCDC122_nk	Mst452	CCDC122	outcome	0.15588659151573	3.06346944027421e-06	TRUE	1.10091651605781e-08
1014	CCDC126_bmem	Mst452	CCDC126	outcome	0.288516941960699	6.94493629770888e-07	TRUE	1.76473102815622e-16
1015	CCDC146_cd4et	Mst452	CCDC146	outcome	0.164807139333089	4.28280581225682e-06	TRUE	3.80715918901312e-09
1016	CCDC146_cd4nc	Mst452	CCDC146	outcome	0.505021630383399	1.53214981637776e-06	TRUE	3.30226289345527e-34
1017	CCDC146_cd8et	Mst452	CCDC146	outcome	0.336523604303622	2.06458788421114e-06	TRUE	1.0104944428641e-19
1018	CCDC146_cd8nc	Mst452	CCDC146	outcome	0.269558394990481	1.49053365862695e-06	TRUE	3.03172066381323e-15
1019	CCDC146_cd8s100b	Mst452	CCDC146	outcome	0.157353606653629	3.58714897763981e-07	TRUE	8.38993141138781e-09
1020	CCDC146_nk	Mst452	CCDC146	outcome	0.360371564938602	3.55017623767278e-07	TRUE	1.64143742276579e-21
1021	CCDC15_bin	Mst452	CCDC15	outcome	0.290224931267622	8.97504991275752e-08	TRUE	1.28329954476813e-16
1022	CCDC15_bmem	Mst452	CCDC15	outcome	0.353329355151761	2.08091473326221e-06	TRUE	6.11737603183487e-21
1023	CCDC152_cd4nc	Mst452	CCDC152	outcome	0.391567879700036	9.97303059810877e-07	TRUE	6.73970574271293e-24
1024	CCDC152_cd8et	Mst452	CCDC152	outcome	0.151531191343706	9.97303059810877e-07	TRUE	1.75549482967555e-08
1025	CCDC152_cd8nc	Mst452	CCDC152	outcome	0.184462417178583	1.14980069214444e-06	TRUE	3.01850968917503e-10
1026	CCDC152_nk	Mst452	CCDC152	outcome	0.236851970112066	7.00054463214556e-07	TRUE	2.95416354435936e-13
1027	CCDC163P_bin	Mst452	CCDC163P	outcome	0.273275212498144	3.59934337927751e-06	TRUE	1.90170836966965e-15
1028	CCDC163P_bmem	Mst452	CCDC163P	outcome	0.328993244800982	8.36370503249657e-06	TRUE	4.13269110331542e-19
1029	CCDC163P_cd4et	Mst452	CCDC163P	outcome	0.307724698922105	3.59934337927751e-06	TRUE	1.06270306640801e-17
1030	CCDC163P_cd4nc	Mst452	CCDC163P	outcome	0.912247867337677	4.32654455369892e-06	TRUE	5.32370172215489e-148
1031	CCDC163P_cd8et	Mst452	CCDC163P	outcome	0.332244779107601	3.31545890139292e-06	TRUE	2.13439460455096e-19
1032	CCDC163P_cd8nc	Mst452	CCDC163P	outcome	0.481721232968887	2.90420819059388e-06	TRUE	8.08041660241606e-32
1033	CCDC163P_cd8s100b	Mst452	CCDC163P	outcome	0.338750078217934	3.17165974419295e-06	TRUE	7.31796243838638e-20
1034	CCDC163P_nk	Mst452	CCDC163P	outcome	0.340323538271668	1.97404392322347e-06	TRUE	5.38036179782417e-20
1035	CCDC167_cd4et	Mst452	CCDC167	outcome	0.591979618913974	8.78767181326496e-06	TRUE	2.6142711469344e-44
1036	CCDC167_cd4nc	Mst452	CCDC167	outcome	0.965115602913945	8.85284682318044e-06	TRUE	1.16512779063988e-230
1037	CCDC167_cd8et	Mst452	CCDC167	outcome	0.580192598360689	8.78767181326496e-06	TRUE	9.1493638727738e-43
1038	CCDC167_cd8nc	Mst452	CCDC167	outcome	0.649244195849452	7.37930293403633e-06	TRUE	9.56238677773218e-53
1039	CCDC167_cd8s100b	Mst452	CCDC167	outcome	0.382795387361194	8.78767181326496e-06	TRUE	4.36065156763874e-23
1040	CCDC170_mononc	Mst452	CCDC170	outcome	0.256531833128216	3.60091648956159e-06	TRUE	2.1152134578472e-14
1041	CCDC23_cd4nc	Mst452	CCDC23	outcome	0.207320118764455	4.60537668739355e-06	TRUE	1.7606716213347e-11
1042	CCDC25_cd8et	Mst452	CCDC25	outcome	0.15808785731871	1.32025638144854e-06	TRUE	8.02390067984489e-09
1043	CCDC25_nk	Mst452	CCDC25	outcome	0.160292858099123	1.32025638144854e-06	TRUE	6.13166784196903e-09
1044	CCDC50_cd4nc	Mst452	CCDC50	outcome	0.285341470261351	6.45020930208253e-07	TRUE	2.83007463662692e-16
1045	CCDC50_cd8et	Mst452	CCDC50	outcome	0.262656750276777	1.54389233795854e-05	TRUE	1.10040668442307e-14
1046	CCDC50_nk	Mst452	CCDC50	outcome	0.355551483212762	1.54389233795854e-05	TRUE	5.80306959158559e-21
1047	CCDC58_bin	Mst452	CCDC58	outcome	0.31653085794831	5.14924004771469e-06	TRUE	2.79904749104608e-18
1048	CCDC58_bmem	Mst452	CCDC58	outcome	0.32451645814961	4.92128658215987e-06	TRUE	7.81191681506071e-19
1049	CCDC58_cd4et	Mst452	CCDC58	outcome	0.263345999570058	5.14924004771469e-06	TRUE	8.33170383963899e-15
1050	CCDC58_cd4nc	Mst452	CCDC58	outcome	0.628046604574818	5.14924004771469e-06	TRUE	1.77703052187185e-49
1051	CCDC58_cd8et	Mst452	CCDC58	outcome	0.507540630686024	5.14924004771469e-06	TRUE	2.14486885083752e-34
1052	CCDC58_cd8nc	Mst452	CCDC58	outcome	0.402509269367608	5.14924004771469e-06	TRUE	1.05680357638212e-24
1053	CCDC58_cd8s100b	Mst452	CCDC58	outcome	0.21343719574508	6.00300304372618e-06	TRUE	8.11499934944548e-12
1054	CCDC58_nk	Mst452	CCDC58	outcome	0.467662810495708	5.14924004771469e-06	TRUE	2.00326133003293e-30
1055	CCDC65_cd4nc	Mst452	CCDC65	outcome	0.151248166799638	4.98797171726674e-06	TRUE	2.00400237492253e-08
1056	CCDC66_bin	Mst452	CCDC66	outcome	0.307234810620389	1.70286898979854e-05	TRUE	1.49504045767813e-17
1057	CCDC66_bmem	Mst452	CCDC66	outcome	0.203405395255615	1.70286898979854e-05	TRUE	3.52758790803349e-11
1058	CCDC66_cd4et	Mst452	CCDC66	outcome	0.251271785068902	8.61543189348816e-07	TRUE	4.01236983856164e-14
1059	CCDC66_cd4nc	Mst452	CCDC66	outcome	0.491057836099574	9.17391787467114e-07	TRUE	8.45787247058573e-33
1060	CCDC66_cd8et	Mst452	CCDC66	outcome	0.267209837797495	9.41778800059026e-06	TRUE	5.21520591691112e-15
1061	CCDC66_cd8nc	Mst452	CCDC66	outcome	0.383130326256041	9.41778800059026e-06	TRUE	4.16497640171152e-23
1062	CCDC66_nk	Mst452	CCDC66	outcome	0.320023833521244	1.70286898979854e-05	TRUE	2.01952406415471e-18
1063	CCDC69_nk	Mst452	CCDC69	outcome	0.13721637751665	2.14390617732079e-06	TRUE	1.00707224272336e-07
1064	CCDC74A_nk	Mst452	CCDC74A	outcome	0.202312601806601	2.10432677331063e-06	TRUE	3.16812321543411e-11
1065	CCDC77_cd4nc	Mst452	CCDC77	outcome	0.149900339333739	1.98760260606014e-05	TRUE	2.80852185905533e-08
1066	CCDC82_cd4nc	Mst452	CCDC82	outcome	0.215074451785603	1.08006355784085e-06	TRUE	5.70489766650008e-12
1067	CCDC82_cd8et	Mst452	CCDC82	outcome	0.153786025581417	1.03468356266206e-06	TRUE	1.33855842284632e-08
1068	CCDC85A_bmem	Mst452	CCDC85A	outcome	0.319328075619299	5.27234755516781e-06	TRUE	1.80383059374273e-18
1069	CCDC88B_cd4nc	Mst452	CCDC88B	outcome	0.309356278323129	7.1540183513788e-07	TRUE	7.26881893048829e-18
1070	CCDC88B_cd8et	Mst452	CCDC88B	outcome	0.152476747411553	4.88798490855629e-07	TRUE	1.52889722711693e-08
1071	CCDC88B_nk	Mst452	CCDC88B	outcome	0.169344074339312	3.30129624804426e-06	TRUE	2.13201936746609e-09
1072	CCDC88C_cd4nc	Mst452	CCDC88C	outcome	0.154485282039787	1.78775533121429e-07	TRUE	1.17228317211257e-08
1073	CCHCR1_dc	Mst452	CCHCR1	outcome	0.602001303168817	1.96751590019366e-05	TRUE	1.5266473576179e-45
1074	CCHCR1_monoc	Mst452	CCHCR1	outcome	0.423961304709273	5.30257570317414e-06	TRUE	1.71819428212255e-26
1075	CCHCR1_nkr	Mst452	CCHCR1	outcome	0.733316829998359	2.09694169652635e-05	TRUE	9.60280108447636e-69
1076	CCHCR1_plasma	Mst452	CCHCR1	outcome	0.671715542881438	9.98386732207094e-07	TRUE	1.04066151216445e-56
1077	CCL3_cd8et	Mst452	CCL3	outcome	0.315634211781249	5.43171007400515e-06	TRUE	3.24826188957254e-18
1078	CCL3_monoc	Mst452	CCL3	outcome	0.259216707135498	5.57823114373387e-06	TRUE	1.51802393434087e-14
1079	CCL3L3_cd8et	Mst452	CCL3L3	outcome	0.356062657622164	1.45740819548855e-06	TRUE	3.72528552209613e-21
1080	CCL3L3_cd8s100b	Mst452	CCL3L3	outcome	0.180062472306582	1.45740819548855e-06	TRUE	5.32026812426533e-10
1081	CCL3L3_monoc	Mst452	CCL3L3	outcome	0.361806449427653	1.45740819548855e-06	TRUE	1.38962597387141e-21
1082	CCL3L3_nk	Mst452	CCL3L3	outcome	0.438946844741888	1.45740819548855e-06	TRUE	7.24120835469088e-28
1083	CCL4_bin	Mst452	CCL4	outcome	0.178144964268523	5.06374910142268e-06	TRUE	7.40954784744803e-10
1084	CCL4_cd8s100b	Mst452	CCL4	outcome	0.136521705532418	4.46293947770134e-06	TRUE	1.14804043258277e-07
1085	CCL4L1_cd8et	Mst452	CCL4L1	outcome	0.271250448716278	1.45740819548855e-06	TRUE	2.36688313252246e-15
1086	CCL4L1_nk	Mst452	CCL4L1	outcome	0.307567998792195	1.45740819548855e-06	TRUE	1.00281875121495e-17
1087	CCNB1IP1_cd4nc	Mst452	CCNB1IP1	outcome	0.161083953936626	1.20481089150504e-06	TRUE	5.54300359346447e-09
1088	CCND1_cd4nc	Mst452	CCND1	outcome	0.164408288687552	1.39424161021805e-07	TRUE	3.47156368000586e-09
1089	CCND2-AS1_bin	Mst452	CCND2-AS1	outcome	0.326236778129784	2.10694352365915e-06	TRUE	5.39009470283378e-19
1090	CCND3_cd4nc	Mst452	CCND3	outcome	0.201323558041929	7.26769821353143e-07	TRUE	3.40721810574728e-11
1091	CCNG2_cd8s100b	Mst452	CCNG2	outcome	0.18515702017254	1.23608386222629e-07	TRUE	2.59284098683162e-10
1092	CCS_cd4nc	Mst452	CCS	outcome	0.199835636755652	1.81124505263382e-05	TRUE	5.65957857880475e-11
1093	CCS_nk	Mst452	CCS	outcome	0.259186061865858	1.8143005598037e-05	TRUE	1.86858491321783e-14
1094	CCSAP_cd4nc	Mst452	CCSAP	outcome	0.41540470833351	4.03867189949028e-06	TRUE	8.73197167484756e-26
1095	CCSAP_nk	Mst452	CCSAP	outcome	0.160624081732797	3.09206684054954e-06	TRUE	6.19084636098623e-09
1096	CCSER2_cd4et	Mst452	CCSER2	outcome	0.32937609299613	5.51327837009067e-07	TRUE	2.97219161697787e-19
1097	CCSER2_cd4nc	Mst452	CCSER2	outcome	0.587855746669567	3.86250545150308e-07	TRUE	5.87190768703294e-44
1098	CCSER2_cd8et	Mst452	CCSER2	outcome	0.344045843227993	3.41408868632943e-07	TRUE	2.61036797155609e-20
1099	CCSER2_cd8nc	Mst452	CCSER2	outcome	0.418849485696583	5.23655629236651e-07	TRUE	3.7076867412866e-26
1100	CCSER2_nk	Mst452	CCSER2	outcome	0.268416159963059	8.68821646230746e-07	TRUE	3.46630254841426e-15
1101	CCT3_bin	Mst452	CCT3	outcome	0.186061941546194	7.59230845237228e-07	TRUE	2.42108169647787e-10
1102	CCT3_bmem	Mst452	CCT3	outcome	0.280563925797694	1.99931660775547e-09	TRUE	5.28764773128298e-16
1103	CCT3_cd4et	Mst452	CCT3	outcome	0.274875293573044	7.34413929528595e-07	TRUE	1.34038780764124e-15
1104	CCT3_cd4nc	Mst452	CCT3	outcome	0.689998238611299	7.59230845237228e-07	TRUE	4.5035929841434e-60
1105	CCT3_cd8et	Mst452	CCT3	outcome	0.319860677382283	6.97826670040214e-07	TRUE	1.38635772707964e-18
1106	CCT3_cd8nc	Mst452	CCT3	outcome	0.482111700305692	7.64732506187587e-07	TRUE	6.46390946157243e-32
1107	CCT3_cd8s100b	Mst452	CCT3	outcome	0.157739656184684	6.10033074162237e-07	TRUE	8.12414362688992e-09
1108	CCT4_cd4nc	Mst452	CCT4	outcome	0.228818933044478	8.81124062666435e-09	TRUE	8.2136159837443e-13
1109	CCT8_bin	Mst452	CCT8	outcome	0.595065173326419	3.53405350246608e-06	TRUE	8.17156177476527e-45
1110	CCT8_bmem	Mst452	CCT8	outcome	0.491135229822973	3.53405350246608e-06	TRUE	9.67308319764059e-33
1111	CCT8_cd4et	Mst452	CCT8	outcome	0.596160614427662	3.53405350246608e-06	TRUE	5.81159559802987e-45
1112	CCT8_cd4nc	Mst452	CCT8	outcome	0.775871991880802	3.53405350246608e-06	TRUE	5.89555521795027e-80
1113	CCT8_cd8et	Mst452	CCT8	outcome	0.606444766743749	3.53405350246608e-06	TRUE	2.23390212143152e-46
1114	CCT8_cd8nc	Mst452	CCT8	outcome	0.712939458816633	3.53405350246608e-06	TRUE	1.49485231800144e-64
1115	CCT8_cd8s100b	Mst452	CCT8	outcome	0.462863907481818	3.53405350246608e-06	TRUE	5.33192766408788e-30
1116	CCT8_dc	Mst452	CCT8	outcome	0.411586372549587	3.53405350246608e-06	TRUE	1.78649130362282e-25
1117	CCT8_monoc	Mst452	CCT8	outcome	0.289818678468867	3.53405350246608e-06	TRUE	1.63656633635448e-16
1118	CCT8_mononc	Mst452	CCT8	outcome	0.204639687231896	1.33549066669761e-06	TRUE	2.27633162436802e-11
1119	CCT8_nk	Mst452	CCT8	outcome	0.430973249813754	1.46563263942527e-06	TRUE	3.6300796950977e-27
1120	CCT8_nkr	Mst452	CCT8	outcome	0.206533781177645	3.53405350246608e-06	TRUE	1.90290818041753e-11
1121	CCT8_plasma	Mst452	CCT8	outcome	0.168673603564824	3.53405350246608e-06	TRUE	2.32840930606944e-09
1122	CCZ1_bin	Mst452	CCZ1	outcome	0.37741642124449	2.59401453853561e-07	TRUE	8.16706684874114e-23
1123	CCZ1_cd4et	Mst452	CCZ1	outcome	0.372135488263789	2.59401453853561e-07	TRUE	2.08512380797886e-22
1124	CCZ1_cd4nc	Mst452	CCZ1	outcome	0.98674040818717	3.77096161086825e-06	TRUE	0
1125	CCZ1_cd8et	Mst452	CCZ1	outcome	0.723813609538952	3.00787478384452e-06	TRUE	6.65903381326044e-67
1126	CCZ1_cd8nc	Mst452	CCZ1	outcome	0.631383546765337	2.09325493597545e-06	TRUE	4.69435733224044e-50
1127	CCZ1_nk	Mst452	CCZ1	outcome	0.780502052860974	3.24767463365079e-06	TRUE	2.59967181363407e-81
1128	CCZ1B_bin	Mst452	CCZ1B	outcome	0.239836850416267	1.01634907164948e-06	TRUE	1.99278266740193e-13
1129	CCZ1B_cd4et	Mst452	CCZ1B	outcome	0.388430351212133	3.39010833594923e-07	TRUE	1.12973467538155e-23
1130	CCZ1B_cd4nc	Mst452	CCZ1B	outcome	0.14150038748682	5.26689596597656e-06	TRUE	6.45690970377779e-08
1131	CCZ1B_cd8et	Mst452	CCZ1B	outcome	0.141015647799242	5.26689596597656e-06	TRUE	6.83933617899544e-08
1132	CCZ1B_cd8s100b	Mst452	CCZ1B	outcome	0.326186990107393	3.47689194360834e-07	TRUE	4.88290443512773e-19
1133	CCZ1B_dc	Mst452	CCZ1B	outcome	0.178776036893825	2.00463770016312e-06	TRUE	6.36759623745073e-10
1134	CD101_cd4nc	Mst452	CD101	outcome	0.175373144567782	4.88501766963717e-07	TRUE	9.16154098288476e-10
1135	CD101_cd8et	Mst452	CD101	outcome	0.328841867155438	4.8820515209298e-07	TRUE	3.22327183163826e-19
1136	CD151_cd4et	Mst452	CD151	outcome	0.27195234702938	3.64926224518095e-07	TRUE	1.99866317822223e-15
1137	CD151_cd4nc	Mst452	CD151	outcome	0.311335336934057	1.4473373795724e-06	TRUE	5.56859584583026e-18
1138	CD151_cd8et	Mst452	CD151	outcome	0.2369073460672	7.39796152560823e-07	TRUE	2.93878130343378e-13
1139	CD151_cd8nc	Mst452	CD151	outcome	0.197985394196653	2.88889405385788e-07	TRUE	5.10018322158065e-11
1140	CD151_cd8s100b	Mst452	CD151	outcome	0.14826870733555	7.44043231565551e-07	TRUE	2.57287989080475e-08
1141	CD151_monoc	Mst452	CD151	outcome	0.325391320536799	1.25965505591486e-07	TRUE	5.39134813590403e-19
1142	CD151_mononc	Mst452	CD151	outcome	0.488811199746502	5.17795505544364e-07	TRUE	1.36588742628554e-32
1143	CD151_nk	Mst452	CD151	outcome	0.42819343305293	1.4473373795724e-06	TRUE	6.31607964656629e-27
1144	CD164_bin	Mst452	CD164	outcome	0.137260218486486	2.15925740016212e-07	TRUE	9.28829996144042e-08
1145	CD164_cd4nc	Mst452	CD164	outcome	0.173185959634484	1.09890460055583e-05	TRUE	1.5051663631259e-09
1146	CD164_cd8nc	Mst452	CD164	outcome	0.141264928537224	8.89811842063156e-06	TRUE	6.99908879025166e-08
1147	CD247_cd4et	Mst452	CD247	outcome	0.137042043490209	2.69804550429672e-07	TRUE	9.57135420362747e-08
1148	CD247_cd4nc	Mst452	CD247	outcome	0.40338366397178	3.23658716612823e-07	TRUE	7.03452227633176e-25
1149	CD247_cd8nc	Mst452	CD247	outcome	0.250425967173067	3.23658716612823e-07	TRUE	4.35128229789717e-14
1150	CD27-AS1_cd8et	Mst452	CD27-AS1	outcome	0.136747885335668	4.61644073019375e-06	TRUE	1.12083649191658e-07
1151	CD27-AS1_nk	Mst452	CD27-AS1	outcome	0.140099898264986	4.61644073019375e-06	TRUE	7.53923813765229e-08
1152	CD300A_cd8et	Mst452	CD300A	outcome	0.553719224804129	1.79375442367384e-06	TRUE	1.27561255925042e-39
1153	CD300A_cd8nc	Mst452	CD300A	outcome	0.21936345674972	1.17616316111569e-07	TRUE	3.01131367571073e-12
1154	CD300A_cd8s100b	Mst452	CD300A	outcome	0.15500701377324	8.48048482158865e-08	TRUE	1.08867804896277e-08
1155	CD300A_nk	Mst452	CD300A	outcome	0.624486876040248	8.06335070606171e-07	TRUE	4.57956908503385e-49
1156	CD300C_nk	Mst452	CD300C	outcome	0.276303251334935	5.78159747813235e-06	TRUE	1.29196012574556e-15
1157	CD300LB_nk	Mst452	CD300LB	outcome	0.370090264466682	1.17616316111569e-07	TRUE	2.92322502751338e-22
1158	CD37_bin	Mst452	CD37	outcome	0.570343422723851	1.16602800103978e-06	TRUE	1.13897153625031e-41
1159	CD37_bmem	Mst452	CD37	outcome	0.660437738997332	1.64730135790035e-06	TRUE	9.86791640261659e-55
1160	CD37_cd4nc	Mst452	CD37	outcome	0.175328300106679	7.79400124912271e-07	TRUE	9.36036293232249e-10
1161	CD37_cd8et	Mst452	CD37	outcome	0.209583916710863	7.79400124912271e-07	TRUE	1.16072011288402e-11
1162	CD37_nk	Mst452	CD37	outcome	0.312721004362759	4.48306760398484e-07	TRUE	4.20184672410024e-18
1163	CD3E_cd4nc	Mst452	CD3E	outcome	0.171177342295068	1.67218296045236e-05	TRUE	2.06027792426746e-09
1164	CD3E_cd8et	Mst452	CD3E	outcome	0.187904767108513	4.22829284824137e-07	TRUE	1.87804685807736e-10
1165	CD3E_nk	Mst452	CD3E	outcome	0.811813562838858	7.73431413280387e-07	TRUE	1.3853907014977e-91
1166	CD3E_nkr	Mst452	CD3E	outcome	0.668311218948246	7.73431413280387e-07	TRUE	4.01471580903085e-56
1167	CD3G_cd4et	Mst452	CD3G	outcome	0.193616138255505	1.64045069982895e-06	TRUE	9.58324127745968e-11
1168	CD3G_cd4nc	Mst452	CD3G	outcome	0.300398433481343	1.64045069982895e-06	TRUE	3.06108181799609e-17
1169	CD47_nk	Mst452	CD47	outcome	0.323095208720152	2.13770288587693e-06	TRUE	8.93549323302507e-19
1170	CD48_cd8et	Mst452	CD48	outcome	0.243959996371873	4.91640245441317e-06	TRUE	1.27585411421236e-13
1171	CD48_nk	Mst452	CD48	outcome	0.259764187696117	4.24135994216123e-06	TRUE	1.35923816876238e-14
1172	CD52_bin	Mst452	CD52	outcome	0.284462951657233	4.34910850567066e-06	TRUE	3.73332859594861e-16
1173	CD52_bmem	Mst452	CD52	outcome	0.153664271524867	4.34910850567066e-06	TRUE	1.4800188523429e-08
1174	CD52_cd4et	Mst452	CD52	outcome	0.197423565885375	1.81571695382273e-09	TRUE	5.2397248293774e-11
1175	CD52_cd4nc	Mst452	CD52	outcome	0.283448072243977	1.81571695382273e-09	TRUE	3.44268185125293e-16
1176	CD52_cd8nc	Mst452	CD52	outcome	0.16681584339464	9.30492229790353e-08	TRUE	2.56513083614298e-09
1177	CD52_dc	Mst452	CD52	outcome	0.550832261489506	2.81976924772127e-06	TRUE	2.98368329455582e-39
1178	CD52_monoc	Mst452	CD52	outcome	0.937887986775137	2.93974137847265e-06	TRUE	3.37593167885773e-177
1179	CD52_mononc	Mst452	CD52	outcome	0.936363541544316	3.05175869155383e-06	TRUE	4.48534646608996e-175
1180	CD52_nk	Mst452	CD52	outcome	0.430190778755156	2.42708526196161e-08	TRUE	3.62586490011029e-27
1181	CD52_nkr	Mst452	CD52	outcome	0.166311076549315	7.58055345834558e-07	TRUE	2.86276307795694e-09
1182	CD53_cd4nc	Mst452	CD53	outcome	0.549296429675421	3.76390542176677e-05	TRUE	1.0107028850667e-38
1183	CD53_cd8nc	Mst452	CD53	outcome	0.300056742736738	3.77911206869603e-05	TRUE	5.70372685825671e-17
1184	CD55_cd4nc	Mst452	CD55	outcome	0.185374365197461	3.14086795318754e-06	TRUE	2.86182019041137e-10
1185	CD55_cd8et	Mst452	CD55	outcome	0.167409462102303	3.55564885429062e-06	TRUE	2.72252504075888e-09
1186	CD55_monoc	Mst452	CD55	outcome	0.388841685542257	3.95029165250394e-06	TRUE	1.27431859847099e-23
1187	CD55_mononc	Mst452	CD55	outcome	0.445508036490544	3.95029165250394e-06	TRUE	2.11886079145109e-28
1188	CD55_nk	Mst452	CD55	outcome	0.168043878335334	3.39322873175323e-06	TRUE	2.50852601799121e-09
1189	CD59_cd4et	Mst452	CD59	outcome	0.147148215206551	1.07762195268931e-07	TRUE	2.82256945535277e-08
1190	CD59_cd4nc	Mst452	CD59	outcome	0.217579773915665	2.21421548476889e-06	TRUE	4.2713488475196e-12
1191	CD6_cd4nc	Mst452	CD6	outcome	0.333803531967918	2.80869217868891e-06	TRUE	1.62566293587525e-19
1192	CD6_cd8nc	Mst452	CD6	outcome	0.136941428230525	5.05505701117959e-09	TRUE	9.36274054879874e-08
1193	CD7_cd4nc	Mst452	CD7	outcome	0.199464655531882	1.63697101661814e-06	TRUE	4.51091747919181e-11
1194	CD7_cd8nc	Mst452	CD7	outcome	0.136953229507629	2.5835376421308e-06	TRUE	1.05020483886833e-07
1195	CD79B_nk	Mst452	CD79B	outcome	0.178202730826626	1.09415863008374e-06	TRUE	6.62544412709397e-10
1196	CD81_nk	Mst452	CD81	outcome	0.172798605125473	3.40928486369351e-07	TRUE	1.25066954526107e-09
1197	CD82_bmem	Mst452	CD82	outcome	0.144328237880156	1.09956215240391e-07	TRUE	3.95994544823137e-08
1198	CD83_bin	Mst452	CD83	outcome	0.192639718743313	4.2419125775638e-07	TRUE	1.02571613119381e-10
1199	CD84_cd4nc	Mst452	CD84	outcome	0.149673173467414	1.36987580115531e-08	TRUE	2.04799573907587e-08
1200	CD86_bin	Mst452	CD86	outcome	0.387685122570922	5.59751041328201e-06	TRUE	1.65800320076096e-23
1201	CD8B_cd8et	Mst452	CD8B	outcome	0.230720801989288	8.63251989444402e-07	TRUE	6.89690490301846e-13
1202	CD9_bin	Mst452	CD9	outcome	0.137852303758701	2.99708296804395e-06	TRUE	9.53147837245577e-08
1203	CD9_monoc	Mst452	CD9	outcome	0.235674724321978	1.10999179169488e-08	TRUE	3.22319960264919e-13
1204	CD96_bin	Mst452	CD96	outcome	0.670787282322224	4.37153626685496e-06	TRUE	1.92606770129861e-56
1205	CD96_bmem	Mst452	CD96	outcome	0.202817857308196	4.37153626685496e-06	TRUE	3.14936484481757e-11
1206	CDA_monoc	Mst452	CDA	outcome	0.348125779722304	8.80901637154591e-07	TRUE	1.37979706642376e-20
1207	CDC14A_cd8et	Mst452	CDC14A	outcome	0.321711708450248	7.87616155549854e-06	TRUE	1.31445589440651e-18
1208	CDC14A_nk	Mst452	CDC14A	outcome	0.212866817902004	7.87616155549854e-06	TRUE	9.05259580736373e-12
1209	CDC16_cd4nc	Mst452	CDC16	outcome	0.187257630941701	1.26179666628618e-06	TRUE	2.12734334848408e-10
1210	CDC42_bin	Mst452	CDC42	outcome	0.246748221964566	5.44319276102261e-06	TRUE	8.76279090314574e-14
1211	CDC42_bmem	Mst452	CDC42	outcome	0.205516120702816	5.44319276102261e-06	TRUE	2.26782295897504e-11
1212	CDC42_cd4et	Mst452	CDC42	outcome	0.243320814519792	5.44319276102261e-06	TRUE	1.41090213775431e-13
1213	CDC42_cd4nc	Mst452	CDC42	outcome	0.358970458434471	5.44319276102261e-06	TRUE	2.62665283108607e-21
1214	CDC42_cd8et	Mst452	CDC42	outcome	0.281239791492243	5.44319276102261e-06	TRUE	6.19438162388845e-16
1215	CDC42_cd8nc	Mst452	CDC42	outcome	0.249720196289558	5.44319276102261e-06	TRUE	5.78504772083967e-14
1216	CDC42_cd8s100b	Mst452	CDC42	outcome	0.177955863929656	3.69368411309397e-06	TRUE	7.3737821167786e-10
1217	CDC42_nk	Mst452	CDC42	outcome	0.186977315632067	1.01682853819912e-06	TRUE	2.18195086546072e-10
1218	CDC42_nkr	Mst452	CDC42	outcome	0.142158237158315	3.00972002259615e-06	TRUE	5.71967911065486e-08
1219	CDC42BPA_cd4nc	Mst452	CDC42BPA	outcome	0.228338357720765	2.05092493549014e-09	TRUE	8.72498980690114e-13
1220	CDC42EP1_monoc	Mst452	CDC42EP1	outcome	0.208605545195003	9.98249240944896e-07	TRUE	1.3346745372752e-11
1221	CDC42EP3_cd4nc	Mst452	CDC42EP3	outcome	0.210018584476069	9.11164601474107e-07	TRUE	1.10370799858076e-11
1222	CDC42SE2_cd4nc	Mst452	CDC42SE2	outcome	0.156608393320341	1.42984926463307e-06	TRUE	9.64280261656887e-09
1223	CDC42SE2_cd8et	Mst452	CDC42SE2	outcome	0.321781104768874	1.42984926463307e-06	TRUE	1.06687015834612e-18
1224	CDC42SE2_cd8nc	Mst452	CDC42SE2	outcome	0.15265590497575	1.42984926463307e-06	TRUE	1.5568073137418e-08
1225	CDC42SE2_nk	Mst452	CDC42SE2	outcome	0.313311111343119	1.42984926463307e-06	TRUE	4.0810788597048e-18
1226	CDC7_cd4nc	Mst452	CDC7	outcome	0.160951735487066	1.00822295697709e-06	TRUE	5.59014717590953e-09
1227	CDC7_cd8et	Mst452	CDC7	outcome	0.137595308710199	1.14194968120415e-06	TRUE	9.34478964138891e-08
1228	CDCA7L_cd4nc	Mst452	CDCA7L	outcome	0.198116251533204	1.08100315105454e-05	TRUE	6.4595250098765e-11
1229	CDHR3_cd4nc	Mst452	CDHR3	outcome	0.200873402536145	1.30682015183565e-05	TRUE	4.66675349965482e-11
1230	CDK10_cd4et	Mst452	CDK10	outcome	0.16546858460307	5.40370450119816e-08	TRUE	3.01077985353563e-09
1231	CDK10_cd4nc	Mst452	CDK10	outcome	0.34744930046781	5.40370450119816e-08	TRUE	1.41105552711294e-20
1232	CDK10_cd8et	Mst452	CDK10	outcome	0.240098968285926	5.40370450119816e-08	TRUE	1.77440267039061e-13
1233	CDK10_cd8nc	Mst452	CDK10	outcome	0.163046237903998	1.01450038854446e-05	TRUE	5.18020777732972e-09
1234	CDK10_nk	Mst452	CDK10	outcome	0.27880492339396	5.40370450119816e-08	TRUE	7.00770278088236e-16
1235	CDK5R1_cd4nc	Mst452	CDK5R1	outcome	0.372060036023524	1.02315741174459e-07	TRUE	2.05963536678836e-22
1236	CDK5R1_cd8et	Mst452	CDK5R1	outcome	0.135943485920399	6.97347229214083e-06	TRUE	1.27880697738963e-07
1237	CDK5R1_cd8nc	Mst452	CDK5R1	outcome	0.13831277470514	3.05057214282425e-06	TRUE	9.03642342090944e-08
1238	CDKN1A_plasma	Mst452	CDKN1A	outcome	0.171931168021651	8.92222004635496e-07	TRUE	1.43679482577493e-09
1239	CDO1_cd4nc	Mst452	CDO1	outcome	0.348788775889932	3.21236137519673e-06	TRUE	1.37834049310869e-20
1240	CDO1_cd8nc	Mst452	CDO1	outcome	0.336410462113823	8.99871876524704e-10	TRUE	8.61618717995544e-20
1241	CDRT4_cd4nc	Mst452	CDRT4	outcome	0.138695071673292	4.22572020750499e-06	TRUE	8.84159975823165e-08
1242	CEBPG_cd4nc	Mst452	CEBPG	outcome	0.190759845454649	5.77585510220716e-06	TRUE	1.52827286691763e-10
1243	CEBPZ-AS1_bin	Mst452	CEBPZ-AS1	outcome	0.178588855047831	1.76285444662347e-05	TRUE	8.2991588936537e-10
1244	CEBPZ-AS1_bmem	Mst452	CEBPZ-AS1	outcome	0.157631717843534	1.10997759513194e-05	TRUE	1.01270498557397e-08
1245	CEBPZ-AS1_cd4et	Mst452	CEBPZ-AS1	outcome	0.16625604046772	2.07171344895044e-05	TRUE	3.91906461497637e-09
1246	CEBPZ-AS1_cd4nc	Mst452	CEBPZ-AS1	outcome	0.559048203470887	2.07171344895044e-05	TRUE	5.27281914333624e-40
1247	CEBPZ-AS1_cd8et	Mst452	CEBPZ-AS1	outcome	0.308530420681744	1.90120764950495e-05	TRUE	1.25778929633083e-17
1248	CEBPZ-AS1_cd8nc	Mst452	CEBPZ-AS1	outcome	0.297503138217571	1.92922665793821e-05	TRUE	6.85333323721554e-17
1249	CEBPZ-AS1_nk	Mst452	CEBPZ-AS1	outcome	0.318484470507823	1.92922665793821e-05	TRUE	2.66089344323565e-18
1250	CEBPZ_cd4nc	Mst452	CEBPZ	outcome	0.252407889995243	2.282015667693e-07	TRUE	3.25935645223653e-14
1251	CEBPZ_cd8nc	Mst452	CEBPZ	outcome	0.141916777376977	8.6579244880547e-06	TRUE	6.45844228186783e-08
1252	CELA1_cd4et	Mst452	CELA1	outcome	0.326132487295215	3.35194103118257e-07	TRUE	4.91945227499959e-19
1253	CELA1_cd4nc	Mst452	CELA1	outcome	0.694897572414716	3.35194103118257e-07	TRUE	4.82386300871819e-61
1254	CELA1_cd8nc	Mst452	CELA1	outcome	0.385639596183545	3.35194103118257e-07	TRUE	1.87690515039002e-23
1255	CELA1_cd8s100b	Mst452	CELA1	outcome	0.158930660229093	6.25468766209133e-07	TRUE	7.03166187043773e-09
1256	CELA1_nk	Mst452	CELA1	outcome	0.186747298700284	3.59209537997699e-07	TRUE	2.16605680994211e-10
1257	CELSR1_cd4nc	Mst452	CELSR1	outcome	0.359862676803082	1.50070624744567e-07	TRUE	1.74308979918074e-21
1258	CENPC_cd4nc	Mst452	CENPC	outcome	0.177171463610556	4.60096214078166e-06	TRUE	8.29215231410473e-10
1259	CENPK_bin	Mst452	CENPK	outcome	0.162591353974166	2.90202385943524e-07	TRUE	4.40026929763188e-09
1260	CENPK_bmem	Mst452	CENPK	outcome	0.155381143786783	7.80848964370746e-06	TRUE	1.27321325650909e-08
1261	CENPK_cd4et	Mst452	CENPK	outcome	0.771889001261704	1.00733470569696e-05	TRUE	1.11351320555954e-78
1262	CENPK_cd4nc	Mst452	CENPK	outcome	0.877044805979628	1.0842317031513e-05	TRUE	1.57902253633214e-121
1263	CENPK_cd4sox4	Mst452	CENPK	outcome	0.241139405820957	4.02405982690356e-06	TRUE	1.84465306595386e-13
1264	CENPK_cd8et	Mst452	CENPK	outcome	0.758464955536755	1.00733470569696e-05	TRUE	4.75528232974363e-75
1265	CENPK_cd8nc	Mst452	CENPK	outcome	0.828113292857345	1.0702256122103e-05	TRUE	1.83741062349609e-97
1266	CENPK_cd8s100b	Mst452	CENPK	outcome	0.590121082411341	1.00733470569696e-05	TRUE	4.80945702526023e-44
1267	CENPK_nk	Mst452	CENPK	outcome	0.460856629105123	7.32487500271429e-06	TRUE	9.34870419648127e-30
1268	CENPM_cd4nc	Mst452	CENPM	outcome	0.412095187850864	1.75447674829788e-06	TRUE	1.49520450699157e-25
1269	CENPM_cd8et	Mst452	CENPM	outcome	0.198051048004953	5.65402421923077e-06	TRUE	5.99144378812538e-11
1270	CENPN_cd4nc	Mst452	CENPN	outcome	0.145041239979413	4.74678283135706e-07	TRUE	3.73853055544398e-08
1271	CENPP_cd4nc	Mst452	CENPP	outcome	0.144844168929584	9.25674343658985e-06	TRUE	4.5960664979786e-08
1272	CENPP_cd8et	Mst452	CENPP	outcome	0.207186180301142	1.18021792443238e-05	TRUE	2.02327597141704e-11
1273	CENPU_cd4nc	Mst452	CENPU	outcome	0.141214414565759	1.15044980650372e-05	TRUE	7.26466530733909e-08
1274	CENPU_nk	Mst452	CENPU	outcome	0.162429278751021	2.29330750385876e-05	TRUE	6.37233869134201e-09
1275	CENPV_bin	Mst452	CENPV	outcome	0.203109269233212	4.64763227594914e-06	TRUE	3.05083836475871e-11
1276	CEP170B_cd4nc	Mst452	CEP170B	outcome	0.25088456703	8.38851397876942e-06	TRUE	5.21382836746492e-14
1277	CEP63_cd4nc	Mst452	CEP63	outcome	0.183026406881058	2.21696394784157e-06	TRUE	3.75483517263668e-10
1278	CEP63_nk	Mst452	CEP63	outcome	0.136927024980305	4.1149060425935e-07	TRUE	9.79280888325331e-08
1279	CEP78_cd8et	Mst452	CEP78	outcome	0.307912427583789	1.83076656497027e-05	TRUE	1.37078221754485e-17
1280	CEP78_nk	Mst452	CEP78	outcome	0.402337520609645	1.57609818086977e-05	TRUE	1.38993796735781e-24
1281	CERS4_cd4nc	Mst452	CERS4	outcome	0.286244712177346	8.5340148498298e-06	TRUE	3.14846903124031e-16
1282	CERS4_cd8et	Mst452	CERS4	outcome	0.176608129824407	8.5340148498298e-06	TRUE	9.51273511784165e-10
1283	CERS4_cd8nc	Mst452	CERS4	outcome	0.203051889485762	8.5340148498298e-06	TRUE	3.30100443381189e-11
1284	CES1_cd4nc	Mst452	CES1	outcome	0.268629465093188	1.18171794245642e-05	TRUE	4.42411509185962e-15
1285	CES1_cd8et	Mst452	CES1	outcome	0.367291430333093	1.18171794245642e-05	TRUE	7.22396266376837e-22
1286	CES1_cd8nc	Mst452	CES1	outcome	0.200494022987807	6.67828051875757e-06	TRUE	4.45539985389093e-11
1287	CES1_cd8s100b	Mst452	CES1	outcome	0.197112750883747	6.67828051875757e-06	TRUE	6.88988096716805e-11
1288	CES1_monoc	Mst452	CES1	outcome	0.332351663550168	5.31353060839576e-06	TRUE	2.22876081654181e-19
1289	CES1_nk	Mst452	CES1	outcome	0.150686179693002	1.18171794245642e-05	TRUE	2.35867102531014e-08
1290	CFD_bmem	Mst452	CFD	outcome	0.223721710679835	2.0904229403783e-06	TRUE	1.87092172236972e-12
1291	CFD_cd8et	Mst452	CFD	outcome	0.508765550117391	4.55668154606154e-07	TRUE	1.21738237842622e-34
1292	CFD_cd8nc	Mst452	CFD	outcome	0.543091544784307	2.0904229403783e-06	TRUE	2.29187321003748e-38
1293	CFD_cd8s100b	Mst452	CFD	outcome	0.189505068109402	9.82718951113339e-07	TRUE	1.5792705271472e-10
1294	CFD_dc	Mst452	CFD	outcome	0.276686561100887	2.22339000059201e-06	TRUE	1.10281948408579e-15
1295	CFD_monoc	Mst452	CFD	outcome	0.587341424104681	2.22339000059201e-06	TRUE	8.11117363705973e-44
1296	CFD_mononc	Mst452	CFD	outcome	0.611236368412912	2.22339000059201e-06	TRUE	4.3623598709055e-47
1297	CFD_nk	Mst452	CFD	outcome	0.386366749868953	4.55668154606154e-07	TRUE	1.66670087380808e-23
1298	CFL2_cd4nc	Mst452	CFL2	outcome	0.328149896551979	6.02007933887239e-06	TRUE	4.48424913370461e-19
1299	CFLAR_bin	Mst452	CFLAR	outcome	0.175561881614237	4.82738576359813e-06	TRUE	1.01817261473281e-09
1300	CFLAR_cd4nc	Mst452	CFLAR	outcome	0.287814468632059	2.38523565356424e-06	TRUE	2.12753785033622e-16
1301	CFLAR_cd8et	Mst452	CFLAR	outcome	0.27961443435017	7.47100854912641e-08	TRUE	6.24557798718269e-16
1302	CFLAR_cd8nc	Mst452	CFLAR	outcome	0.167897607999275	2.23722157403947e-06	TRUE	2.48084907189705e-09
1303	CFLAR_nk	Mst452	CFLAR	outcome	0.24162904280719	7.47100854912641e-08	TRUE	1.44157372685791e-13
1304	CHAF1A_cd4nc	Mst452	CHAF1A	outcome	0.165878555411991	2.02882522857626e-05	TRUE	4.08804201940421e-09
1305	CHAF1B_bmem	Mst452	CHAF1B	outcome	0.45218230011185	5.85323088345389e-08	TRUE	4.01951610756115e-29
1306	CHCHD10_bmem	Mst452	CHCHD10	outcome	0.146183652764207	1.95287012015902e-07	TRUE	3.19766064795248e-08
1307	CHCHD10_cd4nc	Mst452	CHCHD10	outcome	0.237521403397354	4.7847785665446e-07	TRUE	2.65465720441937e-13
1308	CHCHD10_cd8nc	Mst452	CHCHD10	outcome	0.137554563190661	4.7847785665446e-07	TRUE	9.12545440778476e-08
1309	CHCHD2_bin	Mst452	CHCHD2	outcome	0.53020466282242	3.82866050442041e-06	TRUE	7.25731180250728e-37
1310	CHCHD2_bmem	Mst452	CHCHD2	outcome	0.259479216305587	4.0086011782965e-07	TRUE	1.21412839126818e-14
1311	CHCHD2_cd4et	Mst452	CHCHD2	outcome	0.252330036470031	3.57897233849122e-06	TRUE	3.82769392298752e-14
1312	CHCHD2_cd4nc	Mst452	CHCHD2	outcome	0.734563560236312	3.57245713663843e-06	TRUE	2.58236656116942e-69
1313	CHCHD2_cd8et	Mst452	CHCHD2	outcome	0.477383746401071	3.43334278469907e-07	TRUE	1.7873400244934e-31
1314	CHCHD2_cd8nc	Mst452	CHCHD2	outcome	0.444253784019924	3.74453419641303e-06	TRUE	2.72367184779785e-28
1315	CHCHD2_cd8s100b	Mst452	CHCHD2	outcome	0.233763567334414	3.57897233849122e-06	TRUE	5.02029101897972e-13
1316	CHCHD2_monoc	Mst452	CHCHD2	outcome	0.189076743572691	3.74453419641303e-06	TRUE	1.81539600426809e-10
1317	CHCHD2_nk	Mst452	CHCHD2	outcome	0.624750977901172	2.26272227289129e-07	TRUE	3.83896658348656e-49
1318	CHCHD5_cd4nc	Mst452	CHCHD5	outcome	0.174077914205449	4.10346330396992e-06	TRUE	1.20683816695184e-09
1319	CHGB_cd4nc	Mst452	CHGB	outcome	0.274356207594629	8.98496265436127e-06	TRUE	1.83495326129897e-15
1320	CHI3L2_bin	Mst452	CHI3L2	outcome	0.642079551617867	3.06605647336252e-06	TRUE	1.09519682459869e-51
1321	CHI3L2_bmem	Mst452	CHI3L2	outcome	0.486047753450205	3.06605647336252e-06	TRUE	3.04825274774527e-32
1322	CHI3L2_cd4et	Mst452	CHI3L2	outcome	0.140628523672579	6.4044783879871e-07	TRUE	6.38627494629323e-08
1323	CHI3L2_cd4nc	Mst452	CHI3L2	outcome	0.639230867239304	1.3935568130109e-06	TRUE	2.72920240478654e-51
1324	CHI3L2_cd8et	Mst452	CHI3L2	outcome	0.63230350419065	3.11174336594949e-06	TRUE	3.62746296731292e-50
1325	CHI3L2_cd8nc	Mst452	CHI3L2	outcome	0.280977736427	1.44922133888882e-06	TRUE	5.6689138623669e-16
1326	CHI3L2_nk	Mst452	CHI3L2	outcome	0.886923377657657	5.10309771741458e-06	TRUE	5.21617277688053e-128
1327	CHI3L2_nkr	Mst452	CHI3L2	outcome	0.218937533355556	3.11174336594949e-06	TRUE	3.66179323500359e-12
1328	CHMP2B_cd4nc	Mst452	CHMP2B	outcome	0.18621859955952	2.0659017182655e-05	TRUE	3.28905120952847e-10
1329	CHMP3_cd4nc	Mst452	CHMP3	outcome	0.147371136366621	1.25258128955527e-05	TRUE	3.5347256337715e-08
1330	CHMP4A_cd4nc	Mst452	CHMP4A	outcome	0.389190642745002	1.48911836238755e-05	TRUE	1.55077934082735e-23
1331	CHMP4A_cd8et	Mst452	CHMP4A	outcome	0.155708912976701	1.11262184244817e-05	TRUE	1.27826062760169e-08
1332	CHMP4A_nk	Mst452	CHMP4A	outcome	0.167287818574496	4.18505010458246e-06	TRUE	2.80100133417542e-09
1333	CHMP4B_bmem	Mst452	CHMP4B	outcome	0.151953531005363	5.2241856320967e-07	TRUE	1.63183823871635e-08
1334	CHMP4B_cd8et	Mst452	CHMP4B	outcome	0.149232670697771	2.94540803638344e-09	TRUE	2.14904867567083e-08
1335	CHMP4B_mononc	Mst452	CHMP4B	outcome	0.171986378230328	5.2241856320967e-07	TRUE	1.40020623513366e-09
1336	CHMP4B_nk	Mst452	CHMP4B	outcome	0.21756845303338	3.60199999186579e-07	TRUE	3.92406157319919e-12
1337	CHN1_cd4et	Mst452	CHN1	outcome	0.165770698424668	8.8276586226363e-06	TRUE	3.64645960558756e-09
1338	CHN1_cd4nc	Mst452	CHN1	outcome	0.404294797546625	8.86885185198351e-06	TRUE	8.3570461236806e-25
1339	CHN2_monoc	Mst452	CHN2	outcome	0.259694108795254	1.27309774703896e-06	TRUE	1.24195980075627e-14
1340	CHORDC1_cd4nc	Mst452	CHORDC1	outcome	0.170478074802031	1.23229075719541e-05	TRUE	2.13857918059978e-09
1341	CHPF_cd8et	Mst452	CHPF	outcome	0.159484183310639	5.37382081701454e-07	TRUE	6.54113799599392e-09
1342	CHPT1_bmem	Mst452	CHPT1	outcome	0.18154608574828	7.57935988504565e-06	TRUE	5.0553016948467e-10
1343	CHPT1_cd4et	Mst452	CHPT1	outcome	0.432702730683888	5.50122085248527e-06	TRUE	3.04158021044073e-27
1344	CHPT1_cd4nc	Mst452	CHPT1	outcome	0.892624076504705	1.289084153951e-05	TRUE	8.60448510393717e-132
1345	CHPT1_cd8et	Mst452	CHPT1	outcome	0.422270779351614	7.27423048805349e-06	TRUE	2.53826534438878e-26
1346	CHPT1_cd8s100b	Mst452	CHPT1	outcome	0.226204726647042	5.43171007400514e-06	TRUE	1.46207197177838e-12
1347	CHPT1_nk	Mst452	CHPT1	outcome	0.394855111418318	7.27423048805349e-06	TRUE	4.66778594182177e-24
1348	CHRNA1_cd4nc	Mst452	CHRNA1	outcome	0.159641547733416	1.15716463176842e-06	TRUE	6.59946580030950e-09
1349	CHST13_monoc	Mst452	CHST13	outcome	0.246436532993245	8.57768680455931e-06	TRUE	9.73757911404226e-14
1350	CHST13_mononc	Mst452	CHST13	outcome	0.267923366818507	5.84011574969867e-06	TRUE	4.3809903415656e-15
1351	CHST2_mononc	Mst452	CHST2	outcome	0.139393393957598	1.8816767287816e-06	TRUE	7.72651324755635e-08
1352	CHURC1_bin	Mst452	CHURC1	outcome	0.172119241965561	1.58958752171015e-06	TRUE	1.44200027378337e-09
1353	CHURC1_cd4et	Mst452	CHURC1	outcome	0.251382688503111	3.99016553650613e-07	TRUE	3.82828023047446e-14
1354	CHURC1_cd4nc	Mst452	CHURC1	outcome	0.561915344762899	3.99016553650613e-07	TRUE	1.15214966469215e-40
1355	CHURC1_cd8nc	Mst452	CHURC1	outcome	0.336698335425103	3.99016553650613e-07	TRUE	8.86819099967816e-20
1356	CHURC1_nk	Mst452	CHURC1	outcome	0.148600371742407	1.32142338146518e-06	TRUE	2.52891245303376e-08
1357	CIAO1_nk	Mst452	CIAO1	outcome	0.154905823807982	1.64157408337495e-05	TRUE	1.4916225766724e-08
1358	CIB1_bin	Mst452	CIB1	outcome	0.1691329545991	2.96817605302728e-07	TRUE	1.96522959449782e-09
1359	CIB1_bmem	Mst452	CIB1	outcome	0.194897683956337	1.46183205793516e-06	TRUE	8.07645876139638e-11
1360	CIB1_cd4et	Mst452	CIB1	outcome	0.268660320076898	3.03597171349272e-08	TRUE	3.07803371979351e-15
1361	CIB1_cd4nc	Mst452	CIB1	outcome	0.467141039073971	3.87146435144139e-08	TRUE	1.61502021011598e-30
1362	CIB1_cd8et	Mst452	CIB1	outcome	0.405358159469037	5.80651775354382e-08	TRUE	4.62159040798096e-25
1363	CIB1_cd8nc	Mst452	CIB1	outcome	0.273316639258818	5.80651775354382e-08	TRUE	1.57260056598635e-15
1364	CIB1_nk	Mst452	CIB1	outcome	0.255862219332183	3.93235688048732e-08	TRUE	1.93980545433901e-14
1365	CISD1_cd4nc	Mst452	CISD1	outcome	0.149002201763121	9.27686527670516e-07	TRUE	2.37439867510507e-08
1366	CISD1_nk	Mst452	CISD1	outcome	0.156024628959848	1.2135314438133e-06	TRUE	1.02728113624282e-08
1367	CITED4_bmem	Mst452	CITED4	outcome	0.266630706044331	2.50763434842347e-06	TRUE	4.82020932432698e-15
1368	CKB_cd4nc	Mst452	CKB	outcome	0.16366040089036	3.18110182102447e-06	TRUE	4.27917904059372e-09
1369	CKB_cd8et	Mst452	CKB	outcome	0.198842662894282	4.16970106843798e-06	TRUE	5.24525724063226e-11
1370	CKB_mononc	Mst452	CKB	outcome	0.184801810667466	4.86647125501599e-09	TRUE	2.64521566324447e-10
1371	CKMT2-AS1_cd4nc	Mst452	CKMT2-AS1	outcome	0.401550684244446	1.76043118014687e-06	TRUE	1.10632025705333e-24
1372	CKMT2-AS1_cd8et	Mst452	CKMT2-AS1	outcome	0.153453403952145	1.23277526536018e-06	TRUE	1.40401853699303e-08
1373	CLCN1_mononc	Mst452	CLCN1	outcome	0.1956700919845	2.21168215549482e-07	TRUE	6.83421837635845e-11
1374	CLEC11A_cd4nc	Mst452	CLEC11A	outcome	0.169735026594886	1.73172096563849e-06	TRUE	1.94711249896958e-09
1375	CLEC12A_dc	Mst452	CLEC12A	outcome	0.415952059300794	7.42788223508388e-06	TRUE	8.71841001225988e-26
1376	CLEC12A_monoc	Mst452	CLEC12A	outcome	0.67786612103284	7.73701434483949e-06	TRUE	1.22509318352296e-57
1377	CLEC12A_mononc	Mst452	CLEC12A	outcome	0.705944480844784	7.65210193192615e-06	TRUE	5.09944289586223e-63
1378	CLEC12A_nk	Mst452	CLEC12A	outcome	0.379575085706915	1.70174680993603e-05	TRUE	9.10044554996337e-23
1379	CLEC18A_cd4nc	Mst452	CLEC18A	outcome	0.145638954573502	6.24667510549353e-06	TRUE	4.00792882128317e-08
1380	CLEC2B_cd4nc	Mst452	CLEC2B	outcome	0.331136053957997	4.06072658046148e-06	TRUE	2.61878081220095e-19
1381	CLEC2B_cd8et	Mst452	CLEC2B	outcome	0.336473195084119	3.91497021544883e-06	TRUE	1.09106440778362e-19
1382	CLEC2B_cd8nc	Mst452	CLEC2B	outcome	0.214152619424709	4.95075101632677e-06	TRUE	7.22559574521653e-12
1383	CLEC2B_cd8s100b	Mst452	CLEC2B	outcome	0.138244789945161	4.06072658046148e-06	TRUE	9.29687151296884e-08
1384	CLEC2B_nk	Mst452	CLEC2B	outcome	0.374220119857066	4.95075101632677e-06	TRUE	1.81966591063238e-22
1385	CLEC4F_mononc	Mst452	CLEC4F	outcome	0.282999957850729	6.91939873046174e-08	TRUE	3.7737807134041e-16
1386	CLHC1_cd4nc	Mst452	CLHC1	outcome	0.24231721395087	2.38880535501712e-07	TRUE	1.33983367691214e-13
1387	CLHC1_cd8et	Mst452	CLHC1	outcome	0.151500159497479	5.24788767294297e-06	TRUE	1.95303441974631e-08
1388	CLHC1_nk	Mst452	CLHC1	outcome	0.171266832143905	2.38880535501712e-07	TRUE	1.50094425012812e-09
1389	CLIC3_cd8et	Mst452	CLIC3	outcome	0.167168442607162	8.75278791874527e-07	TRUE	2.58952931942939e-09
1390	CLIC3_cd8nc	Mst452	CLIC3	outcome	0.143978380393594	8.75278791874527e-07	TRUE	4.3277274974337e-08
1391	CLIC3_nk	Mst452	CLIC3	outcome	0.305441949736432	8.68044730957061e-06	TRUE	1.71457718276184e-17
1392	CLIC3_nkr	Mst452	CLIC3	outcome	0.160700857312586	8.68044730957061e-06	TRUE	6.76079611279061e-09
1393	CLIC4_cd4nc	Mst452	CLIC4	outcome	0.151974691075245	1.16265596212483e-05	TRUE	2.01625676708262e-08
1394	CLIP3_cd4nc	Mst452	CLIP3	outcome	0.154339485737157	3.21099469216173e-06	TRUE	1.33225786258624e-08
1395	CLK4_bin	Mst452	CLK4	outcome	0.184471411604026	6.33092851101965e-08	TRUE	2.80333958231968e-10
1396	CLK4_cd4et	Mst452	CLK4	outcome	0.135958595850234	4.65114939288271e-07	TRUE	1.10164394376063e-07
1397	CLK4_cd4nc	Mst452	CLK4	outcome	0.241106958396664	1.15085053138014e-06	TRUE	1.68306239244755e-13
1398	CLK4_cd8nc	Mst452	CLK4	outcome	0.178438626858501	4.09449963608108e-08	TRUE	5.97643063617224e-10
1399	CLK4_nk	Mst452	CLK4	outcome	0.187940731925843	5.27864334573448e-08	TRUE	1.80028333300528e-10
1400	CLLU1_bin	Mst452	CLLU1	outcome	0.235723399204098	7.03777727261905e-07	TRUE	3.45019687714388e-13
1401	CLLU1OS_bin	Mst452	CLLU1OS	outcome	0.417262185661447	4.92367690479349e-07	TRUE	5.03386066646253e-26
1402	CLLU1OS_bmem	Mst452	CLLU1OS	outcome	0.569539041812629	4.76721939183579e-07	TRUE	1.33481316437369e-41
1403	CLN8_bin	Mst452	CLN8	outcome	0.223056607399828	1.16827672544918e-06	TRUE	1.97348448826398e-12
1404	CLN8_cd4nc	Mst452	CLN8	outcome	0.140781760202971	1.16827672544918e-06	TRUE	6.40732002080848e-08
1405	CLNS1A_cd4nc	Mst452	CLNS1A	outcome	0.293875434620311	1.93822409887638e-06	TRUE	8.38513323058438e-17
1406	CLNS1A_cd8nc	Mst452	CLNS1A	outcome	0.155640958387159	3.78788925215428e-06	TRUE	1.15227985144144e-08
1407	CLUAP1_cd4nc	Mst452	CLUAP1	outcome	0.304010817885678	2.24710173114581e-05	TRUE	2.64239502273844e-17
1408	CLUAP1_cd8nc	Mst452	CLUAP1	outcome	0.159073665328295	1.88432487905822e-05	TRUE	9.23003896645212e-09
1409	CMC1_cd8et	Mst452	CMC1	outcome	0.350867433601392	1.98533921822357e-05	TRUE	1.37136037582614e-20
1410	CMC1_cd8s100b	Mst452	CMC1	outcome	0.177769264279232	3.90946556475324e-08	TRUE	6.49793395966887e-10
1411	CMC1_nk	Mst452	CMC1	outcome	0.223472249642043	1.86893244549274e-05	TRUE	2.56761254028133e-12
1412	CMPK1_cd8et	Mst452	CMPK1	outcome	0.161614779152745	2.05689642826415e-06	TRUE	5.34062884119458e-09
1413	CMSS1_cd8et	Mst452	CMSS1	outcome	0.155559181775246	2.77146511050928e-06	TRUE	1.13760913504113e-08
1414	CMTM3_cd4nc	Mst452	CMTM3	outcome	0.261623207931635	3.23984133187899e-06	TRUE	1.01353973454808e-14
1415	CMTM3_cd8et	Mst452	CMTM3	outcome	0.178393837354231	5.52472393752681e-06	TRUE	7.24520895169373e-10
1416	CMTM3_nk	Mst452	CMTM3	outcome	0.24168476156102	3.23984133187899e-06	TRUE	1.674761609871e-13
1417	CMTM7_cd4et	Mst452	CMTM7	outcome	0.146484066307034	1.91149407345022e-05	TRUE	4.19220111658191e-08
1418	CMTM7_cd4nc	Mst452	CMTM7	outcome	0.345349379047692	1.88971481047226e-05	TRUE	3.40300829632436e-20
1419	CMTM7_cd8et	Mst452	CMTM7	outcome	0.22720395434077	1.88971481047226e-05	TRUE	1.56082576162316e-12
1420	CMTM7_cd8nc	Mst452	CMTM7	outcome	0.276688024374043	1.91149407345022e-05	TRUE	1.52052401180909e-15
1421	CMTM8_cd4et	Mst452	CMTM8	outcome	0.689140641540625	5.05717547543719e-06	TRUE	8.93362864261384e-60
1422	CMTM8_cd4nc	Mst452	CMTM8	outcome	1.24280105814917	5.47027477462008e-06	TRUE	NA
1423	CMTM8_cd8et	Mst452	CMTM8	outcome	0.149724229366748	4.75701871658711e-06	TRUE	2.39698041108258e-08
1424	CMTM8_cd8nc	Mst452	CMTM8	outcome	0.783416766045036	5.05717547543719e-06	TRUE	3.97972673183043e-82
1425	CMTM8_cd8s100b	Mst452	CMTM8	outcome	0.248365267295836	4.75701871658711e-06	TRUE	6.88211435780806e-14
1426	CNDP2_bin	Mst452	CNDP2	outcome	0.191111254956679	4.52471371185964e-06	TRUE	1.42540576372037e-10
1427	CNDP2_bmem	Mst452	CNDP2	outcome	0.162504752041051	5.78860806559549e-06	TRUE	5.18977277768238e-09
1428	CNIH4_cd4nc	Mst452	CNIH4	outcome	0.162621216747145	1.01970875324333e-06	TRUE	4.55866552643061e-09
1429	CNKSR1_cd4nc	Mst452	CNKSR1	outcome	0.387618936530258	2.38720832088782e-06	TRUE	1.49745091336833e-23
1430	CNKSR1_cd8nc	Mst452	CNKSR1	outcome	0.144235317161675	2.95580886938518e-06	TRUE	4.46012470488306e-08
1431	CNKSR3_cd8et	Mst452	CNKSR3	outcome	0.289184780929846	1.75268326885283e-07	TRUE	1.52179095051623e-16
1432	CNN2_cd4et	Mst452	CNN2	outcome	0.242103651113946	1.25547838431547e-07	TRUE	1.36106782054962e-13
1433	CNN2_cd4nc	Mst452	CNN2	outcome	0.61251596207035	3.69371534683789e-07	TRUE	2.40350649756867e-47
1434	CNN2_cd8et	Mst452	CNN2	outcome	0.198574218589037	1.25547838431547e-07	TRUE	4.64679386839133e-11
1435	CNN2_cd8nc	Mst452	CNN2	outcome	0.207410529860119	1.25547838431547e-07	TRUE	1.46875617363289e-11
1436	CNN2_monoc	Mst452	CNN2	outcome	0.180044518665199	1.3260994771603e-06	TRUE	5.30638894883131e-10
1437	CNN2_mononc	Mst452	CNN2	outcome	0.20308380211337	1.3260994771603e-06	TRUE	2.78691029194285e-11
1438	CNN2_nk	Mst452	CNN2	outcome	0.275905306663294	4.526866217237e-06	TRUE	1.3279365788325e-15
1439	CNOT11_cd4nc	Mst452	CNOT11	outcome	0.174107019434077	3.5494617867955e-06	TRUE	1.1879580749231e-09
1440	CNOT6_cd4nc	Mst452	CNOT6	outcome	0.168563201033775	2.41699796055801e-06	TRUE	2.29652820326505e-09
1441	CNOT6L_bin	Mst452	CNOT6L	outcome	0.197135590715653	5.28601696554476e-06	TRUE	6.69238632523575e-11
1442	CNOT6L_cd4et	Mst452	CNOT6L	outcome	0.136984827553153	4.44192397545877e-06	TRUE	1.08655242694531e-07
1443	CNOT6L_cd4nc	Mst452	CNOT6L	outcome	0.407213659155814	4.45241364869857e-06	TRUE	4.25106082182262e-25
1444	CNOT6L_cd8et	Mst452	CNOT6L	outcome	0.200758628169897	4.49686767931888e-06	TRUE	4.12448941519911e-11
1445	CNOT6L_cd8nc	Mst452	CNOT6L	outcome	0.257507149435477	4.45241364869857e-06	TRUE	1.88413900831928e-14
1446	CNOT6L_nk	Mst452	CNOT6L	outcome	0.262474132398629	5.97924151748694e-06	TRUE	9.6218134082374e-15
1447	CNPPD1_bin	Mst452	CNPPD1	outcome	0.167399215534581	1.12961479051258e-07	TRUE	2.39296279088622e-09
1448	CNPPD1_bmem	Mst452	CNPPD1	outcome	0.141214242732043	8.99677944192495e-07	TRUE	6.02430341450198e-08
1449	CNTNAP2_bin	Mst452	CNTNAP2	outcome	0.51588634198533	2.75305494982866e-06	TRUE	2.52471784222222e-35
1450	CNTNAP2_bmem	Mst452	CNTNAP2	outcome	0.288733270227075	2.75305494982866e-06	TRUE	1.8781951544692e-16
1451	COA1_cd4nc	Mst452	COA1	outcome	0.430972307293914	4.13923791030779e-06	TRUE	4.10684540549838e-27
1452	COA1_cd8et	Mst452	COA1	outcome	0.243075634995786	4.40238912842181e-06	TRUE	1.42462618952047e-13
1453	COA1_cd8nc	Mst452	COA1	outcome	0.20371948119437	1.19617786789449e-05	TRUE	3.18264682067425e-11
1454	COA1_nk	Mst452	COA1	outcome	0.264229472336095	4.13923791030779e-06	TRUE	7.15488746193469e-15
1455	COA6_cd4nc	Mst452	COA6	outcome	0.192365040490401	2.93849429894536e-06	TRUE	1.17000306577409e-10
1456	COG5_cd4et	Mst452	COG5	outcome	0.182437217560084	3.28906360763761e-08	TRUE	3.60410621312274e-10
1457	COG5_cd4nc	Mst452	COG5	outcome	0.553063176731104	7.46039882322454e-08	TRUE	1.25743049979716e-39
1458	COG5_cd8et	Mst452	COG5	outcome	0.489658730829417	7.46039882322454e-08	TRUE	1.0438628297069e-32
1459	COG5_cd8nc	Mst452	COG5	outcome	0.378181104162393	1.90274469287364e-08	TRUE	6.77173478226342e-23
1460	COG5_cd8s100b	Mst452	COG5	outcome	0.230240448648098	5.01569416920394e-08	TRUE	6.85884096866441e-13
1461	COG5_nk	Mst452	COG5	outcome	0.423471914257373	7.46039882322454e-08	TRUE	1.40173869576268e-26
1462	COL11A2_cd4nc	Mst452	COL11A2	outcome	0.137725524332307	1.48442421286823e-05	TRUE	1.1356997024295e-07
1463	COL18A1_cd4et	Mst452	COL18A1	outcome	0.877577946571825	1.10009691990356e-05	TRUE	7.52220345829416e-122
1464	COL18A1_cd4nc	Mst452	COL18A1	outcome	1.10955370114582	1.26732794864636e-05	TRUE	NA
1465	COL18A1_cd8et	Mst452	COL18A1	outcome	0.41480442141327	2.80167037140168e-06	TRUE	9.33749372983855e-26
1466	COL18A1_cd8nc	Mst452	COL18A1	outcome	1.32607567798184	1.69706161633247e-05	TRUE	NA
1467	COL18A1_cd8s100b	Mst452	COL18A1	outcome	0.242160876710609	2.53477094535336e-06	TRUE	1.5346778336399e-13
1468	COL18A1_nk	Mst452	COL18A1	outcome	0.182932115879406	1.86212489637926e-06	TRUE	3.75832950311083e-10
1469	COL5A3_cd4et	Mst452	COL5A3	outcome	0.33738214082735	3.94142118690371e-06	TRUE	9.40599975853441e-20
1470	COL5A3_cd8s100b	Mst452	COL5A3	outcome	0.227382420052372	7.49225134595469e-08	TRUE	1.01622303365935e-12
1471	COL5A3_nk	Mst452	COL5A3	outcome	0.459192740120179	1.15875859752479e-07	TRUE	9.2111460261624e-30
1472	COL6A1_cd4nc	Mst452	COL6A1	outcome	0.376411577468343	3.95634730844881e-06	TRUE	1.19494240902356e-22
1473	COL6A1_nk	Mst452	COL6A1	outcome	0.544639521417357	6.58118976490036e-06	TRUE	1.85465393151807e-38
1474	COL6A2_cd4nc	Mst452	COL6A2	outcome	0.278951097711531	7.33263960185771e-07	TRUE	7.35675376436242e-16
1475	COL6A2_cd8et	Mst452	COL6A2	outcome	0.142378210846225	2.14811293403887e-07	TRUE	5.05122474277249e-08
1476	COL6A2_cd8nc	Mst452	COL6A2	outcome	0.176304922520002	4.64243794653798e-08	TRUE	7.8196430624487e-10
1477	COL9A3_bin	Mst452	COL9A3	outcome	0.34419341455381	1.24586305985314e-05	TRUE	3.71459925382243e-20
1478	COL9A3_bmem	Mst452	COL9A3	outcome	0.147757812179016	1.02115105916765e-06	TRUE	2.76786165271542e-08
1479	COLCA2_bin	Mst452	COLCA2	outcome	0.354785683863998	3.64926224518096e-07	TRUE	4.27965470328141e-21
1480	COLCA2_bmem	Mst452	COLCA2	outcome	0.289331852556057	3.02623973694119e-06	TRUE	1.7326394094547e-16
1481	COLGALT2_cd8et	Mst452	COLGALT2	outcome	0.396800982400049	1.54667555420691e-06	TRUE	2.65334937735618e-24
1482	COLGALT2_nk	Mst452	COLGALT2	outcome	0.533736309734967	1.54667555420691e-06	TRUE	2.57621181390513e-37
1483	COMMD5_cd4nc	Mst452	COMMD5	outcome	0.164603683717323	1.87696745635404e-06	TRUE	3.68267166679524e-09
1484	COMMD5_cd8et	Mst452	COMMD5	outcome	0.164272204591163	1.47034551863862e-08	TRUE	3.45674458368231e-09
1485	COMMD5_nk	Mst452	COMMD5	outcome	0.257891854345706	8.25774944753333e-07	TRUE	1.56836786242774e-14
1486	COMMD6_bin	Mst452	COMMD6	outcome	0.577076618842903	7.59066200454541e-06	TRUE	2.20350841004893e-42
1487	COMMD6_bmem	Mst452	COMMD6	outcome	0.457150888147045	7.43561398551167e-06	TRUE	2.06824977282899e-29
1488	COMMD6_cd4et	Mst452	COMMD6	outcome	0.509045897298448	6.66335503678824e-06	TRUE	1.57192227045036e-34
1489	COMMD6_cd4nc	Mst452	COMMD6	outcome	0.719416236717778	6.66335503678824e-06	TRUE	7.39759744780977e-66
1490	COMMD6_cd8et	Mst452	COMMD6	outcome	0.475820315049512	7.43561398551167e-06	TRUE	3.57682874107399e-31
1491	COMMD6_cd8nc	Mst452	COMMD6	outcome	0.523893164407428	7.43561398551167e-06	TRUE	4.12631044590743e-36
1492	COMMD6_cd8s100b	Mst452	COMMD6	outcome	0.22289730339516	6.66335503678824e-06	TRUE	2.33700279140876e-12
1493	COMMD6_dc	Mst452	COMMD6	outcome	0.211601759675525	5.88584906949996e-06	TRUE	1.03114644830779e-11
1494	COMMD6_monoc	Mst452	COMMD6	outcome	0.160230810632002	7.43561398551167e-06	TRUE	7.03145963307987e-09
1495	COMMD6_nk	Mst452	COMMD6	outcome	0.400842475023418	7.43561398551167e-06	TRUE	1.54122909251318e-24
1496	COMMD6_nkr	Mst452	COMMD6	outcome	0.20376962629654	2.59104483324992e-06	TRUE	2.66049050024158e-11
1497	COMMD7_cd4nc	Mst452	COMMD7	outcome	0.189589738566859	5.17295788617139e-06	TRUE	1.75330464195998e-10
1498	COMP_cd4nc	Mst452	COMP	outcome	0.275168558553482	3.31003483520307e-08	TRUE	1.19074876215169e-15
1499	COMTD1_cd4nc	Mst452	COMTD1	outcome	0.362822289306637	2.80194360401444e-09	TRUE	1.00000067611717e-21
1500	COMTD1_cd8nc	Mst452	COMTD1	outcome	0.149826268616884	3.38042719457733e-08	TRUE	2.02120329594391e-08
1501	COPG2_cd4nc	Mst452	COPG2	outcome	0.144095523552626	1.06023078132959e-05	TRUE	5.10796024966212e-08
1502	COQ5_cd8et	Mst452	COQ5	outcome	0.235999479713381	2.493362075169e-08	TRUE	3.09909411106085e-13
1503	COQ6_cd4nc	Mst452	COQ6	outcome	0.202938123721728	1.91476533713091e-09	TRUE	2.56064005229004e-11
1504	CORO1B_bin	Mst452	CORO1B	outcome	0.145440430613739	5.92222805569111e-06	TRUE	4.08306954759634e-08
1505	CORO1B_bmem	Mst452	CORO1B	outcome	0.549568375092648	7.8050534952612e-06	TRUE	5.14207323993849e-39
1506	CORO1B_cd4et	Mst452	CORO1B	outcome	0.360685155312153	9.50691582392178e-06	TRUE	2.16045779855254e-21
1507	CORO1B_cd4nc	Mst452	CORO1B	outcome	0.689026760329849	7.8050534952612e-06	TRUE	1.06120149319619e-59
1508	CORO1B_cd8nc	Mst452	CORO1B	outcome	0.529411807849211	7.36308851359674e-06	TRUE	1.01512234081261e-36
1509	CORO1B_nk	Mst452	CORO1B	outcome	0.495801299923027	1.01688323500192e-05	TRUE	4.06024405453904e-33
1510	CORO1C_bin	Mst452	CORO1C	outcome	0.41571017886158	1.53565525876222e-05	TRUE	1.08667588789262e-25
1511	CORO1C_bmem	Mst452	CORO1C	outcome	0.199436983097046	1.35103652397191e-05	TRUE	5.64768537473612e-11
1512	COTL1_bin	Mst452	COTL1	outcome	0.150481871906011	1.90776969898939e-06	TRUE	2.05387682874241e-08
1513	COTL1_mononc	Mst452	COTL1	outcome	0.140609672847103	1.39599370673329e-06	TRUE	6.59049036951569e-08
1514	COX11_cd4nc	Mst452	COX11	outcome	0.138961621193531	6.91425887803392e-06	TRUE	8.94863245399948e-08
1515	COX14_cd4et	Mst452	COX14	outcome	0.135758737638349	2.83022349200977e-07	TRUE	1.11532706412194e-07
1516	COX14_cd4nc	Mst452	COX14	outcome	0.280311451737695	1.97938313314589e-07	TRUE	5.74317751728451e-16
1517	COX14_cd8nc	Mst452	COX14	outcome	0.166891571721216	4.46618131786326e-07	TRUE	2.62004025149988e-09
1518	COX20_bmem	Mst452	COX20	outcome	0.160308264347922	1.98296723181882e-08	TRUE	5.63316447752565e-09
1519	COX20_cd4et	Mst452	COX20	outcome	0.136847077963023	2.96619570769102e-09	TRUE	9.45622062358566e-08
1520	COX20_cd4nc	Mst452	COX20	outcome	0.219297185131374	1.30342380136404e-08	TRUE	2.97089685630248e-12
1521	COX20_cd8et	Mst452	COX20	outcome	0.150383213771652	5.06773481551425e-08	TRUE	1.89598841087182e-08
1522	COX20_nk	Mst452	COX20	outcome	0.187581435064107	4.09449963608108e-08	TRUE	1.87997434837763e-10
1523	COX4I1_cd4nc	Mst452	COX4I1	outcome	0.229577579756107	1.25145825912162e-08	TRUE	7.42218712977153e-13
1524	COX6B1_bin	Mst452	COX6B1	outcome	0.240190948488036	1.66639738246766e-06	TRUE	1.9536661106816e-13
1525	COX6B1_bmem	Mst452	COX6B1	outcome	0.203837746454089	2.22614959713672e-06	TRUE	2.60812199343897e-11
1526	COX6B1_cd4et	Mst452	COX6B1	outcome	0.193645159316216	2.22614959713672e-06	TRUE	9.73292809918983e-11
1527	COX6B1_cd4nc	Mst452	COX6B1	outcome	0.496171769889362	2.22614959713672e-06	TRUE	2.80854205242895e-33
1528	COX6B1_cd8et	Mst452	COX6B1	outcome	0.38387881237046	1.99632598722909e-06	TRUE	2.89724488722852e-23
1529	COX6B1_cd8nc	Mst452	COX6B1	outcome	0.303119673954252	2.22614959713672e-06	TRUE	2.06523406635282e-17
1530	COX6B1_monoc	Mst452	COX6B1	outcome	0.195177605275723	1.66639738246766e-06	TRUE	7.84952673295759e-11
1531	COX6B1_nk	Mst452	COX6B1	outcome	0.202605362533896	2.22614959713672e-06	TRUE	3.06165992081094e-11
1532	COX7A2L_cd4et	Mst452	COX7A2L	outcome	0.174618790527487	1.90458950517673e-06	TRUE	1.06741687343503e-09
1533	COX7A2L_cd4nc	Mst452	COX7A2L	outcome	0.441461231851965	5.01554737382076e-06	TRUE	5.06593280018281e-28
1534	COX7A2L_cd8et	Mst452	COX7A2L	outcome	0.21696931127946	3.47175166483891e-06	TRUE	4.80424576759482e-12
1535	COX7A2L_cd8nc	Mst452	COX7A2L	outcome	0.287807416045353	2.43102914847445e-06	TRUE	2.13339021954649e-16
1536	COX7A2L_nk	Mst452	COX7A2L	outcome	0.158052819690488	3.47175166483891e-06	TRUE	8.54096945782753e-09
1537	CPA5_cd4et	Mst452	CPA5	outcome	0.643332680782182	4.45494489276106e-07	TRUE	5.52635532676187e-52
1538	CPA5_cd4nc	Mst452	CPA5	outcome	0.807986957298544	5.70050005378213e-07	TRUE	3.01801543449946e-90
1539	CPA5_cd8et	Mst452	CPA5	outcome	0.508259080632321	5.70050005378213e-07	TRUE	1.39506356971475e-34
1540	CPA5_cd8nc	Mst452	CPA5	outcome	0.802219834971514	4.45494489276106e-07	TRUE	2.79200482686413e-88
1541	CPA5_cd8s100b	Mst452	CPA5	outcome	0.543797099272514	5.70050005378213e-07	TRUE	1.67814362177609e-38
1542	CPNE1_bin	Mst452	CPNE1	outcome	0.188050376884122	1.20456634883987e-07	TRUE	1.79409188783261e-10
1543	CPNE1_bmem	Mst452	CPNE1	outcome	0.237920403174313	2.31860297460755e-07	TRUE	2.45922654998269e-13
1544	CPNE1_cd4et	Mst452	CPNE1	outcome	0.27907699560548	9.43620926919265e-08	TRUE	6.78829768595363e-16
1545	CPNE1_cd4nc	Mst452	CPNE1	outcome	0.554672295998457	6.57699731512811e-08	TRUE	8.05923344553092e-40
1546	CPNE1_cd8et	Mst452	CPNE1	outcome	0.499588369998006	6.72695475377819e-08	TRUE	1.02244765311925e-33
1547	CPNE1_cd8nc	Mst452	CPNE1	outcome	0.399778429884369	6.57699731512811e-08	TRUE	1.32438450672458e-24
1548	CPNE1_cd8s100b	Mst452	CPNE1	outcome	0.157115018680467	1.73776674219048e-07	TRUE	8.51026955046744e-09
1549	CPNE1_dc	Mst452	CPNE1	outcome	0.198044812230378	6.72695475377819e-08	TRUE	4.93285134067938e-11
1550	CPNE1_mononc	Mst452	CPNE1	outcome	0.175994058314067	3.37335414738038e-08	TRUE	8.10770436558163e-10
1551	CPNE1_nk	Mst452	CPNE1	outcome	0.452346527599865	6.72695475377819e-08	TRUE	3.89335920663672e-29
1552	CPNE3_cd4nc	Mst452	CPNE3	outcome	0.143395598468832	9.62916052967086e-06	TRUE	5.48587550331743e-08
1553	CPSF1_cd4nc	Mst452	CPSF1	outcome	0.276547952439666	6.89329474985897e-07	TRUE	1.04531551706984e-15
1554	CPVL_monoc	Mst452	CPVL	outcome	0.193920794720679	5.46917774033317e-06	TRUE	1.01470939005548e-10
1555	CRELD2_cd4nc	Mst452	CRELD2	outcome	0.171244253103933	4.09972250137449e-06	TRUE	1.71532892690285e-09
1556	CRELD2_cd8et	Mst452	CRELD2	outcome	0.200060301574214	1.26800262400916e-06	TRUE	4.11719826647633e-11
1557	CRELD2_cd8nc	Mst452	CRELD2	outcome	0.137055771257563	4.23548548522368e-06	TRUE	1.07346546730864e-07
1558	CRHR1_cd4nc	Mst452	CRHR1	outcome	0.268859849021207	5.00263126899117e-05	TRUE	6.3649632321381e-15
1559	CRHR1_cd8nc	Mst452	CRHR1	outcome	0.224229678322567	4.10999980220186e-05	TRUE	2.84772320363849e-12
1560	CRIP1_nk	Mst452	CRIP1	outcome	0.219111139599512	1.08892918854512e-05	TRUE	4.15491481602207e-12
1561	CRIP2_cd4et	Mst452	CRIP2	outcome	0.215463154615712	3.39468985920754e-06	TRUE	5.85524163044997e-12
1562	CRIP2_cd4nc	Mst452	CRIP2	outcome	0.371202139681724	3.39468985920754e-06	TRUE	2.94242020890699e-22
1563	CRIP2_cd8et	Mst452	CRIP2	outcome	0.144187294566813	1.0793350104397e-05	TRUE	5.06394697528311e-08
1564	CRIP2_cd8nc	Mst452	CRIP2	outcome	0.267655454620681	3.39468985920754e-06	TRUE	4.27639081204461e-15
1565	CRIPAK_cd4nc	Mst452	CRIPAK	outcome	0.152697536337298	1.10693839407505e-05	TRUE	1.83634063058392e-08
1566	CRIPAK_nk	Mst452	CRIPAK	outcome	0.135739643070319	1.98698980986379e-05	TRUE	1.50059138006041e-07
1567	CRLF3_cd4nc	Mst452	CRLF3	outcome	0.180876871482875	5.57418261730592e-07	TRUE	4.61218936018486e-10
1568	CRLF3_nk	Mst452	CRLF3	outcome	0.275548320672014	2.25716627581291e-07	TRUE	1.1636327125366e-15
1569	CROCC_cd4nc	Mst452	CROCC	outcome	0.213563102514316	1.66744278172498e-07	TRUE	6.5590491889693e-12
1570	CROCC_cd8et	Mst452	CROCC	outcome	0.240327470641403	5.84513458269328e-07	TRUE	1.81605795937017e-13
1571	CROCC_nk	Mst452	CROCC	outcome	0.149654652306976	2.06887263841038e-06	TRUE	2.27922218705475e-08
1572	CROCCP2_cd4nc	Mst452	CROCCP2	outcome	0.167307121728476	4.5431952200915e-08	TRUE	2.395429660382e-09
1573	CRTAM_nk	Mst452	CRTAM	outcome	0.337138209672564	7.88551587429496e-06	TRUE	1.08633217239792e-19
1574	CRYBB2_bin	Mst452	CRYBB2	outcome	0.438089180904814	1.50797524390118e-06	TRUE	8.65115311518916e-28
1575	CRYBB2_bmem	Mst452	CRYBB2	outcome	0.308430141555902	1.50797524390118e-06	TRUE	8.79110691411842e-18
1576	CRYBB2_cd4et	Mst452	CRYBB2	outcome	0.463577470456822	1.50797524390118e-06	TRUE	4.12402980353211e-30
1577	CRYBB2_cd4nc	Mst452	CRYBB2	outcome	0.679198851143921	1.50797524390118e-06	TRUE	4.9796902983769e-58
1578	CRYBB2_cd8et	Mst452	CRYBB2	outcome	0.611508742174382	1.50797524390118e-06	TRUE	3.78633411867323e-47
1579	CRYBB2_cd8nc	Mst452	CRYBB2	outcome	0.563358321302621	1.50797524390118e-06	TRUE	8.5691810487028e-41
1580	CRYBB2_nk	Mst452	CRYBB2	outcome	0.622300876939063	1.13882050207319e-06	TRUE	9.99280579636696e-49
1581	CRYGN_cd4nc	Mst452	CRYGN	outcome	0.494208456153762	5.19949803418362e-07	TRUE	3.91064861063317e-33
1582	CRYGN_cd8nc	Mst452	CRYGN	outcome	0.462001271233448	5.88497408627387e-07	TRUE	5.38861683721126e-30
1583	CRYL1_cd4nc	Mst452	CRYL1	outcome	0.161375437930126	6.5886532975129e-07	TRUE	5.22416186505099e-09
1584	CRYZ_cd4nc	Mst452	CRYZ	outcome	0.532103840149404	1.32259119037834e-06	TRUE	3.86453553103419e-37
1585	CRYZ_cd8et	Mst452	CRYZ	outcome	0.21739202125758	1.32259119037834e-06	TRUE	4.23798030111837e-12
1586	CRYZ_cd8nc	Mst452	CRYZ	outcome	0.273013849705804	1.32259119037834e-06	TRUE	1.81851837247453e-15
1587	CRYZ_monoc	Mst452	CRYZ	outcome	0.195240347278902	1.32727052832754e-06	TRUE	7.68825624535568e-11
1588	CRYZ_mononc	Mst452	CRYZ	outcome	0.352866165836815	2.84409453453951e-06	TRUE	6.83114428424699e-21
1589	CRYZ_nk	Mst452	CRYZ	outcome	0.159217195582649	1.32259119037834e-06	TRUE	6.99264638469896e-09
1590	CSGALNACT1_cd4nc	Mst452	CSGALNACT1	outcome	0.523636163748578	1.18795942073168e-05	TRUE	4.98729445414178e-36
1591	CSGALNACT1_cd8et	Mst452	CSGALNACT1	outcome	0.330980821212533	4.89936730288504e-06	TRUE	2.75297151891252e-19
1592	CSGALNACT1_cd8nc	Mst452	CSGALNACT1	outcome	0.156545553093578	1.48347550519849e-06	TRUE	9.73424333171973e-09
1593	CSGALNACT1_monoc	Mst452	CSGALNACT1	outcome	0.197855118100049	1.07756066187508e-06	TRUE	5.43180580465088e-11
1594	CSGALNACT1_nk	Mst452	CSGALNACT1	outcome	0.563289215867752	4.89936730288504e-06	TRUE	1.04824108860226e-40
1595	CSNK2A2_cd4nc	Mst452	CSNK2A2	outcome	0.215133574967909	2.45452982318843e-10	TRUE	5.12696425082519e-12
1596	CST3_monoc	Mst452	CST3	outcome	0.488431756359675	4.48306760398485e-07	TRUE	1.47828129573279e-32
1597	CST3_mononc	Mst452	CST3	outcome	0.508255662393743	3.22262037688363e-07	TRUE	1.35252868545923e-34
1598	CST3_nk	Mst452	CST3	outcome	0.240047163271592	3.22262037688363e-07	TRUE	1.84994135963562e-13
1599	CST3_nkr	Mst452	CST3	outcome	0.136947157393436	3.61440291140452e-07	TRUE	9.73973375094791e-08
1600	CST7_cd4nc	Mst452	CST7	outcome	0.150460241538277	3.30457920317887e-07	TRUE	1.93143658938991e-08
1601	CST7_nk	Mst452	CST7	outcome	0.452553530686803	7.0334984897604e-07	TRUE	4.07780086502037e-29
1602	CSTB_bin	Mst452	CSTB	outcome	0.586389281614943	1.41253221052071e-06	TRUE	1.02119889023034e-43
1603	CSTB_bmem	Mst452	CSTB	outcome	0.423519840323065	1.41253221052071e-06	TRUE	1.58979262721726e-26
1604	CSTB_cd4et	Mst452	CSTB	outcome	0.205753327569986	1.41253221052071e-06	TRUE	1.97434992033463e-11
1605	CSTB_cd4nc	Mst452	CSTB	outcome	0.465198863159221	1.41253221052071e-06	TRUE	2.88469059693744e-30
1606	CSTB_cd8et	Mst452	CSTB	outcome	0.375827379256524	1.41253221052071e-06	TRUE	1.18892301646709e-22
1607	CSTB_cd8nc	Mst452	CSTB	outcome	0.322599979404039	1.41253221052071e-06	TRUE	9.35182598862041e-19
1608	CSTB_cd8s100b	Mst452	CSTB	outcome	0.22344641410064	2.01549112236159e-06	TRUE	1.93642416802437e-12
1609	CSTB_nk	Mst452	CSTB	outcome	0.473397618851167	1.41253221052071e-06	TRUE	4.7822261579648e-31
1610	CSTB_nkr	Mst452	CSTB	outcome	0.208248318453785	1.41253221052071e-06	TRUE	1.42410292352189e-11
1611	CSTB_plasma	Mst452	CSTB	outcome	0.196095349549465	1.41253221052071e-06	TRUE	6.91030331746193e-11
1612	CTA-14H9.5_bin	Mst452	CTA-14H9.5	outcome	0.24911022977604	1.808346691148e-06	TRUE	5.67984139750983e-14
1613	CTA-14H9.5_cd8et	Mst452	CTA-14H9.5	outcome	0.144399107628816	7.32880900467711e-07	TRUE	4.09006903033057e-08
1614	CTA-211A9.5_cd4nc	Mst452	CTA-211A9.5	outcome	0.143273561812261	3.49135584313561e-06	TRUE	5.06024762947854e-08
1615	CTA-212D2.2_cd4nc	Mst452	CTA-212D2.2	outcome	0.487320324517785	4.04417014468546e-06	TRUE	2.37778642056792e-32
1616	CTA-29F11.1_bin	Mst452	CTA-29F11.1	outcome	0.273806854748416	1.74899004878229e-05	TRUE	2.26676321822446e-15
1617	CTA-29F11.1_cd4et	Mst452	CTA-29F11.1	outcome	0.374046240912683	2.19607574475818e-05	TRUE	2.61694596821937e-22
1618	CTA-29F11.1_cd4nc	Mst452	CTA-29F11.1	outcome	0.724802011163397	1.74899004878229e-05	TRUE	7.22352726269672e-67
1619	CTA-29F11.1_cd8et	Mst452	CTA-29F11.1	outcome	0.498100914016064	1.74899004878229e-05	TRUE	2.79437506592656e-33
1620	CTA-29F11.1_cd8nc	Mst452	CTA-29F11.1	outcome	0.606594153272206	1.74899004878229e-05	TRUE	3.35301501042546e-46
1621	CTA-29F11.1_cd8s100b	Mst452	CTA-29F11.1	outcome	0.265431544170849	1.74899004878229e-05	TRUE	7.60273024015785e-15
1622	CTA-29F11.1_nk	Mst452	CTA-29F11.1	outcome	0.378801535347313	1.74899004878229e-05	TRUE	1.05269486551064e-22
1623	CTA-445C9.15_cd4nc	Mst452	CTA-445C9.15	outcome	0.144246209539483	3.07513107038004e-06	TRUE	4.46621859216122e-08
1624	CTA-445C9.15_cd8et	Mst452	CTA-445C9.15	outcome	0.230189702914336	3.07513107038004e-06	TRUE	8.05293315626878e-13
1625	CTA-445C9.15_dc	Mst452	CTA-445C9.15	outcome	0.232982283272064	5.82858475644041e-07	TRUE	4.98307332817696e-13
1626	CTA-445C9.15_nk	Mst452	CTA-445C9.15	outcome	0.446025565573932	3.07513107038004e-06	TRUE	1.83653164538344e-28
1627	CTB-102L5.4_cd4nc	Mst452	CTB-102L5.4	outcome	0.164170864019535	1.45568201453802e-05	TRUE	4.75689681678082e-09
1628	CTB-129P6.4_cd4et	Mst452	CTB-129P6.4	outcome	0.476622900615408	1.16562375779614e-06	TRUE	2.29434725808458e-31
1629	CTB-179K24.3_cd4nc	Mst452	CTB-179K24.3	outcome	0.387440259961759	1.01970875324333e-06	TRUE	1.43616985943254e-23
1630	CTB-61M7.2_mononc	Mst452	CTB-61M7.2	outcome	0.546860603837624	1.86368227093689e-06	TRUE	8.24697597623315e-39
1631	CTBP1-AS2_cd4nc	Mst452	CTBP1-AS2	outcome	0.413757514860652	9.78387471991998e-06	TRUE	1.41101482527709e-25
1632	CTBP1-AS2_cd8et	Mst452	CTBP1-AS2	outcome	0.207470756722104	2.25716627581291e-07	TRUE	1.47396229420183e-11
1633	CTBP1-AS2_cd8nc	Mst452	CTBP1-AS2	outcome	0.194106320950693	1.22719066238014e-05	TRUE	1.1014426155177e-10
1634	CTBP1-AS2_nk	Mst452	CTBP1-AS2	outcome	0.215887285578019	2.25716627581291e-07	TRUE	4.8491257276406e-12
1635	CTC-241F20.3_cd4et	Mst452	CTC-241F20.3	outcome	0.17265707936046	1.41194374825572e-07	TRUE	1.25042131328888e-09
1636	CTC-241F20.3_cd4nc	Mst452	CTC-241F20.3	outcome	0.346364942169384	3.80353757861602e-08	TRUE	1.68458691971205e-20
1637	CTC-241F20.3_cd8et	Mst452	CTC-241F20.3	outcome	0.148375839112893	1.41194374825572e-07	TRUE	2.44419288281117e-08
1638	CTC-241F20.3_cd8nc	Mst452	CTC-241F20.3	outcome	0.166670830264176	3.62538539020552e-08	TRUE	2.58645046445394e-09
1639	CTC-281F24.1_cd4nc	Mst452	CTC-281F24.1	outcome	0.223292513718019	1.45671792206144e-07	TRUE	1.78439232968901e-12
1640	CTC-425F1.4_cd8et	Mst452	CTC-425F1.4	outcome	0.145184941899038	6.87491188206681e-07	TRUE	3.71514511054854e-08
1641	CTC-425F1.4_cd8nc	Mst452	CTC-425F1.4	outcome	0.186954773751176	2.46137759859981e-06	TRUE	2.30047202067651e-10
1642	CTC-429P9.1_cd4nc	Mst452	CTC-429P9.1	outcome	0.323000955684346	3.61669594008304e-06	TRUE	9.57559176072092e-19
1643	CTC-482H14.5_cd4nc	Mst452	CTC-482H14.5	outcome	0.304364979465642	2.96700083521315e-06	TRUE	1.75139035340768e-17
1644	CTC-503J8.4_cd4nc	Mst452	CTC-503J8.4	outcome	0.150220669010887	1.3173424159678e-06	TRUE	2.08061442735126e-08
1645	CTC-503J8.4_nk	Mst452	CTC-503J8.4	outcome	0.280832621264664	2.09252990078404e-08	TRUE	5.13876900330842e-16
1646	CTC-507E2.1_cd4nc	Mst452	CTC-507E2.1	outcome	0.156074380683032	5.63993810695421e-08	TRUE	9.5200870162866e-09
1647	CTC-507E2.1_cd8et	Mst452	CTC-507E2.1	outcome	0.342077760364917	1.96748618666237e-06	TRUE	4.0220240677148e-20
1648	CTC-508F8.1_cd4nc	Mst452	CTC-508F8.1	outcome	0.160517460406296	1.18424201350427e-07	TRUE	5.58340877223199e-09
1649	CTC-524C5.2_bin	Mst452	CTC-524C5.2	outcome	0.309694542751444	2.83799875143246e-05	TRUE	1.17827779744468e-17
1650	CTC-524C5.2_bmem	Mst452	CTC-524C5.2	outcome	0.3483063071974	2.49183572407742e-05	TRUE	2.25761790961397e-20
1651	CTC-524C5.2_cd4et	Mst452	CTC-524C5.2	outcome	0.396916217671221	2.47237466360799e-05	TRUE	4.39059003860086e-24
1652	CTC-524C5.2_cd4nc	Mst452	CTC-524C5.2	outcome	0.72528015470728	2.83799875143246e-05	TRUE	7.44025719045877e-67
1653	CTC-524C5.2_cd8et	Mst452	CTC-524C5.2	outcome	0.406123858177561	2.47237466360799e-05	TRUE	7.86959491434944e-25
1654	CTC-524C5.2_cd8nc	Mst452	CTC-524C5.2	outcome	0.523805733010514	2.8438849023502e-05	TRUE	6.62557885931042e-36
1655	CTC-524C5.2_cd8s100b	Mst452	CTC-524C5.2	outcome	0.2615750482211	3.49599680433582e-05	TRUE	1.58914359014653e-14
1656	CTC-524C5.2_dc	Mst452	CTC-524C5.2	outcome	0.275506429622533	2.84509044463331e-05	TRUE	2.01047975396491e-15
1657	CTC-524C5.2_monoc	Mst452	CTC-524C5.2	outcome	0.22129442607972	2.51010412258222e-05	TRUE	3.67085962056745e-12
1658	CTC-524C5.2_nk	Mst452	CTC-524C5.2	outcome	0.371132373451449	2.47237466360799e-05	TRUE	4.5370096551735e-22
1659	CTC-524C5.2_plasma	Mst452	CTC-524C5.2	outcome	0.346476701571156	5.19549735423175e-05	TRUE	4.06786510535034e-20
1660	CTD-2006K23.1_mononc	Mst452	CTD-2006K23.1	outcome	0.307173186925999	9.42423454683588e-08	TRUE	9.57615489152383e-18
1661	CTD-2007H13.3_bin	Mst452	CTD-2007H13.3	outcome	0.230832946746473	1.17306349951429e-06	TRUE	6.8984495210876e-13
1662	CTD-2007H13.3_bmem	Mst452	CTD-2007H13.3	outcome	0.480580434283039	1.0982314378023e-05	TRUE	1.35666657251141e-31
1663	CTD-2007H13.3_cd4nc	Mst452	CTD-2007H13.3	outcome	0.475377328880006	1.04169025906229e-05	TRUE	4.2773082524888e-31
1664	CTD-2007H13.3_cd8et	Mst452	CTD-2007H13.3	outcome	0.15833136192738	4.3756319191952e-06	TRUE	8.41163386473097e-09
1665	CTD-2007H13.3_cd8nc	Mst452	CTD-2007H13.3	outcome	0.185560809776612	1.16745503626407e-05	TRUE	3.23381178299307e-10
1666	CTD-2007H13.3_nk	Mst452	CTD-2007H13.3	outcome	0.13716502844028	1.16745503626407e-05	TRUE	1.17398350582936e-07
1667	CTD-2012K14.6_bmem	Mst452	CTD-2012K14.6	outcome	0.150021755258679	7.33263960185768e-07	TRUE	2.08236324431223e-08
1668	CTD-2017D11.1_bin	Mst452	CTD-2017D11.1	outcome	0.163723199977073	1.85902390812514e-07	TRUE	3.79505194594387e-09
1669	CTD-2017D11.1_cd4nc	Mst452	CTD-2017D11.1	outcome	0.196297991358615	1.68365815282993e-07	TRUE	6.26818592801717e-11
1670	CTD-2020K17.4_cd4et	Mst452	CTD-2020K17.4	outcome	0.208309453837269	8.12185762804865e-08	TRUE	1.29663626153105e-11
1671	CTD-2020K17.4_cd4nc	Mst452	CTD-2020K17.4	outcome	0.617053457858373	8.12185762804865e-08	TRUE	5.00322168163136e-48
1672	CTD-2020K17.4_cd8et	Mst452	CTD-2020K17.4	outcome	0.136529347128296	2.97261608419791e-07	TRUE	1.0190793226263e-07
1673	CTD-2020K17.4_cd8nc	Mst452	CTD-2020K17.4	outcome	0.325936317426247	8.12185762804865e-08	TRUE	4.8956572824132e-19
1674	CTD-2034I4.2_cd4nc	Mst452	CTD-2034I4.2	outcome	0.317881561037194	4.8014004984901e-06	TRUE	2.23967526178371e-18
1675	CTD-2116N20.1_cd4nc	Mst452	CTD-2116N20.1	outcome	0.397960658562133	7.47661539374701e-06	TRUE	2.64002129724802e-24
1676	CTD-2116N20.1_cd8nc	Mst452	CTD-2116N20.1	outcome	0.542972716851389	1.01460837467166e-05	TRUE	3.22878185533345e-38
1677	CTD-2196E14.4_cd8et	Mst452	CTD-2196E14.4	outcome	0.374727171707913	4.23101472304065e-07	TRUE	1.34350953907046e-22
1678	CTD-2203K17.1_cd4nc	Mst452	CTD-2203K17.1	outcome	0.352185632014377	5.38618040788593e-06	TRUE	8.32514301153878e-21
1679	CTD-2308L22.1_cd4nc	Mst452	CTD-2308L22.1	outcome	0.216625822350476	8.49778507388704e-06	TRUE	5.56698324733808e-12
1680	CTD-2324F15.2_cd4nc	Mst452	CTD-2324F15.2	outcome	0.415175525137239	1.89745590292272e-08	TRUE	6.94835079278252e-26
1681	CTD-2325M2.1_cd4nc	Mst452	CTD-2325M2.1	outcome	0.262632512007945	9.89286357094953e-07	TRUE	8.03821940312682e-15
1682	CTD-2325M2.1_nk	Mst452	CTD-2325M2.1	outcome	0.233006245779243	6.3632789158889e-06	TRUE	5.93242378863617e-13
1683	CTD-2336O2.1_cd4et	Mst452	CTD-2336O2.1	outcome	0.262666902508547	1.46880594105983e-06	TRUE	8.18940460728597e-15
1684	CTD-2336O2.1_cd4nc	Mst452	CTD-2336O2.1	outcome	0.800306998195691	1.03267957337127e-05	TRUE	2.44169437796211e-87
1685	CTD-2336O2.1_cd8nc	Mst452	CTD-2336O2.1	outcome	0.420668433716857	1.49181991383054e-06	TRUE	2.79602442332756e-26
1686	CTD-2353F22.1_nk	Mst452	CTD-2353F22.1	outcome	0.341451634638916	6.80609653351404e-06	TRUE	5.20390223891426e-20
1687	CTD-2357A8.3_cd4nc	Mst452	CTD-2357A8.3	outcome	0.317752754148475	1.03003888834909e-05	TRUE	2.58706957123226e-18
1688	CTD-2357A8.3_nk	Mst452	CTD-2357A8.3	outcome	0.28648405931964	1.75447674829788e-06	TRUE	2.53203203492694e-16
1689	CTD-2368P22.1_bin	Mst452	CTD-2368P22.1	outcome	0.599833917200715	1.76328197781504e-05	TRUE	2.88963355831376e-45
1690	CTD-2368P22.1_bmem	Mst452	CTD-2368P22.1	outcome	0.339387045092881	1.37188008943149e-05	TRUE	8.40807604803409e-20
1691	CTD-2368P22.1_cd4et	Mst452	CTD-2368P22.1	outcome	0.231694422561665	1.76328197781504e-05	TRUE	8.39062977690291e-13
1692	CTD-2368P22.1_cd4nc	Mst452	CTD-2368P22.1	outcome	0.667877558888531	1.76328197781504e-05	TRUE	9.8308133908585e-56
1693	CTD-2368P22.1_cd8et	Mst452	CTD-2368P22.1	outcome	0.343697311585951	1.76328197781504e-05	TRUE	4.39354802473648e-20
1694	CTD-2368P22.1_cd8nc	Mst452	CTD-2368P22.1	outcome	0.461926473836398	1.76328197781504e-05	TRUE	9.39369074104293e-30
1695	CTD-2368P22.1_cd8s100b	Mst452	CTD-2368P22.1	outcome	0.257453618046558	1.301568692638e-05	TRUE	2.22797309136378e-14
1696	CTD-2368P22.1_nk	Mst452	CTD-2368P22.1	outcome	0.612000434199756	1.76328197781504e-05	TRUE	5.82097727859545e-47
1697	CTD-2368P22.1_nkr	Mst452	CTD-2368P22.1	outcome	0.242114283816945	7.70124938685725e-06	TRUE	1.7451223672484e-13
1698	CTD-2371O3.2_bin	Mst452	CTD-2371O3.2	outcome	0.376286187939509	1.59434103811195e-06	TRUE	1.10690843475002e-22
1699	CTD-2371O3.2_bmem	Mst452	CTD-2371O3.2	outcome	0.360064358641409	1.84970799762206e-06	TRUE	1.91461886954936e-21
1700	CTD-2371O3.2_cd4et	Mst452	CTD-2371O3.2	outcome	0.260301113520646	1.92133957682816e-06	TRUE	1.1709187995744e-14
1701	CTD-2371O3.2_cd4nc	Mst452	CTD-2371O3.2	outcome	0.748062325688659	1.84970799762206e-06	TRUE	1.32827062766522e-72
1702	CTD-2371O3.2_cd8et	Mst452	CTD-2371O3.2	outcome	0.612139183634553	1.59434103811195e-06	TRUE	3.10012121280708e-47
1703	CTD-2371O3.2_cd8nc	Mst452	CTD-2371O3.2	outcome	0.54435845949434	1.88482217989263e-06	TRUE	1.61413566356711e-38
1704	CTD-2371O3.2_cd8s100b	Mst452	CTD-2371O3.2	outcome	0.503692473982292	3.25229899180832e-06	TRUE	4.99304575415684e-34
1705	CTD-2371O3.2_nk	Mst452	CTD-2371O3.2	outcome	0.596907738370689	1.65935035835197e-06	TRUE	4.10233569423459e-45
1706	CTD-2515A14.1_cd4nc	Mst452	CTD-2515A14.1	outcome	0.323073084118274	5.16500267361939e-05	TRUE	1.80898511072331e-18
1707	CTD-2515A14.1_cd8et	Mst452	CTD-2515A14.1	outcome	0.147622963629664	5.56469055570415e-05	TRUE	4.65399881520978e-08
1708	CTD-2521M24.9_cd4et	Mst452	CTD-2521M24.9	outcome	0.173502839451051	1.84198525707586e-06	TRUE	1.22416146066823e-09
1709	CTD-2521M24.9_cd4nc	Mst452	CTD-2521M24.9	outcome	0.385859211769931	1.83429142948961e-06	TRUE	2.00799690334312e-23
1710	CTD-2547L24.3_cd8nc	Mst452	CTD-2547L24.3	outcome	0.275734951290747	1.60730393242149e-06	TRUE	1.23698340735946e-15
1711	CTD-2568A17.5_cd4nc	Mst452	CTD-2568A17.5	outcome	0.465218152623259	2.40916632802115e-08	TRUE	2.43887961081571e-30
1712	CTD-2571L23.8_cd4nc	Mst452	CTD-2571L23.8	outcome	0.328309628466404	3.67908916510651e-06	TRUE	4.08884759697701e-19
1713	CTD-2651B20.3_cd4nc	Mst452	CTD-2651B20.3	outcome	0.504523859609542	3.52792132933892e-06	TRUE	4.14482233295141e-34
1714	CTD-2651B20.3_cd8nc	Mst452	CTD-2651B20.3	outcome	0.374938416786744	1.20048693421827e-07	TRUE	1.24169926691192e-22
1715	CTD-3037G24.4_cd4nc	Mst452	CTD-3037G24.4	outcome	0.424633211346721	9.32379546446181e-06	TRUE	1.68176510571688e-26
1716	CTD-3093M3.1_cd4nc	Mst452	CTD-3093M3.1	outcome	0.238493173256721	4.7500683282701e-06	TRUE	2.7041818958221e-13
1717	CTD-3110H11.1_bin	Mst452	CTD-3110H11.1	outcome	0.313768684858955	1.87276942650749e-07	TRUE	3.46293237812631e-18
1718	CTD-3110H11.1_cd4nc	Mst452	CTD-3110H11.1	outcome	0.371960969045389	2.29353501422046e-07	TRUE	2.14152713360226e-22
1719	CTD-3110H11.1_cd8nc	Mst452	CTD-3110H11.1	outcome	0.219250795273826	1.36354748530802e-07	TRUE	3.06489875483725e-12
1720	CTD-3138B18.5_cd4nc	Mst452	CTD-3138B18.5	outcome	0.239253116743822	1.37926221352028e-05	TRUE	2.84975666359346e-13
1721	CTD-3138B18.5_nk	Mst452	CTD-3138B18.5	outcome	0.174162379537254	1.26956378924707e-05	TRUE	1.36218246948755e-09
1722	CTD-3162L10.1_cd4nc	Mst452	CTD-3162L10.1	outcome	0.419438973993384	1.26747834965511e-05	TRUE	5.00847758744646e-26
1723	CTD-3162L10.1_nk	Mst452	CTD-3162L10.1	outcome	0.404165466956127	2.80651418575801e-07	TRUE	6.03578136999527e-25
1724	CTH_bin	Mst452	CTH	outcome	0.527811140244002	1.44584433032213e-09	TRUE	9.56410902876416e-37
1725	CTLA4_cd4et	Mst452	CTLA4	outcome	0.447674731273282	2.00251806962188e-07	TRUE	1.06667458801081e-28
1726	CTLA4_cd4nc	Mst452	CTLA4	outcome	0.709059907703573	2.00251806962188e-07	TRUE	6.8578758147835e-64
1727	CTLA4_cd8et	Mst452	CTLA4	outcome	0.237126452670745	2.00251806962188e-07	TRUE	2.73380968028677e-13
1728	CTLA4_cd8nc	Mst452	CTLA4	outcome	0.456443948604775	2.00251806962188e-07	TRUE	1.68404738138677e-29
1729	CTLA4_cd8s100b	Mst452	CTLA4	outcome	0.412454214223689	8.07913688237657e-06	TRUE	1.73874533407791e-25
1730	CTNNA1_cd4nc	Mst452	CTNNA1	outcome	0.181018717881467	3.66214248813306e-08	TRUE	4.31483267128311e-10
1731	CTNNAL1_cd4nc	Mst452	CTNNAL1	outcome	0.146172840572558	4.62532056453484e-06	TRUE	3.659529466536e-08
1732	CTNNAL1_cd8nc	Mst452	CTNNAL1	outcome	0.142096753636138	1.20796692126762e-05	TRUE	6.58586379958622e-08
1733	CTSA_cd4nc	Mst452	CTSA	outcome	0.152681658247407	5.19023059231116e-08	TRUE	1.43615593861627e-08
1734	CTSB_cd4nc	Mst452	CTSB	outcome	0.281620297467134	5.54528158288031e-07	TRUE	4.8929845947072e-16
1735	CTSB_monoc	Mst452	CTSB	outcome	0.242619051536087	5.61367286500362e-09	TRUE	1.23090304232357e-13
1736	CTSC_mononc	Mst452	CTSC	outcome	0.276359778130302	4.67462013139986e-06	TRUE	1.24709707760383e-15
1737	CTSF_cd4nc	Mst452	CTSF	outcome	0.359584666036342	5.68420711452964e-07	TRUE	1.91929854992532e-21
1738	CTSF_cd8et	Mst452	CTSF	outcome	0.195789522932507	5.68420711452964e-07	TRUE	6.9071783369745e-11
1739	CTSF_cd8nc	Mst452	CTSF	outcome	0.151812395474997	5.68420711452964e-07	TRUE	1.66404894603783e-08
1740	CTSF_nk	Mst452	CTSF	outcome	0.265264462298195	5.68420711452964e-07	TRUE	5.36198418086179e-15
1741	CTSG_cd8et	Mst452	CTSG	outcome	0.235813975307772	7.33088128080599e-06	TRUE	4.12058306265817e-13
1742	CTSG_nk	Mst452	CTSG	outcome	0.382952432458756	5.85311840707296e-06	TRUE	3.93315690993098e-23
1743	CTSH_bin	Mst452	CTSH	outcome	0.167613997338166	2.99264256646577e-07	TRUE	2.37204385724475e-09
1744	CTSH_bmem	Mst452	CTSH	outcome	0.205091468864571	1.93983921585802e-06	TRUE	2.19435480129612e-11
1745	CTSH_cd4nc	Mst452	CTSH	outcome	0.165794725228048	1.81366135493288e-06	TRUE	3.17479995671219e-09
1746	CTSH_cd8et	Mst452	CTSH	outcome	0.191894155105641	2.64734833132763e-08	TRUE	1.07961659143596e-10
1747	CTSH_dc	Mst452	CTSH	outcome	0.197145143018238	6.92646417229929e-07	TRUE	5.84143037728388e-11
1748	CTSH_monoc	Mst452	CTSH	outcome	0.271400951031018	6.92646417229929e-07	TRUE	2.22147873923872e-15
1749	CTSH_mononc	Mst452	CTSH	outcome	0.294219701330585	1.81366135493288e-06	TRUE	7.91675807864521e-17
1750	CTSH_plasma	Mst452	CTSH	outcome	0.246844982998151	5.47820708544895e-07	TRUE	7.32007955649223e-14
1751	CTSL_cd4et	Mst452	CTSL	outcome	0.247175430529048	2.80050195417164e-06	TRUE	7.70639855504168e-14
1752	CTSL_cd4nc	Mst452	CTSL	outcome	0.650333085892665	3.99324784194991e-06	TRUE	5.46710944703501e-53
1753	CTSL_cd8nc	Mst452	CTSL	outcome	0.240244325937933	7.55206049176824e-06	TRUE	2.25250161498042e-13
1754	CTSS_cd4nc	Mst452	CTSS	outcome	0.311960967403674	1.7371823327493e-08	TRUE	4.43697904452313e-18
1755	CTSS_cd8nc	Mst452	CTSS	outcome	0.220225366412094	1.7371823327493e-08	TRUE	2.62827052823544e-12
1756	CTSS_monoc	Mst452	CTSS	outcome	0.211728006267463	1.7371823327493e-08	TRUE	8.14276320477061e-12
1757	CTSS_nk	Mst452	CTSS	outcome	0.172495389464362	2.02693381182436e-05	TRUE	1.81345151539142e-09
1758	CTSS_plasma	Mst452	CTSS	outcome	0.155674025235691	2.21401855828363e-05	TRUE	1.43299195760575e-08
1759	CTSW_cd4et	Mst452	CTSW	outcome	0.494956173845565	3.17975091787576e-06	TRUE	3.91733916175957e-33
1760	CTSW_cd4nc	Mst452	CTSW	outcome	1.1024616718148	6.84508666916673e-06	TRUE	NA
1761	CTSW_cd8et	Mst452	CTSW	outcome	0.911935626105736	4.1832156333194e-06	TRUE	1.02026908915586e-147
1762	CTSW_cd8nc	Mst452	CTSW	outcome	0.754824349880692	3.17975091787576e-06	TRUE	2.92505778000906e-74
1763	CTSW_cd8s100b	Mst452	CTSW	outcome	0.792374075785459	4.1832156333194e-06	TRUE	6.59720875464372e-85
1764	CTSW_nk	Mst452	CTSW	outcome	0.690283443780867	3.51872942777028e-06	TRUE	4.98513664487746e-60
1765	CTSW_nkr	Mst452	CTSW	outcome	0.186285848925009	3.76279696110569e-06	TRUE	2.58818888951124e-10
1766	CUBN_cd4nc	Mst452	CUBN	outcome	0.252099454990738	7.65914868259487e-07	TRUE	3.55076143909771e-14
1767	CXCR4_nk	Mst452	CXCR4	outcome	0.141561437142511	3.68556658497641e-06	TRUE	6.22832807607644e-08
1768	CYB5A_bin	Mst452	CYB5A	outcome	0.632637024651316	2.09823305565086e-06	TRUE	3.02307370619079e-50
1769	CYB5A_bmem	Mst452	CYB5A	outcome	0.232503457796061	4.32080220205805e-06	TRUE	6.07479860746997e-13
1770	CYBRD1_mononc	Mst452	CYBRD1	outcome	0.246649149135557	1.05659447441201e-05	TRUE	9.77577449751684e-14
1771	CYLD_cd4nc	Mst452	CYLD	outcome	0.148753185648504	1.02211341172067e-06	TRUE	2.45586597015784e-08
1772	CYLD_cd8nc	Mst452	CYLD	outcome	0.148616427511769	4.14302881550701e-06	TRUE	2.70660132223054e-08
1773	CYP1B1_mononc	Mst452	CYP1B1	outcome	0.1410259922788	7.18727495582367e-08	TRUE	5.84691320287192e-08
1774	CYP2D6_cd4nc	Mst452	CYP2D6	outcome	0.14512093904035	9.64099071269325e-08	TRUE	3.59523450450536e-08
1775	CYP2D6_cd8nc	Mst452	CYP2D6	outcome	0.334798136157687	7.61192697102447e-07	TRUE	1.24874551024275e-19
1776	CYP4V2_cd4nc	Mst452	CYP4V2	outcome	0.437536480354536	7.51806382571575e-07	TRUE	9.16613400600628e-28
1777	CYP4V2_cd8nc	Mst452	CYP4V2	outcome	0.253807123228775	7.51806382571575e-07	TRUE	2.78759633294672e-14
1778	CYTL1_nk	Mst452	CYTL1	outcome	0.585960388200407	8.99677944192495e-07	TRUE	1.1103162057431e-43
1779	CYTL1_nkr	Mst452	CYTL1	outcome	0.310550669526336	8.37862231200828e-07	TRUE	6.08199193381765e-18
1780	D2HGDH_cd4nc	Mst452	D2HGDH	outcome	0.150655163313133	1.38397001769996e-07	TRUE	1.85631434739082e-08
1781	DAD1_cd4et	Mst452	DAD1	outcome	0.208387044550745	7.11262919578871e-07	TRUE	1.35336708645753e-11
1782	DAD1_cd4nc	Mst452	DAD1	outcome	0.367372465991399	1.33465103537669e-07	TRUE	4.72194988678298e-22
1783	DAD1_cd8et	Mst452	DAD1	outcome	0.263011303253972	3.94037659306962e-07	TRUE	7.31538446507434e-15
1784	DAD1_cd8nc	Mst452	DAD1	outcome	0.214488465945132	3.94037659306962e-07	TRUE	5.92584351925192e-12
1785	DAD1_nk	Mst452	DAD1	outcome	0.15177180332601	5.34243261329388e-07	TRUE	1.66916032166267e-08
1786	DAGLB_cd4nc	Mst452	DAGLB	outcome	0.269182992529546	5.29699432166797e-06	TRUE	3.60537145975291e-15
1787	DAP_cd4nc	Mst452	DAP	outcome	0.343120916699526	3.83289696130756e-06	TRUE	3.63091103673435e-20
1788	DAP_cd8et	Mst452	DAP	outcome	0.136807341600011	3.82338964881805e-06	TRUE	1.09689908237999e-07
1789	DAP_nk	Mst452	DAP	outcome	0.197118252656802	3.82338964881805e-06	TRUE	6.49904396520061e-11
1790	DAP3_cd4nc	Mst452	DAP3	outcome	0.296054797891188	3.53236947767539e-09	TRUE	5.1549143416975e-17
1791	DAPK1_nk	Mst452	DAPK1	outcome	0.438768546092885	9.9275081680982e-06	TRUE	1.00786231254854e-27
1792	DAPK2_bmem	Mst452	DAPK2	outcome	0.155187128695299	3.03292342633959e-07	TRUE	1.08769758602841e-08
1793	DARS_bin	Mst452	DARS	outcome	0.150982558139519	2.47902597224166e-05	TRUE	2.57110062229613e-08
1794	DARS_cd4et	Mst452	DARS	outcome	0.154020086238618	2.43027671541351e-05	TRUE	1.77990576516684e-08
1795	DARS_cd4nc	Mst452	DARS	outcome	0.303839120403876	2.79666511166395e-05	TRUE	2.89388878822562e-17
1796	DARS_cd8et	Mst452	DARS	outcome	0.137275769826256	3.17221532688453e-05	TRUE	1.36847350504086e-07
1797	DARS_cd8nc	Mst452	DARS	outcome	0.182290420215207	2.15992194676205e-05	TRUE	5.43503087503694e-10
1798	DARS2_monoc	Mst452	DARS2	outcome	0.35501849262348	5.19903751341929e-08	TRUE	3.91532725208091e-21
1799	DAXX_cd4sox4	Mst452	DAXX	outcome	0.146763121379114	1.08990677148578e-08	TRUE	2.90471907153427e-08
1800	DAZAP1_cd4et	Mst452	DAZAP1	outcome	0.19956033896698	1.31214244416155e-05	TRUE	5.53145313543884e-11
1801	DAZAP1_cd4nc	Mst452	DAZAP1	outcome	0.330814402812764	1.44156414852798e-05	TRUE	3.44573470323095e-19
1802	DAZAP1_cd8nc	Mst452	DAZAP1	outcome	0.211900186577834	1.51460690976895e-05	TRUE	1.14018509923031e-11
1803	DAZAP1_nk	Mst452	DAZAP1	outcome	0.151003707285836	8.76448333461432e-06	TRUE	2.18633531699558e-08
1804	DAZAP2_cd4et	Mst452	DAZAP2	outcome	0.1648568794838	5.43348943458052e-10	TRUE	3.19030817549239e-09
1805	DAZAP2_cd4nc	Mst452	DAZAP2	outcome	0.275885315289135	5.43348943458052e-10	TRUE	1.05283382896901e-15
1806	DAZAP2_cd8et	Mst452	DAZAP2	outcome	0.299696261850791	3.28574221920046e-07	TRUE	3.13693923040486e-17
1807	DAZAP2_cd8nc	Mst452	DAZAP2	outcome	0.150671432413697	5.43348943458052e-10	TRUE	1.80191669224011e-08
1808	DBI_dc	Mst452	DBI	outcome	0.343674071239663	6.6878501830785e-06	TRUE	3.58912601415676e-20
1809	DBI_monoc	Mst452	DBI	outcome	0.257624502635237	3.73462147623171e-06	TRUE	1.81811345230085e-14
1810	DBI_nk	Mst452	DBI	outcome	0.219090370590067	2.34418797527673e-06	TRUE	3.50738610498208e-12
1811	DBNDD1_bin	Mst452	DBNDD1	outcome	0.195692198385439	6.43722240027575e-06	TRUE	8.23362678254884e-11
1812	DBNDD1_cd4nc	Mst452	DBNDD1	outcome	0.367618123075452	5.63262547046268e-06	TRUE	5.91948229659164e-22
1813	DBNDD1_cd8et	Mst452	DBNDD1	outcome	0.230957517437292	6.99890034223652e-06	TRUE	7.93497396321568e-13
1814	DBNDD1_cd8nc	Mst452	DBNDD1	outcome	0.153117354833339	6.99890034223652e-06	TRUE	1.65344662208999e-08
1815	DBNL_nk	Mst452	DBNL	outcome	0.146902819192936	3.42370797094146e-07	TRUE	2.9663043529401e-08
1816	DCAF4_cd4nc	Mst452	DCAF4	outcome	0.23775549988159	1.73345206042217e-05	TRUE	3.66319720172724e-13
1817	DCBLD1_cd4nc	Mst452	DCBLD1	outcome	0.141024211964622	1.96345206036267e-07	TRUE	5.92740900503122e-08
1818	DCBLD1_nkr	Mst452	DCBLD1	outcome	0.347614382890588	2.5037876946525e-05	TRUE	2.5381308220169e-20
1819	DCP2_cd4et	Mst452	DCP2	outcome	0.14511070956726	2.16620252655686e-06	TRUE	3.94080137114998e-08
1820	DCP2_cd4nc	Mst452	DCP2	outcome	0.230104775725685	2.00214081126028e-06	TRUE	7.87431424436256e-13
1821	DCP2_cd8nc	Mst452	DCP2	outcome	0.170862766358592	1.76255098497175e-08	TRUE	1.5310822258744e-09
1822	DCT_cd4nc	Mst452	DCT	outcome	0.352672093322662	1.17146627269329e-06	TRUE	6.52508259121825e-21
1823	DCTN5_cd4nc	Mst452	DCTN5	outcome	0.161345653348924	1.14508526752949e-06	TRUE	5.35617109522614e-09
1824	DCTN5_nk	Mst452	DCTN5	outcome	0.158823087500391	5.26089971013296e-08	TRUE	6.80452020211796e-09
1825	DCXR_bin	Mst452	DCXR	outcome	0.537396155494098	1.15875859752479e-07	TRUE	8.46053536878656e-38
1826	DCXR_bmem	Mst452	DCXR	outcome	0.369644445426615	2.52254375652358e-07	TRUE	3.23000775578511e-22
1827	DCXR_cd4nc	Mst452	DCXR	outcome	0.632277501954105	1.74273130340011e-07	TRUE	2.77495533806955e-50
1828	DCXR_cd8et	Mst452	DCXR	outcome	0.599850716444314	1.15875859752479e-07	TRUE	1.35236203884676e-45
1829	DCXR_cd8nc	Mst452	DCXR	outcome	0.45582111898301	1.15875859752479e-07	TRUE	1.89053561324388e-29
1830	DCXR_cd8s100b	Mst452	DCXR	outcome	0.136983014065437	1.74273130340011e-07	TRUE	9.5644181153678e-08
1831	DCXR_dc	Mst452	DCXR	outcome	0.144260276551587	1.74273130340011e-07	TRUE	4.01906993697476e-08
1832	DCXR_nk	Mst452	DCXR	outcome	0.597857876578255	1.74273130340011e-07	TRUE	2.5709478921518e-45
1833	DCXR_nkr	Mst452	DCXR	outcome	0.16419666662906	3.53069791813047e-08	TRUE	3.50848895159598e-09
1834	DDAH2_cd4sox4	Mst452	DDAH2	outcome	0.362675152469221	7.48080814587945e-06	TRUE	1.46456593214607e-21
1835	DDHD2_cd4nc	Mst452	DDHD2	outcome	0.161181245092599	9.90247085633715e-06	TRUE	6.48239280642838e-09
1836	DDR1-AS1_cd4nc	Mst452	DDR1-AS1	outcome	0.249085206429596	8.19982260452738e-07	TRUE	5.44266723512634e-14
1837	DDR1_bmem	Mst452	DDR1	outcome	0.874762310459371	8.22035930905614e-06	TRUE	3.25586508035041e-120
1838	DDR1_cd8et	Mst452	DDR1	outcome	0.366269072468019	1.36853185214775e-05	TRUE	8.93565757411864e-22
1839	DDR1_cd8nc	Mst452	DDR1	outcome	0.475216207753491	7.63453297576599e-06	TRUE	4.1144330885072e-31
1840	DDR1_nk	Mst452	DDR1	outcome	0.659474335524738	9.51310848334115e-06	TRUE	2.11214953655238e-54
1841	DDRGK1_cd8et	Mst452	DDRGK1	outcome	0.189073306251424	1.03857365183359e-06	TRUE	1.67280394557383e-10
1842	DDRGK1_cd8nc	Mst452	DDRGK1	outcome	0.158551661614434	8.1609834929206e-06	TRUE	8.71557380441522e-09
1843	DDRGK1_nk	Mst452	DDRGK1	outcome	0.149058552770706	2.39907912661472e-06	TRUE	2.47006402875638e-08
1844	DDT_bin	Mst452	DDT	outcome	0.303293978494226	2.14657002327572e-06	TRUE	2.00409009910978e-17
1845	DDT_cd4et	Mst452	DDT	outcome	0.308715095038562	2.14657002327572e-06	TRUE	8.65148922449505e-18
1846	DDT_cd4nc	Mst452	DDT	outcome	0.523337325118132	1.79700470369658e-06	TRUE	3.73103090174642e-36
1847	DDT_cd8et	Mst452	DDT	outcome	0.473447378412413	4.96846768075058e-06	TRUE	5.58862019191704e-31
1848	DDT_cd8nc	Mst452	DDT	outcome	0.352026947778723	2.14657002327572e-06	TRUE	7.65081814458141e-21
1849	DDT_dc	Mst452	DDT	outcome	0.17048126890022	1.79700470369658e-06	TRUE	1.7789424440777e-09
1850	DDT_mononc	Mst452	DDT	outcome	0.210535656067805	1.27991587936002e-06	TRUE	1.04860266503547e-11
1851	DDTL_cd4nc	Mst452	DDTL	outcome	0.436364440133018	2.14657002327572e-06	TRUE	1.27289023187519e-27
1852	DDTL_cd8et	Mst452	DDTL	outcome	0.445152005578008	1.47580694963009e-06	TRUE	2.02624898799475e-28
1853	DDTL_cd8nc	Mst452	DDTL	outcome	0.475694904428142	1.86056869404245e-06	TRUE	2.95388734390883e-31
1854	DDTL_nk	Mst452	DDTL	outcome	0.391798133922984	1.17733078395084e-06	TRUE	6.5390723281586e-24
1855	DDX11_bin	Mst452	DDX11	outcome	0.355769748036105	4.0168732163829e-08	TRUE	3.43162605068326e-21
1856	DDX11_bmem	Mst452	DDX11	outcome	0.270084676496245	1.11649625057626e-07	TRUE	2.54679413628589e-15
1857	DDX11_cd4et	Mst452	DDX11	outcome	0.415267277981514	4.0168732163829e-08	TRUE	6.8887249214868e-26
1858	DDX11_cd8et	Mst452	DDX11	outcome	0.586619836381527	1.32461458329093e-07	TRUE	8.13147966932446e-44
1859	DDX11_cd8nc	Mst452	DDX11	outcome	0.551294121211768	1.10866366611779e-07	TRUE	2.06117569120784e-39
1860	DDX11_cd8s100b	Mst452	DDX11	outcome	0.198432514935825	1.10866366611779e-07	TRUE	4.72347992886837e-11
1861	DDX11_nk	Mst452	DDX11	outcome	0.488184103278547	1.10866366611779e-07	TRUE	1.48064447683799e-32
1862	DDX39B-AS1_cd4nc	Mst452	DDX39B-AS1	outcome	0.635417134831207	1.79618581166996e-05	TRUE	2.0104119200093e-50
1863	DDX39B_plasma	Mst452	DDX39B	outcome	0.217825652867673	1.14357914866973e-05	TRUE	4.96753634546382e-12
1864	DDX42_cd4nc	Mst452	DDX42	outcome	0.263781463463924	1.27298140014939e-08	TRUE	6.19146776106323e-15
1865	DDX42_nk	Mst452	DDX42	outcome	0.168845417613641	6.23051603282388e-07	TRUE	2.0790186317304e-09
1866	DDX43_cd4et	Mst452	DDX43	outcome	0.459664973593222	2.8410374379501e-07	TRUE	8.58048430557777e-30
1867	DDX5_bin	Mst452	DDX5	outcome	0.205134946884487	9.27296553968334e-06	TRUE	2.54780558499641e-11
1868	DDX5_bmem	Mst452	DDX5	outcome	0.157943750475517	9.27296553968334e-06	TRUE	9.52739813274095e-09
1869	DDX5_cd4et	Mst452	DDX5	outcome	0.30041492436427	9.27296553968334e-06	TRUE	3.75665646430253e-17
1870	DDX5_cd4nc	Mst452	DDX5	outcome	0.384515171693134	9.27296553968334e-06	TRUE	3.23444221526436e-23
1871	DDX5_cd8et	Mst452	DDX5	outcome	0.378113763586775	9.27296553968334e-06	TRUE	1.01917817766678e-22
1872	DDX5_cd8nc	Mst452	DDX5	outcome	0.301596077510013	9.27296553968334e-06	TRUE	3.13501106675079e-17
1873	DDX5_cd8s100b	Mst452	DDX5	outcome	0.216386922375293	9.27296553968334e-06	TRUE	5.81860119555967e-12
1874	DDX5_dc	Mst452	DDX5	outcome	0.141650678407437	9.27296553968334e-06	TRUE	6.71817865511564e-08
1875	DDX5_nk	Mst452	DDX5	outcome	0.399559218436998	9.27296553968334e-06	TRUE	2.04874144530085e-24
1876	DDX55_cd4nc	Mst452	DDX55	outcome	0.186727172999405	2.66241925875471e-07	TRUE	2.15549326739274e-10
1877	DDX59_cd4nc	Mst452	DDX59	outcome	0.160556036975696	8.35630149223513e-08	TRUE	5.53195852862423e-09
1878	DDX6_cd4nc	Mst452	DDX6	outcome	0.14853237567655	6.4044783879871e-07	TRUE	2.48035184759547e-08
1879	DDX6_cd8et	Mst452	DDX6	outcome	0.164463234079622	4.64092186467404e-06	TRUE	3.9992828435431e-09
1880	DDX6_nk	Mst452	DDX6	outcome	0.154251697085848	1.12430196191393e-06	TRUE	1.26954044118513e-08
1881	DDX60L_cd4nc	Mst452	DDX60L	outcome	0.175740761857231	2.34515698251215e-06	TRUE	9.40204983221567e-10
1882	DEAF1_cd4nc	Mst452	DEAF1	outcome	0.348545553350919	5.05904231720805e-08	TRUE	1.17228865823667e-20
1883	DECR2_cd4nc	Mst452	DECR2	outcome	0.16159336354137	1.23998205618327e-06	TRUE	5.21488990202782e-09
1884	DECR2_nk	Mst452	DECR2	outcome	0.170173058968097	2.31860297460755e-07	TRUE	1.71823111793148e-09
1885	DEK_plasma	Mst452	DEK	outcome	0.137460914763283	3.06605647336252e-06	TRUE	9.9981372422022e-08
1886	DENND3_cd8et	Mst452	DENND3	outcome	0.34931820388833	1.49280372717262e-06	TRUE	1.17112999540174e-20
1887	DFNA5_bin	Mst452	DFNA5	outcome	0.238616269883407	1.49439515842841e-06	TRUE	2.41062600412488e-13
1888	DFNB31_nk	Mst452	DFNB31	outcome	0.135323069782308	8.70970376054377e-07	TRUE	1.21030669453411e-07
1889	DGCR6_cd4nc	Mst452	DGCR6	outcome	0.261094412161057	3.99542778128308e-07	TRUE	9.63564808052607e-15
1890	DGCR6_cd8et	Mst452	DGCR6	outcome	0.149752260847557	3.99542778128308e-07	TRUE	2.1131860752061e-08
1891	DGCR6L_cd4nc	Mst452	DGCR6L	outcome	0.256331274377551	2.07230649122341e-06	TRUE	2.07233313971223e-14
1892	DGCR6L_cd8et	Mst452	DGCR6L	outcome	0.170559187530537	2.07230649122341e-06	TRUE	1.77672221152378e-09
1893	DGCR8_cd8et	Mst452	DGCR8	outcome	0.170443620802019	3.35218009289961e-08	TRUE	1.61985701762983e-09
1894	DGKD_cd8et	Mst452	DGKD	outcome	0.139355065095044	6.38953085513585e-06	TRUE	8.47592723633729e-08
1895	DGKQ_cd4nc	Mst452	DGKQ	outcome	0.252860884034794	3.69640348683895e-05	TRUE	5.52529452845985e-14
1896	DGKQ_cd8et	Mst452	DGKQ	outcome	0.140555210877267	3.69640348683895e-05	TRUE	9.63354772984505e-08
1897	DGKQ_nk	Mst452	DGKQ	outcome	0.140863323191518	4.2220921865092e-05	TRUE	9.58989278919961e-08
1898	DHFR_bin	Mst452	DHFR	outcome	0.136781328005964	7.71964597313501e-06	TRUE	1.17065439028198e-07
1899	DHFR_cd4nc	Mst452	DHFR	outcome	0.358698346559679	1.17839240362054e-05	TRUE	3.18025030876234e-21
1900	DHRS4_bin	Mst452	DHRS4	outcome	0.14015735377877	1.32317539837916e-06	TRUE	6.9379796586651e-08
1901	DHRS4_bmem	Mst452	DHRS4	outcome	0.223945092052157	5.41795466471241e-07	TRUE	1.69260305007951e-12
1902	DHRS4_cd4et	Mst452	DHRS4	outcome	0.267289547313827	5.41795466471241e-07	TRUE	3.9939173610869e-15
1903	DHRS4_cd4nc	Mst452	DHRS4	outcome	0.481480898495995	1.32317539837916e-06	TRUE	7.79679338366523e-32
1904	DHRS4_cd8et	Mst452	DHRS4	outcome	0.445444868349233	5.73644681830299e-07	TRUE	1.777902734052e-28
1905	DHRS4_cd8nc	Mst452	DHRS4	outcome	0.507004126672424	2.28214635081599e-06	TRUE	2.147000999431e-34
1906	DHRS4_nk	Mst452	DHRS4	outcome	0.302956980413974	7.99647459658754e-10	TRUE	1.78078650890649e-17
1907	DHRS7_cd4nc	Mst452	DHRS7	outcome	0.165802894657791	1.53159889662909e-05	TRUE	3.92842608195836e-09
1908	DHRS7_cd8et	Mst452	DHRS7	outcome	0.232250488815276	7.04015903376891e-06	TRUE	6.6621473733566e-13
1909	DHRS7_nk	Mst452	DHRS7	outcome	0.149969601033567	7.54726463903398e-06	TRUE	2.4338846743793e-08
1910	DHX16_cd4sox4	Mst452	DHX16	outcome	0.602715458928559	3.42710433893039e-05	TRUE	1.60677032770382e-45
1911	DHX16_nkr	Mst452	DHX16	outcome	0.161026126582632	2.94605241540985e-05	TRUE	7.96039867061103e-09
1912	DHX32_cd4et	Mst452	DHX32	outcome	0.187716708363639	5.85963884506025e-06	TRUE	2.25347851189595e-10
1913	DHX32_cd4nc	Mst452	DHX32	outcome	0.271656287191967	7.58419925465445e-06	TRUE	2.64684296982311e-15
1914	DHX32_cd8et	Mst452	DHX32	outcome	0.161408606303358	7.35500912370642e-06	TRUE	6.084185962811e-09
1915	DHX32_cd8nc	Mst452	DHX32	outcome	0.14407837367503	1.32661558819918e-05	TRUE	5.27329027677618e-08
1916	DHX32_nk	Mst452	DHX32	outcome	0.151712863414907	2.00964018211294e-06	TRUE	1.77576730915879e-08
1917	DIEXF_bin	Mst452	DIEXF	outcome	0.156638843901077	6.02298749642476e-08	TRUE	8.8935623526351e-09
1918	DIEXF_cd4nc	Mst452	DIEXF	outcome	0.368007012065782	3.97066009557e-08	TRUE	4.13259806252979e-22
1919	DIP2A_cd4nc	Mst452	DIP2A	outcome	0.368366815088972	4.40180188571995e-07	TRUE	4.129789738353e-22
1920	DIP2A_cd8et	Mst452	DIP2A	outcome	0.765809356603523	1.16403415009243e-06	TRUE	3.09357300248598e-77
1921	DIP2A_cd8nc	Mst452	DIP2A	outcome	0.325726599348302	1.16403415009243e-06	TRUE	5.58738896145755e-19
1922	DIP2A_cd8s100b	Mst452	DIP2A	outcome	0.366535207686404	1.16403415009243e-06	TRUE	6.01332283861251e-22
1923	DIP2A_nk	Mst452	DIP2A	outcome	0.82814830270358	1.56265244494241e-06	TRUE	9.92248385251751e-98
1924	DIP2A_nkr	Mst452	DIP2A	outcome	0.358090907752203	1.20155298782684e-06	TRUE	2.59504042062936e-21
1925	DIS3L_cd4nc	Mst452	DIS3L	outcome	0.316677932802432	2.4130534354221e-05	TRUE	3.76720182414296e-18
1926	DIS3L_cd8et	Mst452	DIS3L	outcome	0.20220056376091	1.31260866132372e-05	TRUE	3.93427479325839e-11
1927	DISC1_cd4nc	Mst452	DISC1	outcome	0.254379848100156	3.3757553419421e-06	TRUE	2.85011058607299e-14
1928	DISC1_cd8nc	Mst452	DISC1	outcome	0.158977803298764	2.63111161729448e-06	TRUE	7.48303071980523e-09
1929	DIXDC1_cd4nc	Mst452	DIXDC1	outcome	0.218584916061301	2.64534523984243e-06	TRUE	3.78690120341226e-12
1930	DIXDC1_cd8nc	Mst452	DIXDC1	outcome	0.302433897924428	2.64534523984243e-06	TRUE	2.33205099032347e-17
1931	DKK3_cd4nc	Mst452	DKK3	outcome	0.274975302359442	1.95199203760799e-06	TRUE	1.40285064653562e-15
1932	DMAP1_cd4nc	Mst452	DMAP1	outcome	0.140984995840013	5.73644681830297e-07	TRUE	6.10077691105209e-08
1933	DMKN_cd8et	Mst452	DMKN	outcome	0.153385965747106	5.9049574506238e-07	TRUE	1.37720413249945e-08
1934	DMKN_nk	Mst452	DMKN	outcome	0.343198471708456	5.9049574506238e-07	TRUE	3.07816253119118e-20
1935	DNAH11_cd4nc	Mst452	DNAH11	outcome	0.258737178629127	2.98827317979723e-06	TRUE	1.51845334594443e-14
1936	DNAI2_cd8et	Mst452	DNAI2	outcome	0.368357088569138	2.45832531922295e-06	TRUE	4.67063563135623e-22
1937	DNAJA1_cd4nc	Mst452	DNAJA1	outcome	0.294696431774008	1.31152959793372e-06	TRUE	7.19375618346316e-17
1938	DNAJA1_cd8et	Mst452	DNAJA1	outcome	0.142831660024927	1.41684555009362e-06	TRUE	5.0616145849839e-08
1939	DNAJA1_cd8nc	Mst452	DNAJA1	outcome	0.16776517250415	1.39173137667586e-06	TRUE	2.4555526089395e-09
1940	DNAJA1_dc	Mst452	DNAJA1	outcome	0.142284878303856	4.23101472304064e-07	TRUE	5.1821264558368e-08
1941	DNAJA1_nk	Mst452	DNAJA1	outcome	0.203421608877473	1.2466631094058e-06	TRUE	2.65827544687686e-11
1942	DNAJA3_cd4nc	Mst452	DNAJA3	outcome	0.17121090416826	2.28201566769298e-07	TRUE	1.50998927867363e-09
1943	DNAJB1_cd4nc	Mst452	DNAJB1	outcome	0.216279651967629	8.39007555144708e-08	TRUE	4.5204930929241e-12
1944	DNAJB1_cd8nc	Mst452	DNAJB1	outcome	0.156419339596343	8.39007555144708e-08	TRUE	9.16737774455283e-09
1945	DNAJC15_bin	Mst452	DNAJC15	outcome	0.432157162557432	5.5454285706098e-06	TRUE	3.39823430107117e-27
1946	DNAJC15_bmem	Mst452	DNAJC15	outcome	0.36486911495559	6.23570665145815e-06	TRUE	9.7078619209316e-22
1947	DNAJC15_cd4et	Mst452	DNAJC15	outcome	0.552958686539069	5.5454285706098e-06	TRUE	1.88944077591162e-39
1948	DNAJC15_cd4nc	Mst452	DNAJC15	outcome	0.779194424043685	4.63645632093001e-06	TRUE	6.90132467150238e-81
1949	DNAJC15_cd8et	Mst452	DNAJC15	outcome	0.685844153980444	4.63645632093001e-06	TRUE	3.64378915245545e-59
1950	DNAJC15_cd8nc	Mst452	DNAJC15	outcome	0.646522834570411	5.65095872703935e-06	TRUE	2.44662838809582e-52
1951	DNAJC15_cd8s100b	Mst452	DNAJC15	outcome	0.367413367124486	7.16168244180449e-06	TRUE	6.38815265474644e-22
1952	DNAJC15_dc	Mst452	DNAJC15	outcome	0.260118363063084	4.48835030688938e-06	TRUE	1.30054477531165e-14
1953	DNAJC15_monoc	Mst452	DNAJC15	outcome	0.396202719929499	4.63645632093001e-06	TRUE	3.37036440373386e-24
1954	DNAJC15_mononc	Mst452	DNAJC15	outcome	0.287054384060337	4.3308812203731e-06	TRUE	2.53489727262291e-16
1955	DNAJC15_nk	Mst452	DNAJC15	outcome	0.616823507085222	6.82338552431988e-06	TRUE	8.62049851947167e-48
1956	DNAJC15_nkr	Mst452	DNAJC15	outcome	0.145441374759395	5.5454285706098e-06	TRUE	4.05769548229151e-08
1957	DNASE1L3_bin	Mst452	DNASE1L3	outcome	0.192525088291544	6.87858591077111e-07	TRUE	1.05787301884432e-10
1958	DNM1L_cd4nc	Mst452	DNM1L	outcome	0.138987311751014	3.68070714008751e-06	TRUE	8.4523322522688e-08
1959	DNMT1_cd4nc	Mst452	DNMT1	outcome	0.222214992157245	3.1757022818499e-06	TRUE	2.36725045621136e-12
1960	DNPH1_cd4nc	Mst452	DNPH1	outcome	0.13773434179172	9.04321059789392e-06	TRUE	1.06443265078374e-07
1961	DOCK8_bin	Mst452	DOCK8	outcome	0.191563529981415	7.04897215606763e-07	TRUE	1.19759677117222e-10
1962	DOCK8_bmem	Mst452	DOCK8	outcome	0.200668591447509	7.04897215606763e-07	TRUE	3.70512808667587e-11
1963	DOCK8_cd4et	Mst452	DOCK8	outcome	0.213568268892234	5.59350173530623e-07	TRUE	6.77238201393622e-12
1964	DOCK8_cd4nc	Mst452	DOCK8	outcome	0.653600517473601	4.62865782307857e-06	TRUE	1.64647501543053e-53
1965	DOCK8_cd8et	Mst452	DOCK8	outcome	0.352920070289732	4.63645632093004e-06	TRUE	7.19344041448858e-21
1966	DOCK8_cd8nc	Mst452	DOCK8	outcome	0.408830505201179	2.65408274218204e-06	TRUE	2.91716147263535e-25
1967	DOCK8_nk	Mst452	DOCK8	outcome	0.251377735381665	1.53675929140937e-06	TRUE	4.08523305717647e-14
1968	DOK2_mononc	Mst452	DOK2	outcome	0.311182678047972	6.18235060280209e-07	TRUE	5.42432288753878e-18
1969	DOPEY2_dc	Mst452	DOPEY2	outcome	0.14134907890327	8.16272947053272e-07	TRUE	5.90784495068167e-08
1970	DPY19L2_cd8et	Mst452	DPY19L2	outcome	0.516772955555642	7.77124271079538e-08	TRUE	1.59965296384241e-35
1971	DPYSL4_cd4et	Mst452	DPYSL4	outcome	0.179537517637303	6.06296925802218e-07	TRUE	5.4741428980307e-10
1972	DPYSL4_cd4nc	Mst452	DPYSL4	outcome	0.545139992773369	6.51557535776114e-06	TRUE	1.6189823276371e-38
1973	DPYSL4_cd8nc	Mst452	DPYSL4	outcome	0.245052646596486	1.63615749959261e-05	TRUE	1.32504998207821e-13
1974	DPYSL4_nk	Mst452	DPYSL4	outcome	0.175419692667718	4.71767938959352e-07	TRUE	9.09891783066897e-10
1975	DR1_cd4nc	Mst452	DR1	outcome	0.25926763165369	3.90445660054872e-06	TRUE	1.44586839130802e-14
1976	DR1_cd8nc	Mst452	DR1	outcome	0.184582922536161	3.90445660054872e-06	TRUE	3.22062111990112e-10
1977	DRAM2_bin	Mst452	DRAM2	outcome	0.357364040698721	1.38036761083982e-05	TRUE	4.14509689325211e-21
1978	DRAM2_bmem	Mst452	DRAM2	outcome	0.349098566172124	1.38036761083982e-05	TRUE	1.67738264785866e-20
1979	DRAM2_cd4et	Mst452	DRAM2	outcome	0.23992211523252	1.16329241451836e-05	TRUE	2.52011686243189e-13
1980	DRAM2_cd4nc	Mst452	DRAM2	outcome	0.471336065486956	1.38036761083982e-05	TRUE	1.1286564396212e-30
1981	DRAM2_cd8et	Mst452	DRAM2	outcome	0.254673238867809	1.38036761083982e-05	TRUE	3.33772729202274e-14
1982	DRAM2_cd8nc	Mst452	DRAM2	outcome	0.243878161979974	1.16745503626405e-05	TRUE	1.46098182518935e-13
1983	DRAM2_dc	Mst452	DRAM2	outcome	0.144049562793546	6.17206022170326e-07	TRUE	4.24137511237645e-08
1984	DRAM2_monoc	Mst452	DRAM2	outcome	0.340550161996707	1.38036761083982e-05	TRUE	6.95200829967823e-20
1985	DRAM2_nk	Mst452	DRAM2	outcome	0.21963834881769	1.25559649865364e-05	TRUE	3.96645776091763e-12
1986	DRAP1_cd4nc	Mst452	DRAP1	outcome	0.175815138148408	1.01288428659176e-05	TRUE	1.07385218949943e-09
1987	DRAXIN_nk	Mst452	DRAXIN	outcome	0.208705927824494	6.7020454540189e-06	TRUE	1.53146632665108e-11
1988	DSE_bin	Mst452	DSE	outcome	0.167714703068936	4.60923553718311e-08	TRUE	2.27797012008301e-09
1989	DSP_bin	Mst452	DSP	outcome	0.550213818776661	1.66498592728774e-06	TRUE	3.28929642300503e-39
1990	DSP_bmem	Mst452	DSP	outcome	0.584636268304479	2.24092422182108e-06	TRUE	1.83782881658871e-43
1991	DST_cd4nc	Mst452	DST	outcome	0.437054248081124	7.20250064470524e-06	TRUE	1.33025104762108e-27
1992	DST_nk	Mst452	DST	outcome	0.13710462589213	8.8208376910863e-06	TRUE	1.14325677655384e-07
1993	DSTN_cd4nc	Mst452	DSTN	outcome	0.364460991075911	4.79081547161569e-06	TRUE	1.00009342275609e-21
1994	DSTN_nk	Mst452	DSTN	outcome	0.380632200084767	2.53014398367438e-06	TRUE	5.32633550625541e-23
1995	DTD1_nk	Mst452	DTD1	outcome	0.161821962598875	3.52791381092336e-06	TRUE	5.40119508579678e-09
1996	DTNBP1_cd4nc	Mst452	DTNBP1	outcome	0.145273453240974	5.45760327871268e-06	TRUE	4.13381018884055e-08
1997	DTNBP1_cd8et	Mst452	DTNBP1	outcome	0.260480528466688	1.52034949253789e-06	TRUE	1.1225897131112e-14
1998	DTX2_cd8s100b	Mst452	DTX2	outcome	0.207798382361483	2.86641235569755e-05	TRUE	2.23752426511119e-11
1999	DUOX1_cd4nc	Mst452	DUOX1	outcome	0.276099828238923	3.10254285209875e-06	TRUE	1.23891043568716e-15
[truncated: 6,181 more rows]
