# Supplementary material for: Dynamic genetic regulation of CD4+ T cells in obstructive sleep apnea: integrating context-specific eQTL, Mendelian randomization, single-cell sequencing, and experimental validation
Source: Front Immunol. 2025 Dec 17;16:1691347. doi: 10.3389/fimmu.2025.1691347 (PMC12753881; doi:10.3389/fimmu.2025.1691347)
Supplement: Supplementary file 1 [file Supplementaryfile1.zip › Supplementary files/Supplementary Material 12.csv]

Type	Gene	nsnps	PP.H0	PP.H1	PP.H2	PP.H3	PP.H4	gene
TEM_5d_500kb_combined	ENSG00000002822	770	1.36553933663818e-08	1.15197542057774e-05	0.00118121463166396	0.996475899332147	0.00233135262658963	MAD1L1
TN_IFN_5d_500kb_combined	ENSG00000033867	1135	0.000123052885662733	0.919840367874891	2.07323977411003e-06	0.0154332037775965	0.0646013022220745	SLC4A7
CD4_Memory_stim_16h_500kb_combined	ENSG00000035115	673	3.02514740905866e-17	0.178889201310594	1.18303844229381e-17	0.0692059429595346	0.751904855729869	SH3YL1
CD4_Memory_stim_40h_500kb_combined	ENSG00000035115	673	6.49869274867417e-21	0.187462003562893	2.54143098062448e-21	0.072570429149324	0.739967567287785	SH3YL1
CD4_Memory_stim_5d_500kb_combined	ENSG00000035115	673	3.25956264882278e-44	0.177403456099347	1.27471074866474e-44	0.0686228466629377	0.75397369723772	SH3YL1
CD4_Memory_uns_0h_500kb_combined	ENSG00000035115	673	1.00791438877824e-62	0.178407289839733	3.94163095951998e-63	0.0690168117465758	0.752575898413679	SH3YL1
CD4_Naive_stim_16h_500kb_combined	ENSG00000035115	673	1.33822680001573e-17	0.172325771352658	5.23337720398583e-18	0.0666300560090108	0.761044172638331	SH3YL1
CD4_Naive_stim_40h_500kb_combined	ENSG00000035115	673	3.11523718451738e-19	0.170978355763774	1.21826967344179e-19	0.0661012486240631	0.762920395612164	SH3YL1
CD4_Naive_stim_5d_500kb_combined	ENSG00000035115	673	7.78462062145236e-32	0.179388067109505	3.04431626249809e-32	0.06940172807642	0.751210204814077	SH3YL1
CD4_Naive_uns_0h_500kb_combined	ENSG00000035115	673	2.06982357055418e-77	0.178396410727839	8.09441829313496e-78	0.0690125421249705	0.752591047147198	SH3YL1
nTreg_40h_500kb_combined	ENSG00000035115	673	3.98666456946223e-06	0.165505448551821	1.55905706547772e-06	0.0639533543182415	0.770535651408303	SH3YL1
T_ER-stress_5d_500kb_combined	ENSG00000035115	673	0.000515902792242825	0.081087010132096	0.00020175308941388	0.0308231652648207	0.887372168721427	SH3YL1
TCM_0h_500kb_combined	ENSG00000035115	673	2.48169659901777e-44	0.178396583088339	9.70512203787586e-45	0.0690126097696597	0.752590807142	SH3YL1
TCM_16h_500kb_combined	ENSG00000035115	673	7.43059562229129e-06	0.189611703859937	2.90586840297019e-06	0.0734141119323738	0.736963847743665	SH3YL1
TCM_40h_500kb_combined	ENSG00000035115	673	1.52142802292232e-14	0.170934892855126	5.94981862011228e-15	0.0660841911495519	0.762980915995302	SH3YL1
TCM_5d_500kb_combined	ENSG00000035115	673	1.06239055561254e-34	0.178394004163059	4.15466983280198e-35	0.0690115976433751	0.752594398193562	SH3YL1
TCM_LA_500kb_combined	ENSG00000035115	673	2.46298266363896e-10	0.167060109754548	9.63193781917155e-11	0.0645634918678336	0.768376398035002	SH3YL1
TEM_0h_500kb_combined	ENSG00000035115	673	6.82930731923205e-26	0.179464921382445	2.67072376992171e-26	0.0694318903421902	0.751103188275365	SH3YL1
TEM_40h_500kb_combined	ENSG00000035115	673	1.41099861207329e-09	0.151581316491659	5.51796449689484e-10	0.0584886770498755	0.789930004495672	SH3YL1
TEM_5d_500kb_combined	ENSG00000035115	673	1.70947222238854e-17	0.169380415545415	6.68519936933711e-18	0.0654741202197733	0.76514546423481	SH3YL1
TN_0h_500kb_combined	ENSG00000035115	673	2.3970819745202e-85	0.178445175820592	9.37422129148205e-86	0.0690316804972643	0.752523143682136	SH3YL1
TN_16h_500kb_combined	ENSG00000035115	673	0.000146602593253795	0.141598925916221	5.73315875582975e-05	0.0545711872696189	0.803625952633347	SH3YL1
TN_40h_500kb_combined	ENSG00000035115	673	8.87873611779859e-18	0.177533998609474	3.47218985590084e-18	0.0686740794406882	0.75379192194984	SH3YL1
TN_5d_500kb_combined	ENSG00000035115	673	5.19579307555462e-28	0.170272141677271	2.03190857020017e-28	0.0658240874962149	0.763903770826513	SH3YL1
TN_cycling_5d_500kb_combined	ENSG00000035115	673	0.000187690313514662	0.197108416833936	7.33996814400251e-05	0.0763565265990972	0.726273966572012	SH3YL1
TN_HSP_5d_500kb_combined	ENSG00000035115	673	1.29635846359308e-30	0.180809009439499	5.06964352491098e-31	0.0699593918023586	0.74923159875814	SH3YL1
TN_IFN_40h_500kb_combined	ENSG00000035115	673	9.38349723041637e-09	0.176244889921268	3.66958579059604e-09	0.0681681552237349	0.755586941801914	SH3YL1
TN_IFN_5d_500kb_combined	ENSG00000035115	673	1.84293485863531e-20	0.175631347046284	7.20712907371123e-21	0.0679273638720867	0.756441289081629	SH3YL1
TN_LA_500kb_combined	ENSG00000035115	673	3.08200020161047e-11	0.169630196269287	1.205271751963e-11	0.0655721492856003	0.764797654402239	SH3YL1
CD4_Memory_stim_16h_500kb_combined	ENSG00000063660	782	1.41875755029816e-11	0.618664488013913	7.17976356822993e-13	0.0309577534374301	0.350377758533751	GPC1
CD4_Memory_stim_40h_500kb_combined	ENSG00000063660	782	2.60878923599435e-13	0.584917725599419	1.32020371696674e-14	0.0292144749496545	0.385867799450654	GPC1
CD4_Memory_stim_5d_500kb_combined	ENSG00000063660	782	4.48196971560666e-05	0.693429850261276	2.26814531286616e-06	0.0348200035901114	0.271703058306143	GPC1
TCM_16h_500kb_combined	ENSG00000063660	782	6.50333151601091e-10	0.685928396819417	3.29107553866155e-11	0.0344324489891306	0.279639153508208	GPC1
TCM_40h_500kb_combined	ENSG00000063660	782	7.85530605052101e-07	0.691048700805742	3.97525568670802e-08	0.0346969526928032	0.274253521218292	GPC1
TCM_5d_500kb_combined	ENSG00000063660	782	1.93698415198412e-06	0.705972240439911	9.802300783338e-08	0.0354678689114049	0.258557855641525	GPC1
TEM_40h_500kb_combined	ENSG00000063660	782	3.62013348746467e-05	0.614542762123055	1.83200452536557e-06	0.0307448728297028	0.354674331707842	GPC1
TEM_5d_500kb_combined	ENSG00000063660	782	3.75826360774167e-05	0.678398809202839	1.90190664536004e-06	0.0340435277004372	0.287518178554	GPC1
TN_cycling_40h_500kb_combined	ENSG00000063660	782	1.41977466524524e-06	0.69312497613133	7.18491077949251e-08	0.0348042088667335	0.272069323378163	GPC1
TN_40h_500kb_combined	ENSG00000086015	636	1.58156881955535e-05	0.00592915658918896	0.00060235657916049	0.225049559167708	0.768403111975746	MAST2
CD4_Memory_stim_16h_500kb_combined	ENSG00000090621	558	3.69821165517364e-05	0.0109129276309605	0.000329133857676803	0.0962305058685466	0.892490450526264	PABPC4
CD4_Memory_stim_5d_500kb_combined	ENSG00000090621	558	0.00011563599904587	0.0213888467435907	0.00102913856752992	0.189568801724643	0.78789757696519	PABPC4
CD4_Naive_stim_40h_500kb_combined	ENSG00000090621	558	0.000165992961907511	0.0110363855157054	0.00147730603313056	0.0973317596372481	0.889988555852008	PABPC4
TN_cycling_5d_500kb_combined	ENSG00000096996	818	7.9288206285939e-07	0.0013765116871207	0.000573608563783403	0.995831752010964	0.00221733485606784	IL12RB1
CD4_Memory_stim_40h_500kb_combined	ENSG00000099308	815	3.84484310350483e-07	0.000208503872122312	0.000278158749180254	0.149994546507247	0.849518406387139	MAST3
CD4_Memory_uns_0h_500kb_combined	ENSG00000099308	815	1.32010832517134e-13	0.000139035839613035	9.55044641944877e-11	0.0996865965275722	0.900174367537178	MAST3
CD4_Naive_stim_5d_500kb_combined	ENSG00000099308	815	3.2858644590466e-06	0.000264437130276764	0.00237718919419908	0.190502648141902	0.806852439669164	MAST3
CD4_Naive_uns_0h_500kb_combined	ENSG00000099308	815	4.47741532977558e-16	0.000465025386780808	3.23922775042649e-13	0.335763167971737	0.663771806641158	MAST3
TCM_40h_500kb_combined	ENSG00000099308	815	3.61322421427886e-11	0.00022175796821582	2.61402065284653e-08	0.159592678428956	0.840185537426488	MAST3
TCM_5d_500kb_combined	ENSG00000099308	815	9.07634233113494e-10	0.0001028669658021	6.56636424945114e-07	0.0734936600302705	0.926402815459868	MAST3
TN_0h_500kb_combined	ENSG00000099308	815	3.16221036034667e-20	0.000147740368020674	2.28773048678388e-17	0.10599028092585	0.893861978706128	MAST3
TN_40h_500kb_combined	ENSG00000099308	815	3.61995256227431e-06	0.000282687761086368	0.00261888833876265	0.20371971404154	0.793375089906049	MAST3
TN_40h_500kb_combined	ENSG00000101193	723	0.00172889727613918	0.384882020921158	0.000168048330887328	0.0368340376123493	0.576386995859466	GID8
TN_5d_500kb_combined	ENSG00000105939	732	1.22542147565857e-11	0.756056177692521	1.34617607929573e-13	0.00806971512257762	0.235874107172513	ZC3HAV1
TN_HSP_5d_500kb_combined	ENSG00000105939	732	0.00198342160995	0.733227899245867	2.17887051884575e-05	0.00779784211864227	0.256969048320352	ZC3HAV1
CD4_Naive_uns_0h_500kb_combined	ENSG00000107679	953	9.79118816091001e-10	0.759192630843721	4.35750949411071e-11	0.0335801849510043	0.20722718318258	PLEKHA1
CD4_Memory_uns_0h_500kb_combined	ENSG00000109920	549	2.76685873095075e-10	0.00116907449003643	3.40778837440404e-08	0.143132804520779	0.855698086634613	FNBP4
CD4_Naive_uns_0h_500kb_combined	ENSG00000109920	549	2.17416411468118e-10	0.00111445715530793	2.67779887392772e-08	0.136399098178112	0.862486417671173	FNBP4
TN_0h_500kb_combined	ENSG00000109920	549	1.79997904271295e-14	0.00112364447457728	2.21693561269041e-12	0.137531791832977	0.86134456369021	FNBP4
TN_IFN_5d_500kb_combined	ENSG00000110619	750	0.00275656580761634	0.854764765522209	0.000238574788296226	0.0739097050399125	0.0683303888419657	CARS1
TCM_5d_500kb_combined	ENSG00000114021	634	0.00212414000216084	0.542349751132736	0.000222150002968433	0.0563218548943003	0.398982103967834	NIT2
CD4_Memory_stim_40h_500kb_combined	ENSG00000115866	406	3.59309875301579e-05	0.384721846561513	3.25515029364001e-05	0.348269941076235	0.266939729871784	DARS1
CD4_Memory_stim_5d_500kb_combined	ENSG00000115866	406	6.0930002568066e-05	0.379228528895663	5.51992387029323e-05	0.343282863976868	0.277372477886199	DARS1
CD4_Naive_stim_16h_500kb_combined	ENSG00000115866	406	0.0104241673179246	0.392948664320523	0.00944372354848715	0.355758501293495	0.23142494351957	DARS1
CD4_Naive_stim_40h_500kb_combined	ENSG00000115866	406	4.19624451172265e-06	0.263112344703271	3.80156725251555e-06	0.237866332298087	0.499013325186878	DARS1
TCM_40h_500kb_combined	ENSG00000115866	406	0.000268053778332654	0.19940752021327	0.000242842013323038	0.180032221168687	0.620049362826387	DARS1
TEM_40h_500kb_combined	ENSG00000115866	406	0.00562250826945295	0.273466973948173	0.00509368394869239	0.247277532191965	0.468539301641716	DARS1
TN_16h_500kb_combined	ENSG00000115866	406	2.77803531025729e-05	0.400585969431133	2.51674754230909e-05	0.3626722166928	0.236688866047542	DARS1
TN_40h_500kb_combined	ENSG00000115866	406	7.01651066947528e-07	0.3688165954351	6.35657362517539e-07	0.333830244286716	0.297351822969754	DARS1
TN_IFN_40h_500kb_combined	ENSG00000115866	406	0.00495488701232041	0.242757847373794	0.00448885572643124	0.219396886502438	0.528401523385016	DARS1
CD4_Memory_stim_5d_500kb_combined	ENSG00000117280	732	7.04343549161158e-06	0.478029733059023	2.84485188671145e-06	0.192747559107555	0.329212819546044	RAB29
CD4_Naive_stim_40h_500kb_combined	ENSG00000117280	732	0.00613384701069795	0.310154141808093	0.00247746802848773	0.124715103555311	0.55651943959741	RAB29
CD4_Naive_stim_5d_500kb_combined	ENSG00000117280	732	3.05181025862894e-06	0.464161175309842	1.23262975610208e-06	0.187126537122781	0.348708003127362	RAB29
TN_40h_500kb_combined	ENSG00000117280	732	7.21740281848749e-06	0.305218429627141	2.91511749483387e-06	0.122706017614381	0.572065420238164	RAB29
CD4_Naive_stim_16h_500kb_combined	ENSG00000117569	710	0.00087692960737525	0.263089150048634	0.000774064181759066	0.231724782854771	0.50353507330746	PTBP2
CD4_Naive_stim_5d_500kb_combined	ENSG00000117569	710	4.96528455646495e-06	0.285029410342485	4.38284771671109e-06	0.251131115966407	0.463830125558834	PTBP2
CD4_Memory_stim_5d_500kb_combined	ENSG00000120071	1504	6.32155008164441e-08	0.00686637975048026	5.3118024925275e-06	0.576544012490933	0.416584232740591	KANSL1
CD4_Memory_uns_0h_500kb_combined	ENSG00000120071	1504	2.83928364554718e-07	0.00687871259716063	2.38576199676123e-05	0.577581371810107	0.415515774044401	KANSL1
CD4_Naive_stim_5d_500kb_combined	ENSG00000120071	1504	2.54989068122432e-08	0.00670273406311519	2.14259406336565e-06	0.562779441448663	0.430515656395253	KANSL1
CD4_Naive_uns_0h_500kb_combined	ENSG00000120071	1504	8.3972070068054e-10	0.006829614824894	7.05591263739788e-08	0.573451635361984	0.419718678414274	KANSL1
T_ER-stress_5d_500kb_combined	ENSG00000120071	1504	1.71317149669897e-05	0.00685929871156313	0.0014395248805694	0.575949864802977	0.415734179889923	KANSL1
TCM_0h_500kb_combined	ENSG00000120071	1504	8.92098173979956e-08	0.00688058563962835	7.49602430246556e-06	0.577738900605599	0.415372928520652	KANSL1
TCM_5d_500kb_combined	ENSG00000120071	1504	1.35010704229357e-06	0.00681953243570207	0.000113445307872471	0.572603700171677	0.420461971977706	KANSL1
TN_0h_500kb_combined	ENSG00000120071	1504	9.47513608561877e-10	0.00680706917823365	7.96166301407118e-08	0.571555275694515	0.421637574563109	KANSL1
TN_5d_500kb_combined	ENSG00000120071	1504	4.54305080501768e-06	0.0068104691669902	0.000381738470440064	0.571841642173261	0.420961607138504	KANSL1
TN_HSP_5d_500kb_combined	ENSG00000120071	1504	4.32930448612545e-07	0.00679640852252353	3.63778030124055e-05	0.570658623272631	0.422508157471384	KANSL1
TN_IFN_5d_500kb_combined	ENSG00000120071	1504	5.96741251597153e-06	0.00688290000381205	0.000501423167844807	0.577934066736593	0.414675642679235	KANSL1
CD4_Memory_stim_40h_500kb_combined	ENSG00000120860	631	0.000341076142058419	0.127192119002416	0.000429837593754959	0.159580063254816	0.712456904006954	WASHC3
CD4_Naive_stim_16h_500kb_combined	ENSG00000120860	631	0.000123996887488213	0.251788309601868	0.00015626576350189	0.316882500128411	0.43104892761873	WASHC3
CD4_Naive_stim_40h_500kb_combined	ENSG00000120860	631	2.71055565096222e-06	0.229282779433321	3.4159490362388e-06	0.288468951001922	0.482242143060069	WASHC3
TN_40h_500kb_combined	ENSG00000120860	631	0.000177045807049204	0.248146519180607	0.000223120102236292	0.312284852806412	0.439168462103696	WASHC3
CD4_Memory_stim_16h_500kb_combined	ENSG00000123179	914	7.37478499833206e-11	0.808460277650928	2.45369058811279e-12	0.0267337595491357	0.164805962723736	EBPL
CD4_Memory_stim_40h_500kb_combined	ENSG00000123179	914	1.51622626363862e-16	0.795216415886492	5.04468959214531e-18	0.0262794201771092	0.178504163936396	EBPL
CD4_Memory_stim_5d_500kb_combined	ENSG00000123179	914	1.02726809034093e-06	0.801824770602505	3.41785970073464e-08	0.0265061251862995	0.171668042764507	EBPL
CD4_Memory_uns_0h_500kb_combined	ENSG00000123179	914	1.70985032311041e-10	0.794852751619215	5.68890299289605e-12	0.0262669444358647	0.178880303768246	EBPL
CD4_Naive_stim_5d_500kb_combined	ENSG00000123179	914	1.28125207784172e-15	0.793753101688604	4.26289873550377e-17	0.0262292202229371	0.180017678088459	EBPL
CD4_Naive_uns_0h_500kb_combined	ENSG00000123179	914	3.03587728782242e-07	0.81948724018328	1.01007738252437e-08	0.0271120470515407	0.153400399076677	EBPL
TCM_0h_500kb_combined	ENSG00000123179	914	3.77521037076931e-07	0.811646845262973	1.25606348618943e-08	0.0268430772333305	0.161509687422024	EBPL
TCM_40h_500kb_combined	ENSG00000123179	914	1.84620386386484e-08	0.806978645200741	6.14256964172808e-10	0.0266829311943128	0.166338404528649	EBPL
TCM_5d_500kb_combined	ENSG00000123179	914	1.78879769815328e-06	0.794849158626079	5.95157157393634e-08	0.026266823025863	0.178882170034644	EBPL
TEM_0h_500kb_combined	ENSG00000123179	914	0.00157297144872947	0.80975349585878	5.23348848812618e-05	0.0267797511818982	0.161841446625711	EBPL
TEM_40h_500kb_combined	ENSG00000123179	914	4.98546192345555e-07	0.803803698552143	1.65873052593998e-08	0.0265740130618473	0.169621773252511	EBPL
TM_ER-stress_40h_500kb_combined	ENSG00000123179	914	0.0026382601859787	0.805646389176426	8.77784801698317e-05	0.0266399560251581	0.164987616132267	EBPL
TN_0h_500kb_combined	ENSG00000123179	914	2.70653749038334e-06	0.820497847679667	9.00501583168865e-08	0.0271467190905165	0.152352636642168	EBPL
TN_16h_500kb_combined	ENSG00000123179	914	4.72874808629941e-06	0.819106974065039	1.57331836460771e-07	0.0270990063496918	0.153789133505347	EBPL
TN_cycling_5d_500kb_combined	ENSG00000123179	914	0.0036719364536669	0.827446786800749	0.000122170285893738	0.0273889021140523	0.141370204345638	EBPL
TN_HSP_5d_500kb_combined	ENSG00000123179	914	0.00441001457945804	0.791796120271382	0.000146727142140465	0.0261666459937558	0.177480492013264	EBPL
TN_IFN_5d_500kb_combined	ENSG00000123179	914	8.40803010499126e-09	0.694945960178881	2.79746519225335e-10	0.0228395763787895	0.282214454754554	EBPL
CD4_Memory_stim_16h_500kb_combined	ENSG00000123609	858	1.47997100143132e-05	0.281253481882565	2.02414353390507e-05	0.384333575856288	0.334377901115793	NMI
CD4_Memory_stim_40h_500kb_combined	ENSG00000123609	858	8.15726103300159e-07	0.318175996941472	1.11566153379744e-06	0.434919655732849	0.246902415938042	NMI
CD4_Memory_stim_5d_500kb_combined	ENSG00000123609	858	0.000306253855030261	0.0824677062188464	0.000418860747807545	0.111985546649973	0.804821632528343	NMI
CD4_Naive_stim_16h_500kb_combined	ENSG00000123609	858	6.26520623427086e-05	0.312997189754493	8.56886835986401e-05	0.427824518415262	0.259029951084304	NMI
CD4_Naive_uns_0h_500kb_combined	ENSG00000123609	858	0.00153458273312876	0.317463236962916	0.00209883552684535	0.433946765914073	0.244956578863037	NMI
TCM_16h_500kb_combined	ENSG00000123609	858	4.05113292763908e-05	0.261694644489367	5.54069945461097e-05	0.357536828469644	0.380672608717167	NMI
TEM_40h_500kb_combined	ENSG00000123609	858	9.55656891057636e-06	0.257654098554135	1.30704366152806e-05	0.352000959046273	0.390322315394067	NMI
TN_40h_500kb_combined	ENSG00000123609	858	0.000303745439788046	0.313278361824269	0.00041543000998365	0.428210312823569	0.25779214990239	NMI
CD4_Memory_stim_40h_500kb_combined	ENSG00000124193	418	0.00212121305609375	0.829971896990414	0.000141780837769471	0.055362510938852	0.11240259817687	SRSF6
TCM_40h_500kb_combined	ENSG00000124193	418	0.0205712144948195	0.793035195792955	0.0013749698629434	0.0528739379070723	0.13214468194221	SRSF6
TN_40h_500kb_combined	ENSG00000124193	418	2.14681118081841e-05	0.787772034581463	1.43491803840683e-06	0.0524945850039003	0.15971047738479	SRSF6
CD4_Naive_stim_40h_500kb_combined	ENSG00000124299	666	1.77402115017303e-06	0.162605789466777	3.28809224079926e-07	0.0293304084425754	0.808061699260273	PEPD
TN_16h_500kb_combined	ENSG00000124299	666	6.42255369494088e-07	0.156739095403053	1.19040006757484e-07	0.0282360728329932	0.815024070468578	PEPD
TN_40h_500kb_combined	ENSG00000124299	666	3.34616839600705e-05	0.162660103229386	6.20201756796718e-06	0.0293405773707053	0.80795965569838	PEPD
HSP_16h_500kb_combined	ENSG00000124614	667	0.000230724044534279	0.388077551453051	0.000274469984826573	0.461508258768502	0.149908995749086	RPS10
TN_cycling_40h_500kb_combined	ENSG00000124614	667	2.40689344348437e-06	0.399515544263574	2.86324734054402e-06	0.475139497114047	0.125339688481595	RPS10
CD4_Memory_stim_40h_500kb_combined	ENSG00000130517	786	1.85206544672874e-06	0.00124921070593837	0.00130419710987878	0.879557826053915	0.11788691406482	PGPEP1
CD4_Memory_uns_0h_500kb_combined	ENSG00000131634	1070	6.76769084362255e-11	0.016048072627295	1.00720374276959e-09	0.238090089567305	0.745861836730521	TMEM204
CD4_Naive_uns_0h_500kb_combined	ENSG00000131634	1070	1.56330297537069e-18	0.0160496713496217	2.32659062634335e-17	0.238113908019289	0.745836420631092	TMEM204
TCM_0h_500kb_combined	ENSG00000131634	1070	8.6439015845553e-08	0.016047243662839	1.28643140315729e-06	0.238077740671352	0.745873642795389	TMEM204
TN_0h_500kb_combined	ENSG00000131634	1070	1.20638907479964e-19	0.0160508684584499	1.79541237838834e-18	0.238131743061661	0.745817388479893	TMEM204
CD4_Memory_uns_0h_500kb_combined	ENSG00000133392	824	7.49324581572279e-15	0.70343361763621	3.46961821269792e-16	0.0323070208446295	0.264259361519154	MYH11
TCM_0h_500kb_combined	ENSG00000133392	824	0.000488818353486819	0.766722284203248	2.26338906218744e-05	0.035304290762601	0.197461972790043	MYH11
TEM_0h_500kb_combined	ENSG00000133392	824	0.000147399754297079	0.697754962393643	6.8250913507101e-06	0.0320382873456935	0.270052525415015	MYH11
TN_0h_500kb_combined	ENSG00000133392	824	2.32529116884854e-08	0.821628270655346	1.07668596328897e-09	0.0379036116290713	0.140468093385985	MYH11
CD4_Naive_stim_5d_500kb_combined	ENSG00000137269	864	6.12039147839985e-05	0.0299344445777063	0.000973735180435432	0.475754393472417	0.493276222854657	LRRC1
CD4_Memory_uns_0h_500kb_combined	ENSG00000138439	514	7.2183072766026e-05	0.648954702527348	5.4330030310405e-06	0.0485424456007156	0.302425235796139	FAM117B
CD4_Naive_uns_0h_500kb_combined	ENSG00000138439	514	8.95885680530912e-08	0.303246545620665	6.74306237082375e-09	0.02214985295508	0.674603505092626	FAM117B
TN_16h_500kb_combined	ENSG00000138439	514	1.04136547034845e-05	0.401805430795721	7.83804504300203e-07	0.0296741784583971	0.568509193286673	FAM117B
CD4_Memory_uns_0h_500kb_combined	ENSG00000141504	640	0.000270503803143317	0.423905633894549	0.000287502474298386	0.450419079131724	0.125117280696285	SAT2
TN_0h_500kb_combined	ENSG00000141504	640	0.00517695298135639	0.382752259282089	0.00550227676716915	0.406604747698018	0.199963763271367	SAT2
CD4_Memory_stim_40h_500kb_combined	ENSG00000142632	934	0.00216609665729553	0.602488734562963	0.000546658155499962	0.151807185769694	0.242991324854547	ARHGEF19
CD4_Memory_stim_5d_500kb_combined	ENSG00000142632	934	0.00768111046324807	0.614568559142038	0.00193848306071125	0.154877830314354	0.220934017019649	ARHGEF19
CD4_Naive_stim_16h_500kb_combined	ENSG00000142632	934	0.0697759777290647	0.559912800405407	0.0176093745194182	0.141093673693405	0.211608173652705	ARHGEF19
TEM_40h_500kb_combined	ENSG00000142632	934	3.99474453398518e-05	0.596459111928744	1.0081543089441e-05	0.150275264683675	0.253215594399152	ARHGEF19
TN_16h_500kb_combined	ENSG00000142632	934	5.70252871201971e-06	0.605502807526306	1.43914807167026e-06	0.152568918031564	0.241921132765345	ARHGEF19
TN_40h_500kb_combined	ENSG00000142632	934	1.43349966168542e-14	0.655455397921995	3.61772536016546e-15	0.165238075765342	0.179306526312644	ARHGEF19
TN_16h_500kb_combined	ENSG00000145725	586	2.24806450974053e-05	0.0780606589188548	0.000105866029871219	0.367049104149348	0.554761890256829	PPIP5K2
TN_40h_500kb_combined	ENSG00000145725	586	0.000248849482921284	0.0867889016843827	0.00117188393296697	0.408203388219043	0.503586976680685	PPIP5K2
CD4_Memory_stim_5d_500kb_combined	ENSG00000151470	1020	1.0002299166713e-12	0.0451850373836881	1.90396403439214e-11	0.860014306633205	0.0948006559630679	C4orf33
CD4_Naive_stim_5d_500kb_combined	ENSG00000151470	1020	8.32878227152173e-11	0.0424997269039722	1.58540567832981e-09	0.808844858457729	0.148655412969604	C4orf33
TCM_5d_500kb_combined	ENSG00000151470	1020	2.74230895919269e-07	0.0450917725584618	5.22005745126106e-06	0.858237121123882	0.0966656120293101	C4orf33
TEM_5d_500kb_combined	ENSG00000151470	1020	6.65280254538708e-06	0.0434820946242929	0.000126637851589997	0.827564322302276	0.128820292419297	C4orf33
TN_5d_500kb_combined	ENSG00000151470	1020	1.01307556456707e-05	0.0429784774608692	0.000192841606405489	0.817967806281037	0.138850743896043	C4orf33
CD4_Memory_stim_16h_500kb_combined	ENSG00000151715	808	0.00195346676417052	0.132355610457086	0.00172557455933488	0.116167154432481	0.747798193786927	TMEM45B
CD4_Memory_uns_0h_500kb_combined	ENSG00000151715	808	5.97749989959569e-14	0.160976754971974	5.28016239864153e-14	0.141499619483707	0.697523625544208	TMEM45B
CD4_Naive_stim_16h_500kb_combined	ENSG00000151715	808	0.00293854134702132	0.156777102984978	0.00259572995198961	0.137787523080379	0.699901102635633	TMEM45B
CD4_Naive_stim_5d_500kb_combined	ENSG00000151715	808	1.25001031642677e-05	0.160572842402314	1.1041836188332e-05	0.141142089613575	0.698261526044759	TMEM45B
CD4_Naive_uns_0h_500kb_combined	ENSG00000151715	808	2.68143714332596e-05	0.171180590997997	2.36861962632039e-05	0.150532359041917	0.678236549392389	TMEM45B
TCM_0h_500kb_combined	ENSG00000151715	808	1.6777591648245e-11	0.156341808022407	1.48203111750479e-11	0.137396649360245	0.706261542585751	TMEM45B
TN_0h_500kb_combined	ENSG00000151715	808	1.90968717387637e-06	0.163376828822005	1.68690231334877e-06	0.143624228048745	0.692995346539764	TMEM45B
TEM_HLApositive_5d_500kb_combined	ENSG00000151725	914	3.0353424408927e-10	0.601427702184996	6.85513641866651e-12	0.01319750432088	0.385374793183736	CENPU
TN_IFN_40h_500kb_combined	ENSG00000151725	914	1.50982444330604e-18	0.625918347155253	3.40984674007858e-20	0.0137756794722552	0.360305973372494	CENPU
CD4_Memory_stim_16h_500kb_combined	ENSG00000156030	1108	7.959832476979e-13	0.78876396139423	3.16248400461993e-14	0.0311579358384089	0.180078102766533	MIDEAS
CD4_Naive_stim_40h_500kb_combined	ENSG00000156030	1108	1.77124270993979e-15	0.770768346454037	7.03724199558807e-17	0.0304242311148491	0.198807422431109	MIDEAS
TCM_5d_500kb_combined	ENSG00000156030	1108	6.06156691950485e-19	0.753360443692282	2.4082929485399e-20	0.029714488184363	0.216925068123355	MIDEAS
TEM_16h_500kb_combined	ENSG00000156030	1108	3.87288139379417e-05	0.785673625889378	1.53871648619327e-06	0.0310319791317055	0.183254127448492	MIDEAS
TN_40h_500kb_combined	ENSG00000156030	1108	8.63678036077118e-19	0.792636656271425	3.43143901851572e-20	0.0313158306663285	0.176047513062249	MIDEAS
CD4_Naive_stim_16h_500kb_combined	ENSG00000156603	528	0.00638087307261909	0.683050118331234	0.00100356388185173	0.107225659557637	0.202339785156658	MED19
CD4_Memory_stim_40h_500kb_combined	ENSG00000157873	560	0.000192043974487496	0.25070528566975	0.000504079084124771	0.657963287621568	0.0906353036500698	TNFRSF14
CD4_Memory_stim_5d_500kb_combined	ENSG00000157873	560	2.59760389386305e-08	0.220582999608349	6.81821856286716e-08	0.578787994463713	0.200628911769714	TNFRSF14
CD4_Naive_stim_40h_500kb_combined	ENSG00000157873	560	5.97441343070875e-05	0.264670515522575	0.000156817044553017	0.694669564677262	0.0404433586213032	TNFRSF14
TCM_40h_500kb_combined	ENSG00000157873	560	0.000894624956700075	0.251833257284256	0.00234822118221626	0.660930641662836	0.0839932549139925	TNFRSF14
TN_40h_500kb_combined	ENSG00000157873	560	0.000427687420040362	0.235600756742298	0.00112259852755583	0.618262807233115	0.144586150076991	TNFRSF14
CD4_Memory_stim_40h_500kb_combined	ENSG00000158747	892	0.0315268608529012	0.721290544404139	0.00099397482373286	0.0225170841988713	0.223671535720356	NBL1
TCM_40h_500kb_combined	ENSG00000158747	892	0.00321873491222394	0.777226617135417	0.000101479861314076	0.0243091570474162	0.195144011043629	NBL1
TN_40h_500kb_combined	ENSG00000158747	892	0.00498963423844703	0.729026218352172	0.000157312548045691	0.0227415597951883	0.243085275066147	NBL1
CD4_Memory_stim_40h_500kb_combined	ENSG00000159479	589	0.000564794531829893	0.587019272829641	5.0711412434741e-05	0.0523468950271541	0.36001832619894	MED8
CD4_Naive_stim_40h_500kb_combined	ENSG00000159479	589	6.18063924171041e-05	0.523960208136269	5.54943307756955e-06	0.046615649346962	0.429356786691274	MED8
CD4_Memory_stim_16h_500kb_combined	ENSG00000162613	613	0.232661511629504	0.0865227674969127	0.0624542320931631	0.022629910534834	0.595731578245586	FUBP1
CD4_Naive_stim_16h_500kb_combined	ENSG00000162613	613	0.626113741415485	0.0501402915217081	0.168070140390692	0.0133169941218062	0.142358832550308	FUBP1
TCM_16h_500kb_combined	ENSG00000162613	613	0.00545299607567473	0.104620808215593	0.00146376888952573	0.0272225294906908	0.861239897328515	FUBP1
TN_16h_500kb_combined	ENSG00000162613	613	0.130205064108244	0.0936689653993596	0.0349514504421807	0.0244271763934751	0.71674734365674	FUBP1
CD4_Memory_stim_40h_500kb_combined	ENSG00000163939	572	0.000237487977054222	0.0267351612780707	0.000403629853697168	0.0445104363594954	0.928113284531682	PBRM1
CD4_Naive_stim_16h_500kb_combined	ENSG00000163939	572	1.7814311507737e-05	0.0402777898425786	3.02768503769012e-05	0.0675632215495242	0.892110897446012	PBRM1
CD4_Naive_stim_40h_500kb_combined	ENSG00000165138	591	0.0363491067650126	0.680490658216274	0.000543632665532147	0.00990462064953221	0.272711981703649	ANKS6
TN_40h_500kb_combined	ENSG00000165138	591	0.0469802299806653	0.656443270475493	0.000702630406210851	0.00953134039827902	0.286342528739352	ANKS6
CD4_Memory_stim_16h_500kb_combined	ENSG00000167515	735	1.14332815825099e-06	0.000317248031621657	0.00357757547523186	0.992693891419923	0.00341014174506548	TRAPPC2L
CD4_Memory_stim_40h_500kb_combined	ENSG00000167515	735	1.00496756027342e-07	0.000318424578285119	0.000314463286073334	0.996375829511463	0.00299118212742265	TRAPPC2L
CD4_Memory_stim_5d_500kb_combined	ENSG00000167515	735	2.1223300705015e-06	0.000315239354497063	0.0066409595143606	0.986405335878474	0.00663634292259696	TRAPPC2L
CD4_Memory_uns_0h_500kb_combined	ENSG00000167515	735	5.52307683252579e-06	0.000311160616679788	0.0172821985370257	0.973640478258409	0.00876063951105185	TRAPPC2L
CD4_Naive_stim_16h_500kb_combined	ENSG00000167515	735	7.12574494349252e-07	0.000317854220401027	0.00222970895701494	0.994591259691823	0.00286046455626611	TRAPPC2L
CD4_Naive_stim_40h_500kb_combined	ENSG00000167515	735	7.46875471834877e-15	0.000318468401750443	2.33703976571013e-11	0.996512779461383	0.00316875211349052	TRAPPC2L
CD4_Naive_stim_5d_500kb_combined	ENSG00000167515	735	1.28754607944786e-07	0.000318521513167163	0.000402884617493379	0.996679539633748	0.00259892548098307	TRAPPC2L
TCM_40h_500kb_combined	ENSG00000167515	735	1.32404202400585e-06	0.000316840161460772	0.00414304523078126	0.991416917686376	0.00412187287935792	TRAPPC2L
TN_0h_500kb_combined	ENSG00000167515	735	7.51256192932275e-06	0.000310616085969895	0.0235074743157035	0.97194112060898	0.00423327642741611	TRAPPC2L
TN_16h_500kb_combined	ENSG00000167515	735	1.61191747832129e-08	0.000318602127585441	5.0438331260568e-05	0.996931688988068	0.00269925443391023	TRAPPC2L
TN_40h_500kb_combined	ENSG00000167515	735	1.72101281869117e-11	0.000318474727161244	5.38520214714905e-08	0.99653259210707	0.00314887929653705	TRAPPC2L
CD4_Memory_stim_16h_500kb_combined	ENSG00000167671	572	1.41667357745314e-06	0.18251035973547	1.77818493819678e-06	0.228494954106058	0.588991491299956	UBXN6
CD4_Memory_stim_40h_500kb_combined	ENSG00000167671	572	0.00511545635885312	0.357027595168347	0.00642083511267891	0.44795157095168	0.18348454240844	UBXN6
CD4_Memory_stim_5d_500kb_combined	ENSG00000167671	572	0.00227574972703287	0.306830438948772	0.00285648292741532	0.384825213941095	0.303212114455685	UBXN6
CD4_Naive_stim_16h_500kb_combined	ENSG00000167671	572	0.00690988063251428	0.355525155331452	0.00867316639558132	0.446066392779184	0.182825404861269	UBXN6
CD4_Naive_stim_40h_500kb_combined	ENSG00000167671	572	3.80339016638263e-07	0.362709539699414	4.7739516114262e-07	0.455084732198714	0.182204870367694	UBXN6
CD4_Naive_stim_5d_500kb_combined	ENSG00000167671	572	5.54316472797303e-05	0.338353729749432	6.95768749138778e-05	0.424458870107371	0.237062391621004	UBXN6
CD4_Naive_uns_0h_500kb_combined	ENSG00000167671	572	0.00660970904812884	0.229232548133772	0.00829639605220522	0.287260252555157	0.468601094210737	UBXN6
TCM_16h_500kb_combined	ENSG00000167671	572	1.76034810220386e-05	0.188717511074782	2.20955944343201e-05	0.236300115283703	0.574942674566059	UBXN6
TCM_40h_500kb_combined	ENSG00000167671	572	8.38767445713531e-05	0.34494885277924	0.000105280684439597	0.432751910345943	0.222110079445807	UBXN6
TEM_40h_500kb_combined	ENSG00000167671	572	1.11560850538778e-09	0.354242506743075	1.40029310405516e-09	0.444437939615438	0.201319551125586	UBXN6
TN_0h_500kb_combined	ENSG00000167671	572	0.0110440399869931	0.229224697171584	0.0138622939499016	0.287260390674956	0.458608578216565	UBXN6
TN_16h_500kb_combined	ENSG00000167671	572	0.0144922442549382	0.34622391249629	0.0181904221727128	0.434387748346003	0.186705672730056	UBXN6
TN_40h_500kb_combined	ENSG00000167671	572	9.70521877268811e-05	0.360767305028575	0.000121818279935199	0.452642705533217	0.186371118970546	UBXN6
TN_IFN_5d_500kb_combined	ENSG00000167671	572	0.00511330777220297	0.352709097290266	0.00641813824271499	0.442521311167989	0.193238145526827	UBXN6
CD4_Memory_stim_16h_500kb_combined	ENSG00000168268	440	1.42314867038173e-41	0.0283390902114302	1.84880443136287e-41	0.0358793711253454	0.935781538663226	NT5DC2
CD4_Memory_stim_40h_500kb_combined	ENSG00000168268	440	9.8405563617708e-58	0.0237551023781004	1.27838114087111e-57	0.0299137887493925	0.946331108872503	NT5DC2
CD4_Memory_stim_5d_500kb_combined	ENSG00000168268	440	3.72670716418391e-16	0.0411687674750881	4.84134431133384e-16	0.0525758588465276	0.906255373678383	NT5DC2
CD4_Naive_stim_16h_500kb_combined	ENSG00000168268	440	1.97626875945521e-26	0.0682902676915456	2.56735962734289e-26	0.0878716645038416	0.843838067804611	NT5DC2
CD4_Naive_stim_40h_500kb_combined	ENSG00000168268	440	5.02640193271187e-69	0.0241728311093305	6.52977047332377e-69	0.0304574191532148	0.945369749737449	NT5DC2
CD4_Naive_stim_5d_500kb_combined	ENSG00000168268	440	4.47586107349237e-05	0.0313432517454716	5.81456594033681e-05	0.0397890772453723	0.928764766739017	NT5DC2
TCM_16h_500kb_combined	ENSG00000168268	440	4.51786070205047e-32	0.0247902383683451	5.86912742151575e-32	0.0312609103484552	0.943948851283195	NT5DC2
TCM_40h_500kb_combined	ENSG00000168268	440	5.46389363278989e-65	0.02417267257347	7.0981134796604e-65	0.0304572128353169	0.945370114591222	NT5DC2
TCM_5d_500kb_combined	ENSG00000168268	440	8.83146219739953e-11	0.0271969916835497	1.14729028567243e-10	0.0343930489324597	0.938409959180949	NT5DC2
TEM_16h_500kb_combined	ENSG00000168268	440	5.32402791982129e-05	0.028293754242024	6.91641471879744e-05	0.0358204936134852	0.935763347718104	NT5DC2
TEM_40h_500kb_combined	ENSG00000168268	440	9.58775393268786e-31	0.0173504725953508	1.24553971953018e-30	0.0215788306418095	0.961070696762835	NT5DC2
TEM_HLApositive_40h_500kb_combined	ENSG00000168268	440	1.96385577737612e-15	0.015863898474041	2.55123399215672e-15	0.0196442093685692	0.964491892157388	NT5DC2
TM_ER-stress_40h_500kb_combined	ENSG00000168268	440	6.42874246738023e-06	0.0341070053181253	8.35154317264348e-06	0.0433857262419048	0.922492488154331	NT5DC2
TN_16h_500kb_combined	ENSG00000168268	440	1.74365994812131e-34	0.0662203346039095	2.26517882914646e-34	0.0851778623394429	0.848601803056645	NT5DC2
TN_40h_500kb_combined	ENSG00000168268	440	2.02607714029695e-59	0.024178032992134	2.63206541468312e-59	0.0304641888614912	0.945357778146369	NT5DC2
TN_cycling_40h_500kb_combined	ENSG00000168268	440	4.15533273859351e-30	0.0170289648852934	5.39816938369358e-30	0.0211604218679235	0.961810613246777	NT5DC2
TN_IFN_40h_500kb_combined	ENSG00000168268	440	4.51230372522471e-24	0.0668829395238635	5.86190838418372e-24	0.0860401735794416	0.847076886896696	NT5DC2
TN2_40h_500kb_combined	ENSG00000168268	440	3.76191602850092e-05	0.0132305799156118	4.88708394889055e-05	0.016217306312186	0.970465623772429	NT5DC2
CD4_Memory_stim_16h_500kb_combined	ENSG00000168653	375	1.2606648413726e-32	0.0363370142626446	3.245069158021e-31	0.935320375053976	0.0283426106833751	NDUFS5
CD4_Memory_stim_40h_500kb_combined	ENSG00000168653	375	6.78476814419355e-44	0.0363371212741227	1.74646274937547e-42	0.93532313249392	0.0283397462319603	NDUFS5
CD4_Memory_stim_5d_500kb_combined	ENSG00000168653	375	4.68347728158368e-26	0.036337122046457	1.20557083690949e-24	0.935323152395199	0.0283397255583436	NDUFS5
CD4_Memory_uns_0h_500kb_combined	ENSG00000168653	375	1.78275754434043e-05	0.0363214858120479	0.000458898458457012	0.934920719760746	0.0282810683933053	NDUFS5
CD4_Naive_stim_16h_500kb_combined	ENSG00000168653	375	2.49320378114905e-31	0.0362575913477461	6.41773961591497e-30	0.933273829005073	0.0304685796471874	NDUFS5
CD4_Naive_stim_40h_500kb_combined	ENSG00000168653	375	1.12630614969982e-63	0.0358692999177161	2.89921732480521e-62	0.923268450922841	0.040862249159433	NDUFS5
CD4_Naive_stim_5d_500kb_combined	ENSG00000168653	375	2.30544471007057e-24	0.0363370415959065	5.93443021384425e-23	0.935321079369333	0.0283418790347587	NDUFS5
CD4_Naive_uns_0h_500kb_combined	ENSG00000168653	375	2.52981145177938e-07	0.036507577178205	6.51197118247486e-06	0.939715396304518	0.0237702615649488	NDUFS5
nTreg_16h_500kb_combined	ENSG00000168653	375	8.3574328555767e-07	0.0360646902515302	2.15128134852519e-05	0.928303233301932	0.0356097278897667	NDUFS5
nTreg_40h_500kb_combined	ENSG00000168653	375	1.44949092104582e-06	0.00302652224977243	3.73112513996656e-05	0.076985562973261	0.919949154034646	NDUFS5
TCM_0h_500kb_combined	ENSG00000168653	375	3.85865411917189e-05	0.036382988607421	0.000993253643844149	0.936506061169393	0.0260791100381502	NDUFS5
TCM_16h_500kb_combined	ENSG00000168653	375	2.24516234208101e-28	0.0363371549910125	5.77925776299488e-27	0.935324001300696	0.0283388437082945	NDUFS5
TCM_40h_500kb_combined	ENSG00000168653	375	3.44632334359458e-36	0.0363371222742717	8.87115847435707e-35	0.935323158265463	0.0283397194602643	NDUFS5
TCM_5d_500kb_combined	ENSG00000168653	375	1.37829842767956e-14	0.0363361393196189	3.5478690064379e-13	0.935297829782308	0.028366030897705	NDUFS5
TEM_16h_500kb_combined	ENSG00000168653	375	1.11263964056476e-14	0.0363264447585289	2.86403845264465e-13	0.935048023215528	0.0286255320256478	NDUFS5
TEM_40h_500kb_combined	ENSG00000168653	375	2.49086112849165e-31	0.0363371255254835	6.41170940896624e-30	0.935323242041719	0.0283396324327978	NDUFS5
TEM_5d_500kb_combined	ENSG00000168653	375	8.92442605235984e-13	0.0362902004256394	2.29723069805138e-11	0.934114090025554	0.0295957095249413	NDUFS5
TEM_HLApositive_40h_500kb_combined	ENSG00000168653	375	4.15060689981681e-06	0.0211942354247154	0.000106840501897394	0.545125864871575	0.433568908594912	NDUFS5
TN_0h_500kb_combined	ENSG00000168653	375	2.17148288888062e-08	0.0363871788848575	5.58959996235365e-07	0.936613002700296	0.0269992377400206	NDUFS5
TN_16h_500kb_combined	ENSG00000168653	375	8.38635811227e-43	0.0363367918085749	2.15872698001285e-41	0.935314642923681	0.028348565267739	NDUFS5
TN_40h_500kb_combined	ENSG00000168653	375	1.38161099118593e-73	0.0363370915733547	3.55639585458635e-72	0.935322367173336	0.0283405412532989	NDUFS5
TN_5d_500kb_combined	ENSG00000168653	375	6.24933455037003e-11	0.0363162239835091	1.60863713669374e-09	0.934784657326386	0.0288991170189755	NDUFS5
TN_cycling_40h_500kb_combined	ENSG00000168653	375	4.21500572157212e-33	0.0363306050435499	1.08498187774185e-31	0.935155224202597	0.028514170753848	NDUFS5
TN_cycling_5d_500kb_combined	ENSG00000168653	375	1.08597093351675e-05	0.0362177224021807	0.000279539070751394	0.93224678856315	0.0312450902545837	NDUFS5
TN_HSP_5d_500kb_combined	ENSG00000168653	375	3.67469117386847e-18	0.0363181934708505	9.45899861900582e-17	0.934835406488758	0.0288464000403884	NDUFS5
TN_IFN_40h_500kb_combined	ENSG00000168653	375	1.05088845793726e-18	0.0363019696042136	2.70508513560151e-17	0.934417354718607	0.0292806756771782	NDUFS5
TN_IFN_5d_500kb_combined	ENSG00000168653	375	1.3395637660998e-14	0.0363689395873009	3.44816236632725e-13	0.936143017324384	0.0274880430879566	NDUFS5
TN_NFKB_500kb_combined	ENSG00000168653	375	4.07358000574853e-07	0.0353921631843136	1.04857757633606e-05	0.910973744392049	0.0536231992898738	NDUFS5
CD4_Memory_stim_16h_500kb_combined	ENSG00000169682	615	2.73030894030807e-06	0.0149151615831182	2.39424090056022e-05	0.129937733715638	0.855120431983298	SPNS1
CD4_Memory_stim_40h_500kb_combined	ENSG00000169682	615	4.32213493706763e-15	0.0995494407680419	3.79013235143272e-14	0.872933557827911	0.0275170014040038	SPNS1
CD4_Memory_stim_5d_500kb_combined	ENSG00000169682	615	2.07224043273126e-06	0.0995131128368117	1.81717267470836e-05	0.872614658826421	0.0278519843695867	SPNS1
CD4_Naive_stim_16h_500kb_combined	ENSG00000169682	615	0.000749050828296459	0.0901879586474129	0.00656851722246324	0.790757369845683	0.111737103456144	SPNS1
CD4_Naive_stim_40h_500kb_combined	ENSG00000169682	615	1.41346157458152e-17	0.0993441433770823	1.23948153385583e-16	0.871131272617542	0.0295245840053754	SPNS1
CD4_Naive_stim_5d_500kb_combined	ENSG00000169682	615	3.94141206837582e-11	0.0993506226480367	3.45627186753534e-10	0.871188153487969	0.0294612234789547	SPNS1
TCM_16h_500kb_combined	ENSG00000169682	615	0.00046173242367357	0.0933315246613991	0.00404898741513597	0.818351611023931	0.0838061444758602	SPNS1
TCM_40h_500kb_combined	ENSG00000169682	615	0.000212435745050102	0.0211242319809656	0.00186287471732978	0.184448590852559	0.792351866704095	SPNS1
TCM_5d_500kb_combined	ENSG00000169682	615	0.00156825980661876	0.0903388337996383	0.013752259739836	0.7920898986415	0.102250748012407	SPNS1
TEM_5d_500kb_combined	ENSG00000169682	615	2.61172338318222e-05	0.0987904559483983	0.000229025179262637	0.866270761596346	0.0346836400421613	SPNS1
TN_16h_500kb_combined	ENSG00000169682	615	1.19337160327127e-05	0.0949717519780171	0.000104648197862796	0.832746603636915	0.0721650624711723	SPNS1
TN_40h_500kb_combined	ENSG00000169682	615	2.33773253712872e-15	0.0993977070362462	2.04998590904239e-14	0.871601502610592	0.0290007903531404	SPNS1
TN_5d_500kb_combined	ENSG00000169682	615	6.73625330016099e-06	0.0993076702776654	5.90710191424688e-05	0.87081114480801	0.0298153776418815	SPNS1
TN_cycling_40h_500kb_combined	ENSG00000169682	615	2.83408670045618e-08	0.0103907128311848	2.48524487239905e-07	0.0902180253598578	0.899390984943602	SPNS1
TN_IFN_5d_500kb_combined	ENSG00000169682	615	2.65991075491851e-05	0.0987194923415724	0.000233250788115843	0.865647783919631	0.0353728738431313	SPNS1
CD4_Memory_stim_16h_500kb_combined	ENSG00000171202	575	0.000408362990579518	0.00290410098637948	0.118195739802361	0.840519013193519	0.0379727830271615	TMEM126A
CD4_Naive_stim_16h_500kb_combined	ENSG00000171202	575	4.56841193529766e-09	0.00332565226874359	1.32227170647409e-06	0.96253578044901	0.0341372404421265	TMEM126A
CD4_Naive_stim_40h_500kb_combined	ENSG00000171202	575	3.22558589198957e-13	0.00332149786768099	9.33606912464627e-11	0.961332130062131	0.0353463719765049	TMEM126A
TCM_16h_500kb_combined	ENSG00000171202	575	4.78894550265894e-06	0.00331548484513617	0.00138610248631172	0.959591377372847	0.0357022463502017	TMEM126A
TCM_40h_500kb_combined	ENSG00000171202	575	1.54381268319062e-05	0.00243801207297365	0.00446837951566159	0.705365461697029	0.287712708587505	TMEM126A
TN_16h_500kb_combined	ENSG00000171202	575	4.12354707142611e-13	0.00331906326720413	1.19351093992481e-10	0.960626756524947	0.0360541800880854	TMEM126A
TN_40h_500kb_combined	ENSG00000171202	575	2.01051400173931e-07	0.00333284335612336	5.8191901641564e-05	0.964619301692847	0.0319894619979874	TMEM126A
CD4_Memory_stim_16h_500kb_combined	ENSG00000173660	687	4.44558686219538e-05	0.0170398249240137	0.00130979668424285	0.501561798210314	0.480044124312808	UQCRH
CD4_Memory_stim_40h_500kb_combined	ENSG00000173660	687	4.4758480837335e-07	0.0178871174070665	1.31871250320228e-05	0.526549946185767	0.455549301697326	UQCRH
CD4_Memory_stim_5d_500kb_combined	ENSG00000173660	687	3.44656058746879e-06	0.0204373763906432	0.000101545505001771	0.601765706930677	0.377691924613092	UQCRH
CD4_Memory_uns_0h_500kb_combined	ENSG00000173660	687	0.0014477594416332	0.00772988593576716	0.0426551223722126	0.227023342543371	0.721143889707016	UQCRH
CD4_Naive_stim_16h_500kb_combined	ENSG00000173660	687	2.15322963658462e-12	0.0217909856714416	6.34402864196697e-11	0.641688068013028	0.336520946249938	UQCRH
CD4_Naive_stim_40h_500kb_combined	ENSG00000173660	687	0.000527730676328752	0.0108211393780785	0.0155484508897277	0.318166693565071	0.654935985490795	UQCRH
CD4_Naive_stim_5d_500kb_combined	ENSG00000173660	687	5.29684081602522e-05	0.0165347459992292	0.00156060037804905	0.486665590556844	0.495186094657718	UQCRH
CD4_Naive_uns_0h_500kb_combined	ENSG00000173660	687	0.00130151770985708	0.0104387603756529	0.0383464238512775	0.306912652893085	0.643000645170128	UQCRH
TCM_16h_500kb_combined	ENSG00000173660	687	1.23629428439464e-06	0.0143393028365701	3.64247557104041e-05	0.421913049367779	0.563709986745655	UQCRH
TCM_40h_500kb_combined	ENSG00000173660	687	2.54603790041628e-06	0.0296458389819888	7.50135382187772e-05	0.873354048125292	0.0969225533166005	UQCRH
TCM_5d_500kb_combined	ENSG00000173660	687	1.22159265112807e-07	0.0215774073546113	3.59916036631622e-06	0.635388932650183	0.343029938675574	UQCRH
TEM_40h_500kb_combined	ENSG00000173660	687	0.00172882794723771	0.0106641982938883	0.0509362021958126	0.313574601421248	0.623096170141813	UQCRH
TN_0h_500kb_combined	ENSG00000173660	687	7.66084333397921e-05	0.0102830087628957	0.00225710294464805	0.302281665185371	0.685101614673745	UQCRH
TN_16h_500kb_combined	ENSG00000173660	687	7.27894058585807e-11	0.0217439104693019	2.14458350262656e-09	0.640299662814386	0.337956424498938	UQCRH
TN_40h_500kb_combined	ENSG00000173660	687	1.81445955090141e-06	0.0158042134688906	5.34591534736047e-05	0.465118182391565	0.519022330526519	UQCRH
TN_5d_500kb_combined	ENSG00000173660	687	0.00013901960880199	0.0218739139220946	0.00409591417956601	0.644138138733461	0.329753013556075	UQCRH
TN_cycling_40h_500kb_combined	ENSG00000173660	687	0.00629948685695462	0.00862354490777979	0.185600849863856	0.253528280757063	0.545947837614346	UQCRH
CD4_Memory_stim_40h_500kb_combined	ENSG00000174574	362	4.62022427842779e-05	0.00413071321014342	0.00116204842316854	0.103001322166178	0.891659713957726	AKIRIN1
CD4_Naive_stim_16h_500kb_combined	ENSG00000174574	362	2.59548963248044e-06	0.00342948049784801	6.52800481755084e-05	0.0853448801393324	0.911157763825011	AKIRIN1
CD4_Naive_stim_40h_500kb_combined	ENSG00000174574	362	1.87363229825776e-07	0.014169005010528	4.71243672726854e-06	0.355739408344559	0.630086686844957	AKIRIN1
TCM_16h_500kb_combined	ENSG00000174574	362	1.06121822622383e-06	0.00296843630868919	2.66910628598481e-05	0.0737368907668172	0.923266920643407	AKIRIN1
TN_16h_500kb_combined	ENSG00000174574	362	5.01133444524916e-12	0.0192433752308133	1.26041787998518e-10	0.483499460220407	0.497257164417726	AKIRIN1
TN_40h_500kb_combined	ENSG00000174574	362	1.94500728800208e-08	0.019829466683008	4.89195440712083e-07	0.498255789881683	0.481914234789794	AKIRIN1
CD4_Memory_stim_5d_500kb_combined	ENSG00000176476	282	2.73937766628197e-10	0.00101329663924206	4.34521787344128e-09	0.0150890766235564	0.983897622118047	SGF29
CD4_Memory_uns_0h_500kb_combined	ENSG00000176476	282	8.37136580234822e-07	0.00104055915315869	1.32787124452428e-05	0.0155219906007864	0.983423334397029	SGF29
CD4_Naive_stim_5d_500kb_combined	ENSG00000176476	282	5.71785093552467e-10	0.000988512197919313	9.06969067775022e-09	0.0146955259453919	0.984315952215212	SGF29
CD4_Naive_uns_0h_500kb_combined	ENSG00000176476	282	5.99258758102001e-08	0.00101383676712353	9.50547965171668e-07	0.0150976542892175	0.983887498469819	SGF29
TCM_5d_500kb_combined	ENSG00000176476	282	1.90978035599645e-06	0.00102233341089588	3.0293054657505e-05	0.0152326032185477	0.983712860535544	SGF29
TN_0h_500kb_combined	ENSG00000176476	282	5.14529147906306e-10	0.00101313100956471	8.16149331071777e-09	0.0150864466037315	0.98390041371068	SGF29
TCM_16h_500kb_combined	ENSG00000177272	962	1.40343462435629e-06	0.000214719305343665	0.00648646592620555	0.992399769720446	0.000897641613379489	KCNA3
CD4_Memory_stim_16h_500kb_combined	ENSG00000178209	262	1.2672931827095e-05	0.319568117727544	5.7682752749157e-06	0.144920736152723	0.53549270491263	PLEC
CD4_Memory_stim_40h_500kb_combined	ENSG00000178209	262	0.000386071606224483	0.301791385454374	0.000175726290562881	0.13680403937076	0.560842777278079	PLEC
CD4_Memory_stim_5d_500kb_combined	ENSG00000178209	262	3.24203278928926e-07	0.308170788793119	1.47565992100899e-07	0.13971645111119	0.552112288326421	PLEC
CD4_Memory_uns_0h_500kb_combined	ENSG00000178209	262	3.53387559447537e-10	0.323342067038324	1.60849655741524e-10	0.146643984625233	0.530013947822206	PLEC
CD4_Naive_stim_16h_500kb_combined	ENSG00000178209	262	2.89462574866565e-08	0.325430121811025	1.31753238824058e-08	0.147597435666083	0.526972400401309	PLEC
CD4_Naive_stim_40h_500kb_combined	ENSG00000178209	262	4.86464331296794e-08	0.310694182898086	2.21421547328795e-08	0.140868687069798	0.548437059243526	PLEC
CD4_Naive_stim_5d_500kb_combined	ENSG00000178209	262	3.49218738496581e-09	0.310007249955349	1.58952154267908e-09	0.140555018555668	0.549437726407274	PLEC
CD4_Naive_uns_0h_500kb_combined	ENSG00000178209	262	0.000199477828909724	0.366430803352405	9.07953300856339e-05	0.166319524722146	0.466959398766453	PLEC
TCM_0h_500kb_combined	ENSG00000178209	262	3.10545614418279e-05	0.322659292990158	1.41349500953884e-05	0.146332260452377	0.530963257045929	PLEC
TCM_40h_500kb_combined	ENSG00000178209	262	0.000214837583152388	0.2777079532298	9.77865529404209e-05	0.125806773576694	0.596172649057414	PLEC
TN_0h_500kb_combined	ENSG00000178209	262	3.35807362654624e-06	0.336466364362394	1.52847765107827e-06	0.152636827712282	0.510891921374046	PLEC
TN_40h_500kb_combined	ENSG00000178209	262	1.52331030251533e-09	0.374291475562112	6.93357565077173e-10	0.169908587213404	0.455799935007817	PLEC
TN_5d_500kb_combined	ENSG00000178209	262	0.000619273288278171	0.229760466359061	0.000281871538956236	0.103913502494834	0.665424886318871	PLEC
TN_IFN_40h_500kb_combined	ENSG00000178209	262	2.28000384655939e-05	0.0750529627290677	1.03777799756665e-05	0.033269839299251	0.89164402015324	PLEC
TN_IFN_5d_500kb_combined	ENSG00000178209	262	2.5241241392999e-05	0.300491844570337	1.14889301561713e-05	0.136210115284937	0.563261309973176	PLEC
TEM_40h_500kb_combined	ENSG00000178381	889	1.04529423762022e-06	0.76326992839496	3.67435079929806e-08	0.0266198624784482	0.210109127088846	ZFAND2A
CD4_Naive_uns_0h_500kb_combined	ENSG00000178852	840	0.00292284910908633	0.153693370282029	0.012916834038886	0.679059760656614	0.151407185913385	EFCAB13
TN_0h_500kb_combined	ENSG00000178852	840	0.0182095481644631	0.132850712647505	0.0804727520255047	0.586920470443702	0.181546516718824	EFCAB13
CD4_Memory_uns_0h_500kb_combined	ENSG00000178952	307	2.68392117067865e-26	0.0123699123787042	2.36675749986398e-25	0.108201953296694	0.879428134324604	TUFM
CD4_Naive_uns_0h_500kb_combined	ENSG00000178952	307	1.84756545891243e-23	0.0109595348744731	1.62923540905076e-22	0.0957509847350912	0.893289480390439	TUFM
TCM_0h_500kb_combined	ENSG00000178952	307	1.59826873650792e-16	0.0122191028660673	1.40939851745786e-15	0.106870590243185	0.880910306890749	TUFM
TEM_0h_500kb_combined	ENSG00000178952	307	3.27647248081317e-05	0.0237910687388787	0.000288928598268096	0.209029506568266	0.76685773136978	TUFM
TEM_5d_500kb_combined	ENSG00000178952	307	5.91625633723798e-05	0.0129584309669889	0.000521712195210829	0.113398041926463	0.873062652347965	TUFM
TN_0h_500kb_combined	ENSG00000178952	307	3.21245300693662e-21	0.0106399252016062	2.83283180228625e-20	0.0929294352017825	0.896430639596613	TUFM
CD4_Naive_stim_40h_500kb_combined	ENSG00000184428	1152	0.00030230059210106	0.231381787297619	0.00015448457846758	0.117592394460027	0.650569033071785	TOP1MT
TCM_40h_500kb_combined	ENSG00000184428	1152	0.000764150958127411	0.230323487575553	0.000390503828760106	0.117050669724193	0.651471187913366	TOP1MT
TN_40h_500kb_combined	ENSG00000184428	1152	8.73422799030486e-05	0.227466961669727	4.46344983959182e-05	0.115585555852613	0.656815505699361	TOP1MT
CD4_Memory_uns_0h_500kb_combined	ENSG00000184898	957	1.09890404625689e-05	0.0841678395384373	1.50240183876196e-05	0.114271220804805	0.801534926597908	RBM43
CD4_Naive_uns_0h_500kb_combined	ENSG00000184898	957	1.89928218282898e-07	0.355712829026427	2.5966644253697e-07	0.486166058614659	0.158120662764253	RBM43
TN_0h_500kb_combined	ENSG00000184898	957	1.3149028867396e-05	0.347780507690001	1.79771156686519e-05	0.475302366277684	0.176885999887778	RBM43
CD4_Memory_stim_16h_500kb_combined	ENSG00000184903	355	0.00488028150118113	0.79135920691982	7.46113869406773e-05	0.0119067869186803	0.191779113273378	IMMP2L
CD4_Memory_stim_40h_500kb_combined	ENSG00000184903	355	0.00185166608324889	0.761803912041431	2.8308894597325e-05	0.0114218204390755	0.224894292541647	IMMP2L
CD4_Naive_stim_40h_500kb_combined	ENSG00000184903	355	6.48603307867772e-05	0.764192200624352	9.91606577665928e-07	0.0114589446889385	0.224283002749345	IMMP2L
TCM_16h_500kb_combined	ENSG00000184903	355	0.0142082734259223	0.756464943762597	0.000217220868526512	0.0113473285533753	0.217762233389579	IMMP2L
TN_40h_500kb_combined	ENSG00000184903	355	0.000625230794020316	0.78124173296946	9.55873891466846e-06	0.0117375007065247	0.206385976791081	IMMP2L
CD4_Memory_stim_40h_500kb_combined	ENSG00000186184	1118	0.00354380783145115	0.354841458744495	0.000118000031037747	0.0111850307585803	0.630311702634437	POLR1D
CD4_Memory_uns_0h_500kb_combined	ENSG00000186184	1118	0.0710257066318448	0.34208621681027	0.00236498026576223	0.0108169182918	0.573706178000322	POLR1D
CD4_Naive_stim_16h_500kb_combined	ENSG00000186184	1118	7.87928603195941e-06	0.354087059413904	2.62360726243379e-07	0.0111554735049599	0.634749325434378	POLR1D
CD4_Naive_stim_40h_500kb_combined	ENSG00000186184	1118	0.0170205709730266	0.355754897606102	0.000566742893131112	0.0112303302565767	0.615427458271163	POLR1D
CD4_Naive_stim_5d_500kb_combined	ENSG00000186184	1118	4.16227329615039e-07	0.354069686618481	1.38593400515234e-08	0.0111548693453491	0.6347750139495	POLR1D
TCM_0h_500kb_combined	ENSG00000186184	1118	0.129296570881993	0.351427754645379	0.0043052558442205	0.0111979020459176	0.50377251658249	POLR1D
TN_0h_500kb_combined	ENSG00000186184	1118	0.0138183457881999	0.354798338255972	0.000460116718922148	0.0111941776340529	0.619729021602852	POLR1D
TN_16h_500kb_combined	ENSG00000186184	1118	0.0437786069183357	0.352301127156728	0.00145771927284149	0.0111394325917603	0.591323114060335	POLR1D
TN_40h_500kb_combined	ENSG00000186184	1118	0.000704743169338636	0.354025250168052	2.34662035332617e-05	0.011154072267273	0.634092468191804	POLR1D
TN_5d_500kb_combined	ENSG00000186184	1118	9.03070611858508e-07	0.354069432817198	3.00700165745007e-08	0.0111548611354372	0.634774772906736	POLR1D
TN_cycling_40h_500kb_combined	ENSG00000186184	1118	0.0314837253037275	0.348765723729027	0.00104833014083116	0.0110053386384416	0.607696882187972	POLR1D
TN_HSP_5d_500kb_combined	ENSG00000186184	1118	0.00598141095748437	0.35315454072494	0.000199166182875006	0.0111296370206123	0.629535245114088	POLR1D
CD4_Memory_uns_0h_500kb_combined	ENSG00000188846	493	0.00114884466767743	0.555572435393192	0.000805660097993259	0.389558104998036	0.0529149548431008	RPL14
TN_40h_500kb_combined	ENSG00000197696	685	0.000718598639926911	0.43613809395172	0.000117950267856919	0.0710954655555366	0.49192989158496	NMB
CD4_Naive_stim_40h_500kb_combined	ENSG00000213533	640	0.000167428493706292	0.471981387757302	0.000122256036040954	0.344456832315622	0.183272095397328	STIMATE
TN_16h_500kb_combined	ENSG00000213533	640	0.0174737318893795	0.40235420651043	0.0127592929276749	0.293524552440228	0.273888216232287	STIMATE
CD4_Naive_stim_16h_500kb_combined	ENSG00000214401	1652	3.91796115969276e-20	0.00654803612357638	3.59623221167319e-18	0.600640671966298	0.392811291910126	KANSL1-AS1
TCM_40h_500kb_combined	ENSG00000214401	1652	6.99693634965094e-10	0.00655540428426128	6.4223729787089e-08	0.601317667765197	0.392126863027119	KANSL1-AS1
TCM_LA_500kb_combined	ENSG00000214401	1652	2.30654054879514e-05	0.00649916439129961	0.00211713569405519	0.596152418989232	0.395208215519926	KANSL1-AS1
TEM_40h_500kb_combined	ENSG00000214401	1652	1.20832592482541e-09	0.00602459573751061	1.10910252448692e-07	0.552546320790915	0.441428971352997	KANSL1-AS1
TCM_40h_500kb_combined	ENSG00000224043	520	0.000100489648488072	0.43642485830064	7.46269557097103e-05	0.323864081304751	0.239535943790412	CCNT2-AS1
CD4_Naive_uns_0h_500kb_combined	ENSG00000234719	772	1.00853458018327e-13	0.781978467469367	2.01445135147477e-15	0.0154166670124137	0.202604865518115	NPIPB2
TN_0h_500kb_combined	ENSG00000234719	772	1.69329624487244e-19	0.782001194921497	3.38219727509054e-21	0.0154171441761456	0.202581660902358	NPIPB2
T_ER-stress_5d_500kb_combined	ENSG00000235750	758	0.000178589874469499	0.285429181558937	0.000175761150192707	0.280474464009862	0.433742003406539	KIAA0040
TN_16h_500kb_combined	ENSG00000235750	758	0.00975945245468546	0.373269258286462	0.00960487034207257	0.367116714753594	0.240249704163186	KIAA0040
TN_40h_500kb_combined	ENSG00000235750	758	1.28456982484943e-17	0.451095872968	1.26422324103789e-17	0.443845807963552	0.105058319068446	KIAA0040
TN_HSP_5d_500kb_combined	ENSG00000235750	758	7.27214707639238e-06	0.229185358862744	7.15696194039014e-06	0.22500945082627	0.545790761201969	KIAA0040
CD4_Memory_stim_40h_500kb_combined	ENSG00000239213	638	1.33007722718217e-07	0.0328217999587595	5.25662108263922e-07	0.128877299805884	0.838300241565526	NCK1-DT
CD4_Naive_stim_40h_500kb_combined	ENSG00000239213	638	5.84380478945415e-10	0.0329918119307978	2.3095401403234e-09	0.12955004914978	0.837458136025501	NCK1-DT
TCM_40h_500kb_combined	ENSG00000239213	638	4.39920422776743e-05	0.0291457225943573	0.000173861706808627	0.114331006061176	0.856305417595381	NCK1-DT
TN_40h_500kb_combined	ENSG00000239213	638	3.07875094151982e-08	0.0337157665639654	1.21675845406921e-07	0.132414791551841	0.833869289420838	NCK1-DT
CD4_Naive_uns_0h_500kb_combined	ENSG00000248019	664	0.000279692365647571	0.0209004518132607	0.00199910614042461	0.148558087089215	0.828262662591453	FAM13A-AS1
TN_0h_500kb_combined	ENSG00000248019	664	0.000509957539286904	0.0224557669486465	0.00364493054997737	0.159689292193896	0.813700052768194	FAM13A-AS1
CD4_Memory_stim_40h_500kb_combined	ENSG00000260708	963	2.1231957568913e-09	0.72362803862391	2.06669738532136e-10	0.0702310842616739	0.206140874784552	AL118516.1
CD4_Memory_stim_5d_500kb_combined	ENSG00000260708	963	3.64133211389482e-06	0.742782508838568	3.54443603913928e-07	0.0721166051028841	0.18509689028283	AL118516.1
TN_cycling_40h_500kb_combined	ENSG00000260708	963	0.00528581070591861	0.761414639608314	0.000514515495322033	0.0739565063260415	0.158828527864404	AL118516.1
CD4_Memory_uns_0h_500kb_combined	ENSG00000261669	703	0.00320489712309832	0.0165351245219958	0.0626135460471946	0.322448800627204	0.595197631680507	AC008731.1
TN_0h_500kb_combined	ENSG00000261669	703	0.00668489379292946	0.0347447307548305	0.130601666526989	0.678652753332612	0.149315955592639	AC008731.1
CD4_Memory_stim_16h_500kb_combined	ENSG00000263272	1273	3.23909077340792e-61	0.126973388495791	1.36712697473691e-60	0.535580676247244	0.337445935256952	AC004148.1
CD4_Memory_stim_40h_500kb_combined	ENSG00000263272	1273	3.00646881604363e-77	0.161838664447438	1.26894394280718e-76	0.682919173466914	0.155242162085661	AC004148.1
CD4_Memory_stim_5d_500kb_combined	ENSG00000263272	1273	1.38106089256242e-37	0.161838664447419	5.8290604742449e-37	0.682919173466836	0.155242162085749	AC004148.1
CD4_Memory_uns_0h_500kb_combined	ENSG00000263272	1273	6.00384548172216e-06	0.102065572157331	2.53405035067262e-05	0.43032181813587	0.467581265357811	AC004148.1
CD4_Naive_stim_16h_500kb_combined	ENSG00000263272	1273	4.87597147742928e-58	0.161838664447438	2.05800720052925e-57	0.682919173466914	0.155242162085661	AC004148.1
CD4_Naive_stim_40h_500kb_combined	ENSG00000263272	1273	6.31485563491317e-82	0.161838664447438	2.6653187835721e-81	0.682919173466914	0.155242162085661	AC004148.1
CD4_Naive_stim_5d_500kb_combined	ENSG00000263272	1273	2.9176846774597e-122	0.161838664447433	1.23147071365801e-121	0.682919173466933	0.155242162085657	AC004148.1
CD4_Naive_uns_0h_500kb_combined	ENSG00000263272	1273	1.23950636798123e-11	0.161565912190787	5.23159957398305e-11	0.681766539319928	0.156667548424573	AC004148.1
HSP_16h_500kb_combined	ENSG00000263272	1273	0.000326730178543231	0.054795085147377	0.00137903403082804	0.230561343243913	0.712937807399339	AC004148.1
nTreg_16h_500kb_combined	ENSG00000263272	1273	6.54665052560691e-05	0.0262380964644238	0.000276315273446822	0.109879912047799	0.863540209709074	AC004148.1
nTreg_40h_500kb_combined	ENSG00000263272	1273	0.000179968341224415	0.157572106118515	0.000759594562481785	0.664889902669101	0.176598428308678	AC004148.1
T_ER-stress_5d_500kb_combined	ENSG00000263272	1273	0.000204569238010583	0.12864016890705	0.000863427866182944	0.542625456119861	0.327666377868896	AC004148.1
TCM_0h_500kb_combined	ENSG00000263272	1273	3.15242313717562e-07	0.0403605859437831	1.33054706030458e-06	0.169560337608435	0.790077430658407	AC004148.1
TCM_16h_500kb_combined	ENSG00000263272	1273	1.13750399955275e-59	0.161838664447438	4.80107693932741e-59	0.682919173466914	0.155242162085661	AC004148.1
TCM_40h_500kb_combined	ENSG00000263272	1273	1.11042839325132e-65	0.161838664447438	4.68679859913413e-65	0.682919173466914	0.155242162085661	AC004148.1
TCM_5d_500kb_combined	ENSG00000263272	1273	1.41706630666371e-19	0.161834606928419	5.98102896261994e-19	0.682902026642799	0.155263366428781	AC004148.1
TEM_0h_500kb_combined	ENSG00000263272	1273	0.000239131879160255	0.136621162906719	0.00100930682524699	0.576352823179997	0.285777575208877	AC004148.1
TEM_16h_500kb_combined	ENSG00000263272	1273	1.54982915758242e-14	0.148289944483775	6.5413827391305e-14	0.625663121873791	0.226046933642354	AC004148.1
TEM_40h_500kb_combined	ENSG00000263272	1273	4.4139897903804e-41	0.161838664447436	1.86301802906667e-40	0.682919173466904	0.155242162085663	AC004148.1
TEM_5d_500kb_combined	ENSG00000263272	1273	1.92077685932009e-11	0.161313823267019	8.10704620687166e-11	0.680701227138145	0.157984949494557	AC004148.1
TEM_HLApositive_40h_500kb_combined	ENSG00000263272	1273	2.27278661021976e-10	0.159744554727216	9.59277803561887e-10	0.674069595463371	0.166185848622859	AC004148.1
TM_ER-stress_40h_500kb_combined	ENSG00000263272	1273	1.28322660995602e-05	0.160503294576742	5.41613013001583e-05	0.67727605014369	0.162153661712167	AC004148.1
TN_0h_500kb_combined	ENSG00000263272	1273	1.31859637985443e-09	0.160605674162368	5.56541574718758e-09	0.677708632879186	0.161685686074435	AC004148.1
TN_16h_500kb_combined	ENSG00000263272	1273	3.63675410165535e-50	0.161838664447431	1.53496921842272e-49	0.682919173466904	0.155242162085659	AC004148.1
TN_40h_500kb_combined	ENSG00000263272	1273	2.04459132101188e-85	0.161838664447438	8.62963140834554e-85	0.682919173466914	0.155242162085661	AC004148.1
TN_5d_500kb_combined	ENSG00000263272	1273	1.81977879919873e-21	0.161831218520598	7.68076246847943e-21	0.682887707441156	0.155281074038246	AC004148.1
TN_cycling_40h_500kb_combined	ENSG00000263272	1273	1.50352786055624e-37	0.161838664447436	6.34595829271031e-37	0.682919173466904	0.155242162085663	AC004148.1
TN_cycling_5d_500kb_combined	ENSG00000263272	1273	8.19397944084277e-09	0.161624973886508	3.45844284945119e-08	0.682016130431547	0.156358852903536	AC004148.1
TN_HSP_5d_500kb_combined	ENSG00000263272	1273	1.0072753723804e-15	0.161837673622492	4.25141939174668e-15	0.682914986302043	0.155247340075458	AC004148.1
TN_IFN_40h_500kb_combined	ENSG00000263272	1273	6.69931766969459e-26	0.161838664402857	2.82758914129936e-25	0.682919173278518	0.155242162318626	AC004148.1
TN_IFN_5d_500kb_combined	ENSG00000263272	1273	3.17676997948217e-22	0.161838664361105	1.34082316159208e-21	0.682919173102079	0.155242162536812	AC004148.1
TN_NFKB_500kb_combined	ENSG00000263272	1273	7.1110767548599e-08	0.160028366433446	3.00138079821864e-07	0.675268966529946	0.164702295787761	AC004148.1
CD4_Naive_uns_0h_500kb_combined	ENSG00000263715	2250	7.12520463459769e-06	0.00630203837416928	0.000749467739159133	0.662552249991566	0.33038911869047	LINC02210-CRHR1
TN_0h_500kb_combined	ENSG00000263715	2250	1.10119821330863e-05	0.00629662166219493	0.0011583001157427	0.661982328174346	0.330551738065583	LINC02210-CRHR1
CD4_Memory_stim_40h_500kb_combined	ENSG00000267080	184	1.4904205977458e-05	0.0129697856547973	7.17650171153331e-05	0.0615252006893145	0.925418344432795	ASB16-AS1
CD4_Memory_stim_5d_500kb_combined	ENSG00000267080	184	2.42848708110611e-07	0.0122684946753844	1.16933714686671e-06	0.0581442575942886	0.929585835544473	ASB16-AS1
CD4_Naive_stim_16h_500kb_combined	ENSG00000267080	184	8.74763346914277e-07	0.023094861613636	4.21205978085095e-06	0.110337156476854	0.866562895086382	ASB16-AS1
CD4_Naive_stim_40h_500kb_combined	ENSG00000267080	184	1.02020452055437e-07	0.0897519379536574	4.91237137955951e-07	0.431684638155744	0.478562830633009	ASB16-AS1
CD4_Naive_stim_5d_500kb_combined	ENSG00000267080	184	1.0130973453381e-08	0.0153094557421297	4.87814972750986e-08	0.0728044430947784	0.91188604225062	ASB16-AS1
TCM_40h_500kb_combined	ENSG00000267080	184	1.69403069325726e-06	0.0116409576001992	8.15690160746434e-06	0.0551189689137631	0.933230222553737	ASB16-AS1
TEM_5d_500kb_combined	ENSG00000267080	184	3.65479004506311e-06	0.0143844804148939	1.75981243505089e-05	0.068345245386761	0.917249021283949	ASB16-AS1
TN_16h_500kb_combined	ENSG00000267080	184	2.50163413452378e-05	0.0111064445828127	0.00012045580740895	0.0525422677631319	0.9362058155053	ASB16-AS1
TN_40h_500kb_combined	ENSG00000267080	184	7.31802203496323e-08	0.0111993291894778	3.52368973821102e-07	0.0529899105106748	0.935810334750654	ASB16-AS1
TN_5d_500kb_combined	ENSG00000267080	184	1.26399380736074e-05	0.0463074381913407	6.08623749269934e-05	0.222242870100215	0.731376189395444	ASB16-AS1
CD4_Memory_stim_40h_500kb_combined	ENSG00000273611	168	2.69921509908437e-08	0.468713767473069	7.40698520860158e-10	0.0123431513528869	0.518943053441196	ZNHIT3
CD4_Memory_stim_5d_500kb_combined	ENSG00000273611	168	0.000321865223676123	0.718514548586249	8.83238594708885e-06	0.0194552420367173	0.26169951176741	ZNHIT3
CD4_Naive_stim_16h_500kb_combined	ENSG00000273611	168	1.6218968909787e-32	0.438752861272836	4.45068875223441e-34	0.0114901725480784	0.549756966179084	ZNHIT3
CD4_Naive_stim_40h_500kb_combined	ENSG00000273611	168	5.81762783325934e-54	0.467283090719872	1.59643013721722e-55	0.0123024203505978	0.520414488929524	ZNHIT3
CD4_Naive_stim_5d_500kb_combined	ENSG00000273611	168	6.00099307447048e-10	0.714499524987611	1.64674786216932e-11	0.0193406043887263	0.266159870007094	ZNHIT3
TCM_16h_500kb_combined	ENSG00000273611	168	6.02852569643406e-13	0.495204314373209	1.65430315940026e-14	0.0130973299253068	0.491698355700866	ZNHIT3
TCM_40h_500kb_combined	ENSG00000273611	168	7.68530956369222e-07	0.484711072105039	2.10894545903743e-08	0.0127985909881082	0.502489547286441	ZNHIT3
TCM_5d_500kb_combined	ENSG00000273611	168	0.000206817347399745	0.526724002780166	5.67532774098579e-06	0.0139948995093679	0.459068605035326	ZNHIT3
TN_16h_500kb_combined	ENSG00000273611	168	3.23456607217295e-31	0.438790945869388	8.87605550997276e-33	0.0114912568060904	0.549717797324525	ZNHIT3
TN_40h_500kb_combined	ENSG00000273611	168	1.40368052932404e-57	0.467283090719879	3.85187565149293e-59	0.0123024203505978	0.520414488929516	ZNHIT3
TN_cycling_40h_500kb_combined	ENSG00000273611	168	1.98341207793003e-10	0.467624251791791	5.44273182554922e-12	0.012312133112891	0.520063614891536	ZNHIT3
TN_IFN_40h_500kb_combined	ENSG00000273611	168	1.39869564140136e-11	0.467403095643261	3.83819649301373e-13	0.0123058368578469	0.520291067484523	ZNHIT3
TN_IFN_5d_500kb_combined	ENSG00000273611	168	1.32382817320246e-06	0.55545452298394	3.63275075816185e-08	0.0148126381909005	0.429731478669479	ZNHIT3
