# Supplementary material for: Dynamic genetic regulation of CD4+ T cells in obstructive sleep apnea: integrating context-specific eQTL, Mendelian randomization, single-cell sequencing, and experimental validation
Source: Front Immunol. 2025 Dec 17;16:1691347. doi: 10.3389/fimmu.2025.1691347 (PMC12753881; doi:10.3389/fimmu.2025.1691347)
Supplement: Supplementary file 1 [file Supplementaryfile1.zip › Supplementary files/Supplementary Material 14.xlsx]

## Sheet: Sheet1
Chemical Name	Chemical ID	CAS RN	Gene Symbol	Gene ID	Interaction	Interaction Actions	Reference Count	Organism Count
1-Methyl-4-phenylpyridinium	D015655	48134-75-4	TUFM	7284	1-Methyl-4-phenylpyridinium results in decreased expression of TUFM protein	decreases^expression	1	1
2,2',4,4',5-brominated diphenyl ether	C477694		TUFM	7284	2,2',4,4',5-brominated diphenyl ether results in decreased expression of TUFM protein	decreases^expression	1	1
2-amino-14,16-dimethyloctadecan-3-ol	C507616		TUFM	7284	2-amino-14,16-dimethyloctadecan-3-ol results in decreased expression of TUFM protein	decreases^expression	1	1
4-methyl-2,4-bis(4-hydroxyphenyl)pent-1-ene	C504750		TUFM	7284	4-methyl-2,4-bis(4-hydroxyphenyl)pent-1-ene results in decreased expression of TUFM protein	decreases^expression	1	1
bisphenol A	C006780	80-05-7	TUFM	7284	bisphenol A results in decreased expression of TUFM protein	decreases^expression	1	1
bromfenacoum	C013418	56073-10-0	TUFM	7284	bromfenacoum results in decreased expression of TUFM protein	decreases^expression	1	1
Cadmium Chloride	D019256	10108-64-2	TUFM	7284	Cadmium Chloride results in decreased expression of TUFM protein	decreases^expression	1	1
Etoposide	D005047	33419-42-0	TUFM	7284	Etoposide results in decreased expression of TUFM protein	decreases^expression	1	1
Gentamicins	D005839		TUFM	7284	Gentamicins results in decreased expression of TUFM protein	decreases^expression	1	1
Ivermectin	D007559	70288-86-7	TUFM	7284	Ivermectin results in decreased expression of TUFM protein	decreases^expression	1	1
Methamphetamine	D008694	537-46-2	TUFM	7284	Methamphetamine results in decreased expression of TUFM protein	decreases^expression	1	1
Quercetin	D011794	117-39-5	TUFM	7284	Quercetin results in decreased expression of TUFM protein	decreases^expression	1	1
Rotenone	D012402	83-79-4	TUFM	7284	Rotenone results in decreased expression of TUFM protein	decreases^expression	1	1
STA 9090	C533237		TUFM	7284	STA 9090 results in decreased expression of TUFM protein	decreases^expression	1	1
Triclosan	D014260	3380-34-5	TUFM	7284	Triclosan results in decreased expression of TUFM protein	decreases^expression	1	1
