# Supplementary material for: Dynamic genetic regulation of CD4+ T cells in obstructive sleep apnea: integrating context-specific eQTL, Mendelian randomization, single-cell sequencing, and experimental validation
Source: Front Immunol. 2025 Dec 17;16:1691347. doi: 10.3389/fimmu.2025.1691347 (PMC12753881; doi:10.3389/fimmu.2025.1691347)
Supplement: Supplementary file 1 [file Supplementaryfile1.zip › Supplementary files/Supplementary Material 15.xlsx]

## Sheet: Sheet1
Chemical Name	Chemical ID	CAS RN	Gene Symbol	Gene ID	Interaction	Interaction Actions	Reference Count	Organism Count
1,3-butadiene	C031763	106-99-0	MAST3	23031	1,3-butadiene results in decreased expression of MAST3 mRNA	decreases^expression	1	1
2',3,3',4',5-pentachloro-4-hydroxybiphenyl	C111118		MAST3	23031	2',3,3',4',5-pentachloro-4-hydroxybiphenyl results in decreased expression of MAST3 mRNA	decreases^expression	1	1
4-hydroxyphenyl 4-isopropoxyphenylsulfone	C000613560		MAST3	23031	4-hydroxyphenyl 4-isopropoxyphenylsulfone results in decreased expression of MAST3 mRNA	decreases^expression	1	1
abrine	C496492		MAST3	23031	abrine results in decreased expression of MAST3 mRNA	decreases^expression	1	1
ammonium 2,3,3,3-tetrafluoro-2-(heptafluoropropoxy)-propanoate	C000611729		MAST3	23031	ammonium 2,3,3,3-tetrafluoro-2-(heptafluoropropoxy)-propanoate results in decreased expression of MAST3 mRNA	decreases^expression	1	1
Antirheumatic Agents	D018501		MAST3	23031	Antirheumatic Agents results in decreased expression of MAST3 mRNA	decreases^expression	1	1
bisphenol A	C006780	80-05-7	MAST3	23031	bisphenol A results in decreased expression of MAST3 mRNA	decreases^expression	4	3
bisphenol F	C000611646		MAST3	23031	bisphenol F results in decreased expression of MAST3 mRNA	decreases^expression	1	1
bisphenol S	C543008		MAST3	23031	bisphenol S results in decreased expression of MAST3 mRNA	decreases^expression	1	1
Carbon Tetrachloride	D002251	56-23-5	MAST3	23031	Carbon Tetrachloride results in decreased expression of MAST3 mRNA	decreases^expression	1	1
Clofibrate	D002994	637-07-0	MAST3	23031	Clofibrate results in decreased expression of MAST3 mRNA	decreases^expression	1	1
Cyclosporine	D016572	59865-13-3	MAST3	23031	Cyclosporine results in decreased expression of MAST3 mRNA	decreases^expression	2	2
Dichloroacetic Acid	D003999	79-43-6	MAST3	23031	Dichloroacetic Acid results in decreased expression of MAST3 mRNA	decreases^expression	1	1
Diethylhexyl Phthalate	D004051	117-81-7	MAST3	23031	Diethylhexyl Phthalate results in decreased expression of MAST3 mRNA	decreases^expression	1	1
Doxorubicin	D004317	23214-92-8	MAST3	23031	Doxorubicin results in decreased expression of MAST3 mRNA	decreases^expression	1	1
Estradiol	D004958	50-28-2	MAST3	23031	Estradiol results in decreased expression of MAST3 mRNA	decreases^expression	1	1
Ethanol	D000431	64-17-5	MAST3	23031	Ethanol results in decreased expression of MAST3 mRNA	decreases^expression	1	1
Gentamicins	D005839		MAST3	23031	Gentamicins results in decreased expression of MAST3 mRNA	decreases^expression	2	1
Kainic Acid	D007608	487-79-6	MAST3	23031	Kainic Acid results in decreased expression of MAST3 mRNA	decreases^expression	1	1
Lactic Acid	D019344	50-21-5	MAST3	23031	Lactic Acid results in decreased expression of MAST3 mRNA	decreases^expression	1	1
pirinixic acid	C006253	50892-23-4	MAST3	23031	pirinixic acid results in decreased expression of MAST3 mRNA	decreases^expression	1	1
propiconazole	C045950	60207-90-1	MAST3	23031	propiconazole results in decreased expression of MAST3 mRNA	decreases^expression	1	1
Silicon Dioxide	D012822	7631-86-9	MAST3	23031	Silicon Dioxide analog results in decreased expression of MAST3 mRNA	decreases^expression	1	1
Smoke	D012906		MAST3	23031	Smoke results in decreased expression of MAST3 mRNA	decreases^expression	1	1
Tetrachlorodibenzodioxin	D013749	1746-01-6	MAST3	23031	Tetrachlorodibenzodioxin results in decreased expression of MAST3 mRNA	decreases^expression	1	1
Thioacetamide	D013853	62-55-5	MAST3	23031	Thioacetamide results in decreased expression of MAST3 mRNA	decreases^expression	1	1
titanium dioxide	C009495	13463-67-7	MAST3	23031	titanium dioxide results in decreased methylation of MAST3 gene	decreases^methylation	1	1
titanium dioxide	C009495	13463-67-7	MAST3	23031	titanium dioxide results in decreased methylation of MAST3 promoter	decreases^methylation	1	1
Tobacco Smoke Pollution	D014028		MAST3	23031	Tobacco Smoke Pollution results in decreased expression of MAST3 mRNA	decreases^expression	1	1
Tungsten	D014414	7440-33-7	MAST3	23031	Tungsten results in decreased expression of MAST3 mRNA	decreases^expression	1	1
Valproic Acid	D014635	99-66-1	MAST3	23031	Valproic Acid results in decreased expression of MAST3 mRNA	decreases^expression	1	1
