# Supplementary material for: Dynamic genetic regulation of CD4+ T cells in obstructive sleep apnea: integrating context-specific eQTL, Mendelian randomization, single-cell sequencing, and experimental validation
Source: Front Immunol. 2025 Dec 17;16:1691347. doi: 10.3389/fimmu.2025.1691347 (PMC12753881; doi:10.3389/fimmu.2025.1691347)
Supplement: Supplementary file 1 [file Supplementaryfile1.zip › Supplementary files/Supplementary Material 16.xlsx]

## Sheet: Sheet1
Chemical Name	Chemical ID	CAS RN	Gene Symbol	Gene ID	Interaction	Interaction Actions	Reference Count	Organism Count
1H,1H,10H,10H-perfluorodecane-1,10-diol	C546883		FNBP4	23360	1H,1H,10H,10H-perfluorodecane-1,10-diol results in decreased expression of FNBP4 mRNA	decreases^expression	1	1
3-(4-dimethylaminobenzylidene)-1,3-dihydroindol-2-one	C549541		FNBP4	23360	3-(4-dimethylaminobenzylidene)-1,3-dihydroindol-2-one results in decreased expression of FNBP4 mRNA	decreases^expression	1	1
7,8-Dihydro-7,8-dihydroxybenzo(a)pyrene 9,10-oxide	D015123	55097-80-8	FNBP4	23360	7,8-Dihydro-7,8-dihydroxybenzo(a)pyrene 9,10-oxide results in decreased expression of FNBP4 mRNA	decreases^expression	2	1
Acetaminophen	D000082	103-90-2	FNBP4	23360	Acetaminophen results in decreased expression of FNBP4 mRNA	decreases^expression	1	1
Amitrole	D000640	61-82-5	FNBP4	23360	Amitrole results in decreased expression of FNBP4 mRNA	decreases^expression	1	1
ammonium 2,3,3,3-tetrafluoro-2-(heptafluoropropoxy)-propanoate	C000611729		FNBP4	23360	ammonium 2,3,3,3-tetrafluoro-2-(heptafluoropropoxy)-propanoate results in decreased expression of FNBP4 mRNA	decreases^expression	1	1
aristolochic acid I	C000228	313-67-7	FNBP4	23360	aristolochic acid I results in decreased expression of FNBP4 mRNA	decreases^expression	1	1
bisphenol A	C006780	80-05-7	FNBP4	23360	bisphenol A results in decreased expression of FNBP4 mRNA	decreases^expression	3	2
bisphenol F	C000611646		FNBP4	23360	bisphenol F results in decreased expression of FNBP4 mRNA	decreases^expression	1	1
Cadmium Chloride	D019256	10108-64-2	FNBP4	23360	Cadmium Chloride results in decreased expression of FNBP4 mRNA	decreases^expression	1	1
Carbon Tetrachloride	D002251	56-23-5	FNBP4	23360	Carbon Tetrachloride results in decreased expression of FNBP4 mRNA	decreases^expression	1	1
Chlorpyrifos	D004390	2921-88-2	FNBP4	23360	Chlorpyrifos results in decreased expression of FNBP4 mRNA	decreases^expression	1	1
Cisplatin	D002945	15663-27-1	FNBP4	23360	Cisplatin results in decreased expression of FNBP4 mRNA	decreases^expression	1	1
Clobetasol	D002990	25122-41-2	FNBP4	23360	Clobetasol results in decreased expression of FNBP4 mRNA	decreases^expression	1	1
Doxorubicin	D004317	23214-92-8	FNBP4	23360	Doxorubicin results in decreased expression of FNBP4 mRNA	decreases^expression	1	1
Estradiol	D004958	50-28-2	FNBP4	23360	Estradiol results in decreased expression of FNBP4 mRNA	decreases^expression	1	1
Folic Acid	D005492	59-30-3	FNBP4	23360	Folic Acid results in decreased expression of FNBP4 mRNA	decreases^expression	1	1
Formaldehyde	D005557	50-00-0	FNBP4	23360	Formaldehyde results in decreased expression of FNBP4 mRNA	decreases^expression	1	1
Ivermectin	D007559	70288-86-7	FNBP4	23360	Ivermectin results in decreased expression of FNBP4 protein	decreases^expression	1	1
Mercuric Chloride	D008627	7487-94-7	FNBP4	23360	Mercuric Chloride results in decreased expression of FNBP4 mRNA	decreases^expression	1	1
Methimazole	D008713	60-56-0	FNBP4	23360	Methimazole results in decreased expression of FNBP4 mRNA	decreases^expression	1	1
Particulate Matter	D052638		FNBP4	23360	Particulate Matter results in decreased expression of FNBP4 mRNA	decreases^expression	1	1
pentabromodiphenyl ether	C086401	32534-81-9	FNBP4	23360	pentabromodiphenyl ether results in decreased expression of FNBP4 mRNA	decreases^expression	1	1
perfluorooctanesulfonamide	C063900	754-91-6	FNBP4	23360	perfluorooctanesulfonamide results in decreased expression of FNBP4 mRNA	decreases^expression	1	1
perfluorooctane sulfonic acid	C076994	1763-23-1	FNBP4	23360	perfluorooctane sulfonic acid results in decreased expression of FNBP4 mRNA	decreases^expression	1	1
pirinixic acid	C006253	50892-23-4	FNBP4	23360	pirinixic acid results in decreased expression of FNBP4 mRNA	decreases^expression	1	1
Pregnenolone Carbonitrile	D011285	1434-54-4	FNBP4	23360	Pregnenolone Carbonitrile results in decreased expression of FNBP4 mRNA	decreases^expression	1	1
Propylthiouracil	D011441	51-52-5	FNBP4	23360	Propylthiouracil results in decreased expression of FNBP4 mRNA	decreases^expression	1	1
Rotenone	D012402	83-79-4	FNBP4	23360	Rotenone results in decreased expression of FNBP4 mRNA	decreases^expression	1	1
Silicon Dioxide	D012822	7631-86-9	FNBP4	23360	Silicon Dioxide results in decreased expression of FNBP4 mRNA	decreases^expression	1	1
Sorafenib	D000077157		FNBP4	23360	Sorafenib results in decreased expression of FNBP4 mRNA	decreases^expression	1	1
Sulfadimethoxine	D013412	122-11-2	FNBP4	23360	Sulfadimethoxine results in decreased expression of FNBP4 mRNA	decreases^expression	1	1
Thimerosal	D013849	54-64-8	FNBP4	23360	Thimerosal results in decreased expression of FNBP4 mRNA	decreases^expression	1	1
Trichloroethylene	D014241	79-01-6	FNBP4	23360	Trichloroethylene results in decreased expression of FNBP4 mRNA	decreases^expression	1	1
triticonazole	C412303		FNBP4	23360	triticonazole results in decreased expression of FNBP4 mRNA	decreases^expression	1	1
Tungsten	D014414	7440-33-7	FNBP4	23360	Tungsten results in decreased expression of FNBP4 mRNA	decreases^expression	1	1
Valproic Acid	D014635	99-66-1	FNBP4	23360	Valproic Acid results in decreased expression of FNBP4 mRNA	decreases^expression	3	1
Vitamin E	D014810	1406-18-4	FNBP4	23360	Vitamin E results in decreased expression of FNBP4 mRNA	decreases^expression	1	1
Vorinostat	D000077337		FNBP4	23360	Vorinostat results in decreased expression of FNBP4 mRNA	decreases^expression	1	1
