# Supplementary material for: Dynamic genetic regulation of CD4+ T cells in obstructive sleep apnea: integrating context-specific eQTL, Mendelian randomization, single-cell sequencing, and experimental validation
Source: Front Immunol. 2025 Dec 17;16:1691347. doi: 10.3389/fimmu.2025.1691347 (PMC12753881; doi:10.3389/fimmu.2025.1691347)
Supplement: Supplementary file 1 [file Supplementaryfile1.zip › Supplementary files/Supplementary Material 17.xlsx]

## Sheet: Sheet1
Chemical Name	Chemical ID	CAS RN	Gene Symbol	Gene ID	Interaction	Interaction Actions	Reference Count	Organism Count
2,6-dinitrotoluene	C023514	606-20-2	SH3YL1	26751	2,6-dinitrotoluene results in increased expression of SH3YL1 mRNA	increases^expression	1	1
Acetaminophen	D000082	103-90-2	SH3YL1	26751	Acetaminophen results in increased expression of SH3YL1 mRNA	increases^expression	1	1
afuresertib	C000593263		SH3YL1	26751	afuresertib results in increased expression of SH3YL1 mRNA	increases^expression	1	1
Benzo(a)pyrene	D001564	50-32-8	SH3YL1	26751	Benzo(a)pyrene results in increased expression of SH3YL1 mRNA	increases^expression	2	2
bisphenol A	C006780	80-05-7	SH3YL1	26751	bisphenol A results in increased expression of SH3YL1 mRNA	increases^expression	1	1
bisphenol A	C006780	80-05-7	SH3YL1	26751	bisphenol A results in increased expression of SH3YL1 protein	increases^expression	1	1
butylparaben	C038091	94-26-8	SH3YL1	26751	butylparaben results in increased expression of SH3YL1 mRNA	increases^expression	1	1
Calcitriol	D002117	32222-06-3	SH3YL1	26751	Calcitriol results in increased expression of SH3YL1 mRNA	increases^expression	1	1
decamethrin	C017180	52820-00-5	SH3YL1	26751	decamethrin results in increased expression of SH3YL1 mRNA	increases^expression	1	1
Estradiol	D004958	50-28-2	SH3YL1	26751	Estradiol results in increased expression of SH3YL1 mRNA	increases^expression	1	1
Ethinyl Estradiol	D004997	57-63-6	SH3YL1	26751	Ethinyl Estradiol results in increased expression of SH3YL1 mRNA	increases^expression	1	1
Fenretinide	D017313	65646-68-6	SH3YL1	26751	Fenretinide results in increased expression of SH3YL1 mRNA	increases^expression	1	1
Methamphetamine	D008694	537-46-2	SH3YL1	26751	Methamphetamine results in increased expression of SH3YL1 mRNA	increases^expression	1	1
n-butoxyethanol	C017096	111-76-2	SH3YL1	26751	n-butoxyethanol results in increased expression of SH3YL1 mRNA	increases^expression	1	1
Parathion	D010278	56-38-2	SH3YL1	26751	Parathion results in increased expression of SH3YL1 mRNA	increases^expression	1	1
Phenylmercuric Acetate	D010662	62-38-4	SH3YL1	26751	Phenylmercuric Acetate results in increased expression of SH3YL1 mRNA	increases^expression	1	1
Phenytoin	D010672	57-41-0	SH3YL1	26751	Phenytoin results in increased expression of SH3YL1 mRNA	increases^expression	1	1
propiconazole	C045950	60207-90-1	SH3YL1	26751	propiconazole results in increased expression of SH3YL1 mRNA	increases^expression	1	1
Propylthiouracil	D011441	51-52-5	SH3YL1	26751	Propylthiouracil results in increased expression of SH3YL1 mRNA	increases^expression	1	1
Rotenone	D012402	83-79-4	SH3YL1	26751	Rotenone results in increased expression of SH3YL1 mRNA	increases^expression	1	1
sodium arsenite	C017947	13768-07-5	SH3YL1	26751	sodium arsenite results in increased expression of SH3YL1 mRNA	increases^expression	1	1
Sunitinib	D000077210		SH3YL1	26751	Sunitinib results in increased expression of SH3YL1 mRNA	increases^expression	1	1
Testosterone	D013739	58-22-0	SH3YL1	26751	Testosterone results in increased expression of SH3YL1 mRNA	increases^expression	1	1
tetrabromobisphenol A	C020806	79-94-7	SH3YL1	26751	tetrabromobisphenol A results in increased expression of SH3YL1 mRNA	increases^expression	1	1
Tetrachlorodibenzodioxin	D013749	1746-01-6	SH3YL1	26751	Tetrachlorodibenzodioxin results in increased expression of SH3YL1 mRNA	increases^expression	3	3
Thiram	D013893	137-26-8	SH3YL1	26751	Thiram results in increased expression of SH3YL1 mRNA	increases^expression	1	1
Tretinoin	D014212	302-79-4	SH3YL1	26751	Tretinoin results in increased expression of SH3YL1 mRNA	increases^expression	1	1
trichostatin A	C012589	58880-19-6	SH3YL1	26751	trichostatin A results in increased expression of SH3YL1 mRNA	increases^expression	2	1
Valproic Acid	D014635	99-66-1	SH3YL1	26751	Valproic Acid results in increased expression of SH3YL1 mRNA	increases^expression	2	1
Vincristine	D014750		SH3YL1	26751	Vincristine results in increased expression of SH3YL1 mRNA	increases^expression	1	1
