# Supplementary material for: Dynamic genetic regulation of CD4+ T cells in obstructive sleep apnea: integrating context-specific eQTL, Mendelian randomization, single-cell sequencing, and experimental validation
Source: Front Immunol. 2025 Dec 17;16:1691347. doi: 10.3389/fimmu.2025.1691347 (PMC12753881; doi:10.3389/fimmu.2025.1691347)
Supplement: Supplementary file 1 [file Supplementaryfile1.zip › Supplementary files/Supplementary Material 18.xlsx]

## Sheet: Sheet2
Chemical Name	Chemical ID	CAS RN	Gene Symbol	Gene ID	Interaction	Interaction Actions	Reference Count	Organism Count
4-hydroxyphenyl 4-isopropoxyphenylsulfone	C000613560		SGF29	112869	4-hydroxyphenyl 4-isopropoxyphenylsulfone results in increased expression of SGF29 mRNA	increases^expression	1	1
Acetaminophen	D000082	103-90-2	SGF29	112869	Acetaminophen results in increased expression of SGF29 mRNA	increases^expression	1	1
Benzo(a)pyrene	D001564	50-32-8	SGF29	112869	Benzo(a)pyrene results in increased expression of SGF29 mRNA	increases^expression	1	1
Bilirubin	D001663	635-65-4	SGF29	112869	Bilirubin results in increased expression of SGF29 mRNA	increases^expression	1	1
bisphenol A	C006780	80-05-7	SGF29	112869	bisphenol A results in increased expression of SGF29 mRNA	increases^expression	1	1
Carbon Tetrachloride	D002251	56-23-5	SGF29	112869	Carbon Tetrachloride results in increased expression of SGF29 mRNA	increases^expression	1	1
Chloroprene	D002737	126-99-8	SGF29	112869	Chloroprene results in increased expression of SGF29 mRNA	increases^expression	1	1
Coumestrol	D003375	479-13-0	SGF29	112869	Coumestrol results in increased expression of SGF29 mRNA	increases^expression	1	1
Cyclosporine	D016572	59865-13-3	SGF29	112869	Cyclosporine results in increased expression of SGF29 mRNA	increases^expression	1	1
deoxynivalenol	C007262	51481-10-8	SGF29	112869	deoxynivalenol results in increased expression of SGF29 mRNA	increases^expression	1	1
Endosulfan	D004726	115-29-7	SGF29	112869	Endosulfan results in increased expression of SGF29 mRNA	increases^expression	1	1
Estradiol	D004958	50-28-2	SGF29	112869	Estradiol results in increased expression of SGF29 mRNA	increases^expression	1	1
Finasteride	D018120	98319-26-7	SGF29	112869	Finasteride results in increased expression of SGF29 mRNA	increases^expression	1	1
Flutamide	D005485	13311-84-7	SGF29	112869	Flutamide results in increased expression of SGF29 mRNA	increases^expression	1	1
K 7174	C410337		SGF29	112869	K 7174 results in increased expression of SGF29 mRNA	increases^expression	1	1
Leflunomide	D000077339	75706-12-6	SGF29	112869	Leflunomide results in increased expression of SGF29 mRNA	increases^expression	1	1
Methyl Methanesulfonate	D008741	66-27-3	SGF29	112869	Methyl Methanesulfonate results in increased expression of SGF29 mRNA	increases^expression	1	1
Nanotubes, Carbon	D037742		SGF29	112869	Nanotubes, Carbon analog results in increased expression of SGF29 mRNA	increases^expression	1	1
Nanotubes, Carbon	D037742		SGF29	112869	Nanotubes, Carbon results in increased expression of SGF29 mRNA	increases^expression	1	1
nefazodone	C051752	83366-66-9	SGF29	112869	nefazodone results in increased expression of SGF29 mRNA	increases^expression	1	1
Niclosamide	D009534	50-65-7	SGF29	112869	Niclosamide results in increased expression of SGF29 mRNA	increases^expression	1	1
Pentachlorophenol	D010416	87-86-5	SGF29	112869	Pentachlorophenol results in increased expression of SGF29 mRNA	increases^expression	1	1
Progesterone	D011374	57-83-0	SGF29	112869	Progesterone results in increased expression of SGF29 mRNA	increases^expression	1	1
Rotenone	D012402	83-79-4	SGF29	112869	Rotenone results in increased expression of SGF29 mRNA	increases^expression	1	1
Selenium	D012643	7782-49-2	SGF29	112869	Selenium results in increased expression of SGF29 mRNA	increases^expression	1	1
Temozolomide	D000077204	85622-93-1	SGF29	112869	Temozolomide results in increased expression of SGF29 mRNA	increases^expression	1	1
Tetrachlorodibenzodioxin	D013749	1746-01-6	SGF29	112869	Tetrachlorodibenzodioxin results in increased expression of SGF29 mRNA	increases^expression	1	1
Tunicamycin	D014415	11089-65-9	SGF29	112869	Tunicamycin results in increased expression of SGF29 mRNA	increases^expression	1	1
valdecoxib	C406224		SGF29	112869	valdecoxib results in increased expression of SGF29 mRNA	increases^expression	1	1
