# Supplementary material for: Dynamic genetic regulation of CD4+ T cells in obstructive sleep apnea: integrating context-specific eQTL, Mendelian randomization, single-cell sequencing, and experimental validation
Source: Front Immunol. 2025 Dec 17;16:1691347. doi: 10.3389/fimmu.2025.1691347 (PMC12753881; doi:10.3389/fimmu.2025.1691347)
Supplement: Supplementary file 1 [file Supplementaryfile1.zip › Supplementary files/Supplementary Material 2/MRPRESSO.csv]

	Exposure	MR Analysis	Causal Estimate	Sd	T-stat	P-value	RSSobs	Pvalue	phe
1	beta.exposure	Raw	0.0382261245163946	0.0105617020169054	3.61931480884509	0.00851795402176102	8.12456935860246	0.608	A4GALT
2	beta.exposure	Outlier-corrected	NA	NA	NA	NA	8.12456935860246	0.608	A4GALT
3	beta.exposure	Raw	-0.0230384245427622	0.00590925569412398	-3.89870158532335	0.0175607480557142	7.49577005827449	0.633	AC011893.3
4	beta.exposure	Outlier-corrected	NA	NA	NA	NA	7.49577005827449	0.633	AC011893.3
5	beta.exposure	Raw	0.0253020553957116	0.00657873255265662	3.84603800096634	0.0310229441426913	7.16099075025053	0.588	AC011899.9
6	beta.exposure	Outlier-corrected	NA	NA	NA	NA	7.16099075025053	0.588	AC011899.9
7	beta.exposure	Raw	0.0679631646088493	0.0144673136630082	4.69770450768796	0.00333408681917938	10.1230606665151	0.581	ACOT1
8	beta.exposure	Outlier-corrected	NA	NA	NA	NA	10.1230606665151	0.581	ACOT1
9	beta.exposure	Raw	0.0678360537861208	0.0113516896838064	5.975855196508	0.00187974007806743	2.70722254801923	0.866	AMPD3
10	beta.exposure	Outlier-corrected	NA	NA	NA	NA	2.70722254801923	0.866	AMPD3
11	beta.exposure	Raw	0.0228163817198377	0.00622844083588327	3.66325735782671	0.0215184723184103	12.2401784331364	0.528	ANKRD36B
12	beta.exposure	Outlier-corrected	NA	NA	NA	NA	12.2401784331364	0.528	ANKRD36B
13	beta.exposure	Raw	-0.0447689356232146	0.0131548812688719	-3.4032185246058	0.00471308732344628	19.6354954573097	0.276	ASB16-AS1
14	beta.exposure	Outlier-corrected	NA	NA	NA	NA	19.6354954573097	0.276	ASB16-AS1
15	beta.exposure	Raw	0.0648208773271043	0.0166679378556996	3.88895602373144	0.00368080651025036	32.1021748407674	0.148	ATP9B
16	beta.exposure	Outlier-corrected	NA	NA	NA	NA	32.1021748407674	0.148	ATP9B
17	beta.exposure	Raw	-0.0609331993940341	0.0108774297395825	-5.6018012391568	0.011240355021972	1.85581358182813	0.827	BRI3
18	beta.exposure	Outlier-corrected	NA	NA	NA	NA	1.85581358182813	0.827	BRI3
19	beta.exposure	Raw	0.038991221924101	0.00950217350410089	4.10340033333146	0.0148117989892114	3.4888369035908	0.753	C12orf39
20	beta.exposure	Outlier-corrected	NA	NA	NA	NA	3.4888369035908	0.753	C12orf39
21	beta.exposure	Raw	0.0776412733619656	0.0129505428393868	5.99521381650763	0.00185274255785347	2.48820137209952	0.901	C15orf40
22	beta.exposure	Outlier-corrected	NA	NA	NA	NA	2.48820137209952	0.901	C15orf40
23	beta.exposure	Raw	-0.0757106868927625	0.0114183835586287	-6.63059587235085	0.00698790913538917	7.30744681790896	0.605	C18orf8
24	beta.exposure	Outlier-corrected	NA	NA	NA	NA	7.30744681790896	0.605	C18orf8
25	beta.exposure	Raw	0.0516718145061269	0.00961132296258363	5.37613965395633	0.000311795835631139	12.8430334589784	0.667	C4orf32
26	beta.exposure	Outlier-corrected	NA	NA	NA	NA	12.8430334589784	0.667	C4orf32
27	beta.exposure	Raw	-0.0466844766754367	0.0110528417842117	-4.22375327421428	0.0134371071688736	6.7401783165424	0.573	C4orf33
28	beta.exposure	Outlier-corrected	NA	NA	NA	NA	6.7401783165424	0.573	C4orf33
29	beta.exposure	Raw	-0.0617883570666968	0.00979533322108175	-6.30793824693115	0.00322944365076985	1.24641115076695	0.95	CA8
30	beta.exposure	Outlier-corrected	NA	NA	NA	NA	1.24641115076695	0.95	CA8
31	beta.exposure	Raw	0.108539195114616	0.0269870723298191	4.02189588363338	0.027610848574746	26.1140879773929	0.441	CALCRL
32	beta.exposure	Outlier-corrected	NA	NA	NA	NA	26.1140879773929	0.441	CALCRL
33	beta.exposure	Raw	0.088502852808247	0.0110788902314301	7.98842221192607	0.00133120905597551	1.1181315131605	0.966	CAPNS1
34	beta.exposure	Outlier-corrected	NA	NA	NA	NA	1.1181315131605	0.966	CAPNS1
35	beta.exposure	Raw	-0.0259232683428245	0.00782562513400014	-3.31261310105377	0.00513186368770245	22.9077618567279	0.443	CAST
36	beta.exposure	Outlier-corrected	NA	NA	NA	NA	22.9077618567279	0.443	CAST
37	beta.exposure	Raw	-0.0349709331182978	0.00972827508193787	-3.59477223081685	0.00242585755784105	24.2998433756699	0.171	CBLN3
38	beta.exposure	Outlier-corrected	NA	NA	NA	NA	24.2998433756699	0.171	CBLN3
39	beta.exposure	Raw	-0.0417785801245214	0.00858246460208055	-4.86790008016969	0.00014459541582548	20.0037359064972	0.55	CCDC101
40	beta.exposure	Outlier-corrected	NA	NA	NA	NA	20.0037359064972	0.55	CCDC101
41	beta.exposure	Raw	0.059165156488337	0.0171171488447519	3.45648431435337	0.00536632462714983	33.990565101984	0.056	CCDC77
42	beta.exposure	Outlier-corrected	NA	NA	NA	NA	33.990565101984	0.056	CCDC77
43	beta.exposure	Raw	-0.103746975465098	0.016139336903733	-6.42820557523035	0.00301150191945867	7.81257092618637	0.582	CLN3
44	beta.exposure	Outlier-corrected	NA	NA	NA	NA	7.81257092618637	0.582	CLN3
45	beta.exposure	Raw	0.0256135345316503	0.00538930330217566	4.75266154000093	0.000159021933179735	18.9146615520606	0.564	CRHR1-IT1
46	beta.exposure	Outlier-corrected	NA	NA	NA	NA	18.9146615520606	0.564	CRHR1-IT1
47	beta.exposure	Raw	0.0273106895761987	0.00539917804572693	5.05830505030542	0.00718907505691608	4.28619621682538	0.72	CTD-2260A17.1
48	beta.exposure	Outlier-corrected	NA	NA	NA	NA	4.28619621682538	0.72	CTD-2260A17.1
49	beta.exposure	Raw	-0.0293697664275812	0.00814115945096234	-3.60756555678436	0.00318543731412198	14.0799354946217	0.597	CTSK
50	beta.exposure	Outlier-corrected	NA	NA	NA	NA	14.0799354946217	0.597	CTSK
51	beta.exposure	Raw	0.0755714825980767	0.0124309989394938	6.07927673117104	0.000900239758114399	4.55822528131684	0.771	CXCR6
52	beta.exposure	Outlier-corrected	NA	NA	NA	NA	4.55822528131684	0.771	CXCR6
53	beta.exposure	Raw	0.0407975398106609	0.0108640885451562	3.75526576767922	0.00375121550897066	11.8073907938788	0.528	DDX55
54	beta.exposure	Outlier-corrected	NA	NA	NA	NA	11.8073907938788	0.528	DDX55
55	beta.exposure	Raw	0.0205046777865034	0.0023293176321492	8.80286891899081	0.000918724210641031	5.06497341892773	0.749	DND1P1
56	beta.exposure	Outlier-corrected	NA	NA	NA	NA	5.06497341892773	0.749	DND1P1
57	beta.exposure	Raw	0.0209289520896925	0.00629212880501694	3.32621164287119	0.00604031389751935	21.0455696411334	0.249	DOC2GP
58	beta.exposure	Outlier-corrected	NA	NA	NA	NA	21.0455696411334	0.249	DOC2GP
59	beta.exposure	Raw	0.0386167195648288	0.00873107970369295	4.42290310882115	0.000578749509249351	10.6557114769126	0.816	EFCAB4A
60	beta.exposure	Outlier-corrected	NA	NA	NA	NA	10.6557114769126	0.816	EFCAB4A
61	beta.exposure	Raw	-0.105046275309991	0.0095188632204706	-11.035590372187	0.00159364957902883	1.01749395058381	0.923	EPM2AIP1
62	beta.exposure	Outlier-corrected	NA	NA	NA	NA	1.01749395058381	0.923	EPM2AIP1
63	beta.exposure	Raw	-0.0591953800218315	0.0132135347268646	-4.47990497966304	0.0207382806057352	2.44001355014281	0.697	FAM63B
64	beta.exposure	Outlier-corrected	NA	NA	NA	NA	2.44001355014281	0.697	FAM63B
65	beta.exposure	Raw	0.0318160597092823	0.00739845619346034	4.30036468113513	0.000266332828179698	31.4509717150716	0.223	FCGR2B
66	beta.exposure	Outlier-corrected	NA	NA	NA	NA	31.4509717150716	0.223	FCGR2B
67	beta.exposure	Raw	0.0456016314178156	0.0091963710684473	4.95865500406727	0.00425309026425591	5.85303963902595	0.675	FGFR1
68	beta.exposure	Outlier-corrected	NA	NA	NA	NA	5.85303963902595	0.675	FGFR1
69	beta.exposure	Raw	0.0221137807657093	0.00583826301227518	3.78773287863431	0.00909751407227818	5.54746111339538	0.718	FLT1P1
70	beta.exposure	Outlier-corrected	NA	NA	NA	NA	5.54746111339538	0.718	FLT1P1
71	beta.exposure	Raw	0.0334383504890713	0.00959229006661935	3.48596114763408	0.00687371994823372	11.9001564669004	0.503	FRAT2
72	beta.exposure	Outlier-corrected	NA	NA	NA	NA	11.9001564669004	0.503	FRAT2
73	beta.exposure	Raw	-0.05355325923985	0.0162891985819715	-3.28765463631351	0.00941351951034936	13.6947419166578	0.375	GNA12
74	beta.exposure	Outlier-corrected	NA	NA	NA	NA	13.6947419166578	0.375	GNA12
75	beta.exposure	Raw	-0.0773593085660121	0.0200260101903548	-3.86294163593659	0.0118446308269439	46.7935161783839	0.419	GPD2
76	beta.exposure	Outlier-corrected	NA	NA	NA	NA	46.7935161783839	0.419	GPD2
77	beta.exposure	Raw	0.0585739543810741	0.0138032831387535	4.24347988752216	0.0239686142508952	4.74132195830245	0.677	HIST1H3E
78	beta.exposure	Outlier-corrected	NA	NA	NA	NA	4.74132195830245	0.677	HIST1H3E
79	beta.exposure	Raw	-0.0550022085742535	0.0102969968025356	-5.34157770746411	0.00591901172457872	8.96888808353657	0.518	HSD17B8
80	beta.exposure	Outlier-corrected	NA	NA	NA	NA	8.96888808353657	0.518	HSD17B8
81	beta.exposure	Raw	-0.0647908182593205	0.0136312296888464	-4.75311617060748	0.0176735678120996	10.8491323211355	0.483	IDUA
82	beta.exposure	Outlier-corrected	NA	NA	NA	NA	10.8491323211355	0.483	IDUA
83	beta.exposure	Raw	-0.0709335459121913	0.0109469713071565	-6.47974164925593	0.00292366862303681	2.30302804317058	0.808	IK
84	beta.exposure	Outlier-corrected	NA	NA	NA	NA	2.30302804317058	0.808	IK
85	beta.exposure	Raw	-0.0401818540712973	0.0108222204185018	-3.71290294573947	0.00402202437166171	15.6310161047491	0.369	ING5
86	beta.exposure	Outlier-corrected	NA	NA	NA	NA	15.6310161047491	0.369	ING5
87	beta.exposure	Raw	0.0615736281478259	0.0168242110170182	3.6598226261869	0.00807221498137666	13.6315524213159	0.461	INVS
88	beta.exposure	Outlier-corrected	NA	NA	NA	NA	13.6315524213159	0.461	INVS
89	beta.exposure	Raw	-0.0572727027471237	0.0144158351718222	-3.97290216380049	0.016498622921186	2.92734154886695	0.838	ITIH2
90	beta.exposure	Outlier-corrected	NA	NA	NA	NA	2.92734154886695	0.838	ITIH2
91	beta.exposure	Raw	-0.0740047014868776	0.0160112459983324	-4.62204512344543	0.00986593143933296	7.00016046505482	0.609	ITK
92	beta.exposure	Outlier-corrected	NA	NA	NA	NA	7.00016046505482	0.609	ITK
93	beta.exposure	Raw	0.016982164822438	0.00373422773772735	4.54770464341667	0.000668835352894883	19.8727121649482	0.473	KANSL1-AS1
94	beta.exposure	Outlier-corrected	NA	NA	NA	NA	19.8727121649482	0.473	KANSL1-AS1
95	beta.exposure	Raw	0.0584866236429254	0.0133724404040756	4.37366867046197	0.0013910944187722	21.2063826025785	0.314	KDM5A
96	beta.exposure	Outlier-corrected	NA	NA	NA	NA	21.2063826025785	0.314	KDM5A
97	beta.exposure	Raw	-0.0825078676082056	0.0241695559599889	-3.41371052677973	0.0189669335648322	11.292834929581	0.225	KIAA0247
98	beta.exposure	Outlier-corrected	NA	NA	NA	NA	11.292834929581	0.225	KIAA0247
99	beta.exposure	Raw	0.0378085173851939	0.00664313995454143	5.69136246472528	1.4341682356249e-05	14.1858947592801	0.883	L3MBTL3
100	beta.exposure	Outlier-corrected	NA	NA	NA	NA	14.1858947592801	0.883	L3MBTL3
101	beta.exposure	Raw	0.0437961478647061	0.00960651042588145	4.55900695706449	0.00104373714501683	10.0105759796637	0.658	LGSN
102	beta.exposure	Outlier-corrected	NA	NA	NA	NA	10.0105759796637	0.658	LGSN
103	beta.exposure	Raw	0.0208783259941413	0.00270579636172791	7.71614829905697	1.61347768405878e-05	5.7458194730322	0.942	LRRC37A2
104	beta.exposure	Outlier-corrected	NA	NA	NA	NA	5.7458194730322	0.942	LRRC37A2
105	beta.exposure	Raw	-0.0152932594228277	0.00358623218640577	-4.26443649711233	0.00109885206591462	14.9813205382587	0.563	LRRC37A4P
106	beta.exposure	Outlier-corrected	NA	NA	NA	NA	14.9813205382587	0.563	LRRC37A4P
107	beta.exposure	Raw	-0.0337852130076544	0.00977306610397559	-3.45697170654672	0.0105908756133143	8.30155095434002	0.611	LRRC56
108	beta.exposure	Outlier-corrected	NA	NA	NA	NA	8.30155095434002	0.611	LRRC56
109	beta.exposure	Raw	-0.0555299135322371	0.0125448754035242	-4.42650179822729	0.00443977165022102	6.60035882035074	0.603	LY6G5B
110	beta.exposure	Outlier-corrected	NA	NA	NA	NA	6.60035882035074	0.603	LY6G5B
111	beta.exposure	Raw	-0.0353277127554128	0.0105798566295151	-3.33914853409803	0.00867191061880855	20.9175160564476	0.328	LY6G5C
112	beta.exposure	Outlier-corrected	NA	NA	NA	NA	20.9175160564476	0.328	LY6G5C
113	beta.exposure	Raw	0.0708959017802315	0.0130169215854034	5.44644148887946	0.000611281621787735	14.6546900666614	0.379	MACF1
114	beta.exposure	Outlier-corrected	NA	NA	NA	NA	14.6546900666614	0.379	MACF1
115	beta.exposure	Raw	-0.0411567554768363	0.0109051324405895	-3.77407204369648	0.00924442701494643	9.68559557880936	0.614	MAP7D1
116	beta.exposure	Outlier-corrected	NA	NA	NA	NA	9.68559557880936	0.614	MAP7D1
117	beta.exposure	Raw	-0.0284086628105114	0.00755465869461003	-3.76041644750675	0.0328806696278444	5.0549921706569	0.686	MLF1IP
118	beta.exposure	Outlier-corrected	NA	NA	NA	NA	5.0549921706569	0.686	MLF1IP
119	beta.exposure	Raw	0.0432458131845919	0.0130853766676181	3.30489631923326	0.0297964370314252	38.1502353710724	0.501	MTL5
120	beta.exposure	Outlier-corrected	NA	NA	NA	NA	38.1502353710724	0.501	MTL5
121	beta.exposure	Raw	0.0523009727162358	0.0130449304410738	4.00929487148194	0.00129228323422448	33.8348545177724	0.111	N4BP2
122	beta.exposure	Outlier-corrected	NA	NA	NA	NA	33.8348545177724	0.111	N4BP2
123	beta.exposure	Raw	0.0851893646486801	0.0182277087756143	4.67361892256307	0.00949269225937365	20.1033088318272	0.326	NCF1
124	beta.exposure	Outlier-corrected	NA	NA	NA	NA	20.1033088318272	0.326	NCF1
125	beta.exposure	Raw	0.0655945397742971	0.0163838808911388	4.00360208976945	0.00708983490166306	6.84351046825715	0.604	NCOA3
126	beta.exposure	Outlier-corrected	NA	NA	NA	NA	6.84351046825715	0.604	NCOA3
127	beta.exposure	Raw	0.047408593414129	0.00907656720595217	5.2231854112246	0.0012215326146534	6.03032075630028	0.72	NDUFA2
128	beta.exposure	Outlier-corrected	NA	NA	NA	NA	6.03032075630028	0.72	NDUFA2
129	beta.exposure	Raw	0.0389358245624978	0.0115423036797385	3.37331486355243	0.00287235706722934	51.3807613300522	0.03	NDUFS5
130	beta.exposure	Outlier-corrected	NA	NA	NA	NA	51.3807613300522	0.03	NDUFS5
131	beta.exposure	Raw	-0.0487782504096521	0.0123361484707716	-3.95409073790122	0.0108064547861066	14.4748072248873	0.413	NFKBIA
132	beta.exposure	Outlier-corrected	NA	NA	NA	NA	14.4748072248873	0.413	NFKBIA
133	beta.exposure	Raw	0.0329294766942701	0.00944255501273052	3.48734814357707	0.0251833710459807	5.36074231964582	0.526	NPDC1
134	beta.exposure	Outlier-corrected	NA	NA	NA	NA	5.36074231964582	0.526	NPDC1
135	beta.exposure	Raw	-0.0179705667271689	0.00311302308810363	-5.77270589345871	3.68063994106722e-05	7.12771178962598	0.978	NPIP
136	beta.exposure	Outlier-corrected	NA	NA	NA	NA	7.12771178962598	0.978	NPIP
137	beta.exposure	Raw	0.0440101790538466	0.010955795850921	4.01706819410537	0.0101502035526896	5.66049135989242	0.579	NUCKS1
138	beta.exposure	Outlier-corrected	NA	NA	NA	NA	5.66049135989242	0.579	NUCKS1
139	beta.exposure	Raw	-0.162549712813071	0.0305901564111039	-5.31379148993391	0.0130161657899559	15.3068533119537	0.438	PHF13
140	beta.exposure	Outlier-corrected	NA	NA	NA	NA	15.3068533119537	0.438	PHF13
141	beta.exposure	Raw	-0.0526618029029938	0.01392139777151	-3.78279564791731	0.0323816405933234	6.28075669313804	0.631	PLEC
142	beta.exposure	Outlier-corrected	NA	NA	NA	NA	6.28075669313804	0.631	PLEC
143	beta.exposure	Raw	-0.0739586764476521	0.0195946284303315	-3.77443628036181	0.0129637128789083	11.7157628632965	0.426	PODXL2
144	beta.exposure	Outlier-corrected	NA	NA	NA	NA	11.7157628632965	0.426	PODXL2
145	beta.exposure	Raw	0.046910957611885	0.00746147501943304	6.28708901252201	0.000236050570717983	6.97549671658785	0.808	PPAPDC2
146	beta.exposure	Outlier-corrected	NA	NA	NA	NA	6.97549671658785	0.808	PPAPDC2
147	beta.exposure	Raw	0.0235593704354482	0.00642307416853331	3.66792750905256	0.00283849835594046	17.5280048689892	0.467	PPIP5K2
148	beta.exposure	Outlier-corrected	NA	NA	NA	NA	17.5280048689892	0.467	PPIP5K2
149	beta.exposure	Raw	-0.134528180422596	0.0380464158006204	-3.53589628856451	0.03847646729698	4.37203253958264	0.5	PRKCH
150	beta.exposure	Outlier-corrected	NA	NA	NA	NA	4.37203253958264	0.5	PRKCH
151	beta.exposure	Raw	-0.0476107196841979	0.0131799964698629	-3.61234692232761	0.0153424888266654	8.27497828946841	0.48	PSEN1
152	beta.exposure	Outlier-corrected	NA	NA	NA	NA	8.27497828946841	0.48	PSEN1
153	beta.exposure	Raw	0.0428586592276588	0.00876160660265987	4.89164386981809	0.000162940903982409	19.7645594656066	0.405	RABEP1
154	beta.exposure	Outlier-corrected	NA	NA	NA	NA	19.7645594656066	0.405	RABEP1
155	beta.exposure	Raw	-0.0498720490962134	0.0141306280249303	-3.52935828529528	0.00545264139837222	25.2427232896176	0.192	RCCD1
156	beta.exposure	Outlier-corrected	NA	NA	NA	NA	25.2427232896176	0.192	RCCD1
157	beta.exposure	Raw	-0.0426781308354836	0.00951136977386381	-4.48706462372627	0.000611604782518029	15.8570230134452	0.572	RILPL2
158	beta.exposure	Outlier-corrected	NA	NA	NA	NA	15.8570230134452	0.572	RILPL2
159	beta.exposure	Raw	-0.0185476209904964	0.00452761163409302	-4.09655741027618	0.0148949337563402	3.03883648011496	0.782	RP11-324E6.6
160	beta.exposure	Outlier-corrected	NA	NA	NA	NA	3.03883648011496	0.782	RP11-324E6.6
161	beta.exposure	Raw	0.0170997126562421	0.00345320011943335	4.95184526376306	0.0011182887145461	10.6027046580849	0.676	RP11-707O23.5
162	beta.exposure	Outlier-corrected	NA	NA	NA	NA	10.6027046580849	0.676	RP11-707O23.5
163	beta.exposure	Raw	0.0263108166664856	0.00621527242534403	4.23325236062025	0.00822258650149258	28.051860862672	0.49	RP11-738E22.3
164	beta.exposure	Outlier-corrected	NA	NA	NA	NA	28.051860862672	0.49	RP11-738E22.3
165	beta.exposure	Raw	0.0275863279556701	0.00406279760202861	6.78998332131925	0.00245667954665495	21.2434230749054	0.504	RP11-893F2.9
166	beta.exposure	Outlier-corrected	NA	NA	NA	NA	21.2434230749054	0.504	RP11-893F2.9
167	beta.exposure	Raw	-0.0342736942004687	0.00786005537849907	-4.36049016832926	0.00728689995034608	8.51280887914745	0.527	RP4-647C14.2
168	beta.exposure	Outlier-corrected	NA	NA	NA	NA	8.51280887914745	0.527	RP4-647C14.2
169	beta.exposure	Raw	-0.0483638190935188	0.0123639199542012	-3.91168976123021	0.00787704096940444	4.88607084234322	0.779	RPL14
170	beta.exposure	Outlier-corrected	NA	NA	NA	NA	4.88607084234322	0.779	RPL14
171	beta.exposure	Raw	-0.0561141369346797	0.0155669858671643	-3.60468862845455	0.0113027233343962	5.47870365804933	0.784	RRP8
172	beta.exposure	Outlier-corrected	NA	NA	NA	NA	5.47870365804933	0.784	RRP8
173	beta.exposure	Raw	0.0322601993115025	0.00868298257571607	3.71533617972763	0.00340933766163223	11.75625946176	0.59	RTN1
174	beta.exposure	Outlier-corrected	NA	NA	NA	NA	11.75625946176	0.59	RTN1
175	beta.exposure	Raw	-0.0462535723671866	0.0137149279210612	-3.37249839251125	0.0279789338291026	10.6576960069407	0.57	RTN4
176	beta.exposure	Outlier-corrected	NA	NA	NA	NA	10.6576960069407	0.57	RTN4
177	beta.exposure	Raw	-0.0413323162688448	0.00768439044039437	-5.37873714114969	3.43607645410633e-05	19.4178470571617	0.615	SCAPER
178	beta.exposure	Outlier-corrected	NA	NA	NA	NA	19.4178470571617	0.615	SCAPER
179	beta.exposure	Raw	0.0803858541735254	0.0226466434786743	3.54957034799538	0.012078324259902	14.9930597652266	0.28	SIRPA
180	beta.exposure	Outlier-corrected	NA	NA	NA	NA	14.9930597652266	0.28	SIRPA
181	beta.exposure	Raw	-0.101265130184026	0.0305410237786279	-3.31570843590677	0.045198780657633	12.3660427454706	0.453	SMIM14
182	beta.exposure	Outlier-corrected	NA	NA	NA	NA	12.3660427454706	0.453	SMIM14
183	beta.exposure	Raw	-0.0600046857492247	0.0159442411021358	-3.76340807723905	0.00551737894733055	9.09623967378814	0.568	SNHG5
184	beta.exposure	Outlier-corrected	NA	NA	NA	NA	9.09623967378814	0.568	SNHG5
185	beta.exposure	Raw	0.0355928404368771	0.0108174090698558	3.29032952410588	0.0132965003724632	16.8076847453599	0.442	SPNS1
186	beta.exposure	Outlier-corrected	NA	NA	NA	NA	16.8076847453599	0.442	SPNS1
187	beta.exposure	Raw	-0.0327629086460899	0.00467455649445125	-7.0087737061216	0.000111656912299042	3.09135179405637	0.976	SSH2
188	beta.exposure	Outlier-corrected	NA	NA	NA	NA	3.09135179405637	0.976	SSH2
189	beta.exposure	Raw	-0.0532859865910601	0.00941951577519988	-5.65697726536578	0.00239862358168485	7.32535950838612	0.705	STOML1
190	beta.exposure	Outlier-corrected	NA	NA	NA	NA	7.32535950838612	0.705	STOML1
191	beta.exposure	Raw	0.0390688749268768	0.00938653077779252	4.1622273288987	0.000958462505450874	19.8562722797019	0.301	STOX1
192	beta.exposure	Outlier-corrected	NA	NA	NA	NA	19.8562722797019	0.301	STOX1
193	beta.exposure	Raw	0.036683861491931	0.00722259246140616	5.07904352736927	0.000478454821542363	17.1133896074851	0.528	SULT1A2
194	beta.exposure	Outlier-corrected	NA	NA	NA	NA	17.1133896074851	0.528	SULT1A2
195	beta.exposure	Raw	0.0404406154657301	0.0118059058986478	3.42545636166405	0.0037563491568061	28.9570497746224	0.221	SYTL2
196	beta.exposure	Outlier-corrected	NA	NA	NA	NA	28.9570497746224	0.221	SYTL2
197	beta.exposure	Raw	-0.0450268284973997	0.0121690908047897	-3.70009799579089	0.00194196449701163	25.6272044357849	0.259	TECPR1
198	beta.exposure	Outlier-corrected	NA	NA	NA	NA	25.6272044357849	0.259	TECPR1
199	beta.exposure	Raw	0.0382978764412937	0.00823807448310716	4.64888688732138	0.000909584905991557	7.72667932607485	0.813	TEF
200	beta.exposure	Outlier-corrected	NA	NA	NA	NA	7.72667932607485	0.813	TEF
201	beta.exposure	Raw	-0.0465329643043207	0.0125105661647362	-3.7194930822143	0.0015690349883375	38.1529896094877	0.032	TLR4
202	beta.exposure	Outlier-corrected	-0.049600055584269	0.0112180372255687	-4.42145578472658	0.000373588230649049	38.1529896094877	0.032	TLR4
203	beta.exposure	Raw	-0.105265619481449	0.0193509372385852	-5.43982021044191	0.0121970097786585	2.00536926368982	0.778	TMEM42
204	beta.exposure	Outlier-corrected	NA	NA	NA	NA	2.00536926368982	0.778	TMEM42
205	beta.exposure	Raw	0.0431853208344029	0.00996760343847859	4.33256811438663	0.0123247720046349	4.83845494556278	0.744	TNFRSF14
206	beta.exposure	Outlier-corrected	NA	NA	NA	NA	4.83845494556278	0.744	TNFRSF14
207	beta.exposure	Raw	-0.0915575401451901	0.0222897002897295	-4.10761647555115	0.0092854499212913	7.37867398794352	0.505	TNRC6A
208	beta.exposure	Outlier-corrected	NA	NA	NA	NA	7.37867398794352	0.505	TNRC6A
209	beta.exposure	Raw	-0.0361463743451008	0.00929726531654005	-3.88785014888147	0.00368701465455401	13.3090266736495	0.524	TRABD
210	beta.exposure	Outlier-corrected	NA	NA	NA	NA	13.3090266736495	0.524	TRABD
211	beta.exposure	Raw	0.0591743732755751	0.0143874954264818	4.11290301205989	0.00923764677481523	15.8373370909796	0.494	TRAPPC2L
212	beta.exposure	Outlier-corrected	NA	NA	NA	NA	15.8373370909796	0.494	TRAPPC2L
213	beta.exposure	Raw	-0.0338645623751342	0.00746147519998783	-4.53858807641543	0.000290757409656958	31.1681862853277	0.474	TTLL12
214	beta.exposure	Outlier-corrected	NA	NA	NA	NA	31.1681862853277	0.474	TTLL12
215	beta.exposure	Raw	0.0277575151660232	0.0067803638515579	4.09380908955874	0.000365911316059735	36.5645117050082	0.164	TUFM
216	beta.exposure	Outlier-corrected	NA	NA	NA	NA	36.5645117050082	0.164	TUFM
217	beta.exposure	Raw	-0.0300938354927473	0.00897897145396241	-3.35159050755941	0.00520476558725849	26.1121800480208	0.412	VLDLR
218	beta.exposure	Outlier-corrected	NA	NA	NA	NA	26.1121800480208	0.412	VLDLR
219	beta.exposure	Raw	-0.0388142985956108	0.007151125257535	-5.42771902292062	0.000417611871858503	5.52144539444719	0.864	WDR55
220	beta.exposure	Outlier-corrected	NA	NA	NA	NA	5.52144539444719	0.864	WDR55
221	beta.exposure	Raw	0.0653100869682174	0.013719661843127	4.76032774823345	0.00505796198380272	5.17316077698074	0.692	ZDHHC5
222	beta.exposure	Outlier-corrected	NA	NA	NA	NA	5.17316077698074	0.692	ZDHHC5
223	beta.exposure	Raw	-0.0613131967362517	0.0126161029322161	-4.85991570183563	0.0028230910440531	6.49921735130469	0.706	ZNF514
224	beta.exposure	Outlier-corrected	NA	NA	NA	NA	6.49921735130469	0.706	ZNF514
