# Supplementary material for: Dynamic genetic regulation of CD4+ T cells in obstructive sleep apnea: integrating context-specific eQTL, Mendelian randomization, single-cell sequencing, and experimental validation
Source: Front Immunol. 2025 Dec 17;16:1691347. doi: 10.3389/fimmu.2025.1691347 (PMC12753881; doi:10.3389/fimmu.2025.1691347)
Supplement: Supplementary file 1 [file Supplementaryfile1.zip › Supplementary files/Supplementary Material 2/heterogeneity.csv]

id.exposure	id.outcome	outcome	exposure	method	Q	Q_df	Q_pval
7SK	FfwkSi	outcome	7SK	Inverse variance weighted	6.32564182481542	1	0.0119004408920547
A1BG-AS1	FfwkSi	outcome	A1BG-AS1	Inverse variance weighted	0.653399267137453	1	0.418899968241152
A2M	FfwkSi	outcome	A2M	Inverse variance weighted	0.796172858952137	1	0.372240090742784
A2M-AS1	FfwkSi	outcome	A2M-AS1	MR Egger	0.99882998072634	3	0.801535067280234
A2M-AS1	FfwkSi	outcome	A2M-AS1	Inverse variance weighted	12.006050912608	4	0.0173063257749712
A2MP1	FfwkSi	outcome	A2MP1	MR Egger	16.7443390186397	3	0.00079766554699737
A2MP1	FfwkSi	outcome	A2MP1	Inverse variance weighted	17.1466307591104	4	0.00181016767578523
A3GALT2P	FfwkSi	outcome	A3GALT2P	Inverse variance weighted	0.173179340009204	1	0.67730154777921
A4GALT	FfwkSi	outcome	A4GALT	MR Egger	5.53162337537725	6	0.477642860364273
A4GALT	FfwkSi	outcome	A4GALT	Inverse variance weighted	5.75247194138145	7	0.56893092766688
AACS	FfwkSi	outcome	AACS	MR Egger	25.9427759651247	4	3.24965554722488e-05
AACS	FfwkSi	outcome	AACS	Inverse variance weighted	27.8221854937512	5	3.94306839192738e-05
AAGAB	FfwkSi	outcome	AAGAB	MR Egger	7.71699628959151	8	0.461591603265536
AAGAB	FfwkSi	outcome	AAGAB	Inverse variance weighted	8.60709086379414	9	0.474304047038027
AAMDC	FfwkSi	outcome	AAMDC	Inverse variance weighted	0.224851820924063	1	0.635367683167348
AAR2	FfwkSi	outcome	AAR2	MR Egger	3.82373840233906	1	0.0505313755964693
AAR2	FfwkSi	outcome	AAR2	Inverse variance weighted	5.05116724117987	2	0.0800116027387813
AARS	FfwkSi	outcome	AARS	MR Egger	2.63869356890306	2	0.267309855903106
AARS	FfwkSi	outcome	AARS	Inverse variance weighted	4.12885212167637	3	0.247882373190131
AASDH	FfwkSi	outcome	AASDH	MR Egger	4.12979913738273	8	0.845226658614655
AASDH	FfwkSi	outcome	AASDH	Inverse variance weighted	4.74933656793492	9	0.855588930496566
AASDHPPT	FfwkSi	outcome	AASDHPPT	MR Egger	3.07170080661236	2	0.215272544822803
AASDHPPT	FfwkSi	outcome	AASDHPPT	Inverse variance weighted	4.8148106021855	3	0.185870837891245
AASS	FfwkSi	outcome	AASS	MR Egger	7.98450439403076	3	0.0463330410385676
AASS	FfwkSi	outcome	AASS	Inverse variance weighted	8.01047740760321	4	0.0911951467202637
AATF	FfwkSi	outcome	AATF	Inverse variance weighted	0.0699229416896681	1	0.791449009892909
AATK	FfwkSi	outcome	AATK	MR Egger	19.8778343526108	7	0.00583969141372532
AATK	FfwkSi	outcome	AATK	Inverse variance weighted	20.0242772291223	8	0.010244591152769
ABAT	FfwkSi	outcome	ABAT	MR Egger	16.4509876845959	14	0.286615452605748
ABAT	FfwkSi	outcome	ABAT	Inverse variance weighted	16.573348591955	15	0.345002361276211
ABCA1	FfwkSi	outcome	ABCA1	MR Egger	5.88969694947362	6	0.43565918108499
ABCA1	FfwkSi	outcome	ABCA1	Inverse variance weighted	6.34667071500969	7	0.499902882562694
ABCA10	FfwkSi	outcome	ABCA10	Inverse variance weighted	1.25640208569508	1	0.262333227009081
ABCA13	FfwkSi	outcome	ABCA13	Inverse variance weighted	4.44638988112614	1	0.0349751096769863
ABCA2	FfwkSi	outcome	ABCA2	MR Egger	3.88002348247375	4	0.422486339067255
ABCA2	FfwkSi	outcome	ABCA2	Inverse variance weighted	3.88237181474802	5	0.566472938909015
ABCA3	FfwkSi	outcome	ABCA3	Inverse variance weighted	1.76970014743096	1	0.183419192506318
ABCA7	FfwkSi	outcome	ABCA7	MR Egger	4.31523356112524	5	0.504978245104239
ABCA7	FfwkSi	outcome	ABCA7	Inverse variance weighted	7.3641343902419	6	0.288480440154548
ABCB4	FfwkSi	outcome	ABCB4	MR Egger	2.86882928284311	2	0.238254787688113
ABCB4	FfwkSi	outcome	ABCB4	Inverse variance weighted	2.86913831702595	3	0.412244613795034
ABCB9	FfwkSi	outcome	ABCB9	MR Egger	0.517847183846308	1	0.471761459552446
ABCB9	FfwkSi	outcome	ABCB9	Inverse variance weighted	0.672325310284047	2	0.714506878146058
ABCC1	FfwkSi	outcome	ABCC1	MR Egger	12.6334215184044	4	0.0132130555409282
ABCC1	FfwkSi	outcome	ABCC1	Inverse variance weighted	15.3057858487077	5	0.00913263095703028
ABCC10	FfwkSi	outcome	ABCC10	Inverse variance weighted	4.9746984732975	1	0.0257206867547291
ABCC13	FfwkSi	outcome	ABCC13	MR Egger	1.8382334417825	3	0.606650462327401
ABCC13	FfwkSi	outcome	ABCC13	Inverse variance weighted	1.83891469057977	4	0.765355511752596
ABCC2	FfwkSi	outcome	ABCC2	MR Egger	0.1292875706893	1	0.719171856496006
ABCC2	FfwkSi	outcome	ABCC2	Inverse variance weighted	1.02317513146392	2	0.599543008942861
ABCC3	FfwkSi	outcome	ABCC3	MR Egger	15.1516915490871	13	0.297978979706007
ABCC3	FfwkSi	outcome	ABCC3	Inverse variance weighted	15.2042786808368	14	0.364334580320302
ABCC4	FfwkSi	outcome	ABCC4	MR Egger	12.0956238879502	15	0.671777095209109
ABCC4	FfwkSi	outcome	ABCC4	Inverse variance weighted	12.1403264037759	16	0.734264746936874
ABCC5	FfwkSi	outcome	ABCC5	MR Egger	21.4218764900723	22	0.494812729008797
ABCC5	FfwkSi	outcome	ABCC5	Inverse variance weighted	24.336689429696	23	0.385365353403912
ABCC6	FfwkSi	outcome	ABCC6	MR Egger	0.704588743065932	1	0.401246092463277
ABCC6	FfwkSi	outcome	ABCC6	Inverse variance weighted	1.74554494188523	2	0.417791626919449
ABCD2	FfwkSi	outcome	ABCD2	Inverse variance weighted	0.28952200830572	1	0.590527001489192
ABCD3	FfwkSi	outcome	ABCD3	MR Egger	6.90744781421926	7	0.438579644134312
ABCD3	FfwkSi	outcome	ABCD3	Inverse variance weighted	7.62370395737253	8	0.471063103013411
ABCF1	FfwkSi	outcome	ABCF1	MR Egger	2.43789849044191	1	0.11843479860115
ABCF1	FfwkSi	outcome	ABCF1	Inverse variance weighted	2.99213783982831	2	0.224009028997665
ABCF2	FfwkSi	outcome	ABCF2	MR Egger	0.207946273884164	1	0.648381877550319
ABCF2	FfwkSi	outcome	ABCF2	Inverse variance weighted	2.36467683599453	2	0.306561031944737
ABCF3	FfwkSi	outcome	ABCF3	MR Egger	2.4404328475415	2	0.29516627901173
ABCF3	FfwkSi	outcome	ABCF3	Inverse variance weighted	2.75044276478185	3	0.431723024145167
ABCG1	FfwkSi	outcome	ABCG1	MR Egger	1.62289692835579	2	0.444214171691428
ABCG1	FfwkSi	outcome	ABCG1	Inverse variance weighted	1.73981657058021	3	0.628118241252109
ABCG2	FfwkSi	outcome	ABCG2	MR Egger	2.61031255256388	3	0.455684490900879
ABCG2	FfwkSi	outcome	ABCG2	Inverse variance weighted	2.78604900135197	4	0.594243296551297
ABHD10	FfwkSi	outcome	ABHD10	Inverse variance weighted	0.0313972848582254	1	0.8593569587357
ABHD11	FfwkSi	outcome	ABHD11	MR Egger	8.58015830293269	9	0.476895440509374
ABHD11	FfwkSi	outcome	ABHD11	Inverse variance weighted	10.0984996552271	10	0.431894520463394
ABHD12	FfwkSi	outcome	ABHD12	MR Egger	0.495602051768608	2	0.780515230156195
ABHD12	FfwkSi	outcome	ABHD12	Inverse variance weighted	0.536406141273393	3	0.910823356548779
ABHD12B	FfwkSi	outcome	ABHD12B	MR Egger	0.261450670978327	3	0.967107650743831
ABHD12B	FfwkSi	outcome	ABHD12B	Inverse variance weighted	0.262340869723199	4	0.992113706153743
ABHD13	FfwkSi	outcome	ABHD13	Inverse variance weighted	0.511341187650787	1	0.474558841905199
ABHD14B	FfwkSi	outcome	ABHD14B	MR Egger	2.22959078666133	3	0.526143451060643
ABHD14B	FfwkSi	outcome	ABHD14B	Inverse variance weighted	2.24646125374257	4	0.690532791668849
ABHD15	FfwkSi	outcome	ABHD15	MR Egger	5.18492234511897	5	0.393731590203994
ABHD15	FfwkSi	outcome	ABHD15	Inverse variance weighted	5.43475637978625	6	0.489377092481979
ABHD16B	FfwkSi	outcome	ABHD16B	Inverse variance weighted	0.0529723286332657	1	0.817969632174487
ABHD2	FfwkSi	outcome	ABHD2	MR Egger	2.62575124279129	4	0.622268247391972
ABHD2	FfwkSi	outcome	ABHD2	Inverse variance weighted	4.64144401346301	5	0.461184557342982
ABHD3	FfwkSi	outcome	ABHD3	MR Egger	2.18013406866667	1	0.139802282936068
ABHD3	FfwkSi	outcome	ABHD3	Inverse variance weighted	3.18114953620439	2	0.203808435475181
ABHD4	FfwkSi	outcome	ABHD4	MR Egger	2.95403749943363	1	0.0856632984017437
ABHD4	FfwkSi	outcome	ABHD4	Inverse variance weighted	3.01857661097161	2	0.221067254338553
ABHD5	FfwkSi	outcome	ABHD5	MR Egger	4.68067620347373	2	0.0962950751938188
ABHD5	FfwkSi	outcome	ABHD5	Inverse variance weighted	11.4549607547591	3	0.00950373965824472
ABHD6	FfwkSi	outcome	ABHD6	MR Egger	0.00293662980990474	1	0.956783245976452
ABHD6	FfwkSi	outcome	ABHD6	Inverse variance weighted	3.20192744887273	2	0.201702039113724
ABHD8	FfwkSi	outcome	ABHD8	Inverse variance weighted	0.105855971203201	1	0.744912298428379
ABI1	FfwkSi	outcome	ABI1	MR Egger	1.87828248164194	1	0.170529483357295
ABI1	FfwkSi	outcome	ABI1	Inverse variance weighted	2.03728733900993	2	0.361084357917867
ABL2	FfwkSi	outcome	ABL2	MR Egger	3.33148505004464	1	0.0679654814778287
ABL2	FfwkSi	outcome	ABL2	Inverse variance weighted	5.33213028372347	2	0.0695252598154365
ABLIM1	FfwkSi	outcome	ABLIM1	Inverse variance weighted	1.28766400509105	1	0.256478891440877
ABO	FfwkSi	outcome	ABO	MR Egger	4.27580160013073	5	0.510428276439712
ABO	FfwkSi	outcome	ABO	Inverse variance weighted	4.35423135609838	6	0.628856200012533
ABP1	FfwkSi	outcome	ABP1	MR Egger	11.1825217945038	14	0.671641609084775
ABP1	FfwkSi	outcome	ABP1	Inverse variance weighted	17.5717080348465	15	0.285850746608778
ABR	FfwkSi	outcome	ABR	MR Egger	2.08663140401148	3	0.55462205245673
ABR	FfwkSi	outcome	ABR	Inverse variance weighted	2.18776920220593	4	0.70126909015096
ABRACL	FfwkSi	outcome	ABRACL	MR Egger	12.1261202077835	11	0.354238255882202
ABRACL	FfwkSi	outcome	ABRACL	Inverse variance weighted	12.7893001550543	12	0.384539519319812
ABT1	FfwkSi	outcome	ABT1	MR Egger	7.45817723547114	4	0.113567703301838
ABT1	FfwkSi	outcome	ABT1	Inverse variance weighted	11.0314542459819	5	0.0507598927508853
ABTB1	FfwkSi	outcome	ABTB1	MR Egger	33.5807046682118	6	8.10497658997652e-06
ABTB1	FfwkSi	outcome	ABTB1	Inverse variance weighted	33.6186629436398	7	2.02978072009775e-05
ABTB2	FfwkSi	outcome	ABTB2	MR Egger	0.153587351104201	1	0.695130461610679
ABTB2	FfwkSi	outcome	ABTB2	Inverse variance weighted	1.6311446520248	2	0.442386065841181
AC000078.5	FfwkSi	outcome	AC000078.5	MR Egger	0.0732308732997827	1	0.78668943877739
AC000078.5	FfwkSi	outcome	AC000078.5	Inverse variance weighted	2.60549105095118	2	0.271784576274026
AC002310.12	FfwkSi	outcome	AC002310.12	MR Egger	5.94178971254626	2	0.0512574217777287
AC002310.12	FfwkSi	outcome	AC002310.12	Inverse variance weighted	6.13806936641611	3	0.105082700052644
AC002456.2	FfwkSi	outcome	AC002456.2	Inverse variance weighted	0.331589640467143	1	0.564724546046395
AC002467.7	FfwkSi	outcome	AC002467.7	MR Egger	9.00425062098642	12	0.702567331942547
AC002467.7	FfwkSi	outcome	AC002467.7	Inverse variance weighted	13.8984635838627	13	0.381033392769051
AC002480.3	FfwkSi	outcome	AC002480.3	Inverse variance weighted	0.21291941848704	1	0.644488753589862
AC002511.2	FfwkSi	outcome	AC002511.2	Inverse variance weighted	1.1559847552275	1	0.282299826042909
AC003075.4	FfwkSi	outcome	AC003075.4	MR Egger	0.0205253049254787	2	0.989789828869055
AC003075.4	FfwkSi	outcome	AC003075.4	Inverse variance weighted	0.0567092166075815	3	0.996468796794468
AC004017.1	FfwkSi	outcome	AC004017.1	Inverse variance weighted	0.103206718025944	1	0.748014863688942
AC004166.6	FfwkSi	outcome	AC004166.6	Inverse variance weighted	4.07570795433374	1	0.0435040321131264
AC004166.7	FfwkSi	outcome	AC004166.7	MR Egger	1.94989376940366	2	0.377212388779566
AC004166.7	FfwkSi	outcome	AC004166.7	Inverse variance weighted	4.0213513586692	3	0.259167779845446
AC004231.2	FfwkSi	outcome	AC004231.2	MR Egger	1.72463980148377	2	0.422181526125335
AC004231.2	FfwkSi	outcome	AC004231.2	Inverse variance weighted	1.7321243741974	3	0.629815586809754
AC004381.6	FfwkSi	outcome	AC004381.6	Inverse variance weighted	0.731450280580409	1	0.392413499681085
AC004696.2	FfwkSi	outcome	AC004696.2	MR Egger	1.57166333349766	1	0.209965621718827
AC004696.2	FfwkSi	outcome	AC004696.2	Inverse variance weighted	4.19311572786257	2	0.122878666224894
AC004791.2	FfwkSi	outcome	AC004791.2	MR Egger	20.2167870277788	14	0.123453442577729
AC004791.2	FfwkSi	outcome	AC004791.2	Inverse variance weighted	21.5399603973612	15	0.120446215663519
AC004824.2	FfwkSi	outcome	AC004824.2	MR Egger	2.83814610761268	6	0.828869843083019
AC004824.2	FfwkSi	outcome	AC004824.2	Inverse variance weighted	2.86528761577824	7	0.897178226589357
AC004840.9	FfwkSi	outcome	AC004840.9	MR Egger	10.4124369394592	4	0.0340247628162036
AC004840.9	FfwkSi	outcome	AC004840.9	Inverse variance weighted	16.4289106128321	5	0.00572045636013046
AC004893.10	FfwkSi	outcome	AC004893.10	Inverse variance weighted	1.66589663798216	1	0.196809048603357
AC004893.11	FfwkSi	outcome	AC004893.11	Inverse variance weighted	2.15526769714554	1	0.142081678531813
AC004951.5	FfwkSi	outcome	AC004951.5	Inverse variance weighted	0.475372966612498	1	0.490525681882541
AC004985.12	FfwkSi	outcome	AC004985.12	Inverse variance weighted	3.43824609649378	1	0.0637032847959317
AC005077.14	FfwkSi	outcome	AC005077.14	MR Egger	16.095540923732	6	0.0132502447537117
AC005077.14	FfwkSi	outcome	AC005077.14	Inverse variance weighted	16.441058862712	7	0.0213785074101073
AC005082.12	FfwkSi	outcome	AC005082.12	MR Egger	0.570102247633434	4	0.966327359033682
AC005082.12	FfwkSi	outcome	AC005082.12	Inverse variance weighted	1.58406645223583	5	0.903169436534094
AC005154.6	FfwkSi	outcome	AC005154.6	MR Egger	12.7102712944954	6	0.0478746548986288
AC005154.6	FfwkSi	outcome	AC005154.6	Inverse variance weighted	12.9752787120944	7	0.0727130162836149
AC005154.7	FfwkSi	outcome	AC005154.7	MR Egger	2.14329423962685	1	0.143194112618702
AC005154.7	FfwkSi	outcome	AC005154.7	Inverse variance weighted	2.14468480454785	2	0.342205993771081
AC005154.8	FfwkSi	outcome	AC005154.8	MR Egger	0.399944920889492	3	0.940253872660762
AC005154.8	FfwkSi	outcome	AC005154.8	Inverse variance weighted	3.6690511445413	4	0.452643248016965
AC005224.2	FfwkSi	outcome	AC005224.2	Inverse variance weighted	1.87033550690315	1	0.171436658436833
AC005264.2	FfwkSi	outcome	AC005264.2	MR Egger	3.73412357076709	1	0.0533116280441671
AC005264.2	FfwkSi	outcome	AC005264.2	Inverse variance weighted	3.87611318195903	2	0.143983496879176
AC005306.3	FfwkSi	outcome	AC005306.3	MR Egger	0.0383533099144546	1	0.844735392145105
AC005306.3	FfwkSi	outcome	AC005306.3	Inverse variance weighted	0.302524677182923	2	0.8596221570105
AC005488.1	FfwkSi	outcome	AC005488.1	MR Egger	16.4576532876428	8	0.0362789168627742
AC005488.1	FfwkSi	outcome	AC005488.1	Inverse variance weighted	17.7825508865172	9	0.0377818048264116
AC005532.5	FfwkSi	outcome	AC005532.5	MR Egger	0.00194943869842531	1	0.964782885750782
AC005532.5	FfwkSi	outcome	AC005532.5	Inverse variance weighted	0.26972859763225	2	0.873834484016642
AC005534.9	FfwkSi	outcome	AC005534.9	Inverse variance weighted	0.546184478295605	1	0.459880918853528
AC005562.1	FfwkSi	outcome	AC005562.1	MR Egger	2.01119571885706	1	0.156142211643107
AC005562.1	FfwkSi	outcome	AC005562.1	Inverse variance weighted	2.58644408071368	2	0.274385276852072
AC005682.5	FfwkSi	outcome	AC005682.5	MR Egger	1.77250427005327	2	0.412197722807037
AC005682.5	FfwkSi	outcome	AC005682.5	Inverse variance weighted	2.17659923534166	3	0.536572287663546
AC005682.6	FfwkSi	outcome	AC005682.6	MR Egger	3.94393876762742	3	0.267581709381424
AC005682.6	FfwkSi	outcome	AC005682.6	Inverse variance weighted	4.73852362151984	4	0.315193627778275
AC005795.2	FfwkSi	outcome	AC005795.2	Inverse variance weighted	1.20891833472076	1	0.271546448778491
AC006026.13	FfwkSi	outcome	AC006026.13	MR Egger	12.3270598798225	4	0.0150778715229107
AC006026.13	FfwkSi	outcome	AC006026.13	Inverse variance weighted	12.4351153467644	5	0.0292883997367504
AC006042.6	FfwkSi	outcome	AC006042.6	MR Egger	0.100158028343097	1	0.751640076229331
AC006042.6	FfwkSi	outcome	AC006042.6	Inverse variance weighted	0.193624716249513	2	0.907726317622436
AC006129.4	FfwkSi	outcome	AC006129.4	Inverse variance weighted	1.74355579787836	1	0.186688913620366
AC006369.2	FfwkSi	outcome	AC006369.2	MR Egger	2.47582774690127	4	0.648969377179677
AC006369.2	FfwkSi	outcome	AC006369.2	Inverse variance weighted	2.60304071209471	5	0.760903214677663
AC006465.3	FfwkSi	outcome	AC006465.3	MR Egger	1.61271440692132	2	0.446481548860245
AC006465.3	FfwkSi	outcome	AC006465.3	Inverse variance weighted	2.68265408759621	3	0.44318310339371
AC006538.1	FfwkSi	outcome	AC006538.1	Inverse variance weighted	2.98667001078099	1	0.0839526448924085
AC006547.13	FfwkSi	outcome	AC006547.13	Inverse variance weighted	0.778188771494808	1	0.377695650834406
AC006547.14	FfwkSi	outcome	AC006547.14	MR Egger	0.824992460176952	1	0.363724519678684
AC006547.14	FfwkSi	outcome	AC006547.14	Inverse variance weighted	1.12855516813209	2	0.568770887528757
AC006946.15	FfwkSi	outcome	AC006946.15	MR Egger	3.91799637452671	3	0.270456275936854
AC006946.15	FfwkSi	outcome	AC006946.15	Inverse variance weighted	4.51983655316805	4	0.340201853744045
AC006978.6	FfwkSi	outcome	AC006978.6	Inverse variance weighted	0.253788252590014	1	0.614420193698803
AC007228.11	FfwkSi	outcome	AC007228.11	Inverse variance weighted	0.367500188638814	1	0.544370042554126
AC007278.2	FfwkSi	outcome	AC007278.2	MR Egger	7.68741832295666	2	0.0214140257774977
AC007278.2	FfwkSi	outcome	AC007278.2	Inverse variance weighted	12.0365277985311	3	0.00725907342226047
AC007278.3	FfwkSi	outcome	AC007278.3	MR Egger	13.4993024646712	11	0.261946554960868
AC007278.3	FfwkSi	outcome	AC007278.3	Inverse variance weighted	15.4992763834372	12	0.215260815143782
AC007283.5	FfwkSi	outcome	AC007283.5	MR Egger	1.19157377715471	1	0.275012336516605
AC007283.5	FfwkSi	outcome	AC007283.5	Inverse variance weighted	4.73105686896597	2	0.0938996674335443
AC007292.6	FfwkSi	outcome	AC007292.6	Inverse variance weighted	3.7175265157328	1	0.0538440787745882
AC007390.5	FfwkSi	outcome	AC007390.5	MR Egger	5.5989770338799	1	0.0179709677235057
AC007390.5	FfwkSi	outcome	AC007390.5	Inverse variance weighted	6.78278725197264	2	0.0336617323306643
AC007395.4	FfwkSi	outcome	AC007395.4	MR Egger	6.62093464319338	2	0.0364991129438698
AC007395.4	FfwkSi	outcome	AC007395.4	Inverse variance weighted	7.94553766713503	3	0.0471507902839714
AC007879.5	FfwkSi	outcome	AC007879.5	Inverse variance weighted	8.09487098393708	1	0.00443906982063676
AC007879.7	FfwkSi	outcome	AC007879.7	Inverse variance weighted	1.03318861815701	1	0.309410927834034
AC007880.1	FfwkSi	outcome	AC007880.1	MR Egger	2.11401249682087	2	0.347494567076953
AC007880.1	FfwkSi	outcome	AC007880.1	Inverse variance weighted	2.14190394625697	3	0.543481935423022
AC007952.5	FfwkSi	outcome	AC007952.5	Inverse variance weighted	0.0612250685065926	1	0.804570043091255
AC008074.3	FfwkSi	outcome	AC008074.3	Inverse variance weighted	0.657019612472602	1	0.417614108130142
AC008074.5	FfwkSi	outcome	AC008074.5	Inverse variance weighted	0.00593513764674956	1	0.938591847780304
AC008268.2	FfwkSi	outcome	AC008268.2	MR Egger	6.4668070570712	5	0.263407418123626
AC008268.2	FfwkSi	outcome	AC008268.2	Inverse variance weighted	19.8122576994934	6	0.00299068144226871
AC008280.5	FfwkSi	outcome	AC008280.5	Inverse variance weighted	2.33416635538861	1	0.126562729350092
AC008592.3	FfwkSi	outcome	AC008592.3	MR Egger	2.56470265316624	2	0.277384311952999
AC008592.3	FfwkSi	outcome	AC008592.3	Inverse variance weighted	9.0773725331545	3	0.0282796691877976
AC008746.12	FfwkSi	outcome	AC008746.12	MR Egger	2.60711444536056	1	0.106385181005344
AC008746.12	FfwkSi	outcome	AC008746.12	Inverse variance weighted	5.89966565025345	2	0.0523484565635627
AC008753.4	FfwkSi	outcome	AC008753.4	Inverse variance weighted	0.216029672094899	1	0.64208190516488
AC008984.2	FfwkSi	outcome	AC008984.2	Inverse variance weighted	2.84205952100781	1	0.0918264487665873
AC008984.7	FfwkSi	outcome	AC008984.7	MR Egger	0.408875180308981	1	0.522540972166667
AC008984.7	FfwkSi	outcome	AC008984.7	Inverse variance weighted	1.47566251165629	2	0.478149776397241
AC009005.2	FfwkSi	outcome	AC009005.2	MR Egger	1.01101880865024	1	0.314658887671568
AC009005.2	FfwkSi	outcome	AC009005.2	Inverse variance weighted	1.8223483939445	2	0.40205185868777
AC009299.3	FfwkSi	outcome	AC009299.3	MR Egger	12.3743419728787	5	0.0300032900479004
AC009299.3	FfwkSi	outcome	AC009299.3	Inverse variance weighted	12.5199993406338	6	0.0513242247197747
AC009404.2	FfwkSi	outcome	AC009404.2	MR Egger	1.14098349078536	1	0.285444606867211
AC009404.2	FfwkSi	outcome	AC009404.2	Inverse variance weighted	3.56895442359418	2	0.167884806258254
AC009495.2	FfwkSi	outcome	AC009495.2	MR Egger	0.0494695681233545	2	0.975568614066242
AC009495.2	FfwkSi	outcome	AC009495.2	Inverse variance weighted	8.46037236668728	3	0.0373963492958943
AC009506.1	FfwkSi	outcome	AC009506.1	MR Egger	15.3597570225467	7	0.0316546232074115
AC009506.1	FfwkSi	outcome	AC009506.1	Inverse variance weighted	19.4160766214049	8	0.012786055446118
AC009961.3	FfwkSi	outcome	AC009961.3	MR Egger	0.277180262032083	1	0.598555356888309
AC009961.3	FfwkSi	outcome	AC009961.3	Inverse variance weighted	5.87660621347685	2	0.0529555123923094
AC010492.2	FfwkSi	outcome	AC010492.2	Inverse variance weighted	1.17269679647914	1	0.278847813586537
AC010536.1	FfwkSi	outcome	AC010536.1	MR Egger	0.546896863578371	1	0.459588413380331
AC010536.1	FfwkSi	outcome	AC010536.1	Inverse variance weighted	0.546898078443638	2	0.760751103836299
AC010878.3	FfwkSi	outcome	AC010878.3	MR Egger	0.00671825875351847	1	0.934674557716234
AC010878.3	FfwkSi	outcome	AC010878.3	Inverse variance weighted	0.387623260111283	2	0.823813071276116
AC010883.5	FfwkSi	outcome	AC010883.5	Inverse variance weighted	0.309973156850358	1	0.577696657835059
AC010982.1	FfwkSi	outcome	AC010982.1	MR Egger	27.1941811802578	13	0.0117008691201832
AC010982.1	FfwkSi	outcome	AC010982.1	Inverse variance weighted	27.8461343121087	14	0.0149118183066493
AC011515.2	FfwkSi	outcome	AC011515.2	Inverse variance weighted	0.0579380881894319	1	0.809785065740445
AC011816.1	FfwkSi	outcome	AC011816.1	MR Egger	18.6473255874941	5	0.00223553793207775
AC011816.1	FfwkSi	outcome	AC011816.1	Inverse variance weighted	19.2377956077514	6	0.00378032493696989
AC011893.3	FfwkSi	outcome	AC011893.3	MR Egger	1.18481009820626	3	0.756649735479817
AC011893.3	FfwkSi	outcome	AC011893.3	Inverse variance weighted	3.21604415974305	4	0.522343443537415
AC011899.9	FfwkSi	outcome	AC011899.9	MR Egger	2.03473771792492	2	0.361544965595456
AC011899.9	FfwkSi	outcome	AC011899.9	Inverse variance weighted	2.18967001791044	3	0.533985920624306
AC012065.7	FfwkSi	outcome	AC012065.7	MR Egger	0.740748970724726	2	0.690475709169249
AC012065.7	FfwkSi	outcome	AC012065.7	Inverse variance weighted	1.6710508146086	3	0.643388923250678
AC012146.7	FfwkSi	outcome	AC012146.7	MR Egger	9.42499630760287	8	0.307721021474245
AC012146.7	FfwkSi	outcome	AC012146.7	Inverse variance weighted	10.593592908539	9	0.304597257737191
AC012309.5	FfwkSi	outcome	AC012309.5	MR Egger	1.92075029665635	3	0.589017073456547
AC012309.5	FfwkSi	outcome	AC012309.5	Inverse variance weighted	1.99567627077512	4	0.73655418726823
AC012442.5	FfwkSi	outcome	AC012442.5	Inverse variance weighted	0.0248282425682292	1	0.874795800605959
AC012454.4	FfwkSi	outcome	AC012454.4	MR Egger	7.79695816995592	7	0.350838121785893
AC012454.4	FfwkSi	outcome	AC012454.4	Inverse variance weighted	9.40479224289011	8	0.309306628412209
AC013264.2	FfwkSi	outcome	AC013264.2	MR Egger	13.7856710205423	10	0.182994198845557
AC013264.2	FfwkSi	outcome	AC013264.2	Inverse variance weighted	14.5075433772683	11	0.206169491106077
AC013437.6	FfwkSi	outcome	AC013437.6	MR Egger	5.6948825929474	2	0.057992516856575
AC013437.6	FfwkSi	outcome	AC013437.6	Inverse variance weighted	5.76709087930473	3	0.123508262493347
AC016683.6	FfwkSi	outcome	AC016683.6	MR Egger	18.3058766817947	16	0.306292204464297
AC016683.6	FfwkSi	outcome	AC016683.6	Inverse variance weighted	19.3264644860352	17	0.310118382945841
AC016722.2	FfwkSi	outcome	AC016722.2	Inverse variance weighted	6.19822106365444	1	0.0127878778196073
AC016735.1	FfwkSi	outcome	AC016735.1	MR Egger	1.4547572755319	3	0.692750987360572
AC016735.1	FfwkSi	outcome	AC016735.1	Inverse variance weighted	7.95810432112471	4	0.0931249986438555
AC016735.2	FfwkSi	outcome	AC016735.2	MR Egger	7.14300414923686	3	0.0674767586814162
AC016735.2	FfwkSi	outcome	AC016735.2	Inverse variance weighted	7.66820772163037	4	0.104516733283262
AC016747.3	FfwkSi	outcome	AC016747.3	MR Egger	4.30833172523677	2	0.115999910129892
AC016747.3	FfwkSi	outcome	AC016747.3	Inverse variance weighted	5.16488893776433	3	0.160113752483062
AC016753.7	FfwkSi	outcome	AC016753.7	MR Egger	0.292215754107197	1	0.588804109333307
AC016753.7	FfwkSi	outcome	AC016753.7	Inverse variance weighted	0.730213266569893	2	0.694122630355293
AC016757.3	FfwkSi	outcome	AC016757.3	MR Egger	2.07631818699973	5	0.838487393214729
AC016757.3	FfwkSi	outcome	AC016757.3	Inverse variance weighted	2.60675863938183	6	0.856333560990256
AC016773.1	FfwkSi	outcome	AC016773.1	MR Egger	4.56081684334574	8	0.803318184301349
AC016773.1	FfwkSi	outcome	AC016773.1	Inverse variance weighted	6.88556910678864	9	0.649032053628082
AC017074.2	FfwkSi	outcome	AC017074.2	Inverse variance weighted	0.858827966605	1	0.354066884731234
AC017099.3	FfwkSi	outcome	AC017099.3	MR Egger	9.92184798631644	8	0.270554089029854
AC017099.3	FfwkSi	outcome	AC017099.3	Inverse variance weighted	10.2728253982073	9	0.328853402465561
AC018633.4	FfwkSi	outcome	AC018633.4	MR Egger	2.78705479347015	4	0.594069346999432
AC018633.4	FfwkSi	outcome	AC018633.4	Inverse variance weighted	3.93088197468038	5	0.559409640456278
AC018755.15	FfwkSi	outcome	AC018755.15	Inverse variance weighted	0.260192334521996	1	0.609988049213357
AC018755.16	FfwkSi	outcome	AC018755.16	MR Egger	3.74596730261331	6	0.71100831625647
AC018755.16	FfwkSi	outcome	AC018755.16	Inverse variance weighted	5.79908806461877	7	0.563395080324899
AC018766.4	FfwkSi	outcome	AC018766.4	Inverse variance weighted	1.59618547155789	1	0.206444623797189
AC018766.5	FfwkSi	outcome	AC018766.5	MR Egger	7.33795053526096	1	0.00675137691437094
AC018766.5	FfwkSi	outcome	AC018766.5	Inverse variance weighted	7.49659672356103	2	0.0235577986191855
AC018804.6	FfwkSi	outcome	AC018804.6	MR Egger	1.77733648470159	3	0.61987914525902
AC018804.6	FfwkSi	outcome	AC018804.6	Inverse variance weighted	2.26360918935199	4	0.687402178005936
AC018816.3	FfwkSi	outcome	AC018816.3	Inverse variance weighted	0.190520627629584	1	0.662483656506859
AC018890.6	FfwkSi	outcome	AC018890.6	Inverse variance weighted	5.44497147819744	1	0.0196247354006352
AC019097.7	FfwkSi	outcome	AC019097.7	Inverse variance weighted	0.460240362400628	1	0.49751166092376
AC020956.3	FfwkSi	outcome	AC020956.3	MR Egger	6.96529799611932	2	0.0307259102560607
AC020956.3	FfwkSi	outcome	AC020956.3	Inverse variance weighted	7.02624349263759	3	0.0710659905037287
AC021860.1	FfwkSi	outcome	AC021860.1	MR Egger	22.8975927895524	6	0.000831512968805057
AC021860.1	FfwkSi	outcome	AC021860.1	Inverse variance weighted	23.2077775820228	7	0.0015682123117695
AC022182.1	FfwkSi	outcome	AC022182.1	Inverse variance weighted	0.0455809940876252	1	0.830939283028728
AC022182.3	FfwkSi	outcome	AC022182.3	MR Egger	6.08761827787283	3	0.107424352980304
AC022182.3	FfwkSi	outcome	AC022182.3	Inverse variance weighted	10.3888300608811	4	0.0343632724637275
AC022431.2	FfwkSi	outcome	AC022431.2	MR Egger	8.51884934254902	6	0.202499993857351
AC022431.2	FfwkSi	outcome	AC022431.2	Inverse variance weighted	9.15154758146006	7	0.241957960762392
AC022431.3	FfwkSi	outcome	AC022431.3	MR Egger	3.32747237350546	1	0.0681315048067552
AC022431.3	FfwkSi	outcome	AC022431.3	Inverse variance weighted	3.32796042731411	2	0.189383690440408
AC022498.1	FfwkSi	outcome	AC022498.1	MR Egger	0.0315417858681791	1	0.859037067344688
AC022498.1	FfwkSi	outcome	AC022498.1	Inverse variance weighted	1.96886647280894	2	0.373650938685221
AC024560.3	FfwkSi	outcome	AC024560.3	MR Egger	0.0934136632594494	1	0.759881435050755
AC024560.3	FfwkSi	outcome	AC024560.3	Inverse variance weighted	0.567007641423035	2	0.753140244602961
AC024704.2	FfwkSi	outcome	AC024704.2	Inverse variance weighted	0.759025266571572	1	0.383633735200319
AC024937.6	FfwkSi	outcome	AC024937.6	Inverse variance weighted	2.40923675431302	1	0.1206211635044
AC025171.1	FfwkSi	outcome	AC025171.1	Inverse variance weighted	0.839683866816423	1	0.359487200713702
AC025335.1	FfwkSi	outcome	AC025335.1	MR Egger	0.116010487169501	2	0.943644999341297
AC025335.1	FfwkSi	outcome	AC025335.1	Inverse variance weighted	1.91838209814975	3	0.58951837749586
AC025627.9	FfwkSi	outcome	AC025627.9	MR Egger	6.91901866185299	4	0.140230106688367
AC025627.9	FfwkSi	outcome	AC025627.9	Inverse variance weighted	8.3668385879248	5	0.137143746340647
AC026740.1	FfwkSi	outcome	AC026740.1	Inverse variance weighted	0.82496961739643	1	0.363731161614782
AC027763.2	FfwkSi	outcome	AC027763.2	Inverse variance weighted	0.329275303601481	1	0.56608612746668
AC034193.5	FfwkSi	outcome	AC034193.5	MR Egger	2.6133335929898	1	0.105968791779833
AC034193.5	FfwkSi	outcome	AC034193.5	Inverse variance weighted	9.48375671749858	2	0.00872224727928989
AC034220.3	FfwkSi	outcome	AC034220.3	MR Egger	0.202219711884436	2	0.903833735925115
AC034220.3	FfwkSi	outcome	AC034220.3	Inverse variance weighted	5.25243318204958	3	0.154218880008178
AC046143.7	FfwkSi	outcome	AC046143.7	MR Egger	0.795947216028583	1	0.372307854368284
AC046143.7	FfwkSi	outcome	AC046143.7	Inverse variance weighted	0.823886232963787	2	0.662361952458645
AC051649.16	FfwkSi	outcome	AC051649.16	MR Egger	10.5856321772778	2	0.00502758218862579
AC051649.16	FfwkSi	outcome	AC051649.16	Inverse variance weighted	11.8496618275108	3	0.00791630593604303
AC058791.2	FfwkSi	outcome	AC058791.2	MR Egger	1.09602410840713	1	0.295140304980675
AC058791.2	FfwkSi	outcome	AC058791.2	Inverse variance weighted	1.09642736621906	2	0.577981346622733
AC062017.1	FfwkSi	outcome	AC062017.1	MR Egger	1.08017458296226	3	0.781862044649318
AC062017.1	FfwkSi	outcome	AC062017.1	Inverse variance weighted	7.33163505685949	4	0.119366765551634
AC068039.4	FfwkSi	outcome	AC068039.4	MR Egger	9.24808845502343	5	0.0995685940519542
AC068039.4	FfwkSi	outcome	AC068039.4	Inverse variance weighted	10.7383422047624	6	0.0968078139793038
AC068282.3	FfwkSi	outcome	AC068282.3	MR Egger	17.2039730181034	11	0.101985224475614
AC068282.3	FfwkSi	outcome	AC068282.3	Inverse variance weighted	17.9719108629298	12	0.116546069327095
AC068491.1	FfwkSi	outcome	AC068491.1	MR Egger	0.259661844369819	3	0.967427429555095
AC068491.1	FfwkSi	outcome	AC068491.1	Inverse variance weighted	0.630467919739929	4	0.959618572472029
AC068580.6	FfwkSi	outcome	AC068580.6	Inverse variance weighted	1.0453283883402	1	0.306585459640563
AC069213.1	FfwkSi	outcome	AC069213.1	MR Egger	0.0457833309561626	1	0.830570142030839
AC069213.1	FfwkSi	outcome	AC069213.1	Inverse variance weighted	0.289467205545133	2	0.865252763348248
AC069282.6	FfwkSi	outcome	AC069282.6	Inverse variance weighted	0.297674154498848	1	0.585344204257998
AC069513.3	FfwkSi	outcome	AC069513.3	MR Egger	17.0094567022692	25	0.881450462645097
AC069513.3	FfwkSi	outcome	AC069513.3	Inverse variance weighted	17.2780784799091	26	0.900441568409972
AC073043.2	FfwkSi	outcome	AC073043.2	MR Egger	27.2640910233343	9	0.00126474380902656
AC073043.2	FfwkSi	outcome	AC073043.2	Inverse variance weighted	27.3405433478644	10	0.00229991036353165
AC073115.6	FfwkSi	outcome	AC073115.6	MR Egger	1.86596764574859	1	0.171937625446943
AC073115.6	FfwkSi	outcome	AC073115.6	Inverse variance weighted	1.87445002352123	2	0.391713328426291
AC073115.7	FfwkSi	outcome	AC073115.7	MR Egger	1.8390862758959	2	0.398701150907771
AC073115.7	FfwkSi	outcome	AC073115.7	Inverse variance weighted	1.85946394935782	3	0.602081180218887
AC073135.6	FfwkSi	outcome	AC073135.6	Inverse variance weighted	1.02624851254657	1	0.311041415755278
AC073343.11	FfwkSi	outcome	AC073343.11	MR Egger	2.75835331196236	2	0.251785774052058
AC073343.11	FfwkSi	outcome	AC073343.11	Inverse variance weighted	3.07854466151598	3	0.3796729593516
AC073346.2	FfwkSi	outcome	AC073346.2	Inverse variance weighted	0.160238701138627	1	0.688936845537647
AC073635.5	FfwkSi	outcome	AC073635.5	MR Egger	0.00758718234543198	1	0.930588501313393
AC073635.5	FfwkSi	outcome	AC073635.5	Inverse variance weighted	2.32029405316275	2	0.313440093469242
AC074011.2	FfwkSi	outcome	AC074011.2	MR Egger	2.71685021581545	3	0.437371367569961
AC074011.2	FfwkSi	outcome	AC074011.2	Inverse variance weighted	3.99766187470552	4	0.40632237304067
AC074286.1	FfwkSi	outcome	AC074286.1	MR Egger	5.58729685174813	2	0.0611975314614816
AC074286.1	FfwkSi	outcome	AC074286.1	Inverse variance weighted	6.05918647012478	3	0.108765913755986
AC074289.1	FfwkSi	outcome	AC074289.1	MR Egger	11.3956472535416	11	0.410736817321116
AC074289.1	FfwkSi	outcome	AC074289.1	Inverse variance weighted	11.8774406871241	12	0.45557214155835
AC074389.9	FfwkSi	outcome	AC074389.9	Inverse variance weighted	1.75760289740223	1	0.184923789962111
AC078883.3	FfwkSi	outcome	AC078883.3	MR Egger	15.020772353792	3	0.00179898332360718
AC078883.3	FfwkSi	outcome	AC078883.3	Inverse variance weighted	15.3802355866731	4	0.00397420202638917
AC079325.5	FfwkSi	outcome	AC079325.5	MR Egger	2.33894333341152	1	0.126175115639951
AC079325.5	FfwkSi	outcome	AC079325.5	Inverse variance weighted	4.03928331487371	2	0.132703009697615
AC079325.6	FfwkSi	outcome	AC079325.6	MR Egger	9.88785913617913	8	0.272985161843758
AC079325.6	FfwkSi	outcome	AC079325.6	Inverse variance weighted	11.1639826352102	9	0.264636078405057
AC079767.4	FfwkSi	outcome	AC079767.4	MR Egger	1.05534241132466	2	0.589977306924255
AC079767.4	FfwkSi	outcome	AC079767.4	Inverse variance weighted	1.06260814244991	3	0.786107417136445
AC079922.3	FfwkSi	outcome	AC079922.3	MR Egger	7.94892397094833	12	0.789108961553028
AC079922.3	FfwkSi	outcome	AC079922.3	Inverse variance weighted	9.07325433935675	13	0.767388720147976
AC083843.1	FfwkSi	outcome	AC083843.1	Inverse variance weighted	0.988539314244053	1	0.320099641076591
AC083949.1	FfwkSi	outcome	AC083949.1	MR Egger	2.07630026308059	2	0.354109131763268
AC083949.1	FfwkSi	outcome	AC083949.1	Inverse variance weighted	2.07971235580013	3	0.556027983134377
AC084018.1	FfwkSi	outcome	AC084018.1	MR Egger	7.41880913071064	5	0.191309063404373
AC084018.1	FfwkSi	outcome	AC084018.1	Inverse variance weighted	7.90785039018439	6	0.244932480626421
AC087380.14	FfwkSi	outcome	AC087380.14	MR Egger	1.31631083846246	1	0.251255214585911
AC087380.14	FfwkSi	outcome	AC087380.14	Inverse variance weighted	1.77871769575544	2	0.410919129983163
AC090616.2	FfwkSi	outcome	AC090616.2	Inverse variance weighted	0.00508179927689446	1	0.943169548454954
AC090804.1	FfwkSi	outcome	AC090804.1	Inverse variance weighted	1.85576057525989	1	0.173114889080619
AC091729.9	FfwkSi	outcome	AC091729.9	MR Egger	14.9943249871224	10	0.132268894058719
AC091729.9	FfwkSi	outcome	AC091729.9	Inverse variance weighted	17.2234807255294	11	0.101436684141765
AC091814.2	FfwkSi	outcome	AC091814.2	MR Egger	24.1079835587903	10	0.00731887075568793
AC091814.2	FfwkSi	outcome	AC091814.2	Inverse variance weighted	24.8811468832442	11	0.00948891452061371
AC092171.4	FfwkSi	outcome	AC092171.4	Inverse variance weighted	3.82559277970628	1	0.0504754905140495
AC092295.7	FfwkSi	outcome	AC092295.7	MR Egger	2.90016254573037	2	0.234551224669077
AC092295.7	FfwkSi	outcome	AC092295.7	Inverse variance weighted	3.90159713382719	3	0.272287788212254
AC092580.4	FfwkSi	outcome	AC092580.4	MR Egger	1.69141637391019	1	0.193414365120208
AC092580.4	FfwkSi	outcome	AC092580.4	Inverse variance weighted	1.69202558168702	2	0.429122526685444
AC092620.3	FfwkSi	outcome	AC092620.3	MR Egger	0.501075148508961	1	0.47902809184482
AC092620.3	FfwkSi	outcome	AC092620.3	Inverse variance weighted	1.26911636371665	2	0.530169675160413
AC092653.5	FfwkSi	outcome	AC092653.5	MR Egger	0.000870280559193151	1	0.976465405859826
AC092653.5	FfwkSi	outcome	AC092653.5	Inverse variance weighted	0.0372229263088402	2	0.981560660646603
AC093063.2	FfwkSi	outcome	AC093063.2	MR Egger	0.279888134448431	1	0.596774546735424
AC093063.2	FfwkSi	outcome	AC093063.2	Inverse variance weighted	1.88449011720112	2	0.389751836679255
AC093159.1	FfwkSi	outcome	AC093159.1	MR Egger	12.9724605548685	1	0.000316106316206582
AC093159.1	FfwkSi	outcome	AC093159.1	Inverse variance weighted	12.9977097370211	2	0.00150516181466585
AC093162.5	FfwkSi	outcome	AC093162.5	MR Egger	0.946102006784809	1	0.330713486595198
AC093162.5	FfwkSi	outcome	AC093162.5	Inverse variance weighted	0.946739988657968	2	0.622899559231789
AC093323.3	FfwkSi	outcome	AC093323.3	MR Egger	4.6238002537586	7	0.705762905553376
AC093323.3	FfwkSi	outcome	AC093323.3	Inverse variance weighted	5.16486841161824	8	0.739818223761856
AC093415.2	FfwkSi	outcome	AC093415.2	Inverse variance weighted	2.25433674067726	1	0.133240532075327
AC093495.4	FfwkSi	outcome	AC093495.4	MR Egger	7.51088733209394	1	0.00613271518625463
AC093495.4	FfwkSi	outcome	AC093495.4	Inverse variance weighted	8.47991715950134	2	0.014408188621518
AC093609.1	FfwkSi	outcome	AC093609.1	Inverse variance weighted	0.588759490846221	1	0.442899217208557
AC093627.10	FfwkSi	outcome	AC093627.10	MR Egger	5.01652696508031	3	0.170590951153114
AC093627.10	FfwkSi	outcome	AC093627.10	Inverse variance weighted	14.0665524239839	4	0.00708564926450417
AC093627.8	FfwkSi	outcome	AC093627.8	MR Egger	2.1688902493512	3	0.538101987127231
AC093627.8	FfwkSi	outcome	AC093627.8	Inverse variance weighted	2.58957220528381	4	0.628671469397024
AC093627.9	FfwkSi	outcome	AC093627.9	Inverse variance weighted	0.00688732820666444	1	0.933859548004296
AC093642.3	FfwkSi	outcome	AC093642.3	MR Egger	1.48216771670538	1	0.223435670678289
AC093642.3	FfwkSi	outcome	AC093642.3	Inverse variance weighted	1.50223041228748	2	0.471840060287675
AC093668.3	FfwkSi	outcome	AC093668.3	MR Egger	10.1536272099624	6	0.118329753624916
AC093668.3	FfwkSi	outcome	AC093668.3	Inverse variance weighted	14.43821517539	7	0.0439141184389405
AC093673.5	FfwkSi	outcome	AC093673.5	MR Egger	2.3587240440961	3	0.501364372522749
AC093673.5	FfwkSi	outcome	AC093673.5	Inverse variance weighted	3.154786832818	4	0.532264447225389
AC093726.6	FfwkSi	outcome	AC093726.6	Inverse variance weighted	0.0710112426593293	1	0.789870062841456
AC093818.1	FfwkSi	outcome	AC093818.1	MR Egger	0.409968621163642	2	0.814660097854096
AC093818.1	FfwkSi	outcome	AC093818.1	Inverse variance weighted	0.537037046556831	3	0.910682362383725
AC093838.4	FfwkSi	outcome	AC093838.4	MR Egger	1.41715666678055	2	0.492343648675771
AC093838.4	FfwkSi	outcome	AC093838.4	Inverse variance weighted	1.84810611824431	3	0.6045228708511
AC093901.1	FfwkSi	outcome	AC093901.1	MR Egger	7.8600385582481	3	0.0489946053512529
AC093901.1	FfwkSi	outcome	AC093901.1	Inverse variance weighted	9.16730604197949	4	0.0570509930859133
AC096558.1	FfwkSi	outcome	AC096558.1	Inverse variance weighted	1.60547925289047	1	0.205128445898449
AC096579.13	FfwkSi	outcome	AC096579.13	Inverse variance weighted	0.645635425245737	1	0.421677464759477
AC097713.4	FfwkSi	outcome	AC097713.4	MR Egger	1.49603953272846	2	0.473302875640246
AC097713.4	FfwkSi	outcome	AC097713.4	Inverse variance weighted	1.49880347023801	3	0.682546516311283
AC098823.3	FfwkSi	outcome	AC098823.3	Inverse variance weighted	0.287883871858305	1	0.591579796994086
AC099552.2	FfwkSi	outcome	AC099552.2	MR Egger	0.189212639927385	1	0.663572739857707
AC099552.2	FfwkSi	outcome	AC099552.2	Inverse variance weighted	0.339500143021215	2	0.84387569882119
AC103965.1	FfwkSi	outcome	AC103965.1	MR Egger	5.56120557879811	5	0.351281134737591
AC103965.1	FfwkSi	outcome	AC103965.1	Inverse variance weighted	6.13981054256983	6	0.407712194424425
AC104135.2	FfwkSi	outcome	AC104135.2	MR Egger	6.03508628319537	6	0.419271197997103
AC104135.2	FfwkSi	outcome	AC104135.2	Inverse variance weighted	6.10143194054299	7	0.527956932263107
AC104135.3	FfwkSi	outcome	AC104135.3	MR Egger	1.09230513058258	4	0.895491153734705
AC104135.3	FfwkSi	outcome	AC104135.3	Inverse variance weighted	2.77206811201047	5	0.735075786546656
AC104634.3	FfwkSi	outcome	AC104634.3	MR Egger	9.12568657213574	1	0.00252045276999605
AC104634.3	FfwkSi	outcome	AC104634.3	Inverse variance weighted	9.26547116404363	2	0.00972811062488177
AC104650.2	FfwkSi	outcome	AC104650.2	Inverse variance weighted	4.79184198999613	1	0.0285948314396427
AC104653.1	FfwkSi	outcome	AC104653.1	Inverse variance weighted	0.33330231329264	1	0.563721006113586
AC104809.2	FfwkSi	outcome	AC104809.2	Inverse variance weighted	0.178314071574854	1	0.672826121951026
AC105020.1	FfwkSi	outcome	AC105020.1	Inverse variance weighted	0.374854757880414	1	0.540369828522825
AC105344.2	FfwkSi	outcome	AC105344.2	Inverse variance weighted	1.82105066744717	1	0.177188263819695
AC108004.3	FfwkSi	outcome	AC108004.3	Inverse variance weighted	0.0108957963200917	1	0.916865467632358
AC108448.2	FfwkSi	outcome	AC108448.2	MR Egger	2.52490774925399	1	0.112061334054304
AC108448.2	FfwkSi	outcome	AC108448.2	Inverse variance weighted	3.46078114649863	2	0.177215180942207
AC108463.2	FfwkSi	outcome	AC108463.2	MR Egger	0.0907349963486972	1	0.763244831288613
AC108463.2	FfwkSi	outcome	AC108463.2	Inverse variance weighted	1.60529483152462	2	0.448140976777224
AC108463.3	FfwkSi	outcome	AC108463.3	MR Egger	4.46453559931405	2	0.107284853494715
AC108463.3	FfwkSi	outcome	AC108463.3	Inverse variance weighted	4.86927318902651	3	0.18162372438242
AC108488.3	FfwkSi	outcome	AC108488.3	MR Egger	1.62433834625279	2	0.4438941379023
AC108488.3	FfwkSi	outcome	AC108488.3	Inverse variance weighted	2.11392699141589	3	0.549100380648687
AC108488.4	FfwkSi	outcome	AC108488.4	Inverse variance weighted	3.96884597230522	1	0.0463495275059878
AC109309.4	FfwkSi	outcome	AC109309.4	MR Egger	0.845563549502161	4	0.932237355753329
AC109309.4	FfwkSi	outcome	AC109309.4	Inverse variance weighted	0.973315084744429	5	0.964689251879913
AC109333.10	FfwkSi	outcome	AC109333.10	MR Egger	5.45492204644006	2	0.0653850903231396
AC109333.10	FfwkSi	outcome	AC109333.10	Inverse variance weighted	11.2702988931986	3	0.0103505553493507
AC113189.5	FfwkSi	outcome	AC113189.5	MR Egger	3.34491690161638	1	0.0674128824669807
AC113189.5	FfwkSi	outcome	AC113189.5	Inverse variance weighted	3.59015003104063	2	0.166114990676972
AC114752.3	FfwkSi	outcome	AC114752.3	MR Egger	16.0925664079553	2	0.000320290166099054
AC114752.3	FfwkSi	outcome	AC114752.3	Inverse variance weighted	18.4520033319529	3	0.000354835513230595
AC116614.1	FfwkSi	outcome	AC116614.1	MR Egger	4.19933595824886	3	0.240728376784083
AC116614.1	FfwkSi	outcome	AC116614.1	Inverse variance weighted	5.29446265620316	4	0.258395741211141
AC118278.1	FfwkSi	outcome	AC118278.1	MR Egger	2.53728108169991	8	0.959969780430359
AC118278.1	FfwkSi	outcome	AC118278.1	Inverse variance weighted	2.67404588414241	9	0.975830684714609
AC123768.4	FfwkSi	outcome	AC123768.4	MR Egger	0.270834018832608	1	0.602772853426915
AC123768.4	FfwkSi	outcome	AC123768.4	Inverse variance weighted	0.981423460061889	2	0.612190524711022
AC124944.2	FfwkSi	outcome	AC124944.2	Inverse variance weighted	0.167327976616577	1	0.682497519812524
AC124944.3	FfwkSi	outcome	AC124944.3	Inverse variance weighted	3.89468924581084	1	0.0484389995660624
AC125232.1	FfwkSi	outcome	AC125232.1	MR Egger	5.00096905012591	6	0.5436888336595
AC125232.1	FfwkSi	outcome	AC125232.1	Inverse variance weighted	5.02341037581314	7	0.657106217850007
AC125238.4	FfwkSi	outcome	AC125238.4	MR Egger	0.754138662672302	1	0.385169060775592
AC125238.4	FfwkSi	outcome	AC125238.4	Inverse variance weighted	0.940635655702647	2	0.624803656718516
AC127904.2	FfwkSi	outcome	AC127904.2	MR Egger	0.683788347693369	2	0.710423382104993
AC127904.2	FfwkSi	outcome	AC127904.2	Inverse variance weighted	9.08801533057991	3	0.0281432763180497
AC128709.1	FfwkSi	outcome	AC128709.1	MR Egger	8.16096430954037	8	0.41790680900923
AC128709.1	FfwkSi	outcome	AC128709.1	Inverse variance weighted	8.18172855347965	9	0.515941327273614
AC130352.1	FfwkSi	outcome	AC130352.1	MR Egger	1.49767397518722	1	0.221029605966076
AC130352.1	FfwkSi	outcome	AC130352.1	Inverse variance weighted	2.16831622865779	2	0.338186380347685
AC131056.3	FfwkSi	outcome	AC131056.3	MR Egger	1.76451250620129	6	0.940032934235476
AC131056.3	FfwkSi	outcome	AC131056.3	Inverse variance weighted	1.79614732909301	7	0.97025722852079
AC131097.3	FfwkSi	outcome	AC131097.3	MR Egger	0.947506735245648	2	0.622660801945543
AC131097.3	FfwkSi	outcome	AC131097.3	Inverse variance weighted	1.98773823211569	3	0.574955577073352
AC131971.1	FfwkSi	outcome	AC131971.1	Inverse variance weighted	6.77069803190916	1	0.00926665841121931
AC132872.1	FfwkSi	outcome	AC132872.1	Inverse variance weighted	0.124469051728884	1	0.724237096241356
AC133528.2	FfwkSi	outcome	AC133528.2	MR Egger	1.58865194751275	1	0.207518838673872
AC133528.2	FfwkSi	outcome	AC133528.2	Inverse variance weighted	2.59850302171054	2	0.272735856482803
AC137932.5	FfwkSi	outcome	AC137932.5	Inverse variance weighted	0.0239740135165354	1	0.876951050945385
AC138744.2	FfwkSi	outcome	AC138744.2	Inverse variance weighted	0.576868717147283	1	0.447542307857619
AC141586.5	FfwkSi	outcome	AC141586.5	MR Egger	0.00483500947126146	1	0.944564385093951
AC141586.5	FfwkSi	outcome	AC141586.5	Inverse variance weighted	0.259173282613373	2	0.878458474328896
AC144831.1	FfwkSi	outcome	AC144831.1	MR Egger	0.789299658550828	1	0.374311977397017
AC144831.1	FfwkSi	outcome	AC144831.1	Inverse variance weighted	1.10461140829498	2	0.575621067242745
AC147651.3	FfwkSi	outcome	AC147651.3	MR Egger	1.49915097720962	2	0.472567120293953
AC147651.3	FfwkSi	outcome	AC147651.3	Inverse variance weighted	1.56621554268236	3	0.667074244222011
AC147651.4	FfwkSi	outcome	AC147651.4	Inverse variance weighted	0.721047260368354	1	0.395800603503266
AC159540.1	FfwkSi	outcome	AC159540.1	MR Egger	6.65398041527883	7	0.465773635604699
AC159540.1	FfwkSi	outcome	AC159540.1	Inverse variance weighted	7.50449826345057	8	0.483302593042704
ACAA1	FfwkSi	outcome	ACAA1	Inverse variance weighted	0.18073745119465	1	0.670740251171443
ACACB	FfwkSi	outcome	ACACB	MR Egger	9.41115170106248	12	0.66746906551264
ACACB	FfwkSi	outcome	ACACB	Inverse variance weighted	9.84944597985632	13	0.706196929031431
ACAD8	FfwkSi	outcome	ACAD8	MR Egger	4.27934756749226	6	0.638930152212284
ACAD8	FfwkSi	outcome	ACAD8	Inverse variance weighted	11.8342629795164	7	0.106142651772398
ACAD9	FfwkSi	outcome	ACAD9	MR Egger	0.77857539219018	2	0.677539316555998
ACAD9	FfwkSi	outcome	ACAD9	Inverse variance weighted	4.24791169971108	3	0.235908578307169
ACADM	FfwkSi	outcome	ACADM	MR Egger	11.0563854042234	10	0.353141970950969
ACADM	FfwkSi	outcome	ACADM	Inverse variance weighted	12.0270818739131	11	0.36161100790484
ACADSB	FfwkSi	outcome	ACADSB	Inverse variance weighted	0.655870762981653	1	0.418021515397657
ACADVL	FfwkSi	outcome	ACADVL	MR Egger	4.48949428037021	4	0.343795004645269
ACADVL	FfwkSi	outcome	ACADVL	Inverse variance weighted	5.13751822828179	5	0.39932901428613
ACAP1	FfwkSi	outcome	ACAP1	MR Egger	15.3091068508897	6	0.0179841069217626
ACAP1	FfwkSi	outcome	ACAP1	Inverse variance weighted	15.3615536570735	7	0.0316342162156293
ACAT1	FfwkSi	outcome	ACAT1	MR Egger	4.99407005479485	4	0.287906486002584
ACAT1	FfwkSi	outcome	ACAT1	Inverse variance weighted	6.12877929739878	5	0.293889092530679
ACAT2	FfwkSi	outcome	ACAT2	MR Egger	0.0075123700827744	2	0.996250860597311
ACAT2	FfwkSi	outcome	ACAT2	Inverse variance weighted	0.284748107739078	3	0.962870954502356
ACBD3	FfwkSi	outcome	ACBD3	MR Egger	0.654843832535976	2	0.720779570237079
ACBD3	FfwkSi	outcome	ACBD3	Inverse variance weighted	1.48708324141564	3	0.685254704260947
ACBD4	FfwkSi	outcome	ACBD4	Inverse variance weighted	12.8777371121505	1	0.000332514051939832
ACBD5	FfwkSi	outcome	ACBD5	Inverse variance weighted	0.321057132968059	1	0.570973038326833
ACBD6	FfwkSi	outcome	ACBD6	Inverse variance weighted	0.36320625066474	1	0.546730935715636
ACCS	FfwkSi	outcome	ACCS	MR Egger	22.766322525593	14	0.0641799296473145
ACCS	FfwkSi	outcome	ACCS	Inverse variance weighted	23.2084521887226	15	0.0798132119005841
ACD	FfwkSi	outcome	ACD	Inverse variance weighted	2.55266151331678	1	0.110108628322132
ACER3	FfwkSi	outcome	ACER3	MR Egger	4.88210140981922	5	0.430437630374186
ACER3	FfwkSi	outcome	ACER3	Inverse variance weighted	4.94714584634624	6	0.550609765465053
ACLY	FfwkSi	outcome	ACLY	Inverse variance weighted	0.277051994768267	1	0.598639986041584
ACN9	FfwkSi	outcome	ACN9	Inverse variance weighted	0.0466966134569007	1	0.828914482631412
ACO1	FfwkSi	outcome	ACO1	MR Egger	11.820488705604	5	0.0373320336252497
ACO1	FfwkSi	outcome	ACO1	Inverse variance weighted	12.88576939693	6	0.0448862305505238
ACOT1	FfwkSi	outcome	ACOT1	MR Egger	1.16140018317739	5	0.948526455853465
ACOT1	FfwkSi	outcome	ACOT1	Inverse variance weighted	4.09130885899639	6	0.664321227783632
ACOT11	FfwkSi	outcome	ACOT11	Inverse variance weighted	1.95688113053486	1	0.161847269064636
ACOT13	FfwkSi	outcome	ACOT13	MR Egger	5.49606318734678	4	0.240075745338158
ACOT13	FfwkSi	outcome	ACOT13	Inverse variance weighted	6.1680983632037	5	0.290204211400984
ACOT2	FfwkSi	outcome	ACOT2	MR Egger	4.39571606032998	4	0.355092553267173
ACOT2	FfwkSi	outcome	ACOT2	Inverse variance weighted	6.82324878054934	5	0.234120893813637
ACOT4	FfwkSi	outcome	ACOT4	MR Egger	11.9428462834783	8	0.153772216901642
ACOT4	FfwkSi	outcome	ACOT4	Inverse variance weighted	11.9471883095937	9	0.216302980514213
ACOT7	FfwkSi	outcome	ACOT7	MR Egger	8.9603611687677	3	0.0298225752482505
ACOT7	FfwkSi	outcome	ACOT7	Inverse variance weighted	8.99256913028183	4	0.061285485955214
ACOT8	FfwkSi	outcome	ACOT8	Inverse variance weighted	2.15286958700722	1	0.14230370227802
ACOX1	FfwkSi	outcome	ACOX1	MR Egger	20.3253884794195	21	0.500742761847707
ACOX1	FfwkSi	outcome	ACOX1	Inverse variance weighted	20.3353538588947	22	0.562071428062915
ACOX3	FfwkSi	outcome	ACOX3	Inverse variance weighted	3.3641502971902	1	0.0666299480976481
ACOXL	FfwkSi	outcome	ACOXL	Inverse variance weighted	1.06083554196837	1	0.30302469456779
ACP1	FfwkSi	outcome	ACP1	Inverse variance weighted	3.7512509348274	1	0.0527680061546135
ACP2	FfwkSi	outcome	ACP2	MR Egger	30.7974852695399	13	0.00360914563036336
ACP2	FfwkSi	outcome	ACP2	Inverse variance weighted	30.9180630180409	14	0.00569176256584281
ACP5	FfwkSi	outcome	ACP5	MR Egger	26.2365364699034	16	0.0507895353935282
ACP5	FfwkSi	outcome	ACP5	Inverse variance weighted	26.828001885526	17	0.0606389829232176
ACP6	FfwkSi	outcome	ACP6	MR Egger	9.59821625062873	7	0.212508129110691
ACP6	FfwkSi	outcome	ACP6	Inverse variance weighted	9.95990456193361	8	0.267851382702703
ACPL2	FfwkSi	outcome	ACPL2	MR Egger	16.9800036978205	11	0.108468466005221
ACPL2	FfwkSi	outcome	ACPL2	Inverse variance weighted	19.3203899115784	12	0.0810843072940931
ACPP	FfwkSi	outcome	ACPP	MR Egger	11.0143093628609	11	0.442065261399493
ACPP	FfwkSi	outcome	ACPP	Inverse variance weighted	11.0235738673834	12	0.526899487768355
ACSF2	FfwkSi	outcome	ACSF2	Inverse variance weighted	1.57166550119034	1	0.209965307345801
ACSF3	FfwkSi	outcome	ACSF3	MR Egger	3.23350867086109	3	0.357004728196955
ACSF3	FfwkSi	outcome	ACSF3	Inverse variance weighted	3.9503266722209	4	0.412770142879784
ACSL3	FfwkSi	outcome	ACSL3	MR Egger	10.5803264372602	2	0.00504093741764138
ACSL3	FfwkSi	outcome	ACSL3	Inverse variance weighted	10.5809373820063	3	0.0142217848565606
ACSL5	FfwkSi	outcome	ACSL5	MR Egger	28.5323323003754	10	0.00148269492633065
ACSL5	FfwkSi	outcome	ACSL5	Inverse variance weighted	29.1872176704701	11	0.0021229360521784
ACSL6	FfwkSi	outcome	ACSL6	Inverse variance weighted	0.496220567859235	1	0.481165495861796
ACSM1	FfwkSi	outcome	ACSM1	Inverse variance weighted	0.104135903863626	1	0.74692173175196
ACSM3	FfwkSi	outcome	ACSM3	MR Egger	3.60518198646633	1	0.0575997642112715
ACSM3	FfwkSi	outcome	ACSM3	Inverse variance weighted	5.22051569517779	2	0.0735155855025232
ACSS1	FfwkSi	outcome	ACSS1	MR Egger	3.97571125086087	5	0.552918227701742
ACSS1	FfwkSi	outcome	ACSS1	Inverse variance weighted	4.22478294786886	6	0.646286476063887
ACSS3	FfwkSi	outcome	ACSS3	Inverse variance weighted	0.461052762317039	1	0.497132373933269
ACTA2	FfwkSi	outcome	ACTA2	MR Egger	24.7108718920555	28	0.643522625571244
ACTA2	FfwkSi	outcome	ACTA2	Inverse variance weighted	29.0742894513778	29	0.461201992075637
ACTBP8	FfwkSi	outcome	ACTBP8	MR Egger	8.30342802047489	15	0.911042447509257
ACTBP8	FfwkSi	outcome	ACTBP8	Inverse variance weighted	12.0481222518582	16	0.740660508472677
ACTG1	FfwkSi	outcome	ACTG1	Inverse variance weighted	2.52354433671033	1	0.11215823868433
ACTG2	FfwkSi	outcome	ACTG2	Inverse variance weighted	1.12557459950662	1	0.28872125712607
ACTN1	FfwkSi	outcome	ACTN1	Inverse variance weighted	0.102096059653108	1	0.749328633818086
ACTN1-AS1	FfwkSi	outcome	ACTN1-AS1	MR Egger	1.36592113195442	2	0.505119337381618
ACTN1-AS1	FfwkSi	outcome	ACTN1-AS1	Inverse variance weighted	4.41066013269963	3	0.220398978502848
ACTN3	FfwkSi	outcome	ACTN3	Inverse variance weighted	3.85471578822592	1	0.0496063306271156
ACTN4	FfwkSi	outcome	ACTN4	MR Egger	0.925771865839652	3	0.819204428761377
ACTN4	FfwkSi	outcome	ACTN4	Inverse variance weighted	1.05370204376807	4	0.901546584696885
ACTR10	FfwkSi	outcome	ACTR10	MR Egger	0.353105328501396	1	0.552360520906
ACTR10	FfwkSi	outcome	ACTR10	Inverse variance weighted	5.19012517437673	2	0.0746412043451259
ACTR1A	FfwkSi	outcome	ACTR1A	MR Egger	1.62714081240441	1	0.20209897088657
ACTR1A	FfwkSi	outcome	ACTR1A	Inverse variance weighted	2.19626040106512	2	0.33349406811957
ACTR1B	FfwkSi	outcome	ACTR1B	MR Egger	4.04294801418076	4	0.400224670638653
ACTR1B	FfwkSi	outcome	ACTR1B	Inverse variance weighted	4.86032543130694	5	0.433163163385475
ACTR2	FfwkSi	outcome	ACTR2	MR Egger	0.150410706293221	1	0.698143181274081
ACTR2	FfwkSi	outcome	ACTR2	Inverse variance weighted	0.67022908291672	2	0.715256155177276
ACTR5	FfwkSi	outcome	ACTR5	MR Egger	20.9063678493605	8	0.0074003576155985
ACTR5	FfwkSi	outcome	ACTR5	Inverse variance weighted	20.909584999118	9	0.0130579825946714
ACTR8	FfwkSi	outcome	ACTR8	Inverse variance weighted	1.62830963702638	1	0.201937008991445
ACVR1	FfwkSi	outcome	ACVR1	MR Egger	0.315140541778665	1	0.574542741883213
ACVR1	FfwkSi	outcome	ACVR1	Inverse variance weighted	0.320890349156794	2	0.851764520640797
ACVR2A	FfwkSi	outcome	ACVR2A	MR Egger	0.865387581171227	1	0.352235394045979
ACVR2A	FfwkSi	outcome	ACVR2A	Inverse variance weighted	1.03474858450209	2	0.596083636388562
ACVR2B	FfwkSi	outcome	ACVR2B	MR Egger	4.95309108225482	3	0.175264448042231
ACVR2B	FfwkSi	outcome	ACVR2B	Inverse variance weighted	9.2971366891662	4	0.0540867401602497
ACVRL1	FfwkSi	outcome	ACVRL1	MR Egger	3.83881408524684	2	0.146693919588489
ACVRL1	FfwkSi	outcome	ACVRL1	Inverse variance weighted	3.92398110101905	3	0.269790665147042
ACY3	FfwkSi	outcome	ACY3	MR Egger	7.7164203453201	1	0.00547207902352931
ACY3	FfwkSi	outcome	ACY3	Inverse variance weighted	8.30029450539335	2	0.0157620953029199
ACYP2	FfwkSi	outcome	ACYP2	MR Egger	24.952239297673	14	0.0350418375707209
ACYP2	FfwkSi	outcome	ACYP2	Inverse variance weighted	25.611403449125	15	0.0423110993773461
AD000090.2	FfwkSi	outcome	AD000090.2	Inverse variance weighted	0.160117517000555	1	0.689048344811002
AD000684.2	FfwkSi	outcome	AD000684.2	Inverse variance weighted	0.000301470163975951	1	0.986147109244506
ADA	FfwkSi	outcome	ADA	MR Egger	9.07049697660612	5	0.106285093920786
ADA	FfwkSi	outcome	ADA	Inverse variance weighted	9.79832664776037	6	0.13340588409638
ADAL	FfwkSi	outcome	ADAL	MR Egger	1.14142056505143	2	0.565123898482962
ADAL	FfwkSi	outcome	ADAL	Inverse variance weighted	1.37934494944474	3	0.710383451868607
ADAM10	FfwkSi	outcome	ADAM10	MR Egger	15.7371328814351	2	0.000382582423851772
ADAM10	FfwkSi	outcome	ADAM10	Inverse variance weighted	17.0349998189009	3	0.000695124550506459
ADAM12	FfwkSi	outcome	ADAM12	Inverse variance weighted	0.212409356720112	1	0.644885493652208
ADAM15	FfwkSi	outcome	ADAM15	MR Egger	11.2668394413301	13	0.588474475494084
ADAM15	FfwkSi	outcome	ADAM15	Inverse variance weighted	18.5124566682136	14	0.184427349687926
ADAM17	FfwkSi	outcome	ADAM17	MR Egger	0.748444138575476	2	0.687824150248645
ADAM17	FfwkSi	outcome	ADAM17	Inverse variance weighted	1.06137776308919	3	0.786404858298303
ADAM19	FfwkSi	outcome	ADAM19	MR Egger	16.0847684207872	7	0.0243530878320477
ADAM19	FfwkSi	outcome	ADAM19	Inverse variance weighted	20.3230025597468	8	0.00918071588297988
ADAM1A	FfwkSi	outcome	ADAM1A	MR Egger	11.0414745400733	3	0.0115037080502826
ADAM1A	FfwkSi	outcome	ADAM1A	Inverse variance weighted	14.8173473703868	4	0.00509543656741417
ADAM1B	FfwkSi	outcome	ADAM1B	Inverse variance weighted	5.05744634632456	1	0.0245203427099784
ADAM23	FfwkSi	outcome	ADAM23	MR Egger	0.790766737240343	2	0.673421820961341
ADAM23	FfwkSi	outcome	ADAM23	Inverse variance weighted	2.5708343774214	3	0.462625614340546
ADAM28	FfwkSi	outcome	ADAM28	MR Egger	0.095078236186516	1	0.757817857429406
ADAM28	FfwkSi	outcome	ADAM28	Inverse variance weighted	0.227577232799909	2	0.89244658451709
ADAM8	FfwkSi	outcome	ADAM8	MR Egger	3.64741717621856	3	0.302139862390857
ADAM8	FfwkSi	outcome	ADAM8	Inverse variance weighted	4.02996684681944	4	0.4019654693123
ADAM9	FfwkSi	outcome	ADAM9	Inverse variance weighted	2.53685997906733	1	0.111215763397157
ADAMDEC1	FfwkSi	outcome	ADAMDEC1	Inverse variance weighted	0.0800504369759738	1	0.777229071820643
ADAMTS1	FfwkSi	outcome	ADAMTS1	MR Egger	0.0506615596505828	1	0.82191608341958
ADAMTS1	FfwkSi	outcome	ADAMTS1	Inverse variance weighted	0.0875763075605859	2	0.95715670602637
ADAMTS17	FfwkSi	outcome	ADAMTS17	MR Egger	3.10643879843694	3	0.375503765427154
ADAMTS17	FfwkSi	outcome	ADAMTS17	Inverse variance weighted	3.53901185215286	4	0.471971353099769
ADAMTS2	FfwkSi	outcome	ADAMTS2	Inverse variance weighted	0.000481411175600908	1	0.982494952206671
ADAMTS5	FfwkSi	outcome	ADAMTS5	MR Egger	1.69810211005589	2	0.427820717703106
ADAMTS5	FfwkSi	outcome	ADAMTS5	Inverse variance weighted	2.05043099348907	3	0.562005812376369
ADAMTS6	FfwkSi	outcome	ADAMTS6	Inverse variance weighted	2.71007070610671	1	0.0997165716822411
ADAMTSL4	FfwkSi	outcome	ADAMTSL4	MR Egger	0.411118311130377	2	0.814191929158801
ADAMTSL4	FfwkSi	outcome	ADAMTSL4	Inverse variance weighted	2.09343441052438	3	0.553242168401401
ADAP1	FfwkSi	outcome	ADAP1	MR Egger	19.9529690325744	11	0.045989849792173
ADAP1	FfwkSi	outcome	ADAP1	Inverse variance weighted	20.4259875057298	12	0.0594447486540077
ADAR	FfwkSi	outcome	ADAR	Inverse variance weighted	5.57023636126056	1	0.0182682946185168
ADARB1	FfwkSi	outcome	ADARB1	MR Egger	8.75473941133887	6	0.187848418922182
ADARB1	FfwkSi	outcome	ADARB1	Inverse variance weighted	12.2217092562783	7	0.0934995555661806
ADARB2	FfwkSi	outcome	ADARB2	MR Egger	34.5513224976182	15	0.00284742043073438
ADARB2	FfwkSi	outcome	ADARB2	Inverse variance weighted	39.5630529615825	16	0.000901454775018166
ADAT1	FfwkSi	outcome	ADAT1	MR Egger	28.8705013247844	17	0.0357390198778506
ADAT1	FfwkSi	outcome	ADAT1	Inverse variance weighted	29.2325131765359	18	0.0456104203746519
ADAT2	FfwkSi	outcome	ADAT2	MR Egger	2.12852953001051	1	0.144579395588115
ADAT2	FfwkSi	outcome	ADAT2	Inverse variance weighted	8.77239225943246	2	0.0124479898154224
ADC	FfwkSi	outcome	ADC	Inverse variance weighted	0.999686226847202	1	0.317386443693344
ADCK1	FfwkSi	outcome	ADCK1	MR Egger	9.90052188084979	8	0.272077547658842
ADCK1	FfwkSi	outcome	ADCK1	Inverse variance weighted	9.99481874297902	9	0.350904828479249
ADCK2	FfwkSi	outcome	ADCK2	MR Egger	13.7055101698371	10	0.186852892136271
ADCK2	FfwkSi	outcome	ADCK2	Inverse variance weighted	17.8212899898109	11	0.0858210267315659
ADCK3	FfwkSi	outcome	ADCK3	MR Egger	16.6491936888627	21	0.732139615753681
ADCK3	FfwkSi	outcome	ADCK3	Inverse variance weighted	16.8078249689361	22	0.773877253063912
ADCK4	FfwkSi	outcome	ADCK4	Inverse variance weighted	0.000877087776046646	1	0.976373569740201
ADCY10	FfwkSi	outcome	ADCY10	Inverse variance weighted	0.147749390381869	1	0.700695466460143
ADCY10P1	FfwkSi	outcome	ADCY10P1	MR Egger	23.4815958593516	13	0.0362472557461071
ADCY10P1	FfwkSi	outcome	ADCY10P1	Inverse variance weighted	23.5881406561523	14	0.0513476360502953
ADCY3	FfwkSi	outcome	ADCY3	MR Egger	0.0404673725020756	2	0.979969641115397
ADCY3	FfwkSi	outcome	ADCY3	Inverse variance weighted	0.952986366208092	3	0.812625734276387
ADCY4	FfwkSi	outcome	ADCY4	MR Egger	0.14043847549467	1	0.70784549689007
ADCY4	FfwkSi	outcome	ADCY4	Inverse variance weighted	1.34340328940667	2	0.510838572025781
ADCY7	FfwkSi	outcome	ADCY7	MR Egger	18.1851600003123	4	0.00113538951744375
ADCY7	FfwkSi	outcome	ADCY7	Inverse variance weighted	18.2016206436863	5	0.00270404822248987
ADCY9	FfwkSi	outcome	ADCY9	MR Egger	4.21936631193689	11	0.963054946760835
ADCY9	FfwkSi	outcome	ADCY9	Inverse variance weighted	6.64188616570391	12	0.88034409093878
ADD1	FfwkSi	outcome	ADD1	Inverse variance weighted	0.0669054528291751	1	0.795896902793927
ADD2	FfwkSi	outcome	ADD2	Inverse variance weighted	0.171946572858943	1	0.678387589581859
ADD3	FfwkSi	outcome	ADD3	MR Egger	3.01669441672743	3	0.389058380691852
ADD3	FfwkSi	outcome	ADD3	Inverse variance weighted	4.2028449070106	4	0.379249267845892
ADH5	FfwkSi	outcome	ADH5	Inverse variance weighted	0.547922212123251	1	0.45916792209051
ADHFE1	FfwkSi	outcome	ADHFE1	MR Egger	33.0202785101552	20	0.0335682652698131
ADHFE1	FfwkSi	outcome	ADHFE1	Inverse variance weighted	34.0270722357897	21	0.0359982506309329
ADI1	FfwkSi	outcome	ADI1	MR Egger	14.8992789526134	6	0.0210547312441467
ADI1	FfwkSi	outcome	ADI1	Inverse variance weighted	20.3300176107518	7	0.00489927005923192
ADK	FfwkSi	outcome	ADK	MR Egger	30.856910956439	18	0.0299032010268807
ADK	FfwkSi	outcome	ADK	Inverse variance weighted	36.0824806808226	19	0.0103120174697567
ADM	FfwkSi	outcome	ADM	MR Egger	2.13972149206247	5	0.829493644317468
ADM	FfwkSi	outcome	ADM	Inverse variance weighted	3.39619274447532	6	0.757725637855493
ADM2	FfwkSi	outcome	ADM2	MR Egger	3.60100289212361	1	0.0577447258527503
ADM2	FfwkSi	outcome	ADM2	Inverse variance weighted	4.32540433572277	2	0.115013913858764
ADNP	FfwkSi	outcome	ADNP	Inverse variance weighted	1.19418063807634	1	0.274487891201734
ADO	FfwkSi	outcome	ADO	MR Egger	0.147893942293192	1	0.700556161748755
ADO	FfwkSi	outcome	ADO	Inverse variance weighted	0.816305940756882	2	0.664877164531488
ADORA1	FfwkSi	outcome	ADORA1	MR Egger	10.0814854469396	5	0.0729590429737617
ADORA1	FfwkSi	outcome	ADORA1	Inverse variance weighted	10.3635503295288	6	0.110153575904622
ADORA2B	FfwkSi	outcome	ADORA2B	MR Egger	14.1392135025608	8	0.0782082575350795
ADORA2B	FfwkSi	outcome	ADORA2B	Inverse variance weighted	14.7075709839011	9	0.0992880884182966
ADORA3	FfwkSi	outcome	ADORA3	Inverse variance weighted	0.496214832902538	1	0.481168030125353
ADPGK	FfwkSi	outcome	ADPGK	MR Egger	7.57677860600488	3	0.0556181547835813
ADPGK	FfwkSi	outcome	ADPGK	Inverse variance weighted	7.83392775399677	4	0.0978545941645036
ADPRH	FfwkSi	outcome	ADPRH	MR Egger	3.53810424564085	6	0.738893384590726
ADPRH	FfwkSi	outcome	ADPRH	Inverse variance weighted	4.02027748517636	7	0.777438895475096
ADPRHL1	FfwkSi	outcome	ADPRHL1	MR Egger	2.45598646130354	1	0.117077596073848
ADPRHL1	FfwkSi	outcome	ADPRHL1	Inverse variance weighted	2.53666636235938	2	0.281300107542877
ADRB1	FfwkSi	outcome	ADRB1	MR Egger	2.6547872245669	1	0.103238570348918
ADRB1	FfwkSi	outcome	ADRB1	Inverse variance weighted	4.14800061117763	2	0.125682008312814
ADRB2	FfwkSi	outcome	ADRB2	MR Egger	2.01358633207088	1	0.155896413777487
ADRB2	FfwkSi	outcome	ADRB2	Inverse variance weighted	3.67479975952421	2	0.159230907828819
ADRBK2	FfwkSi	outcome	ADRBK2	Inverse variance weighted	2.4795474171617	1	0.115335436619237
ADSL	FfwkSi	outcome	ADSL	MR Egger	0.268213815459597	1	0.604532484333721
ADSL	FfwkSi	outcome	ADSL	Inverse variance weighted	0.613429519666757	2	0.735860467937062
ADSS	FfwkSi	outcome	ADSS	MR Egger	14.7499739295888	11	0.194231763599099
ADSS	FfwkSi	outcome	ADSS	Inverse variance weighted	15.0506866102662	12	0.238676238750655
ADTRP	FfwkSi	outcome	ADTRP	MR Egger	7.52163540755775	3	0.0570051439954181
ADTRP	FfwkSi	outcome	ADTRP	Inverse variance weighted	8.16368264869268	4	0.0857629946758359
AE000661.37	FfwkSi	outcome	AE000661.37	MR Egger	2.92966411880713	1	0.0869655838084894
AE000661.37	FfwkSi	outcome	AE000661.37	Inverse variance weighted	3.76511233560716	2	0.15220055792832
AEBP1	FfwkSi	outcome	AEBP1	MR Egger	8.24317917620049	3	0.0412443916491335
AEBP1	FfwkSi	outcome	AEBP1	Inverse variance weighted	10.6305958340132	4	0.0310448301203037
AEN	FfwkSi	outcome	AEN	MR Egger	8.33964099188836	4	0.0798997521396404
AEN	FfwkSi	outcome	AEN	Inverse variance weighted	9.40047195026107	5	0.0941179343348758
AES	FfwkSi	outcome	AES	MR Egger	4.36185867436791	2	0.11293652574273
AES	FfwkSi	outcome	AES	Inverse variance weighted	4.48945569619007	3	0.213232745739389
AF001548.5	FfwkSi	outcome	AF001548.5	MR Egger	16.0259610181956	10	0.0988916443846417
AF001548.5	FfwkSi	outcome	AF001548.5	Inverse variance weighted	29.1162934977385	11	0.00217751822844878
AF001548.6	FfwkSi	outcome	AF001548.6	MR Egger	2.44629141509768	2	0.294302918350326
AF001548.6	FfwkSi	outcome	AF001548.6	Inverse variance weighted	4.13070502282808	3	0.24769184656059
AF064858.8	FfwkSi	outcome	AF064858.8	Inverse variance weighted	1.0903039398879	1	0.29640387543593
AF131215.2	FfwkSi	outcome	AF131215.2	MR Egger	16.3369041191826	10	0.0903857651686789
AF131215.2	FfwkSi	outcome	AF131215.2	Inverse variance weighted	30.5012837055612	11	0.001321227529269
AF131215.9	FfwkSi	outcome	AF131215.9	MR Egger	21.0499738198871	12	0.0496534338742023
AF131215.9	FfwkSi	outcome	AF131215.9	Inverse variance weighted	21.5687452222341	13	0.0624146815135259
AF131217.1	FfwkSi	outcome	AF131217.1	Inverse variance weighted	0.00155976491448566	1	0.968496649347689
AF146191.4	FfwkSi	outcome	AF146191.4	Inverse variance weighted	0.00268220753008779	1	0.958695997316479
AFAP1	FfwkSi	outcome	AFAP1	MR Egger	13.7553356599324	16	0.616935118851091
AFAP1	FfwkSi	outcome	AFAP1	Inverse variance weighted	14.9507785473499	17	0.599027130429256
AFAP1L2	FfwkSi	outcome	AFAP1L2	MR Egger	5.30269027395254	2	0.0705562413905961
AFAP1L2	FfwkSi	outcome	AFAP1L2	Inverse variance weighted	5.34615661619955	3	0.148135242037356
AFF3	FfwkSi	outcome	AFF3	MR Egger	9.56688827297988	5	0.0884796716636153
AFF3	FfwkSi	outcome	AFF3	Inverse variance weighted	17.7491217702096	6	0.0068907114946752
AFF4	FfwkSi	outcome	AFF4	Inverse variance weighted	0.0117884467751544	1	0.913539896897824
AFG3L1P	FfwkSi	outcome	AFG3L1P	Inverse variance weighted	1.62848327822998	1	0.201912960879696
AFG3L2	FfwkSi	outcome	AFG3L2	Inverse variance weighted	0.6128414841146	1	0.433719942723075
AFMID	FfwkSi	outcome	AFMID	Inverse variance weighted	0.00626211687558545	1	0.936926407484433
AGA	FfwkSi	outcome	AGA	MR Egger	34.1006743668213	21	0.0353501238201346
AGA	FfwkSi	outcome	AGA	Inverse variance weighted	35.0906215769484	22	0.03790858206941
AGAP1	FfwkSi	outcome	AGAP1	MR Egger	18.291933083876	5	0.00260192994634031
AGAP1	FfwkSi	outcome	AGAP1	Inverse variance weighted	19.2679988635992	6	0.00373417034133487
AGAP3	FfwkSi	outcome	AGAP3	MR Egger	1.23220223779995	4	0.872768804312612
AGAP3	FfwkSi	outcome	AGAP3	Inverse variance weighted	4.16548190372818	5	0.525845101804229
AGAP4	FfwkSi	outcome	AGAP4	MR Egger	5.81341696211949	8	0.668122827660254
AGAP4	FfwkSi	outcome	AGAP4	Inverse variance weighted	8.55689455404454	9	0.479139010913494
AGAP6	FfwkSi	outcome	AGAP6	MR Egger	0.0168187795278061	1	0.896813880417675
AGAP6	FfwkSi	outcome	AGAP6	Inverse variance weighted	0.077492337343854	2	0.96199486259173
AGER	FfwkSi	outcome	AGER	MR Egger	2.06556430862107	3	0.558910689809585
AGER	FfwkSi	outcome	AGER	Inverse variance weighted	3.42965780014171	4	0.488654311522
AGFG1	FfwkSi	outcome	AGFG1	MR Egger	1.77048519788461	1	0.183322043379593
AGFG1	FfwkSi	outcome	AGFG1	Inverse variance weighted	1.98541281296983	2	0.370572413061012
AGGF1	FfwkSi	outcome	AGGF1	Inverse variance weighted	4.72316683170321	1	0.0297588886134926
AGK	FfwkSi	outcome	AGK	MR Egger	0.518491788855075	1	0.471485751925667
AGK	FfwkSi	outcome	AGK	Inverse variance weighted	1.96488904030476	2	0.374394763762951
AGL	FfwkSi	outcome	AGL	Inverse variance weighted	0.982578315076019	1	0.321563089630403
AGMAT	FfwkSi	outcome	AGMAT	Inverse variance weighted	0.275568757865862	1	0.599620429217037
AGMO	FfwkSi	outcome	AGMO	Inverse variance weighted	5.16624396502074	1	0.0230299586900569
AGPAT1	FfwkSi	outcome	AGPAT1	Inverse variance weighted	0.71791157329098	1	0.396829806520382
AGPAT3	FfwkSi	outcome	AGPAT3	MR Egger	0.567546639567773	1	0.451235466715776
AGPAT3	FfwkSi	outcome	AGPAT3	Inverse variance weighted	0.867960244449768	2	0.647925134667464
AGPAT4	FfwkSi	outcome	AGPAT4	MR Egger	2.8896977024961	4	0.576450647665344
AGPAT4	FfwkSi	outcome	AGPAT4	Inverse variance weighted	3.99702491014143	5	0.549844372222295
AGPAT5	FfwkSi	outcome	AGPAT5	MR Egger	0.882362096010565	2	0.643276232150867
AGPAT5	FfwkSi	outcome	AGPAT5	Inverse variance weighted	1.40466514577552	3	0.704441560323496
AGPAT6	FfwkSi	outcome	AGPAT6	Inverse variance weighted	0.0291844716114439	1	0.864353796667001
AGPAT9	FfwkSi	outcome	AGPAT9	MR Egger	0.691833289977266	7	0.998397702056578
AGPAT9	FfwkSi	outcome	AGPAT9	Inverse variance weighted	1.01993817865364	8	0.998119240876106
AGTPBP1	FfwkSi	outcome	AGTPBP1	MR Egger	5.66751059103462	5	0.339927061242574
AGTPBP1	FfwkSi	outcome	AGTPBP1	Inverse variance weighted	5.78463178315818	6	0.447743208414313
AGTRAP	FfwkSi	outcome	AGTRAP	MR Egger	0.365747258193718	1	0.545331551961877
AGTRAP	FfwkSi	outcome	AGTRAP	Inverse variance weighted	0.686994625999897	2	0.709285386991734
AGXT2L2	FfwkSi	outcome	AGXT2L2	Inverse variance weighted	0.216273515192675	1	0.641894101263597
AHCTF1	FfwkSi	outcome	AHCTF1	MR Egger	4.2422099192596	7	0.751495145609236
AHCTF1	FfwkSi	outcome	AHCTF1	Inverse variance weighted	7.03334684744603	8	0.533039107527515
AHCYL2	FfwkSi	outcome	AHCYL2	MR Egger	4.08603549170134	2	0.129636908752662
AHCYL2	FfwkSi	outcome	AHCYL2	Inverse variance weighted	4.48761190381855	3	0.213397942530383
AHCYP1	FfwkSi	outcome	AHCYP1	Inverse variance weighted	0.0643343949962304	1	0.799771946845674
AHI1	FfwkSi	outcome	AHI1	MR Egger	13.1098958659272	20	0.8726192453336
AHI1	FfwkSi	outcome	AHI1	Inverse variance weighted	14.0066563691688	21	0.869313183090885
AHNAK	FfwkSi	outcome	AHNAK	MR Egger	2.4739528634568	1	0.115746506143682
AHNAK	FfwkSi	outcome	AHNAK	Inverse variance weighted	3.14518301178591	2	0.207506730043463
AHR	FfwkSi	outcome	AHR	MR Egger	0.415751658711987	2	0.812307895244459
AHR	FfwkSi	outcome	AHR	Inverse variance weighted	1.46685414382394	3	0.689941230354263
AHRR	FfwkSi	outcome	AHRR	MR Egger	1.51596394526362	2	0.468611143570127
AHRR	FfwkSi	outcome	AHRR	Inverse variance weighted	2.66937025068639	3	0.445457619799716
AHSA2	FfwkSi	outcome	AHSA2	MR Egger	4.92456733548597	10	0.896159646870576
AHSA2	FfwkSi	outcome	AHSA2	Inverse variance weighted	5.19006474728849	11	0.921613351317452
AHSP	FfwkSi	outcome	AHSP	Inverse variance weighted	0.0967184313140849	1	0.755803761135918
AIF1	FfwkSi	outcome	AIF1	MR Egger	0.911775721306736	4	0.922865355061448
AIF1	FfwkSi	outcome	AIF1	Inverse variance weighted	4.93162825956238	5	0.424281293048888
AIFM2	FfwkSi	outcome	AIFM2	MR Egger	2.6671273950401	4	0.614979026814678
AIFM2	FfwkSi	outcome	AIFM2	Inverse variance weighted	3.85330092863812	5	0.570724592600861
AIFM3	FfwkSi	outcome	AIFM3	MR Egger	1.29764723126932	1	0.25464343148365
AIFM3	FfwkSi	outcome	AIFM3	Inverse variance weighted	1.83590689829174	2	0.399335465710733
AIG1	FfwkSi	outcome	AIG1	MR Egger	0.0683491349090898	1	0.793755777805364
AIG1	FfwkSi	outcome	AIG1	Inverse variance weighted	3.83476202126642	2	0.146991427440789
AIM1	FfwkSi	outcome	AIM1	MR Egger	1.04268215586404	1	0.30719849288989
AIM1	FfwkSi	outcome	AIM1	Inverse variance weighted	1.04524939310208	2	0.592962157983476
AIM2	FfwkSi	outcome	AIM2	MR Egger	0.935211623080174	1	0.33351233972093
AIM2	FfwkSi	outcome	AIM2	Inverse variance weighted	2.20593452786754	2	0.331884831296052
AIMP2	FfwkSi	outcome	AIMP2	MR Egger	4.70347761974585	4	0.319097190249621
AIMP2	FfwkSi	outcome	AIMP2	Inverse variance weighted	5.52271412275354	5	0.355461623143359
AIP	FfwkSi	outcome	AIP	Inverse variance weighted	5.15032506836472	1	0.0232420216661526
AJAP1	FfwkSi	outcome	AJAP1	Inverse variance weighted	0.706489266268589	1	0.400611759849744
AK1	FfwkSi	outcome	AK1	MR Egger	3.15570982520707	1	0.0756617789157599
AK1	FfwkSi	outcome	AK1	Inverse variance weighted	3.61619582600702	2	0.163965717441038
AK2	FfwkSi	outcome	AK2	MR Egger	0.389884443598074	2	0.82288220133572
AK2	FfwkSi	outcome	AK2	Inverse variance weighted	1.95064639705812	3	0.582713153647576
AK3	FfwkSi	outcome	AK3	MR Egger	19.4173455289677	10	0.035270990635731
AK3	FfwkSi	outcome	AK3	Inverse variance weighted	19.5996854172887	11	0.051142419533958
AK3P3	FfwkSi	outcome	AK3P3	Inverse variance weighted	0.76194936257978	1	0.382719162306498
AK4	FfwkSi	outcome	AK4	MR Egger	0.304628029526628	1	0.580995503684141
AK4	FfwkSi	outcome	AK4	Inverse variance weighted	0.942296429837533	2	0.624285043197067
AK5	FfwkSi	outcome	AK5	MR Egger	17.5954578528453	6	0.00732683529976218
AK5	FfwkSi	outcome	AK5	Inverse variance weighted	18.8295104320969	7	0.00873852801986827
AKAP10	FfwkSi	outcome	AKAP10	MR Egger	17.2026606380259	12	0.142131614080341
AKAP10	FfwkSi	outcome	AKAP10	Inverse variance weighted	17.6943157820664	13	0.16947475951587
AKAP11	FfwkSi	outcome	AKAP11	MR Egger	3.62168518892498	2	0.163516300811347
AKAP11	FfwkSi	outcome	AKAP11	Inverse variance weighted	4.31576045780959	3	0.229324605045302
AKAP12	FfwkSi	outcome	AKAP12	Inverse variance weighted	1.77947331491025	1	0.182214013632051
AKAP13	FfwkSi	outcome	AKAP13	MR Egger	11.1253157667627	3	0.011067190988837
AKAP13	FfwkSi	outcome	AKAP13	Inverse variance weighted	11.3407137160712	4	0.0229902860576633
AKAP6	FfwkSi	outcome	AKAP6	MR Egger	2.37660438103297	1	0.123165003863889
AKAP6	FfwkSi	outcome	AKAP6	Inverse variance weighted	2.51329916300873	2	0.284605980027372
AKAP7	FfwkSi	outcome	AKAP7	MR Egger	2.59220946706653	9	0.978299933384843
AKAP7	FfwkSi	outcome	AKAP7	Inverse variance weighted	7.5417642671293	10	0.673498356462294
AKD1	FfwkSi	outcome	AKD1	MR Egger	0.636668373442481	2	0.727359673849462
AKD1	FfwkSi	outcome	AKD1	Inverse variance weighted	0.905314235097028	3	0.824145176010684
AKIP1	FfwkSi	outcome	AKIP1	MR Egger	11.2651312194055	11	0.421326270935999
AKIP1	FfwkSi	outcome	AKIP1	Inverse variance weighted	11.3904581411577	12	0.495785525349759
AKIRIN2	FfwkSi	outcome	AKIRIN2	Inverse variance weighted	0.647341723023952	1	0.421064689246022
AKNA	FfwkSi	outcome	AKNA	Inverse variance weighted	0.826674450011905	1	0.363235912503548
AKR1B1	FfwkSi	outcome	AKR1B1	MR Egger	4.4848278543076	6	0.611364014453897
AKR1B1	FfwkSi	outcome	AKR1B1	Inverse variance weighted	6.12466919770009	7	0.525270251879315
AKR1C1	FfwkSi	outcome	AKR1C1	MR Egger	5.95909358532028	3	0.113617460713172
AKR1C1	FfwkSi	outcome	AKR1C1	Inverse variance weighted	6.53446919614274	4	0.162631460634182
AKR1C2	FfwkSi	outcome	AKR1C2	MR Egger	13.8442622355995	11	0.241731217017734
AKR1C2	FfwkSi	outcome	AKR1C2	Inverse variance weighted	16.9799148730591	12	0.150354408929849
AKR1C3	FfwkSi	outcome	AKR1C3	MR Egger	5.99947771233703	7	0.539810336754316
AKR1C3	FfwkSi	outcome	AKR1C3	Inverse variance weighted	6.26438999236555	8	0.617642795914377
AKR1C4	FfwkSi	outcome	AKR1C4	MR Egger	0.000841963769724128	1	0.976851341743282
AKR1C4	FfwkSi	outcome	AKR1C4	Inverse variance weighted	0.000943470716070027	2	0.999528375891595
AKR1C7P	FfwkSi	outcome	AKR1C7P	MR Egger	6.12426083229985	2	0.0467879112452953
AKR1C7P	FfwkSi	outcome	AKR1C7P	Inverse variance weighted	8.11803798458515	3	0.0436341778051984
AKR1CL1	FfwkSi	outcome	AKR1CL1	MR Egger	0.0270626846978228	1	0.869331721650845
AKR1CL1	FfwkSi	outcome	AKR1CL1	Inverse variance weighted	0.0308379459831749	2	0.984699290757076
AKR1E2	FfwkSi	outcome	AKR1E2	MR Egger	4.03049190699863	3	0.258190323510777
AKR1E2	FfwkSi	outcome	AKR1E2	Inverse variance weighted	4.21965482179796	4	0.377094227994061
AKR7A2	FfwkSi	outcome	AKR7A2	MR Egger	14.709223012513	8	0.0650522273903966
AKR7A2	FfwkSi	outcome	AKR7A2	Inverse variance weighted	15.4764100876892	9	0.0786538384972012
AKR7A3	FfwkSi	outcome	AKR7A3	MR Egger	1.72442109549998	1	0.189124946188042
AKR7A3	FfwkSi	outcome	AKR7A3	Inverse variance weighted	2.40691542538842	2	0.300154567294261
AKT1	FfwkSi	outcome	AKT1	MR Egger	1.86746917295878	2	0.393082963444641
AKT1	FfwkSi	outcome	AKT1	Inverse variance weighted	1.86837496449538	3	0.600169982047958
AKT2	FfwkSi	outcome	AKT2	Inverse variance weighted	0.270942932281322	1	0.602699945688135
AKT3	FfwkSi	outcome	AKT3	Inverse variance weighted	0.0603133250044136	1	0.80600140123714
AKTIP	FfwkSi	outcome	AKTIP	MR Egger	29.5026458588328	4	6.17872528610935e-06
AKTIP	FfwkSi	outcome	AKTIP	Inverse variance weighted	30.1689724178297	5	1.36610061295075e-05
AL022344.7	FfwkSi	outcome	AL022344.7	Inverse variance weighted	0.00184800433184487	1	0.965710764101706
AL031663.2	FfwkSi	outcome	AL031663.2	Inverse variance weighted	0.158891070044967	1	0.690179540193469
AL049840.1	FfwkSi	outcome	AL049840.1	MR Egger	5.88427867516315	6	0.436277459522923
AL049840.1	FfwkSi	outcome	AL049840.1	Inverse variance weighted	6.53441259413403	7	0.478908184529684
AL133458.1	FfwkSi	outcome	AL133458.1	MR Egger	31.3493160520254	20	0.0507445736680802
AL133458.1	FfwkSi	outcome	AL133458.1	Inverse variance weighted	31.9467807553177	21	0.0592804780976655
AL135998.1	FfwkSi	outcome	AL135998.1	MR Egger	3.71539513298115	1	0.05391286279475
AL135998.1	FfwkSi	outcome	AL135998.1	Inverse variance weighted	4.43250811434389	2	0.10901671529586
AL137145.1	FfwkSi	outcome	AL137145.1	MR Egger	5.48501387613171	3	0.139537706157676
AL137145.1	FfwkSi	outcome	AL137145.1	Inverse variance weighted	6.01668252016661	4	0.197905872013564
AL161915.1	FfwkSi	outcome	AL161915.1	MR Egger	0.0812583289962258	1	0.775599349817923
AL161915.1	FfwkSi	outcome	AL161915.1	Inverse variance weighted	0.77829063735107	2	0.677635789723174
AL353898.2	FfwkSi	outcome	AL353898.2	Inverse variance weighted	0.00180333556879808	1	0.966127455517905
AL357673.1	FfwkSi	outcome	AL357673.1	MR Egger	0.457965582635637	1	0.498576298730891
AL357673.1	FfwkSi	outcome	AL357673.1	Inverse variance weighted	0.598035697827802	2	0.741546173523083
AL359314.1	FfwkSi	outcome	AL359314.1	MR Egger	2.02938101820097	1	0.154283432160785
AL359314.1	FfwkSi	outcome	AL359314.1	Inverse variance weighted	2.39213064644962	2	0.302381648339943
AL392086.1	FfwkSi	outcome	AL392086.1	Inverse variance weighted	8.38959211598649	1	0.00377375583319311
AL512428.1	FfwkSi	outcome	AL512428.1	MR Egger	6.80564067115173	3	0.0783575585174921
AL512428.1	FfwkSi	outcome	AL512428.1	Inverse variance weighted	7.56783166191504	4	0.108755133195745
AL513344.1	FfwkSi	outcome	AL513344.1	Inverse variance weighted	2.25783661789224	1	0.132939659832803
AL513477.1	FfwkSi	outcome	AL513477.1	Inverse variance weighted	0.0695518054936541	1	0.791990471551113
AL591845.1	FfwkSi	outcome	AL591845.1	MR Egger	2.98230965471097	2	0.225112539255252
AL591845.1	FfwkSi	outcome	AL591845.1	Inverse variance weighted	3.22535739178084	3	0.358167344966579
ALAD	FfwkSi	outcome	ALAD	MR Egger	0.605786709497506	3	0.895106370061357
ALAD	FfwkSi	outcome	ALAD	Inverse variance weighted	0.715322907729153	4	0.949425937450566
ALCAM	FfwkSi	outcome	ALCAM	MR Egger	18.4734055661305	13	0.140357516267412
ALCAM	FfwkSi	outcome	ALCAM	Inverse variance weighted	18.4736867737675	14	0.186050233157138
ALDH16A1	FfwkSi	outcome	ALDH16A1	MR Egger	0.994658700039649	2	0.608152655734736
ALDH16A1	FfwkSi	outcome	ALDH16A1	Inverse variance weighted	1.59483450614187	3	0.660561627213326
ALDH18A1	FfwkSi	outcome	ALDH18A1	MR Egger	3.43168347661131	1	0.0639568755428123
ALDH18A1	FfwkSi	outcome	ALDH18A1	Inverse variance weighted	3.7613295751998	2	0.152488699457269
ALDH1A1	FfwkSi	outcome	ALDH1A1	MR Egger	13.6032023934007	7	0.0587059656947248
ALDH1A1	FfwkSi	outcome	ALDH1A1	Inverse variance weighted	16.0309495354378	8	0.041939265196743
ALDH1B1	FfwkSi	outcome	ALDH1B1	MR Egger	8.19192924620986	1	0.00420771538346796
ALDH1B1	FfwkSi	outcome	ALDH1B1	Inverse variance weighted	8.45986699571066	2	0.0145533583457776
ALDH2	FfwkSi	outcome	ALDH2	MR Egger	8.71916891717534	5	0.120803627102984
ALDH2	FfwkSi	outcome	ALDH2	Inverse variance weighted	10.9241231815161	6	0.0907499963637097
ALDH3A2	FfwkSi	outcome	ALDH3A2	MR Egger	0.156935339070287	2	0.924531949996089
ALDH3A2	FfwkSi	outcome	ALDH3A2	Inverse variance weighted	1.25200745314126	3	0.74055967122303
ALDH3B1	FfwkSi	outcome	ALDH3B1	MR Egger	0.543048523350566	1	0.461172058359747
ALDH3B1	FfwkSi	outcome	ALDH3B1	Inverse variance weighted	0.802008732244583	2	0.669647137270258
ALDH4A1	FfwkSi	outcome	ALDH4A1	Inverse variance weighted	1.12039725647063	1	0.289832930437872
ALDH5A1	FfwkSi	outcome	ALDH5A1	MR Egger	4.91361233270714	7	0.670504789410291
ALDH5A1	FfwkSi	outcome	ALDH5A1	Inverse variance weighted	13.6252520932489	8	0.0920713264538107
ALDH7A1	FfwkSi	outcome	ALDH7A1	MR Egger	3.42050320896056	2	0.180820291697728
ALDH7A1	FfwkSi	outcome	ALDH7A1	Inverse variance weighted	4.56148520954024	3	0.206871078593489
ALDH8A1	FfwkSi	outcome	ALDH8A1	MR Egger	7.07989427222491	5	0.214765962660887
ALDH8A1	FfwkSi	outcome	ALDH8A1	Inverse variance weighted	9.61211094027504	6	0.141966132905393
ALDH9A1	FfwkSi	outcome	ALDH9A1	MR Egger	8.09689694476469	6	0.231090019416377
ALDH9A1	FfwkSi	outcome	ALDH9A1	Inverse variance weighted	8.20121429023613	7	0.315186018761195
ALDOC	FfwkSi	outcome	ALDOC	MR Egger	22.2800735942369	6	0.00107718502227239
ALDOC	FfwkSi	outcome	ALDOC	Inverse variance weighted	26.1540821204767	7	0.000472713788290523
ALG10B	FfwkSi	outcome	ALG10B	Inverse variance weighted	0.649516792994049	1	0.420285491634346
ALG11	FfwkSi	outcome	ALG11	MR Egger	0.00840317886485139	1	0.926961143767571
ALG11	FfwkSi	outcome	ALG11	Inverse variance weighted	2.46983013306784	2	0.290859465021303
ALG1L	FfwkSi	outcome	ALG1L	MR Egger	4.40772650890051	4	0.353629365022132
ALG1L	FfwkSi	outcome	ALG1L	Inverse variance weighted	4.83669337361299	5	0.436133885269384
ALG1L10P	FfwkSi	outcome	ALG1L10P	Inverse variance weighted	2.0250781393558	1	0.154720964979486
ALG1L13P	FfwkSi	outcome	ALG1L13P	MR Egger	0.796671059762627	1	0.372090535355902
ALG1L13P	FfwkSi	outcome	ALG1L13P	Inverse variance weighted	4.53450087805612	2	0.103596634104012
ALG1L2	FfwkSi	outcome	ALG1L2	MR Egger	13.9437381349344	8	0.0832436985406246
ALG1L2	FfwkSi	outcome	ALG1L2	Inverse variance weighted	13.9439175329114	9	0.124334222021972
ALG1L6P	FfwkSi	outcome	ALG1L6P	MR Egger	5.83624478566713	1	0.0156992982259797
ALG1L6P	FfwkSi	outcome	ALG1L6P	Inverse variance weighted	12.8185370522512	2	0.00164622823471242
ALG5	FfwkSi	outcome	ALG5	Inverse variance weighted	0.372939285671865	1	0.541406448736149
ALG6	FfwkSi	outcome	ALG6	MR Egger	0.276412884308906	1	0.599062036481145
ALG6	FfwkSi	outcome	ALG6	Inverse variance weighted	1.12823913334653	2	0.56886077032283
ALKBH1	FfwkSi	outcome	ALKBH1	MR Egger	0.477117002349588	1	0.489731106314015
ALKBH1	FfwkSi	outcome	ALKBH1	Inverse variance weighted	1.49481005085049	2	0.473593923744868
ALKBH3	FfwkSi	outcome	ALKBH3	MR Egger	0.656783606361831	1	0.417697752898279
ALKBH3	FfwkSi	outcome	ALKBH3	Inverse variance weighted	0.806739433094167	2	0.668065058952095
ALKBH5	FfwkSi	outcome	ALKBH5	Inverse variance weighted	0.577623521722824	1	0.447245335031804
ALMS1	FfwkSi	outcome	ALMS1	MR Egger	10.6719356263435	8	0.220989438812547
ALMS1	FfwkSi	outcome	ALMS1	Inverse variance weighted	12.6861499959578	9	0.177329406412228
ALOX12	FfwkSi	outcome	ALOX12	MR Egger	0.53557611163811	1	0.464271934216882
ALOX12	FfwkSi	outcome	ALOX12	Inverse variance weighted	2.11997015332243	2	0.346460980646068
ALOX12P2	FfwkSi	outcome	ALOX12P2	Inverse variance weighted	0.614622389924767	1	0.433052688035486
ALOX15	FfwkSi	outcome	ALOX15	MR Egger	5.7709838397175	4	0.216916601595802
ALOX15	FfwkSi	outcome	ALOX15	Inverse variance weighted	18.8649817722281	5	0.00203666483008778
ALOX15B	FfwkSi	outcome	ALOX15B	MR Egger	1.10679335963647	1	0.292780064670054
ALOX15B	FfwkSi	outcome	ALOX15B	Inverse variance weighted	1.99492450864899	2	0.368814211235054
ALOX5	FfwkSi	outcome	ALOX5	MR Egger	4.64318762237481	5	0.460956904100162
ALOX5	FfwkSi	outcome	ALOX5	Inverse variance weighted	5.29762051781901	6	0.506246186495062
ALOX5AP	FfwkSi	outcome	ALOX5AP	MR Egger	14.8533972142141	15	0.462028002278546
ALOX5AP	FfwkSi	outcome	ALOX5AP	Inverse variance weighted	16.6247545087239	16	0.410271254654565
ALPK1	FfwkSi	outcome	ALPK1	MR Egger	4.85694763284309	4	0.302292978091538
ALPK1	FfwkSi	outcome	ALPK1	Inverse variance weighted	5.27950358116137	5	0.382729890113933
ALPK2	FfwkSi	outcome	ALPK2	MR Egger	8.33192331183861	4	0.08014879906229
ALPK2	FfwkSi	outcome	ALPK2	Inverse variance weighted	8.35349600515048	5	0.137799837474363
ALPL	FfwkSi	outcome	ALPL	MR Egger	0.264540493887659	1	0.607017794310927
ALPL	FfwkSi	outcome	ALPL	Inverse variance weighted	0.411655964586592	2	0.813973082023731
ALS2	FfwkSi	outcome	ALS2	MR Egger	13.1772589033731	12	0.356289536673881
ALS2	FfwkSi	outcome	ALS2	Inverse variance weighted	14.3407094648307	13	0.350294619800496
ALS2CL	FfwkSi	outcome	ALS2CL	MR Egger	1.34906980685292	1	0.245440800257629
ALS2CL	FfwkSi	outcome	ALS2CL	Inverse variance weighted	6.7371166732252	2	0.0344392513793131
ALS2CR12	FfwkSi	outcome	ALS2CR12	Inverse variance weighted	1.30504298901709	1	0.253294114252054
AMACR	FfwkSi	outcome	AMACR	MR Egger	6.54184783517283	5	0.257002748131406
AMACR	FfwkSi	outcome	AMACR	Inverse variance weighted	11.1517484749741	6	0.083798171073606
AMDHD1	FfwkSi	outcome	AMDHD1	MR Egger	14.2036813181386	16	0.583543013611251
AMDHD1	FfwkSi	outcome	AMDHD1	Inverse variance weighted	15.3630093890921	17	0.569352178556198
AMDHD2	FfwkSi	outcome	AMDHD2	MR Egger	0.57760853634371	1	0.44725122795058
AMDHD2	FfwkSi	outcome	AMDHD2	Inverse variance weighted	0.581231796093146	2	0.747802855399401
AMFR	FfwkSi	outcome	AMFR	MR Egger	22.6169269114559	14	0.0667955996079499
AMFR	FfwkSi	outcome	AMFR	Inverse variance weighted	22.751030779452	15	0.0895708909165109
AMICA1	FfwkSi	outcome	AMICA1	MR Egger	8.18148249662282	6	0.225106724377169
AMICA1	FfwkSi	outcome	AMICA1	Inverse variance weighted	10.1256672012779	7	0.181563178003677
AMIGO1	FfwkSi	outcome	AMIGO1	Inverse variance weighted	2.33133586797681	1	0.126793025517569
AMIGO2	FfwkSi	outcome	AMIGO2	MR Egger	7.20547856731478	3	0.0656289970207886
AMIGO2	FfwkSi	outcome	AMIGO2	Inverse variance weighted	10.1041510280291	4	0.0387093447906712
AMPD3	FfwkSi	outcome	AMPD3	MR Egger	2.22449042862181	4	0.694548176942691
AMPD3	FfwkSi	outcome	AMPD3	Inverse variance weighted	2.23514397912678	5	0.815743709169312
AMPH	FfwkSi	outcome	AMPH	Inverse variance weighted	1.18990299324378	1	0.275349124570877
AMT	FfwkSi	outcome	AMT	MR Egger	24.1055779682696	13	0.0301726781548026
AMT	FfwkSi	outcome	AMT	Inverse variance weighted	27.0521415767165	14	0.0189552839526044
AMY2B	FfwkSi	outcome	AMY2B	MR Egger	9.05056416586548	7	0.249046111405558
AMY2B	FfwkSi	outcome	AMY2B	Inverse variance weighted	9.12614921395832	8	0.331766254794498
AMZ1	FfwkSi	outcome	AMZ1	Inverse variance weighted	0.0181493376319699	1	0.892833672721815
AMZ2	FfwkSi	outcome	AMZ2	MR Egger	4.41458195603784	5	0.491392767890964
AMZ2	FfwkSi	outcome	AMZ2	Inverse variance weighted	7.08787519001397	6	0.312797000709436
AMZ2P1	FfwkSi	outcome	AMZ2P1	MR Egger	0.1759886892069	1	0.674843405172066
AMZ2P1	FfwkSi	outcome	AMZ2P1	Inverse variance weighted	0.843504080069595	2	0.655896655343321
ANAPC13	FfwkSi	outcome	ANAPC13	MR Egger	8.92435505890436	15	0.881439336889281
ANAPC13	FfwkSi	outcome	ANAPC13	Inverse variance weighted	9.61114225045908	16	0.886131432158468
ANAPC15	FfwkSi	outcome	ANAPC15	Inverse variance weighted	4.6450945524311	1	0.0311424214922191
ANAPC16	FfwkSi	outcome	ANAPC16	MR Egger	0.000517374940175386	1	0.981852980390364
ANAPC16	FfwkSi	outcome	ANAPC16	Inverse variance weighted	0.00086810630219257	2	0.999566041036345
ANAPC4	FfwkSi	outcome	ANAPC4	MR Egger	18.2664463339474	15	0.248916897576182
ANAPC4	FfwkSi	outcome	ANAPC4	Inverse variance weighted	19.4353023542602	16	0.246737106116532
ANAPC5	FfwkSi	outcome	ANAPC5	Inverse variance weighted	1.67172967717492	1	0.196027018566583
ANG	FfwkSi	outcome	ANG	MR Egger	17.7311008339149	13	0.167998852507972
ANG	FfwkSi	outcome	ANG	Inverse variance weighted	18.9533503558083	14	0.166739415764816
ANGEL1	FfwkSi	outcome	ANGEL1	MR Egger	4.30870971933362	4	0.365835731831396
ANGEL1	FfwkSi	outcome	ANGEL1	Inverse variance weighted	4.55642595159289	5	0.472369520274646
ANGEL2	FfwkSi	outcome	ANGEL2	MR Egger	1.45939697341675	5	0.917707294596207
ANGEL2	FfwkSi	outcome	ANGEL2	Inverse variance weighted	5.89605744534692	6	0.4349340713659
ANGPT1	FfwkSi	outcome	ANGPT1	MR Egger	2.59701396246453	10	0.98938531339742
ANGPT1	FfwkSi	outcome	ANGPT1	Inverse variance weighted	2.88461943221527	11	0.992164434034236
ANGPT2	FfwkSi	outcome	ANGPT2	Inverse variance weighted	4.095554457419	1	0.0429961254487665
ANGPTL6	FfwkSi	outcome	ANGPTL6	Inverse variance weighted	0.233897603288976	1	0.62864875411728
ANK1	FfwkSi	outcome	ANK1	MR Egger	2.67092021830828	1	0.102196918479878
ANK1	FfwkSi	outcome	ANK1	Inverse variance weighted	3.27048581275497	2	0.19490502187586
ANK3	FfwkSi	outcome	ANK3	MR Egger	10.8975396544237	13	0.619400772123912
ANK3	FfwkSi	outcome	ANK3	Inverse variance weighted	13.8549567386804	14	0.460571975281855
ANKDD1A	FfwkSi	outcome	ANKDD1A	MR Egger	35.1207743211455	24	0.0666299795827893
ANKDD1A	FfwkSi	outcome	ANKDD1A	Inverse variance weighted	38.5372750114324	25	0.0409644745751764
ANKEF1	FfwkSi	outcome	ANKEF1	Inverse variance weighted	4.2508530707197	1	0.0392306193861387
ANKFY1	FfwkSi	outcome	ANKFY1	Inverse variance weighted	0.148594753591579	1	0.699881895264183
ANKH	FfwkSi	outcome	ANKH	MR Egger	4.52152113099982	2	0.104271149549796
ANKH	FfwkSi	outcome	ANKH	Inverse variance weighted	4.6030199799194	3	0.203283165536555
ANKIB1	FfwkSi	outcome	ANKIB1	MR Egger	0.391306173186765	2	0.822297451212659
ANKIB1	FfwkSi	outcome	ANKIB1	Inverse variance weighted	1.60728805756672	3	0.65773843288172
ANKK1	FfwkSi	outcome	ANKK1	MR Egger	16.1578147605505	5	0.006407655789065
ANKK1	FfwkSi	outcome	ANKK1	Inverse variance weighted	16.6436810215926	6	0.0106859518593818
ANKLE1	FfwkSi	outcome	ANKLE1	MR Egger	0.258262631717843	1	0.611316270200704
ANKLE1	FfwkSi	outcome	ANKLE1	Inverse variance weighted	0.258269932859642	2	0.878855341572855
ANKLE2	FfwkSi	outcome	ANKLE2	MR Egger	0.807226687428207	3	0.847737735673692
ANKLE2	FfwkSi	outcome	ANKLE2	Inverse variance weighted	6.71881410451696	4	0.151514946621042
ANKMY1	FfwkSi	outcome	ANKMY1	MR Egger	14.1398611233786	10	0.166707171650462
ANKMY1	FfwkSi	outcome	ANKMY1	Inverse variance weighted	14.9111898661921	11	0.186598914103396
ANKMY2	FfwkSi	outcome	ANKMY2	MR Egger	1.73858275625854	2	0.419248532690267
ANKMY2	FfwkSi	outcome	ANKMY2	Inverse variance weighted	2.00285378683597	3	0.571814601657481
ANKRA2	FfwkSi	outcome	ANKRA2	MR Egger	0.121757217709725	3	0.98910436320267
ANKRA2	FfwkSi	outcome	ANKRA2	Inverse variance weighted	0.311067245330078	4	0.989088591604653
ANKRD10	FfwkSi	outcome	ANKRD10	MR Egger	9.04985267716175	8	0.338107923727269
ANKRD10	FfwkSi	outcome	ANKRD10	Inverse variance weighted	10.5733852577502	9	0.306087518109889
ANKRD12	FfwkSi	outcome	ANKRD12	MR Egger	0.689829451024518	2	0.708280749170719
ANKRD12	FfwkSi	outcome	ANKRD12	Inverse variance weighted	1.40917018689226	3	0.703386603241784
ANKRD13C	FfwkSi	outcome	ANKRD13C	Inverse variance weighted	1.54078475324348	1	0.214501034009478
ANKRD13D	FfwkSi	outcome	ANKRD13D	Inverse variance weighted	1.76157764227602	1	0.184427856288646
ANKRD16	FfwkSi	outcome	ANKRD16	Inverse variance weighted	0.411751438130873	1	0.52108188055691
ANKRD18A	FfwkSi	outcome	ANKRD18A	MR Egger	1.58414071024119	1	0.208165264381405
ANKRD18A	FfwkSi	outcome	ANKRD18A	Inverse variance weighted	3.34048343907883	2	0.188201568143782
ANKRD18EP	FfwkSi	outcome	ANKRD18EP	MR Egger	3.65604593803203	3	0.301080255768616
ANKRD18EP	FfwkSi	outcome	ANKRD18EP	Inverse variance weighted	7.15744963585707	4	0.127798013292366
ANKRD20A11P	FfwkSi	outcome	ANKRD20A11P	MR Egger	1.59867011808646	5	0.901410120001303
ANKRD20A11P	FfwkSi	outcome	ANKRD20A11P	Inverse variance weighted	9.6427405854769	6	0.140525761528909
ANKRD22	FfwkSi	outcome	ANKRD22	Inverse variance weighted	0.158414343649685	1	0.690620607289442
ANKRD24	FfwkSi	outcome	ANKRD24	MR Egger	4.56535931529303	1	0.0326248297857566
ANKRD24	FfwkSi	outcome	ANKRD24	Inverse variance weighted	6.78682423597731	2	0.0335938549212202
ANKRD26	FfwkSi	outcome	ANKRD26	MR Egger	1.64718106316646	4	0.80028836949506
ANKRD26	FfwkSi	outcome	ANKRD26	Inverse variance weighted	2.51634738949878	5	0.774031134513776
ANKRD27	FfwkSi	outcome	ANKRD27	MR Egger	12.1035112085696	4	0.016597901677537
ANKRD27	FfwkSi	outcome	ANKRD27	Inverse variance weighted	17.8917509039714	5	0.00308517551911132
ANKRD28	FfwkSi	outcome	ANKRD28	MR Egger	6.57227657751936	8	0.583402315248057
ANKRD28	FfwkSi	outcome	ANKRD28	Inverse variance weighted	6.86430132547682	9	0.651245195569903
ANKRD32	FfwkSi	outcome	ANKRD32	Inverse variance weighted	4.78947104440344	1	0.028634218750567
ANKRD33B	FfwkSi	outcome	ANKRD33B	Inverse variance weighted	0.512018739038288	1	0.474266262844696
ANKRD34B	FfwkSi	outcome	ANKRD34B	MR Egger	10.1707433928639	14	0.749596646768413
ANKRD34B	FfwkSi	outcome	ANKRD34B	Inverse variance weighted	28.9185329275917	15	0.0164775707937129
ANKRD36	FfwkSi	outcome	ANKRD36	MR Egger	8.94382447963181	3	0.0300471700004009
ANKRD36	FfwkSi	outcome	ANKRD36	Inverse variance weighted	10.1271047004881	4	0.0383401923087734
ANKRD36B	FfwkSi	outcome	ANKRD36B	MR Egger	4.03961027952593	3	0.257218579504206
ANKRD36B	FfwkSi	outcome	ANKRD36B	Inverse variance weighted	4.08389045382265	4	0.394771548803418
ANKRD36C	FfwkSi	outcome	ANKRD36C	Inverse variance weighted	0.472205923227291	1	0.491974087366775
ANKRD40	FfwkSi	outcome	ANKRD40	Inverse variance weighted	0.027600428218856	1	0.868051681922605
ANKRD44	FfwkSi	outcome	ANKRD44	MR Egger	0.0572862151657735	1	0.810837772747314
ANKRD44	FfwkSi	outcome	ANKRD44	Inverse variance weighted	0.0574961673575246	2	0.971661210955246
ANKRD50	FfwkSi	outcome	ANKRD50	MR Egger	0.354638646396068	3	0.949445109890391
ANKRD50	FfwkSi	outcome	ANKRD50	Inverse variance weighted	0.412122672963024	4	0.981472405744302
ANKRD55	FfwkSi	outcome	ANKRD55	MR Egger	27.6896359620785	20	0.11695232103093
ANKRD55	FfwkSi	outcome	ANKRD55	Inverse variance weighted	30.7360888611714	21	0.0781636861464157
ANKRD6	FfwkSi	outcome	ANKRD6	MR Egger	1.08163983713749	2	0.582270642088492
ANKRD6	FfwkSi	outcome	ANKRD6	Inverse variance weighted	3.67982728744142	3	0.298177061295455
ANKRD9	FfwkSi	outcome	ANKRD9	MR Egger	13.9959597894368	8	0.081870783621859
ANKRD9	FfwkSi	outcome	ANKRD9	Inverse variance weighted	15.01641787732	9	0.0904859917045035
ANKS1A	FfwkSi	outcome	ANKS1A	Inverse variance weighted	0.873373054260689	1	0.350023194116027
ANO10	FfwkSi	outcome	ANO10	MR Egger	0.905829416672025	1	0.341223424236387
ANO10	FfwkSi	outcome	ANO10	Inverse variance weighted	0.935125578471894	2	0.626527388303048
ANO2	FfwkSi	outcome	ANO2	MR Egger	0.00167159087378964	1	0.967387501142901
ANO2	FfwkSi	outcome	ANO2	Inverse variance weighted	0.706572046325505	2	0.702376268762231
ANO5	FfwkSi	outcome	ANO5	MR Egger	1.90400572699747	1	0.167630635249484
ANO5	FfwkSi	outcome	ANO5	Inverse variance weighted	1.91334483339767	2	0.38416911615211
ANO7L1	FfwkSi	outcome	ANO7L1	MR Egger	5.07704882855139	7	0.650560996622869
ANO7L1	FfwkSi	outcome	ANO7L1	Inverse variance weighted	8.49427193025449	8	0.386734470179832
ANO9	FfwkSi	outcome	ANO9	MR Egger	2.13684051132429	4	0.71060745717393
ANO9	FfwkSi	outcome	ANO9	Inverse variance weighted	3.05523065339685	5	0.691471070450198
ANPEP	FfwkSi	outcome	ANPEP	MR Egger	27.05522112561	17	0.057262905018526
ANPEP	FfwkSi	outcome	ANPEP	Inverse variance weighted	27.9102065269382	18	0.0634348643251274
ANTXR2	FfwkSi	outcome	ANTXR2	MR Egger	17.8793482654188	4	0.00130292975042918
ANTXR2	FfwkSi	outcome	ANTXR2	Inverse variance weighted	18.277553307533	5	0.00261793264917288
ANTXRLP1	FfwkSi	outcome	ANTXRLP1	Inverse variance weighted	2.1413691640189	1	0.143373880924276
ANXA1	FfwkSi	outcome	ANXA1	MR Egger	23.5944192049582	10	0.00875285830163013
ANXA1	FfwkSi	outcome	ANXA1	Inverse variance weighted	26.2797418947759	11	0.00589556585207098
ANXA11	FfwkSi	outcome	ANXA11	MR Egger	6.17819041451756	4	0.186230247247048
ANXA11	FfwkSi	outcome	ANXA11	Inverse variance weighted	7.79752295875043	5	0.167753236491061
ANXA2	FfwkSi	outcome	ANXA2	MR Egger	6.47330942526364	4	0.166479893324338
ANXA2	FfwkSi	outcome	ANXA2	Inverse variance weighted	7.16574087425913	5	0.208602898402662
ANXA2R	FfwkSi	outcome	ANXA2R	MR Egger	17.2811625603338	6	0.00830362107594294
ANXA2R	FfwkSi	outcome	ANXA2R	Inverse variance weighted	17.3002291128433	7	0.0155595178238469
ANXA3	FfwkSi	outcome	ANXA3	MR Egger	2.6263224019325	4	0.622167377559232
ANXA3	FfwkSi	outcome	ANXA3	Inverse variance weighted	2.63205559083963	5	0.756488984480701
ANXA4	FfwkSi	outcome	ANXA4	MR Egger	7.16397503173066	5	0.208728132626101
ANXA4	FfwkSi	outcome	ANXA4	Inverse variance weighted	7.42598191124212	6	0.283241177843385
ANXA5	FfwkSi	outcome	ANXA5	MR Egger	36.868877730426	15	0.00132252141036727
ANXA5	FfwkSi	outcome	ANXA5	Inverse variance weighted	37.5070131679573	16	0.00177832049518812
ANXA6	FfwkSi	outcome	ANXA6	MR Egger	14.0024569519864	9	0.122237856334448
ANXA6	FfwkSi	outcome	ANXA6	Inverse variance weighted	19.3082899922498	10	0.0365172100419461
ANXA9	FfwkSi	outcome	ANXA9	Inverse variance weighted	1.61551815608429	1	0.203717850894176
AOAH	FfwkSi	outcome	AOAH	MR Egger	10.0688149949184	16	0.863009995683424
AOAH	FfwkSi	outcome	AOAH	Inverse variance weighted	10.6342574459286	17	0.874933267710179
AOAH-IT1	FfwkSi	outcome	AOAH-IT1	Inverse variance weighted	0.573630423575364	1	0.448819878482384
AP000295.7	FfwkSi	outcome	AP000295.7	Inverse variance weighted	0.0122306088751236	1	0.911939825635394
AP000346.2	FfwkSi	outcome	AP000346.2	Inverse variance weighted	0.752886471416601	1	0.385563892800402
AP000347.4	FfwkSi	outcome	AP000347.4	MR Egger	7.23630091831081	2	0.0268322579841016
AP000347.4	FfwkSi	outcome	AP000347.4	Inverse variance weighted	8.49844595838193	3	0.0367589063413978
AP000350.4	FfwkSi	outcome	AP000350.4	MR Egger	7.92667345802559	6	0.243524784046261
AP000350.4	FfwkSi	outcome	AP000350.4	Inverse variance weighted	8.33548277876694	7	0.303942776055088
AP000350.6	FfwkSi	outcome	AP000350.6	Inverse variance weighted	2.69706028815352	1	0.100533460073815
AP000351.10	FfwkSi	outcome	AP000351.10	MR Egger	8.23801003191713	4	0.0832385307307327
AP000351.10	FfwkSi	outcome	AP000351.10	Inverse variance weighted	8.7097985696974	5	0.121214380384245
AP000783.1	FfwkSi	outcome	AP000783.1	Inverse variance weighted	7.35323478747687	1	0.00669422022515526
AP000807.1	FfwkSi	outcome	AP000807.1	MR Egger	11.861683125463	2	0.00265624565055366
AP000807.1	FfwkSi	outcome	AP000807.1	Inverse variance weighted	12.3105343475687	3	0.00639168798718663
AP001007.1	FfwkSi	outcome	AP001007.1	MR Egger	6.02235743941738	8	0.644727405566318
AP001007.1	FfwkSi	outcome	AP001007.1	Inverse variance weighted	8.19488865411937	9	0.514631871254623
AP001046.5	FfwkSi	outcome	AP001046.5	MR Egger	1.40896081282839	1	0.23522898082721
AP001046.5	FfwkSi	outcome	AP001046.5	Inverse variance weighted	3.17697186935697	2	0.204234602288023
AP001053.11	FfwkSi	outcome	AP001053.11	MR Egger	3.38574343038725	3	0.335885935176002
AP001053.11	FfwkSi	outcome	AP001053.11	Inverse variance weighted	3.45916034943908	4	0.484115211887762
AP001055.1	FfwkSi	outcome	AP001055.1	Inverse variance weighted	2.20660324572925	1	0.137420957383297
AP001055.6	FfwkSi	outcome	AP001055.6	Inverse variance weighted	3.81029981854233	1	0.0509383317756864
AP001062.7	FfwkSi	outcome	AP001062.7	Inverse variance weighted	0.704585171807848	1	0.401247285805174
AP001171.1	FfwkSi	outcome	AP001171.1	MR Egger	0.153587702154487	1	0.695130130669877
AP001171.1	FfwkSi	outcome	AP001171.1	Inverse variance weighted	0.173994077813431	2	0.916679810003563
AP001189.4	FfwkSi	outcome	AP001189.4	MR Egger	17.7556778300268	6	0.00687267498331283
AP001189.4	FfwkSi	outcome	AP001189.4	Inverse variance weighted	17.7692588364255	7	0.0130555859859108
AP001257.1	FfwkSi	outcome	AP001257.1	Inverse variance weighted	4.54819731242944	1	0.0329534235797308
AP001372.2	FfwkSi	outcome	AP001372.2	MR Egger	9.71293594933741	5	0.0837898934519614
AP001372.2	FfwkSi	outcome	AP001372.2	Inverse variance weighted	13.1873115255992	6	0.0401560013162981
AP001468.1	FfwkSi	outcome	AP001468.1	Inverse variance weighted	0.038463424918399	1	0.844515503155229
AP001469.9	FfwkSi	outcome	AP001469.9	MR Egger	1.90737108236035	2	0.385318296855663
AP001469.9	FfwkSi	outcome	AP001469.9	Inverse variance weighted	3.32348201159038	3	0.344387735478035
AP001610.5	FfwkSi	outcome	AP001610.5	MR Egger	4.31326957016423	2	0.115713868598462
AP001610.5	FfwkSi	outcome	AP001610.5	Inverse variance weighted	5.92293761110003	3	0.115420267108572
AP001626.1	FfwkSi	outcome	AP001626.1	Inverse variance weighted	0.185924174980073	1	0.666330764977423
AP001816.1	FfwkSi	outcome	AP001816.1	MR Egger	27.1454664983883	21	0.16608995687448
AP001816.1	FfwkSi	outcome	AP001816.1	Inverse variance weighted	28.0382365680235	22	0.174417476347177
AP002954.4	FfwkSi	outcome	AP002954.4	MR Egger	14.7691011472777	10	0.140709515070818
AP002954.4	FfwkSi	outcome	AP002954.4	Inverse variance weighted	22.5487806749711	11	0.020450272292791
AP003068.18	FfwkSi	outcome	AP003068.18	MR Egger	1.43243157391832	5	0.920733006346711
AP003068.18	FfwkSi	outcome	AP003068.18	Inverse variance weighted	1.57694720456264	6	0.95422037106446
AP003068.23	FfwkSi	outcome	AP003068.23	MR Egger	16.4216381320523	12	0.172678298718137
AP003068.23	FfwkSi	outcome	AP003068.23	Inverse variance weighted	20.2480917577583	13	0.0891944598166012
AP003774.1	FfwkSi	outcome	AP003774.1	MR Egger	17.7680280665752	10	0.0590050439344495
AP003774.1	FfwkSi	outcome	AP003774.1	Inverse variance weighted	19.3322600534038	11	0.0553839171449782
AP003774.6	FfwkSi	outcome	AP003774.6	MR Egger	15.9561644187778	9	0.0678026513670095
AP003774.6	FfwkSi	outcome	AP003774.6	Inverse variance weighted	15.9587308726675	10	0.100819886499368
AP006621.1	FfwkSi	outcome	AP006621.1	MR Egger	18.1602852262586	13	0.151527816134192
AP006621.1	FfwkSi	outcome	AP006621.1	Inverse variance weighted	18.2032168725581	14	0.197681424117719
AP006621.5	FfwkSi	outcome	AP006621.5	MR Egger	3.64408101690635	6	0.724712046883019
AP006621.5	FfwkSi	outcome	AP006621.5	Inverse variance weighted	3.70036075845561	7	0.813570380453806
AP006621.6	FfwkSi	outcome	AP006621.6	MR Egger	2.8791684448086	5	0.718607976280714
AP006621.6	FfwkSi	outcome	AP006621.6	Inverse variance weighted	2.87948118346187	6	0.823814150956511
AP1B1	FfwkSi	outcome	AP1B1	Inverse variance weighted	0.00652593522950408	1	0.935614320482652
AP1G2	FfwkSi	outcome	AP1G2	Inverse variance weighted	0.0785413433515288	1	0.779283955357772
AP1M1	FfwkSi	outcome	AP1M1	MR Egger	9.87557624191653	5	0.0788384873192465
AP1M1	FfwkSi	outcome	AP1M1	Inverse variance weighted	11.4582829230329	6	0.0752040884311944
AP1M2	FfwkSi	outcome	AP1M2	MR Egger	13.6707453715422	5	0.0178418538752905
AP1M2	FfwkSi	outcome	AP1M2	Inverse variance weighted	14.5018322458306	6	0.0245061162691657
AP1S1	FfwkSi	outcome	AP1S1	Inverse variance weighted	2.48121883313536	1	0.115212939209047
AP2A2	FfwkSi	outcome	AP2A2	MR Egger	3.21753663412551	1	0.0728531888735658
AP2A2	FfwkSi	outcome	AP2A2	Inverse variance weighted	4.77860461253467	2	0.0916936356404504
AP2M1	FfwkSi	outcome	AP2M1	MR Egger	0.194977104211444	1	0.658806101547281
AP2M1	FfwkSi	outcome	AP2M1	Inverse variance weighted	6.34687153926139	2	0.041859530849713
AP2S1	FfwkSi	outcome	AP2S1	Inverse variance weighted	4.98525603874481	1	0.0255642017904409
AP3B1	FfwkSi	outcome	AP3B1	MR Egger	16.7425087253432	14	0.270159486678831
AP3B1	FfwkSi	outcome	AP3B1	Inverse variance weighted	16.7435430574933	15	0.334425172113672
AP3B2	FfwkSi	outcome	AP3B2	MR Egger	19.7665466403147	6	0.00304711772417032
AP3B2	FfwkSi	outcome	AP3B2	Inverse variance weighted	19.9492355976317	7	0.0056803830155535
AP3D1	FfwkSi	outcome	AP3D1	Inverse variance weighted	0.00503682994931002	1	0.943421132488534
AP3M1	FfwkSi	outcome	AP3M1	MR Egger	11.6032753862041	7	0.114383574165927
AP3M1	FfwkSi	outcome	AP3M1	Inverse variance weighted	11.9700107799212	8	0.152546952196487
AP3M2	FfwkSi	outcome	AP3M2	MR Egger	7.95849544954873	4	0.0931104454999238
AP3M2	FfwkSi	outcome	AP3M2	Inverse variance weighted	8.47173213691345	5	0.132082677356167
AP3S1	FfwkSi	outcome	AP3S1	MR Egger	2.1588460137187	1	0.141751111731721
AP3S1	FfwkSi	outcome	AP3S1	Inverse variance weighted	2.27969619460407	2	0.319867606878586
AP3S2	FfwkSi	outcome	AP3S2	MR Egger	6.03202961587364	7	0.536014436350798
AP3S2	FfwkSi	outcome	AP3S2	Inverse variance weighted	7.50139245577854	8	0.483623482009639
AP4B1	FfwkSi	outcome	AP4B1	MR Egger	1.72135067656472	1	0.189519276047085
AP4B1	FfwkSi	outcome	AP4B1	Inverse variance weighted	3.33045168132999	2	0.18914793586235
AP4B1-AS1	FfwkSi	outcome	AP4B1-AS1	Inverse variance weighted	0.96747216205616	1	0.325311424507699
AP4E1	FfwkSi	outcome	AP4E1	MR Egger	10.3207779989681	8	0.2432293619362
AP4E1	FfwkSi	outcome	AP4E1	Inverse variance weighted	14.72327177289	9	0.0988231089400323
AP4M1	FfwkSi	outcome	AP4M1	MR Egger	5.47131185037234	4	0.24226272379774
AP4M1	FfwkSi	outcome	AP4M1	Inverse variance weighted	5.49709084075453	5	0.358264986185416
APAF1	FfwkSi	outcome	APAF1	MR Egger	3.01764907730816	3	0.388912032098378
APAF1	FfwkSi	outcome	APAF1	Inverse variance weighted	3.09373049225504	4	0.542264191326969
APBA2	FfwkSi	outcome	APBA2	Inverse variance weighted	0.62181710121033	1	0.43037284030147
APBA3	FfwkSi	outcome	APBA3	MR Egger	9.08184432307832	3	0.028222282234445
APBA3	FfwkSi	outcome	APBA3	Inverse variance weighted	9.44475239974087	4	0.050894925229908
APBB1IP	FfwkSi	outcome	APBB1IP	MR Egger	19.830972605486	7	0.00594658601308676
APBB1IP	FfwkSi	outcome	APBB1IP	Inverse variance weighted	20.4725783296809	8	0.00868860498718428
APBB2	FfwkSi	outcome	APBB2	MR Egger	2.16281476308909	2	0.339117921334116
APBB2	FfwkSi	outcome	APBB2	Inverse variance weighted	4.42343554035748	3	0.21922218164619
APBB3	FfwkSi	outcome	APBB3	Inverse variance weighted	14.2807060468539	1	0.000157470714060554
APC	FfwkSi	outcome	APC	Inverse variance weighted	0.234387141848844	1	0.628289738233069
APCDD1	FfwkSi	outcome	APCDD1	MR Egger	2.38526416811596	4	0.665291893508582
APCDD1	FfwkSi	outcome	APCDD1	Inverse variance weighted	11.5685249749228	5	0.0412029692344018
APEH	FfwkSi	outcome	APEH	MR Egger	1.0322116676356	1	0.309639776062228
APEH	FfwkSi	outcome	APEH	Inverse variance weighted	1.64201705498786	2	0.439987690985573
APEX1	FfwkSi	outcome	APEX1	MR Egger	0.318004495417988	1	0.572809345137332
APEX1	FfwkSi	outcome	APEX1	Inverse variance weighted	0.333886546192227	2	0.846247614982746
APH1B	FfwkSi	outcome	APH1B	MR Egger	5.00300862351647	10	0.890976949347214
APH1B	FfwkSi	outcome	APH1B	Inverse variance weighted	6.23207208984144	11	0.857439492232401
API5	FfwkSi	outcome	API5	Inverse variance weighted	1.3586185020201	1	0.24377705078037
APIP	FfwkSi	outcome	APIP	MR Egger	0.855406027749226	1	0.35502748357381
APIP	FfwkSi	outcome	APIP	Inverse variance weighted	2.95078416920098	2	0.228689044012245
APITD1	FfwkSi	outcome	APITD1	Inverse variance weighted	0.0941219456902453	1	0.759000935646925
APLF	FfwkSi	outcome	APLF	Inverse variance weighted	0.0849353171259885	1	0.770717392820686
APLP2	FfwkSi	outcome	APLP2	MR Egger	3.57048218049436	1	0.0588152306530319
APLP2	FfwkSi	outcome	APLP2	Inverse variance weighted	6.20361786673365	2	0.0449677850496757
APMAP	FfwkSi	outcome	APMAP	MR Egger	0.73670015458571	1	0.390719991045297
APMAP	FfwkSi	outcome	APMAP	Inverse variance weighted	0.736938266440864	2	0.691792562677103
APOA1BP	FfwkSi	outcome	APOA1BP	Inverse variance weighted	0.954206341980855	1	0.328650915282082
APOBEC3A	FfwkSi	outcome	APOBEC3A	MR Egger	14.0268401955124	8	0.0810685134232633
APOBEC3A	FfwkSi	outcome	APOBEC3A	Inverse variance weighted	15.2795027022134	9	0.0835391114289956
APOBEC3B	FfwkSi	outcome	APOBEC3B	MR Egger	0.0156254316759974	1	0.900522183360337
APOBEC3B	FfwkSi	outcome	APOBEC3B	Inverse variance weighted	0.453227236945936	2	0.797228757253011
APOBEC3C	FfwkSi	outcome	APOBEC3C	MR Egger	7.04009292843118	6	0.317155347447854
APOBEC3C	FfwkSi	outcome	APOBEC3C	Inverse variance weighted	13.6005312225896	7	0.0587599054440408
APOBEC3D	FfwkSi	outcome	APOBEC3D	MR Egger	3.78927791518749	3	0.285135754779363
APOBEC3D	FfwkSi	outcome	APOBEC3D	Inverse variance weighted	4.26466176275725	4	0.371371093810905
APOBEC3F	FfwkSi	outcome	APOBEC3F	Inverse variance weighted	0.671654983172663	1	0.412475199013883
APOBEC3G	FfwkSi	outcome	APOBEC3G	MR Egger	11.0566742945104	6	0.0866405584663591
APOBEC3G	FfwkSi	outcome	APOBEC3G	Inverse variance weighted	11.6704600408382	7	0.111930161765929
APOBEC3H	FfwkSi	outcome	APOBEC3H	MR Egger	16.2312382542847	8	0.0391874618783766
APOBEC3H	FfwkSi	outcome	APOBEC3H	Inverse variance weighted	17.2964976989948	9	0.0442703112691824
APOBR	FfwkSi	outcome	APOBR	Inverse variance weighted	0.623487870410774	1	0.429754116896207
APOL1	FfwkSi	outcome	APOL1	Inverse variance weighted	0.00585067943404423	1	0.939029480991216
APOL4	FfwkSi	outcome	APOL4	Inverse variance weighted	0.0835769084119177	1	0.772507370301252
APOL6	FfwkSi	outcome	APOL6	Inverse variance weighted	0.63920061150848	1	0.424000415611848
APOLD1	FfwkSi	outcome	APOLD1	MR Egger	3.70092463011002	1	0.0543823237105948
APOLD1	FfwkSi	outcome	APOLD1	Inverse variance weighted	3.72538291258165	2	0.155254207623534
APP	FfwkSi	outcome	APP	MR Egger	9.47674637268772	3	0.0235800310622997
APP	FfwkSi	outcome	APP	Inverse variance weighted	13.2484718377569	4	0.0101234191778059
APPL2	FfwkSi	outcome	APPL2	MR Egger	12.5572929396516	12	0.402021771842631
APPL2	FfwkSi	outcome	APPL2	Inverse variance weighted	14.2596073092593	13	0.355818586811079
APRT	FfwkSi	outcome	APRT	MR Egger	13.6959485613416	3	0.00334963706888283
APRT	FfwkSi	outcome	APRT	Inverse variance weighted	19.2864163171066	4	0.00069036770161261
APTX	FfwkSi	outcome	APTX	MR Egger	1.51421888864324	1	0.218496448355168
APTX	FfwkSi	outcome	APTX	Inverse variance weighted	2.80656770522974	2	0.245788504014885
AQP10	FfwkSi	outcome	AQP10	MR Egger	11.5760453965823	5	0.0410821127314076
AQP10	FfwkSi	outcome	AQP10	Inverse variance weighted	15.8166446617968	6	0.0147726868406887
AQP3	FfwkSi	outcome	AQP3	MR Egger	0.538721880855489	1	0.462962903630196
AQP3	FfwkSi	outcome	AQP3	Inverse variance weighted	1.98424004954554	2	0.37078977366897
AQP9	FfwkSi	outcome	AQP9	Inverse variance weighted	10.4974734574449	1	0.00119537885965496
ARAP1	FfwkSi	outcome	ARAP1	Inverse variance weighted	2.24988208733165	1	0.133624584148109
ARAP2	FfwkSi	outcome	ARAP2	MR Egger	0.58636715276107	1	0.443827366561055
ARAP2	FfwkSi	outcome	ARAP2	Inverse variance weighted	6.15933587712095	2	0.0459745204800911
ARAP3	FfwkSi	outcome	ARAP3	MR Egger	12.9952980249262	13	0.448174935249371
ARAP3	FfwkSi	outcome	ARAP3	Inverse variance weighted	17.3823604961323	14	0.236373814613691
ARCN1	FfwkSi	outcome	ARCN1	MR Egger	4.21565090614013	2	0.121501890935188
ARCN1	FfwkSi	outcome	ARCN1	Inverse variance weighted	6.44447582732661	3	0.0918781485790333
ARF3	FfwkSi	outcome	ARF3	MR Egger	1.73924887430124	5	0.883918439398515
ARF3	FfwkSi	outcome	ARF3	Inverse variance weighted	1.74035436331152	6	0.941963515129723
ARF4	FfwkSi	outcome	ARF4	MR Egger	4.82327741349425	5	0.437826317163976
ARF4	FfwkSi	outcome	ARF4	Inverse variance weighted	4.83369497079699	6	0.565313288724039
ARFGAP1	FfwkSi	outcome	ARFGAP1	Inverse variance weighted	2.49384703444431	1	0.114292048947068
ARFGAP2	FfwkSi	outcome	ARFGAP2	Inverse variance weighted	0.0121225317487452	1	0.91232818907026
ARFGAP3	FfwkSi	outcome	ARFGAP3	MR Egger	0.055737691254257	1	0.813364142970181
ARFGAP3	FfwkSi	outcome	ARFGAP3	Inverse variance weighted	2.33645546231564	2	0.310917482634689
ARFGEF2	FfwkSi	outcome	ARFGEF2	MR Egger	2.4721335104432	1	0.115880534508667
ARFGEF2	FfwkSi	outcome	ARFGEF2	Inverse variance weighted	4.23285358112463	2	0.120461293844228
ARFIP1	FfwkSi	outcome	ARFIP1	MR Egger	24.8393798624158	18	0.129404866215294
ARFIP1	FfwkSi	outcome	ARFIP1	Inverse variance weighted	29.3579298433278	19	0.0605596230574908
ARG1	FfwkSi	outcome	ARG1	MR Egger	12.5381732401202	10	0.25065077186392
ARG1	FfwkSi	outcome	ARG1	Inverse variance weighted	12.8716822860454	11	0.301794905502797
ARHGAP1	FfwkSi	outcome	ARHGAP1	Inverse variance weighted	7.97479964952616	1	0.00474330054898071
ARHGAP10	FfwkSi	outcome	ARHGAP10	Inverse variance weighted	2.13342721240161	1	0.144118210377958
ARHGAP11A	FfwkSi	outcome	ARHGAP11A	MR Egger	0.0114626849046897	1	0.914738263084431
ARHGAP11A	FfwkSi	outcome	ARHGAP11A	Inverse variance weighted	2.0598828950249	2	0.357027864826754
ARHGAP12	FfwkSi	outcome	ARHGAP12	MR Egger	9.80384239072712	5	0.0809879526125898
ARHGAP12	FfwkSi	outcome	ARHGAP12	Inverse variance weighted	16.1405121927115	6	0.0130193262221982
ARHGAP15	FfwkSi	outcome	ARHGAP15	MR Egger	36.4098300667905	16	0.00253719598013228
ARHGAP15	FfwkSi	outcome	ARHGAP15	Inverse variance weighted	37.8379170385937	17	0.00258696475230021
ARHGAP17	FfwkSi	outcome	ARHGAP17	Inverse variance weighted	3.63246637350341	1	0.0566627874064861
ARHGAP19	FfwkSi	outcome	ARHGAP19	MR Egger	11.1671064992217	10	0.344648004267704
ARHGAP19	FfwkSi	outcome	ARHGAP19	Inverse variance weighted	11.5865529984627	11	0.395508599537121
ARHGAP21	FfwkSi	outcome	ARHGAP21	MR Egger	2.08112882468264	3	0.555739954886315
ARHGAP21	FfwkSi	outcome	ARHGAP21	Inverse variance weighted	4.80936628070693	4	0.307422805508772
ARHGAP22	FfwkSi	outcome	ARHGAP22	MR Egger	6.07170932000934	7	0.5314016575901
ARHGAP22	FfwkSi	outcome	ARHGAP22	Inverse variance weighted	11.0508587114602	8	0.198834094883695
ARHGAP24	FfwkSi	outcome	ARHGAP24	MR Egger	7.2106374197033	6	0.301806238926239
ARHGAP24	FfwkSi	outcome	ARHGAP24	Inverse variance weighted	7.24398274335969	7	0.403926352781329
ARHGAP25	FfwkSi	outcome	ARHGAP25	Inverse variance weighted	1.38347041783362	1	0.239510892366282
ARHGAP26	FfwkSi	outcome	ARHGAP26	MR Egger	0.743631230845066	2	0.689481360533895
ARHGAP26	FfwkSi	outcome	ARHGAP26	Inverse variance weighted	3.54007085588579	3	0.315602131862021
ARHGAP27	FfwkSi	outcome	ARHGAP27	MR Egger	6.34507434130355	7	0.500083264488585
ARHGAP27	FfwkSi	outcome	ARHGAP27	Inverse variance weighted	9.52513757644351	8	0.299947745053793
ARHGAP31	FfwkSi	outcome	ARHGAP31	MR Egger	0.641664722021239	2	0.725544870404603
ARHGAP31	FfwkSi	outcome	ARHGAP31	Inverse variance weighted	0.923115476238459	3	0.819846231545862
ARHGAP32	FfwkSi	outcome	ARHGAP32	MR Egger	5.18663032233681	4	0.268678456982248
ARHGAP32	FfwkSi	outcome	ARHGAP32	Inverse variance weighted	7.97892730573883	5	0.157400815356821
ARHGAP33	FfwkSi	outcome	ARHGAP33	MR Egger	13.4526807947948	10	0.199451143739144
ARHGAP33	FfwkSi	outcome	ARHGAP33	Inverse variance weighted	13.4868964566487	11	0.262695799784236
ARHGAP42	FfwkSi	outcome	ARHGAP42	Inverse variance weighted	0.00299012312976795	1	0.956391795211897
ARHGAP44	FfwkSi	outcome	ARHGAP44	MR Egger	2.69613146184761	1	0.100592057466716
ARHGAP44	FfwkSi	outcome	ARHGAP44	Inverse variance weighted	7.33926247442074	2	0.025485866453243
ARHGAP5	FfwkSi	outcome	ARHGAP5	MR Egger	0.609279077583841	1	0.435059379345189
ARHGAP5	FfwkSi	outcome	ARHGAP5	Inverse variance weighted	0.658613576783155	2	0.719422272486077
ARHGAP9	FfwkSi	outcome	ARHGAP9	MR Egger	0.031441748878978	1	0.859258445085093
ARHGAP9	FfwkSi	outcome	ARHGAP9	Inverse variance weighted	2.03920789697342	2	0.360737782629436
ARHGEF10	FfwkSi	outcome	ARHGEF10	MR Egger	7.64872216565097	14	0.906812539590726
ARHGEF10	FfwkSi	outcome	ARHGEF10	Inverse variance weighted	7.83237553696723	15	0.930326887863749
ARHGEF11	FfwkSi	outcome	ARHGEF11	MR Egger	5.31694398158766	3	0.150006692720638
ARHGEF11	FfwkSi	outcome	ARHGEF11	Inverse variance weighted	8.65736464728347	4	0.070258194150657
ARHGEF17	FfwkSi	outcome	ARHGEF17	MR Egger	5.29868134183687	4	0.258000396369554
ARHGEF17	FfwkSi	outcome	ARHGEF17	Inverse variance weighted	5.48793415694505	5	0.359270758501202
ARHGEF18	FfwkSi	outcome	ARHGEF18	MR Egger	4.04491499323931	4	0.399961392397877
ARHGEF18	FfwkSi	outcome	ARHGEF18	Inverse variance weighted	4.53494586985321	5	0.475221460106347
ARHGEF19	FfwkSi	outcome	ARHGEF19	MR Egger	20.3638312808326	16	0.204278971583659
ARHGEF19	FfwkSi	outcome	ARHGEF19	Inverse variance weighted	20.9658841172212	17	0.227820030532953
ARHGEF3	FfwkSi	outcome	ARHGEF3	MR Egger	3.57424982696648	5	0.612183667715528
ARHGEF3	FfwkSi	outcome	ARHGEF3	Inverse variance weighted	3.60872772887947	6	0.729452230932486
ARHGEF35	FfwkSi	outcome	ARHGEF35	MR Egger	3.53906731707692	3	0.315730457010392
ARHGEF35	FfwkSi	outcome	ARHGEF35	Inverse variance weighted	4.80336564461883	4	0.308074831717923
ARHGEF39	FfwkSi	outcome	ARHGEF39	Inverse variance weighted	0.00111164769645507	1	0.973402354710761
ARHGEF40	FfwkSi	outcome	ARHGEF40	MR Egger	0.017706610295982	1	0.894141035644915
ARHGEF40	FfwkSi	outcome	ARHGEF40	Inverse variance weighted	0.180552927708181	2	0.91367855125707
ARHGEF5	FfwkSi	outcome	ARHGEF5	MR Egger	1.4134466860914	1	0.234485065406946
ARHGEF5	FfwkSi	outcome	ARHGEF5	Inverse variance weighted	3.31908036918524	2	0.190226429037758
ARHGEF7	FfwkSi	outcome	ARHGEF7	MR Egger	27.3189362308343	9	0.00123852055921702
ARHGEF7	FfwkSi	outcome	ARHGEF7	Inverse variance weighted	27.3264754591597	10	0.00231177497609152
ARID1A	FfwkSi	outcome	ARID1A	MR Egger	2.43856809909296	5	0.785717070990152
ARID1A	FfwkSi	outcome	ARID1A	Inverse variance weighted	5.39034741055678	6	0.494807498697945
ARID3B	FfwkSi	outcome	ARID3B	Inverse variance weighted	3.5499304116345	1	0.0595479474589311
ARID4A	FfwkSi	outcome	ARID4A	Inverse variance weighted	0.119124891576386	1	0.729985559944774
ARID5A	FfwkSi	outcome	ARID5A	MR Egger	1.48180774884085	3	0.686475412471017
ARID5A	FfwkSi	outcome	ARID5A	Inverse variance weighted	8.06162392457506	4	0.0893467361119245
ARID5B	FfwkSi	outcome	ARID5B	MR Egger	6.69761365790932	4	0.152757235519876
ARID5B	FfwkSi	outcome	ARID5B	Inverse variance weighted	9.16593994357606	5	0.102625631172196
ARIH2	FfwkSi	outcome	ARIH2	Inverse variance weighted	1.05875712231051	1	0.303498827760637
ARL11	FfwkSi	outcome	ARL11	MR Egger	0.197681793305567	2	0.905886826184649
ARL11	FfwkSi	outcome	ARL11	Inverse variance weighted	4.56901701581474	3	0.206216125812031
ARL14EP	FfwkSi	outcome	ARL14EP	MR Egger	4.94279101641711	4	0.293218025793018
ARL14EP	FfwkSi	outcome	ARL14EP	Inverse variance weighted	15.2320214886705	5	0.00941561511789695
ARL16	FfwkSi	outcome	ARL16	MR Egger	19.5177936816078	10	0.0341579460481941
ARL16	FfwkSi	outcome	ARL16	Inverse variance weighted	20.376984220656	11	0.0404308882494772
ARL17A	FfwkSi	outcome	ARL17A	MR Egger	13.9701262116466	10	0.174358610488513
ARL17A	FfwkSi	outcome	ARL17A	Inverse variance weighted	14.062527851482	11	0.229552849263456
ARL17B	FfwkSi	outcome	ARL17B	MR Egger	16.1711395856905	8	0.0399950622939174
ARL17B	FfwkSi	outcome	ARL17B	Inverse variance weighted	16.3630198750995	9	0.0596770252470073
ARL2	FfwkSi	outcome	ARL2	Inverse variance weighted	0.239623148693592	1	0.624478429185974
ARL2BP	FfwkSi	outcome	ARL2BP	MR Egger	4.67241489584596	1	0.0306508000062223
ARL2BP	FfwkSi	outcome	ARL2BP	Inverse variance weighted	6.15424284035015	2	0.0460917446351391
ARL3	FfwkSi	outcome	ARL3	Inverse variance weighted	1.43196464073234	1	0.231444075536092
ARL4A	FfwkSi	outcome	ARL4A	MR Egger	18.2817780192827	8	0.0192103710804703
ARL4A	FfwkSi	outcome	ARL4A	Inverse variance weighted	18.3206732370469	9	0.0316302548519042
ARL4C	FfwkSi	outcome	ARL4C	MR Egger	9.32581797854231	7	0.230102295982219
ARL4C	FfwkSi	outcome	ARL4C	Inverse variance weighted	9.70850507702808	8	0.2860839754515
ARL4D	FfwkSi	outcome	ARL4D	Inverse variance weighted	0.900455135875618	1	0.342659701814272
ARL5A	FfwkSi	outcome	ARL5A	MR Egger	0.285167982087478	3	0.962793411608953
ARL5A	FfwkSi	outcome	ARL5A	Inverse variance weighted	0.326620243345916	4	0.988031571245936
ARL6IP1	FfwkSi	outcome	ARL6IP1	Inverse variance weighted	1.83418229703605	1	0.175634351125841
ARL6IP5	FfwkSi	outcome	ARL6IP5	MR Egger	2.78222297670198	3	0.426434698485478
ARL6IP5	FfwkSi	outcome	ARL6IP5	Inverse variance weighted	2.95734526284462	4	0.56498875889373
ARL8B	FfwkSi	outcome	ARL8B	Inverse variance weighted	0.0673751753391738	1	0.795197574474392
ARMC1	FfwkSi	outcome	ARMC1	Inverse variance weighted	0.673674682637705	1	0.411773371584324
ARMC10	FfwkSi	outcome	ARMC10	Inverse variance weighted	0.100610383543844	1	0.751098375898017
ARMC2	FfwkSi	outcome	ARMC2	Inverse variance weighted	0.71949242337898	1	0.396310453956683
ARMC3	FfwkSi	outcome	ARMC3	Inverse variance weighted	5.41287667990043	1	0.0199887499967986
ARMC5	FfwkSi	outcome	ARMC5	Inverse variance weighted	1.39021313623256	1	0.238369109326099
ARMC7	FfwkSi	outcome	ARMC7	MR Egger	0.724691590622085	1	0.39460928103108
ARMC7	FfwkSi	outcome	ARMC7	Inverse variance weighted	0.726182842796844	2	0.695522844921344
ARNT	FfwkSi	outcome	ARNT	MR Egger	0.831892447479284	2	0.659715746576245
ARNT	FfwkSi	outcome	ARNT	Inverse variance weighted	5.80120912333697	3	0.121692715125072
ARNT2	FfwkSi	outcome	ARNT2	Inverse variance weighted	2.88191341427783	1	0.089579519480885
ARNTL	FfwkSi	outcome	ARNTL	MR Egger	32.8201424162678	12	0.00103257558537348
ARNTL	FfwkSi	outcome	ARNTL	Inverse variance weighted	32.8799309515254	13	0.0017761382814891
ARPC1B	FfwkSi	outcome	ARPC1B	Inverse variance weighted	3.01457799931824	1	0.0825189305353801
ARPC3	FfwkSi	outcome	ARPC3	Inverse variance weighted	0.0357987572015546	1	0.849931682645802
ARPC4	FfwkSi	outcome	ARPC4	Inverse variance weighted	1.85717920178866	1	0.172950714127572
ARPC5	FfwkSi	outcome	ARPC5	MR Egger	12.0727397306815	11	0.358200527380323
ARPC5	FfwkSi	outcome	ARPC5	Inverse variance weighted	12.0970936934915	12	0.437913776892295
ARPP19	FfwkSi	outcome	ARPP19	MR Egger	1.10011928009961	2	0.576915402091126
ARPP19	FfwkSi	outcome	ARPP19	Inverse variance weighted	2.45506278134823	3	0.483467010318561
ARRB1	FfwkSi	outcome	ARRB1	MR Egger	3.01230790112103	3	0.389731430000445
ARRB1	FfwkSi	outcome	ARRB1	Inverse variance weighted	5.72133665595631	4	0.220947973871251
ARRB2	FfwkSi	outcome	ARRB2	MR Egger	0.370410110415485	3	0.946284900429137
ARRB2	FfwkSi	outcome	ARRB2	Inverse variance weighted	5.59626975530305	4	0.231395999392457
ARRDC1	FfwkSi	outcome	ARRDC1	MR Egger	2.49120092685852	1	0.114484337423301
ARRDC1	FfwkSi	outcome	ARRDC1	Inverse variance weighted	2.78851492278779	2	0.248017130304569
ARRDC2	FfwkSi	outcome	ARRDC2	MR Egger	3.31130599004462	1	0.068804791248138
ARRDC2	FfwkSi	outcome	ARRDC2	Inverse variance weighted	4.42438087863063	2	0.109460618883232
ARRDC4	FfwkSi	outcome	ARRDC4	MR Egger	17.9042605846105	7	0.012409507832048
ARRDC4	FfwkSi	outcome	ARRDC4	Inverse variance weighted	17.9133907243096	8	0.0218852646955225
ARRDC5	FfwkSi	outcome	ARRDC5	MR Egger	10.5691975341921	9	0.306396989257858
ARRDC5	FfwkSi	outcome	ARRDC5	Inverse variance weighted	15.6302021421	10	0.110718964180036
ARSA	FfwkSi	outcome	ARSA	MR Egger	8.50608780858077	8	0.385656297139868
ARSA	FfwkSi	outcome	ARSA	Inverse variance weighted	10.4904874466286	9	0.312254338110402
ARSB	FfwkSi	outcome	ARSB	MR Egger	7.73009361409639	10	0.655181972998822
ARSB	FfwkSi	outcome	ARSB	Inverse variance weighted	8.48457000849719	11	0.66935096123807
ARSG	FfwkSi	outcome	ARSG	MR Egger	14.8844713671798	5	0.0108675497453312
ARSG	FfwkSi	outcome	ARSG	Inverse variance weighted	14.9221443035633	6	0.0208709776164789
ARV1	FfwkSi	outcome	ARV1	MR Egger	4.91367602240583	4	0.2962701092353
ARV1	FfwkSi	outcome	ARV1	Inverse variance weighted	5.32874993520007	5	0.377089528155592
ARVCF	FfwkSi	outcome	ARVCF	Inverse variance weighted	18.6761958779597	1	1.54904311323797e-05
AS3MT	FfwkSi	outcome	AS3MT	MR Egger	37.6428378689226	13	0.000328282022318562
AS3MT	FfwkSi	outcome	AS3MT	Inverse variance weighted	37.8317884603547	14	0.000551349093860831
ASAH1	FfwkSi	outcome	ASAH1	MR Egger	17.508425559376	19	0.55546451509533
ASAH1	FfwkSi	outcome	ASAH1	Inverse variance weighted	18.7895862289098	20	0.535538580922993
ASAP1	FfwkSi	outcome	ASAP1	MR Egger	9.01149941796213	8	0.341326806904718
ASAP1	FfwkSi	outcome	ASAP1	Inverse variance weighted	11.8702932282958	9	0.220720733974226
ASAP2	FfwkSi	outcome	ASAP2	Inverse variance weighted	0.0307030950054849	1	0.860904423111432
ASAP3	FfwkSi	outcome	ASAP3	Inverse variance weighted	0.259745514314973	1	0.610295043763528
ASB1	FfwkSi	outcome	ASB1	MR Egger	6.53892912170794	6	0.365595717906063
ASB1	FfwkSi	outcome	ASB1	Inverse variance weighted	6.85242728422813	7	0.444405282059262
ASB13	FfwkSi	outcome	ASB13	MR Egger	22.3409449257525	7	0.00221831587618526
ASB13	FfwkSi	outcome	ASB13	Inverse variance weighted	22.3503069753263	8	0.00430663087659547
ASB16	FfwkSi	outcome	ASB16	MR Egger	0.201478320071464	1	0.653530225458949
ASB16	FfwkSi	outcome	ASB16	Inverse variance weighted	1.35908433956214	2	0.506848990037837
ASB16-AS1	FfwkSi	outcome	ASB16-AS1	MR Egger	18.0699121065547	12	0.113584179790813
ASB16-AS1	FfwkSi	outcome	ASB16-AS1	Inverse variance weighted	18.0867582269754	13	0.154253001673477
ASB2	FfwkSi	outcome	ASB2	Inverse variance weighted	5.0517972320637	1	0.0246004088948698
ASB8	FfwkSi	outcome	ASB8	Inverse variance weighted	0.0617255841227473	1	0.803789082684146
ASCC1	FfwkSi	outcome	ASCC1	MR Egger	1.76143470849126	6	0.940280554860217
ASCC1	FfwkSi	outcome	ASCC1	Inverse variance weighted	2.62615719875442	7	0.917301585426127
ASCC2	FfwkSi	outcome	ASCC2	MR Egger	11.09391392765	10	0.350248226739263
ASCC2	FfwkSi	outcome	ASCC2	Inverse variance weighted	18.675895079705	11	0.0671652352178179
ASCC3	FfwkSi	outcome	ASCC3	MR Egger	0.799801005189913	3	0.84951462973781
ASCC3	FfwkSi	outcome	ASCC3	Inverse variance weighted	1.95091471939241	4	0.744786697541415
ASCL2	FfwkSi	outcome	ASCL2	MR Egger	2.27569730245128	3	0.517192639792639
ASCL2	FfwkSi	outcome	ASCL2	Inverse variance weighted	2.5358900419629	4	0.638220862166176
ASF1A	FfwkSi	outcome	ASF1A	MR Egger	9.63116577897805	8	0.291873042538899
ASF1A	FfwkSi	outcome	ASF1A	Inverse variance weighted	9.63673421805364	9	0.380685690945821
ASF1B	FfwkSi	outcome	ASF1B	Inverse variance weighted	0.333233986030531	1	0.563760976552844
ASGR1	FfwkSi	outcome	ASGR1	MR Egger	7.90344141457771	3	0.0480500061817681
ASGR1	FfwkSi	outcome	ASGR1	Inverse variance weighted	8.79690881770609	4	0.0663811786441715
ASGR2	FfwkSi	outcome	ASGR2	MR Egger	19.98179253486	14	0.13071650688316
ASGR2	FfwkSi	outcome	ASGR2	Inverse variance weighted	24.8162378807596	15	0.0524664116600176
ASH2L	FfwkSi	outcome	ASH2L	Inverse variance weighted	0.0453920829744386	1	0.831284704312245
ASH2LP1	FfwkSi	outcome	ASH2LP1	Inverse variance weighted	5.07465698675368	1	0.0242780752012059
ASIC1	FfwkSi	outcome	ASIC1	MR Egger	4.77369527227334	2	0.0919189897408641
ASIC1	FfwkSi	outcome	ASIC1	Inverse variance weighted	4.87179961024754	3	0.181428928085012
ASL	FfwkSi	outcome	ASL	MR Egger	0.434440503728781	2	0.804752701501057
ASL	FfwkSi	outcome	ASL	Inverse variance weighted	1.27105497599302	3	0.736017562194432
ASLP1	FfwkSi	outcome	ASLP1	MR Egger	0.49507405119806	1	0.48167257496825
ASLP1	FfwkSi	outcome	ASLP1	Inverse variance weighted	1.55016457861119	2	0.460665871564535
ASNS	FfwkSi	outcome	ASNS	MR Egger	22.6711242021647	15	0.0913765096903031
ASNS	FfwkSi	outcome	ASNS	Inverse variance weighted	23.2098164035371	16	0.108239702888544
ASNSD1	FfwkSi	outcome	ASNSD1	MR Egger	30.4239356222529	22	0.108519318432722
ASNSD1	FfwkSi	outcome	ASNSD1	Inverse variance weighted	35.466696492536	23	0.0467191356905718
ASPDH	FfwkSi	outcome	ASPDH	MR Egger	6.55996286416572	2	0.0376289554920172
ASPDH	FfwkSi	outcome	ASPDH	Inverse variance weighted	6.64022214514681	3	0.0842935294361
ASPH	FfwkSi	outcome	ASPH	MR Egger	5.51759561715858	6	0.479332591417153
ASPH	FfwkSi	outcome	ASPH	Inverse variance weighted	12.8813571289688	7	0.0750524100209907
ASPHD2	FfwkSi	outcome	ASPHD2	MR Egger	1.5685007948233	2	0.456461738474473
ASPHD2	FfwkSi	outcome	ASPHD2	Inverse variance weighted	2.62226085681811	3	0.453600289783949
ASPRV1	FfwkSi	outcome	ASPRV1	MR Egger	2.52276591859398	2	0.283262015656693
ASPRV1	FfwkSi	outcome	ASPRV1	Inverse variance weighted	2.80436034992014	3	0.422782628738926
ASRGL1	FfwkSi	outcome	ASRGL1	MR Egger	6.13252550671926	8	0.632389842797051
ASRGL1	FfwkSi	outcome	ASRGL1	Inverse variance weighted	6.18360664273714	9	0.721410812211162
ASS1P1	FfwkSi	outcome	ASS1P1	MR Egger	4.37321620225848	3	0.223881753951097
ASS1P1	FfwkSi	outcome	ASS1P1	Inverse variance weighted	7.36259275921022	4	0.117923248351145
ASTN2	FfwkSi	outcome	ASTN2	Inverse variance weighted	7.62009550999918	1	0.00577214309378997
ATAD1	FfwkSi	outcome	ATAD1	Inverse variance weighted	0.581302003727562	1	0.445802429114211
ATAD3B	FfwkSi	outcome	ATAD3B	Inverse variance weighted	0.136086972434595	1	0.712202503361148
ATE1	FfwkSi	outcome	ATE1	Inverse variance weighted	3.37173826947121	1	0.0663237418640089
ATF1	FfwkSi	outcome	ATF1	MR Egger	2.55159911700718	2	0.279207636110041
ATF1	FfwkSi	outcome	ATF1	Inverse variance weighted	2.83497424435027	3	0.417774848005501
ATF3	FfwkSi	outcome	ATF3	Inverse variance weighted	0.718137659187097	1	0.396755470927845
ATF5	FfwkSi	outcome	ATF5	MR Egger	0.0994877300960128	1	0.752445246062905
ATF5	FfwkSi	outcome	ATF5	Inverse variance weighted	1.0803266237979	2	0.582653090421035
ATF6	FfwkSi	outcome	ATF6	MR Egger	8.23121155209851	5	0.143945047025507
ATF6	FfwkSi	outcome	ATF6	Inverse variance weighted	10.2993014097085	6	0.112600561239812
ATF6B	FfwkSi	outcome	ATF6B	Inverse variance weighted	1.71599611108494	1	0.190209250243796
ATF7IP	FfwkSi	outcome	ATF7IP	Inverse variance weighted	2.80148161538585	1	0.0941772433722325
ATF7IP2	FfwkSi	outcome	ATF7IP2	MR Egger	4.75177917521745	5	0.446918115460366
ATF7IP2	FfwkSi	outcome	ATF7IP2	Inverse variance weighted	4.87631174905446	6	0.559772308711643
ATG10	FfwkSi	outcome	ATG10	MR Egger	10.3586011412495	7	0.169146156085054
ATG10	FfwkSi	outcome	ATG10	Inverse variance weighted	15.234999229841	8	0.0547339269455857
ATG12	FfwkSi	outcome	ATG12	MR Egger	2.58214140299553	2	0.274976207979156
ATG12	FfwkSi	outcome	ATG12	Inverse variance weighted	2.7380931274597	3	0.433792533569696
ATG16L1	FfwkSi	outcome	ATG16L1	Inverse variance weighted	0.0262166383927858	1	0.871372374147825
ATG4B	FfwkSi	outcome	ATG4B	MR Egger	1.34347194408629	2	0.510821036597504
ATG4B	FfwkSi	outcome	ATG4B	Inverse variance weighted	4.20196716247053	3	0.240465008744765
ATG4C	FfwkSi	outcome	ATG4C	Inverse variance weighted	0.0842890164891992	1	0.771567073574292
ATG7	FfwkSi	outcome	ATG7	MR Egger	0.524067471565819	3	0.913572956564896
ATG7	FfwkSi	outcome	ATG7	Inverse variance weighted	1.25520555709071	4	0.868928414257651
ATG9A	FfwkSi	outcome	ATG9A	Inverse variance weighted	0.152269162336303	1	0.696376229044664
ATHL1	FfwkSi	outcome	ATHL1	MR Egger	7.68299007501888	8	0.46503292280973
ATHL1	FfwkSi	outcome	ATHL1	Inverse variance weighted	7.68978380381474	9	0.565685293858854
ATIC	FfwkSi	outcome	ATIC	MR Egger	5.71277443381604	4	0.221649843052415
ATIC	FfwkSi	outcome	ATIC	Inverse variance weighted	7.1584407099413	5	0.209121045391072
ATL2	FfwkSi	outcome	ATL2	MR Egger	0.386839639721264	3	0.942947497343605
ATL2	FfwkSi	outcome	ATL2	Inverse variance weighted	4.74168979964844	4	0.314842906282224
ATL3	FfwkSi	outcome	ATL3	MR Egger	2.99826647298062	4	0.5581155438883
ATL3	FfwkSi	outcome	ATL3	Inverse variance weighted	3.61363228711339	5	0.606267634194971
ATM	FfwkSi	outcome	ATM	Inverse variance weighted	0.00972549370441497	1	0.921441643051592
ATN1	FfwkSi	outcome	ATN1	Inverse variance weighted	1.18221413646225	1	0.27690570194755
ATOH8	FfwkSi	outcome	ATOH8	MR Egger	15.5483812312058	15	0.412684016986048
ATOH8	FfwkSi	outcome	ATOH8	Inverse variance weighted	15.5818227482628	16	0.482507495386771
ATOX1	FfwkSi	outcome	ATOX1	MR Egger	7.86471383296637	5	0.16385080929939
ATOX1	FfwkSi	outcome	ATOX1	Inverse variance weighted	11.2982167381918	6	0.0795855252904489
ATP10A	FfwkSi	outcome	ATP10A	MR Egger	3.55450739806921	6	0.736704169521615
ATP10A	FfwkSi	outcome	ATP10A	Inverse variance weighted	4.20242810476084	7	0.756188812935635
ATP10D	FfwkSi	outcome	ATP10D	MR Egger	3.99473562281331	3	0.262033148968977
ATP10D	FfwkSi	outcome	ATP10D	Inverse variance weighted	5.4188814675591	4	0.246952414654346
ATP11A	FfwkSi	outcome	ATP11A	Inverse variance weighted	0.142153814670756	1	0.706149148505766
ATP13A1	FfwkSi	outcome	ATP13A1	MR Egger	14.6767999148238	4	0.00542070926670537
ATP13A1	FfwkSi	outcome	ATP13A1	Inverse variance weighted	16.1900098394015	5	0.0063220144395681
ATP13A2	FfwkSi	outcome	ATP13A2	MR Egger	0.0784703463291316	1	0.779381152140325
ATP13A2	FfwkSi	outcome	ATP13A2	Inverse variance weighted	4.961568013231	2	0.0836775960796761
ATP13A3	FfwkSi	outcome	ATP13A3	MR Egger	2.56993417760505	2	0.276659688683791
ATP13A3	FfwkSi	outcome	ATP13A3	Inverse variance weighted	2.96684963887679	3	0.39676460077469
ATP13A4	FfwkSi	outcome	ATP13A4	MR Egger	0.0110632505255496	1	0.916231403207758
ATP13A4	FfwkSi	outcome	ATP13A4	Inverse variance weighted	0.0602489979843335	2	0.970324721578269
ATP1A1OS	FfwkSi	outcome	ATP1A1OS	Inverse variance weighted	6.02543618317872	1	0.0141011465020021
ATP1A4	FfwkSi	outcome	ATP1A4	MR Egger	7.28362503082085	4	0.121637788488925
ATP1A4	FfwkSi	outcome	ATP1A4	Inverse variance weighted	7.28508770566455	5	0.200286607219564
ATP1B1	FfwkSi	outcome	ATP1B1	MR Egger	16.6471985963445	14	0.27546650505537
ATP1B1	FfwkSi	outcome	ATP1B1	Inverse variance weighted	19.3850771369072	15	0.196811311053281
ATP1B2	FfwkSi	outcome	ATP1B2	Inverse variance weighted	4.29050730095967	1	0.0383257284035477
ATP1B3	FfwkSi	outcome	ATP1B3	Inverse variance weighted	11.4321733649233	1	0.000721832026031878
ATP2A2	FfwkSi	outcome	ATP2A2	Inverse variance weighted	2.67642290037464	1	0.10184426323024
ATP2A3	FfwkSi	outcome	ATP2A3	MR Egger	0.118934716510687	1	0.73019275950318
ATP2A3	FfwkSi	outcome	ATP2A3	Inverse variance weighted	1.44743128408291	2	0.484947014706031
ATP2B4	FfwkSi	outcome	ATP2B4	Inverse variance weighted	0.00889885645861054	1	0.924844040527759
ATP2C1	FfwkSi	outcome	ATP2C1	Inverse variance weighted	0.0588053875459093	1	0.808394134592551
ATP2C2	FfwkSi	outcome	ATP2C2	MR Egger	1.35867055001395	2	0.506953865293831
ATP2C2	FfwkSi	outcome	ATP2C2	Inverse variance weighted	6.95845777405878	3	0.0732337177546392
ATP5A1	FfwkSi	outcome	ATP5A1	MR Egger	1.9513388175046	1	0.162442653417953
ATP5A1	FfwkSi	outcome	ATP5A1	Inverse variance weighted	2.82395289503571	2	0.243661223307365
ATP5D	FfwkSi	outcome	ATP5D	MR Egger	0.328152293164638	1	0.566749115661344
ATP5D	FfwkSi	outcome	ATP5D	Inverse variance weighted	2.4989974094858	2	0.286648456360898
ATP5G1	FfwkSi	outcome	ATP5G1	MR Egger	5.03948869552638	4	0.283269655344736
ATP5G1	FfwkSi	outcome	ATP5G1	Inverse variance weighted	5.05037195972269	5	0.409763732715022
ATP5H	FfwkSi	outcome	ATP5H	Inverse variance weighted	3.84617802031221	1	0.0498594850313309
ATP5J2	FfwkSi	outcome	ATP5J2	Inverse variance weighted	0.138422939903712	1	0.70985388409526
ATP5O	FfwkSi	outcome	ATP5O	MR Egger	1.14561840869494	2	0.563938991548958
ATP5O	FfwkSi	outcome	ATP5O	Inverse variance weighted	7.65185816398053	3	0.0537823038156286
ATP5S	FfwkSi	outcome	ATP5S	MR Egger	2.72198799721266	1	0.0989746749106304
ATP5S	FfwkSi	outcome	ATP5S	Inverse variance weighted	3.37372969843132	2	0.185098928308721
ATP5SL	FfwkSi	outcome	ATP5SL	MR Egger	8.16278832256568	2	0.0168839103424675
ATP5SL	FfwkSi	outcome	ATP5SL	Inverse variance weighted	10.9349798783399	3	0.0120827100186048
ATP6AP1L	FfwkSi	outcome	ATP6AP1L	MR Egger	20.3785786349261	17	0.25532493086457
ATP6AP1L	FfwkSi	outcome	ATP6AP1L	Inverse variance weighted	20.6176248878087	18	0.299141259822159
ATP6V0A1	FfwkSi	outcome	ATP6V0A1	Inverse variance weighted	0.000903499552177224	1	0.976020581969397
ATP6V0A2	FfwkSi	outcome	ATP6V0A2	MR Egger	0.143769368412574	2	0.930638206907244
ATP6V0A2	FfwkSi	outcome	ATP6V0A2	Inverse variance weighted	3.21522886729524	3	0.359616538254422
ATP6V0B	FfwkSi	outcome	ATP6V0B	MR Egger	0.547808803711137	1	0.459214400458836
ATP6V0B	FfwkSi	outcome	ATP6V0B	Inverse variance weighted	0.772631373909994	2	0.67955596486178
ATP6V0D1	FfwkSi	outcome	ATP6V0D1	MR Egger	3.37132068679595	2	0.185322015372577
ATP6V0D1	FfwkSi	outcome	ATP6V0D1	Inverse variance weighted	4.13287246363292	3	0.24746914674928
ATP6V0E2	FfwkSi	outcome	ATP6V0E2	MR Egger	5.39740974288302	8	0.714377689034195
ATP6V0E2	FfwkSi	outcome	ATP6V0E2	Inverse variance weighted	6.16567809331404	9	0.723228838619395
ATP6V0E2-AS1	FfwkSi	outcome	ATP6V0E2-AS1	Inverse variance weighted	0.170347095516039	1	0.679803517003615
ATP6V1B2	FfwkSi	outcome	ATP6V1B2	Inverse variance weighted	0.819118141555054	1	0.365438126712231
ATP6V1C1	FfwkSi	outcome	ATP6V1C1	MR Egger	0.865157032820441	3	0.833827017848477
ATP6V1C1	FfwkSi	outcome	ATP6V1C1	Inverse variance weighted	1.19638358704458	4	0.878693676965952
ATP6V1D	FfwkSi	outcome	ATP6V1D	MR Egger	0.26492041350282	2	0.875937789822907
ATP6V1D	FfwkSi	outcome	ATP6V1D	Inverse variance weighted	0.553030680930198	3	0.907095543992699
ATP6V1E1	FfwkSi	outcome	ATP6V1E1	Inverse variance weighted	0.945386522408671	1	0.330896405090251
ATP6V1E2	FfwkSi	outcome	ATP6V1E2	MR Egger	11.549594643769	15	0.712751282929476
ATP6V1E2	FfwkSi	outcome	ATP6V1E2	Inverse variance weighted	11.6931399015608	16	0.76481974502134
ATP6V1G1	FfwkSi	outcome	ATP6V1G1	MR Egger	0.00028972301554525	1	0.986419661679075
ATP6V1G1	FfwkSi	outcome	ATP6V1G1	Inverse variance weighted	6.73567294282393	2	0.0344641208515431
ATP6V1G2	FfwkSi	outcome	ATP6V1G2	MR Egger	9.83391117588692	4	0.0433203173951957
ATP6V1G2	FfwkSi	outcome	ATP6V1G2	Inverse variance weighted	10.9469904001734	5	0.0524411967622492
ATP7B	FfwkSi	outcome	ATP7B	MR Egger	1.81235438043417	4	0.770221283024558
ATP7B	FfwkSi	outcome	ATP7B	Inverse variance weighted	2.23280640066355	5	0.816083389931416
ATP8A1	FfwkSi	outcome	ATP8A1	MR Egger	2.41388220579541	2	0.299110830741248
ATP8A1	FfwkSi	outcome	ATP8A1	Inverse variance weighted	5.01455453375463	3	0.170734486880003
ATP8A2	FfwkSi	outcome	ATP8A2	Inverse variance weighted	0.16095700250215	1	0.688276952094344
ATP8B2	FfwkSi	outcome	ATP8B2	Inverse variance weighted	7.3149806940222	1	0.00683821338808636
ATP8B3	FfwkSi	outcome	ATP8B3	MR Egger	3.21742527117274	1	0.0728581459509612
ATP8B3	FfwkSi	outcome	ATP8B3	Inverse variance weighted	3.32293178567943	2	0.189860460921549
ATP8B4	FfwkSi	outcome	ATP8B4	MR Egger	14.7650865182813	12	0.254535314187622
ATP8B4	FfwkSi	outcome	ATP8B4	Inverse variance weighted	17.0284314830449	13	0.198007609243979
ATP9A	FfwkSi	outcome	ATP9A	MR Egger	12.8854486578398	6	0.0448915292264959
ATP9A	FfwkSi	outcome	ATP9A	Inverse variance weighted	13.7447771989296	7	0.0559114574965393
ATP9B	FfwkSi	outcome	ATP9B	MR Egger	16.4245464890123	8	0.0366912999624204
ATP9B	FfwkSi	outcome	ATP9B	Inverse variance weighted	16.6774261971931	9	0.054013688220234
ATPAF1	FfwkSi	outcome	ATPAF1	MR Egger	0.781269030919043	1	0.376753305835486
ATPAF1	FfwkSi	outcome	ATPAF1	Inverse variance weighted	0.797534851754869	2	0.671146774575655
ATPAF2	FfwkSi	outcome	ATPAF2	MR Egger	0.34858078058905	3	0.950647116750446
ATPAF2	FfwkSi	outcome	ATPAF2	Inverse variance weighted	3.01668493605034	4	0.555037109044687
ATPBD4	FfwkSi	outcome	ATPBD4	Inverse variance weighted	0.911950373900937	1	0.339597456222134
ATPIF1	FfwkSi	outcome	ATPIF1	MR Egger	2.42094625865572	3	0.489747394104207
ATPIF1	FfwkSi	outcome	ATPIF1	Inverse variance weighted	6.47869648888533	4	0.166137635782082
ATRAID	FfwkSi	outcome	ATRAID	MR Egger	8.38601007542471	5	0.136205934446639
ATRAID	FfwkSi	outcome	ATRAID	Inverse variance weighted	11.2646681328307	6	0.0805329647182421
ATRIP	FfwkSi	outcome	ATRIP	MR Egger	0.15863972111894	1	0.690411992438571
ATRIP	FfwkSi	outcome	ATRIP	Inverse variance weighted	2.41664728212805	2	0.298697584332078
ATRN	FfwkSi	outcome	ATRN	Inverse variance weighted	0.557597746005522	1	0.45522976969631
ATXN1	FfwkSi	outcome	ATXN1	Inverse variance weighted	0.509262917411128	1	0.47545810768099
ATXN10	FfwkSi	outcome	ATXN10	Inverse variance weighted	0.26570239367713	1	0.606229322386846
ATXN3	FfwkSi	outcome	ATXN3	Inverse variance weighted	0.339572890023264	1	0.560075861680502
ATXN7L1	FfwkSi	outcome	ATXN7L1	Inverse variance weighted	1.41281620387793	1	0.234589449431571
ATXN7L2	FfwkSi	outcome	ATXN7L2	Inverse variance weighted	0.480561430502303	1	0.488168121689668
ATXN7L3B	FfwkSi	outcome	ATXN7L3B	MR Egger	2.71783001244327	2	0.256939403426362
ATXN7L3B	FfwkSi	outcome	ATXN7L3B	Inverse variance weighted	5.60447572045035	3	0.132521647688185
AURKB	FfwkSi	outcome	AURKB	MR Egger	0.600124931363853	1	0.438530363077299
AURKB	FfwkSi	outcome	AURKB	Inverse variance weighted	0.666718416271872	2	0.716512770707428
AURKC	FfwkSi	outcome	AURKC	Inverse variance weighted	1.71172958495091	1	0.190761119394055
AUTS2	FfwkSi	outcome	AUTS2	MR Egger	11.5559425653281	12	0.481968065578657
AUTS2	FfwkSi	outcome	AUTS2	Inverse variance weighted	20.4994148144395	13	0.0834380770427255
AVEN	FfwkSi	outcome	AVEN	MR Egger	0.442498287068228	2	0.801516962643323
AVEN	FfwkSi	outcome	AVEN	Inverse variance weighted	1.00242545719109	3	0.800665067554748
AVIL	FfwkSi	outcome	AVIL	MR Egger	1.41582961681415	1	0.234091049161624
AVIL	FfwkSi	outcome	AVIL	Inverse variance weighted	1.44563237377241	2	0.485383399023074
AVL9	FfwkSi	outcome	AVL9	MR Egger	1.21044821852447	2	0.54595206001509
AVL9	FfwkSi	outcome	AVL9	Inverse variance weighted	6.04794458626824	3	0.109300773729864
AVPI1	FfwkSi	outcome	AVPI1	MR Egger	4.020634851493	2	0.133946149963301
AVPI1	FfwkSi	outcome	AVPI1	Inverse variance weighted	6.41915680456133	3	0.0929058680448004
AXIN1	FfwkSi	outcome	AXIN1	MR Egger	16.8896729212746	8	0.0312786308292768
AXIN1	FfwkSi	outcome	AXIN1	Inverse variance weighted	16.8928058571132	9	0.0504213276364746
AXIN2	FfwkSi	outcome	AXIN2	MR Egger	6.4314461243032	7	0.490368161031511
AXIN2	FfwkSi	outcome	AXIN2	Inverse variance weighted	7.75825467186491	8	0.457433848235225
AXL	FfwkSi	outcome	AXL	MR Egger	0.0633301245182506	1	0.801307918355296
AXL	FfwkSi	outcome	AXL	Inverse variance weighted	0.202278478656568	2	0.903807178619686
AZI1	FfwkSi	outcome	AZI1	MR Egger	0.043060456159483	1	0.835611478288249
AZI1	FfwkSi	outcome	AZI1	Inverse variance weighted	2.95726028991716	2	0.227949732697805
AZI2	FfwkSi	outcome	AZI2	Inverse variance weighted	7.31926362017904	1	0.0068219358874151
AZIN1	FfwkSi	outcome	AZIN1	MR Egger	0.150055685831963	2	0.927717655604214
AZIN1	FfwkSi	outcome	AZIN1	Inverse variance weighted	9.85949282387922	3	0.0197990444777513
B3GALNT1	FfwkSi	outcome	B3GALNT1	MR Egger	7.62016237618411	2	0.0221463808616382
B3GALNT1	FfwkSi	outcome	B3GALNT1	Inverse variance weighted	8.40000082127298	3	0.0384293046182049
B3GALNT2	FfwkSi	outcome	B3GALNT2	MR Egger	29.012638704956	18	0.0482248186775226
B3GALNT2	FfwkSi	outcome	B3GALNT2	Inverse variance weighted	29.1822188416003	19	0.0631724258161505
B3GALT6	FfwkSi	outcome	B3GALT6	MR Egger	0.375941482193314	2	0.828638951944993
B3GALT6	FfwkSi	outcome	B3GALT6	Inverse variance weighted	0.58539610388316	3	0.899767311358082
B3GALTL	FfwkSi	outcome	B3GALTL	MR Egger	8.41756350574512	7	0.297216399101245
B3GALTL	FfwkSi	outcome	B3GALTL	Inverse variance weighted	9.07490103480448	8	0.336016874987557
B3GAT1	FfwkSi	outcome	B3GAT1	MR Egger	9.00478415730958	5	0.1088734860979
B3GAT1	FfwkSi	outcome	B3GAT1	Inverse variance weighted	12.2496432978911	6	0.0566257410951121
B3GAT3	FfwkSi	outcome	B3GAT3	Inverse variance weighted	2.38201524794107	1	0.122739120013496
B3GNT1	FfwkSi	outcome	B3GNT1	Inverse variance weighted	3.84612634441037	1	0.0498610214287313
B3GNT2	FfwkSi	outcome	B3GNT2	MR Egger	7.29121119684547	5	0.199867705341946
B3GNT2	FfwkSi	outcome	B3GNT2	Inverse variance weighted	7.83444788982471	6	0.250484763488908
B3GNT5	FfwkSi	outcome	B3GNT5	MR Egger	7.07158499071654	7	0.421464746403605
B3GNT5	FfwkSi	outcome	B3GNT5	Inverse variance weighted	9.56666884122621	8	0.296765830532754
B3GNT8	FfwkSi	outcome	B3GNT8	Inverse variance weighted	2.4424135186154	1	0.118094399186552
B3GNTL1	FfwkSi	outcome	B3GNTL1	MR Egger	5.35403581914127	7	0.616843197425379
B3GNTL1	FfwkSi	outcome	B3GNTL1	Inverse variance weighted	7.65557305927011	8	0.467816793965192
B4GALNT3	FfwkSi	outcome	B4GALNT3	MR Egger	0.402027733570708	2	0.817901089816369
B4GALNT3	FfwkSi	outcome	B4GALNT3	Inverse variance weighted	14.619283991033	3	0.00217266913431592
B4GALNT4	FfwkSi	outcome	B4GALNT4	MR Egger	1.35570256462956	2	0.507706739617036
B4GALNT4	FfwkSi	outcome	B4GALNT4	Inverse variance weighted	4.63898771430207	3	0.200222921059778
B4GALT1	FfwkSi	outcome	B4GALT1	MR Egger	11.7993930719549	3	0.00810292070085532
B4GALT1	FfwkSi	outcome	B4GALT1	Inverse variance weighted	12.3321590133173	4	0.0150448311365773
B4GALT4	FfwkSi	outcome	B4GALT4	MR Egger	17.8950787141239	13	0.161544052146626
B4GALT4	FfwkSi	outcome	B4GALT4	Inverse variance weighted	17.9374990896838	14	0.209642297085599
B4GALT5	FfwkSi	outcome	B4GALT5	Inverse variance weighted	0.390078618544504	1	0.532258079402383
B4GALT6	FfwkSi	outcome	B4GALT6	Inverse variance weighted	4.50627817863379	1	0.0337706476582437
B4GALT7	FfwkSi	outcome	B4GALT7	MR Egger	6.19690282561613	4	0.184918107394715
B4GALT7	FfwkSi	outcome	B4GALT7	Inverse variance weighted	6.24337922608942	5	0.283252248804587
BAALC	FfwkSi	outcome	BAALC	Inverse variance weighted	0.0795589871938296	1	0.777895949398035
BABAM1	FfwkSi	outcome	BABAM1	MR Egger	0.901204566957279	2	0.637244234345658
BABAM1	FfwkSi	outcome	BABAM1	Inverse variance weighted	9.17606615054377	3	0.0270393072358896
BACE1	FfwkSi	outcome	BACE1	MR Egger	2.39349003917949	1	0.121841344613519
BACE1	FfwkSi	outcome	BACE1	Inverse variance weighted	4.19713900349741	2	0.122631727312063
BACE2	FfwkSi	outcome	BACE2	MR Egger	1.17583412285691	1	0.278205719994132
BACE2	FfwkSi	outcome	BACE2	Inverse variance weighted	3.23212538351688	2	0.198679423229727
BACH2	FfwkSi	outcome	BACH2	MR Egger	2.78991923694342	2	0.247843044446067
BACH2	FfwkSi	outcome	BACH2	Inverse variance weighted	3.12850329290093	3	0.372233706430207
BAG1	FfwkSi	outcome	BAG1	MR Egger	0.0731853024986502	1	0.78675421569355
BAG1	FfwkSi	outcome	BAG1	Inverse variance weighted	3.01570178035322	2	0.221385248284231
BAG3	FfwkSi	outcome	BAG3	Inverse variance weighted	0.848650544461145	1	0.356934372672646
BAG4	FfwkSi	outcome	BAG4	Inverse variance weighted	0.00378977521278166	1	0.950912315888891
BAG5	FfwkSi	outcome	BAG5	MR Egger	0.0383785944855159	1	0.844684872346454
BAG5	FfwkSi	outcome	BAG5	Inverse variance weighted	1.50532817733946	2	0.471109801152034
BAG6	FfwkSi	outcome	BAG6	Inverse variance weighted	2.80022480516843	1	0.0942510910873066
BAHCC1	FfwkSi	outcome	BAHCC1	MR Egger	1.25106407903552	1	0.263349341242891
BAHCC1	FfwkSi	outcome	BAHCC1	Inverse variance weighted	1.72855469529019	2	0.421355936491976
BAHD1	FfwkSi	outcome	BAHD1	Inverse variance weighted	0.138798227362937	1	0.709478671744642
BAI1	FfwkSi	outcome	BAI1	MR Egger	2.16546587700629	1	0.141141841597382
BAI1	FfwkSi	outcome	BAI1	Inverse variance weighted	4.04517524732288	2	0.13231264639402
BAIAP2	FfwkSi	outcome	BAIAP2	MR Egger	5.52883419398577	8	0.699843356116571
BAIAP2	FfwkSi	outcome	BAIAP2	Inverse variance weighted	9.84906567761738	9	0.362841938073996
BAIAP2-AS1	FfwkSi	outcome	BAIAP2-AS1	MR Egger	5.81229453603965	5	0.324914101252076
BAIAP2-AS1	FfwkSi	outcome	BAIAP2-AS1	Inverse variance weighted	9.75441091524549	6	0.13538260842658
BAIAP2L2	FfwkSi	outcome	BAIAP2L2	MR Egger	6.50702305895451	3	0.0893859430108424
BAIAP2L2	FfwkSi	outcome	BAIAP2L2	Inverse variance weighted	16.6560123626582	4	0.00225414420270125
BAIAP3	FfwkSi	outcome	BAIAP3	MR Egger	8.37359984431878	6	0.211989886208728
BAIAP3	FfwkSi	outcome	BAIAP3	Inverse variance weighted	10.2562425116421	7	0.174511508933211
BAK1	FfwkSi	outcome	BAK1	MR Egger	12.2607620838054	5	0.0313842640624658
BAK1	FfwkSi	outcome	BAK1	Inverse variance weighted	13.7667867184189	6	0.0323525935242035
BAMBI	FfwkSi	outcome	BAMBI	MR Egger	4.97639865676746	4	0.289727724786875
BAMBI	FfwkSi	outcome	BAMBI	Inverse variance weighted	5.80113537873745	5	0.326052786965014
BANF1	FfwkSi	outcome	BANF1	MR Egger	0.976727802071195	4	0.913304044017477
BANF1	FfwkSi	outcome	BANF1	Inverse variance weighted	2.0658392168863	5	0.839961988007206
BANK1	FfwkSi	outcome	BANK1	MR Egger	12.5046584731177	2	0.00192596288450286
BANK1	FfwkSi	outcome	BANK1	Inverse variance weighted	12.6834604500651	3	0.00537363243167901
BANP	FfwkSi	outcome	BANP	MR Egger	2.22686795403919	1	0.135628535970687
BANP	FfwkSi	outcome	BANP	Inverse variance weighted	4.0484207872681	2	0.132098107525153
BARD1	FfwkSi	outcome	BARD1	MR Egger	9.22538971403336	14	0.816346673203943
BARD1	FfwkSi	outcome	BARD1	Inverse variance weighted	9.66645705569384	15	0.840179749404279
BASP1	FfwkSi	outcome	BASP1	MR Egger	9.64399620492419	7	0.209661301451473
BASP1	FfwkSi	outcome	BASP1	Inverse variance weighted	11.6799253433853	8	0.166066280739916
BATF3	FfwkSi	outcome	BATF3	MR Egger	5.59668347770713	5	0.347460614758093
BATF3	FfwkSi	outcome	BATF3	Inverse variance weighted	5.63959433827536	6	0.464747923923828
BAX	FfwkSi	outcome	BAX	MR Egger	1.72512732643752	3	0.631361940954805
BAX	FfwkSi	outcome	BAX	Inverse variance weighted	3.2380024910935	4	0.518814849357783
BAZ1A	FfwkSi	outcome	BAZ1A	Inverse variance weighted	2.35922490558468	1	0.124544056454894
BAZ2B	FfwkSi	outcome	BAZ2B	MR Egger	22.1219596119207	14	0.0761429203824371
BAZ2B	FfwkSi	outcome	BAZ2B	Inverse variance weighted	22.1285147169273	15	0.104478142797076
BBIP1	FfwkSi	outcome	BBIP1	MR Egger	0.163325586436573	2	0.921582670232698
BBIP1	FfwkSi	outcome	BBIP1	Inverse variance weighted	1.90108443460154	3	0.593188580810602
BBS1	FfwkSi	outcome	BBS1	Inverse variance weighted	0.885562324942682	1	0.346682715712697
BBS10	FfwkSi	outcome	BBS10	MR Egger	13.0677314325703	5	0.0227522515893335
BBS10	FfwkSi	outcome	BBS10	Inverse variance weighted	13.2992716850695	6	0.0385221361488929
BBS12	FfwkSi	outcome	BBS12	MR Egger	1.01190165416951	2	0.60293201869997
BBS12	FfwkSi	outcome	BBS12	Inverse variance weighted	4.3178317395573	3	0.229126292742075
BBS2	FfwkSi	outcome	BBS2	MR Egger	19.4807232359964	24	0.725890192791285
BBS2	FfwkSi	outcome	BBS2	Inverse variance weighted	19.5642304441717	25	0.769294348949363
BBS4	FfwkSi	outcome	BBS4	MR Egger	0.358598281785088	3	0.94865583629253
BBS4	FfwkSi	outcome	BBS4	Inverse variance weighted	2.28566726220668	4	0.683379763481057
BBS9	FfwkSi	outcome	BBS9	Inverse variance weighted	0.449020346989906	1	0.502800543428517
BBX	FfwkSi	outcome	BBX	MR Egger	2.02489592633217	2	0.36332847533063
BBX	FfwkSi	outcome	BBX	Inverse variance weighted	2.0314536053403	3	0.565904123721945
BCAP29	FfwkSi	outcome	BCAP29	Inverse variance weighted	2.14739217247537	1	0.142812281471883
BCAR3	FfwkSi	outcome	BCAR3	Inverse variance weighted	0.005952302012717	1	0.938503291754552
BCAS1	FfwkSi	outcome	BCAS1	Inverse variance weighted	0.00399049239211966	1	0.949630859463446
BCAS3	FfwkSi	outcome	BCAS3	Inverse variance weighted	0.145962527138422	1	0.702423962738593
BCAS4	FfwkSi	outcome	BCAS4	MR Egger	14.9650349163538	6	0.0205304149447549
BCAS4	FfwkSi	outcome	BCAS4	Inverse variance weighted	15.173354608994	7	0.0338403550357093
BCAT1	FfwkSi	outcome	BCAT1	MR Egger	20.9317369082637	17	0.229358628297877
BCAT1	FfwkSi	outcome	BCAT1	Inverse variance weighted	20.9324923183651	18	0.282832569073142
BCAT2	FfwkSi	outcome	BCAT2	MR Egger	1.39221845628251	1	0.23803081250826
BCAT2	FfwkSi	outcome	BCAT2	Inverse variance weighted	1.77051066989128	2	0.412608806380549
BCCIP	FfwkSi	outcome	BCCIP	Inverse variance weighted	0.0308922661305213	1	0.860480956865599
BCKDK	FfwkSi	outcome	BCKDK	MR Egger	9.74380610417086	7	0.203562552278669
BCKDK	FfwkSi	outcome	BCKDK	Inverse variance weighted	9.95452024354339	8	0.268232528923757
BCL10	FfwkSi	outcome	BCL10	MR Egger	2.56102327491999	3	0.464363678669844
BCL10	FfwkSi	outcome	BCL10	Inverse variance weighted	4.44516237693119	4	0.349099415665677
BCL2	FfwkSi	outcome	BCL2	Inverse variance weighted	2.17922361547991	1	0.139885012397054
BCL2A1	FfwkSi	outcome	BCL2A1	Inverse variance weighted	0.738911084349458	1	0.390009920035446
BCL2L13	FfwkSi	outcome	BCL2L13	MR Egger	3.90066242684508	5	0.563805080708525
BCL2L13	FfwkSi	outcome	BCL2L13	Inverse variance weighted	4.25677157141993	6	0.641972364523383
BCL2L2	FfwkSi	outcome	BCL2L2	Inverse variance weighted	0.181109634141884	1	0.670421367698109
BCL6	FfwkSi	outcome	BCL6	MR Egger	2.60738946826902	2	0.271526718400689
BCL6	FfwkSi	outcome	BCL6	Inverse variance weighted	2.67297934286707	3	0.444838719113874
BCL7C	FfwkSi	outcome	BCL7C	Inverse variance weighted	4.68776926967874	1	0.0303780608062999
BCL9	FfwkSi	outcome	BCL9	Inverse variance weighted	0.103678341212403	1	0.747459351374744
BCO2	FfwkSi	outcome	BCO2	Inverse variance weighted	0.344880557075047	1	0.557025528168833
BCR	FfwkSi	outcome	BCR	MR Egger	5.26379917223373	6	0.510451155091068
BCR	FfwkSi	outcome	BCR	Inverse variance weighted	6.88304369075328	7	0.441158175626172
BCS1L	FfwkSi	outcome	BCS1L	Inverse variance weighted	0.670067485228399	1	0.413028079605002
BDH1	FfwkSi	outcome	BDH1	MR Egger	0.622784234231685	1	0.430014525027093
BDH1	FfwkSi	outcome	BDH1	Inverse variance weighted	0.864630490100377	2	0.649004748898255
BDH2	FfwkSi	outcome	BDH2	MR Egger	11.7776244819571	11	0.380588560162627
BDH2	FfwkSi	outcome	BDH2	Inverse variance weighted	12.7783580894707	12	0.385354354206432
BEAN1	FfwkSi	outcome	BEAN1	Inverse variance weighted	7.23534355748587	1	0.00714821302469497
BECN1	FfwkSi	outcome	BECN1	MR Egger	3.75530894601446	2	0.152948430034122
BECN1	FfwkSi	outcome	BECN1	Inverse variance weighted	4.70566343164271	3	0.194662953141669
BEGAIN	FfwkSi	outcome	BEGAIN	MR Egger	22.8893365543112	13	0.043023635546628
BEGAIN	FfwkSi	outcome	BEGAIN	Inverse variance weighted	23.1956286119351	14	0.0571600066680617
BEND5	FfwkSi	outcome	BEND5	Inverse variance weighted	2.68307308253461	1	0.101419841921217
BEND7	FfwkSi	outcome	BEND7	MR Egger	5.81777055930588	5	0.324356448237127
BEND7	FfwkSi	outcome	BEND7	Inverse variance weighted	7.69264233374216	6	0.261496868080485
BEST1	FfwkSi	outcome	BEST1	MR Egger	6.9229663064332	8	0.544966443900483
BEST1	FfwkSi	outcome	BEST1	Inverse variance weighted	7.39843106966962	9	0.595710970504727
BET1L	FfwkSi	outcome	BET1L	MR Egger	11.7464188112284	5	0.0384325783200907
BET1L	FfwkSi	outcome	BET1L	Inverse variance weighted	12.9910639252434	6	0.0431780721287181
BFAR	FfwkSi	outcome	BFAR	Inverse variance weighted	2.06231926517115	1	0.150980222433813
BFSP1	FfwkSi	outcome	BFSP1	MR Egger	9.12742858287943	5	0.104088140024844
BFSP1	FfwkSi	outcome	BFSP1	Inverse variance weighted	9.24211729986418	6	0.160412439289075
BFSP2	FfwkSi	outcome	BFSP2	Inverse variance weighted	0.66420165520253	1	0.415080508203173
BHLHE40	FfwkSi	outcome	BHLHE40	MR Egger	3.75039428056287	2	0.153324737383426
BHLHE40	FfwkSi	outcome	BHLHE40	Inverse variance weighted	3.81835192991302	3	0.281758697752784
BICC1	FfwkSi	outcome	BICC1	Inverse variance weighted	0.721306851075154	1	0.395715572627676
BICD1	FfwkSi	outcome	BICD1	MR Egger	2.53499962795605	1	0.111346912778174
BICD1	FfwkSi	outcome	BICD1	Inverse variance weighted	2.67258482153906	2	0.262818286681246
BICD2	FfwkSi	outcome	BICD2	MR Egger	21.3297821893938	9	0.0112639485383348
BICD2	FfwkSi	outcome	BICD2	Inverse variance weighted	27.0988192496657	10	0.00251220462251665
BID	FfwkSi	outcome	BID	Inverse variance weighted	0.0949799305405203	1	0.757939175353228
BIK	FfwkSi	outcome	BIK	MR Egger	1.75630015305392	1	0.185086671635166
BIK	FfwkSi	outcome	BIK	Inverse variance weighted	11.0589106376602	2	0.00396814987708472
BIN1	FfwkSi	outcome	BIN1	MR Egger	44.1145039720434	16	0.000189500574520914
BIN1	FfwkSi	outcome	BIN1	Inverse variance weighted	44.2166816386358	17	0.00031818956326088
BIN2	FfwkSi	outcome	BIN2	MR Egger	3.51455059061166e-05	1	0.995269877184167
BIN2	FfwkSi	outcome	BIN2	Inverse variance weighted	0.229094631368244	2	0.891769742724418
BIN3	FfwkSi	outcome	BIN3	MR Egger	4.51214566526318	6	0.607719635547607
BIN3	FfwkSi	outcome	BIN3	Inverse variance weighted	4.70883428693965	7	0.695445880899631
BIRC2	FfwkSi	outcome	BIRC2	Inverse variance weighted	1.45333679269542	1	0.227993289687599
BIRC3	FfwkSi	outcome	BIRC3	Inverse variance weighted	0.942932621503518	1	0.331524785904957
BIRC5	FfwkSi	outcome	BIRC5	Inverse variance weighted	0.131694462187261	1	0.716681591564529
BIRC7	FfwkSi	outcome	BIRC7	MR Egger	2.00635714030533	3	0.571088305211764
BIRC7	FfwkSi	outcome	BIRC7	Inverse variance weighted	3.08187568712621	4	0.544218422407527
BIVM	FfwkSi	outcome	BIVM	MR Egger	0.098515836528197	1	0.753618010260782
BIVM	FfwkSi	outcome	BIVM	Inverse variance weighted	2.21351319326535	2	0.330629589019859
BLK	FfwkSi	outcome	BLK	MR Egger	8.99000110820098	13	0.773698290910544
BLK	FfwkSi	outcome	BLK	Inverse variance weighted	11.5597774210127	14	0.641609335773893
BLM	FfwkSi	outcome	BLM	MR Egger	3.93292362019053	10	0.950322178880053
BLM	FfwkSi	outcome	BLM	Inverse variance weighted	4.67465912017827	11	0.945893667305375
BLMH	FfwkSi	outcome	BLMH	MR Egger	14.2081614678814	6	0.0273953776547907
BLMH	FfwkSi	outcome	BLMH	Inverse variance weighted	14.2517452058445	7	0.0468807514614321
BLOC1S4	FfwkSi	outcome	BLOC1S4	Inverse variance weighted	0.150537102318895	1	0.698022611649984
BLOC1S5	FfwkSi	outcome	BLOC1S5	MR Egger	5.06724880775956	4	0.280466689139783
BLOC1S5	FfwkSi	outcome	BLOC1S5	Inverse variance weighted	5.22304938833739	5	0.389269948919969
BLOC1S6	FfwkSi	outcome	BLOC1S6	Inverse variance weighted	0.359256625497963	1	0.548919376757764
BLVRA	FfwkSi	outcome	BLVRA	MR Egger	14.6453785056738	16	0.550748519644488
BLVRA	FfwkSi	outcome	BLVRA	Inverse variance weighted	22.0994108005738	17	0.180926107545122
BLVRB	FfwkSi	outcome	BLVRB	MR Egger	16.7929841830073	12	0.157551887778696
BLVRB	FfwkSi	outcome	BLVRB	Inverse variance weighted	17.1065277837267	13	0.194479898332631
BMF	FfwkSi	outcome	BMF	Inverse variance weighted	3.73593213087222	1	0.0532539454048975
BMP1	FfwkSi	outcome	BMP1	Inverse variance weighted	0.172903035640404	1	0.677544570957476
BMP2	FfwkSi	outcome	BMP2	Inverse variance weighted	1.72904712784574	1	0.188532633883361
BMP2K	FfwkSi	outcome	BMP2K	Inverse variance weighted	1.70358217257939	1	0.191820172610564
BMP6	FfwkSi	outcome	BMP6	Inverse variance weighted	1.07225950808963	1	0.300435633653711
BMP8A	FfwkSi	outcome	BMP8A	MR Egger	2.37015230593225	2	0.305722896906792
BMP8A	FfwkSi	outcome	BMP8A	Inverse variance weighted	9.015975061858	3	0.0290792416642188
BMPR2	FfwkSi	outcome	BMPR2	MR Egger	0.142431022879635	2	0.931261173063489
BMPR2	FfwkSi	outcome	BMPR2	Inverse variance weighted	4.85326283514889	3	0.18286273628043
BMS1	FfwkSi	outcome	BMS1	Inverse variance weighted	0.147193617357944	1	0.7012317946907
BNC2	FfwkSi	outcome	BNC2	Inverse variance weighted	1.82001368831871	1	0.177311647402334
BNIP1	FfwkSi	outcome	BNIP1	MR Egger	0.0815766588855425	3	0.993952665492733
BNIP1	FfwkSi	outcome	BNIP1	Inverse variance weighted	0.75267257901683	4	0.944677968714449
BNIP2	FfwkSi	outcome	BNIP2	Inverse variance weighted	0.21238203046677	1	0.644906765056601
BNIP3L	FfwkSi	outcome	BNIP3L	Inverse variance weighted	0.0139859394825138	1	0.905859935558005
BNIPL	FfwkSi	outcome	BNIPL	MR Egger	15.8262219931613	4	0.00326143610312535
BNIPL	FfwkSi	outcome	BNIPL	Inverse variance weighted	18.8593563833107	5	0.00204157912188129
BOD1	FfwkSi	outcome	BOD1	Inverse variance weighted	1.40544107290966	1	0.235814677826753
BOK	FfwkSi	outcome	BOK	MR Egger	0.34274647165939	4	0.986890222205707
BOK	FfwkSi	outcome	BOK	Inverse variance weighted	5.90193867969774	5	0.315877978539718
BORA	FfwkSi	outcome	BORA	MR Egger	0.102653689105315	1	0.748668048238882
BORA	FfwkSi	outcome	BORA	Inverse variance weighted	4.3060638451577	2	0.11613152167827
BPHL	FfwkSi	outcome	BPHL	Inverse variance weighted	0.000106602877100849	1	0.991762094449366
BPI	FfwkSi	outcome	BPI	MR Egger	18.4294602971397	9	0.0305055916293881
BPI	FfwkSi	outcome	BPI	Inverse variance weighted	18.5875021752407	10	0.0458258495171637
BRAT1	FfwkSi	outcome	BRAT1	MR Egger	1.63080381692891	3	0.652425604864207
BRAT1	FfwkSi	outcome	BRAT1	Inverse variance weighted	5.56237617723626	4	0.234300729671133
BRD1	FfwkSi	outcome	BRD1	MR Egger	0.162099350297479	1	0.687231005214778
BRD1	FfwkSi	outcome	BRD1	Inverse variance weighted	1.20091560220794	2	0.548560447022854
BRD2	FfwkSi	outcome	BRD2	MR Egger	1.00675501088017	1	0.315681494996335
BRD2	FfwkSi	outcome	BRD2	Inverse variance weighted	1.67938711101252	2	0.43184283901453
BRD3	FfwkSi	outcome	BRD3	MR Egger	0.683148524970904	1	0.40850464476335
BRD3	FfwkSi	outcome	BRD3	Inverse variance weighted	0.885117599942442	2	0.642390567310714
BRD7	FfwkSi	outcome	BRD7	MR Egger	7.3429918672748	11	0.770666137508513
BRD7	FfwkSi	outcome	BRD7	Inverse variance weighted	9.94901394587323	12	0.620433752089931
BRD9	FfwkSi	outcome	BRD9	Inverse variance weighted	0.00298705006487172	1	0.956414187574922
BRF1	FfwkSi	outcome	BRF1	Inverse variance weighted	1.26441631976191	1	0.260816794015273
BRI3	FfwkSi	outcome	BRI3	MR Egger	1.47326761687686	2	0.478722678540512
BRI3	FfwkSi	outcome	BRI3	Inverse variance weighted	1.64405494266571	3	0.649442418496595
BRI3BP	FfwkSi	outcome	BRI3BP	MR Egger	12.1222562198118	3	0.00697588317206468
BRI3BP	FfwkSi	outcome	BRI3BP	Inverse variance weighted	14.6367426314804	4	0.00551708942744667
BRK1	FfwkSi	outcome	BRK1	MR Egger	27.6031739593238	11	0.0037222561154634
BRK1	FfwkSi	outcome	BRK1	Inverse variance weighted	29.8707565640095	12	0.00292025499534717
BRPF1	FfwkSi	outcome	BRPF1	Inverse variance weighted	1.113888584315	1	0.291238216005429
BRPF3	FfwkSi	outcome	BRPF3	Inverse variance weighted	0.236147937238479	1	0.627002226636807
BRSK1	FfwkSi	outcome	BRSK1	MR Egger	0.0320445039969003	1	0.857930016569474
BRSK1	FfwkSi	outcome	BRSK1	Inverse variance weighted	0.0961381103825319	2	0.95306797051405
BRWD1	FfwkSi	outcome	BRWD1	MR Egger	0.217707531467024	2	0.896861559801592
BRWD1	FfwkSi	outcome	BRWD1	Inverse variance weighted	0.411482404845	3	0.93786041711844
BSCL2	FfwkSi	outcome	BSCL2	MR Egger	7.94565112907335	6	0.24211215392997
BSCL2	FfwkSi	outcome	BSCL2	Inverse variance weighted	11.067752427922	7	0.135690875288624
BSG	FfwkSi	outcome	BSG	MR Egger	6.47627959977567	2	0.0392368155833621
BSG	FfwkSi	outcome	BSG	Inverse variance weighted	6.47732433204647	3	0.0905610787228001
BSPRY	FfwkSi	outcome	BSPRY	MR Egger	2.03754878440171	2	0.361037159082203
BSPRY	FfwkSi	outcome	BSPRY	Inverse variance weighted	2.15806164090594	3	0.54025608705341
BST1	FfwkSi	outcome	BST1	MR Egger	12.5102796869133	14	0.565393871700571
BST1	FfwkSi	outcome	BST1	Inverse variance weighted	13.0133607985702	15	0.601265910469528
BST2	FfwkSi	outcome	BST2	Inverse variance weighted	0.199920611715225	1	0.654784933582298
BTAF1	FfwkSi	outcome	BTAF1	Inverse variance weighted	1.03700183393352	1	0.308519792633846
BTBD1	FfwkSi	outcome	BTBD1	MR Egger	5.19162239597002	4	0.268194829700794
BTBD1	FfwkSi	outcome	BTBD1	Inverse variance weighted	8.49278633560679	5	0.131087280372229
BTBD10	FfwkSi	outcome	BTBD10	MR Egger	1.75819512730095	2	0.415157395806874
BTBD10	FfwkSi	outcome	BTBD10	Inverse variance weighted	15.0920205288381	3	0.00173967588088411
BTBD11	FfwkSi	outcome	BTBD11	MR Egger	32.7478654945145	18	0.0179016501798878
BTBD11	FfwkSi	outcome	BTBD11	Inverse variance weighted	37.7346542123583	19	0.0064133031024633
BTBD17	FfwkSi	outcome	BTBD17	Inverse variance weighted	0.0849123980417234	1	0.770747464071307
BTBD2	FfwkSi	outcome	BTBD2	MR Egger	1.52001716860698	4	0.823089860444493
BTBD2	FfwkSi	outcome	BTBD2	Inverse variance weighted	1.90415143161052	5	0.862242225550311
BTBD3	FfwkSi	outcome	BTBD3	Inverse variance weighted	0.524345783219486	1	0.468993758809265
BTBD6	FfwkSi	outcome	BTBD6	MR Egger	4.43232703456741	4	0.350647328641429
BTBD6	FfwkSi	outcome	BTBD6	Inverse variance weighted	5.07941380398575	5	0.406265565000227
BTBD7	FfwkSi	outcome	BTBD7	Inverse variance weighted	0.0335671553131915	1	0.854630569141475
BTBD9	FfwkSi	outcome	BTBD9	Inverse variance weighted	0.0818168074073684	1	0.774850262244542
BTD	FfwkSi	outcome	BTD	Inverse variance weighted	0.0230551107393118	1	0.87931384634488
BTG1	FfwkSi	outcome	BTG1	MR Egger	3.83551208977978	1	0.0501776610209238
BTG1	FfwkSi	outcome	BTG1	Inverse variance weighted	4.94952250413504	2	0.0841830863960859
BTG2	FfwkSi	outcome	BTG2	MR Egger	5.19140007982429	8	0.736936884935485
BTG2	FfwkSi	outcome	BTG2	Inverse variance weighted	8.52725395866185	9	0.482004448137636
BTLA	FfwkSi	outcome	BTLA	Inverse variance weighted	2.51467013609885	1	0.112791232696473
BTN2A1	FfwkSi	outcome	BTN2A1	MR Egger	19.497976453224	13	0.108454507539949
BTN2A1	FfwkSi	outcome	BTN2A1	Inverse variance weighted	19.965626505538	14	0.131228869549544
BTN2A2	FfwkSi	outcome	BTN2A2	MR Egger	3.75747470335132	5	0.584834584349007
BTN2A2	FfwkSi	outcome	BTN2A2	Inverse variance weighted	4.32057194613455	6	0.633380890192392
BTN2A3P	FfwkSi	outcome	BTN2A3P	Inverse variance weighted	0.0190786777357708	1	0.890141164231232
BTN3A1	FfwkSi	outcome	BTN3A1	MR Egger	15.4265746563491	12	0.218932887234884
BTN3A1	FfwkSi	outcome	BTN3A1	Inverse variance weighted	15.9885184923516	13	0.249750402842115
BTN3A2	FfwkSi	outcome	BTN3A2	MR Egger	19.7196915196685	17	0.288817065943205
BTN3A2	FfwkSi	outcome	BTN3A2	Inverse variance weighted	20.5835371674606	18	0.3009421356304
BTN3A3	FfwkSi	outcome	BTN3A3	MR Egger	5.51323716503977	5	0.356496560922251
BTN3A3	FfwkSi	outcome	BTN3A3	Inverse variance weighted	5.69965539429916	6	0.457661361989451
BTNL3	FfwkSi	outcome	BTNL3	MR Egger	12.4538264136332	12	0.409954129410432
BTNL3	FfwkSi	outcome	BTNL3	Inverse variance weighted	13.88361745879	13	0.382091034975553
BTNL8	FfwkSi	outcome	BTNL8	MR Egger	7.39332563770401	9	0.596239686937701
BTNL8	FfwkSi	outcome	BTNL8	Inverse variance weighted	7.82296110990848	10	0.646124989399647
BTNL9	FfwkSi	outcome	BTNL9	Inverse variance weighted	0.494928296858814	1	0.481737101794782
BTRC	FfwkSi	outcome	BTRC	Inverse variance weighted	0.480336422744755	1	0.488269970459753
BUD13	FfwkSi	outcome	BUD13	Inverse variance weighted	3.00474108771539	1	0.0830212404575301
BUD31	FfwkSi	outcome	BUD31	MR Egger	1.09055459819967	1	0.296348360515676
BUD31	FfwkSi	outcome	BUD31	Inverse variance weighted	2.30808001986448	2	0.31536013423159
BX322557.10	FfwkSi	outcome	BX322557.10	Inverse variance weighted	1.7330622045368	1	0.188020297728075
BYSL	FfwkSi	outcome	BYSL	MR Egger	3.05989725422138	4	0.547852258277126
BYSL	FfwkSi	outcome	BYSL	Inverse variance weighted	3.51700317852359	5	0.620816406834242
BZRAP1	FfwkSi	outcome	BZRAP1	MR Egger	0.0417403208219283	1	0.838115568751506
BZRAP1	FfwkSi	outcome	BZRAP1	Inverse variance weighted	0.133481518155313	2	0.935437673631355
BZRAP1-AS1	FfwkSi	outcome	BZRAP1-AS1	Inverse variance weighted	1.59803051589599	1	0.206182538782606
BZW2	FfwkSi	outcome	BZW2	Inverse variance weighted	1.89884303234515	1	0.168207877705439
C10orf105	FfwkSi	outcome	C10orf105	MR Egger	2.21524551203558	4	0.69623913032816
C10orf105	FfwkSi	outcome	C10orf105	Inverse variance weighted	2.21758711242983	5	0.818291594487446
C10orf11	FfwkSi	outcome	C10orf11	MR Egger	34.0358368912705	9	8.8039494119574e-05
C10orf11	FfwkSi	outcome	C10orf11	Inverse variance weighted	34.1680283090706	10	0.000172974908109179
C10orf116	FfwkSi	outcome	C10orf116	Inverse variance weighted	2.42113554035723	1	0.119708127489465
C10orf128	FfwkSi	outcome	C10orf128	MR Egger	14.7575503071218	14	0.394926445395779
C10orf128	FfwkSi	outcome	C10orf128	Inverse variance weighted	20.0168245596392	15	0.171288228501454
C10orf32	FfwkSi	outcome	C10orf32	MR Egger	29.6458961505917	14	0.00853577383273714
C10orf32	FfwkSi	outcome	C10orf32	Inverse variance weighted	29.757869489014	15	0.012825173751403
C10orf35	FfwkSi	outcome	C10orf35	MR Egger	2.42429747717278	3	0.489127682005338
C10orf35	FfwkSi	outcome	C10orf35	Inverse variance weighted	4.58097311808746	4	0.333053841823402
C10orf54	FfwkSi	outcome	C10orf54	Inverse variance weighted	5.93774186081162	1	0.0148199944599304
C10orf68	FfwkSi	outcome	C10orf68	Inverse variance weighted	0.319460298658923	1	0.571932166319981
C10orf76	FfwkSi	outcome	C10orf76	MR Egger	0.105945567780611	2	0.948405824047994
C10orf76	FfwkSi	outcome	C10orf76	Inverse variance weighted	3.87440250029818	3	0.27534967666297
C10orf88	FfwkSi	outcome	C10orf88	MR Egger	12.2521672150418	7	0.0925652577513198
C10orf88	FfwkSi	outcome	C10orf88	Inverse variance weighted	12.4577742405771	8	0.131917906971886
C10orf91	FfwkSi	outcome	C10orf91	Inverse variance weighted	4.60750329111604	1	0.0318323468766901
C11orf21	FfwkSi	outcome	C11orf21	MR Egger	12.0875317518998	13	0.520479644997446
C11orf21	FfwkSi	outcome	C11orf21	Inverse variance weighted	16.9936168904679	14	0.256518178482583
C11orf35	FfwkSi	outcome	C11orf35	MR Egger	9.9821261985265	7	0.189588624997752
C11orf35	FfwkSi	outcome	C11orf35	Inverse variance weighted	10.5349458114103	8	0.229466718795381
C11orf48	FfwkSi	outcome	C11orf48	MR Egger	1.2482424877145	1	0.263888418251232
C11orf48	FfwkSi	outcome	C11orf48	Inverse variance weighted	1.39355209547946	2	0.498188854600689
C11orf49	FfwkSi	outcome	C11orf49	Inverse variance weighted	4.14253290494543	1	0.0418185515946793
C11orf54	FfwkSi	outcome	C11orf54	MR Egger	7.52212410898284	6	0.275243950058691
C11orf54	FfwkSi	outcome	C11orf54	Inverse variance weighted	8.88419123892521	7	0.261077970289221
C11orf58	FfwkSi	outcome	C11orf58	Inverse variance weighted	1.27710658014663	1	0.258437711697374
C11orf63	FfwkSi	outcome	C11orf63	MR Egger	0.452586274370598	1	0.501109325870283
C11orf63	FfwkSi	outcome	C11orf63	Inverse variance weighted	0.770044722160543	2	0.680435420763408
C11orf68	FfwkSi	outcome	C11orf68	Inverse variance weighted	1.00859604609255	1	0.315239417981185
C11orf73	FfwkSi	outcome	C11orf73	MR Egger	0.0257503223496792	1	0.872511584620407
C11orf73	FfwkSi	outcome	C11orf73	Inverse variance weighted	1.08457972423777	2	0.5814153658716
C11orf75	FfwkSi	outcome	C11orf75	MR Egger	12.3228960584205	9	0.1957119488148
C11orf75	FfwkSi	outcome	C11orf75	Inverse variance weighted	13.2618017090525	10	0.209400336671985
C11orf80	FfwkSi	outcome	C11orf80	MR Egger	8.50762118804211	4	0.0746565546866473
C11orf80	FfwkSi	outcome	C11orf80	Inverse variance weighted	8.55226354678301	5	0.128311695895567
C11orf82	FfwkSi	outcome	C11orf82	Inverse variance weighted	2.09065030064851	1	0.148202973231019
C11orf84	FfwkSi	outcome	C11orf84	Inverse variance weighted	0.177592736318697	1	0.673450219154378
C11orf89	FfwkSi	outcome	C11orf89	Inverse variance weighted	0.000484245206566912	1	0.98244351066564
C11orf92	FfwkSi	outcome	C11orf92	Inverse variance weighted	0.40605558037041	1	0.523978357071835
C12orf23	FfwkSi	outcome	C12orf23	MR Egger	0.0652075345348409	1	0.798446869351473
C12orf23	FfwkSi	outcome	C12orf23	Inverse variance weighted	1.57892394389956	2	0.454089042212622
C12orf39	FfwkSi	outcome	C12orf39	MR Egger	2.65393115595925	3	0.44811306557484
C12orf39	FfwkSi	outcome	C12orf39	Inverse variance weighted	2.91082723464629	4	0.572857439041805
C12orf4	FfwkSi	outcome	C12orf4	MR Egger	1.20363352249326	1	0.272596661809881
C12orf4	FfwkSi	outcome	C12orf4	Inverse variance weighted	1.38280857864132	2	0.500872205478497
C12orf43	FfwkSi	outcome	C12orf43	MR Egger	4.44185341071756	5	0.487700742949032
C12orf43	FfwkSi	outcome	C12orf43	Inverse variance weighted	4.82470867498355	6	0.566484306461679
C12orf44	FfwkSi	outcome	C12orf44	Inverse variance weighted	0.919162665690712	1	0.337694924993421
C12orf45	FfwkSi	outcome	C12orf45	MR Egger	0.141996804834443	1	0.706303932616928
C12orf45	FfwkSi	outcome	C12orf45	Inverse variance weighted	0.607354044658053	2	0.738099217523705
C12orf49	FfwkSi	outcome	C12orf49	MR Egger	0.0889953153817008	2	0.956477840457794
C12orf49	FfwkSi	outcome	C12orf49	Inverse variance weighted	4.3810760634402	3	0.223146503337287
C12orf5	FfwkSi	outcome	C12orf5	Inverse variance weighted	0.376270484886976	1	0.539605999308468
C12orf52	FfwkSi	outcome	C12orf52	MR Egger	6.97248843143356	6	0.323398955799036
C12orf52	FfwkSi	outcome	C12orf52	Inverse variance weighted	7.08390810043592	7	0.420196033298975
C12orf57	FfwkSi	outcome	C12orf57	MR Egger	8.76831705856328	3	0.0325352300174049
C12orf57	FfwkSi	outcome	C12orf57	Inverse variance weighted	10.1296842179603	4	0.0382989192937411
C12orf65	FfwkSi	outcome	C12orf65	Inverse variance weighted	1.52287113594666	1	0.21718552131756
C12orf73	FfwkSi	outcome	C12orf73	MR Egger	0.267175527549531	1	0.605232776205799
C12orf73	FfwkSi	outcome	C12orf73	Inverse variance weighted	0.337866396012359	2	0.844565320148935
C12orf75	FfwkSi	outcome	C12orf75	MR Egger	14.4052230968142	13	0.345937581665066
C12orf75	FfwkSi	outcome	C12orf75	Inverse variance weighted	24.1109780007572	14	0.0444278400684585
C12orf76	FfwkSi	outcome	C12orf76	MR Egger	1.20935712794149	3	0.750760971843202
C12orf76	FfwkSi	outcome	C12orf76	Inverse variance weighted	2.39056155459784	4	0.664333615841076
C14orf101	FfwkSi	outcome	C14orf101	Inverse variance weighted	1.42291978544089	1	0.23292341797476
C14orf119	FfwkSi	outcome	C14orf119	Inverse variance weighted	0.0788112344958106	1	0.778914899080577
C14orf132	FfwkSi	outcome	C14orf132	MR Egger	6.54069863197992	5	0.257099857165957
C14orf132	FfwkSi	outcome	C14orf132	Inverse variance weighted	6.86367800062734	6	0.333638485346213
C14orf142	FfwkSi	outcome	C14orf142	Inverse variance weighted	1.97844962045998	1	0.159553831345393
C14orf159	FfwkSi	outcome	C14orf159	MR Egger	14.5279953092349	8	0.0689997458698857
C14orf159	FfwkSi	outcome	C14orf159	Inverse variance weighted	15.3281468357126	9	0.0823077930252749
C14orf166	FfwkSi	outcome	C14orf166	Inverse variance weighted	4.66849676539133	1	0.0307208056145955
C14orf182	FfwkSi	outcome	C14orf182	Inverse variance weighted	2.95454050934431	1	0.0856366455051245
C14orf2	FfwkSi	outcome	C14orf2	MR Egger	1.20445682494746	4	0.877364286888589
C14orf2	FfwkSi	outcome	C14orf2	Inverse variance weighted	4.29082101304045	5	0.508348571358101
C14orf64	FfwkSi	outcome	C14orf64	Inverse variance weighted	0.260756111342245	1	0.60960117149017
C15orf26	FfwkSi	outcome	C15orf26	MR Egger	2.82197995726453	3	0.419894394689668
C15orf26	FfwkSi	outcome	C15orf26	Inverse variance weighted	2.83864967612104	4	0.585179682490546
C15orf38	FfwkSi	outcome	C15orf38	MR Egger	15.8722196754141	13	0.256098854838151
C15orf38	FfwkSi	outcome	C15orf38	Inverse variance weighted	20.9089011613904	14	0.103989892243458
C15orf38-AP3S2	FfwkSi	outcome	C15orf38-AP3S2	Inverse variance weighted	0.0336471604607282	1	0.854459364915647
C15orf40	FfwkSi	outcome	C15orf40	MR Egger	2.11469070013519	4	0.714673943536138
C15orf40	FfwkSi	outcome	C15orf40	Inverse variance weighted	2.14283362113236	5	0.829049132516559
C15orf52	FfwkSi	outcome	C15orf52	MR Egger	3.0946015733359	2	0.212821650276652
C15orf52	FfwkSi	outcome	C15orf52	Inverse variance weighted	3.34300223101948	3	0.341702240181779
C15orf57	FfwkSi	outcome	C15orf57	MR Egger	27.1220247475762	10	0.00249102966235017
C15orf57	FfwkSi	outcome	C15orf57	Inverse variance weighted	27.158273677039	11	0.00434883593031679
C15orf61	FfwkSi	outcome	C15orf61	MR Egger	0.162546868387222	1	0.686822420058959
C15orf61	FfwkSi	outcome	C15orf61	Inverse variance weighted	1.64814176003298	2	0.438642354568753
C16orf13	FfwkSi	outcome	C16orf13	MR Egger	6.13476770889665	7	0.524104446864709
C16orf13	FfwkSi	outcome	C16orf13	Inverse variance weighted	6.2489964718132	8	0.61936259339677
C16orf45	FfwkSi	outcome	C16orf45	MR Egger	0.000320837070803955	1	0.985709115463715
C16orf45	FfwkSi	outcome	C16orf45	Inverse variance weighted	1.75583110714834	2	0.415648406164396
C16orf54	FfwkSi	outcome	C16orf54	MR Egger	7.53070344836663	2	0.0231594650586757
C16orf54	FfwkSi	outcome	C16orf54	Inverse variance weighted	7.56572089516108	3	0.055893630603624
C16orf55	FfwkSi	outcome	C16orf55	Inverse variance weighted	0.0750457720823177	1	0.784127016418644
C16orf58	FfwkSi	outcome	C16orf58	Inverse variance weighted	0.343407242267874	1	0.557869068785838
C16orf62	FfwkSi	outcome	C16orf62	MR Egger	3.08141027837778	4	0.544295226896292
[truncated: 15,651 more rows]
