# Supplementary material for: Dynamic genetic regulation of CD4+ T cells in obstructive sleep apnea: integrating context-specific eQTL, Mendelian randomization, single-cell sequencing, and experimental validation
Source: Front Immunol. 2025 Dec 17;16:1691347. doi: 10.3389/fimmu.2025.1691347 (PMC12753881; doi:10.3389/fimmu.2025.1691347)
Supplement: Supplementary file 1 [file Supplementaryfile1.zip › Supplementary files/Supplementary Material 2/pleiotropy_test.csv]

id.exposure	id.outcome	outcome	exposure	egger_intercept	se	pval
7SK	FfwkSi	outcome	7SK	NA	NA	NA
A1BG-AS1	FfwkSi	outcome	A1BG-AS1	NA	NA	NA
A2M	FfwkSi	outcome	A2M	NA	NA	NA
A2M-AS1	FfwkSi	outcome	A2M-AS1	0.0262261276940684	0.00790488087675214	0.0451311154134509
A2MP1	FfwkSi	outcome	A2MP1	-0.00285150375956108	0.0106212777847335	0.805739870748847
A3GALT2P	FfwkSi	outcome	A3GALT2P	NA	NA	NA
A4GALT	FfwkSi	outcome	A4GALT	0.0024269586146539	0.0051643429969087	0.65498849684483
AACS	FfwkSi	outcome	AACS	-0.00819615275137327	0.0152257101693947	0.61892048810873
AAGAB	FfwkSi	outcome	AAGAB	0.00907419222947328	0.00961811351407213	0.373067311340944
AAMDC	FfwkSi	outcome	AAMDC	NA	NA	NA
AAR2	FfwkSi	outcome	AAR2	0.00575674952338314	0.0101606913387191	0.671837577555904
AARS	FfwkSi	outcome	AARS	0.00896211930952855	0.00843284198945343	0.399239215664783
AASDH	FfwkSi	outcome	AASDH	-0.00473256937264239	0.00601261247635818	0.453903796493377
AASDHPPT	FfwkSi	outcome	AASDHPPT	-0.0200898592829021	0.0188577112324646	0.398310036018942
AASS	FfwkSi	outcome	AASS	-0.000947409748106581	0.00959047312105502	0.927538516539674
AATF	FfwkSi	outcome	AATF	NA	NA	NA
AATK	FfwkSi	outcome	AATK	0.00193285706659547	0.00851140248021638	0.826843140439909
ABAT	FfwkSi	outcome	ABAT	-0.00167574780182559	0.00519301150490554	0.751696662551025
ABCA1	FfwkSi	outcome	ABCA1	-0.00984730973229297	0.0145670618453421	0.524227905164724
ABCA10	FfwkSi	outcome	ABCA10	NA	NA	NA
ABCA13	FfwkSi	outcome	ABCA13	NA	NA	NA
ABCA2	FfwkSi	outcome	ABCA2	-0.000411567871597435	0.00849301109554762	0.963673074492725
ABCA3	FfwkSi	outcome	ABCA3	NA	NA	NA
ABCA7	FfwkSi	outcome	ABCA7	0.00733819755788147	0.00420259704089649	0.141228501389868
ABCB4	FfwkSi	outcome	ABCB4	-0.000209475024701193	0.0142713923178313	0.989621669008007
ABCB9	FfwkSi	outcome	ABCB9	-0.00702718048363701	0.0178791805963372	0.761592602755268
ABCC1	FfwkSi	outcome	ABCC1	0.00847933308561706	0.00921816250915547	0.40970348135104
ABCC10	FfwkSi	outcome	ABCC10	NA	NA	NA
ABCC13	FfwkSi	outcome	ABCC13	-0.00015031826447047	0.00575915647815922	0.980816112153945
ABCC2	FfwkSi	outcome	ABCC2	-0.00982647965881018	0.0103933729755799	0.517843897554328
ABCC3	FfwkSi	outcome	ABCC3	-0.00105550380103368	0.00496911381145835	0.835079280257647
ABCC4	FfwkSi	outcome	ABCC4	-0.00127774557737098	0.00604335913566958	0.835397753992318
ABCC5	FfwkSi	outcome	ABCC5	0.00703716110578136	0.00412184967880161	0.10184584847516
ABCC6	FfwkSi	outcome	ABCC6	-0.00833628493630822	0.00817064464358741	0.493611995144564
ABCD2	FfwkSi	outcome	ABCD2	NA	NA	NA
ABCD3	FfwkSi	outcome	ABCD3	-0.00391167757172531	0.00462198860072398	0.425357675949871
ABCF1	FfwkSi	outcome	ABCF1	0.00717181437125334	0.0150413969021843	0.716755077025813
ABCF2	FfwkSi	outcome	ABCF2	0.00987896905078564	0.00672687997127791	0.380578862792828
ABCF3	FfwkSi	outcome	ABCF3	0.00406699034317437	0.0080687039445621	0.664272831541983
ABCG1	FfwkSi	outcome	ABCG1	0.00501397139229798	0.0146635158465744	0.764987180656235
ABCG2	FfwkSi	outcome	ABCG2	0.00227221936298451	0.00542025019032551	0.703270621012247
ABHD10	FfwkSi	outcome	ABHD10	NA	NA	NA
ABHD11	FfwkSi	outcome	ABHD11	-0.00776650939500237	0.00630291081236447	0.249090720063304
ABHD12	FfwkSi	outcome	ABHD12	0.00369587421192761	0.0182963869229177	0.858599420987879
ABHD12B	FfwkSi	outcome	ABHD12B	0.000563236173704966	0.0188776117861823	0.978071593087767
ABHD13	FfwkSi	outcome	ABHD13	NA	NA	NA
ABHD14B	FfwkSi	outcome	ABHD14B	-0.00083447890070522	0.00642468452174292	0.904876012879967
ABHD15	FfwkSi	outcome	ABHD15	-0.00603079863487526	0.0122866971326407	0.644322204801828
ABHD16B	FfwkSi	outcome	ABHD16B	NA	NA	NA
ABHD2	FfwkSi	outcome	ABHD2	0.011073255800248	0.00779943536646797	0.228697463014266
ABHD3	FfwkSi	outcome	ABHD3	0.0154180259794885	0.0227535927054053	0.620867805809412
ABHD4	FfwkSi	outcome	ABHD4	0.00698018055689502	0.0472240431984533	0.90657773920367
ABHD5	FfwkSi	outcome	ABHD5	0.0145534033841773	0.00855405722218307	0.230984816332476
ABHD6	FfwkSi	outcome	ABHD6	0.0517280407040732	0.0289214146583391	0.324553122599156
ABHD8	FfwkSi	outcome	ABHD8	NA	NA	NA
ABI1	FfwkSi	outcome	ABI1	-0.00309885570268591	0.010650662234816	0.819749105572722
ABL2	FfwkSi	outcome	ABL2	-0.0121439237856927	0.0156708634169197	0.580295437801521
ABLIM1	FfwkSi	outcome	ABLIM1	NA	NA	NA
ABO	FfwkSi	outcome	ABO	0.00170796982136065	0.00609873497077381	0.790653437740118
ABP1	FfwkSi	outcome	ABP1	0.0109063729157451	0.00431476919397527	0.024138988918046
ABR	FfwkSi	outcome	ABR	0.00225184179444509	0.00708078044091541	0.771320344511311
ABRACL	FfwkSi	outcome	ABRACL	-0.00307556681619844	0.00396528188044411	0.454323648932575
ABT1	FfwkSi	outcome	ABT1	0.0210595286868173	0.0152125374012098	0.238470869636546
ABTB1	FfwkSi	outcome	ABTB1	-0.00142736660485463	0.0173321154294521	0.937043964077151
ABTB2	FfwkSi	outcome	ABTB2	0.00860107026572693	0.00707587788892476	0.438258297937858
AC000078.5	FfwkSi	outcome	AC000078.5	-0.318638569449112	0.200236931304058	0.357175870557757
AC002310.12	FfwkSi	outcome	AC002310.12	0.00275176045810458	0.0107057383485459	0.821177671492704
AC002456.2	FfwkSi	outcome	AC002456.2	NA	NA	NA
AC002467.7	FfwkSi	outcome	AC002467.7	0.013885627825963	0.00627659475079539	0.0470866191268885
AC002480.3	FfwkSi	outcome	AC002480.3	NA	NA	NA
AC002511.2	FfwkSi	outcome	AC002511.2	NA	NA	NA
AC003075.4	FfwkSi	outcome	AC003075.4	-0.00415465131968207	0.0218412165102303	0.866694135239241
AC004017.1	FfwkSi	outcome	AC004017.1	NA	NA	NA
AC004166.6	FfwkSi	outcome	AC004166.6	NA	NA	NA
AC004166.7	FfwkSi	outcome	AC004166.7	-0.0202171249531425	0.0140469285138742	0.28671504230467
AC004231.2	FfwkSi	outcome	AC004231.2	-0.000842770774902662	0.00974150282953227	0.938939915952724
AC004381.6	FfwkSi	outcome	AC004381.6	NA	NA	NA
AC004696.2	FfwkSi	outcome	AC004696.2	-0.0217793031955348	0.0168636955823085	0.41945097379409
AC004791.2	FfwkSi	outcome	AC004791.2	-0.00824930684544723	0.00861789369379489	0.354690386391445
AC004824.2	FfwkSi	outcome	AC004824.2	0.00112847231896594	0.00684973740197606	0.874553497414284
AC004840.9	FfwkSi	outcome	AC004840.9	-0.0178768312003804	0.0117588736943675	0.203075183710397
AC004893.10	FfwkSi	outcome	AC004893.10	NA	NA	NA
AC004893.11	FfwkSi	outcome	AC004893.11	NA	NA	NA
AC004951.5	FfwkSi	outcome	AC004951.5	NA	NA	NA
AC004985.12	FfwkSi	outcome	AC004985.12	NA	NA	NA
AC005077.14	FfwkSi	outcome	AC005077.14	-0.00311685782647021	0.00868478068037876	0.731970292084791
AC005082.12	FfwkSi	outcome	AC005082.12	0.00934478477452255	0.00928021400927202	0.370924149778728
AC005154.6	FfwkSi	outcome	AC005154.6	0.00228780236406837	0.00646831668303668	0.735664993200402
AC005154.7	FfwkSi	outcome	AC005154.7	0.000724316913507821	0.0284363525653497	0.983787836960903
AC005154.8	FfwkSi	outcome	AC005154.8	-0.0128705523374928	0.00711840459535153	0.16831561419978
AC005224.2	FfwkSi	outcome	AC005224.2	NA	NA	NA
AC005264.2	FfwkSi	outcome	AC005264.2	-0.00354150139873645	0.0181615736198352	0.877397862023814
AC005306.3	FfwkSi	outcome	AC005306.3	0.0144868542730212	0.0281858553942128	0.697754689850655
AC005488.1	FfwkSi	outcome	AC005488.1	0.00609162083151245	0.00759067972552638	0.445440014460968
AC005532.5	FfwkSi	outcome	AC005532.5	-0.00470856773098107	0.00909914184835818	0.695995757140041
AC005534.9	FfwkSi	outcome	AC005534.9	NA	NA	NA
AC005562.1	FfwkSi	outcome	AC005562.1	0.0115166014578225	0.0215339554676651	0.68735142026759
AC005682.5	FfwkSi	outcome	AC005682.5	0.00733255938986464	0.0115349009467697	0.590016942163134
AC005682.6	FfwkSi	outcome	AC005682.6	0.0163088349011236	0.0209776700123646	0.493576720263437
AC005795.2	FfwkSi	outcome	AC005795.2	NA	NA	NA
AC006026.13	FfwkSi	outcome	AC006026.13	0.00205115968824763	0.0109540787201221	0.860578433927149
AC006042.6	FfwkSi	outcome	AC006042.6	0.00471430887063144	0.0154201857942153	0.81111545455922
AC006129.4	FfwkSi	outcome	AC006129.4	NA	NA	NA
AC006369.2	FfwkSi	outcome	AC006369.2	-0.00287753109602318	0.00806778540130767	0.739358633095108
AC006465.3	FfwkSi	outcome	AC006465.3	-0.00905440380247826	0.00875346927642853	0.409642987921459
AC006538.1	FfwkSi	outcome	AC006538.1	NA	NA	NA
AC006547.13	FfwkSi	outcome	AC006547.13	NA	NA	NA
AC006547.14	FfwkSi	outcome	AC006547.14	-0.00559179998757273	0.0101490973815175	0.6794084783659
AC006946.15	FfwkSi	outcome	AC006946.15	-0.00662376413466306	0.00975743479959862	0.545916477775308
AC006978.6	FfwkSi	outcome	AC006978.6	NA	NA	NA
AC007228.11	FfwkSi	outcome	AC007228.11	NA	NA	NA
AC007278.2	FfwkSi	outcome	AC007278.2	0.0157562661375815	0.0148125011590506	0.398896082529588
AC007278.3	FfwkSi	outcome	AC007278.3	0.013413190932613	0.010507012819486	0.228037768991451
AC007283.5	FfwkSi	outcome	AC007283.5	0.0228604110150767	0.0132640021018525	0.334700459971961
AC007292.6	FfwkSi	outcome	AC007292.6	NA	NA	NA
AC007390.5	FfwkSi	outcome	AC007390.5	-0.00880946763517086	0.019158564492495	0.725623782504937
AC007395.4	FfwkSi	outcome	AC007395.4	-0.0111933605615077	0.0176954770428562	0.591698264733253
AC007879.5	FfwkSi	outcome	AC007879.5	NA	NA	NA
AC007879.7	FfwkSi	outcome	AC007879.7	NA	NA	NA
AC007880.1	FfwkSi	outcome	AC007880.1	0.0161338662190744	0.099321137976992	0.885886888741752
AC007952.5	FfwkSi	outcome	AC007952.5	NA	NA	NA
AC008074.3	FfwkSi	outcome	AC008074.3	NA	NA	NA
AC008074.5	FfwkSi	outcome	AC008074.5	NA	NA	NA
AC008268.2	FfwkSi	outcome	AC008268.2	-0.0826828056661126	0.025739999432168	0.0236697784263963
AC008280.5	FfwkSi	outcome	AC008280.5	NA	NA	NA
AC008592.3	FfwkSi	outcome	AC008592.3	-0.0199316389173186	0.00884437179966051	0.152968711887686
AC008746.12	FfwkSi	outcome	AC008746.12	-0.0126387465030522	0.011246510222843	0.462934314805697
AC008753.4	FfwkSi	outcome	AC008753.4	NA	NA	NA
AC008984.2	FfwkSi	outcome	AC008984.2	NA	NA	NA
AC008984.7	FfwkSi	outcome	AC008984.7	0.0100119260972745	0.00969345749789012	0.489712163823878
AC009005.2	FfwkSi	outcome	AC009005.2	0.0107188367185592	0.0119654384311063	0.534949930650788
AC009299.3	FfwkSi	outcome	AC009299.3	-0.00246069259565605	0.010143017821066	0.817952923307932
AC009404.2	FfwkSi	outcome	AC009404.2	0.0115524528668687	0.00791939753376536	0.382569802691796
AC009495.2	FfwkSi	outcome	AC009495.2	-0.0196275178142415	0.00676774634809036	0.101170927503524
AC009506.1	FfwkSi	outcome	AC009506.1	-0.0106688823624242	0.00784686166540505	0.216114224635668
AC009961.3	FfwkSi	outcome	AC009961.3	0.0607232427629373	0.0256615687913637	0.254542893726447
AC010492.2	FfwkSi	outcome	AC010492.2	NA	NA	NA
AC010536.1	FfwkSi	outcome	AC010536.1	-2.50284181565827e-05	0.0227075011306056	0.999298312072053
AC010878.3	FfwkSi	outcome	AC010878.3	-0.00964114879152019	0.0156214177974399	0.647979465739253
AC010883.5	FfwkSi	outcome	AC010883.5	NA	NA	NA
AC010982.1	FfwkSi	outcome	AC010982.1	-0.00323621544109366	0.00579689661439041	0.586149091132855
AC011515.2	FfwkSi	outcome	AC011515.2	NA	NA	NA
AC011816.1	FfwkSi	outcome	AC011816.1	-0.0157370714748979	0.039550161926625	0.707123325565383
AC011893.3	FfwkSi	outcome	AC011893.3	0.0101722702246711	0.00713736494226359	0.249322494699181
AC011899.9	FfwkSi	outcome	AC011899.9	0.00183855725420816	0.0047113502828761	0.733999992962304
AC012065.7	FfwkSi	outcome	AC012065.7	-0.0100472695011438	0.0104168428112451	0.436549508988019
AC012146.7	FfwkSi	outcome	AC012146.7	0.00562795134891481	0.00565084800599069	0.348441730215091
AC012309.5	FfwkSi	outcome	AC012309.5	-0.00176331968221214	0.00644191301369924	0.802059282780594
AC012442.5	FfwkSi	outcome	AC012442.5	NA	NA	NA
AC012454.4	FfwkSi	outcome	AC012454.4	-0.00703125736373993	0.00585229167234386	0.268642745092138
AC013264.2	FfwkSi	outcome	AC013264.2	-0.00656033309285597	0.00906587319401023	0.485875882515048
AC013437.6	FfwkSi	outcome	AC013437.6	-0.00174844336657317	0.0109795727374245	0.888103855776133
AC016683.6	FfwkSi	outcome	AC016683.6	0.00365279016081791	0.00386753998180269	0.358972677053473
AC016722.2	FfwkSi	outcome	AC016722.2	NA	NA	NA
AC016735.1	FfwkSi	outcome	AC016735.1	-0.0437692535432464	0.017163295305677	0.0839307275778906
AC016735.2	FfwkSi	outcome	AC016735.2	0.00925851898279494	0.0197132173117353	0.670626896094392
AC016747.3	FfwkSi	outcome	AC016747.3	0.00834743406180689	0.0132377562060843	0.592762563853336
AC016753.7	FfwkSi	outcome	AC016753.7	-0.00612146588254796	0.00924952885008015	0.627809544117025
AC016757.3	FfwkSi	outcome	AC016757.3	0.00463380889769857	0.0063623828787836	0.499086831862848
AC016773.1	FfwkSi	outcome	AC016773.1	0.0129510145300207	0.00849406247589588	0.165838473867757
AC017074.2	FfwkSi	outcome	AC017074.2	NA	NA	NA
AC017099.3	FfwkSi	outcome	AC017099.3	-0.0035041214014404	0.00658704835229845	0.609197252711195
AC018633.4	FfwkSi	outcome	AC018633.4	-0.00672924836662939	0.00629196577243583	0.345090044075536
AC018755.15	FfwkSi	outcome	AC018755.15	NA	NA	NA
AC018755.16	FfwkSi	outcome	AC018755.16	0.00555237831062108	0.00387500084606156	0.201873156903902
AC018766.4	FfwkSi	outcome	AC018766.4	NA	NA	NA
AC018766.5	FfwkSi	outcome	AC018766.5	0.0024127344157667	0.0164089989813463	0.907059140635705
AC018804.6	FfwkSi	outcome	AC018804.6	-0.00493935220958052	0.00708320888111509	0.535777437545254
AC018816.3	FfwkSi	outcome	AC018816.3	NA	NA	NA
AC018890.6	FfwkSi	outcome	AC018890.6	NA	NA	NA
AC019097.7	FfwkSi	outcome	AC019097.7	NA	NA	NA
AC020956.3	FfwkSi	outcome	AC020956.3	0.00389145165538268	0.0294168172597785	0.906865795001964
AC021860.1	FfwkSi	outcome	AC021860.1	0.00486478204691003	0.0170636692882866	0.785155948277713
AC022182.1	FfwkSi	outcome	AC022182.1	NA	NA	NA
AC022182.3	FfwkSi	outcome	AC022182.3	0.011852892333698	0.0081412671276129	0.241439596056589
AC022431.2	FfwkSi	outcome	AC022431.2	-0.00376374048287885	0.00563814448706702	0.52924545571102
AC022431.3	FfwkSi	outcome	AC022431.3	-0.000370770785998392	0.0306146207416583	0.992290334867248
AC022498.1	FfwkSi	outcome	AC022498.1	-0.00668330923057088	0.00480164833305147	0.396616626574477
AC024560.3	FfwkSi	outcome	AC024560.3	0.00528248186101904	0.00767599933855301	0.616277389323042
AC024704.2	FfwkSi	outcome	AC024704.2	NA	NA	NA
AC024937.6	FfwkSi	outcome	AC024937.6	NA	NA	NA
AC025171.1	FfwkSi	outcome	AC025171.1	NA	NA	NA
AC025335.1	FfwkSi	outcome	AC025335.1	-0.0179623242191154	0.0133795147295458	0.311514354816672
AC025627.9	FfwkSi	outcome	AC025627.9	-0.0152101184356723	0.0166252267132907	0.412015551017485
AC026740.1	FfwkSi	outcome	AC026740.1	NA	NA	NA
AC027763.2	FfwkSi	outcome	AC027763.2	NA	NA	NA
AC034193.5	FfwkSi	outcome	AC034193.5	0.174563610919648	0.107661245616625	0.351822281507259
AC034220.3	FfwkSi	outcome	AC034220.3	-0.0182975571813116	0.00814213399106124	0.153642719418029
AC046143.7	FfwkSi	outcome	AC046143.7	0.00329992396321073	0.0197423284320794	0.894563922277636
AC051649.16	FfwkSi	outcome	AC051649.16	-0.0102414838860897	0.0209569297319655	0.673392876712183
AC058791.2	FfwkSi	outcome	AC058791.2	0.000154020506322782	0.00802966091159823	0.987790209575119
AC062017.1	FfwkSi	outcome	AC062017.1	-0.0134177457161787	0.00536647131579414	0.0876840662562321
AC068039.4	FfwkSi	outcome	AC068039.4	0.0052835343255596	0.00588620532066202	0.41052753152446
AC068282.3	FfwkSi	outcome	AC068282.3	0.00385386323359215	0.00549985572204066	0.498031740656105
AC068491.1	FfwkSi	outcome	AC068491.1	0.00500778874183434	0.00822380073919014	0.585579817461226
AC068580.6	FfwkSi	outcome	AC068580.6	NA	NA	NA
AC069213.1	FfwkSi	outcome	AC069213.1	-0.00625712551636441	0.0126753941011766	0.708078343502108
AC069282.6	FfwkSi	outcome	AC069282.6	NA	NA	NA
AC069513.3	FfwkSi	outcome	AC069513.3	-0.00213599177701838	0.00412125006552866	0.608814859406181
AC073043.2	FfwkSi	outcome	AC073043.2	-0.00245216991381193	0.0154358115977465	0.877284995657685
AC073115.6	FfwkSi	outcome	AC073115.6	0.000960254727059091	0.0142422860180691	0.95714217871617
AC073115.7	FfwkSi	outcome	AC073115.7	-0.00146709508335583	0.0102773456321304	0.899570565090483
AC073135.6	FfwkSi	outcome	AC073135.6	NA	NA	NA
AC073343.11	FfwkSi	outcome	AC073343.11	0.00468260524988012	0.00971835365576432	0.677498255572366
AC073346.2	FfwkSi	outcome	AC073346.2	NA	NA	NA
AC073635.5	FfwkSi	outcome	AC073635.5	-0.0251795387325074	0.0165572221052268	0.370306459465854
AC074011.2	FfwkSi	outcome	AC074011.2	-0.00551466992977673	0.00487278093810004	0.340034391147754
AC074286.1	FfwkSi	outcome	AC074286.1	0.00465059492773136	0.0113155111596688	0.720930064212289
AC074289.1	FfwkSi	outcome	AC074289.1	-0.00336337754220898	0.0049319462833961	0.509370369915716
AC074389.9	FfwkSi	outcome	AC074389.9	NA	NA	NA
AC078883.3	FfwkSi	outcome	AC078883.3	-0.00347729835227421	0.0129777744383398	0.806110250144519
AC079325.5	FfwkSi	outcome	AC079325.5	-0.057462033068019	0.0673942670297435	0.550536250865894
AC079325.6	FfwkSi	outcome	AC079325.6	0.00531551837414401	0.00523124924427896	0.339319528436388
AC079767.4	FfwkSi	outcome	AC079767.4	-0.000727951704243315	0.00854009901398613	0.939835927478349
AC079922.3	FfwkSi	outcome	AC079922.3	0.00517982607158903	0.0048850409272945	0.309863978658762
AC083843.1	FfwkSi	outcome	AC083843.1	NA	NA	NA
AC083949.1	FfwkSi	outcome	AC083949.1	0.00054297208961184	0.00947102920359825	0.959494986986778
AC084018.1	FfwkSi	outcome	AC084018.1	0.00404556455324735	0.00704674379127421	0.590757296696855
AC087380.14	FfwkSi	outcome	AC087380.14	0.00568116901772503	0.00958528004173838	0.659387719323952
AC090616.2	FfwkSi	outcome	AC090616.2	NA	NA	NA
AC090804.1	FfwkSi	outcome	AC090804.1	NA	NA	NA
AC091729.9	FfwkSi	outcome	AC091729.9	0.010541885238489	0.00864592647989442	0.250713099033159
AC091814.2	FfwkSi	outcome	AC091814.2	-0.00240989088382244	0.00425541774009113	0.583667102221726
AC092171.4	FfwkSi	outcome	AC092171.4	NA	NA	NA
AC092295.7	FfwkSi	outcome	AC092295.7	0.0171643069794156	0.0206543318984439	0.493370957793472
AC092580.4	FfwkSi	outcome	AC092580.4	-0.000362908288130412	0.0191222694139833	0.987919485127122
AC092620.3	FfwkSi	outcome	AC092620.3	0.013243223084069	0.0151112862295912	0.541881513502822
AC092653.5	FfwkSi	outcome	AC092653.5	0.00289592492941777	0.0151886539452086	0.880059280379692
AC093063.2	FfwkSi	outcome	AC093063.2	0.011572044924682	0.00913537645619508	0.425431057989702
AC093159.1	FfwkSi	outcome	AC093159.1	0.00279870354081914	0.0634372603502713	0.971932025518276
AC093162.5	FfwkSi	outcome	AC093162.5	-0.000726437195064559	0.0287603325336702	0.983923483120145
AC093323.3	FfwkSi	outcome	AC093323.3	-0.00399966207205102	0.00543747548078018	0.485900616621079
AC093415.2	FfwkSi	outcome	AC093415.2	NA	NA	NA
AC093495.4	FfwkSi	outcome	AC093495.4	0.00719888447643317	0.0200420552682834	0.780469703224864
AC093609.1	FfwkSi	outcome	AC093609.1	NA	NA	NA
AC093627.10	FfwkSi	outcome	AC093627.10	0.0145236166087719	0.00624296390062834	0.102483928869999
AC093627.8	FfwkSi	outcome	AC093627.8	0.00619089839785786	0.00954501761915874	0.562819312411141
AC093627.9	FfwkSi	outcome	AC093627.9	NA	NA	NA
AC093642.3	FfwkSi	outcome	AC093642.3	-0.00288891260349333	0.0248306699125358	0.926264276567538
AC093668.3	FfwkSi	outcome	AC093668.3	-0.0105564882560256	0.00663437352088611	0.162673639866673
AC093673.5	FfwkSi	outcome	AC093673.5	-0.00603792027190906	0.006767273240278	0.438008325549903
AC093726.6	FfwkSi	outcome	AC093726.6	NA	NA	NA
AC093818.1	FfwkSi	outcome	AC093818.1	0.00341799223084806	0.00958853476263197	0.75558486594495
AC093838.4	FfwkSi	outcome	AC093838.4	0.00295028123062443	0.00449417780112832	0.578958211350459
AC093901.1	FfwkSi	outcome	AC093901.1	-0.00783313680909655	0.0110893270801427	0.530877326670206
AC096558.1	FfwkSi	outcome	AC096558.1	NA	NA	NA
AC096579.13	FfwkSi	outcome	AC096579.13	NA	NA	NA
AC097713.4	FfwkSi	outcome	AC097713.4	0.00036810283534158	0.00700172505434347	0.962850820294003
AC098823.3	FfwkSi	outcome	AC098823.3	NA	NA	NA
AC099552.2	FfwkSi	outcome	AC099552.2	0.0035335372599554	0.0091148230229008	0.764557956708968
AC103965.1	FfwkSi	outcome	AC103965.1	0.00392388134116297	0.0054403176857761	0.503055342699191
AC104135.2	FfwkSi	outcome	AC104135.2	0.00319013804906796	0.012421365549885	0.805892537468461
AC104135.3	FfwkSi	outcome	AC104135.3	0.0133582112707921	0.0103068108238019	0.264679793458805
AC104634.3	FfwkSi	outcome	AC104634.3	-0.00711537622819425	0.0574911493886269	0.921607571773028
AC104650.2	FfwkSi	outcome	AC104650.2	NA	NA	NA
AC104653.1	FfwkSi	outcome	AC104653.1	NA	NA	NA
AC104809.2	FfwkSi	outcome	AC104809.2	NA	NA	NA
AC105020.1	FfwkSi	outcome	AC105020.1	NA	NA	NA
AC105344.2	FfwkSi	outcome	AC105344.2	NA	NA	NA
AC108004.3	FfwkSi	outcome	AC108004.3	NA	NA	NA
AC108448.2	FfwkSi	outcome	AC108448.2	-0.0072404043214717	0.011892605844674	0.651847684230081
AC108463.2	FfwkSi	outcome	AC108463.2	-0.0373208135997572	0.0303254940617539	0.434400180713425
AC108463.3	FfwkSi	outcome	AC108463.3	0.032280328168776	0.0758096196983945	0.711693323368676
AC108488.3	FfwkSi	outcome	AC108488.3	-0.00578854578693886	0.00827282436995102	0.556542635982844
AC108488.4	FfwkSi	outcome	AC108488.4	NA	NA	NA
AC109309.4	FfwkSi	outcome	AC109309.4	-0.00244323650688999	0.00683569135179452	0.738835652208018
AC109333.10	FfwkSi	outcome	AC109333.10	0.0291750733661898	0.0199803136661366	0.281674614536611
AC113189.5	FfwkSi	outcome	AC113189.5	-0.00944125102687395	0.0348684499296299	0.831660377190898
AC114752.3	FfwkSi	outcome	AC114752.3	-0.012228805666952	0.0225827857802102	0.642412422068095
AC116614.1	FfwkSi	outcome	AC116614.1	-0.00849939080452957	0.00960915720273756	0.441562826459692
AC118278.1	FfwkSi	outcome	AC118278.1	-0.00388911921269807	0.010516327064749	0.721116933043081
AC123768.4	FfwkSi	outcome	AC123768.4	-0.07491107206646	0.0888662056633579	0.554114383436984
AC124944.2	FfwkSi	outcome	AC124944.2	NA	NA	NA
AC124944.3	FfwkSi	outcome	AC124944.3	NA	NA	NA
AC125232.1	FfwkSi	outcome	AC125232.1	0.00156524808831376	0.0104486198285328	0.885827835463363
AC125238.4	FfwkSi	outcome	AC125238.4	0.00239870754516721	0.00555445412561128	0.740475054496592
AC127904.2	FfwkSi	outcome	AC127904.2	0.0824425079740287	0.0284382133606228	0.101239499308667
AC128709.1	FfwkSi	outcome	AC128709.1	-0.000824032402204529	0.00577579770393827	0.890078743813034
AC130352.1	FfwkSi	outcome	AC130352.1	0.0106282858277318	0.0158827759946642	0.624563641200974
AC131056.3	FfwkSi	outcome	AC131056.3	0.00547433495590911	0.030778585941379	0.864684463941673
AC131097.3	FfwkSi	outcome	AC131097.3	0.00731913746254868	0.00717620611579971	0.415059525921106
AC131971.1	FfwkSi	outcome	AC131971.1	NA	NA	NA
AC132872.1	FfwkSi	outcome	AC132872.1	NA	NA	NA
AC133528.2	FfwkSi	outcome	AC133528.2	-0.013967502590772	0.0175188048336553	0.571501392937491
AC137932.5	FfwkSi	outcome	AC137932.5	NA	NA	NA
AC138744.2	FfwkSi	outcome	AC138744.2	NA	NA	NA
AC141586.5	FfwkSi	outcome	AC141586.5	0.0633173724746415	0.125550089085087	0.702636606664122
AC144831.1	FfwkSi	outcome	AC144831.1	-0.0111202197444671	0.0198035610737939	0.674273835319205
AC147651.3	FfwkSi	outcome	AC147651.3	-0.00219599897195557	0.0084797993284463	0.819876848708078
AC147651.4	FfwkSi	outcome	AC147651.4	NA	NA	NA
AC159540.1	FfwkSi	outcome	AC159540.1	0.00511069823237116	0.00554164271743039	0.387088018834584
ACAA1	FfwkSi	outcome	ACAA1	NA	NA	NA
ACACB	FfwkSi	outcome	ACACB	0.00327293757039944	0.00494373087311224	0.520458402272248
ACAD8	FfwkSi	outcome	ACAD8	0.0342210027279938	0.0124502458629661	0.0333525971314209
ACAD9	FfwkSi	outcome	ACAD9	-0.0137785302974408	0.00739741008346939	0.203554823920277
ACADM	FfwkSi	outcome	ACADM	0.00354910307596517	0.00378776888415034	0.370840645769299
ACADSB	FfwkSi	outcome	ACADSB	NA	NA	NA
ACADVL	FfwkSi	outcome	ACADVL	-0.00813892943606433	0.0107112577732712	0.489665279160623
ACAP1	FfwkSi	outcome	ACAP1	-0.00139282401593425	0.00971484834280399	0.890691329613587
ACAT1	FfwkSi	outcome	ACAT1	0.00638837889737	0.00670109368497194	0.394406188929809
ACAT2	FfwkSi	outcome	ACAT2	-0.00453946141856096	0.00862143826520566	0.65108422000021
ACBD3	FfwkSi	outcome	ACBD3	-0.0107488126180157	0.0117824702936139	0.457925275461989
ACBD4	FfwkSi	outcome	ACBD4	NA	NA	NA
ACBD5	FfwkSi	outcome	ACBD5	NA	NA	NA
ACBD6	FfwkSi	outcome	ACBD6	NA	NA	NA
ACCS	FfwkSi	outcome	ACCS	-0.00279112191445713	0.00535286640026796	0.610220332607425
ACD	FfwkSi	outcome	ACD	NA	NA	NA
ACER3	FfwkSi	outcome	ACER3	-0.00172006924585553	0.00674436169328973	0.808851823720348
ACLY	FfwkSi	outcome	ACLY	NA	NA	NA
ACN9	FfwkSi	outcome	ACN9	NA	NA	NA
ACO1	FfwkSi	outcome	ACO1	0.0100039228632097	0.0149029080101994	0.531804946623868
ACOT1	FfwkSi	outcome	ACOT1	0.00964035673009816	0.00563204430902507	0.147633638434515
ACOT11	FfwkSi	outcome	ACOT11	NA	NA	NA
ACOT13	FfwkSi	outcome	ACOT13	0.00763203619140904	0.0109129026544946	0.522860406235136
ACOT2	FfwkSi	outcome	ACOT2	-0.00889044355140873	0.00598171480161948	0.211402198941524
ACOT4	FfwkSi	outcome	ACOT4	0.000310639701105538	0.00575996271017498	0.958312716985894
ACOT7	FfwkSi	outcome	ACOT7	0.00192751718538662	0.0185617436215369	0.923846409882797
ACOT8	FfwkSi	outcome	ACOT8	NA	NA	NA
ACOX1	FfwkSi	outcome	ACOX1	0.000372678569315783	0.00373325365616288	0.921428738744389
ACOX3	FfwkSi	outcome	ACOX3	NA	NA	NA
ACOXL	FfwkSi	outcome	ACOXL	NA	NA	NA
ACP1	FfwkSi	outcome	ACP1	NA	NA	NA
ACP2	FfwkSi	outcome	ACP2	-0.00298777439466851	0.0132434204705678	0.82501707653046
ACP5	FfwkSi	outcome	ACP5	-0.00363060448854088	0.00604515613614144	0.556531687316772
ACP6	FfwkSi	outcome	ACP6	-0.00430450357213551	0.0083811204240494	0.623344246018893
ACPL2	FfwkSi	outcome	ACPL2	-0.0127067384374731	0.0103196002014041	0.243879302980158
ACPP	FfwkSi	outcome	ACPP	-0.000378564624784772	0.00393560245166277	0.925099955015482
ACSF2	FfwkSi	outcome	ACSF2	NA	NA	NA
ACSF3	FfwkSi	outcome	ACSF3	0.00699648602243566	0.00857930103463073	0.47450822821957
ACSL3	FfwkSi	outcome	ACSL3	0.000159262867849358	0.0148199964779852	0.992401307062348
ACSL5	FfwkSi	outcome	ACSL5	-0.00448767994516791	0.00936715849126767	0.642180931707969
ACSL6	FfwkSi	outcome	ACSL6	NA	NA	NA
ACSM1	FfwkSi	outcome	ACSM1	NA	NA	NA
ACSM3	FfwkSi	outcome	ACSM3	0.0116700952668262	0.0174343945287155	0.624475071570595
ACSS1	FfwkSi	outcome	ACSS1	-0.00421631333368836	0.00844832646858003	0.638908415079641
ACSS3	FfwkSi	outcome	ACSS3	NA	NA	NA
ACTA2	FfwkSi	outcome	ACTA2	0.00786691700190874	0.00376609421821409	0.0459290166523404
ACTBP8	FfwkSi	outcome	ACTBP8	-0.00841483689220409	0.00434848044565415	0.072060221394753
ACTG1	FfwkSi	outcome	ACTG1	NA	NA	NA
ACTG2	FfwkSi	outcome	ACTG2	NA	NA	NA
ACTN1	FfwkSi	outcome	ACTN1	NA	NA	NA
ACTN1-AS1	FfwkSi	outcome	ACTN1-AS1	0.0144154873928148	0.00826141227316021	0.223116882135506
ACTN3	FfwkSi	outcome	ACTN3	NA	NA	NA
ACTN4	FfwkSi	outcome	ACTN4	-0.00236852796427468	0.0066220432771991	0.7442715715404
ACTR10	FfwkSi	outcome	ACTR10	0.0124445676451825	0.00565836394958846	0.271673361255644
ACTR1A	FfwkSi	outcome	ACTR1A	0.0107111260789114	0.0181111460813505	0.659994162783073
ACTR1B	FfwkSi	outcome	ACTR1B	-0.0091646836643854	0.0101911981232156	0.419348830518673
ACTR2	FfwkSi	outcome	ACTR2	-0.0145266877651688	0.0201484103672146	0.60232208647038
ACTR5	FfwkSi	outcome	ACTR5	0.000406943550360591	0.011598259760673	0.972870351037968
ACTR8	FfwkSi	outcome	ACTR8	NA	NA	NA
ACVR1	FfwkSi	outcome	ACVR1	-0.00279524929533967	0.0368632735273776	0.951818926992255
ACVR2A	FfwkSi	outcome	ACVR2A	-0.00395266263126301	0.00960468307313528	0.751456913367408
ACVR2B	FfwkSi	outcome	ACVR2B	-0.0139630703636838	0.00860817858480313	0.203240931942422
ACVRL1	FfwkSi	outcome	ACVRL1	0.00141567611427957	0.00672065700868846	0.852676420784352
ACY3	FfwkSi	outcome	ACY3	0.00912199790056481	0.0331618139862488	0.829108162522677
ACYP2	FfwkSi	outcome	ACYP2	0.0050416214770712	0.00829018441061925	0.552831110403291
AD000090.2	FfwkSi	outcome	AD000090.2	NA	NA	NA
AD000684.2	FfwkSi	outcome	AD000684.2	NA	NA	NA
ADA	FfwkSi	outcome	ADA	0.00400971955213051	0.00633037823254284	0.554303736117212
ADAL	FfwkSi	outcome	ADAL	-0.00403605302556806	0.00827441666205089	0.673940564029269
ADAM10	FfwkSi	outcome	ADAM10	0.00628109841340106	0.0154656551319467	0.723977796898799
ADAM12	FfwkSi	outcome	ADAM12	NA	NA	NA
ADAM15	FfwkSi	outcome	ADAM15	0.0140057522037485	0.00520317873547736	0.0184817342503073
ADAM17	FfwkSi	outcome	ADAM17	0.0342019351298244	0.061139877435331	0.632172216385478
ADAM19	FfwkSi	outcome	ADAM19	0.00803890471246738	0.00591919700329159	0.216575908897716
ADAM1A	FfwkSi	outcome	ADAM1A	0.0118130991622203	0.0116629410464574	0.385712725587031
ADAM1B	FfwkSi	outcome	ADAM1B	NA	NA	NA
ADAM23	FfwkSi	outcome	ADAM23	0.0286935705096151	0.0215063317498784	0.313771948565604
ADAM28	FfwkSi	outcome	ADAM28	-0.0141254625248676	0.0388057769021342	0.777758731274041
ADAM8	FfwkSi	outcome	ADAM8	0.00656221353289318	0.0116987250497841	0.614011453533645
ADAM9	FfwkSi	outcome	ADAM9	NA	NA	NA
ADAMDEC1	FfwkSi	outcome	ADAMDEC1	NA	NA	NA
ADAMTS1	FfwkSi	outcome	ADAMTS1	-0.00131547565175734	0.00684672462032378	0.879157495305508
ADAMTS17	FfwkSi	outcome	ADAMTS17	-0.00893562401855144	0.0138250251213717	0.564099991332984
ADAMTS2	FfwkSi	outcome	ADAMTS2	NA	NA	NA
ADAMTS5	FfwkSi	outcome	ADAMTS5	0.00592827345871998	0.00998743819436199	0.612987401282636
ADAMTS6	FfwkSi	outcome	ADAMTS6	NA	NA	NA
ADAMTSL4	FfwkSi	outcome	ADAMTSL4	0.0086984267165498	0.00670636070398934	0.324083159310151
ADAP1	FfwkSi	outcome	ADAP1	0.00364042821143871	0.00712887241095788	0.61968137693785
ADAR	FfwkSi	outcome	ADAR	NA	NA	NA
ADARB1	FfwkSi	outcome	ADARB1	0.0177438364715306	0.01151114384166	0.17414338131152
ADARB2	FfwkSi	outcome	ADARB2	-0.0112353408282375	0.00761691495239077	0.160878431279535
ADAT1	FfwkSi	outcome	ADAT1	-0.00308071417059427	0.00667256347305698	0.650150520914333
ADAT2	FfwkSi	outcome	ADAT2	0.0222931371594018	0.0126182957568732	0.327895566493349
ADC	FfwkSi	outcome	ADC	NA	NA	NA
ADCK1	FfwkSi	outcome	ADCK1	0.000725539832418368	0.00262843166321422	0.789517618797362
ADCK2	FfwkSi	outcome	ADCK2	0.0132687946457319	0.00765690059910236	0.113777768741134
ADCK3	FfwkSi	outcome	ADCK3	0.00176337349547242	0.00442741155735733	0.694440182019306
ADCK4	FfwkSi	outcome	ADCK4	NA	NA	NA
ADCY10	FfwkSi	outcome	ADCY10	NA	NA	NA
ADCY10P1	FfwkSi	outcome	ADCY10P1	0.00235778592684624	0.00970801361759084	0.811895989651062
ADCY3	FfwkSi	outcome	ADCY3	-0.00775191080185872	0.00811498666259014	0.440259703750273
ADCY4	FfwkSi	outcome	ADCY4	0.0542826471363152	0.0494919489056496	0.470631642742248
ADCY7	FfwkSi	outcome	ADCY7	0.000756323665721174	0.0125693510125875	0.954904968480361
ADCY9	FfwkSi	outcome	ADCY9	-0.00561524075192564	0.00360773565685988	0.147887633071362
ADD1	FfwkSi	outcome	ADD1	NA	NA	NA
ADD2	FfwkSi	outcome	ADD2	NA	NA	NA
ADD3	FfwkSi	outcome	ADD3	0.0102315419218369	0.00942054924351378	0.356914194302584
ADH5	FfwkSi	outcome	ADH5	NA	NA	NA
ADHFE1	FfwkSi	outcome	ADHFE1	0.00526971717979387	0.00674826961475202	0.44400738749819
ADI1	FfwkSi	outcome	ADI1	0.0176640787441037	0.0119445155624094	0.189665179914434
ADK	FfwkSi	outcome	ADK	0.00881817365351965	0.00505070257556093	0.0978678042117454
ADM	FfwkSi	outcome	ADM	-0.00877142122328054	0.00782516833801355	0.313250871451928
ADM2	FfwkSi	outcome	ADM2	0.0303327374069592	0.0676291123030464	0.731588927595156
ADNP	FfwkSi	outcome	ADNP	NA	NA	NA
ADO	FfwkSi	outcome	ADO	0.00753710004158606	0.00921896489459799	0.563686448236369
ADORA1	FfwkSi	outcome	ADORA1	-0.00240124673700723	0.00642006669315202	0.723724137629263
ADORA2B	FfwkSi	outcome	ADORA2B	-0.00494749616107503	0.00872453537861713	0.586216146813223
ADORA3	FfwkSi	outcome	ADORA3	NA	NA	NA
ADPGK	FfwkSi	outcome	ADPGK	-0.00378938931743332	0.0118756763428462	0.770586749142766
ADPRH	FfwkSi	outcome	ADPRH	0.00336366678909138	0.0048440812113643	0.513414646471725
ADPRHL1	FfwkSi	outcome	ADPRHL1	0.0034864658495094	0.0192360422071865	0.885854022217865
ADRB1	FfwkSi	outcome	ADRB1	-0.0235919815335918	0.0314570752886539	0.590345155388158
ADRB2	FfwkSi	outcome	ADRB2	0.071986137903108	0.0792540172241075	0.530569388006458
ADRBK2	FfwkSi	outcome	ADRBK2	NA	NA	NA
ADSL	FfwkSi	outcome	ADSL	0.0391737483035254	0.0666729784528847	0.661817879466898
ADSS	FfwkSi	outcome	ADSS	0.00217373517091532	0.00459018347342675	0.645071806535229
ADTRP	FfwkSi	outcome	ADTRP	0.00766411105817878	0.0151451580213615	0.647669507334852
AE000661.37	FfwkSi	outcome	AE000661.37	-0.0652390741939644	0.122167851764956	0.687747300139672
AEBP1	FfwkSi	outcome	AEBP1	-0.0110917168808238	0.0118992998455452	0.420027948351027
AEN	FfwkSi	outcome	AEN	-0.0073326869295427	0.0102797779204307	0.51506021804921
AES	FfwkSi	outcome	AES	0.00268777898804491	0.0111120473369676	0.831413255660597
AF001548.5	FfwkSi	outcome	AF001548.5	0.0139056140942006	0.00486549325839202	0.0170149264179903
AF001548.6	FfwkSi	outcome	AF001548.6	0.0065200221783707	0.0055560199971028	0.361424460067971
AF064858.8	FfwkSi	outcome	AF064858.8	NA	NA	NA
AF131215.2	FfwkSi	outcome	AF131215.2	0.0238600338042064	0.00810321116188852	0.0146716942924176
AF131215.9	FfwkSi	outcome	AF131215.9	0.00364082194603472	0.0066949383731767	0.596526406521781
AF131217.1	FfwkSi	outcome	AF131217.1	NA	NA	NA
AF146191.4	FfwkSi	outcome	AF146191.4	NA	NA	NA
AFAP1	FfwkSi	outcome	AFAP1	-0.0040482424697486	0.00370255996166206	0.290423170060799
AFAP1L2	FfwkSi	outcome	AFAP1L2	0.00459480858054802	0.0358859137084351	0.909831320626211
AFF3	FfwkSi	outcome	AFF3	0.017324725780803	0.00837781534152289	0.093485537907209
AFF4	FfwkSi	outcome	AFF4	NA	NA	NA
AFG3L1P	FfwkSi	outcome	AFG3L1P	NA	NA	NA
AFG3L2	FfwkSi	outcome	AFG3L2	NA	NA	NA
AFMID	FfwkSi	outcome	AFMID	NA	NA	NA
AGA	FfwkSi	outcome	AGA	-0.00446346204445596	0.00571659815037016	0.443639184385766
AGAP1	FfwkSi	outcome	AGAP1	-0.00513914259019631	0.00994937784093792	0.627510053465983
AGAP3	FfwkSi	outcome	AGAP3	0.00722598575088957	0.00421910530412755	0.161931363330532
AGAP4	FfwkSi	outcome	AGAP4	0.0224383581221777	0.013546913773952	0.136243505215159
AGAP6	FfwkSi	outcome	AGAP6	0.00123290350262642	0.00500529127150547	0.846248573812226
AGER	FfwkSi	outcome	AGER	-0.0165038776173858	0.0141307081298787	0.327208137362802
AGFG1	FfwkSi	outcome	AGFG1	0.00387548011436443	0.0111230926087414	0.786564102108059
AGGF1	FfwkSi	outcome	AGGF1	NA	NA	NA
AGK	FfwkSi	outcome	AGK	0.0146011637154247	0.0121406985708783	0.44159034217909
AGL	FfwkSi	outcome	AGL	NA	NA	NA
AGMAT	FfwkSi	outcome	AGMAT	NA	NA	NA
AGMO	FfwkSi	outcome	AGMO	NA	NA	NA
AGPAT1	FfwkSi	outcome	AGPAT1	NA	NA	NA
AGPAT3	FfwkSi	outcome	AGPAT3	0.00616850587563822	0.0112543439667637	0.68080947521295
AGPAT4	FfwkSi	outcome	AGPAT4	-0.010518532699586	0.00999579120666601	0.352031681990435
AGPAT5	FfwkSi	outcome	AGPAT5	0.00924123540424095	0.0127870025685317	0.544946301641996
AGPAT6	FfwkSi	outcome	AGPAT6	NA	NA	NA
AGPAT9	FfwkSi	outcome	AGPAT9	-0.00706690191483437	0.0123373735056801	0.584698309652964
AGTPBP1	FfwkSi	outcome	AGTPBP1	0.00697793396822845	0.0217080234142769	0.760875936195926
AGTRAP	FfwkSi	outcome	AGTRAP	0.00496965575624069	0.00876812066051329	0.671733382364724
AGXT2L2	FfwkSi	outcome	AGXT2L2	NA	NA	NA
AHCTF1	FfwkSi	outcome	AHCTF1	0.00744269145905735	0.00445491522558497	0.138712150532134
AHCYL2	FfwkSi	outcome	AHCYL2	0.00566335118635769	0.0127739574472372	0.700858648165806
AHCYP1	FfwkSi	outcome	AHCYP1	NA	NA	NA
AHI1	FfwkSi	outcome	AHI1	0.0043206144736019	0.00456254625271218	0.354954001713803
AHNAK	FfwkSi	outcome	AHNAK	-0.00877279053581822	0.016842158225456	0.694286310717149
AHR	FfwkSi	outcome	AHR	0.0144154049157585	0.0140606149223801	0.413059424397683
AHRR	FfwkSi	outcome	AHRR	0.0316386080609361	0.0294595567299438	0.395214744285158
AHSA2	FfwkSi	outcome	AHSA2	0.00232659700089766	0.00451534582544658	0.617565877313823
AHSP	FfwkSi	outcome	AHSP	NA	NA	NA
AIF1	FfwkSi	outcome	AIF1	0.017640155910216	0.00879827147610858	0.115461344985324
AIFM2	FfwkSi	outcome	AIFM2	-0.00941178413110694	0.00864167328214473	0.337323990286685
AIFM3	FfwkSi	outcome	AIFM3	-0.00876768462256161	0.0136134224807994	0.635739546816424
AIG1	FfwkSi	outcome	AIG1	0.0122618553372467	0.00631818334789312	0.302897292935881
AIM1	FfwkSi	outcome	AIM1	0.000696976539231283	0.0140462737585404	0.968436794600461
AIM2	FfwkSi	outcome	AIM2	-0.0165681822813287	0.0146977019053824	0.461959584758387
AIMP2	FfwkSi	outcome	AIMP2	-0.00543985723827866	0.00651722027786463	0.450843416494894
AIP	FfwkSi	outcome	AIP	NA	NA	NA
AJAP1	FfwkSi	outcome	AJAP1	NA	NA	NA
AK1	FfwkSi	outcome	AK1	0.00732006471843765	0.0191626353716638	0.767703387367947
AK2	FfwkSi	outcome	AK2	0.0121184051576203	0.00970012059073244	0.337940739748465
AK3	FfwkSi	outcome	AK3	-0.00272828596904291	0.00890315586999058	0.765554691784825
AK3P3	FfwkSi	outcome	AK3P3	NA	NA	NA
AK4	FfwkSi	outcome	AK4	-0.0126797339016391	0.015878617659101	0.571013173384153
AK5	FfwkSi	outcome	AK5	0.00468062343795109	0.00721541860384009	0.540552107062796
AKAP10	FfwkSi	outcome	AKAP10	0.00455339765490221	0.00777521619646258	0.56897477691793
AKAP11	FfwkSi	outcome	AKAP11	-0.00681493754422119	0.0110077598379167	0.598972071238873
AKAP12	FfwkSi	outcome	AKAP12	NA	NA	NA
AKAP13	FfwkSi	outcome	AKAP13	0.00284840796309995	0.0118188971909053	0.825083899357491
AKAP6	FfwkSi	outcome	AKAP6	-0.0055398791703516	0.0230995101787835	0.850151732931668
AKAP7	FfwkSi	outcome	AKAP7	0.013058528842983	0.00586963619493336	0.0531495503375779
AKD1	FfwkSi	outcome	AKD1	0.00993351501212082	0.0191651787859545	0.655882527977605
AKIP1	FfwkSi	outcome	AKIP1	0.00183521164326441	0.0052460902107679	0.733076212291227
AKIRIN2	FfwkSi	outcome	AKIRIN2	NA	NA	NA
AKNA	FfwkSi	outcome	AKNA	NA	NA	NA
AKR1B1	FfwkSi	outcome	AKR1B1	0.00655609727631724	0.00511969952530063	0.247619607286377
AKR1C1	FfwkSi	outcome	AKR1C1	-0.00943400885329096	0.0175287130106702	0.627803947952861
AKR1C2	FfwkSi	outcome	AKR1C2	-0.00551003940754552	0.0034908348076671	0.142771653842829
AKR1C3	FfwkSi	outcome	AKR1C3	-0.00259216664510223	0.00503630325494573	0.622613280452627
AKR1C4	FfwkSi	outcome	AKR1C4	0.000152164088003692	0.0151030369844199	0.993586231055045
AKR1C7P	FfwkSi	outcome	AKR1C7P	-0.0208715955314048	0.0258659947006175	0.504421145028922
AKR1CL1	FfwkSi	outcome	AKR1CL1	0.00205924504458255	0.0335146371891729	0.960933185788412
AKR1E2	FfwkSi	outcome	AKR1E2	0.0040933693397801	0.0109089093509637	0.73244670963044
AKR7A2	FfwkSi	outcome	AKR7A2	-0.0059885471699987	0.00927087464073308	0.536394749212598
AKR7A3	FfwkSi	outcome	AKR7A3	-0.0146863659896578	0.0233446026683486	0.642505732074756
AKT1	FfwkSi	outcome	AKT1	0.000487270204244614	0.0161903309585093	0.978723469583155
AKT2	FfwkSi	outcome	AKT2	NA	NA	NA
AKT3	FfwkSi	outcome	AKT3	NA	NA	NA
AKTIP	FfwkSi	outcome	AKTIP	0.00979978059204677	0.0326041796709898	0.778718356614844
AL022344.7	FfwkSi	outcome	AL022344.7	NA	NA	NA
AL031663.2	FfwkSi	outcome	AL031663.2	NA	NA	NA
AL049840.1	FfwkSi	outcome	AL049840.1	-0.00914740759029705	0.01134479410726	0.450832378656144
AL133458.1	FfwkSi	outcome	AL133458.1	-0.00313902275824363	0.00508437266323419	0.543945759897356
AL135998.1	FfwkSi	outcome	AL135998.1	0.00932638075669688	0.021228624428067	0.736473937091287
AL137145.1	FfwkSi	outcome	AL137145.1	0.00509207205696019	0.00944283181597254	0.627162569285809
AL161915.1	FfwkSi	outcome	AL161915.1	0.00521736453636137	0.00624920436616883	0.557133491850561
AL353898.2	FfwkSi	outcome	AL353898.2	NA	NA	NA
AL357673.1	FfwkSi	outcome	AL357673.1	0.00585022448456812	0.0156314688040947	0.772012938568307
AL359314.1	FfwkSi	outcome	AL359314.1	0.00696059055041112	0.0164635844798266	0.745355414929324
AL392086.1	FfwkSi	outcome	AL392086.1	NA	NA	NA
AL512428.1	FfwkSi	outcome	AL512428.1	-0.00634290859014811	0.0109428495278085	0.602819255127781
AL513344.1	FfwkSi	outcome	AL513344.1	NA	NA	NA
AL513477.1	FfwkSi	outcome	AL513477.1	NA	NA	NA
AL591845.1	FfwkSi	outcome	AL591845.1	-0.056126069576816	0.139020936183086	0.725490822390283
ALAD	FfwkSi	outcome	ALAD	0.00288908086789519	0.00872932909337589	0.762441723021964
ALCAM	FfwkSi	outcome	ALCAM	9.41591247823464e-05	0.00669345986841592	0.988989862378722
ALDH16A1	FfwkSi	outcome	ALDH16A1	0.0050436229450548	0.0065103354961837	0.519561407782292
ALDH18A1	FfwkSi	outcome	ALDH18A1	-0.00525027891990604	0.0169399458422401	0.808666349287404
ALDH1A1	FfwkSi	outcome	ALDH1A1	0.00636971668253114	0.00569888574357705	0.300577006042527
ALDH1B1	FfwkSi	outcome	ALDH1B1	-0.00704336003409269	0.0389453877728417	0.886097075816085
ALDH2	FfwkSi	outcome	ALDH2	0.00886762203206895	0.00788605722917804	0.311880103724199
ALDH3A2	FfwkSi	outcome	ALDH3A2	-0.0135845435595391	0.0129814645229769	0.405179436979806
ALDH3B1	FfwkSi	outcome	ALDH3B1	-0.00364289326046806	0.00715863019446709	0.70032562736141
ALDH4A1	FfwkSi	outcome	ALDH4A1	NA	NA	NA
ALDH5A1	FfwkSi	outcome	ALDH5A1	0.0124069421511079	0.00420353630901332	0.0213598328037877
ALDH7A1	FfwkSi	outcome	ALDH7A1	-0.0131104391596541	0.0160512125638864	0.499866136482461
ALDH8A1	FfwkSi	outcome	ALDH8A1	0.00833244694040145	0.00623089609581165	0.238739163244721
ALDH9A1	FfwkSi	outcome	ALDH9A1	-0.00148740743820523	0.00534977314156812	0.790320398583861
ALDOC	FfwkSi	outcome	ALDOC	0.0186233300835729	0.0182330675132834	0.346467373778993
ALG10B	FfwkSi	outcome	ALG10B	NA	NA	NA
ALG11	FfwkSi	outcome	ALG11	0.0117239873679749	0.0074727743055157	0.361256728115366
ALG1L	FfwkSi	outcome	ALG1L	-0.00396354082150471	0.00635256015461824	0.566493078862456
ALG1L10P	FfwkSi	outcome	ALG1L10P	NA	NA	NA
ALG1L13P	FfwkSi	outcome	ALG1L13P	-0.0584673708455813	0.0302415330174013	0.303885700217898
ALG1L2	FfwkSi	outcome	ALG1L2	8.54516111350522e-05	0.00842279247339677	0.992153809612698
ALG1L6P	FfwkSi	outcome	ALG1L6P	0.0215395736415672	0.0196926807417804	0.47150330096599
ALG5	FfwkSi	outcome	ALG5	NA	NA	NA
ALG6	FfwkSi	outcome	ALG6	0.0107451824783655	0.011642286591539	0.52549680008039
ALKBH1	FfwkSi	outcome	ALKBH1	-0.010543165178923	0.0104511145198375	0.497208720901382
ALKBH3	FfwkSi	outcome	ALKBH3	-0.00518832861331133	0.0133981798258798	0.764794875363792
ALKBH5	FfwkSi	outcome	ALKBH5	NA	NA	NA
ALMS1	FfwkSi	outcome	ALMS1	0.0121821113358273	0.00991394087006507	0.254069247548271
ALOX12	FfwkSi	outcome	ALOX12	-0.0368834385165915	0.0293021712254477	0.427394477138904
ALOX12P2	FfwkSi	outcome	ALOX12P2	NA	NA	NA
ALOX15	FfwkSi	outcome	ALOX15	-0.0132425397250925	0.00439572063789613	0.0394493531442614
ALOX15B	FfwkSi	outcome	ALOX15B	-0.0056157227662121	0.00626903047467862	0.53495995527684
ALOX5	FfwkSi	outcome	ALOX5	0.0118322839566017	0.0146263520628404	0.455287122181404
ALOX5AP	FfwkSi	outcome	ALOX5AP	-0.0107663303533447	0.0080893684430681	0.203091653067277
ALPK1	FfwkSi	outcome	ALPK1	0.00338224611381325	0.00573343391982008	0.58695924194293
ALPK2	FfwkSi	outcome	ALPK2	-0.000753767550649595	0.00740675345905669	0.923838533723442
ALPL	FfwkSi	outcome	ALPL	0.00475611884035676	0.0124000525285545	0.766837408545599
ALS2	FfwkSi	outcome	ALS2	0.00313113733254535	0.00304193595374827	0.323628631167505
ALS2CL	FfwkSi	outcome	ALS2CL	0.017142175200465	0.00857763295495902	0.295361668772221
ALS2CR12	FfwkSi	outcome	ALS2CR12	NA	NA	NA
AMACR	FfwkSi	outcome	AMACR	-0.0184997762472358	0.00985566447837406	0.119324812142955
AMDHD1	FfwkSi	outcome	AMDHD1	-0.00517482474009513	0.0048060963158967	0.297572554705764
AMDHD2	FfwkSi	outcome	AMDHD2	-0.000808560191855927	0.0134326785188133	0.961725796745793
AMFR	FfwkSi	outcome	AMFR	-0.00160557725987595	0.00557267012523807	0.777479103020351
AMICA1	FfwkSi	outcome	AMICA1	-0.00740883041930914	0.00620470689870576	0.277513713374323
AMIGO1	FfwkSi	outcome	AMIGO1	NA	NA	NA
AMIGO2	FfwkSi	outcome	AMIGO2	-0.013228106543632	0.01204117587982	0.352216383691157
AMPD3	FfwkSi	outcome	AMPD3	0.000807436662308355	0.00782278294905702	0.922759307558751
AMPH	FfwkSi	outcome	AMPH	NA	NA	NA
AMT	FfwkSi	outcome	AMT	-0.0107427022683373	0.00852202349848666	0.229616120270029
AMY2B	FfwkSi	outcome	AMY2B	0.00139469888907136	0.00576834615128811	0.815877159841881
AMZ1	FfwkSi	outcome	AMZ1	NA	NA	NA
AMZ2	FfwkSi	outcome	AMZ2	0.0122207409889259	0.00747436392961163	0.162972209581957
AMZ2P1	FfwkSi	outcome	AMZ2P1	-0.00408220542865356	0.00499648069877345	0.563895806240308
ANAPC13	FfwkSi	outcome	ANAPC13	0.0037365544371582	0.00450879220148441	0.420251219840279
ANAPC15	FfwkSi	outcome	ANAPC15	NA	NA	NA
ANAPC16	FfwkSi	outcome	ANAPC16	0.000124954411167342	0.00667212680278381	0.988078891025898
ANAPC4	FfwkSi	outcome	ANAPC4	0.00548943115938167	0.0056030982417763	0.342765692915926
ANAPC5	FfwkSi	outcome	ANAPC5	NA	NA	NA
ANG	FfwkSi	outcome	ANG	0.00444652213907645	0.00469717450087907	0.361088155024478
ANGEL1	FfwkSi	outcome	ANGEL1	-0.00463424833828652	0.0096637501382847	0.656589308692289
ANGEL2	FfwkSi	outcome	ANGEL2	-0.0106876413243017	0.00507403867714601	0.0890344186413291
ANGPT1	FfwkSi	outcome	ANGPT1	0.00192688262864944	0.00359299564511863	0.603483388349816
ANGPT2	FfwkSi	outcome	ANGPT2	NA	NA	NA
ANGPTL6	FfwkSi	outcome	ANGPTL6	NA	NA	NA
ANK1	FfwkSi	outcome	ANK1	-0.00473189246947545	0.00998727418829428	0.718319682935726
ANK3	FfwkSi	outcome	ANK3	0.00737097185142726	0.00428616083928268	0.109185857645193
ANKDD1A	FfwkSi	outcome	ANKDD1A	-0.01162939795821	0.00761102058024632	0.139593836766371
ANKEF1	FfwkSi	outcome	ANKEF1	NA	NA	NA
ANKFY1	FfwkSi	outcome	ANKFY1	NA	NA	NA
ANKH	FfwkSi	outcome	ANKH	0.00250338193936583	0.0131849553020993	0.866937920165457
ANKIB1	FfwkSi	outcome	ANKIB1	-0.0174602629313098	0.0158338755413896	0.385096796537855
ANKK1	FfwkSi	outcome	ANKK1	-0.0045618801402775	0.0117649966938162	0.714158639801612
ANKLE1	FfwkSi	outcome	ANKLE1	-4.04417129611336e-05	0.0149669790529956	0.998279817767487
ANKLE2	FfwkSi	outcome	ANKLE2	0.0488620922093234	0.0200964802639403	0.0932153416677083
ANKMY1	FfwkSi	outcome	ANKMY1	-0.00411480651107655	0.00557124468477001	0.477138967501356
ANKMY2	FfwkSi	outcome	ANKMY2	0.00515451600061537	0.0100268175599318	0.658366402616263
ANKRA2	FfwkSi	outcome	ANKRA2	-0.00794535944817101	0.0182610918142751	0.692891927712357
ANKRD10	FfwkSi	outcome	ANKRD10	0.00679500313831003	0.00585517055096687	0.279297597659863
ANKRD12	FfwkSi	outcome	ANKRD12	-0.00729679986573495	0.00860330079516018	0.485677512529569
ANKRD13C	FfwkSi	outcome	ANKRD13C	NA	NA	NA
ANKRD13D	FfwkSi	outcome	ANKRD13D	NA	NA	NA
ANKRD16	FfwkSi	outcome	ANKRD16	NA	NA	NA
ANKRD18A	FfwkSi	outcome	ANKRD18A	-0.0234235649136484	0.0222456569885937	0.483583839880282
ANKRD18EP	FfwkSi	outcome	ANKRD18EP	0.0291669729610022	0.0172074081730835	0.188642284209368
ANKRD20A11P	FfwkSi	outcome	ANKRD20A11P	0.0104291656246807	0.00367715241408303	0.0364082362840372
ANKRD22	FfwkSi	outcome	ANKRD22	NA	NA	NA
ANKRD24	FfwkSi	outcome	ANKRD24	-0.0218065584898879	0.0312611451504839	0.612243022501767
ANKRD26	FfwkSi	outcome	ANKRD26	-0.00570298298662025	0.0061171711245257	0.403962528650636
ANKRD27	FfwkSi	outcome	ANKRD27	-0.0129370164372222	0.00935376746202421	0.238829862099907
ANKRD28	FfwkSi	outcome	ANKRD28	0.00194937661620451	0.0036073304129415	0.603640710258544
ANKRD32	FfwkSi	outcome	ANKRD32	NA	NA	NA
ANKRD33B	FfwkSi	outcome	ANKRD33B	NA	NA	NA
ANKRD34B	FfwkSi	outcome	ANKRD34B	-0.0183268579526881	0.00423265605335336	0.000692383283906454
ANKRD36	FfwkSi	outcome	ANKRD36	0.00905917035047586	0.0143795610909971	0.57340813015901
ANKRD36B	FfwkSi	outcome	ANKRD36B	-0.00119263017727583	0.00657673344541788	0.867660061971414
ANKRD36C	FfwkSi	outcome	ANKRD36C	NA	NA	NA
ANKRD40	FfwkSi	outcome	ANKRD40	NA	NA	NA
ANKRD44	FfwkSi	outcome	ANKRD44	-0.000142274864962275	0.00981901618107935	0.990776198707893
ANKRD50	FfwkSi	outcome	ANKRD50	-0.00187291378205726	0.00781167550944788	0.825965748333258
ANKRD55	FfwkSi	outcome	ANKRD55	-0.00632838360602059	0.00426618012436238	0.153560822067147
ANKRD6	FfwkSi	outcome	ANKRD6	0.0314945937112281	0.0195389296782021	0.248304579449973
ANKRD9	FfwkSi	outcome	ANKRD9	0.00566367742927316	0.00741578745488948	0.46695096300186
ANKS1A	FfwkSi	outcome	ANKS1A	NA	NA	NA
ANO10	FfwkSi	outcome	ANO10	0.0289858488617041	0.169348229523776	0.89208114598922
ANO2	FfwkSi	outcome	ANO2	0.0481077499691663	0.0572995418580991	0.555374832616836
ANO5	FfwkSi	outcome	ANO5	-0.000696841198972341	0.00994982134568567	0.955486668850009
ANO7L1	FfwkSi	outcome	ANO7L1	0.0113854068024581	0.00615902384934486	0.106990847669465
ANO9	FfwkSi	outcome	ANO9	-0.00575343572717873	0.00600362640675466	0.392167114760798
ANPEP	FfwkSi	outcome	ANPEP	-0.00478985933219585	0.00653498346234691	0.473571324609633
ANTXR2	FfwkSi	outcome	ANTXR2	0.00405218930946786	0.013576324045256	0.780203804398337
ANTXRLP1	FfwkSi	outcome	ANTXRLP1	NA	NA	NA
ANXA1	FfwkSi	outcome	ANXA1	-0.00742425020434704	0.00695919497941864	0.311128630753165
ANXA11	FfwkSi	outcome	ANXA11	0.00801207078169771	0.00782487492335228	0.363752601345143
ANXA2	FfwkSi	outcome	ANXA2	0.00517705704539845	0.00791457767976214	0.548736602661341
ANXA2R	FfwkSi	outcome	ANXA2R	0.0010605406019266	0.0130347307734829	0.937799721418105
ANXA3	FfwkSi	outcome	ANXA3	0.000489535960444903	0.00646526713333647	0.94327935874139
ANXA4	FfwkSi	outcome	ANXA4	-0.00277845223321811	0.00649738523364086	0.68671483122879
ANXA5	FfwkSi	outcome	ANXA5	0.00323383477707074	0.00634666719149162	0.617792722106716
ANXA6	FfwkSi	outcome	ANXA6	-0.00923195921286834	0.00499917057644273	0.0978636973920184
ANXA9	FfwkSi	outcome	ANXA9	NA	NA	NA
AOAH	FfwkSi	outcome	AOAH	-0.00298891075913169	0.00397483168577612	0.462994846553204
AOAH-IT1	FfwkSi	outcome	AOAH-IT1	NA	NA	NA
AP000295.7	FfwkSi	outcome	AP000295.7	NA	NA	NA
AP000346.2	FfwkSi	outcome	AP000346.2	NA	NA	NA
AP000347.4	FfwkSi	outcome	AP000347.4	-0.00978261555279153	0.0165631778597882	0.61462381430482
AP000350.4	FfwkSi	outcome	AP000350.4	0.00520794238125336	0.0093621508565697	0.598139735223503
AP000350.6	FfwkSi	outcome	AP000350.6	NA	NA	NA
AP000351.10	FfwkSi	outcome	AP000351.10	-0.00827615213831785	0.0172916300552924	0.657194578459219
AP000783.1	FfwkSi	outcome	AP000783.1	NA	NA	NA
AP000807.1	FfwkSi	outcome	AP000807.1	0.021639261291043	0.0786591748355921	0.809053037634097
AP001007.1	FfwkSi	outcome	AP001007.1	-0.00807981259203849	0.00548173800640851	0.178722070217356
AP001046.5	FfwkSi	outcome	AP001046.5	0.021430256088207	0.019130852781729	0.463948705356933
AP001053.11	FfwkSi	outcome	AP001053.11	0.00195106026660017	0.00764960485140165	0.815167242864286
AP001055.1	FfwkSi	outcome	AP001055.1	NA	NA	NA
AP001055.6	FfwkSi	outcome	AP001055.6	NA	NA	NA
AP001062.7	FfwkSi	outcome	AP001062.7	NA	NA	NA
AP001171.1	FfwkSi	outcome	AP001171.1	0.00161661885796916	0.0113168276524491	0.909669432914821
AP001189.4	FfwkSi	outcome	AP001189.4	-0.000504041526750073	0.0074403496375872	0.948190273501356
AP001257.1	FfwkSi	outcome	AP001257.1	NA	NA	NA
AP001372.2	FfwkSi	outcome	AP001372.2	0.00974763779116986	0.00728871991064586	0.238714806326984
AP001468.1	FfwkSi	outcome	AP001468.1	NA	NA	NA
AP001469.9	FfwkSi	outcome	AP001469.9	0.00772137028183342	0.00648852141669276	0.3561530319622
AP001610.5	FfwkSi	outcome	AP001610.5	-0.00798326348914058	0.00924060924303356	0.478685767667353
AP001626.1	FfwkSi	outcome	AP001626.1	NA	NA	NA
AP001816.1	FfwkSi	outcome	AP001816.1	-0.00363979021622642	0.00437971196396767	0.415290984291966
AP002954.4	FfwkSi	outcome	AP002954.4	0.0144920039351407	0.00631429142431312	0.0446239517475837
AP003068.18	FfwkSi	outcome	AP003068.18	-0.00242418402049766	0.00637687894913868	0.719445650393662
AP003068.23	FfwkSi	outcome	AP003068.23	0.00954665042367027	0.00570913626337441	0.120340423465425
AP003774.1	FfwkSi	outcome	AP003774.1	-0.0051378030985854	0.00547578630000519	0.370210858027705
AP003774.6	FfwkSi	outcome	AP003774.6	-0.000369483820211601	0.00971117295696716	0.970480559273312
AP006621.1	FfwkSi	outcome	AP006621.1	0.00095944169364654	0.00547292469461947	0.863539519608335
AP006621.5	FfwkSi	outcome	AP006621.5	0.00141955884137377	0.00598380389000737	0.820368293458241
AP006621.6	FfwkSi	outcome	AP006621.6	-0.000116343174974554	0.0065788522135368	0.986574592676362
AP1B1	FfwkSi	outcome	AP1B1	NA	NA	NA
AP1G2	FfwkSi	outcome	AP1G2	NA	NA	NA
AP1M1	FfwkSi	outcome	AP1M1	-0.0108081694062325	0.0120739158940067	0.411715154881308
AP1M2	FfwkSi	outcome	AP1M2	0.00710487536029144	0.0128867779958462	0.605138106923342
AP1S1	FfwkSi	outcome	AP1S1	NA	NA	NA
AP2A2	FfwkSi	outcome	AP2A2	-0.0184922098001503	0.0265484795967844	0.612678376555591
AP2M1	FfwkSi	outcome	AP2M1	0.0202926519981154	0.00818152704641175	0.243979445986929
AP2S1	FfwkSi	outcome	AP2S1	NA	NA	NA
AP3B1	FfwkSi	outcome	AP3B1	0.00017290274834384	0.00587919863702304	0.976953337046709
AP3B2	FfwkSi	outcome	AP3B2	-0.00139924888391846	0.00594194457093399	0.821662748230704
AP3D1	FfwkSi	outcome	AP3D1	NA	NA	NA
AP3M1	FfwkSi	outcome	AP3M1	0.00698765430660836	0.0148558080167301	0.652397167515274
AP3M2	FfwkSi	outcome	AP3M2	0.00534656273900266	0.0105269197280889	0.638253736550118
AP3S1	FfwkSi	outcome	AP3S1	0.0070808315128808	0.0299275690287328	0.852096233948518
AP3S2	FfwkSi	outcome	AP3S2	0.00796743446032653	0.00657285381695105	0.264767571492512
AP4B1	FfwkSi	outcome	AP4B1	-0.0119759610349562	0.0123866366618622	0.510730360870997
AP4B1-AS1	FfwkSi	outcome	AP4B1-AS1	NA	NA	NA
AP4E1	FfwkSi	outcome	AP4E1	0.00841848468424635	0.00455717572797546	0.101897475581587
AP4M1	FfwkSi	outcome	AP4M1	-0.00132006875333386	0.00961566529517258	0.897439922945157
APAF1	FfwkSi	outcome	APAF1	0.00173894340488389	0.00632295217738904	0.801153558759951
APBA2	FfwkSi	outcome	APBA2	NA	NA	NA
APBA3	FfwkSi	outcome	APBA3	0.00419390610125549	0.0121128624361923	0.752025741904379
APBB1IP	FfwkSi	outcome	APBB1IP	0.00373479335917897	0.0078479359555143	0.648643032508367
APBB2	FfwkSi	outcome	APBB2	-0.00818873683927892	0.00566366714523573	0.285118586283415
APBB3	FfwkSi	outcome	APBB3	NA	NA	NA
APC	FfwkSi	outcome	APC	NA	NA	NA
APCDD1	FfwkSi	outcome	APCDD1	-0.024275916857329	0.00801082384970749	0.0387657308423033
APEH	FfwkSi	outcome	APEH	0.00568527168430628	0.00739673358864992	0.582815861591948
APEX1	FfwkSi	outcome	APEX1	-0.00332143944760289	0.0263556085963166	0.920191357878957
APH1B	FfwkSi	outcome	APH1B	0.00359781252449727	0.00324527403105916	0.29353966105367
API5	FfwkSi	outcome	API5	NA	NA	NA
APIP	FfwkSi	outcome	APIP	-0.0490677091579892	0.0338972586972107	0.384863692998425
APITD1	FfwkSi	outcome	APITD1	NA	NA	NA
APLF	FfwkSi	outcome	APLF	NA	NA	NA
APLP2	FfwkSi	outcome	APLP2	0.0814726802862218	0.0948721667594516	0.548280500729364
APMAP	FfwkSi	outcome	APMAP	-0.00020595174769018	0.0133467329945327	0.990177180456286
APOA1BP	FfwkSi	outcome	APOA1BP	NA	NA	NA
APOBEC3A	FfwkSi	outcome	APOBEC3A	0.00525960867981423	0.00622259198300734	0.422532334000794
APOBEC3B	FfwkSi	outcome	APOBEC3B	-0.0047136673121063	0.00712556612283107	0.627941944122933
APOBEC3C	FfwkSi	outcome	APOBEC3C	0.0185153331832912	0.00783030492999377	0.0559335753191591
APOBEC3D	FfwkSi	outcome	APOBEC3D	0.00593637618781024	0.00967646668399775	0.582936327406741
APOBEC3F	FfwkSi	outcome	APOBEC3F	NA	NA	NA
APOBEC3G	FfwkSi	outcome	APOBEC3G	-0.0035495991264851	0.00615045920806405	0.584841461457555
APOBEC3H	FfwkSi	outcome	APOBEC3H	-0.00596132778719356	0.00822708792192169	0.489346009206204
APOBR	FfwkSi	outcome	APOBR	NA	NA	NA
APOL1	FfwkSi	outcome	APOL1	NA	NA	NA
APOL4	FfwkSi	outcome	APOL4	NA	NA	NA
APOL6	FfwkSi	outcome	APOL6	NA	NA	NA
APOLD1	FfwkSi	outcome	APOLD1	-0.00119028200332613	0.0146417170336924	0.94836026523492
APP	FfwkSi	outcome	APP	-0.00973791329680803	0.00891178843673255	0.354418419477563
APPL2	FfwkSi	outcome	APPL2	0.00525816391593051	0.00412260407082284	0.226289460201277
APRT	FfwkSi	outcome	APRT	0.011978958885487	0.0108250629765362	0.349229981650028
APTX	FfwkSi	outcome	APTX	0.0257733890795364	0.027898187252413	0.525189916239776
AQP10	FfwkSi	outcome	AQP10	-0.0135588772597248	0.0100185580957553	0.23390188227764
AQP3	FfwkSi	outcome	AQP3	0.00893678422489081	0.00743309177267595	0.441685479992187
AQP9	FfwkSi	outcome	AQP9	NA	NA	NA
ARAP1	FfwkSi	outcome	ARAP1	NA	NA	NA
ARAP2	FfwkSi	outcome	ARAP2	-0.0401884007889395	0.0170238358035142	0.255083900632703
ARAP3	FfwkSi	outcome	ARAP3	-0.00837607589656547	0.00399902108989596	0.0563691201644236
ARCN1	FfwkSi	outcome	ARCN1	0.0182756663321707	0.0177726654164723	0.411909480832382
ARF3	FfwkSi	outcome	ARF3	-0.000209683751707894	0.00630648785497248	0.974762573846718
ARF4	FfwkSi	outcome	ARF4	-0.000466819828031931	0.00457368599863995	0.922670845442986
ARFGAP1	FfwkSi	outcome	ARFGAP1	NA	NA	NA
ARFGAP2	FfwkSi	outcome	ARFGAP2	NA	NA	NA
ARFGAP3	FfwkSi	outcome	ARFGAP3	0.0151722461791	0.0100464842449855	0.372344563179914
ARFGEF2	FfwkSi	outcome	ARFGEF2	0.0117176953950545	0.0138845883268369	0.553753292457573
ARFIP1	FfwkSi	outcome	ARFIP1	0.0106082921285156	0.00586246209169395	0.0871000523792899
ARG1	FfwkSi	outcome	ARG1	-0.00237242037592763	0.00459996968409885	0.617240794150964
ARHGAP1	FfwkSi	outcome	ARHGAP1	NA	NA	NA
ARHGAP10	FfwkSi	outcome	ARHGAP10	NA	NA	NA
ARHGAP11A	FfwkSi	outcome	ARHGAP11A	-0.0121559652568345	0.00849336765903574	0.388244259749809
ARHGAP12	FfwkSi	outcome	ARHGAP12	-0.0118870160895631	0.0066123444731025	0.132148197495838
ARHGAP15	FfwkSi	outcome	ARHGAP15	-0.00890796722670629	0.0112447710306315	0.439839494346162
ARHGAP17	FfwkSi	outcome	ARHGAP17	NA	NA	NA
ARHGAP19	FfwkSi	outcome	ARHGAP19	-0.00268060457867839	0.00437385918560013	0.553644291223519
ARHGAP21	FfwkSi	outcome	ARHGAP21	-0.0247585044622645	0.0149893680711963	0.197155664844504
ARHGAP22	FfwkSi	outcome	ARHGAP22	0.0159002046108121	0.00712566063094305	0.0608449783327219
ARHGAP24	FfwkSi	outcome	ARHGAP24	0.00103245914855894	0.00619821464921509	0.873177275653882
ARHGAP25	FfwkSi	outcome	ARHGAP25	NA	NA	NA
ARHGAP26	FfwkSi	outcome	ARHGAP26	0.00875457559246688	0.0052351890991314	0.236439888683965
ARHGAP27	FfwkSi	outcome	ARHGAP27	0.00768877368145764	0.00431160731116521	0.117730215865714
ARHGAP31	FfwkSi	outcome	ARHGAP31	0.00292594750281233	0.00551525149949024	0.648766720327374
ARHGAP32	FfwkSi	outcome	ARHGAP32	-0.0167719824665827	0.0114292109299033	0.216153261033075
ARHGAP33	FfwkSi	outcome	ARHGAP33	-0.000986442142527618	0.00618533980997183	0.876465327429513
ARHGAP42	FfwkSi	outcome	ARHGAP42	NA	NA	NA
ARHGAP44	FfwkSi	outcome	ARHGAP44	0.0806348280214305	0.0614451667494004	0.414533805618577
ARHGAP5	FfwkSi	outcome	ARHGAP5	0.00219500979734479	0.00988236979580445	0.86085685844641
ARHGAP9	FfwkSi	outcome	ARHGAP9	0.00967747801938025	0.0068297629423614	0.391245202655403
ARHGEF10	FfwkSi	outcome	ARHGEF10	0.00171544853339913	0.00400293225668464	0.674772449350029
ARHGEF11	FfwkSi	outcome	ARHGEF11	0.0181317162382916	0.0132071389743599	0.263415292959158
ARHGEF17	FfwkSi	outcome	ARHGEF17	0.0027773340945014	0.00734785972668719	0.72464889733467
ARHGEF18	FfwkSi	outcome	ARHGEF18	-0.00338289842944373	0.00485961584558005	0.524680687038585
ARHGEF19	FfwkSi	outcome	ARHGEF19	-0.00534563929631954	0.00777234556050066	0.501443129927298
ARHGEF3	FfwkSi	outcome	ARHGEF3	0.00205803914768957	0.0110836605537723	0.859991652052767
ARHGEF35	FfwkSi	outcome	ARHGEF35	0.00756789920992906	0.00731028556142197	0.376685845982888
ARHGEF39	FfwkSi	outcome	ARHGEF39	NA	NA	NA
ARHGEF40	FfwkSi	outcome	ARHGEF40	-0.00298264588159819	0.00739116203435696	0.75582049218291
ARHGEF5	FfwkSi	outcome	ARHGEF5	0.0144839895023963	0.0124740708682813	0.452623041808794
ARHGEF7	FfwkSi	outcome	ARHGEF7	0.000525610500601595	0.01054656958341	0.961340707384196
ARID1A	FfwkSi	outcome	ARID1A	-0.00981758714510004	0.00571429717944605	0.146425065677003
ARID3B	FfwkSi	outcome	ARID3B	NA	NA	NA
ARID4A	FfwkSi	outcome	ARID4A	NA	NA	NA
ARID5A	FfwkSi	outcome	ARID5A	-0.0158391324493786	0.00617482295724914	0.0828443563537752
ARID5B	FfwkSi	outcome	ARID5B	-0.00951848400591622	0.00783964777602274	0.291470659307667
ARIH2	FfwkSi	outcome	ARIH2	NA	NA	NA
ARL11	FfwkSi	outcome	ARL11	0.0583540142348482	0.027910247058825	0.171692052665569
ARL14EP	FfwkSi	outcome	ARL14EP	-0.0181426156850045	0.00628730577263777	0.0447605912081786
ARL16	FfwkSi	outcome	ARL16	-0.0048338871276884	0.0072856301980229	0.522022544959966
ARL17A	FfwkSi	outcome	ARL17A	-0.0020669740211024	0.00803702545335186	0.802253082283345
ARL17B	FfwkSi	outcome	ARL17B	0.00349145823761462	0.0113322719656564	0.76587659191398
ARL2	FfwkSi	outcome	ARL2	NA	NA	NA
ARL2BP	FfwkSi	outcome	ARL2BP	0.0120444304290829	0.0213874041913027	0.67348591206499
ARL3	FfwkSi	outcome	ARL3	NA	NA	NA
ARL4A	FfwkSi	outcome	ARL4A	0.00134747496330765	0.0103284897548605	0.89942185306221
ARL4C	FfwkSi	outcome	ARL4C	0.0058217941133332	0.0108624897432675	0.60859096101701
ARL4D	FfwkSi	outcome	ARL4D	NA	NA	NA
ARL5A	FfwkSi	outcome	ARL5A	-0.00237868387004223	0.0116832216018845	0.851695588711619
ARL6IP1	FfwkSi	outcome	ARL6IP1	NA	NA	NA
ARL6IP5	FfwkSi	outcome	ARL6IP5	0.0043400009494637	0.0103709637310304	0.703751670255252
ARL8B	FfwkSi	outcome	ARL8B	NA	NA	NA
ARMC1	FfwkSi	outcome	ARMC1	NA	NA	NA
ARMC10	FfwkSi	outcome	ARMC10	NA	NA	NA
ARMC2	FfwkSi	outcome	ARMC2	NA	NA	NA
ARMC3	FfwkSi	outcome	ARMC3	NA	NA	NA
ARMC5	FfwkSi	outcome	ARMC5	NA	NA	NA
ARMC7	FfwkSi	outcome	ARMC7	-0.000340502315856682	0.00881748084753732	0.97542803282433
ARNT	FfwkSi	outcome	ARNT	0.0143708222023742	0.00644663793549081	0.15559025352622
ARNT2	FfwkSi	outcome	ARNT2	NA	NA	NA
ARNTL	FfwkSi	outcome	ARNTL	0.00150505263691952	0.0101794037342061	0.884914273979929
ARPC1B	FfwkSi	outcome	ARPC1B	NA	NA	NA
ARPC3	FfwkSi	outcome	ARPC3	NA	NA	NA
ARPC4	FfwkSi	outcome	ARPC4	NA	NA	NA
ARPC5	FfwkSi	outcome	ARPC5	0.000980838384624765	0.00658444554941877	0.884278743239373
ARPP19	FfwkSi	outcome	ARPP19	-0.0177631375905599	0.015260159982952	0.364496440060552
ARRB1	FfwkSi	outcome	ARRB1	0.0136724896629106	0.00832395740854752	0.199018660404803
ARRB2	FfwkSi	outcome	ARRB2	0.0141182805717969	0.00617593814497958	0.106345284868713
ARRDC1	FfwkSi	outcome	ARRDC1	0.00600213344448615	0.0173741012558611	0.788242123647318
ARRDC2	FfwkSi	outcome	ARRDC2	-0.00582418950597177	0.0100455324840996	0.66550821815246
ARRDC4	FfwkSi	outcome	ARRDC4	-0.000466099051943011	0.00780133061294084	0.954027782136516
ARRDC5	FfwkSi	outcome	ARRDC5	0.0099495859994223	0.00479276788501544	0.0677072454859743
ARSA	FfwkSi	outcome	ARSA	0.00470463153270291	0.00344374497784671	0.20905959142547
ARSB	FfwkSi	outcome	ARSB	-0.00416838509556695	0.00479893653132133	0.405426625579458
ARSG	FfwkSi	outcome	ARSG	-0.000969726544732609	0.00862017838396339	0.914807842258007
ARV1	FfwkSi	outcome	ARV1	-0.00293334072540441	0.00504629988771314	0.592229199430511
ARVCF	FfwkSi	outcome	ARVCF	NA	NA	NA
AS3MT	FfwkSi	outcome	AS3MT	0.00239730494007774	0.00938466241803168	0.802373229970374
ASAH1	FfwkSi	outcome	ASAH1	0.00985717762692341	0.00870864893968212	0.271767115652938
ASAP1	FfwkSi	outcome	ASAP1	-0.0068958131098243	0.00432860146577937	0.149807475786568
ASAP2	FfwkSi	outcome	ASAP2	NA	NA	NA
ASAP3	FfwkSi	outcome	ASAP3	NA	NA	NA
ASB1	FfwkSi	outcome	ASB1	0.00404180059817282	0.00753589907905631	0.611015887239477
ASB13	FfwkSi	outcome	ASB13	0.00109371862372836	0.0201939784300029	0.958320526097288
ASB16	FfwkSi	outcome	ASB16	-0.0125076612550716	0.0116250739043784	0.476727782864252
ASB16-AS1	FfwkSi	outcome	ASB16-AS1	0.000661139640820723	0.00625072862055701	0.917512354180126
ASB2	FfwkSi	outcome	ASB2	NA	NA	NA
ASB8	FfwkSi	outcome	ASB8	NA	NA	NA
ASCC1	FfwkSi	outcome	ASCC1	-0.00510196346018875	0.00548654526600385	0.388303045116787
ASCC2	FfwkSi	outcome	ASCC2	0.017138867859557	0.00655591291750065	0.0258510702861395
ASCC3	FfwkSi	outcome	ASCC3	-0.00994867680573881	0.0092726999836953	0.361943143755935
ASCL2	FfwkSi	outcome	ASCL2	-0.00563495177089635	0.0110469558022554	0.645147097250816
ASF1A	FfwkSi	outcome	ASF1A	0.000474921455160682	0.00698311974488187	0.947446829561271
ASF1B	FfwkSi	outcome	ASF1B	NA	NA	NA
ASGR1	FfwkSi	outcome	ASGR1	0.00863179017471847	0.014822075132209	0.601203255905131
ASGR2	FfwkSi	outcome	ASGR2	0.00831008137097969	0.00451528485570718	0.0869968026812286
ASH2L	FfwkSi	outcome	ASH2L	NA	NA	NA
ASH2LP1	FfwkSi	outcome	ASH2LP1	NA	NA	NA
ASIC1	FfwkSi	outcome	ASIC1	0.00488046925332636	0.0240729782681715	0.858094444683339
ASL	FfwkSi	outcome	ASL	0.0120324292202763	0.0131549932372247	0.45692160060625
ASLP1	FfwkSi	outcome	ASLP1	-0.00820661188636932	0.00798948954782991	0.49146608862699
ASNS	FfwkSi	outcome	ASNS	0.00278105514095057	0.00465832896161261	0.559406968454382
ASNSD1	FfwkSi	outcome	ASNSD1	0.00923352082829271	0.00483536766950127	0.0693134098895412
ASPDH	FfwkSi	outcome	ASPDH	-0.00381142717292389	0.0243655200981517	0.890059849284708
ASPH	FfwkSi	outcome	ASPH	-0.0138424313996302	0.00510108455693076	0.0349373607312226
ASPHD2	FfwkSi	outcome	ASPHD2	-0.00797289016785279	0.00776684993491869	0.412573665995989
ASPRV1	FfwkSi	outcome	ASPRV1	0.0067587831940029	0.0143047398569293	0.683119786486596
ASRGL1	FfwkSi	outcome	ASRGL1	-0.00101933564023785	0.00451010793694449	0.826859942456793
ASS1P1	FfwkSi	outcome	ASS1P1	0.0140779929702624	0.00983083209502238	0.247549244150383
ASTN2	FfwkSi	outcome	ASTN2	NA	NA	NA
ATAD1	FfwkSi	outcome	ATAD1	NA	NA	NA
ATAD3B	FfwkSi	outcome	ATAD3B	NA	NA	NA
ATE1	FfwkSi	outcome	ATE1	NA	NA	NA
ATF1	FfwkSi	outcome	ATF1	-0.00573629105744455	0.0121714281239472	0.683840449608025
ATF3	FfwkSi	outcome	ATF3	NA	NA	NA
ATF5	FfwkSi	outcome	ATF5	0.00963784235268964	0.00973152670607935	0.503079132132461
ATF6	FfwkSi	outcome	ATF6	-0.00587230128090936	0.00523926670120727	0.313289334261054
ATF6B	FfwkSi	outcome	ATF6B	NA	NA	NA
ATF7IP	FfwkSi	outcome	ATF7IP	NA	NA	NA
ATF7IP2	FfwkSi	outcome	ATF7IP2	-0.00154110174432794	0.00436706674815657	0.738559139095729
ATG10	FfwkSi	outcome	ATG10	-0.00934014603109157	0.00514523986202309	0.112339655308386
ATG12	FfwkSi	outcome	ATG12	0.00196694594504772	0.00565942549746707	0.761344755174999
ATG16L1	FfwkSi	outcome	ATG16L1	NA	NA	NA
ATG4B	FfwkSi	outcome	ATG4B	-0.014090376240135	0.00833400688150838	0.232960295195204
ATG4C	FfwkSi	outcome	ATG4C	NA	NA	NA
ATG7	FfwkSi	outcome	ATG7	-0.00920285047578201	0.0107627353723025	0.455366956622571
ATG9A	FfwkSi	outcome	ATG9A	NA	NA	NA
ATHL1	FfwkSi	outcome	ATHL1	-0.000368910152513042	0.00447575704908409	0.93633446706311
ATIC	FfwkSi	outcome	ATIC	0.0114490414789138	0.0113796432264903	0.371290723420018
ATL2	FfwkSi	outcome	ATL2	-0.018039368049953	0.00864439714259865	0.128164254328035
ATL3	FfwkSi	outcome	ATL3	0.00910886223696563	0.0116117439557835	0.476626951913911
ATM	FfwkSi	outcome	ATM	NA	NA	NA
ATN1	FfwkSi	outcome	ATN1	NA	NA	NA
ATOH8	FfwkSi	outcome	ATOH8	-0.000636242205337158	0.00354222749841798	0.859857585485348
ATOX1	FfwkSi	outcome	ATOX1	0.00932622218802183	0.00631238542752419	0.199599070837984
ATP10A	FfwkSi	outcome	ATP10A	0.00377434543022738	0.00468900520366463	0.451566323567707
ATP10D	FfwkSi	outcome	ATP10D	0.00907959299914889	0.00877955576383917	0.377111214045112
ATP11A	FfwkSi	outcome	ATP11A	NA	NA	NA
ATP13A1	FfwkSi	outcome	ATP13A1	0.00752267414718369	0.0117140844579327	0.555704926988885
ATP13A2	FfwkSi	outcome	ATP13A2	-0.0170754651652029	0.00772724777377788	0.270538025966568
ATP13A3	FfwkSi	outcome	ATP13A3	0.00905955785066332	0.0163006152425231	0.634235762703136
ATP13A4	FfwkSi	outcome	ATP13A4	0.00213656687850756	0.00963378287003749	0.861060179054628
ATP1A1OS	FfwkSi	outcome	ATP1A1OS	NA	NA	NA
ATP1A4	FfwkSi	outcome	ATP1A4	-0.000358158883265037	0.0126370477179482	0.978747075646015
ATP1B1	FfwkSi	outcome	ATP1B1	-0.00699833149847287	0.0046120497561261	0.151418718962311
ATP1B2	FfwkSi	outcome	ATP1B2	NA	NA	NA
ATP1B3	FfwkSi	outcome	ATP1B3	NA	NA	NA
ATP2A2	FfwkSi	outcome	ATP2A2	NA	NA	NA
ATP2A3	FfwkSi	outcome	ATP2A3	0.0442181928792285	0.0383637251947044	0.454943589338687
ATP2B4	FfwkSi	outcome	ATP2B4	NA	NA	NA
ATP2C1	FfwkSi	outcome	ATP2C1	NA	NA	NA
ATP2C2	FfwkSi	outcome	ATP2C2	0.0224989056007679	0.00950770352528319	0.141609216342342
ATP5A1	FfwkSi	outcome	ATP5A1	-0.00688247239078955	0.0102919984553426	0.624761487276374
ATP5D	FfwkSi	outcome	ATP5D	-0.014747494247524	0.0100093025312352	0.379613469165709
ATP5G1	FfwkSi	outcome	ATP5G1	-0.000542402868639129	0.00583587033293441	0.930417970693859
ATP5H	FfwkSi	outcome	ATP5H	NA	NA	NA
ATP5J2	FfwkSi	outcome	ATP5J2	NA	NA	NA
ATP5O	FfwkSi	outcome	ATP5O	0.0182091740553983	0.00713880001191359	0.125426685497977
ATP5S	FfwkSi	outcome	ATP5S	0.02694195624523	0.0550597803398435	0.710294271143024
ATP5SL	FfwkSi	outcome	ATP5SL	0.0137509353314358	0.0166849492851027	0.496496349010084
ATP6AP1L	FfwkSi	outcome	ATP6AP1L	0.00206458449403555	0.00462332235564222	0.660830023378773
ATP6V0A1	FfwkSi	outcome	ATP6V0A1	NA	NA	NA
ATP6V0A2	FfwkSi	outcome	ATP6V0A2	-0.0298696165359491	0.0170434397904304	0.221773678295506
ATP6V0B	FfwkSi	outcome	ATP6V0B	0.00688082991268337	0.0145117861022739	0.718131294366779
ATP6V0D1	FfwkSi	outcome	ATP6V0D1	0.00806064518286013	0.0119923728250552	0.570736743336567
ATP6V0E2	FfwkSi	outcome	ATP6V0E2	-0.00492756482182351	0.00562180626195817	0.406302347620604
ATP6V0E2-AS1	FfwkSi	outcome	ATP6V0E2-AS1	NA	NA	NA
ATP6V1B2	FfwkSi	outcome	ATP6V1B2	NA	NA	NA
ATP6V1C1	FfwkSi	outcome	ATP6V1C1	-0.00275492359598067	0.00478681877190583	0.605270100099754
ATP6V1D	FfwkSi	outcome	ATP6V1D	-0.00630880172529679	0.0117535080934183	0.645153200244877
ATP6V1E1	FfwkSi	outcome	ATP6V1E1	NA	NA	NA
ATP6V1E2	FfwkSi	outcome	ATP6V1E2	-0.00146257600359112	0.00386032632917181	0.710090740248149
ATP6V1G1	FfwkSi	outcome	ATP6V1G1	0.0191879411938015	0.00739345141798275	0.234139465344502
ATP6V1G2	FfwkSi	outcome	ATP6V1G2	0.0144613124647106	0.02149204873047	0.537904057607202
ATP7B	FfwkSi	outcome	ATP7B	-0.00750024655249294	0.011566908982537	0.552055916224966
ATP8A1	FfwkSi	outcome	ATP8A1	0.0102637982925069	0.00699211124022376	0.279843907775148
ATP8A2	FfwkSi	outcome	ATP8A2	NA	NA	NA
ATP8B2	FfwkSi	outcome	ATP8B2	NA	NA	NA
ATP8B3	FfwkSi	outcome	ATP8B3	0.00530405527414369	0.0292902202614239	0.88595283382123
ATP8B4	FfwkSi	outcome	ATP8B4	-0.0108093688789343	0.00796989017914768	0.199981930698077
ATP9A	FfwkSi	outcome	ATP9A	-0.00435141048803658	0.00687898849676257	0.550347912124711
ATP9B	FfwkSi	outcome	ATP9B	0.00308387716194177	0.00878702333663833	0.734682737586312
ATPAF1	FfwkSi	outcome	ATPAF1	0.00474890072072491	0.0372353206638031	0.919243064543526
ATPAF2	FfwkSi	outcome	ATPAF2	-0.00990775849887817	0.00606560356753749	0.200885578223789
ATPBD4	FfwkSi	outcome	ATPBD4	NA	NA	NA
ATPIF1	FfwkSi	outcome	ATPIF1	0.0379960812713416	0.018862365343087	0.137399479493755
ATRAID	FfwkSi	outcome	ATRAID	0.00832508159847253	0.0063545696860416	0.24712018166789
ATRIP	FfwkSi	outcome	ATRIP	-0.0109905974991889	0.00731406149352814	0.373812341909969
ATRN	FfwkSi	outcome	ATRN	NA	NA	NA
ATXN1	FfwkSi	outcome	ATXN1	NA	NA	NA
ATXN10	FfwkSi	outcome	ATXN10	NA	NA	NA
ATXN3	FfwkSi	outcome	ATXN3	NA	NA	NA
ATXN7L1	FfwkSi	outcome	ATXN7L1	NA	NA	NA
ATXN7L2	FfwkSi	outcome	ATXN7L2	NA	NA	NA
ATXN7L3B	FfwkSi	outcome	ATXN7L3B	0.0169908309441625	0.0116577308422229	0.282322640153444
AURKB	FfwkSi	outcome	AURKB	-0.00174272178367887	0.0067532400679149	0.839223360043948
AURKC	FfwkSi	outcome	AURKC	NA	NA	NA
AUTS2	FfwkSi	outcome	AUTS2	0.0132876066158015	0.00444317767548581	0.0112624717784258
AVEN	FfwkSi	outcome	AVEN	-0.0187783172025991	0.0250952137943578	0.532316588435061
AVIL	FfwkSi	outcome	AVIL	-0.00272946518712967	0.0188128605072727	0.908275989278568
AVL9	FfwkSi	outcome	AVL9	0.016506409745349	0.0075048548250645	0.158872617120309
AVPI1	FfwkSi	outcome	AVPI1	-0.0144862354599815	0.0132622133350711	0.388730317153842
AXIN1	FfwkSi	outcome	AXIN1	-0.000447338006668786	0.0116124985817821	0.970215358716015
AXIN2	FfwkSi	outcome	AXIN2	-0.0078289838334249	0.00679674953138993	0.287191222699112
AXL	FfwkSi	outcome	AXL	-0.00752316736947387	0.0201824562781967	0.772851881102642
AZI1	FfwkSi	outcome	AZI1	0.0188259698658578	0.01102802379867	0.337347247379659
AZI2	FfwkSi	outcome	AZI2	NA	NA	NA
AZIN1	FfwkSi	outcome	AZIN1	-0.0300381431857733	0.00963997829346168	0.089397124383172
B3GALNT1	FfwkSi	outcome	B3GALNT1	0.00612355362738008	0.0135353135187211	0.69530687396528
B3GALNT2	FfwkSi	outcome	B3GALNT2	-0.00171769621744978	0.00529561289702086	0.749402929337779
B3GALT6	FfwkSi	outcome	B3GALT6	0.00395721811693935	0.00864659295808314	0.692105145805025
B3GALTL	FfwkSi	outcome	B3GALTL	0.00530320838070453	0.00717279896958545	0.483744864492758
B3GAT1	FfwkSi	outcome	B3GAT1	0.0105280057777576	0.00784331833003388	0.237223516394181
B3GAT3	FfwkSi	outcome	B3GAT3	NA	NA	NA
B3GNT1	FfwkSi	outcome	B3GNT1	NA	NA	NA
B3GNT2	FfwkSi	outcome	B3GNT2	0.00432391095390977	0.00708430140402044	0.568303341052241
B3GNT5	FfwkSi	outcome	B3GNT5	0.00752313007750184	0.0047870213126863	0.160045525820784
B3GNT8	FfwkSi	outcome	B3GNT8	NA	NA	NA
B3GNTL1	FfwkSi	outcome	B3GNTL1	0.0126622724525829	0.00834646642579597	0.173032417114254
B4GALNT3	FfwkSi	outcome	B4GALNT3	-0.0331795219689049	0.0087995857749363	0.0636909825005123
B4GALNT4	FfwkSi	outcome	B4GALNT4	0.0214994195944925	0.0118651281864236	0.211680488806834
B4GALT1	FfwkSi	outcome	B4GALT1	0.00686224611343284	0.0186452096191576	0.737276014043359
B4GALT4	FfwkSi	outcome	B4GALT4	-0.000770448802478784	0.00438885932026925	0.863355111013812
B4GALT5	FfwkSi	outcome	B4GALT5	NA	NA	NA
B4GALT6	FfwkSi	outcome	B4GALT6	NA	NA	NA
B4GALT7	FfwkSi	outcome	B4GALT7	0.00174169468363881	0.0100557190489125	0.870902254011883
BAALC	FfwkSi	outcome	BAALC	NA	NA	NA
BABAM1	FfwkSi	outcome	BABAM1	-0.031490000268665	0.0109469288500971	0.102586953577133
BACE1	FfwkSi	outcome	BACE1	0.0262610675738635	0.0302518669070048	0.544881957844191
BACE2	FfwkSi	outcome	BACE2	0.00951952623003958	0.00719856697475086	0.412179926262781
BACH2	FfwkSi	outcome	BACH2	-0.00253722673287014	0.00514999544450692	0.671023448820005
BAG1	FfwkSi	outcome	BAG1	-0.0136307732520706	0.00794622835773254	0.336006419141055
BAG3	FfwkSi	outcome	BAG3	NA	NA	NA
BAG4	FfwkSi	outcome	BAG4	NA	NA	NA
BAG5	FfwkSi	outcome	BAG5	0.0921934867650417	0.0761189250143551	0.439383912613406
BAG6	FfwkSi	outcome	BAG6	NA	NA	NA
BAHCC1	FfwkSi	outcome	BAHCC1	0.0058408425359253	0.00945437566842895	0.64769486685822
BAHD1	FfwkSi	outcome	BAHD1	NA	NA	NA
BAI1	FfwkSi	outcome	BAI1	-0.0821150175090438	0.0881359132438279	0.522504573121429
BAIAP2	FfwkSi	outcome	BAIAP2	-0.0123128674191518	0.00592387238834126	0.0712793461025592
BAIAP2-AS1	FfwkSi	outcome	BAIAP2-AS1	-0.0140346625612914	0.0076212473908335	0.124903569779545
BAIAP2L2	FfwkSi	outcome	BAIAP2L2	-0.0181075820375114	0.00837104370918891	0.119224874083612
BAIAP3	FfwkSi	outcome	BAIAP3	-0.00532498583110426	0.00458474287568658	0.289567714769081
BAK1	FfwkSi	outcome	BAK1	0.00475123475045504	0.00606267351234328	0.468703448614441
BAMBI	FfwkSi	outcome	BAMBI	-0.00630349048738324	0.0077419617636914	0.461224496707999
BANF1	FfwkSi	outcome	BANF1	-0.0133504761201444	0.0127926523971987	0.355585923531521
BANK1	FfwkSi	outcome	BANK1	0.00320386193516558	0.0189456083009672	0.881268137994795
BANP	FfwkSi	outcome	BANP	-0.0126455874500159	0.0139818730931786	0.531921661283913
BARD1	FfwkSi	outcome	BARD1	0.00376711076865786	0.00567225751782986	0.517396963694715
BASP1	FfwkSi	outcome	BASP1	0.0103000717268504	0.00847302358670498	0.263527385530194
BATF3	FfwkSi	outcome	BATF3	0.00337429757609032	0.0172337638890735	0.852478596295604
BAX	FfwkSi	outcome	BAX	0.00710758989298615	0.00577857579821959	0.306359272078974
BAZ1A	FfwkSi	outcome	BAZ1A	NA	NA	NA
BAZ2B	FfwkSi	outcome	BAZ2B	-0.000522209420112058	0.00810779305148796	0.949555734047087
BBIP1	FfwkSi	outcome	BBIP1	0.0233838871506767	0.0177387066704828	0.31814957564174
BBS1	FfwkSi	outcome	BBS1	NA	NA	NA
BBS10	FfwkSi	outcome	BBS10	-0.00701913856107114	0.0235822729839322	0.777944735248081
BBS12	FfwkSi	outcome	BBS12	0.0480938513033816	0.0264510382732288	0.210656438591519
BBS2	FfwkSi	outcome	BBS2	0.00106391069375496	0.00368165587001566	0.775081069943623
BBS4	FfwkSi	outcome	BBS4	0.00672597374856152	0.00484514231037873	0.259204815241008
BBS9	FfwkSi	outcome	BBS9	NA	NA	NA
BBX	FfwkSi	outcome	BBX	-0.00210920792944549	0.0262078065011211	0.943183873338609
BCAP29	FfwkSi	outcome	BCAP29	NA	NA	NA
BCAR3	FfwkSi	outcome	BCAR3	NA	NA	NA
BCAS1	FfwkSi	outcome	BCAS1	NA	NA	NA
BCAS3	FfwkSi	outcome	BCAS3	NA	NA	NA
BCAS4	FfwkSi	outcome	BCAS4	-0.00722973004751668	0.0250161320303281	0.782304822279429
BCAT1	FfwkSi	outcome	BCAT1	8.4161370028825e-05	0.00339781379800759	0.980527431088105
BCAT2	FfwkSi	outcome	BCAT2	0.00558916645894479	0.0107222773400617	0.694094085438809
BCCIP	FfwkSi	outcome	BCCIP	NA	NA	NA
BCKDK	FfwkSi	outcome	BCKDK	0.00311958401462277	0.00801798322882689	0.708786402207071
BCL10	FfwkSi	outcome	BCL10	0.0149036847678969	0.0108576834219211	0.26347987989959
BCL2	FfwkSi	outcome	BCL2	NA	NA	NA
BCL2A1	FfwkSi	outcome	BCL2A1	NA	NA	NA
BCL2L13	FfwkSi	outcome	BCL2L13	0.00399677479509542	0.00669758316229032	0.576666121894714
BCL2L2	FfwkSi	outcome	BCL2L2	NA	NA	NA
BCL6	FfwkSi	outcome	BCL6	-0.0026821866178166	0.0119579999355943	0.843353534882758
BCL7C	FfwkSi	outcome	BCL7C	NA	NA	NA
BCL9	FfwkSi	outcome	BCL9	NA	NA	NA
BCO2	FfwkSi	outcome	BCO2	NA	NA	NA
BCR	FfwkSi	outcome	BCR	-0.0214674789183703	0.0168703785340112	0.250283115149344
BCS1L	FfwkSi	outcome	BCS1L	NA	NA	NA
BDH1	FfwkSi	outcome	BDH1	-0.00366373368378421	0.00744996467028351	0.709033609811948
BDH2	FfwkSi	outcome	BDH2	0.00801363958134534	0.00828901780307187	0.354430192397975
BEAN1	FfwkSi	outcome	BEAN1	NA	NA	NA
BECN1	FfwkSi	outcome	BECN1	-0.00700484808922605	0.0098460887263152	0.550600708145811
BEGAIN	FfwkSi	outcome	BEGAIN	0.00243810553081025	0.0058456062443115	0.683422696011659
BEND5	FfwkSi	outcome	BEND5	NA	NA	NA
BEND7	FfwkSi	outcome	BEND7	0.0100980840471414	0.00795511547526929	0.2601795608533
BEST1	FfwkSi	outcome	BEST1	-0.00735183837818838	0.0106619534629222	0.509986233066968
BET1L	FfwkSi	outcome	BET1L	0.00578925724497559	0.00795367455977853	0.49933451882626
BFAR	FfwkSi	outcome	BFAR	NA	NA	NA
BFSP1	FfwkSi	outcome	BFSP1	-0.00188488118653405	0.00751991362217319	0.812057297620828
BFSP2	FfwkSi	outcome	BFSP2	NA	NA	NA
BHLHE40	FfwkSi	outcome	BHLHE40	-0.0044566219834429	0.023410467693869	0.866592207749479
BICC1	FfwkSi	outcome	BICC1	NA	NA	NA
BICD1	FfwkSi	outcome	BICD1	-0.00514536714309317	0.0220861221244479	0.854286802751238
BICD2	FfwkSi	outcome	BICD2	0.0105768424394907	0.00677916689718622	0.153144980395825
BID	FfwkSi	outcome	BID	NA	NA	NA
BIK	FfwkSi	outcome	BIK	-0.0226123716019905	0.00982523767982329	0.260947689229969
BIN1	FfwkSi	outcome	BIN1	0.00189281314541506	0.0098324209159705	0.849767031801052
BIN2	FfwkSi	outcome	BIN2	-0.00429137362392867	0.00896648418423613	0.71582387742272
BIN3	FfwkSi	outcome	BIN3	0.00265120635458425	0.00597797250942676	0.67295171170029
BIRC2	FfwkSi	outcome	BIRC2	NA	NA	NA
BIRC3	FfwkSi	outcome	BIRC3	NA	NA	NA
BIRC5	FfwkSi	outcome	BIRC5	NA	NA	NA
BIRC7	FfwkSi	outcome	BIRC7	-0.00750366936472711	0.00723543651692169	0.375955367429688
BIVM	FfwkSi	outcome	BIVM	0.0364066548836386	0.0250337472113447	0.383477568727526
BLK	FfwkSi	outcome	BLK	0.00679933184574142	0.00424149126446264	0.132931968290902
BLM	FfwkSi	outcome	BLM	0.0074233494431814	0.00861936699008801	0.40928114415814
BLMH	FfwkSi	outcome	BLMH	0.00257253713359082	0.0189623750354321	0.896522965342108
BLOC1S4	FfwkSi	outcome	BLOC1S4	NA	NA	NA
BLOC1S5	FfwkSi	outcome	BLOC1S5	0.00317037671375956	0.00904029187919178	0.743507975979968
BLOC1S6	FfwkSi	outcome	BLOC1S6	NA	NA	NA
BLVRA	FfwkSi	outcome	BLVRA	0.014067799519308	0.0051526487192325	0.0148247424568963
BLVRB	FfwkSi	outcome	BLVRB	-0.00251712227993352	0.00531775910035008	0.644463220253024
BMF	FfwkSi	outcome	BMF	NA	NA	NA
BMP1	FfwkSi	outcome	BMP1	NA	NA	NA
BMP2	FfwkSi	outcome	BMP2	NA	NA	NA
BMP2K	FfwkSi	outcome	BMP2K	NA	NA	NA
BMP6	FfwkSi	outcome	BMP6	NA	NA	NA
BMP8A	FfwkSi	outcome	BMP8A	0.0254289246583623	0.0107380827727748	0.141445188676953
BMPR2	FfwkSi	outcome	BMPR2	-0.0171024558355302	0.00787969990721057	0.162160903322657
BMS1	FfwkSi	outcome	BMS1	NA	NA	NA
BNC2	FfwkSi	outcome	BNC2	NA	NA	NA
BNIP1	FfwkSi	outcome	BNIP1	0.00585915709614265	0.00715225258255268	0.472690469156847
BNIP2	FfwkSi	outcome	BNIP2	NA	NA	NA
BNIP3L	FfwkSi	outcome	BNIP3L	NA	NA	NA
BNIPL	FfwkSi	outcome	BNIPL	0.0107041480065862	0.012225451577532	0.430696408553999
BOD1	FfwkSi	outcome	BOD1	NA	NA	NA
BOK	FfwkSi	outcome	BOK	0.0166502015561702	0.00706177132647443	0.0778500668456364
BORA	FfwkSi	outcome	BORA	0.0113451940358186	0.00553364180153989	0.288898904390225
BPHL	FfwkSi	outcome	BPHL	NA	NA	NA
BPI	FfwkSi	outcome	BPI	0.00174118765244352	0.00626750287119437	0.78743306484088
BRAT1	FfwkSi	outcome	BRAT1	0.0146341627282638	0.0073804823053274	0.141668628715801
BRD1	FfwkSi	outcome	BRD1	-0.00920961210463488	0.00903591154908456	0.493939452239361
BRD2	FfwkSi	outcome	BRD2	-0.0102133728717686	0.0124951735550462	0.563754847410169
BRD3	FfwkSi	outcome	BRD3	-0.00378663449072697	0.00842579615743372	0.731115413685608
BRD7	FfwkSi	outcome	BRD7	-0.00684337289495814	0.00423917319033922	0.134753271787884
BRD9	FfwkSi	outcome	BRD9	NA	NA	NA
BRF1	FfwkSi	outcome	BRF1	NA	NA	NA
BRI3	FfwkSi	outcome	BRI3	0.00533491447786843	0.0129092093132915	0.719508838698729
BRI3BP	FfwkSi	outcome	BRI3BP	0.0124776794397161	0.0158175887470008	0.487794605834928
BRK1	FfwkSi	outcome	BRK1	-0.00492719376588008	0.00518323920490334	0.36222618201065
BRPF1	FfwkSi	outcome	BRPF1	NA	NA	NA
BRPF3	FfwkSi	outcome	BRPF3	NA	NA	NA
BRSK1	FfwkSi	outcome	BRSK1	0.00555792924043071	0.0219535955464018	0.842145491141522
BRWD1	FfwkSi	outcome	BRWD1	-0.00311982138140429	0.00708730298236181	0.702797333278732
BSCL2	FfwkSi	outcome	BSCL2	-0.00663731377197151	0.00432272865531506	0.175578466733949
BSG	FfwkSi	outcome	BSG	0.000233912341784177	0.0130226218342858	0.987299971862618
BSPRY	FfwkSi	outcome	BSPRY	0.00259329168306028	0.00754004064457785	0.7636885485673
BST1	FfwkSi	outcome	BST1	0.00307641105121455	0.00433735886971236	0.489793981706324
BST2	FfwkSi	outcome	BST2	NA	NA	NA
BTAF1	FfwkSi	outcome	BTAF1	NA	NA	NA
BTBD1	FfwkSi	outcome	BTBD1	0.0538726379768937	0.0337797358275128	0.185980385164593
BTBD10	FfwkSi	outcome	BTBD10	-0.0166490531973552	0.00455944686596759	0.067492947430229
BTBD11	FfwkSi	outcome	BTBD11	0.0150008860483136	0.00906069839717361	0.115132665531494
BTBD17	FfwkSi	outcome	BTBD17	NA	NA	NA
BTBD2	FfwkSi	outcome	BTBD2	-0.00503935119330482	0.00813079670491556	0.568959809293886
BTBD3	FfwkSi	outcome	BTBD3	NA	NA	NA
BTBD6	FfwkSi	outcome	BTBD6	0.0116664650395573	0.015266656238565	0.487350506779258
BTBD7	FfwkSi	outcome	BTBD7	NA	NA	NA
BTBD9	FfwkSi	outcome	BTBD9	NA	NA	NA
BTD	FfwkSi	outcome	BTD	NA	NA	NA
BTG1	FfwkSi	outcome	BTG1	0.0260986654960263	0.0484267533321659	0.685315645420723
BTG2	FfwkSi	outcome	BTG2	0.0175312387189849	0.00959862652693783	0.105210639263234
BTLA	FfwkSi	outcome	BTLA	NA	NA	NA
BTN2A1	FfwkSi	outcome	BTN2A1	0.0030292227458842	0.00542492589686576	0.586067659094171
BTN2A2	FfwkSi	outcome	BTN2A2	-0.00594077275724325	0.00791682855249553	0.486804796698853
BTN2A3P	FfwkSi	outcome	BTN2A3P	NA	NA	NA
BTN3A1	FfwkSi	outcome	BTN3A1	0.00363284455652992	0.00549470636981869	0.521005965843944
BTN3A2	FfwkSi	outcome	BTN3A2	-0.0029611822328258	0.00343141035825255	0.400168579571998
BTN3A3	FfwkSi	outcome	BTN3A3	0.0028571274627453	0.0069487031963588	0.697974666578094
BTNL3	FfwkSi	outcome	BTNL3	0.00479645457342185	0.00408643721140538	0.263265162946772
BTNL8	FfwkSi	outcome	BTNL8	-0.00712327378507439	0.0108674980610782	0.528564816119499
BTNL9	FfwkSi	outcome	BTNL9	NA	NA	NA
BTRC	FfwkSi	outcome	BTRC	NA	NA	NA
BUD13	FfwkSi	outcome	BUD13	NA	NA	NA
BUD31	FfwkSi	outcome	BUD31	0.0260913530896919	0.0246934226443448	0.482480468291318
BX322557.10	FfwkSi	outcome	BX322557.10	NA	NA	NA
BYSL	FfwkSi	outcome	BYSL	0.0031931242266819	0.00472288520679172	0.536054568287493
BZRAP1	FfwkSi	outcome	BZRAP1	-0.00907081389364318	0.0299477400430111	0.81276738041658
BZRAP1-AS1	FfwkSi	outcome	BZRAP1-AS1	NA	NA	NA
BZW2	FfwkSi	outcome	BZW2	NA	NA	NA
C10orf105	FfwkSi	outcome	C10orf105	0.00024096721024508	0.00497968141095772	0.963725129573316
C10orf11	FfwkSi	outcome	C10orf11	0.00261454769160377	0.0139843376050903	0.855836696872056
C10orf116	FfwkSi	outcome	C10orf116	NA	NA	NA
C10orf128	FfwkSi	outcome	C10orf128	-0.0118691714325799	0.00531374380687239	0.0423361332321314
C10orf32	FfwkSi	outcome	C10orf32	0.00172168202672491	0.00748710469440245	0.821454218923708
C10orf35	FfwkSi	outcome	C10orf35	0.00762283003274473	0.00519067478768159	0.238267013403871
C10orf54	FfwkSi	outcome	C10orf54	NA	NA	NA
C10orf68	FfwkSi	outcome	C10orf68	NA	NA	NA
C10orf76	FfwkSi	outcome	C10orf76	-0.0147838987299933	0.00761565393253189	0.191738391294483
C10orf88	FfwkSi	outcome	C10orf88	0.00374871466787451	0.0109375700632071	0.741857702537534
C10orf91	FfwkSi	outcome	C10orf91	NA	NA	NA
C11orf21	FfwkSi	outcome	C11orf21	0.011321350224062	0.00511129191693165	0.0452356768527222
C11orf35	FfwkSi	outcome	C11orf35	0.00583420385209331	0.00937027607163224	0.553262503784189
C11orf48	FfwkSi	outcome	C11orf48	-0.00417098998522209	0.0122247915452386	0.790675733468281
C11orf49	FfwkSi	outcome	C11orf49	NA	NA	NA
C11orf54	FfwkSi	outcome	C11orf54	0.0056824521847274	0.00545169004260436	0.33742519024164
C11orf58	FfwkSi	outcome	C11orf58	NA	NA	NA
C11orf63	FfwkSi	outcome	C11orf63	0.0151861855123751	0.0269528848967569	0.673350985478396
C11orf68	FfwkSi	outcome	C11orf68	NA	NA	NA
C11orf73	FfwkSi	outcome	C11orf73	-0.0304375336782981	0.0295798837510444	0.490903311665646
C11orf75	FfwkSi	outcome	C11orf75	-0.00514790341795762	0.00621662330033139	0.429032859027088
C11orf80	FfwkSi	outcome	C11orf80	-0.00132548976868843	0.00914906872078645	0.891814771939409
C11orf82	FfwkSi	outcome	C11orf82	NA	NA	NA
C11orf84	FfwkSi	outcome	C11orf84	NA	NA	NA
C11orf89	FfwkSi	outcome	C11orf89	NA	NA	NA
C11orf92	FfwkSi	outcome	C11orf92	NA	NA	NA
C12orf23	FfwkSi	outcome	C12orf23	0.00759208788933925	0.00617076443167784	0.434486961812492
C12orf39	FfwkSi	outcome	C12orf39	0.00272459986295402	0.00537556345590379	0.647166970851865
C12orf4	FfwkSi	outcome	C12orf4	0.00385539026116705	0.00999255871448005	0.765578693262573
C12orf43	FfwkSi	outcome	C12orf43	-0.00275385522680582	0.00445065359754653	0.563176282187303
C12orf44	FfwkSi	outcome	C12orf44	NA	NA	NA
C12orf45	FfwkSi	outcome	C12orf45	-0.00595413339479856	0.0087282127334382	0.618881404988394
C12orf49	FfwkSi	outcome	C12orf49	0.0235992765447141	0.0113910759514887	0.174082252878186
C12orf5	FfwkSi	outcome	C12orf5	NA	NA	NA
C12orf52	FfwkSi	outcome	C12orf52	0.00226950677534329	0.00732940681456857	0.767303671044524
C12orf57	FfwkSi	outcome	C12orf57	0.00715983773837421	0.0104909070823886	0.543910061008372
C12orf65	FfwkSi	outcome	C12orf65	NA	NA	NA
C12orf73	FfwkSi	outcome	C12orf73	0.00651697321978998	0.0245111833026933	0.834564475353319
C12orf75	FfwkSi	outcome	C12orf75	-0.010130946267997	0.00342313218741073	0.0110667861156113
C12orf76	FfwkSi	outcome	C12orf76	-0.0152343795796446	0.0140172312870785	0.356632277944577
C14orf101	FfwkSi	outcome	C14orf101	NA	NA	NA
C14orf119	FfwkSi	outcome	C14orf119	NA	NA	NA
C14orf132	FfwkSi	outcome	C14orf132	-0.00387271656195041	0.00779391005570786	0.64034028484822
C14orf142	FfwkSi	outcome	C14orf142	NA	NA	NA
C14orf159	FfwkSi	outcome	C14orf159	0.00290299422176949	0.00437338694629188	0.525490807733176
C14orf166	FfwkSi	outcome	C14orf166	NA	NA	NA
C14orf182	FfwkSi	outcome	C14orf182	NA	NA	NA
C14orf2	FfwkSi	outcome	C14orf2	-0.0152590834620831	0.00868570075936082	0.153789279674113
C14orf64	FfwkSi	outcome	C14orf64	NA	NA	NA
C15orf26	FfwkSi	outcome	C15orf26	-0.00136089887003644	0.0105405122139001	0.905439473448864
C15orf38	FfwkSi	outcome	C15orf38	0.00787670589732716	0.00387810481630013	0.0632152879330287
C15orf38-AP3S2	FfwkSi	outcome	C15orf38-AP3S2	NA	NA	NA
C15orf40	FfwkSi	outcome	C15orf40	-0.000983754782266675	0.00586411219463347	0.874913390966001
C15orf52	FfwkSi	outcome	C15orf52	-0.00998637971817967	0.0249240766367651	0.727411181361392
C15orf57	FfwkSi	outcome	C15orf57	-0.00136386180321	0.0117973327188564	0.910252067982302
C15orf61	FfwkSi	outcome	C15orf61	-0.0114520230376795	0.00939576215149118	0.437411289895358
C16orf13	FfwkSi	outcome	C16orf13	0.00123189813259055	0.00364491210616351	0.745289896203425
C16orf45	FfwkSi	outcome	C16orf45	0.0549472820670507	0.0414710019281611	0.41159305549762
C16orf54	FfwkSi	outcome	C16orf54	-0.00134347966647394	0.0139312996671331	0.931967398101366
C16orf55	FfwkSi	outcome	C16orf55	NA	NA	NA
C16orf58	FfwkSi	outcome	C16orf58	NA	NA	NA
C16orf62	FfwkSi	outcome	C16orf62	0.0258201250052561	0.0234109503471975	0.331958919566554
C16orf70	FfwkSi	outcome	C16orf70	NA	NA	NA
C16orf72	FfwkSi	outcome	C16orf72	0.0122633645969139	0.00836817710242639	0.216662368086223
C16orf74	FfwkSi	outcome	C16orf74	0.00734741911862989	0.00667157929654979	0.351197774327665
C16orf80	FfwkSi	outcome	C16orf80	-0.0174732329357735	0.0125146442703884	0.395676896572882
C16orf86	FfwkSi	outcome	C16orf86	0.0100076168770597	0.00717953158588428	0.396176790933018
C16orf88	FfwkSi	outcome	C16orf88	-0.0138430089039638	0.012231674422081	0.375182514597211
C16orf93	FfwkSi	outcome	C16orf93	-0.00337459960029918	0.0119691636614798	0.825051915016559
C17orf103	FfwkSi	outcome	C17orf103	-0.000899120063921945	0.00604614168708012	0.906017206923145
C17orf51	FfwkSi	outcome	C17orf51	0.0225866139511141	0.0070591927710953	0.0493468313356673
C17orf62	FfwkSi	outcome	C17orf62	0.00847533386568679	0.00631939693113161	0.311882150438847
C17orf66	FfwkSi	outcome	C17orf66	NA	NA	NA
C17orf67	FfwkSi	outcome	C17orf67	-0.0153424539536008	0.00643331994217091	0.0755902066190941
C17orf72	FfwkSi	outcome	C17orf72	0.121195751661321	0.0948616964786391	0.422786766557492
C17orf75	FfwkSi	outcome	C17orf75	-0.00676192622933162	0.00872069842299801	0.473169365050357
C17orf76-AS1	FfwkSi	outcome	C17orf76-AS1	0.000907631430062705	0.0114529082285225	0.944050278349648
C17orf80	FfwkSi	outcome	C17orf80	-0.00461398092159081	0.00994158543537003	0.674173558543857
C17orf89	FfwkSi	outcome	C17orf89	0.0274632228533292	0.0145804205603847	0.200313349461855
C17orf97	FfwkSi	outcome	C17orf97	-0.00435134202272168	0.0032362676060909	0.193820836290112
C17orf99	FfwkSi	outcome	C17orf99	-0.0111672236423357	0.0097930510423718	0.336946619924772
C18orf54	FfwkSi	outcome	C18orf54	-0.00540302486380956	0.0117616509706248	0.691061746197135
C18orf8	FfwkSi	outcome	C18orf8	-0.00715501806164735	0.00858113839801901	0.492112521911518
C19orf10	FfwkSi	outcome	C19orf10	NA	NA	NA
C19orf12	FfwkSi	outcome	C19orf12	-0.00255004242906979	0.00825287825713211	0.763104045794323
C19orf35	FfwkSi	outcome	C19orf35	0.0023040983964191	0.0062878753034372	0.738358719555972
C19orf40	FfwkSi	outcome	C19orf40	0.0058137561278553	0.014874783174474	0.703374408036341
C19orf44	FfwkSi	outcome	C19orf44	NA	NA	NA
C19orf47	FfwkSi	outcome	C19orf47	-0.00112134154996684	0.0146595770062766	0.951398271631238
C19orf48	FfwkSi	outcome	C19orf48	-0.00492894836802088	0.0091672451733589	0.628130245702406
C19orf53	FfwkSi	outcome	C19orf53	0.00999520503730602	0.022790571795977	0.736881148849035
C19orf54	FfwkSi	outcome	C19orf54	-0.00248589232524368	0.00856109116553022	0.79044768156778
C19orf59	FfwkSi	outcome	C19orf59	NA	NA	NA
C19orf60	FfwkSi	outcome	C19orf60	0.0161856637992335	0.00646810776288561	0.0368052929809363
C19orf66	FfwkSi	outcome	C19orf66	-0.00381960322433443	0.00915642550196598	0.693874373449924
C19orf71	FfwkSi	outcome	C19orf71	NA	NA	NA
C19orf73	FfwkSi	outcome	C19orf73	NA	NA	NA
C19orf77	FfwkSi	outcome	C19orf77	-0.0407869800755559	0.0215243776853062	0.309131184426248
C1D	FfwkSi	outcome	C1D	-0.0037863936806522	0.00753474424369117	0.703548339616425
C1GALT1	FfwkSi	outcome	C1GALT1	0.00459706004935132	0.00622382458544956	0.474335267836409
C1orf101	FfwkSi	outcome	C1orf101	-0.0920597790901528	0.127169991458472	0.601097782664929
C1orf109	FfwkSi	outcome	C1orf109	-0.0228981588725826	0.0128641802708165	0.325858523523658
C1orf112	FfwkSi	outcome	C1orf112	0.00463390530348713	0.0051739032169803	0.411489866920097
C1orf115	FfwkSi	outcome	C1orf115	-0.00288059410588258	0.00398685778106775	0.485051380622152
C1orf122	FfwkSi	outcome	C1orf122	-0.00725873441128818	0.0116626807894339	0.645580933610148
C1orf123	FfwkSi	outcome	C1orf123	-0.00896543021393487	0.0075319468732763	0.444821684851461
C1orf131	FfwkSi	outcome	C1orf131	NA	NA	NA
C1orf134	FfwkSi	outcome	C1orf134	-0.00756243384997919	0.00819562850658682	0.453554921474271
C1orf138	FfwkSi	outcome	C1orf138	NA	NA	NA
C1orf145	FfwkSi	outcome	C1orf145	NA	NA	NA
C1orf147	FfwkSi	outcome	C1orf147	NA	NA	NA
C1orf159	FfwkSi	outcome	C1orf159	NA	NA	NA
C1orf162	FfwkSi	outcome	C1orf162	-0.00551041856807825	0.0102817347765559	0.629187030544499
C1orf174	FfwkSi	outcome	C1orf174	0.0188531184852079	0.0104088277861705	0.129861223918842
C1orf192	FfwkSi	outcome	C1orf192	NA	NA	NA
C1orf194	FfwkSi	outcome	C1orf194	NA	NA	NA
C1orf198	FfwkSi	outcome	C1orf198	0.000327139518209566	0.00866024402230709	0.971677273006958
C1orf21	FfwkSi	outcome	C1orf21	0.00153173627187397	0.00762485440999308	0.859363030890031
C1orf226	FfwkSi	outcome	C1orf226	NA	NA	NA
C1orf228	FfwkSi	outcome	C1orf228	-0.0215236460609409	0.0230657012937235	0.386756993889286
C1orf233	FfwkSi	outcome	C1orf233	NA	NA	NA
C1orf63	FfwkSi	outcome	C1orf63	NA	NA	NA
C1orf85	FfwkSi	outcome	C1orf85	0.00227201350672872	0.00486079021380746	0.643695246365262
C1orf86	FfwkSi	outcome	C1orf86	-0.00209660733627824	0.00560513253384269	0.719438786326436
C1orf87	FfwkSi	outcome	C1orf87	-0.00091653644150023	0.00387211261889093	0.817238165351395
C1QA	FfwkSi	outcome	C1QA	-0.0119248716719638	0.00571410380522182	0.105196458995884
C1QB	FfwkSi	outcome	C1QB	-0.00372992341440317	0.00679014727158839	0.594843029876523
C1QC	FfwkSi	outcome	C1QC	-0.00063677146912404	0.0287799339334936	0.985916744004711
C1QL3	FfwkSi	outcome	C1QL3	-0.0104271311134184	0.00740045020922867	0.392938603739548
C1QTNF4	FfwkSi	outcome	C1QTNF4	-0.0439093310365785	0.0157597783678315	0.014571656249818
C1QTNF6	FfwkSi	outcome	C1QTNF6	0.00238692716086095	0.00516141949876039	0.660050271115487
C1RL	FfwkSi	outcome	C1RL	0.00112994329661047	0.0067081534807143	0.869291816785511
C1RL-AS1	FfwkSi	outcome	C1RL-AS1	-0.0148662889924089	0.0125522581951147	0.446398510353108
C2	FfwkSi	outcome	C2	-0.00784654801846868	0.0232663233295969	0.768033428682071
C20orf111	FfwkSi	outcome	C20orf111	-0.000717468497284502	0.00632308742513935	0.91215027569192
C20orf112	FfwkSi	outcome	C20orf112	NA	NA	NA
C20orf194	FfwkSi	outcome	C20orf194	0.00450889055243511	0.0152239592146809	0.816691717473151
C20orf195	FfwkSi	outcome	C20orf195	NA	NA	NA
C20orf196	FfwkSi	outcome	C20orf196	0.0120305229073172	0.00882768949903791	0.221869194628732
C20orf197	FfwkSi	outcome	C20orf197	0.0138150079421331	0.00810425995134652	0.230373621422642
C20orf24	FfwkSi	outcome	C20orf24	NA	NA	NA
C20orf27	FfwkSi	outcome	C20orf27	0.00279803007665979	0.00460192449142521	0.556734752941936
C20orf96	FfwkSi	outcome	C20orf96	0.0108392863778577	0.00595414325261252	0.166244058506658
C21orf128	FfwkSi	outcome	C21orf128	-0.00276487650441561	0.00659608074790774	0.687655663114961
C21orf2	FfwkSi	outcome	C21orf2	-0.00495940119276055	0.00520381034533057	0.359376873994494
C21orf49	FfwkSi	outcome	C21orf49	0.00581081305719452	0.00988221866733504	0.59785943384744
C21orf58	FfwkSi	outcome	C21orf58	0.0158346833057115	0.013748861472576	0.455188547254608
C21orf59	FfwkSi	outcome	C21orf59	0.316504690192955	0.141928960248208	0.268363429620126
C21orf7	FfwkSi	outcome	C21orf7	-0.00842862521090214	0.0106376080666739	0.458334883873688
C21orf91	FfwkSi	outcome	C21orf91	NA	NA	NA
C22orf26	FfwkSi	outcome	C22orf26	NA	NA	NA
C22orf28	FfwkSi	outcome	C22orf28	NA	NA	NA
C22orf29	FfwkSi	outcome	C22orf29	-0.00503537075101629	0.0102096475416832	0.647723204277427
C22orf32	FfwkSi	outcome	C22orf32	0.0141417895668137	0.00771080879176654	0.0842166992506671
C22orf34	FfwkSi	outcome	C22orf34	0.00355331333167209	0.0097248803994663	0.724296837210651
C22orf43	FfwkSi	outcome	C22orf43	-0.0492047608744461	0.0385296035089261	0.257668134299856
C2CD2	FfwkSi	outcome	C2CD2	-0.00527706175404793	0.00680444481515468	0.473091919472598
C2CD2L	FfwkSi	outcome	C2CD2L	-0.00903481617231909	0.0114916378436439	0.457529842517265
C2CD5	FfwkSi	outcome	C2CD5	-0.0122633414874396	0.016988053765502	0.545358374319612
C2orf15	FfwkSi	outcome	C2orf15	-0.00461727435652655	0.00510262757668148	0.386809477175655
C2orf27A	FfwkSi	outcome	C2orf27A	-0.00825371561068551	0.00585694025225753	0.253540799814311
C2orf40	FfwkSi	outcome	C2orf40	-0.0104350744319314	0.00737850359506665	0.207020084941134
C2orf42	FfwkSi	outcome	C2orf42	0.00477669699407847	0.00617459182503112	0.520088684889336
C2orf43	FfwkSi	outcome	C2orf43	0.00179686887325841	0.00603211133004295	0.775837332818319
C2orf44	FfwkSi	outcome	C2orf44	NA	NA	NA
C2orf62	FfwkSi	outcome	C2orf62	-0.0068226579465219	0.0231675015318147	0.81767431643507
C2orf68	FfwkSi	outcome	C2orf68	NA	NA	NA
C2orf88	FfwkSi	outcome	C2orf88	-0.040866395629394	0.0326002288054731	0.428670122143223
C3	FfwkSi	outcome	C3	NA	NA	NA
C3AR1	FfwkSi	outcome	C3AR1	-0.00358703712245882	0.00429245969829807	0.415651502871794
C3orf14	FfwkSi	outcome	C3orf14	-0.023919711947809	0.0236336695699452	0.386027821699005
C3orf17	FfwkSi	outcome	C3orf17	-0.00197492381688675	0.00804547918410373	0.821927063602665
C3orf18	FfwkSi	outcome	C3orf18	NA	NA	NA
C3orf20	FfwkSi	outcome	C3orf20	NA	NA	NA
C3orf37	FfwkSi	outcome	C3orf37	0.00954566430494075	0.00662400317632753	0.386198459351098
C3orf58	FfwkSi	outcome	C3orf58	NA	NA	NA
C3orf62	FfwkSi	outcome	C3orf62	NA	NA	NA
C4A	FfwkSi	outcome	C4A	-0.0358362516308563	0.0109415140726683	0.0220699344626015
C4B	FfwkSi	outcome	C4B	0.0157828880726686	0.00555302184681441	0.215375735007404
C4BPA	FfwkSi	outcome	C4BPA	0.00648902793575535	0.00356442368490537	0.106171023533758
C4BPB	FfwkSi	outcome	C4BPB	0.0259623732336716	0.0122552436735671	0.280768017786667
C4orf21	FfwkSi	outcome	C4orf21	-0.0110345397594649	0.00614531414511648	0.132505713419929
C4orf29	FfwkSi	outcome	C4orf29	0.00617985161980323	0.0117294883708361	0.691298262154454
C4orf3	FfwkSi	outcome	C4orf3	-0.00317968711945005	0.00678403165026084	0.651789322041957
C4orf32	FfwkSi	outcome	C4orf32	0.00817283270082344	0.00710749477640072	0.279826880867172
C4orf33	FfwkSi	outcome	C4orf33	0.00251716810869505	0.00725782035311052	0.751627668357073
C4orf52	FfwkSi	outcome	C4orf52	0.00847894561024875	0.0132520631813615	0.63764490673885
C5	FfwkSi	outcome	C5	-0.00727095288604854	0.00655457436735602	0.281904398450595
C5AR1	FfwkSi	outcome	C5AR1	0.0120234328557085	0.0110587087438547	0.473407787968428
C5orf17	FfwkSi	outcome	C5orf17	-0.00278499208776159	0.00644579219280393	0.707816858493303
C5orf22	FfwkSi	outcome	C5orf22	-0.00334513166412789	0.0301087674307203	0.921680631880046
C5orf30	FfwkSi	outcome	C5orf30	-0.0283182416089732	0.00977827210529624	0.211664035110608
C5orf34	FfwkSi	outcome	C5orf34	NA	NA	NA
C5orf4	FfwkSi	outcome	C5orf4	-0.000157522687980758	0.00601435724495523	0.979502691004117
C5orf42	FfwkSi	outcome	C5orf42	NA	NA	NA
C5orf45	FfwkSi	outcome	C5orf45	NA	NA	NA
C5orf51	FfwkSi	outcome	C5orf51	NA	NA	NA
C5orf55	FfwkSi	outcome	C5orf55	NA	NA	NA
C5orf58	FfwkSi	outcome	C5orf58	NA	NA	NA
C5orf63	FfwkSi	outcome	C5orf63	NA	NA	NA
C6orf106	FfwkSi	outcome	C6orf106	-0.00259933531647088	0.00740870923572555	0.740000553212732
C6orf120	FfwkSi	outcome	C6orf120	0.00161197859830361	0.0103988304961376	0.891040193120572
C6orf163	FfwkSi	outcome	C6orf163	0.00909110630436234	0.00701271232129456	0.324271756464952
C6orf164	FfwkSi	outcome	C6orf164	0.0152755625721491	0.00561629607733272	0.224296995418263
C6orf170	FfwkSi	outcome	C6orf170	NA	NA	NA
C6orf211	FfwkSi	outcome	C6orf211	-0.01203256678421	0.0119671721515942	0.388748833710075
C6orf226	FfwkSi	outcome	C6orf226	NA	NA	NA
C6orf3	FfwkSi	outcome	C6orf3	0.0056920887031706	0.0056182271335804	0.385601725981526
C6orf48	FfwkSi	outcome	C6orf48	-0.00819872380509117	0.0106050760849892	0.49579278919486
C6orf62	FfwkSi	outcome	C6orf62	-0.00693005939396041	0.00570329951186821	0.27857211976736
C7orf13	FfwkSi	outcome	C7orf13	0.00378398256970436	0.00376906381653375	0.344795234006452
C7orf25	FfwkSi	outcome	C7orf25	-0.00801728596381025	0.00719387097272873	0.291149373195003
C7orf26	FfwkSi	outcome	C7orf26	-0.0112156049730263	0.00712087472490077	0.213325779454283
C7orf29	FfwkSi	outcome	C7orf29	0.0039468727930638	0.00718750083444275	0.606538670504572
C7orf34	FfwkSi	outcome	C7orf34	0.00180142815594293	0.00847036826905177	0.839979894593031
C7orf41	FfwkSi	outcome	C7orf41	0.00308524396770294	0.00686049545920888	0.696958811077521
C7orf43	FfwkSi	outcome	C7orf43	-0.00884642561087949	0.00782577614391391	0.461075582715474
C7orf49	FfwkSi	outcome	C7orf49	-0.0302333843485009	0.0133408012521522	0.26455531340579
C7orf50	FfwkSi	outcome	C7orf50	0.0121548300406009	0.0113128864264171	0.477169991685221
C7orf53	FfwkSi	outcome	C7orf53	-0.0130747004598957	0.00556437480086757	0.0385065802347145
C7orf61	FfwkSi	outcome	C7orf61	NA	NA	NA
C7orf73	FfwkSi	outcome	C7orf73	0.0102708545077208	0.0105044064396777	0.383552878167547
C8orf31	FfwkSi	outcome	C8orf31	-0.0055573196988225	0.00523219823025612	0.336758181664293
C8orf33	FfwkSi	outcome	C8orf33	NA	NA	NA
C8orf37	FfwkSi	outcome	C8orf37	NA	NA	NA
C8orf40	FfwkSi	outcome	C8orf40	0.0141027003404155	0.00992095574030303	0.178713707104053
C8orf42	FfwkSi	outcome	C8orf42	-0.016304387172862	0.0115664945797843	0.392802988685531
C8orf46	FfwkSi	outcome	C8orf46	0.00787587993277001	0.0100229067493571	0.457760341091068
C8orf58	FfwkSi	outcome	C8orf58	-0.0082388085109812	0.0099025645793294	0.558221909218513
C8orf59	FfwkSi	outcome	C8orf59	0.015384565621188	0.0189169352487762	0.453034487481477
C9orf114	FfwkSi	outcome	C9orf114	0.0275238106494727	0.0221364932411993	0.339713290942797
C9orf123	FfwkSi	outcome	C9orf123	0.00583721188414356	0.0120127019178797	0.647569999833013
C9orf135	FfwkSi	outcome	C9orf135	-0.001959585109362	0.0036145710077452	0.595688319563519
C9orf152	FfwkSi	outcome	C9orf152	NA	NA	NA
C9orf156	FfwkSi	outcome	C9orf156	0.000666348972331253	0.00812124381560363	0.936903713100726
C9orf174	FfwkSi	outcome	C9orf174	NA	NA	NA
C9orf3	FfwkSi	outcome	C9orf3	-0.00190366345781204	0.006979634391711	0.798550465205788
C9orf40	FfwkSi	outcome	C9orf40	-0.00986455257192877	0.00671789622429218	0.279728717254424
C9orf64	FfwkSi	outcome	C9orf64	-0.0277117330855928	0.0219473048123607	0.333996589357818
C9orf66	FfwkSi	outcome	C9orf66	-0.0116003753826346	0.0116681588154475	0.424892221241674
C9orf69	FfwkSi	outcome	C9orf69	NA	NA	NA
C9orf72	FfwkSi	outcome	C9orf72	-0.0053004049164909	0.00597291395723805	0.400751033766706
C9orf78	FfwkSi	outcome	C9orf78	-0.00899797894250205	0.00643997441794802	0.187650808540804
C9orf84	FfwkSi	outcome	C9orf84	NA	NA	NA
C9orf85	FfwkSi	outcome	C9orf85	-0.0198554988073835	0.0514964507259582	0.765720502814689
C9orf89	FfwkSi	outcome	C9orf89	-0.00791624986205512	0.00937138179813379	0.420151435335321
C9orf91	FfwkSi	outcome	C9orf91	0.00764575537386509	0.00590068169134415	0.25165388468445
CA11	FfwkSi	outcome	CA11	NA	NA	NA
CA13	FfwkSi	outcome	CA13	NA	NA	NA
CA15P1	FfwkSi	outcome	CA15P1	-0.0143201154687207	0.0154520119896614	0.451893502212413
CA2	FfwkSi	outcome	CA2	-0.0132930480225454	0.00630574101444272	0.0642691287322101
CA4	FfwkSi	outcome	CA4	0.0154677173661832	0.00934633472438506	0.346026436540682
CA6	FfwkSi	outcome	CA6	0.000178206011716885	0.0054909800415419	0.975365436855024
CA8	FfwkSi	outcome	CA8	-0.00682771975356556	0.0126677692129321	0.627326957586728
CAB39	FfwkSi	outcome	CAB39	-0.00874103049826758	0.0162735428974728	0.686203992554545
CAB39L	FfwkSi	outcome	CAB39L	0.00733939381093073	0.0141974099441925	0.696257341302345
CABIN1	FfwkSi	outcome	CABIN1	NA	NA	NA
CABLES2	FfwkSi	outcome	CABLES2	0.000675105882537815	0.0099900820217501	0.952269874214899
CABP5	FfwkSi	outcome	CABP5	0.00437351925063753	0.00759094894765194	0.589476089781652
CABYR	FfwkSi	outcome	CABYR	NA	NA	NA
CACFD1	FfwkSi	outcome	CACFD1	-0.00459012885698107	0.00725029670070258	0.640692121659587
CACHD1	FfwkSi	outcome	CACHD1	-0.0151926414949215	0.0200752327847929	0.587578874075534
CACNA1E	FfwkSi	outcome	CACNA1E	0.00642432951960243	0.0108424727024998	0.585378401140346
CACNA1H	FfwkSi	outcome	CACNA1H	-0.0410486440304668	0.0213499398242346	0.305328164690681
CACNA1I	FfwkSi	outcome	CACNA1I	NA	NA	NA
CACNA2D3	FfwkSi	outcome	CACNA2D3	-0.00282486047946073	0.044799249039107	0.959910394014844
CACNB2	FfwkSi	outcome	CACNB2	-0.00159828003835713	0.00963462644598414	0.895344748793275
CACNB3	FfwkSi	outcome	CACNB3	-0.00208100979672963	0.00599333783839484	0.74592497290615
CACNB4	FfwkSi	outcome	CACNB4	-0.010203977384907	0.0173201598504202	0.615449631787332
CACNG6	FfwkSi	outcome	CACNG6	-0.00663404693351541	0.0128369867510725	0.656772054405371
CACUL1	FfwkSi	outcome	CACUL1	-0.00990348939546729	0.0108524536261109	0.457805258083826
CAD	FfwkSi	outcome	CAD	NA	NA	NA
CADM1	FfwkSi	outcome	CADM1	-0.00750621267544885	0.0255636579217869	0.796709038784851
CADM4	FfwkSi	outcome	CADM4	NA	NA	NA
CALB1	FfwkSi	outcome	CALB1	-0.00925341007263028	0.0124292109212692	0.510594123897949
CALCOCO1	FfwkSi	outcome	CALCOCO1	NA	NA	NA
CALCOCO2	FfwkSi	outcome	CALCOCO2	-0.00562910717534276	0.00945061379389969	0.593363746028058
CALCRL	FfwkSi	outcome	CALCRL	0.0102348733073524	0.00980680520437419	0.40621185965686
CALHM2	FfwkSi	outcome	CALHM2	0.00815524039070456	0.00683859657436403	0.286555915919947
CALM1	FfwkSi	outcome	CALM1	NA	NA	NA
CALM2	FfwkSi	outcome	CALM2	0.00974118987066428	0.00981954391479688	0.425733277441887
CALM3	FfwkSi	outcome	CALM3	0.00193147101658435	0.00991055747821036	0.863482000164892
CALML4	FfwkSi	outcome	CALML4	-0.00220874651774672	0.00610611004111425	0.729953340835185
CALU	FfwkSi	outcome	CALU	0.0396088042897471	0.0160255342253877	0.0899362567481816
CALY	FfwkSi	outcome	CALY	NA	NA	NA
CAMK1	FfwkSi	outcome	CAMK1	0.00868933457843641	0.0128050891267811	0.546059175592861
CAMK1D	FfwkSi	outcome	CAMK1D	-0.00109835763965071	0.00516502376087995	0.834662847407764
CAMK2D	FfwkSi	outcome	CAMK2D	0.0089825515755508	0.0127566969954542	0.507737149671164
CAMK2N1	FfwkSi	outcome	CAMK2N1	0.011372670183921	0.00643171786321422	0.327666270974446
CAMK4	FfwkSi	outcome	CAMK4	0.00449860768837217	0.00947151936752934	0.681627141980066
CAMKK1	FfwkSi	outcome	CAMKK1	NA	NA	NA
CAMKK2	FfwkSi	outcome	CAMKK2	-0.00226076832046319	0.00551976573427211	0.686469847051456
CAMKMT	FfwkSi	outcome	CAMKMT	0.195416230324472	0.282001457460528	0.559986222403328
CAMLG	FfwkSi	outcome	CAMLG	0.00489022452560402	0.00833711030413173	0.589004272662132
CAMSAP1	FfwkSi	outcome	CAMSAP1	-0.00427907280133432	0.0143652681566632	0.815693928063998
CAMSAP2	FfwkSi	outcome	CAMSAP2	0.00774007470607248	0.0111872031854401	0.538758178551908
CAMTA1	FfwkSi	outcome	CAMTA1	0.00393568676316495	0.00727174449432683	0.617083476845856
CAMTA2	FfwkSi	outcome	CAMTA2	-0.0141605526310328	0.0092832702623749	0.369419451761587
CAND1	FfwkSi	outcome	CAND1	NA	NA	NA
CAND2	FfwkSi	outcome	CAND2	-0.00251948361126773	0.00512172409411667	0.633394256516259
CANT1	FfwkSi	outcome	CANT1	0.0148930922130954	0.00772400172407145	0.193641147390502
CANX	FfwkSi	outcome	CANX	NA	NA	NA
CAP1	FfwkSi	outcome	CAP1	NA	NA	NA
CAPG	FfwkSi	outcome	CAPG	-0.00171197757583066	0.00376471365627195	0.660063991771726
CAPN1	FfwkSi	outcome	CAPN1	-0.00116788922758004	0.0125130093152791	0.92793335744472
CAPN10	FfwkSi	outcome	CAPN10	-0.016483335646619	0.0107880902103241	0.368934793704097
CAPN11	FfwkSi	outcome	CAPN11	-0.00230741908830866	0.00895401249155176	0.820732817288049
CAPN12	FfwkSi	outcome	CAPN12	0.000468361933663964	0.00575830480201806	0.936071714759633
CAPN13	FfwkSi	outcome	CAPN13	NA	NA	NA
CAPN2	FfwkSi	outcome	CAPN2	0.000722523379581653	0.00666218558683217	0.931226482773737
CAPN3	FfwkSi	outcome	CAPN3	-0.0101941079694069	0.00656898807583672	0.260875389327627
CAPN8	FfwkSi	outcome	CAPN8	0.0312466772944434	0.0194153608058199	0.353945175583605
CAPNS1	FfwkSi	outcome	CAPNS1	-0.00575666149251792	0.0113971766070988	0.648261412870915
CAPRIN2	FfwkSi	outcome	CAPRIN2	0.00178865635972387	0.00677758850557766	0.802382944068451
CAPS	FfwkSi	outcome	CAPS	0.011109181946595	0.0146844739755886	0.504322123449903
CAPZA2	FfwkSi	outcome	CAPZA2	-0.000858166626441629	0.00681271518549421	0.904667698120253
CAPZB	FfwkSi	outcome	CAPZB	-0.00984286337264036	0.0196762447371728	0.70471006136601
CARD11	FfwkSi	outcome	CARD11	0.00981994287682432	0.00679666121218194	0.182408474952208
CARD16	FfwkSi	outcome	CARD16	0.00869973473439396	0.0060304771031375	0.183008474032876
CARD17	FfwkSi	outcome	CARD17	NA	NA	NA
CARD6	FfwkSi	outcome	CARD6	NA	NA	NA
CARD8	FfwkSi	outcome	CARD8	-0.0121367391329295	0.00561212309112212	0.0435337741549851
CARD9	FfwkSi	outcome	CARD9	0.00308200270609387	0.00750686141426853	0.695655348835629
CARHSP1	FfwkSi	outcome	CARHSP1	-0.00218070625913389	0.006943749798295	0.759356365862344
CARKD	FfwkSi	outcome	CARKD	0.0105984321266678	0.0049407592366156	0.0756158349879992
CARM1	FfwkSi	outcome	CARM1	-0.000723742193192281	0.0156396074366418	0.97056063472791
CARNS1	FfwkSi	outcome	CARNS1	-0.00720567443500457	0.024476916325435	0.796205841863728
CARS	FfwkSi	outcome	CARS	NA	NA	NA
CARS2	FfwkSi	outcome	CARS2	0.00925872260090947	0.00738546172755185	0.428650303557985
CASC1	FfwkSi	outcome	CASC1	NA	NA	NA
CASC3	FfwkSi	outcome	CASC3	-0.00821938548593861	0.0128531329268554	0.56799086194873
CASD1	FfwkSi	outcome	CASD1	-0.0295572454637967	0.0545726081682536	0.683993772194919
CASP1	FfwkSi	outcome	CASP1	-0.0276430706511071	0.0335507434876259	0.561269627530429
CASP1P2	FfwkSi	outcome	CASP1P2	NA	NA	NA
CASP2	FfwkSi	outcome	CASP2	NA	NA	NA
CASP3	FfwkSi	outcome	CASP3	0.0125341677261033	0.00610065537180436	0.132183881202711
CASP4	FfwkSi	outcome	CASP4	-0.0112076972625018	0.0393134075529721	0.802389017307559
CASP5	FfwkSi	outcome	CASP5	-0.00361120080949951	0.00848828936258075	0.67953103803016
CASP7	FfwkSi	outcome	CASP7	0.00304400676051676	0.00503676268673501	0.554637678517587
CASP8	FfwkSi	outcome	CASP8	-0.0103691758024151	0.0101224536475021	0.381046071536404
CASP9	FfwkSi	outcome	CASP9	0.0285394889342112	0.0156399747537193	0.127622097187197
CASQ1	FfwkSi	outcome	CASQ1	0.00454284402582514	0.013505311858357	0.750246221603078
CASS4	FfwkSi	outcome	CASS4	NA	NA	NA
CAST	FfwkSi	outcome	CAST	-0.00706701812123731	0.00383157035216152	0.0880242688007784
CASZ1	FfwkSi	outcome	CASZ1	NA	NA	NA
CAT	FfwkSi	outcome	CAT	-0.00442410412854524	0.00368067682046154	0.250809390059531
CATSPER1	FfwkSi	outcome	CATSPER1	NA	NA	NA
CATSPER2	FfwkSi	outcome	CATSPER2	-0.0100700989158874	0.0131251488508672	0.583369420468272
CATSPERB	FfwkSi	outcome	CATSPERB	0.00400834569816931	0.00797277757678321	0.703431717310821
CATSPERG	FfwkSi	outcome	CATSPERG	0.00164558145694322	0.00511330868546764	0.768707174044931
CAV2	FfwkSi	outcome	CAV2	-0.00774448307868539	0.00493088151287122	0.160266327970019
CBFA2T3	FfwkSi	outcome	CBFA2T3	NA	NA	NA
CBL	FfwkSi	outcome	CBL	NA	NA	NA
CBLB	FfwkSi	outcome	CBLB	0.00803211858954353	0.00502792406333915	0.208440146710417
CBLL1	FfwkSi	outcome	CBLL1	NA	NA	NA
CBLN3	FfwkSi	outcome	CBLN3	-0.007522815775889	0.0052404063282477	0.171657582446273
CBR1	FfwkSi	outcome	CBR1	0.00619465069446687	0.00592145519448461	0.372361493853195
CBR3	FfwkSi	outcome	CBR3	-0.00017902662128265	0.00413144210754338	0.966212901499494
CBR4	FfwkSi	outcome	CBR4	0.00187511706367368	0.00644325127100706	0.785502185113063
CBS	FfwkSi	outcome	CBS	-0.0155580130001024	0.00781317573588782	0.0596210111677001
CBWD2	FfwkSi	outcome	CBWD2	NA	NA	NA
CBX1	FfwkSi	outcome	CBX1	NA	NA	NA
CBX4	FfwkSi	outcome	CBX4	NA	NA	NA
CBX6	FfwkSi	outcome	CBX6	0.00488468710796885	0.0069086792246254	0.495689436315495
CC2D1B	FfwkSi	outcome	CC2D1B	-0.0071031534517161	0.00769199280171194	0.525323780164491
CC2D2B	FfwkSi	outcome	CC2D2B	-0.00200661481231615	0.0115575090144031	0.87814696212876
CCBL1	FfwkSi	outcome	CCBL1	NA	NA	NA
CCBL2	FfwkSi	outcome	CCBL2	0.00696956888329855	0.00561857063929096	0.254769988905592
CCDC101	FfwkSi	outcome	CCDC101	0.00700593071035746	0.00491290436464099	0.173080345833092
CCDC102A	FfwkSi	outcome	CCDC102A	-0.0122038743782055	0.0076931554551215	0.253559600680581
CCDC104	FfwkSi	outcome	CCDC104	-0.0101609025515494	0.00934193912057981	0.473282755523318
CCDC106	FfwkSi	outcome	CCDC106	NA	NA	NA
CCDC107	FfwkSi	outcome	CCDC107	NA	NA	NA
CCDC109B	FfwkSi	outcome	CCDC109B	0.00516676377287632	0.0111529926911784	0.688700555529394
CCDC111	FfwkSi	outcome	CCDC111	NA	NA	NA
CCDC112	FfwkSi	outcome	CCDC112	-0.0224188771994404	0.071831808180118	0.807408151015556
CCDC114	FfwkSi	outcome	CCDC114	NA	NA	NA
CCDC115	FfwkSi	outcome	CCDC115	0.0140093505272862	0.0151492810516078	0.452719381826668
CCDC117	FfwkSi	outcome	CCDC117	NA	NA	NA
CCDC12	FfwkSi	outcome	CCDC12	NA	NA	NA
CCDC122	FfwkSi	outcome	CCDC122	-0.0292433093068489	0.0996412513923628	0.818264180345993
CCDC125	FfwkSi	outcome	CCDC125	0.00447024072213727	0.0153972672113191	0.781339299616101
CCDC126	FfwkSi	outcome	CCDC126	-0.00332759669656128	0.0059412175572986	0.590754516924164
CCDC127	FfwkSi	outcome	CCDC127	-0.00147716579123649	0.00818868688978602	0.865616150586062
CCDC13	FfwkSi	outcome	CCDC13	NA	NA	NA
CCDC13-AS1	FfwkSi	outcome	CCDC13-AS1	0.00204303107256056	0.0129078398886455	0.900065912836602
CCDC130	FfwkSi	outcome	CCDC130	NA	NA	NA
CCDC132	FfwkSi	outcome	CCDC132	0.0212901568687055	0.0158073189118709	0.406586737348217
CCDC134	FfwkSi	outcome	CCDC134	-0.032622945503829	0.0178982682057061	0.127965938312662
CCDC136	FfwkSi	outcome	CCDC136	-0.0149034183756664	0.00696442201935218	0.278298406197459
CCDC137	FfwkSi	outcome	CCDC137	-0.00427729806348472	0.00689039725069218	0.598070770510817
CCDC138	FfwkSi	outcome	CCDC138	NA	NA	NA
CCDC144A	FfwkSi	outcome	CCDC144A	-0.00742509629370304	0.0417541310116826	0.887961732181801
CCDC144B	FfwkSi	outcome	CCDC144B	-0.0114898985985913	0.00714898801428173	0.354330858190501
CCDC146	FfwkSi	outcome	CCDC146	0.00175332924504642	0.00439460852785256	0.694880355614399
CCDC149	FfwkSi	outcome	CCDC149	-0.00542843589078983	0.00876483520368884	0.598841857001863
CCDC15	FfwkSi	outcome	CCDC15	0.00393035121020445	0.00674107388948821	0.591152179528619
CCDC151	FfwkSi	outcome	CCDC151	NA	NA	NA
CCDC152	FfwkSi	outcome	CCDC152	0.00437905728585052	0.00997031367635352	0.703406321549984
CCDC154	FfwkSi	outcome	CCDC154	-0.0179527021886674	0.0122182183903415	0.380426121324702
CCDC157	FfwkSi	outcome	CCDC157	-0.0664237690609751	0.10271399610801	0.634553231312654
CCDC159	FfwkSi	outcome	CCDC159	-0.0307376760394831	0.010203502040859	0.204042278614326
CCDC162P	FfwkSi	outcome	CCDC162P	NA	NA	NA
CCDC163P	FfwkSi	outcome	CCDC163P	0.00613724089760476	0.0075134080803532	0.426804208382351
CCDC164	FfwkSi	outcome	CCDC164	NA	NA	NA
CCDC167	FfwkSi	outcome	CCDC167	-0.0043492194472576	0.00584757978347058	0.467175470477363
CCDC170	FfwkSi	outcome	CCDC170	-0.00143614898283234	0.00615008971451832	0.830387304698988
CCDC171	FfwkSi	outcome	CCDC171	NA	NA	NA
CCDC174	FfwkSi	outcome	CCDC174	0.00767710739110533	0.00425206724861286	0.168748375494264
CCDC176	FfwkSi	outcome	CCDC176	0.116663392277366	0.0979664572718146	0.35588523941653
CCDC18	FfwkSi	outcome	CCDC18	0.0125853882658165	0.0140429030072723	0.464717198903591
CCDC19	FfwkSi	outcome	CCDC19	NA	NA	NA
CCDC23	FfwkSi	outcome	CCDC23	-0.001759859297099	0.00646938561617878	0.787926403408819
CCDC24	FfwkSi	outcome	CCDC24	-0.00810491473283926	0.00486808259565479	0.121802485989294
CCDC25	FfwkSi	outcome	CCDC25	-0.00120051927734387	0.0156983747212461	0.94385641473329
CCDC28A	FfwkSi	outcome	CCDC28A	-0.00833090915677848	0.00740522336393717	0.342470966687728
CCDC3	FfwkSi	outcome	CCDC3	0.00358903867045238	0.0049761583114916	0.503062515594477
CCDC41	FfwkSi	outcome	CCDC41	0.00594940708393892	0.00871411543234449	0.543771353888195
CCDC50	FfwkSi	outcome	CCDC50	-0.00584516227214018	0.00691327644796025	0.43641319075457
CCDC53	FfwkSi	outcome	CCDC53	-0.0054706634597009	0.0126351861659991	0.687360064422878
CCDC57	FfwkSi	outcome	CCDC57	0.00218112241957747	0.00776162528452163	0.805103787619645
CCDC6	FfwkSi	outcome	CCDC6	0.0568188148267001	0.0296975227281775	0.30660827231862
CCDC64B	FfwkSi	outcome	CCDC64B	-0.0103998923205108	0.00711926283866563	0.240204299373483
CCDC66	FfwkSi	outcome	CCDC66	0.0112242348395423	0.00962066581664209	0.363632156039009
CCDC69	FfwkSi	outcome	CCDC69	-0.00257131564948439	0.0426370852590368	0.961653799791975
CCDC7	FfwkSi	outcome	CCDC7	-0.00109826490518367	0.00876805222574393	0.908242039452014
CCDC74A	FfwkSi	outcome	CCDC74A	NA	NA	NA
CCDC77	FfwkSi	outcome	CCDC77	0.00153784475497297	0.00821162074338859	0.855188923031918
CCDC82	FfwkSi	outcome	CCDC82	0.0140531910241679	0.00473509873794714	0.0208704896345289
CCDC84	FfwkSi	outcome	CCDC84	-0.00697486622702118	0.0055604028868008	0.428467233773568
CCDC85A	FfwkSi	outcome	CCDC85A	NA	NA	NA
CCDC85C	FfwkSi	outcome	CCDC85C	0.0288004973355146	0.0116900861908182	0.132729475594504
CCDC86	FfwkSi	outcome	CCDC86	-0.0216377690150293	0.0247920087248937	0.543182861596374
CCDC88A	FfwkSi	outcome	CCDC88A	NA	NA	NA
CCDC88B	FfwkSi	outcome	CCDC88B	0.0030100438459996	0.00683660992222861	0.666453587901993
CCDC88C	FfwkSi	outcome	CCDC88C	NA	NA	NA
CCDC9	FfwkSi	outcome	CCDC9	0.0126765897352834	0.00840111252241713	0.372594367928188
CCDC90B	FfwkSi	outcome	CCDC90B	NA	NA	NA
CCDC91	FfwkSi	outcome	CCDC91	-0.00545180048760812	0.00674444842822335	0.567222672623716
CCDC92	FfwkSi	outcome	CCDC92	0.000364826359984859	0.00867646718501147	0.969102581270798
CCDC94	FfwkSi	outcome	CCDC94	NA	NA	NA
CCDC97	FfwkSi	outcome	CCDC97	NA	NA	NA
CCHCR1	FfwkSi	outcome	CCHCR1	-0.0278719052705257	0.00974227011349242	0.214071383086024
CCL2	FfwkSi	outcome	CCL2	NA	NA	NA
CCL23	FfwkSi	outcome	CCL23	0.00278571211251985	0.0147391277957436	0.881080876154383
CCL3	FfwkSi	outcome	CCL3	NA	NA	NA
CCL3L1	FfwkSi	outcome	CCL3L1	-0.0186062985614048	0.0113513138488793	0.199715945977671
CCL3L3	FfwkSi	outcome	CCL3L3	-0.0239200993629306	0.0308415725921801	0.580039651366522
CCL4	FfwkSi	outcome	CCL4	-0.033619396427601	0.0252729119199307	0.275518960026611
CCL4L1	FfwkSi	outcome	CCL4L1	-0.0159056239883096	0.0228941385018021	0.525457680179939
CCL4L2	FfwkSi	outcome	CCL4L2	NA	NA	NA
CCL5	FfwkSi	outcome	CCL5	-0.0144261004268141	0.00874856752355217	0.240928385939706
CCM2	FfwkSi	outcome	CCM2	0.00511117604515305	0.00496737915093129	0.337739513460482
CCNB1IP1	FfwkSi	outcome	CCNB1IP1	0.00425711756381256	0.00613007564799062	0.537340636522952
CCNC	FfwkSi	outcome	CCNC	NA	NA	NA
CCND1	FfwkSi	outcome	CCND1	NA	NA	NA
CCND2	FfwkSi	outcome	CCND2	-0.0324229157928358	0.0137880491317296	0.255976988891922
CCNE1	FfwkSi	outcome	CCNE1	NA	NA	NA
CCNG2	FfwkSi	outcome	CCNG2	-0.0070016457220464	0.0134567844659141	0.625059344281371
CCNI	FfwkSi	outcome	CCNI	0.0166245268366514	0.0119734884019428	0.397361972678353
CCNJL	FfwkSi	outcome	CCNJL	0.010291510948057	0.0114130136504742	0.532865792115946
CCNL1	FfwkSi	outcome	CCNL1	0.00198451113560921	0.0123263358584276	0.898377747796795
CCNT1	FfwkSi	outcome	CCNT1	NA	NA	NA
CCNT2	FfwkSi	outcome	CCNT2	NA	NA	NA
CCNYL1	FfwkSi	outcome	CCNYL1	NA	NA	NA
CCP110	FfwkSi	outcome	CCP110	NA	NA	NA
CCPG1	FfwkSi	outcome	CCPG1	NA	NA	NA
CCR1	FfwkSi	outcome	CCR1	-0.00846488925922917	0.00825144446437619	0.319330786384123
CCR12P	FfwkSi	outcome	CCR12P	NA	NA	NA
CCR2	FfwkSi	outcome	CCR2	0.00489329270463663	0.00842128203078481	0.619955247682274
CCR3	FfwkSi	outcome	CCR3	0.00757560290703747	0.00549046075720687	0.197723438962802
CCR4	FfwkSi	outcome	CCR4	-0.00342775012694129	0.0070222694618403	0.673731046862264
CCR5	FfwkSi	outcome	CCR5	0.000298253280899781	0.00862537731830298	0.975556558663606
CCR6	FfwkSi	outcome	CCR6	-0.0176152761453543	0.0086200895537691	0.177708558557305
CCR8	FfwkSi	outcome	CCR8	NA	NA	NA
CCRL2	FfwkSi	outcome	CCRL2	0.00575597171116733	0.0214381713662613	0.813479386643405
CCRN4L	FfwkSi	outcome	CCRN4L	NA	NA	NA
CCS	FfwkSi	outcome	CCS	-0.00162673942868309	0.00823287914604653	0.84570871802683
CCSAP	FfwkSi	outcome	CCSAP	0.0112468033658675	0.00497061295306783	0.108658724012951
CCSER2	FfwkSi	outcome	CCSER2	0.00700210053321001	0.00477149719624643	0.166017699170467
CCT3	FfwkSi	outcome	CCT3	-0.00467310031349577	0.0129788696017404	0.733515488566236
CCT4	FfwkSi	outcome	CCT4	-0.00724472275916429	0.010058281241703	0.602619541938711
CCT5	FfwkSi	outcome	CCT5	-0.0034003710662351	0.0117569178049564	0.799635650539302
CCT6A	FfwkSi	outcome	CCT6A	0.00929150276065903	0.0115213383376477	0.504630693056976
CCT6B	FfwkSi	outcome	CCT6B	0.00100100764021512	0.0164049051482811	0.956893298213193
CCT6P1	FfwkSi	outcome	CCT6P1	0.000571276466004031	0.119579132552962	0.996958640532336
CCT6P3	FfwkSi	outcome	CCT6P3	0.00112812017082018	0.00467131921969952	0.8187596573585
CCT8	FfwkSi	outcome	CCT8	0.00189035625917018	0.00339798842686155	0.588218597106354
CCZ1	FfwkSi	outcome	CCZ1	0.0160802245987291	0.00404793541643301	0.00159264084749814
CCZ1B	FfwkSi	outcome	CCZ1B	0.00871110299397081	0.00576631946942156	0.159048823090182
CD101	FfwkSi	outcome	CD101	0.00467546382702536	0.00545504685371676	0.4048812471729
CD14	FfwkSi	outcome	CD14	-0.00875457741860676	0.0124103141503683	0.503335799761793
CD151	FfwkSi	outcome	CD151	-0.006912437797558	0.00305157235840422	0.0387387070900896
CD163	FfwkSi	outcome	CD163	0.0219951470880084	0.0215714795588127	0.493809329637604
CD163L1	FfwkSi	outcome	CD163L1	-0.0252349490453032	0.0214015032928334	0.447788198993507
CD164	FfwkSi	outcome	CD164	0.00277042418219685	0.0131044059921273	0.867364190852779
CD177	FfwkSi	outcome	CD177	0.0040109416451017	0.0125591435661283	0.762362164353552
CD180	FfwkSi	outcome	CD180	NA	NA	NA
CD1A	FfwkSi	outcome	CD1A	-0.00369557211440281	0.00626703065892562	0.576917413794917
CD1B	FfwkSi	outcome	CD1B	0.0157812278150716	0.00908047587319318	0.224354905312692
CD1C	FfwkSi	outcome	CD1C	0.00418360863808108	0.0338722241286185	0.921766362507351
CD1D	FfwkSi	outcome	CD1D	NA	NA	NA
CD1E	FfwkSi	outcome	CD1E	0.0127500405816861	0.00603224944045203	0.102070084609215
CD200R1	FfwkSi	outcome	CD200R1	-0.00328975969311778	0.00588686134183535	0.59157171105709
CD200R1L	FfwkSi	outcome	CD200R1L	0.0112727401647454	0.0115668150525393	0.508196461872107
CD207	FfwkSi	outcome	CD207	-0.00318769096642823	0.0157405240764591	0.858246362010069
CD209	FfwkSi	outcome	CD209	0.00399539730364152	0.00957583407350458	0.748358570906627
CD22	FfwkSi	outcome	CD22	NA	NA	NA
CD226	FfwkSi	outcome	CD226	-0.00468227572116054	0.0094794091385888	0.707925688620214
CD244	FfwkSi	outcome	CD244	0.0131327326298878	0.00728478556780839	0.145769243130378
CD247	FfwkSi	outcome	CD247	0.0167751831124556	0.0106663877888719	0.360555193271524
CD27	FfwkSi	outcome	CD27	0.0159642409743981	0.0285934407128992	0.675828643803471
CD27-AS1	FfwkSi	outcome	CD27-AS1	0.00192917689047382	0.00691498851891749	0.783830272897548
CD274	FfwkSi	outcome	CD274	NA	NA	NA
CD2AP	FfwkSi	outcome	CD2AP	NA	NA	NA
CD2BP2	FfwkSi	outcome	CD2BP2	-0.0191731040780284	0.0289119693224447	0.627216344360021
CD300A	FfwkSi	outcome	CD300A	-0.00239407518079783	0.00706970702845902	0.746418414952805
CD300C	FfwkSi	outcome	CD300C	0.0103862633987165	0.00918386588870178	0.278519403159093
CD300E	FfwkSi	outcome	CD300E	0.0274219994302931	0.024006363556279	0.457780639831855
CD300LB	FfwkSi	outcome	CD300LB	0.00364637395729523	0.00522020934218952	0.51100978400602
CD300LD	FfwkSi	outcome	CD300LD	-0.00113657794590052	0.00811063237994026	0.893139800124502
CD300LF	FfwkSi	outcome	CD300LF	-0.00213258381438313	0.00639771930078553	0.755621954123224
CD302	FfwkSi	outcome	CD302	0.00624148663506358	0.00703135372406065	0.397822192955645
CD320	FfwkSi	outcome	CD320	-0.00591245532730881	0.00398945299731454	0.181891761730995
CD33	FfwkSi	outcome	CD33	-0.00338850624156156	0.00592560718943593	0.598030842841305
CD36	FfwkSi	outcome	CD36	0.00887287004989991	0.0112057970577755	0.440813680408779
CD37	FfwkSi	outcome	CD37	0.0167233160343866	0.0324664871696389	0.628442154440874
CD4	FfwkSi	outcome	CD4	-0.00886313085295844	0.00804067075269749	0.332198629000377
CD40	FfwkSi	outcome	CD40	-0.00515571200796678	0.00507892503801981	0.328570485446251
CD44	FfwkSi	outcome	CD44	0.00444228820322982	0.0085179667170879	0.638058717051815
CD47	FfwkSi	outcome	CD47	-0.00387929587326655	0.00562816287335813	0.501921297273677
CD48	FfwkSi	outcome	CD48	-0.00421949514998021	0.00526350414269055	0.459141160266977
CD5	FfwkSi	outcome	CD5	-0.00496209647661655	0.0121895268449527	0.711253623680667
CD52	FfwkSi	outcome	CD52	-0.00533218767600236	0.00920849332815265	0.603169199228614
CD53	FfwkSi	outcome	CD53	NA	NA	NA
CD55	FfwkSi	outcome	CD55	-0.000750467729381051	0.00361077015710422	0.837822315977903
CD59	FfwkSi	outcome	CD59	-0.00468373940982467	0.0077390593194711	0.561811640672914
CD6	FfwkSi	outcome	CD6	0.00437370322277621	0.0069163511704536	0.554928941978081
CD63	FfwkSi	outcome	CD63	0.00820576321730086	0.0126713282434018	0.583662036892075
CD68	FfwkSi	outcome	CD68	0.0391082695108828	0.0119236751679673	0.188398656484622
CD69	FfwkSi	outcome	CD69	0.00283403015954274	0.0394827551560138	0.954382346683726
CD7	FfwkSi	outcome	CD7	NA	NA	NA
CD79B	FfwkSi	outcome	CD79B	NA	NA	NA
CD81	FfwkSi	outcome	CD81	-0.00718439053045059	0.00776105011560842	0.452327905510112
CD82	FfwkSi	outcome	CD82	-0.00473675588794672	0.0223028630084517	0.86677219751286
CD83	FfwkSi	outcome	CD83	0.0309388074088728	0.0177110220722856	0.3309902398637
CD84	FfwkSi	outcome	CD84	0.0203981564864967	0.00876597688930762	0.102430529161308
CD86	FfwkSi	outcome	CD86	0.00306243666940207	0.00817489493695459	0.726961637325678
CD8A	FfwkSi	outcome	CD8A	-0.00502268708540011	0.00877504807226303	0.62482803430745
CD9	FfwkSi	outcome	CD9	0.00122524384375957	0.00726286185750243	0.869396144174924
CD93	FfwkSi	outcome	CD93	-0.0055328984461369	0.00394828450853528	0.179103759097583
CD96	FfwkSi	outcome	CD96	5.80083627651055e-05	0.0069936991085553	0.993545259738232
CD97	FfwkSi	outcome	CD97	NA	NA	NA
CDA	FfwkSi	outcome	CDA	-0.00876078261291435	0.00682408609190314	0.218688387772415
CDAN1	FfwkSi	outcome	CDAN1	-0.0104270864271958	0.0177684851680279	0.66215884023031
CDC123	FfwkSi	outcome	CDC123	0.00732664287075357	0.00955388782254654	0.583514266035461
CDC14A	FfwkSi	outcome	CDC14A	0.00590087010598561	0.00947759085915156	0.54747325986677
CDC16	FfwkSi	outcome	CDC16	0.00676635000407629	0.00613609266334029	0.285518283936498
CDC23	FfwkSi	outcome	CDC23	0.00856484092366758	0.0269519984469869	0.804119076383326
CDC25B	FfwkSi	outcome	CDC25B	-0.00131110787735123	0.00447476903880249	0.776165369143019
CDC26	FfwkSi	outcome	CDC26	-0.00446865804790201	0.00532706038405035	0.489834172899269
CDC34	FfwkSi	outcome	CDC34	0.00179847680410373	0.0277868698040393	0.958852828392403
CDC42	FfwkSi	outcome	CDC42	-0.00117338322533747	0.00431377979490331	0.792503964367922
CDC42BPA	FfwkSi	outcome	CDC42BPA	-0.00420815237470732	0.0274902555034487	0.892386122252209
CDC42BPB	FfwkSi	outcome	CDC42BPB	-0.0057859687502818	0.00495641363317762	0.287349607099597
CDC42EP1	FfwkSi	outcome	CDC42EP1	-0.000989968789980512	0.00667203101200087	0.886229907261285
CDC42EP3	FfwkSi	outcome	CDC42EP3	-0.00915485251922531	0.00722330232554425	0.332603936541163
CDC42EP4	FfwkSi	outcome	CDC42EP4	0.0035361528533378	0.0127336899622358	0.799280254122506
CDC42SE1	FfwkSi	outcome	CDC42SE1	0.00426502456121246	0.00737421493226183	0.572201521756263
CDC42SE2	FfwkSi	outcome	CDC42SE2	-0.0119779198481922	0.00610420952385093	0.144536102633433
CDC5L	FfwkSi	outcome	CDC5L	-0.00381072554223337	0.125688909165979	0.980704420841422
CDC7	FfwkSi	outcome	CDC7	-0.00404685155140032	0.00530728184593818	0.456851029167699
CDCA7	FfwkSi	outcome	CDCA7	0.027134586426683	0.00687595552132116	0.0586228700877131
CDCA7L	FfwkSi	outcome	CDCA7L	-0.00597038313348808	0.006687128633012	0.422414328783474
CDCP1	FfwkSi	outcome	CDCP1	NA	NA	NA
CDH1	FfwkSi	outcome	CDH1	0.00120687872382218	0.00823647163166099	0.888303409139166
CDH13	FfwkSi	outcome	CDH13	0.011688569357105	0.00736134767396682	0.357803622535941
CDH2	FfwkSi	outcome	CDH2	0.00718417868418182	0.00457503882628462	0.138665809385429
CDH23	FfwkSi	outcome	CDH23	0.00362431224091057	0.00442959839142776	0.42694847173376
CDH26	FfwkSi	outcome	CDH26	-0.0150224738882763	0.0382921304836056	0.761992355042519
CDH4	FfwkSi	outcome	CDH4	0.0139870782197256	0.0179795487884156	0.579101005063108
CDHR1	FfwkSi	outcome	CDHR1	0.000155295038934702	0.00687716349673039	0.984034670773423
CDHR3	FfwkSi	outcome	CDHR3	0.0182231761911306	0.0369256761121775	0.708146864837041
CDHR5	FfwkSi	outcome	CDHR5	NA	NA	NA
CDK10	FfwkSi	outcome	CDK10	-0.0085514422728578	0.00601215518213052	0.185356647384757
CDK11A	FfwkSi	outcome	CDK11A	NA	NA	NA
CDK11B	FfwkSi	outcome	CDK11B	NA	NA	NA
CDK12	FfwkSi	outcome	CDK12	0.00107582295990991	0.006581438034848	0.878080307320938
CDK13	FfwkSi	outcome	CDK13	-0.0390004136641774	0.0216420174267379	0.322518520284727
CDK19	FfwkSi	outcome	CDK19	-0.00531358892685244	0.00976232822327146	0.6826750790908
CDK2AP1	FfwkSi	outcome	CDK2AP1	-0.0296041473458673	0.0110532975217022	0.0751569110707505
CDK2AP2	FfwkSi	outcome	CDK2AP2	NA	NA	NA
CDK5R1	FfwkSi	outcome	CDK5R1	0.000956771764912705	0.00360431444180892	0.793520239024724
CDK5RAP2	FfwkSi	outcome	CDK5RAP2	0.00425828209051177	0.00568785720572416	0.465639217117854
CDK5RAP3	FfwkSi	outcome	CDK5RAP3	0.0133383357604923	0.00631342841110589	0.12504675786851
CDK9	FfwkSi	outcome	CDK9	0.00818601654408854	0.00736264080319388	0.466319398500582
CDKAL1	FfwkSi	outcome	CDKAL1	-0.00880949339367634	0.00675772237473833	0.262329350909712
CDKL1	FfwkSi	outcome	CDKL1	-0.0176783951554559	0.00684832192977631	0.0493470999789723
CDKN1A	FfwkSi	outcome	CDKN1A	0.00557865615121917	0.00829864453380115	0.538266110854058
CDKN1B	FfwkSi	outcome	CDKN1B	NA	NA	NA
CDKN2A	FfwkSi	outcome	CDKN2A	NA	NA	NA
CDKN2AIP	FfwkSi	outcome	CDKN2AIP	NA	NA	NA
CDKN2B	FfwkSi	outcome	CDKN2B	0.00696418725793497	0.0129747325503095	0.619903329989547
CDKN2D	FfwkSi	outcome	CDKN2D	0.00247947498411218	0.00543663405376306	0.727597637901894
CDO1	FfwkSi	outcome	CDO1	-0.00444405512855072	0.00348941240909014	0.23161721349471
CDR2	FfwkSi	outcome	CDR2	0.00715373808301309	0.00841074222359851	0.457518689728316
CDRT15	FfwkSi	outcome	CDRT15	-0.010598680272663	0.0076762501628633	0.30141953743942
CDRT15P1	FfwkSi	outcome	CDRT15P1	0.00326948601395792	0.00518211672283229	0.562347748110981
CDRT4	FfwkSi	outcome	CDRT4	0.000518926453697475	0.00432983581108448	0.912178393906671
CDS2	FfwkSi	outcome	CDS2	0.00710383665094423	0.00872015039579273	0.436299906802537
CDV3	FfwkSi	outcome	CDV3	0.0188631345241333	0.0400847621254879	0.719991194049872
CEACAM19	FfwkSi	outcome	CEACAM19	0.0127616269871735	0.0128656950653739	0.502585187478882
CEACAM21	FfwkSi	outcome	CEACAM21	0.00584589970928302	0.0086155448211933	0.507132288497226
CEACAM22P	FfwkSi	outcome	CEACAM22P	NA	NA	NA
CEACAM4	FfwkSi	outcome	CEACAM4	-0.000336404158892371	0.00684163243310516	0.962157243969328
CEACAMP3	FfwkSi	outcome	CEACAMP3	-0.00266913652108936	0.00950471635929863	0.785195541222661
CEBPA	FfwkSi	outcome	CEBPA	-0.0489182072008501	0.0276349098670287	0.327366731505168
CEBPB	FfwkSi	outcome	CEBPB	-0.00243123473785395	0.0521513656256695	0.970343014379114
CEBPG	FfwkSi	outcome	CEBPG	NA	NA	NA
CEBPZ	FfwkSi	outcome	CEBPZ	0.00761750660733167	0.00643191932938722	0.256000627892617
CECR1	FfwkSi	outcome	CECR1	0.00430302514307716	0.00767350744289241	0.614113998405932
CECR5	FfwkSi	outcome	CECR5	0.00719136222154722	0.00514529658335647	0.234749825992694
CECR6	FfwkSi	outcome	CECR6	-0.00178301580165127	0.00708813367488936	0.805322078697044
CECR7	FfwkSi	outcome	CECR7	0.0100888720754612	0.00631610923487367	0.251281779440272
CELA1	FfwkSi	outcome	CELA1	-0.000721519867962256	0.00658609985728039	0.915462952750867
CELSR1	FfwkSi	outcome	CELSR1	NA	NA	NA
CELSR2	FfwkSi	outcome	CELSR2	0.00123778397708076	0.00821091683707467	0.904747698352088
CENPB	FfwkSi	outcome	CENPB	-0.0263346439993199	0.0131843253884549	0.139674742311549
CENPBD1	FfwkSi	outcome	CENPBD1	0.000954086091753169	0.00773061859509891	0.907730160152689
CENPC1	FfwkSi	outcome	CENPC1	-0.00524229968314235	0.0046627992993338	0.311952198003636
CENPK	FfwkSi	outcome	CENPK	-0.00136134909556336	0.00530409274636876	0.79931770329738
CENPM	FfwkSi	outcome	CENPM	NA	NA	NA
CENPP	FfwkSi	outcome	CENPP	0.00665690678533089	0.00720168845795201	0.37706824563687
CENPQ	FfwkSi	outcome	CENPQ	0.00259627727120877	0.00920549216864293	0.784294250770481
CENPV	FfwkSi	outcome	CENPV	-0.00155271477675551	0.00962930132546923	0.876452565023485
CEP104	FfwkSi	outcome	CEP104	0.00114692572505283	0.00954425078014572	0.907312211222552
CEP128	FfwkSi	outcome	CEP128	7.14906930460376e-05	0.00493324886065605	0.988842158384121
CEP135	FfwkSi	outcome	CEP135	0.00836752697998401	0.0268388465990135	0.807601415342746
CEP152	FfwkSi	outcome	CEP152	-0.00433806739040716	0.0166161608237757	0.818459505813588
CEP164	FfwkSi	outcome	CEP164	0.00908831036810061	0.0148319518801217	0.650022512266412
CEP170	FfwkSi	outcome	CEP170	0.0135473134938157	0.0107201471587224	0.426166438893757
CEP170B	FfwkSi	outcome	CEP170B	0.00586503725193678	0.00849852838872408	0.528070086882467
CEP19	FfwkSi	outcome	CEP19	0.00278480297350856	0.00470331175069401	0.564777081663153
CEP192	FfwkSi	outcome	CEP192	-0.000674548337252821	0.00347656586926461	0.847607008683313
CEP41	FfwkSi	outcome	CEP41	NA	NA	NA
CEP57	FfwkSi	outcome	CEP57	-0.00678651181939626	0.0173541274644989	0.73348046253152
CEP63	FfwkSi	outcome	CEP63	0.00973302728144546	0.00454099836461646	0.044561997655065
CEP68	FfwkSi	outcome	CEP68	0.00335089145251408	0.00793738432826662	0.745691073891584
CEP70	FfwkSi	outcome	CEP70	NA	NA	NA
CEP72	FfwkSi	outcome	CEP72	NA	NA	NA
CEP78	FfwkSi	outcome	CEP78	-0.0116156260574233	0.00378001648589074	0.0915856510022996
CEP85	FfwkSi	outcome	CEP85	-0.00111888995717583	0.00506009746966825	0.833745159730198
CEP85L	FfwkSi	outcome	CEP85L	-0.0150797400589107	0.0186050343721192	0.463107992586547
CEP89	FfwkSi	outcome	CEP89	0.0140856152035346	0.00502794276090203	0.218270232167364
CEP95	FfwkSi	outcome	CEP95	NA	NA	NA
CEP97	FfwkSi	outcome	CEP97	NA	NA	NA
CEPT1	FfwkSi	outcome	CEPT1	0.014428634665274	0.0086879486934184	0.140718226281684
CERK	FfwkSi	outcome	CERK	-0.00448831885114284	0.007579372925565	0.595399333398458
CERKL	FfwkSi	outcome	CERKL	0.00607466111440104	0.00835534791203498	0.50746990161296
CERS2	FfwkSi	outcome	CERS2	-0.00515326425726336	0.0146905944915661	0.785220124922179
CERS3	FfwkSi	outcome	CERS3	-0.000972856742277409	0.00985263829006035	0.926094486309943
CERS4	FfwkSi	outcome	CERS4	0.00144914615450221	0.00538306401657155	0.793842104737339
CERS5	FfwkSi	outcome	CERS5	-0.00778453558554489	0.00520495176275864	0.15208435090222
CERS6	FfwkSi	outcome	CERS6	-0.0154218811125011	0.00615309818782926	0.0663144835330551
CES1	FfwkSi	outcome	CES1	-0.00823714799655354	0.0062105643548732	0.226371197393327
CES1P1	FfwkSi	outcome	CES1P1	0.0661950393377229	0.0386600382307197	0.16201629806095
CETP	FfwkSi	outcome	CETP	0.0463308939295003	0.0556805127088378	0.558185348333417
CFD	FfwkSi	outcome	CFD	0.00370066887597459	0.00397677349899728	0.365904610528881
CFDP1	FfwkSi	outcome	CFDP1	0.00055708068025501	0.00623828990650745	0.931038479842001
CFL2	FfwkSi	outcome	CFL2	-0.0149489652356129	0.00730930016169612	0.110290202462195
CFLAR	FfwkSi	outcome	CFLAR	0.00359967753007487	0.00567800242487882	0.553966618061873
CGGBP1	FfwkSi	outcome	CGGBP1	0.00981266205275006	0.00608912039299012	0.151104327519437
CHAC2	FfwkSi	outcome	CHAC2	NA	NA	NA
CHAF1A	FfwkSi	outcome	CHAF1A	5.35628741821689e-05	0.0263043119835549	0.998503123337522
CHCHD10	FfwkSi	outcome	CHCHD10	0.0197569064541257	0.0175350063296865	0.462114163536228
CHCHD2	FfwkSi	outcome	CHCHD2	-0.00636176300027338	0.00463508719601192	0.19311724674943
CHCHD4P3	FfwkSi	outcome	CHCHD4P3	0.0258077717811506	0.0234807544269736	0.469966112820655
CHCHD5	FfwkSi	outcome	CHCHD5	NA	NA	NA
CHCHD7	FfwkSi	outcome	CHCHD7	NA	NA	NA
CHD1L	FfwkSi	outcome	CHD1L	-0.0221714756243321	0.0257625094427277	0.437980489090862
CHD2	FfwkSi	outcome	CHD2	-0.025084226499865	0.00732524354185016	0.180879679706216
CHD3	FfwkSi	outcome	CHD3	0.012388393173787	0.0413608676285406	0.814733421498901
CHD4	FfwkSi	outcome	CHD4	NA	NA	NA
CHD6	FfwkSi	outcome	CHD6	NA	NA	NA
CHD7	FfwkSi	outcome	CHD7	-0.00524932562539165	0.00741965115473051	0.552592770676483
CHFR	FfwkSi	outcome	CHFR	-0.0126032963401439	0.00978423109776905	0.420255759715895
CHGB	FfwkSi	outcome	CHGB	0.00105118109484185	0.00519559857652824	0.872913673963974
CHI3L1	FfwkSi	outcome	CHI3L1	-0.012287770191587	0.00559079181078034	0.0639327792737425
CHI3L2	FfwkSi	outcome	CHI3L2	0.000871840366247815	0.00536299711130797	0.873359988091184
CHIT1	FfwkSi	outcome	CHIT1	0.0128931129851706	0.0272590299464489	0.682818502585268
CHKB	FfwkSi	outcome	CHKB	NA	NA	NA
CHML	FfwkSi	outcome	CHML	NA	NA	NA
CHMP1A	FfwkSi	outcome	CHMP1A	0.00787054047480912	0.0141889102041164	0.617775367127435
CHMP1B	FfwkSi	outcome	CHMP1B	NA	NA	NA
CHMP2B	FfwkSi	outcome	CHMP2B	-0.0094968764109903	0.0101202749206382	0.375501341949037
CHMP3	FfwkSi	outcome	CHMP3	-0.00269779015295739	0.0078011640390436	0.788040512113766
CHMP4B	FfwkSi	outcome	CHMP4B	0.0145001134495397	0.0254615568051222	0.58158931718853
CHMP6	FfwkSi	outcome	CHMP6	-0.0258951369391136	0.029302461372437	0.539248467625941
CHMP7	FfwkSi	outcome	CHMP7	0.0131464260086867	0.00691884511803872	0.15361796880237
CHN1	FfwkSi	outcome	CHN1	0.000314917543197237	0.00420992448433078	0.941509810709723
CHN2	FfwkSi	outcome	CHN2	0.00050938472119704	0.00436424465670735	0.908867622411722
CHODL	FfwkSi	outcome	CHODL	NA	NA	NA
CHP1	FfwkSi	outcome	CHP1	0.00370475903268969	0.00925087631016673	0.727534279940888
CHPF2	FfwkSi	outcome	CHPF2	0.00923706453308276	0.0161627752621497	0.669465898229328
CHPT1	FfwkSi	outcome	CHPT1	-0.00580273198393581	0.00399136184475605	0.168044258291145
CHRAC1	FfwkSi	outcome	CHRAC1	0.000377140548035713	0.00546715464375272	0.951279602682074
CHRFAM7A	FfwkSi	outcome	CHRFAM7A	0.0299126450940886	0.0704328486674195	0.744324406442117
CHRM3-AS2	FfwkSi	outcome	CHRM3-AS2	0.0139451722919374	0.00590251486177875	0.141973139130276
CHRNA10	FfwkSi	outcome	CHRNA10	NA	NA	NA
CHRNB1	FfwkSi	outcome	CHRNB1	-0.00311888222766902	0.0128961434667072	0.83143601609984
CHST10	FfwkSi	outcome	CHST10	NA	NA	NA
CHST11	FfwkSi	outcome	CHST11	0.00027603372087982	0.00757242991567023	0.97266821849517
CHST12	FfwkSi	outcome	CHST12	-0.00919874047913041	0.0120847545861482	0.585801485363598
CHST13	FfwkSi	outcome	CHST13	-0.00185009288963367	0.00419935055019412	0.663639951561797
CHST15	FfwkSi	outcome	CHST15	0.0410992577060758	0.0818041085928991	0.665239265159039
CHST2	FfwkSi	outcome	CHST2	0.0314173679757348	0.0490969455404133	0.637606991948583
CHSY1	FfwkSi	outcome	CHSY1	0.000489543240897975	0.00764608783959182	0.951029849517012
CHTOP	FfwkSi	outcome	CHTOP	0.0121721992577466	0.013362788780272	0.529661431224882
CHUK	FfwkSi	outcome	CHUK	NA	NA	NA
CHURC1	FfwkSi	outcome	CHURC1	0.000328402227561021	0.00505446549475557	0.948874493453068
CIAO1	FfwkSi	outcome	CIAO1	NA	NA	NA
CIAPIN1	FfwkSi	outcome	CIAPIN1	NA	NA	NA
CIB1	FfwkSi	outcome	CIB1	0.010381974280565	0.00498394191716659	0.0517754903462668
CIB2	FfwkSi	outcome	CIB2	-0.0332606442626207	0.017032419931982	0.301294444035264
CIB3	FfwkSi	outcome	CIB3	NA	NA	NA
CIITA	FfwkSi	outcome	CIITA	0.0153297391495651	0.0169232842118022	0.460633565821907
CIR1	FfwkSi	outcome	CIR1	-0.00298161720650851	0.0117941009652005	0.842361692863552
CIRH1A	FfwkSi	outcome	CIRH1A	-0.00339335467357517	0.00677029820608827	0.642549081945279
CISD1	FfwkSi	outcome	CISD1	-0.0178179520536239	0.00545179855003171	0.0042699688915851
CISD2	FfwkSi	outcome	CISD2	0.0331447924566962	0.0307756691341583	0.476415365959181
CITED2	FfwkSi	outcome	CITED2	0.0106862060156285	0.00848847313569443	0.297112106016801
CITED4	FfwkSi	outcome	CITED4	-0.00264432013574925	0.00505302636113755	0.613394754980948
CKAP2	FfwkSi	outcome	CKAP2	-0.00418579099573781	0.00686249187906939	0.54911979449745
CKAP4	FfwkSi	outcome	CKAP4	0.00917621219959404	0.00553093965313133	0.238967918855615
CKB	FfwkSi	outcome	CKB	0.00424602746664384	0.0069764327181188	0.58576269484116
CKLF	FfwkSi	outcome	CKLF	NA	NA	NA
CKM	FfwkSi	outcome	CKM	-0.03287062379149	0.0362995773988918	0.460760146013481
CKS2	FfwkSi	outcome	CKS2	0.00198762321477524	0.00984645033880329	0.852937742633471
CLASP1	FfwkSi	outcome	CLASP1	0.00347863671148086	0.00973552565962404	0.75503884525078
CLASP2	FfwkSi	outcome	CLASP2	NA	NA	NA
CLCC1	FfwkSi	outcome	CLCC1	-0.0158163263175378	0.0309067275553191	0.659734711716179
CLCF1	FfwkSi	outcome	CLCF1	-0.00410357709817769	0.0113569868811802	0.779265372323884
CLCN1	FfwkSi	outcome	CLCN1	-0.00663702162592446	0.00865666062239656	0.477880735715871
CLCN6	FfwkSi	outcome	CLCN6	0.000692283365964414	0.00624194544813643	0.91703127508277
CLCN7	FfwkSi	outcome	CLCN7	0.00185723042632778	0.00718256797615499	0.803401651230048
CLDN10	FfwkSi	outcome	CLDN10	NA	NA	NA
CLDN15	FfwkSi	outcome	CLDN15	0.00134906504010368	0.00586285497117933	0.839403975893199
CLDN5	FfwkSi	outcome	CLDN5	0.000903631514798517	0.00503922186270378	0.864726957926747
CLDN7	FfwkSi	outcome	CLDN7	0.000348779776671745	0.00953479283610178	0.973118071581918
CLDND2	FfwkSi	outcome	CLDND2	NA	NA	NA
CLEC10A	FfwkSi	outcome	CLEC10A	-0.00302935661310264	0.00816291376281425	0.725759154155639
CLEC11A	FfwkSi	outcome	CLEC11A	0.00203328942187249	0.00626218212637986	0.776229138435389
CLEC12A	FfwkSi	outcome	CLEC12A	-0.00251562475539562	0.00333349836118957	0.456154031126519
CLEC12B	FfwkSi	outcome	CLEC12B	-0.00834829755429398	0.00375576547493142	0.0385638150545842
CLEC16A	FfwkSi	outcome	CLEC16A	NA	NA	NA
CLEC18A	FfwkSi	outcome	CLEC18A	0.00533276485532066	0.00971300580350644	0.593951998640667
CLEC18C	FfwkSi	outcome	CLEC18C	-0.0617366917788915	0.134688739341628	0.726387833188731
CLEC1A	FfwkSi	outcome	CLEC1A	-0.003149827839325	0.00625133246823438	0.635766843517932
CLEC1B	FfwkSi	outcome	CLEC1B	0.00174284062178968	0.00569879739070049	0.766008832615029
CLEC2A	FfwkSi	outcome	CLEC2A	NA	NA	NA
CLEC2B	FfwkSi	outcome	CLEC2B	-0.000154661866318718	0.0868564444839205	0.998866397322041
CLEC2D	FfwkSi	outcome	CLEC2D	-0.00368952527791015	0.0148203425486824	0.815659645086149
CLEC2L	FfwkSi	outcome	CLEC2L	NA	NA	NA
CLEC3B	FfwkSi	outcome	CLEC3B	0.0094012561542548	0.0214491592953999	0.703964097118096
CLEC4A	FfwkSi	outcome	CLEC4A	0.00380410955191646	0.00765154988709959	0.706276470350793
CLEC4C	FfwkSi	outcome	CLEC4C	-0.00309623950552285	0.00490280357399254	0.53661679455824
CLEC4D	FfwkSi	outcome	CLEC4D	0.000913767666386045	0.00522427922020324	0.865497659362116
CLEC4E	FfwkSi	outcome	CLEC4E	0.00466504235178162	0.00448580620804723	0.325490713025887
CLEC4F	FfwkSi	outcome	CLEC4F	0.00242776118833255	0.0041636235355164	0.56576350545242
CLEC4G	FfwkSi	outcome	CLEC4G	0.0047910129054633	0.00454193748005851	0.318992009493321
CLEC5A	FfwkSi	outcome	CLEC5A	-0.00817808535890679	0.00559497673629956	0.181966221563096
CLEC6A	FfwkSi	outcome	CLEC6A	NA	NA	NA
CLEC7A	FfwkSi	outcome	CLEC7A	-0.00891339122280609	0.00501570452186232	0.103178035727206
CLEC9A	FfwkSi	outcome	CLEC9A	0.0108656341579119	0.00627074809759222	0.12674130352065
CLECL1	FfwkSi	outcome	CLECL1	-0.00542927625997763	0.00435569068989192	0.229491565915696
CLHC1	FfwkSi	outcome	CLHC1	0.000472928412567879	0.00462448039271672	0.919616923531184
CLIC3	FfwkSi	outcome	CLIC3	NA	NA	NA
CLIC4	FfwkSi	outcome	CLIC4	-0.0471862668669078	0.0214714707682319	0.159074672532685
CLIC5	FfwkSi	outcome	CLIC5	0.109959514340433	0.114773720641585	0.513635500940708
CLIC6	FfwkSi	outcome	CLIC6	NA	NA	NA
CLINT1	FfwkSi	outcome	CLINT1	NA	NA	NA
CLIP2	FfwkSi	outcome	CLIP2	0.0306070160656291	0.00998049511180254	0.0919078640260085
CLIP3	FfwkSi	outcome	CLIP3	-0.0016316192138392	0.00694433940676834	0.823561465172943
CLIP4	FfwkSi	outcome	CLIP4	-0.00741414946392321	0.0090989861819238	0.474840892197378
CLK4	FfwkSi	outcome	CLK4	-0.0122274022838272	0.00626926514170007	0.099007822543393
CLMN	FfwkSi	outcome	CLMN	0.00040876632116791	0.00600064750694056	0.947903204919374
CLN3	FfwkSi	outcome	CLN3	0.0111025276353355	0.00779714026912064	0.24966007001072
CLN5	FfwkSi	outcome	CLN5	-0.00360382872187936	0.00592117378724036	0.565081831631685
CLN6	FfwkSi	outcome	CLN6	-0.016491651196141	0.00812373230668385	0.0633305000644095
CLN8	FfwkSi	outcome	CLN8	0.00253113298253495	0.00906125930228019	0.798138103809474
CLNS1A	FfwkSi	outcome	CLNS1A	0.00622921965075467	0.00639167139892252	0.432557429310075
CLOCK	FfwkSi	outcome	CLOCK	-0.00388655965625547	0.00553651689178157	0.555382754567772
CLPTM1	FfwkSi	outcome	CLPTM1	0.0292420718516309	0.0655592838645771	0.732902339288582
CLPTM1L	FfwkSi	outcome	CLPTM1L	NA	NA	NA
CLSTN1	FfwkSi	outcome	CLSTN1	-0.00114511874441491	0.00547556900739566	0.868753786933248
CLSTN3	FfwkSi	outcome	CLSTN3	0.00867009414902361	0.013113897114957	0.529675193204736
CLTA	FfwkSi	outcome	CLTA	NA	NA	NA
CLTB	FfwkSi	outcome	CLTB	-0.00206539974759906	0.00806233099016956	0.803005560498011
CLTCL1	FfwkSi	outcome	CLTCL1	-0.000690858624558633	0.00488838557971533	0.896568494030791
CLUAP1	FfwkSi	outcome	CLUAP1	-0.0032737662515646	0.0142502725480063	0.83965568931275
CLUH	FfwkSi	outcome	CLUH	NA	NA	NA
CLUHP3	FfwkSi	outcome	CLUHP3	-0.0100084882008145	0.00664363193004206	0.160110983965347
CLYBL	FfwkSi	outcome	CLYBL	0.0038045681491633	0.00566390280741192	0.515620183353753
CMAHP	FfwkSi	outcome	CMAHP	-0.00416217540001588	0.00420425480435393	0.336914658108857
CMBL	FfwkSi	outcome	CMBL	0.0101824939606243	0.00435132842040316	0.0358826246239622
CMC1	FfwkSi	outcome	CMC1	0.00269754550618638	0.0109076774302816	0.827741540532769
CMC2	FfwkSi	outcome	CMC2	0.00580752034120345	0.00434289277584311	0.252120278879897
CMIP	FfwkSi	outcome	CMIP	-0.00440152853803986	0.0184545275626377	0.850946598190503
CMKLR1	FfwkSi	outcome	CMKLR1	0.0119901737701123	0.00529358101129719	0.0533014405276785
CMPK1	FfwkSi	outcome	CMPK1	NA	NA	NA
CMSS1	FfwkSi	outcome	CMSS1	-0.0129265291043759	0.0115859650709837	0.307228644553526
CMTM3	FfwkSi	outcome	CMTM3	-0.0859484136249613	0.0401219142652976	0.121602174482953
CMTM4	FfwkSi	outcome	CMTM4	NA	NA	NA
CMTM6	FfwkSi	outcome	CMTM6	0.0157201326256751	0.00703389443136384	0.111486766174004
CMTM7	FfwkSi	outcome	CMTM7	0.000172895155507923	0.00532166732544972	0.97498912540588
CMTM8	FfwkSi	outcome	CMTM8	0.00637852373331598	0.00483690498978312	0.235359429898749
CNDP2	FfwkSi	outcome	CNDP2	-0.0114614894927943	0.00710120311809572	0.150557460951767
CNEP1R1	FfwkSi	outcome	CNEP1R1	-0.0051523292155375	0.0192386954649652	0.833415575024027
CNFN	FfwkSi	outcome	CNFN	NA	NA	NA
CNGA1	FfwkSi	outcome	CNGA1	-0.00457404988192564	0.0106739794370134	0.742263718954959
CNIH	FfwkSi	outcome	CNIH	NA	NA	NA
CNIH4	FfwkSi	outcome	CNIH4	0.0025823918591388	0.00545390091180318	0.652596829601049
CNKSR1	FfwkSi	outcome	CNKSR1	NA	NA	NA
CNKSR3	FfwkSi	outcome	CNKSR3	0.00044362682410977	0.0192150332238122	0.985304660126674
CNN2	FfwkSi	outcome	CNN2	0.0106687996083543	0.00690791633316558	0.153516566190988
CNN2P9	FfwkSi	outcome	CNN2P9	NA	NA	NA
CNN3	FfwkSi	outcome	CNN3	0.000381188917837846	0.00610332575958219	0.960290894866628
CNNM3	FfwkSi	outcome	CNNM3	NA	NA	NA
CNNM4	FfwkSi	outcome	CNNM4	NA	NA	NA
CNOT1	FfwkSi	outcome	CNOT1	NA	NA	NA
CNOT11	FfwkSi	outcome	CNOT11	NA	NA	NA
CNOT2	FfwkSi	outcome	CNOT2	NA	NA	NA
CNOT6	FfwkSi	outcome	CNOT6	0.00392113934962879	0.00417257359678388	0.371885528086837
CNOT6L	FfwkSi	outcome	CNOT6L	0.0132978033243675	0.00867316709709882	0.264943564523164
CNOT8	FfwkSi	outcome	CNOT8	NA	NA	NA
CNP	FfwkSi	outcome	CNP	-0.0148675363832657	0.0113331867559118	0.319921986316836
CNPPD1	FfwkSi	outcome	CNPPD1	0.0275007205595672	0.0269746688628397	0.493852554231705
CNPY2	FfwkSi	outcome	CNPY2	NA	NA	NA
CNPY4	FfwkSi	outcome	CNPY4	-0.00778986437861185	0.00789174072935413	0.352507953140794
CNR1	FfwkSi	outcome	CNR1	-0.0479793350094139	0.0262635681001873	0.20925238022166
CNR2	FfwkSi	outcome	CNR2	NA	NA	NA
CNRIP1	FfwkSi	outcome	CNRIP1	NA	NA	NA
CNST	FfwkSi	outcome	CNST	NA	NA	NA
CNTN4-AS1	FfwkSi	outcome	CNTN4-AS1	NA	NA	NA
CNTNAP1	FfwkSi	outcome	CNTNAP1	NA	NA	NA
CNTNAP2	FfwkSi	outcome	CNTNAP2	-0.0123944202875175	0.00772326001226417	0.159656227218447
CNTRL	FfwkSi	outcome	CNTRL	0.00896819678810802	0.0187233408834401	0.656957737202736
CNTROB	FfwkSi	outcome	CNTROB	-0.0108971521862221	0.0337396446329997	0.801118904107835
COA1	FfwkSi	outcome	COA1	0.0130205430251297	0.00937922601230174	0.299478896634019
COA6	FfwkSi	outcome	COA6	0.013204221073752	0.0267814387501423	0.647827410088143
COBLL1	FfwkSi	outcome	COBLL1	NA	NA	NA
COCH	FfwkSi	outcome	COCH	0.00236389565976759	0.00606115457674503	0.734147266291613
COG1	FfwkSi	outcome	COG1	0.00157291016648434	0.00420589035744732	0.723754998872514
COG2	FfwkSi	outcome	COG2	NA	NA	NA
COG4	FfwkSi	outcome	COG4	NA	NA	NA
COG5	FfwkSi	outcome	COG5	0.0117332190292386	0.00320210454725007	0.00192145388978673
COG6	FfwkSi	outcome	COG6	0.0165732672138438	0.00601947511090838	0.0164346941095301
COL10A1	FfwkSi	outcome	COL10A1	NA	NA	NA
COL11A2	FfwkSi	outcome	COL11A2	-0.0282848595530661	0.0112616029417589	0.241221667328169
COL13A1	FfwkSi	outcome	COL13A1	NA	NA	NA
COL18A1	FfwkSi	outcome	COL18A1	0.0084201256810213	0.00657736784655803	0.222858672881745
COL19A1	FfwkSi	outcome	COL19A1	NA	NA	NA
COL23A1	FfwkSi	outcome	COL23A1	0.0131838828389334	0.00699824081589187	0.132684239042526
COL26A1	FfwkSi	outcome	COL26A1	0.00437512002207511	0.00737092957540801	0.57448230057778
COL27A1	FfwkSi	outcome	COL27A1	0.0075850514368106	0.0141743714356551	0.687196437662676
COL4A1	FfwkSi	outcome	COL4A1	NA	NA	NA
COL5A2	FfwkSi	outcome	COL5A2	NA	NA	NA
COL5A3	FfwkSi	outcome	COL5A3	0.00829497241671601	0.0109523597741075	0.490994224016944
COL6A1	FfwkSi	outcome	COL6A1	-0.000408909786586081	0.00542406081971725	0.942356676769578
COL6A2	FfwkSi	outcome	COL6A2	0.00124188840367297	0.00724663736654674	0.868778171238299
COL6A3	FfwkSi	outcome	COL6A3	NA	NA	NA
COL6A4P2	FfwkSi	outcome	COL6A4P2	NA	NA	NA
COL9A2	FfwkSi	outcome	COL9A2	-0.00300575984676063	0.00778688721462072	0.736686954410563
[truncated: 8,327 more rows]
