# Supplementary material for: Dynamic genetic regulation of CD4+ T cells in obstructive sleep apnea: integrating context-specific eQTL, Mendelian randomization, single-cell sequencing, and experimental validation
Source: Front Immunol. 2025 Dec 17;16:1691347. doi: 10.3389/fimmu.2025.1691347 (PMC12753881; doi:10.3389/fimmu.2025.1691347)
Supplement: Supplementary file 1 [file Supplementaryfile1.zip › Supplementary files/Supplementary Material 3.csv]

X	id.exposure	gene_id	Time	id.outcome	outcome	exposure	method	nsnp	b	se	pval	lo_ci	up_ci	or	or_lci95	or_uci95	FDR
1	ENSG00000002549_CD4_Naive_stim_40h_500kb_combined	ENSG00000002549	CD4_Naive_stim_40h_500kb	sOoMTc	outcome	ENSG00000002549	Wald ratio	1	-0.00953428708700916	0.0266959534437362	0.720984357160451	-0.0618583558367321	0.0427897816627138	0.990511020123139	0.940016025145071	1.04371846302723	0.910232396541503
2	ENSG00000002822_TEM_5d_500kb_combined	ENSG00000002822	TEM_5d_500kb	sOoMTc	outcome	ENSG00000002822	Wald ratio	1	0.0323005212963439	0.0156955995014289	0.0395963872503741	0.00153714627354332	0.0630638963191445	1.03282784543388	1.00153832828844	1.06509489270028	0.334003568276366
3	ENSG00000003402_CD4_Memory_stim_16h_500kb_combined	ENSG00000003402	CD4_Memory_stim_16h_500kb	sOoMTc	outcome	ENSG00000003402	Wald ratio	1	-0.00653242415571674	0.0121818831563811	0.591792060437835	-0.0304089151422238	0.0173440668307903	0.993488865743516	0.970048784798951	1.01749534850549	0.875630156852836
4	ENSG00000003402_CD4_Memory_stim_40h_500kb_combined	ENSG00000003402	CD4_Memory_stim_40h_500kb	sOoMTc	outcome	ENSG00000003402	Wald ratio	1	-0.0111644952662431	0.0208199243636562	0.591792060437835	-0.0519715470190092	0.0296425564865231	0.988897596422086	0.949355878463371	1.03008627048504	0.875630156852836
5	ENSG00000003402_CD4_Memory_stim_5d_500kb_combined	ENSG00000003402	CD4_Memory_stim_5d_500kb	sOoMTc	outcome	ENSG00000003402	Wald ratio	1	-0.00891725080090309	0.0166291876864246	0.591792060437835	-0.0415104586662953	0.0236759570644892	0.991122389963633	0.959339301879382	1.02395845762059	0.875630156852836
6	ENSG00000003402_CD4_Naive_stim_16h_500kb_combined	ENSG00000003402	CD4_Naive_stim_16h_500kb	sOoMTc	outcome	ENSG00000003402	Wald ratio	1	-0.00578513522545931	0.0107883137531319	0.591792060437835	-0.0269302301815978	0.0153599597306792	0.994231566446664	0.97342915513053	1.01547853021357	0.875630156852836
7	ENSG00000003402_CD4_Naive_stim_40h_500kb_combined	ENSG00000003402	CD4_Naive_stim_40h_500kb	sOoMTc	outcome	ENSG00000003402	Wald ratio	1	-0.00504317949764982	0.00940468988426951	0.591792060437835	-0.0234763716708181	0.0133900126755184	0.994969515981247	0.976797054478521	1.01348006035959	0.875630156852836
8	ENSG00000003402_CD4_Naive_stim_5d_500kb_combined	ENSG00000003402	CD4_Naive_stim_5d_500kb	sOoMTc	outcome	ENSG00000003402	Wald ratio	1	-0.0111272558533851	0.0207504790604374	0.591792060437835	-0.0517981948118425	0.0295436831050722	0.988934423073651	0.949520465665654	1.02998442740716	0.875630156852836
9	ENSG00000003402_HSP_16h_500kb_combined	ENSG00000003402	HSP_16h_500kb	sOoMTc	outcome	ENSG00000003402	Wald ratio	1	-0.00487893677160161	0.00909840455277371	0.591792060437835	-0.0227118096950381	0.0129539361518349	0.995132945907608	0.977544161933011	1.01303820184711	0.875630156852836
10	ENSG00000003402_nTreg_16h_500kb_combined	ENSG00000003402	nTreg_16h_500kb	sOoMTc	outcome	ENSG00000003402	Wald ratio	1	-0.0124424373508371	0.0232030735260576	0.591792060437835	-0.05792046146191	0.0330355867602358	0.987634649724513	0.943725006959109	1.033587320611	0.875630156852836
11	ENSG00000003402_nTreg_40h_500kb_combined	ENSG00000003402	nTreg_40h_500kb	sOoMTc	outcome	ENSG00000003402	Wald ratio	1	-0.00661444184554663	0.0123348324888873	0.591792060437835	-0.0307907135237658	0.0175618298326725	0.993407385423336	0.969678492435908	1.01771694547392	0.875630156852836
12	ENSG00000003402_T_ER-stress_5d_500kb_combined	ENSG00000003402	T_ER-stress_5d_500kb	sOoMTc	outcome	ENSG00000003402	Wald ratio	1	-0.0180495846643757	0.0160983630892559	0.262200097042771	-0.0496023763193173	0.0135032069905659	0.982112333440518	0.951607731052495	1.01359478703391	0.685265864608139
13	ENSG00000003402_TCM_16h_500kb_combined	ENSG00000003402	TCM_16h_500kb	sOoMTc	outcome	ENSG00000003402	Wald ratio	1	-0.00435785400936423	0.00812667198105684	0.591792060437835	-0.0202861310922356	0.0115704230735072	0.995651627658178	0.979918248110851	1.01163761933152	0.875630156852836
14	ENSG00000003402_TCM_40h_500kb_combined	ENSG00000003402	TCM_40h_500kb	sOoMTc	outcome	ENSG00000003402	Wald ratio	1	-0.00578025577621253	0.0107792143928983	0.591792060437835	-0.0269075159862931	0.0153470044338681	0.994236417760968	0.97345126604159	1.01546537447302	0.875630156852836
15	ENSG00000003402_TCM_5d_500kb_combined	ENSG00000003402	TCM_5d_500kb	sOoMTc	outcome	ENSG00000003402	Wald ratio	1	-0.0094891955400908	0.0176957693747239	0.591792060437835	-0.0441729035145497	0.0251945124343681	0.990555684804268	0.956788511074081	1.02551457646222	0.875630156852836
16	ENSG00000003402_TEM_16h_500kb_combined	ENSG00000003402	TEM_16h_500kb	sOoMTc	outcome	ENSG00000003402	Wald ratio	1	-0.00440673990559625	0.0082178360361913	0.591792060437835	-0.0205136985365312	0.0117002187253387	0.995602955525725	0.97969527599107	1.0117689340176	0.875630156852836
17	ENSG00000003402_TEM_40h_500kb_combined	ENSG00000003402	TEM_40h_500kb	sOoMTc	outcome	ENSG00000003402	Wald ratio	1	-0.00649866017304307	0.0121189189516663	0.591792060437835	-0.030251741318309	0.0172544209722229	0.993522410450664	0.970201263058323	1.01740413834975	0.875630156852836
18	ENSG00000003402_TEM_5d_500kb_combined	ENSG00000003402	TEM_5d_500kb	sOoMTc	outcome	ENSG00000003402	Wald ratio	1	-0.0160879471469975	0.0143487852684107	0.262200097042771	-0.0442115662730824	0.0120356719790874	0.984040772671057	0.95675151970601	1.01210839213153	0.685265864608139
19	ENSG00000003402_TEM_HLApositive_40h_500kb_combined	ENSG00000003402	TEM_HLApositive_40h_500kb	sOoMTc	outcome	ENSG00000003402	Wald ratio	1	-0.00682654381519176	0.0127303673393293	0.591792060437835	-0.0317780638002773	0.0181249761698937	0.993196704103978	0.968721552603419	1.01829023045061	0.875630156852836
20	ENSG00000003402_TEMRA_40h_500kb_combined	ENSG00000003402	TEMRA_40h_500kb	sOoMTc	outcome	ENSG00000003402	Wald ratio	1	-0.013152018966011	0.0245263250663605	0.591792060437835	-0.0612236160960776	0.0349195781640556	0.98693409091578	0.940612880076816	1.03553642571024	0.875630156852836
21	ENSG00000003402_TM_ER-stress_40h_500kb_combined	ENSG00000003402	TM_ER-stress_40h_500kb	sOoMTc	outcome	ENSG00000003402	Wald ratio	1	-0.00982819847139142	0.0183279533848759	0.591792060437835	-0.0457509871057483	0.0260945901629654	0.990219940435881	0.955279809566154	1.02643803482265	0.875630156852836
22	ENSG00000003402_TN_16h_500kb_combined	ENSG00000003402	TN_16h_500kb	sOoMTc	outcome	ENSG00000003402	Wald ratio	1	-0.00434068584535793	0.00809465621432937	0.591792060437835	-0.0202062120254435	0.0115248403347276	0.995668721315348	0.979996565392253	1.01159150716915	0.875630156852836
23	ENSG00000003402_TN_40h_500kb_combined	ENSG00000003402	TN_40h_500kb	sOoMTc	outcome	ENSG00000003402	Wald ratio	1	-0.00536819336754373	0.0100107866246023	0.591792060437835	-0.0249893351517642	0.0142529484166767	0.994646189634051	0.975320313615993	1.01435500598325	0.875630156852836
24	ENSG00000003402_TN_5d_500kb_combined	ENSG00000003402	TN_5d_500kb	sOoMTc	outcome	ENSG00000003402	Wald ratio	1	-0.0111882480730746	0.0208642193926624	0.591792060437835	-0.052082118082693	0.0297056219365437	0.988874107607466	0.949250912977254	1.03015123538774	0.875630156852836
25	ENSG00000003402_TN_cycling_40h_500kb_combined	ENSG00000003402	TN_cycling_40h_500kb	sOoMTc	outcome	ENSG00000003402	Wald ratio	1	-0.0062504263757653	0.0116560042599961	0.591792060437835	-0.0290961947253577	0.016595341973827	0.993769066904258	0.971323023820918	1.01673380957336	0.875630156852836
26	ENSG00000003402_TN_cycling_5d_500kb_combined	ENSG00000003402	TN_cycling_5d_500kb	sOoMTc	outcome	ENSG00000003402	Wald ratio	1	-0.020763442659499	0.0185188437923052	0.262200097042771	-0.0570603764924171	0.0155334911734192	0.979450633403888	0.944537039811497	1.01565476295851	0.685265864608139
27	ENSG00000003402_TN_HSP_5d_500kb_combined	ENSG00000003402	TN_HSP_5d_500kb	sOoMTc	outcome	ENSG00000003402	Wald ratio	1	-0.021685737761468	0.0183310862845324	0.236807792125147	-0.0576146668791516	0.0142431913562155	0.978547707328232	0.944013637082366	1.01434510890841	0.660306126251769
28	ENSG00000003402_TN_IFN_40h_500kb_combined	ENSG00000003402	TN_IFN_40h_500kb	sOoMTc	outcome	ENSG00000003402	Wald ratio	1	-0.0139530053958012	0.012444637991659	0.262200097042771	-0.0383444958594529	0.0104384850678504	0.986143886615568	0.962381347388795	1.01049315611515	0.685265864608139
29	ENSG00000003402_TN_IFN_5d_500kb_combined	ENSG00000003402	TN_IFN_5d_500kb	sOoMTc	outcome	ENSG00000003402	Wald ratio	1	-0.0262435273159446	0.0228437427548717	0.250626983183242	-0.0710172631154931	0.018530208483604	0.974097841288942	0.931445812332165	1.01870295817638	0.67710270339683
30	ENSG00000003402_TN_NFKB_500kb_combined	ENSG00000003402	TN_NFKB_500kb	sOoMTc	outcome	ENSG00000003402	Wald ratio	1	-0.00499385891206297	0.0093127152058804	0.591792060437835	-0.0232467807155886	0.0132590628914626	0.995018589670578	0.977021343993761	1.01334735405366	0.875630156852836
31	ENSG00000004534_CD4_Memory_uns_0h_500kb_combined	ENSG00000004534	CD4_Memory_uns_0h_500kb	sOoMTc	outcome	ENSG00000004534	Wald ratio	1	0.00149067667324307	0.0157759256937199	0.924719449709897	-0.029430137686448	0.0324114910329341	1.001491788284	0.970998711488093	1.03294246442734	0.975968422116375
32	ENSG00000004534_CD4_Naive_stim_5d_500kb_combined	ENSG00000004534	CD4_Naive_stim_5d_500kb	sOoMTc	outcome	ENSG00000004534	Wald ratio	1	0.00122746596833055	0.0142370577354687	0.931294499811008	-0.0266771671931881	0.0291320991298492	1.00122821961301	0.97367552519379	1.02956058955052	0.975981091013537
33	ENSG00000004534_CD4_Naive_uns_0h_500kb_combined	ENSG00000004534	CD4_Naive_uns_0h_500kb	sOoMTc	outcome	ENSG00000004534	Wald ratio	1	0.00158704057816	0.0167957510058171	0.924719449709897	-0.0313326313932415	0.0345067125495615	1.00158830059354	0.969153148692649	1.0351089765731	0.975968422116375
34	ENSG00000004534_TCM_0h_500kb_combined	ENSG00000004534	TCM_0h_500kb	sOoMTc	outcome	ENSG00000004534	Wald ratio	1	0.0012838976623	0.013587570317794	0.924719449709897	-0.0253477401605763	0.0279155354851763	1.00128472221174	0.974970816564885	1.02830882514721	0.975968422116375
35	ENSG00000004534_TN_0h_500kb_combined	ENSG00000004534	TN_0h_500kb	sOoMTc	outcome	ENSG00000004534	Wald ratio	1	0.00166077297804874	0.0175760656660941	0.924719449709897	-0.0327883157274957	0.0361098616835932	1.00166215282526	0.967743393964481	1.03676974150376	0.975968422116375
36	ENSG00000005020_CD4_Memory_stim_16h_500kb_combined	ENSG00000005020	CD4_Memory_stim_16h_500kb	sOoMTc	outcome	ENSG00000005020	Wald ratio	1	0.0178001820277747	0.0131536177245431	0.175974590853563	-0.00798090871232978	0.0435812727678791	1.01795954945331	0.992050854184513	1.04454488391626	0.576078883726071
37	ENSG00000005020_CD4_Memory_stim_40h_500kb_combined	ENSG00000005020	CD4_Memory_stim_40h_500kb	sOoMTc	outcome	ENSG00000005020	Wald ratio	1	0.0210999611776145	0.0163037046485541	0.195602560855291	-0.0108552999335515	0.0530552222887805	1.02132413929873	0.989203406218455	1.05448787474549	0.599205573672433
38	ENSG00000005020_CD4_Memory_stim_5d_500kb_combined	ENSG00000005020	CD4_Memory_stim_5d_500kb	sOoMTc	outcome	ENSG00000005020	Wald ratio	1	0.0143558924745086	0.010667619316062	0.178384855582963	-0.00655264138497302	0.0352644263339902	1.01445943317864	0.99346878035439	1.03589359013175	0.578496588532644
39	ENSG00000005020_CD4_Memory_uns_0h_500kb_combined	ENSG00000005020	CD4_Memory_uns_0h_500kb	sOoMTc	outcome	ENSG00000005020	Wald ratio	1	0.0214667707159969	0.0159501728821736	0.178346234302688	-0.00979556813306342	0.0527291095650572	1.0216988394524	0.990252252174725	1.05414404889856	0.578496588532644
40	ENSG00000005020_CD4_Naive_stim_40h_500kb_combined	ENSG00000005020	CD4_Naive_stim_40h_500kb	sOoMTc	outcome	ENSG00000005020	Wald ratio	1	0.0233694027230863	0.0173659995611886	0.178399711578541	-0.0106679564168434	0.0574067618630159	1.02364460681861	0.989388744423729	1.05908651879717	0.578496588532644
41	ENSG00000005020_CD4_Naive_stim_5d_500kb_combined	ENSG00000005020	CD4_Naive_stim_5d_500kb	sOoMTc	outcome	ENSG00000005020	Wald ratio	1	0.0169766404042893	0.012615484156987	0.178399711578541	-0.00774970854340528	0.0417029893519839	1.01712156249924	0.992280243025929	1.0425847739809	0.578496588532644
42	ENSG00000005020_TCM_0h_500kb_combined	ENSG00000005020	TCM_0h_500kb	sOoMTc	outcome	ENSG00000005020	Wald ratio	1	0.0200464116968429	0.0148134909967573	0.175974590853563	-0.00898803065680135	0.0490808540504871	1.02024869040086	0.991052240946292	1.05030526874223	0.576078883726071
43	ENSG00000005020_TCM_16h_500kb_combined	ENSG00000005020	TCM_16h_500kb	sOoMTc	outcome	ENSG00000005020	Wald ratio	1	0.0191994969175691	0.0141876550792115	0.175974590853563	-0.00860830703768551	0.0470073008728236	1.01938499249731	0.991428638348926	1.04812966131308	0.576078883726071
44	ENSG00000005020_TCM_40h_500kb_combined	ENSG00000005020	TCM_40h_500kb	sOoMTc	outcome	ENSG00000005020	Wald ratio	1	0.0187603009145822	0.0139392201495031	0.178346234302688	-0.00856057057844383	0.0460811724076083	1.01893738098489	0.991475966771348	1.04715940795748	0.578496588532644
45	ENSG00000005020_TCM_5d_500kb_combined	ENSG00000005020	TCM_5d_500kb	sOoMTc	outcome	ENSG00000005020	Wald ratio	1	0.0166520642700204	0.0123738654893525	0.178384855582963	-0.0076007120891104	0.0409048406291513	1.01679148268532	0.992428100278637	1.04175296827159	0.578496588532644
46	ENSG00000005020_TEM_16h_500kb_combined	ENSG00000005020	TEM_16h_500kb	sOoMTc	outcome	ENSG00000005020	Wald ratio	1	0.0247186819508951	0.0190998498260981	0.195602560855291	-0.0127170237082573	0.0621543876100474	1.02502672144284	0.98736349595285	1.06412662001232	0.599205573672433
47	ENSG00000005020_TEM_40h_500kb_combined	ENSG00000005020	TEM_40h_500kb	sOoMTc	outcome	ENSG00000005020	Wald ratio	1	0.0179612049846061	0.0138784227485608	0.195602560855291	-0.00924050360257312	0.0451629135717853	1.01812347750764	0.990802058651066	1.04619828592554	0.599205573672433
48	ENSG00000005020_TEM_5d_500kb_combined	ENSG00000005020	TEM_5d_500kb	sOoMTc	outcome	ENSG00000005020	Wald ratio	1	0.015512612931445	0.0115271585966473	0.178384855582963	-0.00708061791798377	0.0381058437808737	1.01563355809397	0.992944390597009	1.03884118193811	0.578496588532644
49	ENSG00000005020_TN_40h_500kb_combined	ENSG00000005020	TN_40h_500kb	sOoMTc	outcome	ENSG00000005020	Wald ratio	1	0.018612629108838	0.0168403358151446	0.269055188078895	-0.0143944290888454	0.0516196873065214	1.01878692377132	0.985708675402602	1.05297520651677	0.693425437898041
50	ENSG00000005020_TN_5d_500kb_combined	ENSG00000005020	TN_5d_500kb	sOoMTc	outcome	ENSG00000005020	Wald ratio	1	0.0171396972933583	0.0127350843121209	0.178346234302688	-0.00782106795839867	0.0421004625451153	1.01728742469915	0.992209437014645	1.04299925584738	0.578496588532644
51	ENSG00000005020_TN_IFN_5d_500kb_combined	ENSG00000005020	TN_IFN_5d_500kb	sOoMTc	outcome	ENSG00000005020	Wald ratio	1	0.0207174645060555	0.0153953219850877	0.178399711578541	-0.0094573665847165	0.0508922955968274	1.0209335609171	0.990587213658718	1.05220955957742	0.578496588532644
52	ENSG00000005059_CD4_Naive_stim_16h_500kb_combined	ENSG00000005059	CD4_Naive_stim_16h_500kb	sOoMTc	outcome	ENSG00000005059	Wald ratio	1	0.0510767209383849	0.0231604164838227	0.0274298572686954	0.00568230463009228	0.0964711372466774	1.05240363158018	1.00569847954547	1.10127779477575	0.276262373091872
53	ENSG00000005059_CD4_Naive_stim_40h_500kb_combined	ENSG00000005059	CD4_Naive_stim_40h_500kb	sOoMTc	outcome	ENSG00000005059	Wald ratio	1	0.0373869091858644	0.0176880892329486	0.0345428555464885	0.00271825428928509	0.0720555640824436	1.0380945914807	1.00272195209224	1.07471505796091	0.308691379176714
54	ENSG00000005059_CD4_Naive_stim_5d_500kb_combined	ENSG00000005059	CD4_Naive_stim_5d_500kb	sOoMTc	outcome	ENSG00000005059	Wald ratio	1	0.0365557357362172	0.0171140490967851	0.0326788096006346	0.0030121995065184	0.070099271965916	1.03723211330218	1.00301674073801	1.07261465653475	0.29628334442488
55	ENSG00000005059_CD4_Naive_uns_0h_500kb_combined	ENSG00000005059	CD4_Naive_uns_0h_500kb	sOoMTc	outcome	ENSG00000005059	Wald ratio	1	0.0277863803057258	0.0184906520109677	0.132909760232733	-0.00845529763577087	0.0640280582472225	1.02817602231264	0.991580347858116	1.06612231186524	0.545446252183767
56	ENSG00000005059_TN_0h_500kb_combined	ENSG00000005059	TN_0h_500kb	sOoMTc	outcome	ENSG00000005059	Wald ratio	1	0.0354247573209377	0.0167597772106073	0.0345428555464884	0.00257559398814734	0.068273920653728	1.0360596892885	1.00257891367979	1.07065854380357	0.308691379176714
57	ENSG00000005059_TN_16h_500kb_combined	ENSG00000005059	TN_16h_500kb	sOoMTc	outcome	ENSG00000005059	Wald ratio	1	0.0251543009144039	0.0119007301982225	0.0345428555464885	0.00182886972588787	0.0484797321029199	1.02547333979145	1.00183054312811	1.04967409691816	0.308691379176714
58	ENSG00000005059_TN_40h_500kb_combined	ENSG00000005059	TN_40h_500kb	sOoMTc	outcome	ENSG00000005059	Wald ratio	1	0.0484526834550874	0.022923408411986	0.0345428555464885	0.00352280296759491	0.0933825639425799	1.04964570503716	1.0035290153308	1.0978816648762	0.308691379176714
59	ENSG00000005175_CD4_Naive_stim_40h_500kb_combined	ENSG00000005175	CD4_Naive_stim_40h_500kb	sOoMTc	outcome	ENSG00000005175	Wald ratio	1	-0.0564823706975566	0.0174703736694353	0.00122481545401892	-0.0907243030896498	-0.0222404383054634	0.945083145504892	0.913269461763129	0.978005056900809	0.0381530013926894
60	ENSG00000005436_CD4_Memory_stim_40h_500kb_combined	ENSG00000005436	CD4_Memory_stim_40h_500kb	sOoMTc	outcome	ENSG00000005436	Wald ratio	1	0.0350025822644236	0.0356411770333561	0.326059122900771	-0.0348541247209543	0.104859289249801	1.03562238304701	0.965746284491458	1.11055433242772	0.738894933912394
61	ENSG00000005436_TCM_40h_500kb_combined	ENSG00000005436	TCM_40h_500kb	sOoMTc	outcome	ENSG00000005436	Wald ratio	1	0.0148576095279314	0.0151286750068067	0.326059122900771	-0.0147945934854097	0.0445098125412724	1.01496853247749	0.985314308796322	1.04551523582152	0.738894933912394
62	ENSG00000005436_TN_16h_500kb_combined	ENSG00000005436	TN_16h_500kb	sOoMTc	outcome	ENSG00000005436	Wald ratio	1	0.0175249029998465	0.0182939928486913	0.338083215528606	-0.0183313229835885	0.0533811289832815	1.01767936510428	0.981835673737066	1.05483159541053	0.750321070188423
63	ENSG00000005436_TN_40h_500kb_combined	ENSG00000005436	TN_40h_500kb	sOoMTc	outcome	ENSG00000005436	Wald ratio	1	0.014559781957047	0.0148254138045584	0.326059122900771	-0.0144980290998874	0.0436175930139814	1.01466629187496	0.985606561262551	1.04458282273248	0.738894933912394
64	ENSG00000006015_CD4_Naive_stim_40h_500kb_combined	ENSG00000006015	CD4_Naive_stim_40h_500kb	sOoMTc	outcome	ENSG00000006015	Wald ratio	1	0.0416937336444872	0.0291753184036586	0.152982525466041	-0.0154898904266836	0.098877357715658	1.04257512416585	0.984629460885141	1.1039309026487	0.552678671576876
65	ENSG00000006015_TCM_16h_500kb_combined	ENSG00000006015	TCM_16h_500kb	sOoMTc	outcome	ENSG00000006015	Wald ratio	1	0.00640835804795674	0.0138460005327447	0.643485520559357	-0.0207298029962229	0.0335465190921364	1.00642893550682	0.979483582347583	1.03411554872386	0.894650421738088
66	ENSG00000006015_TN_16h_500kb_combined	ENSG00000006015	TN_16h_500kb	sOoMTc	outcome	ENSG00000006015	Wald ratio	1	0.00723653989255587	0.0156353834254789	0.643485520559357	-0.0234088116213827	0.0378818914064945	1.00726278692172	0.976863049165087	1.03860855703823	0.894650421738088
67	ENSG00000006015_TN_40h_500kb_combined	ENSG00000006015	TN_40h_500kb	sOoMTc	outcome	ENSG00000006015	Wald ratio	1	0.010904681891023	0.0235608294890228	0.643485520559357	-0.0352745439074618	0.0570839076895077	1.01096435464147	0.965340351561135	1.05874464348537	0.894650421738088
68	ENSG00000006282_CD4_Memory_stim_16h_500kb_combined	ENSG00000006282	CD4_Memory_stim_16h_500kb	sOoMTc	outcome	ENSG00000006282	Wald ratio	1	-0.00892890487234753	0.00866963067052794	0.303054121608792	-0.0259213809865823	0.00806357124188723	0.991110839419796	0.974411693883469	1.00809616939274	0.71863890611396
69	ENSG00000006282_CD4_Memory_stim_40h_500kb_combined	ENSG00000006282	CD4_Memory_stim_40h_500kb	sOoMTc	outcome	ENSG00000006282	Wald ratio	1	-0.0119532739477929	0.00956923402940763	0.211615364864006	-0.0307089726454319	0.00680242474984604	0.988117882631027	0.969757758047158	1.00682561379184	0.617149360331371
70	ENSG00000006282_CD4_Memory_stim_5d_500kb_combined	ENSG00000006282	CD4_Memory_stim_5d_500kb	sOoMTc	outcome	ENSG00000006282	Wald ratio	1	-0.0105447332975654	0.00844162203115256	0.211615364864006	-0.0270903124786244	0.00600084588349362	0.989510667502712	0.973273338827433	1.00601888702848	0.617149360331371
71	ENSG00000006282_CD4_Memory_uns_0h_500kb_combined	ENSG00000006282	CD4_Memory_uns_0h_500kb	sOoMTc	outcome	ENSG00000006282	Wald ratio	1	-0.0116948109949756	0.00936232063528287	0.211615364864006	-0.03004495944013	0.00665533745017885	0.988373307504215	0.970401903841434	1.00667753342171	0.617149360331371
72	ENSG00000006282_CD4_Naive_stim_16h_500kb_combined	ENSG00000006282	CD4_Naive_stim_16h_500kb	sOoMTc	outcome	ENSG00000006282	Wald ratio	1	-0.0106227360026578	0.0103142769656757	0.303054121608792	-0.0308387188553822	0.00959324685006653	0.989433486004151	0.969631943815618	1.00963940954124	0.71863890611396
73	ENSG00000006282_CD4_Naive_stim_40h_500kb_combined	ENSG00000006282	CD4_Naive_stim_40h_500kb	sOoMTc	outcome	ENSG00000006282	Wald ratio	1	-0.0117360404647104	0.00939532702721569	0.211615364864006	-0.0301508814380532	0.00667880050863232	0.988332558236888	0.970299122376496	1.00670115343261	0.617149360331371
74	ENSG00000006282_CD4_Naive_stim_5d_500kb_combined	ENSG00000006282	CD4_Naive_stim_5d_500kb	sOoMTc	outcome	ENSG00000006282	Wald ratio	1	-0.012801703573492	0.0102484472459085	0.211615364864006	-0.0328886601754727	0.00728525302848876	0.987279889685009	0.967646291159776	1.0073118550459	0.617149360331371
75	ENSG00000006282_CD4_Naive_uns_0h_500kb_combined	ENSG00000006282	CD4_Naive_uns_0h_500kb	sOoMTc	outcome	ENSG00000006282	Wald ratio	1	-0.011739827164761	0.00939835848279358	0.211615364864006	-0.0301606097910364	0.00668095546151442	0.988328815725025	0.970289683010049	1.0067033228285	0.617149360331371
76	ENSG00000006282_T_ER-stress_5d_500kb_combined	ENSG00000006282	T_ER-stress_5d_500kb	sOoMTc	outcome	ENSG00000006282	Wald ratio	1	-0.014879765084262	0.0119120464414858	0.211615364864006	-0.0382273761095742	0.00846784594105017	0.985230391575002	0.962494067852256	1.00850379956007	0.617149360331371
77	ENSG00000006282_TCM_16h_500kb_combined	ENSG00000006282	TCM_16h_500kb	sOoMTc	outcome	ENSG00000006282	Wald ratio	1	-0.0151657222839621	0.0121409704482705	0.211615364864006	-0.0389620243625724	0.00863057979464814	0.984948698129222	0.961787232936096	1.00866793062422	0.617149360331371
78	ENSG00000006282_TCM_40h_500kb_combined	ENSG00000006282	TCM_40h_500kb	sOoMTc	outcome	ENSG00000006282	Wald ratio	1	-0.0117502522871474	0.00940670434990386	0.211615364864006	-0.030187392812959	0.00668688823866413	0.988318512329871	0.970263696068204	1.00670929539269	0.617149360331371
79	ENSG00000006282_TCM_5d_500kb_combined	ENSG00000006282	TCM_5d_500kb	sOoMTc	outcome	ENSG00000006282	Wald ratio	1	-0.012328050112857	0.00986926236037417	0.211615364864006	-0.0316718043391904	0.00701570411347637	0.987747628985798	0.968824493902688	1.00704037181895	0.617149360331371
80	ENSG00000006282_TEM_40h_500kb_combined	ENSG00000006282	TEM_40h_500kb	sOoMTc	outcome	ENSG00000006282	Wald ratio	1	-0.0119536620371975	0.00956954471569772	0.211615364864006	-0.0307099696799651	0.00680264560556998	0.988117499153021	0.969756791165666	1.00682583615506	0.617149360331371
81	ENSG00000006282_TEM_5d_500kb_combined	ENSG00000006282	TEM_5d_500kb	sOoMTc	outcome	ENSG00000006282	Wald ratio	1	-0.011816939858478	0.0104845319822969	0.259707305612747	-0.03236662254378	0.00873274282682398	0.988252605966174	0.968151570813951	1.00877098446253	0.683043606198578
82	ENSG00000006282_TN_0h_500kb_combined	ENSG00000006282	TN_0h_500kb	sOoMTc	outcome	ENSG00000006282	Wald ratio	1	-0.0119679844810143	0.00958101059670694	0.211615364864006	-0.03074676525056	0.00681079628853125	0.988103346997002	0.969721109067673	1.00683404250669	0.617149360331371
83	ENSG00000006282_TN_16h_500kb_combined	ENSG00000006282	TN_16h_500kb	sOoMTc	outcome	ENSG00000006282	Wald ratio	1	-0.0155596663706829	0.012456343723977	0.211615364864006	-0.0399741000696778	0.00885476732831204	0.984560759831887	0.960814323854106	1.00889408674962	0.617149360331371
84	ENSG00000006282_TN_40h_500kb_combined	ENSG00000006282	TN_40h_500kb	sOoMTc	outcome	ENSG00000006282	Wald ratio	1	-0.0119653604136708	0.00957890989068876	0.211615364864006	-0.0307400237994208	0.00680930297207914	0.988105939850129	0.969727646417184	1.00683253898597	0.617149360331371
85	ENSG00000006282_TN_5d_500kb_combined	ENSG00000006282	TN_5d_500kb	sOoMTc	outcome	ENSG00000006282	Wald ratio	1	-0.0202055728559682	0.0161756399294026	0.211615364864006	-0.0519098271175972	0.0114986814056608	0.979997191776344	0.949414474422844	1.01156504536478	0.617149360331371
86	ENSG00000006282_TN_cycling_40h_500kb_combined	ENSG00000006282	TN_cycling_40h_500kb	sOoMTc	outcome	ENSG00000006282	Wald ratio	1	-0.0168564959434359	0.0134945250400023	0.211615364864006	-0.0433057650218405	0.0095927731349686	0.983284779865467	0.957618539044007	1.00963893125992	0.617149360331371
87	ENSG00000006282_TN_HSP_5d_500kb_combined	ENSG00000006282	TN_HSP_5d_500kb	sOoMTc	outcome	ENSG00000006282	Wald ratio	1	-0.0128321394920022	0.0113852637414134	0.259707305612747	-0.0351472564251725	0.00948297744116808	0.987249841372016	0.965463235124641	1.0095280833384	0.683043606198578
88	ENSG00000006282_TN_IFN_40h_500kb_combined	ENSG00000006282	TN_IFN_40h_500kb	sOoMTc	outcome	ENSG00000006282	Wald ratio	1	-0.0150455204097649	0.0120447424299058	0.211615364864006	-0.0386532155723803	0.00856217475285053	0.985067097924521	0.962084287152037	1.00859893501212	0.617149360331371
89	ENSG00000008018_CD4_Memory_stim_16h_500kb_combined	ENSG00000008018	CD4_Memory_stim_16h_500kb	sOoMTc	outcome	ENSG00000008018	Wald ratio	1	0.00767724066703904	0.0326928379597102	0.814341120633006	-0.056400721733993	0.0717552030680711	1.00770678624026	0.945160313714513	1.07439230392973	0.94518161477004
90	ENSG00000008018_CD4_Naive_stim_16h_500kb_combined	ENSG00000008018	CD4_Naive_stim_16h_500kb	sOoMTc	outcome	ENSG00000008018	Wald ratio	1	0.0106984048214914	0.045558193422025	0.814341120633006	-0.0785956542856776	0.0999924639286603	1.01075583738389	0.924413631576746	1.10516258946015	0.94518161477004
91	ENSG00000008018_CD4_Naive_stim_40h_500kb_combined	ENSG00000008018	CD4_Naive_stim_40h_500kb	sOoMTc	outcome	ENSG00000008018	Wald ratio	1	0.00684314806275067	0.0291409297236605	0.814341120633006	-0.0502730741956238	0.0639593703211252	1.00686661590121	0.950969703753896	1.06604908464962	0.94518161477004
92	ENSG00000008018_TCM_16h_500kb_combined	ENSG00000008018	TCM_16h_500kb	sOoMTc	outcome	ENSG00000008018	Wald ratio	1	0.00326228258287555	0.0138921365743598	0.814341120633006	-0.0239663051028696	0.0304908702686207	1.00326760961789	0.976318606158687	1.03096047761359	0.94518161477004
93	ENSG00000008018_TN_16h_500kb_combined	ENSG00000008018	TN_16h_500kb	sOoMTc	outcome	ENSG00000008018	Wald ratio	1	0.00271146207465515	0.0115465170476138	0.814341120633006	-0.019919711338668	0.0253426354879783	1.00271514141266	0.980277375305471	1.02566649006348	0.94518161477004
94	ENSG00000008018_TN_40h_500kb_combined	ENSG00000008018	TN_40h_500kb	sOoMTc	outcome	ENSG00000008018	Wald ratio	1	0.00900076000392482	0.0174917524633843	0.606852376961838	-0.0252830748243085	0.0432845948321581	1.00904138864899	0.975033865419105	1.04423503646106	0.88316372188804
95	ENSG00000010030_CD4_Naive_stim_16h_500kb_combined	ENSG00000010030	CD4_Naive_stim_16h_500kb	sOoMTc	outcome	ENSG00000010030	Wald ratio	1	-0.0219420883928921	0.0145921521853063	0.132660939156215	-0.0505427066760925	0.00665852989030823	0.97829688815578	0.95071332599926	1.00668074718459	0.545015879095858
96	ENSG00000010030_CD4_Naive_stim_40h_500kb_combined	ENSG00000010030	CD4_Naive_stim_40h_500kb	sOoMTc	outcome	ENSG00000010030	Wald ratio	1	-0.0192290802670239	0.0140329172294675	0.170598303108995	-0.0467335980367803	0.00827543750273253	0.980954619155591	0.954341602204973	1.00830977358568	0.573026824901728
97	ENSG00000010030_CD4_Naive_stim_5d_500kb_combined	ENSG00000010030	CD4_Naive_stim_5d_500kb	sOoMTc	outcome	ENSG00000010030	Wald ratio	1	-0.0260490556806387	0.0190099701699758	0.170598303108995	-0.0633085972137913	0.0112104858525139	0.974287294110088	0.938653763053492	1.01127355882156	0.573026824901728
98	ENSG00000010030_TN_IFN_5d_500kb_combined	ENSG00000010030	TN_IFN_5d_500kb	sOoMTc	outcome	ENSG00000010030	Wald ratio	1	-0.0230511419454834	0.0168221653076359	0.170598303108995	-0.0560225859484498	0.00992030205748307	0.977212505946602	0.945517780233386	1.00996967137173	0.573026824901728
99	ENSG00000010165_CD4_Naive_stim_5d_500kb_combined	ENSG00000010165	CD4_Naive_stim_5d_500kb	sOoMTc	outcome	ENSG00000010165	Wald ratio	1	0.00837395892135676	0.0143586525002349	0.559759009484024	-0.0197689999791036	0.0365169178218172	1.00840911858871	0.980425125374981	1.03719185089625	0.865896124834153
100	ENSG00000010219_TN_40h_500kb_combined	ENSG00000010219	TN_40h_500kb	sOoMTc	outcome	ENSG00000010219	Wald ratio	1	-0.0147970093356292	0.0237235344680639	0.53280687839827	-0.0612951368930345	0.031701118221776	0.985311928427408	0.940545609099671	1.03220895075005	0.850822488318157
101	ENSG00000010626_CD4_Memory_stim_40h_500kb_combined	ENSG00000010626	CD4_Memory_stim_40h_500kb	sOoMTc	outcome	ENSG00000010626	Wald ratio	1	0.00369263134975031	0.0174571541294829	0.832477321409785	-0.0305233907440362	0.0379086534435368	1.00369945751247	0.969937744236362	1.03863635269084	0.950748618218691
102	ENSG00000010626_CD4_Naive_stim_40h_500kb_combined	ENSG00000010626	CD4_Naive_stim_40h_500kb	sOoMTc	outcome	ENSG00000010626	Wald ratio	1	0.00241571922638212	0.0114204692735871	0.832477321409785	-0.0199684005498485	0.0247998390026128	1.00241863942706	0.980229647535253	1.02510991296523	0.950748618218691
103	ENSG00000010626_CD4_Naive_stim_5d_500kb_combined	ENSG00000010626	CD4_Naive_stim_5d_500kb	sOoMTc	outcome	ENSG00000010626	Wald ratio	1	0.00256536432315877	0.0121279261713161	0.832477321409785	-0.0212053709726208	0.0263360996189384	1.00256865768584	0.979017882067258	1.02668595925087	0.950748618218691
104	ENSG00000010626_TN_40h_500kb_combined	ENSG00000010626	TN_40h_500kb	sOoMTc	outcome	ENSG00000010626	Wald ratio	1	0.00252606892807796	0.0119421546432292	0.832477321409785	-0.0208805541726514	0.0259326920288073	1.00252926212837	0.979335935174524	1.02627186987124	0.950748618218691
105	ENSG00000011485_CD4_Naive_stim_40h_500kb_combined	ENSG00000011485	CD4_Naive_stim_40h_500kb	sOoMTc	outcome	ENSG00000011485	Wald ratio	1	0.165399454371978	0.0326171920220251	3.95879127137399e-07	0.101469758008809	0.229329150735147	1.17986432655569	1.10679644615743	1.25775596218413	0.000150124249864887
106	ENSG00000011485_TCM_16h_500kb_combined	ENSG00000011485	TCM_16h_500kb	sOoMTc	outcome	ENSG00000011485	Wald ratio	1	0.0782829352561756	0.020188932448805	0.000105527816919915	0.0387126276565177	0.117853242855833	1.08142858966376	1.03947172529909	1.12507898587204	0.00989692063629568
107	ENSG00000011485_TN_40h_500kb_combined	ENSG00000011485	TN_40h_500kb	sOoMTc	outcome	ENSG00000011485	Wald ratio	1	0.104526831513151	0.0255942246718024	4.42668968761707e-05	0.0543621511564183	0.154691511869884	1.11018518141489	1.05586691634792	1.16729780803842	0.00488728955131596
108	ENSG00000012963_CD4_Memory_stim_40h_500kb_combined	ENSG00000012963	CD4_Memory_stim_40h_500kb	sOoMTc	outcome	ENSG00000012963	Wald ratio	1	0.0372836082983652	0.0218597833111437	0.088086313566267	-0.00556156699147642	0.0801287835882069	1.0379873609267	0.994453869891213	1.08342658625425	0.460881119931002
109	ENSG00000012963_CD4_Memory_stim_5d_500kb_combined	ENSG00000012963	CD4_Memory_stim_5d_500kb	sOoMTc	outcome	ENSG00000012963	Wald ratio	1	0.0178901454143472	0.0104891859991896	0.088086313566267	-0.00266865914406437	0.0384489499727588	1.01805113266128	0.997334898561278	1.03919767593417	0.460881119931002
110	ENSG00000012963_CD4_Naive_stim_40h_500kb_combined	ENSG00000012963	CD4_Naive_stim_40h_500kb	sOoMTc	outcome	ENSG00000012963	Wald ratio	1	0.0209303257912473	0.0122716766780422	0.088086313566267	-0.00312216049771536	0.04498281208021	1.02115090127782	0.996882708376917	1.04600988102027	0.460881119931002
111	ENSG00000012963_CD4_Naive_stim_5d_500kb_combined	ENSG00000012963	CD4_Naive_stim_5d_500kb	sOoMTc	outcome	ENSG00000012963	Wald ratio	1	0.0171227595056854	0.0100392593304742	0.088086313566267	-0.00255418878204406	0.0367997077934149	1.01727019424667	0.997449070382692	1.03748519982641	0.460881119931002
112	ENSG00000012963_TCM_40h_500kb_combined	ENSG00000012963	TCM_40h_500kb	sOoMTc	outcome	ENSG00000012963	Wald ratio	1	0.0203749968026466	0.011946081278046	0.088086313566267	-0.00303932250232351	0.0437893161076167	1.02058398400797	0.996965291562586	1.044762217129	0.460881119931002
113	ENSG00000012963_TEM_40h_500kb_combined	ENSG00000012963	TEM_40h_500kb	sOoMTc	outcome	ENSG00000012963	Wald ratio	1	0.0258065303487605	0.0151306482173587	0.088086313566267	-0.00384954015726247	0.0554626008547836	1.02614240185508	0.996157859823895	1.057029484334	0.460881119931002
114	ENSG00000012963_TN_40h_500kb_combined	ENSG00000012963	TN_40h_500kb	sOoMTc	outcome	ENSG00000012963	Wald ratio	1	0.0194292423929101	0.0113915752254946	0.088086313566267	-0.0028982450490593	0.0417567298348795	1.01961921849212	0.997105950808603	1.04264080449565	0.460881119931002
115	ENSG00000012963_TN_5d_500kb_combined	ENSG00000012963	TN_5d_500kb	sOoMTc	outcome	ENSG00000012963	Wald ratio	1	0.0220058703905084	0.0129022801242851	0.088086313566267	-0.0032825986530903	0.0472943394341072	1.02224978545826	0.996722783183455	1.04843055812553	0.460881119931002
116	ENSG00000012963_TN_IFN_5d_500kb_combined	ENSG00000012963	TN_IFN_5d_500kb	sOoMTc	outcome	ENSG00000012963	Wald ratio	1	0.0468503069528578	0.0274688423355994	0.088086313566267	-0.00698862402491705	0.100689237930633	1.04796512424492	0.99303573961881	1.10593290635767	0.460881119931002
117	ENSG00000013306_CD4_Naive_stim_40h_500kb_combined	ENSG00000013306	CD4_Naive_stim_40h_500kb	sOoMTc	outcome	ENSG00000013306	Wald ratio	1	-0.0382513572353526	0.0382560938488984	0.317370429964138	-0.113233301179194	0.0367305867084883	0.962470986437714	0.892942311318768	1.03741349020216	0.729400313410695
118	ENSG00000013306_TN_40h_500kb_combined	ENSG00000013306	TN_40h_500kb	sOoMTc	outcome	ENSG00000013306	Wald ratio	1	-0.02951787068553	0.0295215258433136	0.317370429964138	-0.0873800613384248	0.0283443199673647	0.970913526595847	0.916328768306351	1.02874984255828	0.729400313410695
119	ENSG00000013364_TCM_16h_500kb_combined	ENSG00000013364	TCM_16h_500kb	sOoMTc	outcome	ENSG00000013364	Wald ratio	1	-0.0206229514822186	0.023806085491491	0.386331662770073	-0.067282879045541	0.0260369760811038	0.979588247243001	0.934930691624719	1.02637889924122	0.788760478155566
120	ENSG00000013573_CD4_Memory_stim_16h_500kb_combined	ENSG00000013573	CD4_Memory_stim_16h_500kb	sOoMTc	outcome	ENSG00000013573	Wald ratio	1	0.00309486021502355	0.00787731961642363	0.694406343280678	-0.0123446862331668	0.0185344066632139	1.00309965423923	0.98773119683409	1.01870723488334	0.905062643075473
121	ENSG00000013573_CD4_Memory_stim_40h_500kb_combined	ENSG00000013573	CD4_Memory_stim_40h_500kb	sOoMTc	outcome	ENSG00000013573	Wald ratio	1	0.00632184409916775	0.0207228614610801	0.760315751771026	-0.0342949643645493	0.0469386525628848	1.00634186913171	0.966286442531498	1.04805771145288	0.928557563404593
122	ENSG00000013573_CD4_Memory_uns_0h_500kb_combined	ENSG00000013573	CD4_Memory_uns_0h_500kb	sOoMTc	outcome	ENSG00000013573	Wald ratio	1	0.00369380144986264	0.00834248002950195	0.657931968840726	-0.0126574594079612	0.0200450623076865	1.00370063194201	0.987422309320195	1.02024731368927	0.894650421738088
123	ENSG00000013573_CD4_Naive_uns_0h_500kb_combined	ENSG00000013573	CD4_Naive_uns_0h_500kb	sOoMTc	outcome	ENSG00000013573	Wald ratio	1	0.00307714846007771	0.00783223804731143	0.694406343280678	-0.0122740381126527	0.0184283350328081	1.00308188774131	0.987800980651739	1.01859918467667	0.905062643075473
124	ENSG00000013573_TCM_0h_500kb_combined	ENSG00000013573	TCM_0h_500kb	sOoMTc	outcome	ENSG00000013573	Wald ratio	1	0.00450241509084483	0.0103418016227264	0.663300554790983	-0.015767516089699	0.0247723462713886	1.00451256619077	0.984356140420382	1.02508173028133	0.894650421738088
125	ENSG00000013573_TCM_16h_500kb_combined	ENSG00000013573	TCM_16h_500kb	sOoMTc	outcome	ENSG00000013573	Wald ratio	1	0.00553824725601906	0.0125081755906239	0.657931968840726	-0.0189777769016038	0.0300542714136419	1.00555361169828	0.981201167330605	1.03051045969534	0.894650421738088
126	ENSG00000013573_TEM_0h_500kb_combined	ENSG00000013573	TEM_0h_500kb	sOoMTc	outcome	ENSG00000013573	Wald ratio	1	0.00389148551370384	0.00893981706909461	0.663346053357053	-0.0136305559417216	0.0214135269691293	1.00389906717491	0.986461919445451	1.0216444418262	0.894650421738088
127	ENSG00000013573_TN_0h_500kb_combined	ENSG00000013573	TN_0h_500kb	sOoMTc	outcome	ENSG00000013573	Wald ratio	1	0.00314352149590333	0.00800117673299835	0.694406343280678	-0.0125387849007734	0.0188258278925801	1.00314846754091	0.987539498129665	1.01900415105984	0.905062643075473
128	ENSG00000013573_TN_16h_500kb_combined	ENSG00000013573	TN_16h_500kb	sOoMTc	outcome	ENSG00000013573	Wald ratio	1	0.00546585522728482	0.0125547710103546	0.663300554790983	-0.0191414959530103	0.0300732064075799	1.00548082026712	0.981040539155556	1.03052997258938	0.894650421738088
129	ENSG00000013725_CD4_Memory_stim_16h_500kb_combined	ENSG00000013725	CD4_Memory_stim_16h_500kb	sOoMTc	outcome	ENSG00000013725	Wald ratio	1	-0.0229228305089205	0.0202319120695774	0.257212714554662	-0.0625773781652922	0.0167317171474512	0.977337901531738	0.939340375566463	1.01687247627831	0.681490428692827
130	ENSG00000013725_CD4_Memory_stim_40h_500kb_combined	ENSG00000013725	CD4_Memory_stim_40h_500kb	sOoMTc	outcome	ENSG00000013725	Wald ratio	1	-0.0466184895456904	0.0411459300777833	0.257212714554662	-0.127264512498146	0.0340275334067649	0.954451461349526	0.880500738341586	1.03461309275908	0.681490428692827
131	ENSG00000013725_CD4_Naive_stim_40h_500kb_combined	ENSG00000013725	CD4_Naive_stim_40h_500kb	sOoMTc	outcome	ENSG00000013725	Wald ratio	1	-0.0168216957440782	0.0202201322111971	0.40544954163329	-0.0564531548780245	0.0228097633898682	0.983318998967244	0.945110757286862	1.02307189530429	0.801245599683767
132	ENSG00000013725_TCM_16h_500kb_combined	ENSG00000013725	TCM_16h_500kb	sOoMTc	outcome	ENSG00000013725	Wald ratio	1	-0.0199592509503606	0.0176162280676978	0.257212714554662	-0.0544870579630483	0.0145685560623271	0.980238616284964	0.946970764509145	1.01467519470289	0.681490428692827
133	ENSG00000013725_TN_40h_500kb_combined	ENSG00000013725	TN_40h_500kb	sOoMTc	outcome	ENSG00000013725	Wald ratio	1	-0.0132399068926966	0.0208342561539133	0.525110593804512	-0.0540750489543667	0.0275952351689735	0.986847355136323	0.947361005380938	1.02797951024801	0.849724415429119
134	ENSG00000014138_CD4_Naive_stim_40h_500kb_combined	ENSG00000014138	CD4_Naive_stim_40h_500kb	sOoMTc	outcome	ENSG00000014138	Wald ratio	1	-0.0164881619076214	0.0455720373075151	0.717498231868805	-0.105809355030351	0.0728330312151081	0.983647023826084	0.899596135206718	1.07555093848817	0.908976858323193
135	ENSG00000014138_TCM_40h_500kb_combined	ENSG00000014138	TCM_40h_500kb	sOoMTc	outcome	ENSG00000014138	Wald ratio	1	-0.00983998266525671	0.020479284599404	0.630882788639893	-0.0499793804800885	0.0302994151495751	0.990208271560888	0.951249038596989	1.03076311384637	0.892114086011211
136	ENSG00000014138_TN_40h_500kb_combined	ENSG00000014138	TN_40h_500kb	sOoMTc	outcome	ENSG00000014138	Wald ratio	1	-0.0137784830330927	0.038082689043393	0.717498231868805	-0.0884205535581429	0.0608635874919576	0.986316005795516	0.915375831200019	1.06275393136948	0.908976858323193
137	ENSG00000015532_CD4_Naive_stim_16h_500kb_combined	ENSG00000015532	CD4_Naive_stim_16h_500kb	sOoMTc	outcome	ENSG00000015532	Wald ratio	1	0.0107829704460496	0.0125993151807934	0.392087492191847	-0.0139116873083055	0.0354776282004047	1.01084131619679	0.986184633036735	1.03611446812354	0.792969980791701
138	ENSG00000015532_TN_16h_500kb_combined	ENSG00000015532	TN_16h_500kb	sOoMTc	outcome	ENSG00000015532	Wald ratio	1	0.0322608186064799	0.0113998240258274	0.00465567265081733	0.00991716351585808	0.0546044736971017	1.03278684020427	1.00996650154485	1.05612280770458	0.104656641392858
139	ENSG00000015532_TN_40h_500kb_combined	ENSG00000015532	TN_40h_500kb	sOoMTc	outcome	ENSG00000015532	Wald ratio	1	0.0443792031045359	0.0144909345125857	0.00219460233075745	0.0159769714598679	0.0727814347492038	1.04537869058272	1.01610528571531	1.07549544529248	0.0578287659482371
140	ENSG00000021355_CD4_Memory_stim_5d_500kb_combined	ENSG00000021355	CD4_Memory_stim_5d_500kb	sOoMTc	outcome	ENSG00000021355	Wald ratio	1	0.0170839946279048	0.0116296867823605	0.141833145018828	-0.00571019146552175	0.0398781807213314	1.01723076065624	0.994306080690656	1.04068399109712	0.549645591771135
141	ENSG00000021355_CD4_Naive_stim_5d_500kb_combined	ENSG00000021355	CD4_Naive_stim_5d_500kb	sOoMTc	outcome	ENSG00000021355	Wald ratio	1	0.03092367720412	0.0210508541986612	0.141833145018829	-0.0103359970252561	0.072183351433496	1.03140678103317	0.989717235829258	1.07485240172651	0.549645591771135
142	ENSG00000021355_TEM_5d_500kb_combined	ENSG00000021355	TEM_5d_500kb	sOoMTc	outcome	ENSG00000021355	Wald ratio	1	0.0148391773213854	0.00879073818189249	0.0914022484977097	-0.00239066951512389	0.0320690241578947	1.01494982454028	0.997612185859369	1.03258877641612	0.470608271190687
143	ENSG00000021355_TN_IFN_5d_500kb_combined	ENSG00000021355	TN_IFN_5d_500kb	sOoMTc	outcome	ENSG00000021355	Wald ratio	1	0.0274794486365663	0.0187062445028656	0.141833145018829	-0.00918479058905021	0.0641436878621829	1.02786049095568	0.990857260757282	1.06624559430508	0.549645591771135
144	ENSG00000022556_CD4_Memory_stim_16h_500kb_combined	ENSG00000022556	CD4_Memory_stim_16h_500kb	sOoMTc	outcome	ENSG00000022556	Wald ratio	1	0.00582144586348364	0.0111888387841841	0.602861157468067	-0.0161086781535172	0.0277515698804844	1.00583842340809	0.98402037272684	1.02814023169102	0.882183510434499
145	ENSG00000022556_CD4_Memory_stim_40h_500kb_combined	ENSG00000022556	CD4_Memory_stim_40h_500kb	sOoMTc	outcome	ENSG00000022556	Wald ratio	1	-6.4569368505721e-06	0.0105275357393752	0.999510627175468	-0.020640426986026	0.0206275131123249	0.999993543083995	0.979571128594436	1.02084173065058	0.999691145291954
146	ENSG00000022556_CD4_Naive_stim_16h_500kb_combined	ENSG00000022556	CD4_Naive_stim_16h_500kb	sOoMTc	outcome	ENSG00000022556	Wald ratio	1	5.68728960800757e-05	0.00977276497113973	0.995356713303742	-0.0190977464473538	0.019211492239514	1.00005687451337	0.981083460133051	1.01939722042182	0.999691145291954
147	ENSG00000022556_CD4_Naive_stim_40h_500kb_combined	ENSG00000022556	CD4_Naive_stim_40h_500kb	sOoMTc	outcome	ENSG00000022556	Wald ratio	1	0.00223556906873472	0.00973378427829859	0.81834734339234	-0.0168426481167305	0.0213137862541999	1.00223806981645	0.983298396316979	1.02154254736076	0.946265044484046
148	ENSG00000022556_CD4_Naive_stim_5d_500kb_combined	ENSG00000022556	CD4_Naive_stim_5d_500kb	sOoMTc	outcome	ENSG00000022556	Wald ratio	1	-6.84619199257216e-06	0.011162186118336	0.999510627175468	-0.0218847309839311	0.021871038599946	0.999993153831442	0.978353002339746	1.02211196298092	0.999691145291954
149	ENSG00000022556_TCM_16h_500kb_combined	ENSG00000022556	TCM_16h_500kb	sOoMTc	outcome	ENSG00000022556	Wald ratio	1	-7.47024487971024e-06	0.0121796560463599	0.999510627175468	-0.0238795960957451	0.0238646556059857	0.999992529783023	0.976403265445972	1.02415169531936	0.999691145291954
150	ENSG00000022556_TCM_40h_500kb_combined	ENSG00000022556	TCM_40h_500kb	sOoMTc	outcome	ENSG00000022556	Wald ratio	1	-6.12188200835834e-06	0.00998125475387302	0.999510627175468	-0.0195693811995995	0.0195571374355828	0.99999387813673	0.980620856177026	1.01974963107496	0.999691145291954
151	ENSG00000022556_TCM_5d_500kb_combined	ENSG00000022556	TCM_5d_500kb	sOoMTc	outcome	ENSG00000022556	Wald ratio	1	-6.02112248913814e-06	0.00981697415701712	0.999510627175468	-0.0192472904702427	0.0192352482252644	0.999993978895638	0.980936755935275	1.01942143749532	0.999691145291954
152	ENSG00000022556_TEM_40h_500kb_combined	ENSG00000022556	TEM_40h_500kb	sOoMTc	outcome	ENSG00000022556	Wald ratio	1	-7.17683240999298e-06	0.0117012697259093	0.999510627175468	-0.0229416654951923	0.0229273118303723	0.999992823193343	0.977319493559138	1.0231921628786	0.999691145291954
153	ENSG00000022556_TN_16h_500kb_combined	ENSG00000022556	TN_16h_500kb	sOoMTc	outcome	ENSG00000022556	Wald ratio	1	0.00205894072716309	0.0100095564325224	0.837027212069212	-0.0175597898805809	0.0216776713349071	1.00206106180109	0.982593484761622	1.02191433909369	0.952373500794956
154	ENSG00000022556_TN_40h_500kb_combined	ENSG00000022556	TN_40h_500kb	sOoMTc	outcome	ENSG00000022556	Wald ratio	1	0.00232834035591078	0.010137715299362	0.81834734339234	-0.0175415816308388	0.0221982623426604	1.00233105304526	0.982611376232074	1.0224464770104	0.946265044484046
155	ENSG00000022556_TN_cycling_40h_500kb_combined	ENSG00000022556	TN_cycling_40h_500kb	sOoMTc	outcome	ENSG00000022556	Wald ratio	1	-7.56157783120902e-06	0.0123285673542041	0.999510627175468	-0.0241715535920712	0.0241564304364088	0.999992438450757	0.976118238803045	1.02445056060515	0.999691145291954
156	ENSG00000023516_TEM_40h_500kb_combined	ENSG00000023516	TEM_40h_500kb	sOoMTc	outcome	ENSG00000023516	Wald ratio	1	0.0253025932443572	0.0159432720038166	0.112503829211919	-0.00594621988312337	0.0565514063718377	1.02562542089827	0.994071423893745	1.05818101064857	0.509107555065906
157	ENSG00000025708_CD4_Naive_uns_0h_500kb_combined	ENSG00000025708	CD4_Naive_uns_0h_500kb	sOoMTc	outcome	ENSG00000025708	Wald ratio	1	-0.0178162624742112	0.0118039052876933	0.131208540559071	-0.0409519168380901	0.00531939188966762	0.98234150877595	0.959875282676836	1.00533356497429	0.540832178996322
158	ENSG00000025708_TN_0h_500kb_combined	ENSG00000025708	TN_0h_500kb	sOoMTc	outcome	ENSG00000025708	Wald ratio	1	-0.0175697698888628	0.0116405952143385	0.131208540559071	-0.0403853365089662	0.00524579673124067	0.98258367851944	0.960419283225865	1.00525958001381	0.540832178996322
159	ENSG00000026297_CD4_Memory_stim_16h_500kb_combined	ENSG00000026297	CD4_Memory_stim_16h_500kb	sOoMTc	outcome	ENSG00000026297	Wald ratio	1	-0.0183518424740022	0.0128878406144495	0.154456412785376	-0.0436120100783233	0.00690832513031888	0.98181552717607	0.957325318001467	1.00693224265333	0.552678671576876
160	ENSG00000026297_CD4_Memory_stim_40h_500kb_combined	ENSG00000026297	CD4_Memory_stim_40h_500kb	sOoMTc	outcome	ENSG00000026297	Wald ratio	1	-0.0364745135360848	0.0256147423676162	0.154456412785376	-0.0866794085766126	0.013730381504443	0.964182667189934	0.916971021560576	1.01382507609384	0.552678671576876
161	ENSG00000026297_CD4_Memory_stim_5d_500kb_combined	ENSG00000026297	CD4_Memory_stim_5d_500kb	sOoMTc	outcome	ENSG00000026297	Wald ratio	1	-0.0151894059015804	0.0106669748590674	0.154456412785376	-0.0360966766253524	0.00571786482219173	0.984925371257115	0.964547039822667	1.00573424301247	0.552678671576876
162	ENSG00000026297_CD4_Memory_uns_0h_500kb_combined	ENSG00000026297	CD4_Memory_uns_0h_500kb	sOoMTc	outcome	ENSG00000026297	Wald ratio	1	-0.0133885601655989	0.00941535290726194	0.155028460698435	-0.0318426518638323	0.00506553153263455	0.986700667950163	0.968658986774737	1.00507838302821	0.553482699227077
163	ENSG00000026297_CD4_Naive_stim_16h_500kb_combined	ENSG00000026297	CD4_Naive_stim_16h_500kb	sOoMTc	outcome	ENSG00000026297	Wald ratio	1	-0.011493745999671	0.00807164548827025	0.154456412785376	-0.0273141711566807	0.00432667915733873	0.988572054758536	0.973055487529277	1.00433605274757	0.552678671576876
164	ENSG00000026297_CD4_Naive_stim_40h_500kb_combined	ENSG00000026297	CD4_Naive_stim_40h_500kb	sOoMTc	outcome	ENSG00000026297	Wald ratio	1	-0.0150533671670612	0.0105714397360759	0.154456412785376	-0.03577338904977	0.00566665471564757	0.985059368372409	0.964858916306887	1.00568274057346	0.552678671576876
165	ENSG00000026297_CD4_Naive_stim_5d_500kb_combined	ENSG00000026297	CD4_Naive_stim_5d_500kb	sOoMTc	outcome	ENSG00000026297	Wald ratio	1	-0.0116657771806732	0.00819245681523176	0.154456412785376	-0.0277229925385275	0.00439143817718101	0.988402004167871	0.972657762944948	1.00440109467194	0.552678671576876
166	ENSG00000026297_CD4_Naive_uns_0h_500kb_combined	ENSG00000026297	CD4_Naive_uns_0h_500kb	sOoMTc	outcome	ENSG00000026297	Wald ratio	1	-0.00989125891257524	0.00694627629471596	0.154456412785376	-0.0235059604502185	0.00372344262506805	0.99015749869839	0.976768152673544	1.00373038324922	0.552678671576876
167	ENSG00000026297_T_ER-stress_5d_500kb_combined	ENSG00000026297	T_ER-stress_5d_500kb	sOoMTc	outcome	ENSG00000026297	Wald ratio	1	-0.0082387719648032	0.00988742723767033	0.404699573330177	-0.0276181293506371	0.0111405854210306	0.991795073704244	0.972759764286696	1.01120287283397	0.801245599683767
168	ENSG00000026297_TCM_0h_500kb_combined	ENSG00000026297	TCM_0h_500kb	sOoMTc	outcome	ENSG00000026297	Wald ratio	1	-0.014877120424887	0.0104476679717326	0.154456412785376	-0.035354549649483	0.00560030879970896	0.985232997177239	0.965263121879455	1.00561601984424	0.552678671576876
169	ENSG00000026297_TCM_16h_500kb_combined	ENSG00000026297	TCM_16h_500kb	sOoMTc	outcome	ENSG00000026297	Wald ratio	1	-0.0191476342246311	0.0134466966126376	0.154456412785376	-0.0455031595854007	0.0072078911361386	0.981034517280737	0.955516583530937	1.00723393050884	0.552678671576876
170	ENSG00000026297_TCM_40h_500kb_combined	ENSG00000026297	TCM_40h_500kb	sOoMTc	outcome	ENSG00000026297	Wald ratio	1	-0.0150030286272034	0.0105360887853814	0.154456412785376	-0.0356537626465511	0.00564770539214418	0.985108956070762	0.964974345812729	1.00566368374643	0.552678671576876
171	ENSG00000026297_TCM_5d_500kb_combined	ENSG00000026297	TCM_5d_500kb	sOoMTc	outcome	ENSG00000026297	Wald ratio	1	-0.0102875497444822	0.0123461845997228	0.404699573330177	-0.034486071559939	0.0139109720709746	0.98976518609959	0.966101795883736	1.0140081798716	0.801245599683767
172	ENSG00000026297_TEM_0h_500kb_combined	ENSG00000026297	TEM_0h_500kb	sOoMTc	outcome	ENSG00000026297	Wald ratio	1	-0.0132278425336796	0.00930233005758862	0.155028460698435	-0.0314604094465533	0.00500472437919404	0.986859260888928	0.969029320101405	1.00501726893086	0.553482699227077
173	ENSG00000026297_TEM_40h_500kb_combined	ENSG00000026297	TEM_40h_500kb	sOoMTc	outcome	ENSG00000026297	Wald ratio	1	-0.0110083102705168	0.012905811688509	0.39367421894655	-0.0363037011799944	0.0142870806389609	0.989052059451047	0.964347375569731	1.01438962876466	0.794159027002133
174	ENSG00000026297_TEM_5d_500kb_combined	ENSG00000026297	TEM_5d_500kb	sOoMTc	outcome	ENSG00000026297	Wald ratio	1	-0.010369599494739	0.0124446532718743	0.404699573330177	-0.0347611199076126	0.0140219209181347	0.989683979444796	0.965836107721314	1.01412068915144	0.801245599683767
175	ENSG00000026297_TN_0h_500kb_combined	ENSG00000026297	TN_0h_500kb	sOoMTc	outcome	ENSG00000026297	Wald ratio	1	-0.00984162150022344	0.00691141772071665	0.154456412785376	-0.0233880002328281	0.0037047572323812	0.990206648774278	0.976883379253116	1.00371162832808	0.552678671576876
176	ENSG00000026297_TN_16h_500kb_combined	ENSG00000026297	TN_16h_500kb	sOoMTc	outcome	ENSG00000026297	Wald ratio	1	-0.0106558433307301	0.00748321650284117	0.154456412785376	-0.0253229476762988	0.00401126101483857	0.989400729047375	0.974994988813169	1.00401931689011	0.552678671576876
177	ENSG00000026297_TN_40h_500kb_combined	ENSG00000026297	TN_40h_500kb	sOoMTc	outcome	ENSG00000026297	Wald ratio	1	-0.0144714215461191	0.0101627602032386	0.154456412785376	-0.0343904315444667	0.00544758845222857	0.985632786191013	0.966194198293056	1.00546245354291	0.552678671576876
178	ENSG00000026297_TN_5d_500kb_combined	ENSG00000026297	TN_5d_500kb	sOoMTc	outcome	ENSG00000026297	Wald ratio	1	-0.0129772094744238	0.00911342866873595	0.154456412785376	-0.0308395296651462	0.0048851107162987	0.987106631442864	0.969631157628889	1.00489706232337	0.552678671576876
179	ENSG00000026297_TN_cycling_40h_500kb_combined	ENSG00000026297	TN_cycling_40h_500kb	sOoMTc	outcome	ENSG00000026297	Wald ratio	1	-0.0157188001291396	0.0110387494335635	0.154456412785376	-0.0373547490189241	0.00591714876064499	0.984404095443373	0.963334332816119	1.00593468966569	0.552678671576876
180	ENSG00000026297_TN_HSP_5d_500kb_combined	ENSG00000026297	TN_HSP_5d_500kb	sOoMTc	outcome	ENSG00000026297	Wald ratio	1	-0.0133510791823513	0.00937598395239029	0.154456412785376	-0.0317280077290363	0.00502584936433362	0.986737651154448	0.968770044212108	1.00503850012999	0.552678671576876
181	ENSG00000026297_TN_IFN_40h_500kb_combined	ENSG00000026297	TN_IFN_40h_500kb	sOoMTc	outcome	ENSG00000026297	Wald ratio	1	-0.022493690279644	0.0157965117434677	0.154456412785376	-0.0534548532968406	0.00846747273755263	0.977757406549684	0.947948736797982	1.008503423183	0.552678671576876
182	ENSG00000026751_CD4_Memory_stim_40h_500kb_combined	ENSG00000026751	CD4_Memory_stim_40h_500kb	sOoMTc	outcome	ENSG00000026751	Wald ratio	1	0.0353041831926265	0.0195488484086946	0.0709266261829642	-0.0030115596884149	0.0736199260736679	1.03593477482546	0.99699297050867	1.07639761707161	0.413794002386498
183	ENSG00000026751_CD4_Naive_stim_40h_500kb_combined	ENSG00000026751	CD4_Naive_stim_40h_500kb	sOoMTc	outcome	ENSG00000026751	Wald ratio	1	0.0297367102480805	0.0153359251093524	0.0524985476427661	-0.00032170296625016	0.0597951234624111	1.0301832615481	0.9996783487746	1.06161902343367	0.37205075065639
184	ENSG00000026751_TN_40h_500kb_combined	ENSG00000026751	TN_40h_500kb	sOoMTc	outcome	ENSG00000026751	Wald ratio	1	0.0322174502604097	0.0166153014333461	0.0524985476427661	-0.000348540548948582	0.064783441069768	1.03274205091839	0.999651520184252	1.06692794658937	0.37205075065639
185	ENSG00000027847_CD4_Memory_stim_16h_500kb_combined	ENSG00000027847	CD4_Memory_stim_16h_500kb	sOoMTc	outcome	ENSG00000027847	Wald ratio	1	0.0132482958544496	0.013780536075291	0.336362446667821	-0.0137615548531207	0.0402581465620199	1.01333644336393	0.986332702471694	1.04107949059808	0.747072386003752
186	ENSG00000027847_CD4_Memory_stim_5d_500kb_combined	ENSG00000027847	CD4_Memory_stim_5d_500kb	sOoMTc	outcome	ENSG00000027847	Wald ratio	1	0.0122427471282936	0.013690246257401	0.371178595589666	-0.0145901355362125	0.0390756297927996	1.01231799632901	0.98551578473519	1.03984912425014	0.778323569974736
187	ENSG00000028203_CD4_Naive_stim_40h_500kb_combined	ENSG00000028203	CD4_Naive_stim_40h_500kb	sOoMTc	outcome	ENSG00000028203	Wald ratio	1	0.00777085905992386	0.0192014812200966	0.685697291389243	-0.0298640441314654	0.0454057622513131	1.0078011305462	0.97057748028315	1.04645238465032	0.90260364858089
188	ENSG00000028203_CD4_Naive_stim_5d_500kb_combined	ENSG00000028203	CD4_Naive_stim_5d_500kb	sOoMTc	outcome	ENSG00000028203	Wald ratio	1	0.0147512931502326	0.0243853204073542	0.545228743897108	-0.0330439348481816	0.0625465211486469	1.01486063043562	0.967496051863099	1.06454398157473	0.861813175837364
189	ENSG00000029534_CD4_Memory_stim_40h_500kb_combined	ENSG00000029534	CD4_Memory_stim_40h_500kb	sOoMTc	outcome	ENSG00000029534	Wald ratio	1	-0.0192068278330358	0.0136192504974925	0.158459812176544	-0.0459005588081211	0.00748690314204943	0.980976448026371	0.955136937423876	1.00751500007729	0.560456805273243
190	ENSG00000029639_CD4_Memory_stim_16h_500kb_combined	ENSG00000029639	CD4_Memory_stim_16h_500kb	sOoMTc	outcome	ENSG00000029639	Wald ratio	1	0.00406556467880941	0.00888467839011707	0.647245032017122	-0.0133484049658201	0.0214795343234389	1.00407384029811	0.986740289908115	1.02171188009853	0.894650421738088
191	ENSG00000029639_CD4_Memory_stim_40h_500kb_combined	ENSG00000029639	CD4_Memory_stim_40h_500kb	sOoMTc	outcome	ENSG00000029639	Wald ratio	1	0.0114612517049361	0.0250468368827818	0.647245032017122	-0.0376305485853162	0.0605530519951884	1.01152718349645	0.963068682259676	1.06242395978605	0.894650421738088
192	ENSG00000029639_CD4_Naive_stim_16h_500kb_combined	ENSG00000029639	CD4_Naive_stim_16h_500kb	sOoMTc	outcome	ENSG00000029639	Wald ratio	1	0.0046375802806739	0.0101347322099922	0.647245032017122	-0.0152264948509109	0.0245016554122587	1.00464835049892	0.984888842087345	1.02480428757937	0.894650421738088
193	ENSG00000029639_CD4_Naive_stim_40h_500kb_combined	ENSG00000029639	CD4_Naive_stim_40h_500kb	sOoMTc	outcome	ENSG00000029639	Wald ratio	1	0.0162314134189867	0.00871812394560977	0.0626311206185591	-0.000856109514408405	0.0333189363523819	1.01636385842936	0.999144256842787	1.03388022865247	0.394503311612521
194	ENSG00000029639_TCM_16h_500kb_combined	ENSG00000029639	TCM_16h_500kb	sOoMTc	outcome	ENSG00000029639	Wald ratio	1	0.00556222018885059	0.0121553932644422	0.647245032017122	-0.018262350609456	0.0293867909871572	1.00557771805643	0.981903395609934	1.02982284364486	0.894650421738088
195	ENSG00000029639_TCM_40h_500kb_combined	ENSG00000029639	TCM_40h_500kb	sOoMTc	outcome	ENSG00000029639	Wald ratio	1	0.00551809657874111	0.0120589677697804	0.647245032017122	-0.0181174802500284	0.0291536734075106	1.00553334931612	0.982045654612087	1.02958280181616	0.894650421738088
196	ENSG00000029639_TEM_16h_500kb_combined	ENSG00000029639	TEM_16h_500kb	sOoMTc	outcome	ENSG00000029639	Wald ratio	1	-0.0210484910538389	0.0259573538722245	0.41743033981247	-0.0719249046433989	0.0298279225357211	0.979171482361169	0.930600776984498	1.0302772312056	0.801245599683767
197	ENSG00000029639_TEM_40h_500kb_combined	ENSG00000029639	TEM_40h_500kb	sOoMTc	outcome	ENSG00000029639	Wald ratio	1	0.0154439244893283	0.00949366232916796	0.103787758732685	-0.00316365367584086	0.0340515026544975	1.01556379820298	0.996841345403275	1.03463789195382	0.497434448354255
198	ENSG00000029639_TN_16h_500kb_combined	ENSG00000029639	TN_16h_500kb	sOoMTc	outcome	ENSG00000029639	Wald ratio	1	0.014779380592099	0.00793821637803507	0.0626311206185591	-0.000779523508849717	0.0303382846930477	1.01488913567489	0.999220780240669	1.03080317991671	0.394503311612521
199	ENSG00000029639_TN_40h_500kb_combined	ENSG00000029639	TN_40h_500kb	sOoMTc	outcome	ENSG00000029639	Wald ratio	1	0.0147384529742014	0.00791623356998136	0.0626311206185591	-0.000777364822962064	0.0302542707713649	1.01484759953013	0.999222937246794	1.03071658173686	0.394503311612521
200	ENSG00000029639_TN_cycling_40h_500kb_combined	ENSG00000029639	TN_cycling_40h_500kb	sOoMTc	outcome	ENSG00000029639	Wald ratio	1	0.00362398717329014	0.00867759331775439	0.676220703250067	-0.0133840957295085	0.0206320700760887	1.00363056175447	0.986705073022068	1.02084638259995	0.901125267153396
201	ENSG00000031691_CD4_Memory_stim_40h_500kb_combined	ENSG00000031691	CD4_Memory_stim_40h_500kb	sOoMTc	outcome	ENSG00000031691	Wald ratio	1	0.0166417398935377	0.0193025752970236	0.38860427870339	-0.0211913076886285	0.0544747874757039	1.01678098500144	0.979031650370581	1.05598585200914	0.789703289573851
202	ENSG00000031691_CD4_Memory_stim_5d_500kb_combined	ENSG00000031691	CD4_Memory_stim_5d_500kb	sOoMTc	outcome	ENSG00000031691	Wald ratio	1	0.00968177676715141	0.0112297888473478	0.38860427870339	-0.0123286093736503	0.0316921629079532	1.00972879679112	0.98774707657743	1.03219970703635	0.789703289573851
203	ENSG00000031691_CD4_Naive_stim_40h_500kb_combined	ENSG00000031691	CD4_Naive_stim_40h_500kb	sOoMTc	outcome	ENSG00000031691	Wald ratio	1	0.0110618814138221	0.0128305573986264	0.38860427870339	-0.0140860110874856	0.0362097739151299	1.01112329024756	0.986012732588137	1.03687333265715	0.789703289573851
204	ENSG00000031691_CD4_Naive_stim_5d_500kb_combined	ENSG00000031691	CD4_Naive_stim_5d_500kb	sOoMTc	outcome	ENSG00000031691	Wald ratio	1	0.00765837665276012	0.00888286879488323	0.38860427870339	-0.009752046185211	0.0250687994907313	1.00768777702435	0.990295350819467	1.02538566410921	0.789703289573851
205	ENSG00000031691_TCM_40h_500kb_combined	ENSG00000031691	TCM_40h_500kb	sOoMTc	outcome	ENSG00000031691	Wald ratio	1	0.0126053047828304	0.0146207575811829	0.38860427870339	-0.016051380076288	0.0412619896419489	1.01268508650906	0.984076756817486	1.04212509576432	0.789703289573851
206	ENSG00000031691_TCM_5d_500kb_combined	ENSG00000031691	TCM_5d_500kb	sOoMTc	outcome	ENSG00000031691	Wald ratio	1	0.0106444017715884	0.0123463272471673	0.38860427870339	-0.0135543996328595	0.0348432031760363	1.01070125495979	0.986537047604775	1.03545733964827	0.789703289573851
207	ENSG00000031691_TEM_40h_500kb_combined	ENSG00000031691	TEM_40h_500kb	sOoMTc	outcome	ENSG00000031691	Wald ratio	1	0.0139651379672584	0.0161980134812108	0.38860427870339	-0.0177829684559148	0.0457132443904317	1.01406310602105	0.982374215416581	1.04677419954167	0.789703289573851
208	ENSG00000031691_TEM_5d_500kb_combined	ENSG00000031691	TEM_5d_500kb	sOoMTc	outcome	ENSG00000031691	Wald ratio	1	0.0118929136660558	0.0137944627790503	0.38860427870339	-0.0151442333808827	0.0389300607129943	1.01196391555773	0.984969863823747	1.03969776538684	0.789703289573851
209	ENSG00000031691_TN_40h_500kb_combined	ENSG00000031691	TN_40h_500kb	sOoMTc	outcome	ENSG00000031691	Wald ratio	1	0.0091906268352917	0.0106601093184945	0.38860427870339	-0.0117031874289576	0.030084441099541	1.009232990329	0.98836502849513	1.03054155034122	0.789703289573851
210	ENSG00000031691_TN_5d_500kb_combined	ENSG00000031691	TN_5d_500kb	sOoMTc	outcome	ENSG00000031691	Wald ratio	1	0.00915267401280334	0.0106160882474705	0.38860427870339	-0.0116548589522389	0.0299602069778456	1.00919468781532	0.988412795825651	1.03041352986926	0.789703289573851
211	ENSG00000031691_TN_cycling_40h_500kb_combined	ENSG00000031691	TN_cycling_40h_500kb	sOoMTc	outcome	ENSG00000031691	Wald ratio	1	0.0223390781194293	0.0259108566907609	0.38860427870339	-0.0284462009944621	0.0731243572333207	1.02259046374283	0.971954582929571	1.07586432010635	0.789703289573851
212	ENSG00000031691_TN_cycling_5d_500kb_combined	ENSG00000031691	TN_cycling_5d_500kb	sOoMTc	outcome	ENSG00000031691	Wald ratio	1	0.0158920396532989	0.0129896747082234	0.221164947263473	-0.00956772277481893	0.0413518020814167	1.01601898972242	0.99047790225956	1.04221869576456	0.63204478048231
213	ENSG00000031691_TN_HSP_5d_500kb_combined	ENSG00000031691	TN_HSP_5d_500kb	sOoMTc	outcome	ENSG00000031691	Wald ratio	1	0.00999929821916482	0.0115980785679611	0.38860427870339	-0.0127329357740389	0.0327315322123685	1.01004945825057	0.987347785084948	1.03327310145785	0.789703289573851
214	ENSG00000031691_TN_IFN_5d_500kb_combined	ENSG00000031691	TN_IFN_5d_500kb	sOoMTc	outcome	ENSG00000031691	Wald ratio	1	0.0153411514931518	0.0177940367854564	0.38860427870339	-0.0195351606063428	0.0502174635926464	1.01545943103178	0.980654414178668	1.05149973442481	0.789703289573851
215	ENSG00000033178_CD4_Memory_stim_16h_500kb_combined	ENSG00000033178	CD4_Memory_stim_16h_500kb	sOoMTc	outcome	ENSG00000033178	Wald ratio	1	-0.0199275286751743	0.0103062498952572	0.0531699223828443	-0.0401277784698784	0.000272721119529824	0.980269712177312	0.960666678791146	1.00027275831132	0.37205075065639
216	ENSG00000033178_CD4_Memory_stim_40h_500kb_combined	ENSG00000033178	CD4_Memory_stim_40h_500kb	sOoMTc	outcome	ENSG00000033178	Wald ratio	1	-0.0272928526895013	0.0139678900237365	0.0507046413754616	-0.0546699171360249	8.42117570223344e-05	0.973076231801869	0.946797618049505	1.00008421530293	0.37205075065639
217	ENSG00000033178_CD4_Memory_stim_5d_500kb_combined	ENSG00000033178	CD4_Memory_stim_5d_500kb	sOoMTc	outcome	ENSG00000033178	Wald ratio	1	-0.0375403893400197	0.0187498693545441	0.045266660812868	-0.074290133274926	-0.00079064540511329	0.963155515719598	0.928402294364188	0.999209667072607	0.351572409269667
218	ENSG00000033178_CD4_Memory_uns_0h_500kb_combined	ENSG00000033178	CD4_Memory_uns_0h_500kb	sOoMTc	outcome	ENSG00000033178	Wald ratio	1	-0.0176906098891222	0.00914934557559767	0.0531699223828443	-0.0356233272172936	0.00024210743904924	0.982464950281178	0.965003715668106	1.00024213674942	0.37205075065639
219	ENSG00000033178_CD4_Naive_stim_16h_500kb_combined	ENSG00000033178	CD4_Naive_stim_16h_500kb	sOoMTc	outcome	ENSG00000033178	Wald ratio	1	-0.0204367647384716	0.0105696199402622	0.0531699223828444	-0.0411532198213856	0.000279690344442318	0.979770650568982	0.959682076365997	1.00027972946143	0.37205075065639
220	ENSG00000033178_CD4_Naive_stim_40h_500kb_combined	ENSG00000033178	CD4_Naive_stim_40h_500kb	sOoMTc	outcome	ENSG00000033178	Wald ratio	1	-0.0198442198236578	0.0101558412840563	0.0507046413754615	-0.0397496687404081	6.12290930925817e-05	0.980351380723019	0.961029984889631	1.00006123096763	0.37205075065639
221	ENSG00000033178_CD4_Naive_stim_5d_500kb_combined	ENSG00000033178	CD4_Naive_stim_5d_500kb	sOoMTc	outcome	ENSG00000033178	Wald ratio	1	-0.0253630531673908	0.012667794385765	0.0452666608128681	-0.0501919301634901	-0.000534176171291433	0.974955886944436	0.951046872400941	0.999465966475399	0.351572409269667
222	ENSG00000033178_CD4_Naive_uns_0h_500kb_combined	ENSG00000033178	CD4_Naive_uns_0h_500kb	sOoMTc	outcome	ENSG00000033178	Wald ratio	1	-0.0219543815289287	0.0123837979846102	0.0762567073910543	-0.0462266255787646	0.00231786252090723	0.97828486189297	0.954825549776509	1.00232055084089	0.4236694188167
223	ENSG00000033178_TCM_16h_500kb_combined	ENSG00000033178	TCM_16h_500kb	sOoMTc	outcome	ENSG00000033178	Wald ratio	1	-0.018839467172321	0.00974351911551001	0.0531699223828443	-0.0379367646387206	0.00025783029407864	0.981336886383847	0.962773820316671	1.00025786353517	0.37205075065639
224	ENSG00000033178_TCM_40h_500kb_combined	ENSG00000033178	TCM_40h_500kb	sOoMTc	outcome	ENSG00000033178	Wald ratio	1	-0.0194719355676314	0.00996531427667808	0.0507046413754615	-0.0390039515499204	6.00804146576664e-05	0.980716418052045	0.961746908747937	1.00006008221952	0.37205075065639
225	ENSG00000033178_TCM_5d_500kb_combined	ENSG00000033178	TCM_5d_500kb	sOoMTc	outcome	ENSG00000033178	Wald ratio	1	-0.0303211714912056	0.0171032493859614	0.0762567073910543	-0.0638435402876899	0.00320119730527867	0.970133904155282	0.938151771004713	1.00320632660922	0.4236694188167
226	ENSG00000033178_TEM_0h_500kb_combined	ENSG00000033178	TEM_0h_500kb	sOoMTc	outcome	ENSG00000033178	Wald ratio	1	-0.0139611001282955	0.0112463070616922	0.214460168235252	-0.0360038619692123	0.00808166171262129	0.986135904076913	0.964636568079202	1.00811440649194	0.621229354814968
227	ENSG00000033178_TEM_40h_500kb_combined	ENSG00000033178	TEM_40h_500kb	sOoMTc	outcome	ENSG00000033178	Wald ratio	1	-0.0324515030087737	0.0166079753658682	0.0507046413754616	-0.0650031347258753	0.000100128708327936	0.968069397145955	0.937064525932383	1.00010013372137	0.37205075065639
228	ENSG00000033178_TEM_5d_500kb_combined	ENSG00000033178	TEM_5d_500kb	sOoMTc	outcome	ENSG00000033178	Wald ratio	1	-0.0296878970047884	0.0153541811623227	0.0531699223828443	-0.0597820920829408	0.000406298073364141	0.970748459775851	0.941969773893054	1.00040638062361	0.37205075065639
229	ENSG00000033178_TM_ER-stress_40h_500kb_combined	ENSG00000033178	TM_ER-stress_40h_500kb	sOoMTc	outcome	ENSG00000033178	Wald ratio	1	-0.0273883703864501	0.0140167739092534	0.0507046413754615	-0.0548612472485868	8.45064756865299e-05	0.972983290240104	0.946616484483376	1.00008451004646	0.37205075065639
230	ENSG00000033178_TN_0h_500kb_combined	ENSG00000033178	TN_0h_500kb	sOoMTc	outcome	ENSG00000033178	Wald ratio	1	-0.0195885106027957	0.0100249748511594	0.0507046413754615	-0.039237461311068	6.04401054766432e-05	0.980602097664705	0.961522357675445	1.00006044193202	0.37205075065639
231	ENSG00000033178_TN_16h_500kb_combined	ENSG00000033178	TN_16h_500kb	sOoMTc	outcome	ENSG00000033178	Wald ratio	1	-0.0192039730980961	0.00993203667935727	0.0531699223828444	-0.0386707649896363	0.000262818793444169	0.98097924845811	0.962067403281598	1.00026285333333	0.37205075065639
232	ENSG00000033178_TN_5d_500kb_combined	ENSG00000033178	TN_5d_500kb	sOoMTc	outcome	ENSG00000033178	Wald ratio	1	-0.0205208140214286	0.0106130890993231	0.0531699223828443	-0.0413224686561018	0.000280840613244699	0.979688305008931	0.959519665037226	1.00028088005266	0.37205075065639
233	ENSG00000033178_TN_cycling_40h_500kb_combined	ENSG00000033178	TN_cycling_40h_500kb	sOoMTc	outcome	ENSG00000033178	Wald ratio	1	-0.0211678140636111	0.0108332281072678	0.0507046413754615	-0.0424009411538559	6.53130266336892e-05	0.979054651643246	0.95848540727695	1.00006531515958	0.37205075065639
234	ENSG00000033178_TN_HSP_5d_500kb_combined	ENSG00000033178	TN_HSP_5d_500kb	sOoMTc	outcome	ENSG00000033178	Wald ratio	1	-0.0308380797141778	0.0154023433414276	0.0452666608128681	-0.0610266726633758	-0.000649486764979806	0.969632563547544	0.940798145849101	0.999350724105894	0.351572409269667
235	ENSG00000033178_TN_IFN_5d_500kb_combined	ENSG00000033178	TN_IFN_5d_500kb	sOoMTc	outcome	ENSG00000033178	Wald ratio	1	-0.0316446525863237	0.0161950468202669	0.0507046413754615	-0.0633869443540468	9.76391813993366e-05	0.968850799543039	0.938580225096248	1.00009764394826	0.37205075065639
236	ENSG00000033867_CD4_Memory_stim_40h_500kb_combined	ENSG00000033867	CD4_Memory_stim_40h_500kb	sOoMTc	outcome	ENSG00000033867	Wald ratio	1	0.092515668363468	0.0291964916342224	0.00153108910132002	0.035290544760392	0.149740791966544	1.09693032852874	1.03592064639558	1.16153312498678	0.0455117924760121
237	ENSG00000033867_CD4_Memory_stim_5d_500kb_combined	ENSG00000033867	CD4_Memory_stim_5d_500kb	sOoMTc	outcome	ENSG00000033867	Wald ratio	1	0.0198343278904058	0.0140317116519212	0.157498219061143	-0.00766782694735978	0.0473364827281713	1.02003233511863	0.992361495842462	1.0484747433739	0.558868782201501
238	ENSG00000033867_CD4_Naive_stim_40h_500kb_combined	ENSG00000033867	CD4_Naive_stim_40h_500kb	sOoMTc	outcome	ENSG00000033867	Wald ratio	1	0.0491335588166678	0.0154205588405698	0.00144136351046375	0.018909263489151	0.0793578541441846	1.05036062629462	1.01908917582608	1.08259166267341	0.043053330610496
239	ENSG00000033867_CD4_Naive_stim_5d_500kb_combined	ENSG00000033867	CD4_Naive_stim_5d_500kb	sOoMTc	outcome	ENSG00000033867	Wald ratio	1	0.0350864359621028	0.0110118717896728	0.00144136351046375	0.0135031672543442	0.0566697046698614	1.03570922745429	1.01359474675749	1.05830619906578	0.043053330610496
240	ENSG00000033867_TN_40h_500kb_combined	ENSG00000033867	TN_40h_500kb	sOoMTc	outcome	ENSG00000033867	Wald ratio	1	0.0483293407932529	0.0151681551545883	0.00144136351046375	0.0185997566902598	0.078058924896246	1.04951624692594	1.018773809604	1.08118636558752	0.043053330610496
241	ENSG00000033867_TN_cycling_40h_500kb_combined	ENSG00000033867	TN_cycling_40h_500kb	sOoMTc	outcome	ENSG00000033867	Wald ratio	1	0.0692915782354434	0.0241332192335828	0.00408901751535283	0.021990468537621	0.116592687933266	1.07174866217764	1.0222340410387	1.12366165551717	0.0958745605764508
242	ENSG00000033867_TN_IFN_5d_500kb_combined	ENSG00000033867	TN_IFN_5d_500kb	sOoMTc	outcome	ENSG00000033867	Wald ratio	1	0.0556515775396724	0.0181204858626883	0.00213202601350205	0.0201354252488033	0.0911677298305415	1.05722925713739	1.02033951040273	1.09545272995074	0.056625493838868
243	ENSG00000035115_CD4_Memory_stim_16h_500kb_combined	ENSG00000035115	CD4_Memory_stim_16h_500kb	sOoMTc	outcome	ENSG00000035115	Wald ratio	1	-0.00381854610374843	0.0125822749227887	0.761519405071435	-0.0284798049524143	0.0208427127449175	0.996188735272386	0.971921921957407	1.02106143905568	0.928557563404593
244	ENSG00000035115_CD4_Memory_stim_40h_500kb_combined	ENSG00000035115	CD4_Memory_stim_40h_500kb	sOoMTc	outcome	ENSG00000035115	Wald ratio	1	-0.00638901856924588	0.0120399331301253	0.595659725448254	-0.0299872875042914	0.0172092503657997	0.993631347813078	0.970457870411605	1.01735818262578	0.876999345941876
245	ENSG00000035115_CD4_Memory_stim_5d_500kb_combined	ENSG00000035115	CD4_Memory_stim_5d_500kb	sOoMTc	outcome	ENSG00000035115	Wald ratio	1	-0.00274490685853335	0.00904458707402064	0.761519405071435	-0.0204722975236138	0.0149824838065471	0.997258856953739	0.979735837207478	1.01509528385463	0.928557563404593
246	ENSG00000035115_CD4_Memory_uns_0h_500kb_combined	ENSG00000035115	CD4_Memory_uns_0h_500kb	sOoMTc	outcome	ENSG00000035115	Wald ratio	1	-0.00207832557701954	0.00684817285915536	0.761519405071435	-0.0155007443809641	0.011344093226925	0.99792383264616	0.984618773819988	1.01140868145306	0.928557563404593
247	ENSG00000035115_CD4_Naive_stim_16h_500kb_combined	ENSG00000035115	CD4_Naive_stim_16h_500kb	sOoMTc	outcome	ENSG00000035115	Wald ratio	1	-0.00339660314778187	0.0111919545941972	0.761519405071435	-0.0253328341524084	0.0185396278568447	0.996609158783179	0.974985349596154	1.01871255376496	0.928557563404593
248	ENSG00000035115_CD4_Naive_stim_40h_500kb_combined	ENSG00000035115	CD4_Naive_stim_40h_500kb	sOoMTc	outcome	ENSG00000035115	Wald ratio	1	-0.00690877108060879	0.0109328638103298	0.527434624238375	-0.0283371841488552	0.0145196419876376	0.993115039612549	0.972060548128166	1.01462556401846	0.850492509413532
249	ENSG00000035115_CD4_Naive_stim_5d_500kb_combined	ENSG00000035115	CD4_Naive_stim_5d_500kb	sOoMTc	outcome	ENSG00000035115	Wald ratio	1	-0.00477686231708537	0.00900186816585064	0.595659725448253	-0.0224205239221526	0.0128667992879819	0.99523452874465	0.977828948114818	1.01294993272104	0.876999345941876
250	ENSG00000035115_CD4_Naive_uns_0h_500kb_combined	ENSG00000035115	CD4_Naive_uns_0h_500kb	sOoMTc	outcome	ENSG00000035115	Wald ratio	1	-0.00203453040826581	0.00670386587985544	0.761519405071435	-0.0151741075327825	0.0111050467162508	0.997967537845846	0.98494043912394	1.01116693663217	0.928557563404593
251	ENSG00000035115_nTreg_40h_500kb_combined	ENSG00000035115	nTreg_40h_500kb	sOoMTc	outcome	ENSG00000035115	Wald ratio	1	-0.00367642634251473	0.0121139841494894	0.761519405071435	-0.027419835275514	0.0200669825904845	0.996330323438587	0.972952675910457	1.02026967804403	0.928557563404593
252	ENSG00000035115_T_ER-stress_5d_500kb_combined	ENSG00000035115	T_ER-stress_5d_500kb	sOoMTc	outcome	ENSG00000035115	Wald ratio	1	-0.00345507393839125	0.0134452140655836	0.797198643329176	-0.0298076935069351	0.0228975456301526	0.996550887961324	0.970632174471331	1.0231617067891	0.943057990928669
253	ENSG00000035115_TCM_0h_500kb_combined	ENSG00000035115	TCM_0h_500kb	sOoMTc	outcome	ENSG00000035115	Wald ratio	1	-0.00217362568212305	0.00716219083615606	0.761519405071435	-0.0162115197209889	0.0118642683567428	0.997828734931507	0.983919179732797	1.01193492795354	0.928557563404593
254	ENSG00000035115_TCM_16h_500kb_combined	ENSG00000035115	TCM_16h_500kb	sOoMTc	outcome	ENSG00000035115	Wald ratio	1	-0.0220377033436332	0.0104589404996989	0.0351116483453562	-0.0425372267230431	-0.00153817996422326	0.978203352818768	0.958354788448594	0.998463002428256	0.310907407988017
255	ENSG00000035115_TCM_40h_500kb_combined	ENSG00000035115	TCM_40h_500kb	sOoMTc	outcome	ENSG00000035115	Wald ratio	1	-0.00593238450474649	0.0111794185546982	0.595659725448254	-0.027844044871955	0.0159792758624621	0.99408517734317	0.972540027579331	1.01610762723367	0.876999345941876
256	ENSG00000035115_TCM_5d_500kb_combined	ENSG00000035115	TCM_5d_500kb	sOoMTc	outcome	ENSG00000035115	Wald ratio	1	-0.00279745391236528	0.00921773189399465	0.761519405071435	-0.0208642084245948	0.0152693005998642	0.997206455315686	0.979351943283815	1.01538647198568	0.928557563404593
257	ENSG00000035115_TCM_LA_500kb_combined	ENSG00000035115	TCM_LA_500kb	sOoMTc	outcome	ENSG00000035115	Wald ratio	1	-0.00459269307762998	0.0151331227563296	0.761519405071435	-0.034253613680036	0.0250682275247761	0.995417837210261	0.96632639996346	1.02538507762369	0.928557563404593
258	ENSG00000035115_TEM_0h_500kb_combined	ENSG00000035115	TEM_0h_500kb	sOoMTc	outcome	ENSG00000035115	Wald ratio	1	-0.00244394695962624	0.00805291116232571	0.761519405071435	-0.0182276528377846	0.0133397589185321	0.997559037047331	0.981937466060839	1.01342913045864	0.928557563404593
259	ENSG00000035115_TEM_40h_500kb_combined	ENSG00000035115	TEM_40h_500kb	sOoMTc	outcome	ENSG00000035115	Wald ratio	1	-0.00779857961657063	0.0146962128965218	0.595659725448254	-0.0366031568937533	0.021005997660612	0.992231750410525	0.964058639472063	1.02122817659917	0.876999345941876
260	ENSG00000035115_TEM_5d_500kb_combined	ENSG00000035115	TEM_5d_500kb	sOoMTc	outcome	ENSG00000035115	Wald ratio	1	-0.00572148466335775	0.00883532275933881	0.51726349380502	-0.0230387172716618	0.0115957479449463	0.994294851858782	0.97722464756867	1.01166323924859	0.844389330519817
261	ENSG00000035115_TN_0h_500kb_combined	ENSG00000035115	TN_0h_500kb	sOoMTc	outcome	ENSG00000035115	Wald ratio	1	-0.00201372882633674	0.00663532376577608	0.761519405071435	-0.0150189634072579	0.0109915057545844	0.997988297365261	0.985093258701285	1.01105213428329	0.928557563404593
262	ENSG00000035115_TN_40h_500kb_combined	ENSG00000035115	TN_40h_500kb	sOoMTc	outcome	ENSG00000035115	Wald ratio	1	-0.00578843323143076	0.00893870715028001	0.51726349380502	-0.0233082992459796	0.011731432783118	0.994228287470428	0.976961240925263	1.01180051592446	0.844389330519817
263	ENSG00000035115_TN_5d_500kb_combined	ENSG00000035115	TN_5d_500kb	sOoMTc	outcome	ENSG00000035115	Wald ratio	1	-0.00550178556458372	0.00870636348916803	0.527434624238375	-0.0225662580033531	0.0115626868741856	0.994513321539569	0.977686455494761	1.01162979313153	0.850492509413532
264	ENSG00000035115_TN_cycling_5d_500kb_combined	ENSG00000035115	TN_cycling_5d_500kb	sOoMTc	outcome	ENSG00000035115	Wald ratio	1	-0.0242941372975508	0.0128012182507137	0.0577225845421959	-0.0493845250689497	0.000796250473848178	0.975998589945997	0.951815062569459	1.00079656756541	0.384652775289463
265	ENSG00000035115_TN_HSP_5d_500kb_combined	ENSG00000035115	TN_HSP_5d_500kb	sOoMTc	outcome	ENSG00000035115	Wald ratio	1	-0.00431099029311393	0.00812394490502119	0.595659725448254	-0.0202339223069555	0.0116119417207276	0.995698288686887	0.979969409787792	1.0116796220289	0.876999345941876
266	ENSG00000035115_TN_IFN_40h_500kb_combined	ENSG00000035115	TN_IFN_40h_500kb	sOoMTc	outcome	ENSG00000035115	Wald ratio	1	-0.00726439348087335	0.0114956225447895	0.527434624238375	-0.0297958136686607	0.015267026706914	0.992761928449264	0.970643705493081	1.01538416310817	0.850492509413532
267	ENSG00000035115_TN_IFN_5d_500kb_combined	ENSG00000035115	TN_IFN_5d_500kb	sOoMTc	outcome	ENSG00000035115	Wald ratio	1	-0.00744300316655894	0.0117782654846152	0.527434624238375	-0.0305284035164048	0.0156423971832869	0.992584627387578	0.969932882171425	1.01576537988946	0.850492509413532
268	ENSG00000035115_TN_LA_500kb_combined	ENSG00000035115	TN_LA_500kb	sOoMTc	outcome	ENSG00000035115	Wald ratio	1	-0.00436704347636351	0.0160139786306921	0.78508232234328	-0.0357544415925201	0.0270203546397931	0.995642478192442	0.964877198103152	1.02738871467788	0.935646273472949
269	ENSG00000035141_CD4_Memory_stim_16h_500kb_combined	ENSG00000035141	CD4_Memory_stim_16h_500kb	sOoMTc	outcome	ENSG00000035141	Wald ratio	1	0.00851244091463426	0.0277580459845923	0.759097831443246	-0.0458933292151667	0.0629182110444352	1.0085487747632	0.955143842700111	1.06493973536059	0.928557563404593
270	ENSG00000035141_CD4_Memory_stim_40h_500kb_combined	ENSG00000035141	CD4_Memory_stim_40h_500kb	sOoMTc	outcome	ENSG00000035141	Wald ratio	1	0.0125650554411777	0.0578592150220706	0.828078964937936	-0.100839006002081	0.125969116884436	1.0126443274213	0.904078572393859	1.13424713865665	0.948973960683546
271	ENSG00000035141_CD4_Naive_stim_16h_500kb_combined	ENSG00000035141	CD4_Naive_stim_16h_500kb	sOoMTc	outcome	ENSG00000035141	Wald ratio	1	0.0118608168136725	0.038676697063793	0.759097831443246	-0.0639455094313617	0.0876671430587067	1.01193143522258	0.938056113349137	1.09162470668799	0.928557563404593
272	ENSG00000035141_CD4_Naive_stim_40h_500kb_combined	ENSG00000035141	CD4_Naive_stim_40h_500kb	sOoMTc	outcome	ENSG00000035141	Wald ratio	1	0.00924545520203557	0.0190943951251195	0.628245829210992	-0.0281795592431986	0.0466704696472698	1.0092883264425	0.972213781156711	1.04777667796597	0.890755470450011
273	ENSG00000035141_TCM_16h_500kb_combined	ENSG00000035141	TCM_16h_500kb	sOoMTc	outcome	ENSG00000035141	Wald ratio	1	0.00447848728845701	0.0146038083953906	0.759097831443246	-0.0241449771665085	0.0331019517434225	1.00448853070015	0.976144180881482	1.03365591689232	0.928557563404593
274	ENSG00000035141_TCM_40h_500kb_combined	ENSG00000035141	TCM_40h_500kb	sOoMTc	outcome	ENSG00000035141	Wald ratio	1	0.00990749499573322	0.0204616884744651	0.628245829210992	-0.0301974144142183	0.0500124044056847	1.00995673671061	0.970253972521048	1.05128413685007	0.890755470450011
275	ENSG00000035141_TN_40h_500kb_combined	ENSG00000035141	TN_40h_500kb	sOoMTc	outcome	ENSG00000035141	Wald ratio	1	0.00637839384136658	0.0131731288086137	0.628245829210992	-0.0194409386235163	0.0321977263062495	1.00639877911408	0.980746817735194	1.0327216813624	0.890755470450011
276	ENSG00000035141_TN_cycling_40h_500kb_combined	ENSG00000035141	TN_cycling_40h_500kb	sOoMTc	outcome	ENSG00000035141	Wald ratio	1	0.00332538040661973	0.0153126184661513	0.828078964937936	-0.0266873517870368	0.0333381126002763	1.0033309156179	0.973665608754523	1.03390005478612	0.948973960683546
277	ENSG00000035499_CD4_Naive_stim_40h_500kb_combined	ENSG00000035499	CD4_Naive_stim_40h_500kb	sOoMTc	outcome	ENSG00000035499	Wald ratio	1	-0.0624125176714759	0.0437643288177084	0.153838104833576	-0.148190602154184	0.0233655668112326	0.9394952484505	0.862266749378415	1.02364068021566	0.552678671576876
278	ENSG00000035499_TN_40h_500kb_combined	ENSG00000035499	TN_40h_500kb	sOoMTc	outcome	ENSG00000035499	Wald ratio	1	-0.0557741120130912	0.0391094073548676	0.153838104833576	-0.132428550428632	0.0208803264024493	0.945752745947411	0.875965519231219	1.02109984563327	0.552678671576876
279	ENSG00000036257_CD4_Memory_stim_16h_500kb_combined	ENSG00000036257	CD4_Memory_stim_16h_500kb	sOoMTc	outcome	ENSG00000036257	Wald ratio	1	-0.00676712577630275	0.0138099679523306	0.624121525435296	-0.0338346629628707	0.0203004114102652	0.993255719657644	0.966731327918247	1.02050786618974	0.888983796381743
280	ENSG00000036257_CD4_Memory_stim_40h_500kb_combined	ENSG00000036257	CD4_Memory_stim_40h_500kb	sOoMTc	outcome	ENSG00000036257	Wald ratio	1	-0.0125149409048777	0.0200094579813206	0.531674921521459	-0.0517334785482662	0.0267035967385107	0.987563045298133	0.949581917070813	1.02706333272119	0.850822488318157
281	ENSG00000036257_CD4_Naive_stim_16h_500kb_combined	ENSG00000036257	CD4_Naive_stim_16h_500kb	sOoMTc	outcome	ENSG00000036257	Wald ratio	1	-0.0166728542988004	0.0266573194437139	0.531674921521459	-0.0689212004084798	0.0355754918108789	0.983465368480874	0.933400228737111	1.036215870988	0.850822488318157
282	ENSG00000036257_CD4_Naive_stim_40h_500kb_combined	ENSG00000036257	CD4_Naive_stim_40h_500kb	sOoMTc	outcome	ENSG00000036257	Wald ratio	1	-0.0117453877348071	0.0187790612948354	0.531674921521459	-0.0485523478726845	0.0250615724030703	0.988323320068696	0.952607471025986	1.02537825358391	0.850822488318157
283	ENSG00000036257_TN_16h_500kb_combined	ENSG00000036257	TN_16h_500kb	sOoMTc	outcome	ENSG00000036257	Wald ratio	1	-0.0101699408705305	0.0207542407429373	0.624121525435296	-0.0508482527266876	0.0305083709856266	0.989881598114012	0.950422883671266	1.03097852031903	0.888983796381743
284	ENSG00000036257_TN_40h_500kb_combined	ENSG00000036257	TN_40h_500kb	sOoMTc	outcome	ENSG00000036257	Wald ratio	1	-0.0102014333429585	0.0163105166358088	0.531674921521459	-0.0421700459491438	0.0217671792632267	0.989850424785942	0.958706742512915	1.02200581262284	0.850822488318157
285	ENSG00000036448_CD4_Memory_stim_40h_500kb_combined	ENSG00000036448	CD4_Memory_stim_40h_500kb	sOoMTc	outcome	ENSG00000036448	Wald ratio	1	-0.0164633912758458	0.0120207421889234	0.17081744379093	-0.0400240459661358	0.00709726341444411	0.983671389686086	0.960766336319772	1.00712250867718	0.573026824901728
286	ENSG00000036448_CD4_Memory_stim_5d_500kb_combined	ENSG00000036448	CD4_Memory_stim_5d_500kb	sOoMTc	outcome	ENSG00000036448	Wald ratio	1	-0.0143127544715086	0.0104504551117478	0.17081744379093	-0.0347956464905342	0.00617013754751696	0.985789186069265	0.965802761276525	1.0061892120568	0.573026824901728
287	ENSG00000036448_CD4_Memory_uns_0h_500kb_combined	ENSG00000036448	CD4_Memory_uns_0h_500kb	sOoMTc	outcome	ENSG00000036448	Wald ratio	1	0.000748148715710483	0.0208452008405544	0.971369516545805	-0.0401084449317762	0.0416047423631972	1.00074842864877	0.960685252056526	1.0424823481979	0.996504930994179
288	ENSG00000036448_CD4_Naive_stim_16h_500kb_combined	ENSG00000036448	CD4_Naive_stim_16h_500kb	sOoMTc	outcome	ENSG00000036448	Wald ratio	1	-0.0179746181304571	0.0106427112943281	0.0912360195001523	-0.0388343322673401	0.00288509600642596	0.98218596175787	0.961910053404472	1.00288926190128	0.470029865375268
289	ENSG00000036448_CD4_Naive_stim_40h_500kb_combined	ENSG00000036448	CD4_Naive_stim_40h_500kb	sOoMTc	outcome	ENSG00000036448	Wald ratio	1	-0.0180734922226403	0.00884172951304479	0.0409424077091604	-0.0354032820682081	-0.000743702377072494	0.982088853813355	0.965216083418978	0.999256574100997	0.344026666704525
290	ENSG00000036448_CD4_Naive_stim_5d_500kb_combined	ENSG00000036448	CD4_Naive_stim_5d_500kb	sOoMTc	outcome	ENSG00000036448	Wald ratio	1	-0.0126135794699326	0.00787382595369026	0.109163746033058	-0.0280462783391655	0.00281911939930034	0.987465638300566	0.972343367323866	1.00282309685316	0.501760218885784
291	ENSG00000036448_T_ER-stress_5d_500kb_combined	ENSG00000036448	T_ER-stress_5d_500kb	sOoMTc	outcome	ENSG00000036448	Wald ratio	1	-0.00621384987316571	0.0113290068746924	0.583355318551843	-0.0284187033475628	0.0159910036012313	0.993805416165877	0.971981309760956	1.01611954394836	0.875062534101327
292	ENSG00000036448_TCM_0h_500kb_combined	ENSG00000036448	TCM_0h_500kb	sOoMTc	outcome	ENSG00000036448	Wald ratio	1	0.000751008522720183	0.0209248818588207	0.971369516545805	-0.0402617599205684	0.0417637769660088	1.00075129060023	0.960537975897984	1.04264815214801	0.996504930994179
293	ENSG00000036448_TCM_40h_500kb_combined	ENSG00000036448	TCM_40h_500kb	sOoMTc	outcome	ENSG00000036448	Wald ratio	1	-0.0225843010680921	0.0139962111478605	0.106613987968507	-0.0500168749178986	0.00484827278171445	0.977668815193893	0.951213372717709	1.00486004467296	0.499155542966001
294	ENSG00000036448_TCM_5d_500kb_combined	ENSG00000036448	TCM_5d_500kb	sOoMTc	outcome	ENSG00000036448	Wald ratio	1	-0.0042713112633266	0.00990738781583438	0.666378313589426	-0.023689791382362	0.0151471688557088	0.995737797812779	0.976588608976898	1.01526246863739	0.89633019169493
295	ENSG00000036448_TEM_40h_500kb_combined	ENSG00000036448	TEM_40h_500kb	sOoMTc	outcome	ENSG00000036448	Wald ratio	1	-0.00589436034376136	0.0136720810663743	0.666378313589426	-0.0326916392338549	0.0209029185463322	0.994122977316638	0.967836956525131	1.02112291472849	0.89633019169493
296	ENSG00000036448_TEM_5d_500kb_combined	ENSG00000036448	TEM_5d_500kb	sOoMTc	outcome	ENSG00000036448	Wald ratio	1	-0.00892224290266403	0.0121220003234482	0.461708072950433	-0.0326813635366224	0.0148368777312944	0.991117442192155	0.967846901775764	1.0149474905744	0.817692057380713
297	ENSG00000036448_TEM_HLApositive_5d_500kb_combined	ENSG00000036448	TEM_HLApositive_5d_500kb	sOoMTc	outcome	ENSG00000036448	Wald ratio	1	-0.0190802503372575	0.0119105421792858	0.109163746033058	-0.0424249130086576	0.00426441233414268	0.981100625427446	0.958462430879331	1.00427351787909	0.501760218885784
298	ENSG00000036448_TN_16h_500kb_combined	ENSG00000036448	TN_16h_500kb	sOoMTc	outcome	ENSG00000036448	Wald ratio	1	-0.0173113151115726	0.0107283736972068	0.106613987968507	-0.0383389275580979	0.00371629733495268	0.982837664785809	0.962386706233075	1.00372321133006	0.499155542966001
299	ENSG00000036448_TN_40h_500kb_combined	ENSG00000036448	TN_40h_500kb	sOoMTc	outcome	ENSG00000036448	Wald ratio	1	-0.0195502490272762	0.00940068312555088	0.0375564915994314	-0.0379755879533559	-0.00112491010119643	0.980639617763704	0.962736442971283	0.99887572237299	0.324638638955508
300	ENSG00000036448_TN_cycling_40h_500kb_combined	ENSG00000036448	TN_cycling_40h_500kb	sOoMTc	outcome	ENSG00000036448	Wald ratio	1	-0.0173010752457781	0.0107999204842433	0.109163746033058	-0.038468919394895	0.0038667689033388	0.982847728963122	0.962261611948217	1.00387425449946	0.501760218885784
301	ENSG00000036448_TN_IFN_40h_500kb_combined	ENSG00000036448	TN_IFN_40h_500kb	sOoMTc	outcome	ENSG00000036448	Wald ratio	1	-0.0155783969477574	0.00972456601209309	0.109163746033058	-0.0346385463314599	0.00348175243594504	0.984542318613398	0.965954500962808	1.00348782077673	0.501760218885784
302	ENSG00000036448_TN_IFN_5d_500kb_combined	ENSG00000036448	TN_IFN_5d_500kb	sOoMTc	outcome	ENSG00000036448	Wald ratio	1	-0.017163349423249	0.0106366746443925	0.106613987968507	-0.0380112317262583	0.00368453287976037	0.982983101796968	0.962702128023706	1.00369132911545	0.499155542966001
303	ENSG00000037757_TN_16h_500kb_combined	ENSG00000037757	TN_16h_500kb	sOoMTc	outcome	ENSG00000037757	Wald ratio	1	0.00238993960133894	0.0110470949906756	0.828721950623786	-0.0192623665803853	0.0240422457830632	1.0023927977835	0.980921967336177	1.02433359075123	0.948973960683546
304	ENSG00000037757_TN_40h_500kb_combined	ENSG00000037757	TN_40h_500kb	sOoMTc	outcome	ENSG00000037757	Wald ratio	1	0.00287243087709664	0.0136272965723071	0.833054976899977	-0.0238370704046252	0.0295819321588185	1.00287656025951	0.97644478855254	1.03002382409032	0.951283779591725
305	ENSG00000038002_CD4_Memory_stim_16h_500kb_combined	ENSG00000038002	CD4_Memory_stim_16h_500kb	sOoMTc	outcome	ENSG00000038002	Wald ratio	1	0.00117611725941113	0.013298808366614	0.929528724611566	-0.0248895471391524	0.0272417816579746	1.00117680915654	0.975417643747858	1.02761623148574	0.975981091013537
306	ENSG00000038002_CD4_Memory_stim_40h_500kb_combined	ENSG00000038002	CD4_Memory_stim_40h_500kb	sOoMTc	outcome	ENSG00000038002	Wald ratio	1	-0.003737879420501	0.0225264156387897	0.868209548170664	-0.0478896540725288	0.0404138952315268	0.996269097754793	0.953238967312243	1.04124164997131	0.961224127842667
307	ENSG00000038002_CD4_Memory_stim_5d_500kb_combined	ENSG00000038002	CD4_Memory_stim_5d_500kb	sOoMTc	outcome	ENSG00000038002	Wald ratio	1	-0.00166542463993522	0.0100367196032327	0.868209548170664	-0.0213373950622713	0.0180065457824009	0.99833596141012	0.978888636654569	1.0181696410849	0.961224127842667
308	ENSG00000038002_CD4_Naive_stim_16h_500kb_combined	ENSG00000038002	CD4_Naive_stim_16h_500kb	sOoMTc	outcome	ENSG00000038002	Wald ratio	1	-0.00169362598922381	0.0102066756783713	0.868209548170664	-0.0216987103188315	0.0183114583403838	0.998307807385957	0.978535013144304	1.0184801411299	0.961224127842667
309	ENSG00000038002_CD4_Naive_stim_40h_500kb_combined	ENSG00000038002	CD4_Naive_stim_40h_500kb	sOoMTc	outcome	ENSG00000038002	Wald ratio	1	-0.00174245824894383	0.0105009644060925	0.868209548170664	-0.022324348484885	0.0188394319869974	0.998259058950084	0.97792299576394	1.01901801378281	0.961224127842667
310	ENSG00000038002_CD4_Naive_stim_5d_500kb_combined	ENSG00000038002	CD4_Naive_stim_5d_500kb	sOoMTc	outcome	ENSG00000038002	Wald ratio	1	-0.00175486478271349	0.0105757326650147	0.868209548170664	-0.0224833008061422	0.0189735712407153	0.998246674092185	0.977767564987121	1.01915471326688	0.961224127842667
311	ENSG00000038002_TCM_16h_500kb_combined	ENSG00000038002	TCM_16h_500kb	sOoMTc	outcome	ENSG00000038002	Wald ratio	1	0.00168787310616359	0.0190854277551119	0.929528724611566	-0.0357195652938557	0.0390953115061828	1.00168929836575	0.964910850035311	1.03986959046397	0.975981091013537
312	ENSG00000038002_TCM_40h_500kb_combined	ENSG00000038002	TCM_40h_500kb	sOoMTc	outcome	ENSG00000038002	Wald ratio	1	-0.00269653154794281	0.0162507089177122	0.868209548170664	-0.0345479210266588	0.0291548579307732	0.99730710082758	0.966042044850668	1.02958402138166	0.961224127842667
313	ENSG00000038002_TEM_16h_500kb_combined	ENSG00000038002	TEM_16h_500kb	sOoMTc	outcome	ENSG00000038002	Wald ratio	1	0.0017039271062265	0.0192669564833452	0.929528724611566	-0.0360593076011301	0.0394671618135831	1.00170537961489	0.964583084677838	1.04025633819252	0.975981091013537
314	ENSG00000038002_TN_16h_500kb_combined	ENSG00000038002	TN_16h_500kb	sOoMTc	outcome	ENSG00000038002	Wald ratio	1	0.000953913673833657	0.0107862673088892	0.929528724611566	-0.0201871702515892	0.0220949975992565	1.00095436879419	0.980015226442899	1.02234089978861	0.975981091013537
315	ENSG00000038002_TN_40h_500kb_combined	ENSG00000038002	TN_40h_500kb	sOoMTc	outcome	ENSG00000038002	Wald ratio	1	-0.00166921579570559	0.0100595670900099	0.868209548170664	-0.0213859672921251	0.0180475357007139	0.998332176570153	0.978841091005416	1.01821137663068	0.961224127842667
316	ENSG00000038002_TN_cycling_40h_500kb_combined	ENSG00000038002	TN_cycling_40h_500kb	sOoMTc	outcome	ENSG00000038002	Wald ratio	1	-0.00261077249532942	0.015733880029824	0.868209548170664	-0.0334491773537844	0.0282276323631255	0.997392632607221	0.967104060769972	1.02862980720725	0.961224127842667
317	ENSG00000041357_CD4_Naive_stim_16h_500kb_combined	ENSG00000041357	CD4_Naive_stim_16h_500kb	sOoMTc	outcome	ENSG00000041357	Wald ratio	1	-0.00843817650027668	0.031558530890956	0.789175218167991	-0.0702928970465504	0.0534165440459971	0.991597324984938	0.932120764500389	1.05486895299914	0.937170915352289
318	ENSG00000041357_TCM_40h_500kb_combined	ENSG00000041357	TCM_40h_500kb	sOoMTc	outcome	ENSG00000041357	Wald ratio	1	0.0125403635979598	0.010207519459891	0.219243674953573	-0.00746637454342659	0.0325471017393462	1.01261932367502	0.992561429589261	1.03308255198309	0.62882056328348
319	ENSG00000042286_CD4_Memory_stim_40h_500kb_combined	ENSG00000042286	CD4_Memory_stim_40h_500kb	sOoMTc	outcome	ENSG00000042286	Wald ratio	1	0.0292220457577513	0.0302172411216371	0.3335113841161	-0.0300037468406575	0.08844783835616	1.02965319921868	0.970441897450539	1.09247726571419	0.743390312358964
320	ENSG00000042493_CD4_Memory_stim_40h_500kb_combined	ENSG00000042493	CD4_Memory_stim_40h_500kb	sOoMTc	outcome	ENSG00000042493	Wald ratio	1	-0.0173895256110465	0.0188746145876477	0.356884330786911	-0.054383770202836	0.0196047189807429	0.982760799567017	0.947068580049884	1.01979815349246	0.768768864688426
321	ENSG00000042493_CD4_Memory_stim_5d_500kb_combined	ENSG00000042493	CD4_Memory_stim_5d_500kb	sOoMTc	outcome	ENSG00000042493	Wald ratio	1	-0.00949105048516414	0.0103015990169153	0.356884330786911	-0.029682184558318	0.0107000835879898	0.990553847379585	0.970754005140302	1.01075753420836	0.768768864688426
322	ENSG00000042493_CD4_Memory_uns_0h_500kb_combined	ENSG00000042493	CD4_Memory_uns_0h_500kb	sOoMTc	outcome	ENSG00000042493	Wald ratio	1	-0.00783442493182756	0.0117420921946984	0.504638896563097	-0.0308489256334364	0.0151800757697813	0.992196184188068	0.96962204704808	1.01529587834191	0.834558296515611
323	ENSG00000042493_CD4_Naive_stim_5d_500kb_combined	ENSG00000042493	CD4_Naive_stim_5d_500kb	sOoMTc	outcome	ENSG00000042493	Wald ratio	1	-0.0128730457882552	0.0139724212872208	0.356884330786911	-0.0402589915112079	0.0145128999346976	0.987209457463513	0.960540635063989	1.01461872338225	0.768768864688426
324	ENSG00000042493_TCM_0h_500kb_combined	ENSG00000042493	TCM_0h_500kb	sOoMTc	outcome	ENSG00000042493	Wald ratio	1	-0.00774871994745448	0.0116136391382442	0.504638896563097	-0.0305114526584132	0.0150140127635042	0.992281223990645	0.969949323505319	1.01512728925469	0.834558296515611
325	ENSG00000042493_TCM_16h_500kb_combined	ENSG00000042493	TCM_16h_500kb	sOoMTc	outcome	ENSG00000042493	Wald ratio	1	-0.00835208858395771	0.0135398442667412	0.537331932153428	-0.0348901833467705	0.0181860061788551	0.991682693207007	0.965711461635388	1.01835237860893	0.854181161101521
326	ENSG00000042493_TCM_40h_500kb_combined	ENSG00000042493	TCM_40h_500kb	sOoMTc	outcome	ENSG00000042493	Wald ratio	1	-0.00780337161038383	0.0116955500468679	0.504638896563097	-0.0307266497022449	0.0151199064814773	0.992226995653508	0.969740615735687	1.01523479054932	0.834558296515611
327	ENSG00000042493_TCM_5d_500kb_combined	ENSG00000042493	TCM_5d_500kb	sOoMTc	outcome	ENSG00000042493	Wald ratio	1	-0.00930815279221846	0.0101030816139375	0.356884330786911	-0.029110192755536	0.0104938871710991	0.990735033961808	0.97130942730708	1.01054914111215	0.768768864688426
328	ENSG00000042493_TEM_5d_500kb_combined	ENSG00000042493	TEM_5d_500kb	sOoMTc	outcome	ENSG00000042493	Wald ratio	1	-0.012391804961237	0.0134500818435249	0.356884330786911	-0.0387539653745458	0.0139703554520719	0.987684657292871	0.961987362233105	1.01406839689371	0.768768864688426
329	ENSG00000042493_TN_0h_500kb_combined	ENSG00000042493	TN_0h_500kb	sOoMTc	outcome	ENSG00000042493	Wald ratio	1	-0.0229467701340204	0.0114049131494596	0.0442191524893977	-0.0453003999069612	-0.000593140361079502	0.977314504708837	0.955710343408839	0.99940703551189	0.351572409269667
330	ENSG00000042493_TN_40h_500kb_combined	ENSG00000042493	TN_40h_500kb	sOoMTc	outcome	ENSG00000042493	Wald ratio	1	-0.0117267345220045	0.0175758143192787	0.504638896563097	-0.0461753305877908	0.0227218615437818	0.988341755645844	0.954874528800645	1.0229819693484	0.834558296515611
331	ENSG00000042493_TN_5d_500kb_combined	ENSG00000042493	TN_5d_500kb	sOoMTc	outcome	ENSG00000042493	Wald ratio	1	-0.0129154337992054	0.014018429291563	0.356884330786911	-0.0403915552106688	0.0145606876122581	0.987167612505088	0.960413310683404	1.01466721081319	0.768768864688426
332	ENSG00000042493_TN_cycling_5d_500kb_combined	ENSG00000042493	TN_cycling_5d_500kb	sOoMTc	outcome	ENSG00000042493	Wald ratio	1	-0.0109282121701739	0.0118614962511136	0.356884330786911	-0.0341767448223566	0.0123203204820088	0.989131283814968	0.966400683224969	1.01239652827696	0.768768864688426
333	ENSG00000042493_TN_IFN_5d_500kb_combined	ENSG00000042493	TN_IFN_5d_500kb	sOoMTc	outcome	ENSG00000042493	Wald ratio	1	-0.0111740662239032	0.0167474852248192	0.504638896563097	-0.0439991372645488	0.0216510048167423	0.988888131770354	0.956954783071507	1.02188708855974	0.834558296515611
334	ENSG00000043514_CD4_Memory_stim_40h_500kb_combined	ENSG00000043514	CD4_Memory_stim_40h_500kb	sOoMTc	outcome	ENSG00000043514	Wald ratio	1	-0.0383131879518107	0.0213507533042458	0.0727389172790404	-0.0801606644281324	0.00353428852451104	0.962411478006796	0.922968046340334	1.00354054148662	0.417996979845084
335	ENSG00000043514_CD4_Naive_stim_40h_500kb_combined	ENSG00000043514	CD4_Naive_stim_40h_500kb	sOoMTc	outcome	ENSG00000043514	Wald ratio	1	-0.017180808499621	0.00957433258501689	0.0727389172790404	-0.0359465003662541	0.00158488336701208	0.982965939969736	0.964691902766047	1.00158613995842	0.417996979845084
336	ENSG00000043514_TCM_16h_500kb_combined	ENSG00000043514	TCM_16h_500kb	sOoMTc	outcome	ENSG00000043514	Wald ratio	1	-0.0232639631265738	0.0129642862979528	0.0727389172790405	-0.0486739642705612	0.00214603801741358	0.977004556555712	0.952491625381277	1.00214834240514	0.417996979845084
337	ENSG00000043514_TCM_40h_500kb_combined	ENSG00000043514	TCM_40h_500kb	sOoMTc	outcome	ENSG00000043514	Wald ratio	1	-0.0183804196341221	0.0102428387251474	0.0727389172790405	-0.0384563835354109	0.00169554426716675	0.98178747007744	0.96227367480018	1.0016969825151	0.417996979845084
338	ENSG00000043514_TN_40h_500kb_combined	ENSG00000043514	TN_40h_500kb	sOoMTc	outcome	ENSG00000043514	Wald ratio	1	-0.0169246559091825	0.00943158667795284	0.0727389172790405	-0.0354105657979701	0.00156125397960508	0.983217761492563	0.965209053071468	1.00156247337111	0.417996979845084
339	ENSG00000047662_CD4_Memory_stim_16h_500kb_combined	ENSG00000047662	CD4_Memory_stim_16h_500kb	sOoMTc	outcome	ENSG00000047662	Wald ratio	1	-0.0017308999835519	0.00877723056307989	0.843668345624712	-0.0189342718871885	0.0154724719200847	0.998270597159898	0.9812438554301	1.01559279035401	0.952373500794956
340	ENSG00000047662_CD4_Memory_stim_40h_500kb_combined	ENSG00000047662	CD4_Memory_stim_40h_500kb	sOoMTc	outcome	ENSG00000047662	Wald ratio	1	-0.00315132118303516	0.00882368265406999	0.720984357160451	-0.0204457391850123	0.014143096818942	0.996853639017801	0.979761857709112	1.01424358358525	0.910232396541503
341	ENSG00000047662_CD4_Memory_stim_5d_500kb_combined	ENSG00000047662	CD4_Memory_stim_5d_500kb	sOoMTc	outcome	ENSG00000047662	Wald ratio	1	-0.00132915724686479	0.00763213212099146	0.861745371739082	-0.0162881362040081	0.0136298217102785	0.998671725691397	0.983843798193442	1.01372313117873	0.957714466400137
342	ENSG00000047662_CD4_Memory_uns_0h_500kb_combined	ENSG00000047662	CD4_Memory_uns_0h_500kb	sOoMTc	outcome	ENSG00000047662	Wald ratio	1	-0.00138299049822183	0.00794124715446746	0.861745371739082	-0.0169478349209781	0.0141818539245344	0.998617965392424	0.983194971740595	1.01428289349268	0.957714466400137
343	ENSG00000047662_CD4_Naive_stim_16h_500kb_combined	ENSG00000047662	CD4_Naive_stim_16h_500kb	sOoMTc	outcome	ENSG00000047662	Wald ratio	1	-0.00378606789088926	0.00830846165405096	0.648614212418781	-0.0200706527328291	0.0124985169510506	0.996221090227591	0.980129422038195	1.01257694983834	0.894650421738088
344	ENSG00000047662_CD4_Naive_stim_40h_500kb_combined	ENSG00000047662	CD4_Naive_stim_40h_500kb	sOoMTc	outcome	ENSG00000047662	Wald ratio	1	-0.00337552345754449	0.00877265835319007	0.700402109336093	-0.020569933829797	0.0138188869147081	0.996630167216959	0.979640184088983	1.013914809069	0.905062643075473
345	ENSG00000047662_CD4_Naive_stim_5d_500kb_combined	ENSG00000047662	CD4_Naive_stim_5d_500kb	sOoMTc	outcome	ENSG00000047662	Wald ratio	1	-0.00253741516452149	0.00803033824112315	0.752018739096477	-0.0182768781171229	0.0132020477880799	0.997465801352216	0.981889131104441	1.01328957959653	0.92641989021541
346	ENSG00000047662_CD4_Naive_uns_0h_500kb_combined	ENSG00000047662	CD4_Naive_uns_0h_500kb	sOoMTc	outcome	ENSG00000047662	Wald ratio	1	-0.00142366115020234	0.00817478144101953	0.861745371739082	-0.0174462327746006	0.0145989104741959	0.998577351774589	0.982705071569725	1.01470599503912	0.957714466400137
347	ENSG00000047662_nTreg_0h_500kb_combined	ENSG00000047662	nTreg_0h_500kb	sOoMTc	outcome	ENSG00000047662	Wald ratio	1	-0.00340195810419252	0.00952546470840051	0.720984357160451	-0.0220718689326575	0.0152679527242725	0.996603821998865	0.978169932495949	1.01538510337196	0.910232396541503
348	ENSG00000047662_T_ER-stress_5d_500kb_combined	ENSG00000047662	T_ER-stress_5d_500kb	sOoMTc	outcome	ENSG00000047662	Wald ratio	1	-0.00343156725707162	0.0108601249636832	0.752018739096477	-0.0247174121858908	0.0178542776717475	0.996574313840797	0.975585561670232	1.01801461812015	0.92641989021541
349	ENSG00000047662_TCM_0h_500kb_combined	ENSG00000047662	TCM_0h_500kb	sOoMTc	outcome	ENSG00000047662	Wald ratio	1	-0.00137981000984084	0.00792298452407496	0.861745371739082	-0.0169088596770278	0.0141492396573461	0.998621141490311	0.98323329275125	1.01424981393882	0.957714466400137
350	ENSG00000047662_TCM_16h_500kb_combined	ENSG00000047662	TCM_16h_500kb	sOoMTc	outcome	ENSG00000047662	Wald ratio	1	-0.00153462423948749	0.00881194078388533	0.861745371739082	-0.0188060281759027	0.0157367796969278	0.998466552694163	0.981369701853131	1.01586125490367	0.957714466400137
351	ENSG00000047662_TCM_40h_500kb_combined	ENSG00000047662	TCM_40h_500kb	sOoMTc	outcome	ENSG00000047662	Wald ratio	1	-0.00124498453977418	0.00714880539421598	0.861745371739082	-0.0152566431124375	0.0127666740328891	0.99875579013196	0.984859149848546	1.0128485159279	0.957714466400137
352	ENSG00000047662_TCM_5d_500kb_combined	ENSG00000047662	TCM_5d_500kb	sOoMTc	outcome	ENSG00000047662	Wald ratio	1	-0.00151093335468742	0.00867590574116648	0.861745371739082	-0.0185157086073737	0.0154938418979989	0.998490207530441	0.981654654043137	1.01561449378141	0.957714466400137
353	ENSG00000047662_TCM_LA_500kb_combined	ENSG00000047662	TCM_LA_500kb	sOoMTc	outcome	ENSG00000047662	Wald ratio	1	-0.00386192062601237	0.00847491919239617	0.648614212418781	-0.0204727622431089	0.0127489209910841	0.996145526998985	0.979735381905241	1.01283053494547	0.894650421738088
354	ENSG00000047662_TEM_0h_500kb_combined	ENSG00000047662	TEM_0h_500kb	sOoMTc	outcome	ENSG00000047662	Wald ratio	1	-0.00171900841697763	0.00871692955056017	0.843668345624712	-0.0188041903360756	0.0153661735021203	0.998282468231746	0.981371505455111	1.01548484018466	0.952373500794956
355	ENSG00000047662_TEM_16h_500kb_combined	ENSG00000047662	TEM_16h_500kb	sOoMTc	outcome	ENSG00000047662	Wald ratio	1	-0.0015756170735803	0.00884544976511455	0.858622914710352	-0.0189126986132048	0.0157614644660442	0.998425623559328	0.981265024300979	1.01588633151371	0.957389686106963
356	ENSG00000047662_TEM_40h_500kb_combined	ENSG00000047662	TEM_40h_500kb	sOoMTc	outcome	ENSG00000047662	Wald ratio	1	-0.00180569721782543	0.00915652028342084	0.843668345624712	-0.0197524769733303	0.0161410825376794	0.99819593207258	0.980441325078821	1.01627205353277	0.952373500794956
357	ENSG00000047662_TEM_5d_500kb_combined	ENSG00000047662	TEM_5d_500kb	sOoMTc	outcome	ENSG00000047662	Wald ratio	1	-0.00153538106440722	0.00881628653589734	0.861745371739082	-0.018815302674766	0.0157445405459516	0.998465797030081	0.981360600183153	1.0158691388801	0.957714466400137
358	ENSG00000047662_TEM_HLApositive_40h_500kb_combined	ENSG00000047662	TEM_HLApositive_40h_500kb	sOoMTc	outcome	ENSG00000047662	Wald ratio	1	0.0155212551451617	0.00986305706452866	0.115562397536377	-0.00381033670131445	0.0348528469916379	1.01564233545416	0.996196913420183	1.03546732545606	0.509107555065906
359	ENSG00000047662_TEM_HLApositive_5d_500kb_combined	ENSG00000047662	TEM_HLApositive_5d_500kb	sOoMTc	outcome	ENSG00000047662	Wald ratio	1	-0.00405946670175266	0.0113664853058648	0.720984357160451	-0.0263377779012477	0.0182188444977424	0.995948761794997	0.974006036323662	1.01838582013816	0.910232396541503
360	ENSG00000047662_TEM_LA_500kb_combined	ENSG00000047662	TEM_LA_500kb	sOoMTc	outcome	ENSG00000047662	Wald ratio	1	-0.00393319177306243	0.0102219842630733	0.700402109336093	-0.0239682809286861	0.0161018973825613	0.996074533094585	0.976316677125085	1.01623223153493	0.905062643075473
361	ENSG00000047662_TM_ER-stress_40h_500kb_combined	ENSG00000047662	TM_ER-stress_40h_500kb	sOoMTc	outcome	ENSG00000047662	Wald ratio	1	-0.00215320723028754	0.0123638960733894	0.861745371739082	-0.0263864435341307	0.0220800290735556	0.997849109257476	0.973958636856844	1.0223255969671	0.957714466400137
362	ENSG00000047662_TN_0h_500kb_combined	ENSG00000047662	TN_0h_500kb	sOoMTc	outcome	ENSG00000047662	Wald ratio	1	-0.00290734711275638	0.00814055654697853	0.720984357160451	-0.0188628379448343	0.0130481437193215	0.99709687512803	0.981313952050714	1.0131336422074	0.910232396541503
363	ENSG00000047662_TN_16h_500kb_combined	ENSG00000047662	TN_16h_500kb	sOoMTc	outcome	ENSG00000047662	Wald ratio	1	-0.00297320433272254	0.00832495641475113	0.720984357160451	-0.0192901189056348	0.0133437102401897	0.99703121126204	0.980894744848441	1.01343313485102	0.910232396541503
364	ENSG00000047662_TN_40h_500kb_combined	ENSG00000047662	TN_40h_500kb	sOoMTc	outcome	ENSG00000047662	Wald ratio	1	-0.0031376672028914	0.00815449299736143	0.700402109336093	-0.0191204734777198	0.012845139071937	0.996867250130517	0.981061163272833	1.01292799224427	0.905062643075473
365	ENSG00000047662_TN_5d_500kb_combined	ENSG00000047662	TN_5d_500kb	sOoMTc	outcome	ENSG00000047662	Wald ratio	1	-0.00301629375916902	0.0084456065810231	0.720984357160451	-0.0195696826579743	0.0135370951396363	0.996988250684578	0.9806205605607	1.01362913646717	0.910232396541503
366	ENSG00000047662_TN_cycling_40h_500kb_combined	ENSG00000047662	TN_cycling_40h_500kb	sOoMTc	outcome	ENSG00000047662	Wald ratio	1	-0.00305405393231413	0.00793719020986997	0.700402109336093	-0.0186109467436593	0.012502838879031	0.996950604946368	0.981561167535221	1.01258132613245	0.905062643075473
367	ENSG00000047662_TN_cycling_5d_500kb_combined	ENSG00000047662	TN_cycling_5d_500kb	sOoMTc	outcome	ENSG00000047662	Wald ratio	1	-0.00147058690315972	0.00844423304073999	0.861745371739082	-0.0180212836630101	0.0150801098566907	0.9985304938799	0.982140128596321	1.01519438843523	0.957714466400137
368	ENSG00000047662_TN_HSP_5d_500kb_combined	ENSG00000047662	TN_HSP_5d_500kb	sOoMTc	outcome	ENSG00000047662	Wald ratio	1	-0.00173354519844026	0.00879064419828973	0.843668345624712	-0.0189632078270881	0.0154961174302076	0.998267956523144	0.981215462627661	1.01561680484753	0.952373500794956
369	ENSG00000047662_TN_IFN_40h_500kb_combined	ENSG00000047662	TN_IFN_40h_500kb	sOoMTc	outcome	ENSG00000047662	Wald ratio	1	-0.00440535536098347	0.00966747748429892	0.648614212418781	-0.0233536112302093	0.0145429005082424	0.995604333983388	0.976916973875843	1.01464916298248	0.894650421738088
370	ENSG00000047662_TN_IFN_5d_500kb_combined	ENSG00000047662	TN_IFN_5d_500kb	sOoMTc	outcome	ENSG00000047662	Wald ratio	1	-0.00275148769852727	0.00870782881508877	0.752018739096477	-0.0198188321761013	0.0143158567790467	0.997252294174363	0.980376269854291	1.01441881940272	0.92641989021541
371	ENSG00000047662_TN_LA_500kb_combined	ENSG00000047662	TN_LA_500kb	sOoMTc	outcome	ENSG00000047662	Wald ratio	1	-0.00176206396579492	0.0101179187220375	0.861745371739082	-0.0215931846609883	0.0180690567293985	0.998239487557487	0.978638279143799	1.01823328982272	0.957714466400137
372	ENSG00000047662_TN_NFKB_500kb_combined	ENSG00000047662	TN_NFKB_500kb	sOoMTc	outcome	ENSG00000047662	Wald ratio	1	-0.00462161527769531	0.0101420561968551	0.648614212418781	-0.0245000454235314	0.0152568148681407	0.995389047952751	0.975797644594231	1.01537379422174	0.894650421738088
373	ENSG00000048162_CD4_Memory_stim_16h_500kb_combined	ENSG00000048162	CD4_Memory_stim_16h_500kb	sOoMTc	outcome	ENSG00000048162	Wald ratio	1	-0.0409937158506609	0.0539389446859858	0.447253278441299	-0.146714047435193	0.0647266157338712	0.959835161676344	0.863540873841995	1.06686731977301	0.805429757690475
374	ENSG00000048162_CD4_Memory_stim_5d_500kb_combined	ENSG00000048162	CD4_Memory_stim_5d_500kb	sOoMTc	outcome	ENSG00000048162	Wald ratio	1	0.0617356777332363	0.0520367749493293	0.235470076585525	-0.0402564011674491	0.163727756633922	1.06368115295358	0.96054312319765	1.17789359772019	0.656996163780854
375	ENSG00000048162_CD4_Naive_stim_16h_500kb_combined	ENSG00000048162	CD4_Naive_stim_16h_500kb	sOoMTc	outcome	ENSG00000048162	Wald ratio	1	-0.0354502140591306	0.0466448843575855	0.447253278441299	-0.126874187399998	0.0559737592817371	0.965170784969494	0.880844486961191	1.05756993197787	0.805429757690475
376	ENSG00000048162_CD4_Naive_stim_40h_500kb_combined	ENSG00000048162	CD4_Naive_stim_40h_500kb	sOoMTc	outcome	ENSG00000048162	Wald ratio	1	-0.0247044920439964	0.0320367956949337	0.440630661277745	-0.0874966116060665	0.0380876275180736	0.975598166455547	0.916221976166604	1.03882225830649	0.805429757690475
377	ENSG00000048162_TCM_16h_500kb_combined	ENSG00000048162	TCM_16h_500kb	sOoMTc	outcome	ENSG00000048162	Wald ratio	1	-0.0155891779985747	0.0205120173254934	0.447253278441299	-0.0557927319565417	0.0246143759593923	0.984531704269846	0.945735136248709	1.02491981059016	0.805429757690475
378	ENSG00000048162_TN_16h_500kb_combined	ENSG00000048162	TN_16h_500kb	sOoMTc	outcome	ENSG00000048162	Wald ratio	1	-0.0108308063121861	0.0142510199540306	0.447253278441299	-0.0387628054220861	0.017101192797714	0.989227635688872	0.961978858256677	1.01724825531404	0.805429757690475
379	ENSG00000048162_TN_40h_500kb_combined	ENSG00000048162	TN_40h_500kb	sOoMTc	outcome	ENSG00000048162	Wald ratio	1	-0.0196648590577423	0.0255013975142896	0.440630661277745	-0.0696475981857499	0.0303178800702653	0.980527233067566	0.932722455082094	1.03078214698124	0.805429757690475
380	ENSG00000049167_CD4_Naive_stim_5d_500kb_combined	ENSG00000049167	CD4_Naive_stim_5d_500kb	sOoMTc	outcome	ENSG00000049167	Wald ratio	1	-0.0041479401878918	0.0100682524199723	0.680352513236927	-0.0238817149310376	0.015585834555254	0.995860650633833	0.976401196610466	1.01570792715496	0.901125267153396
381	ENSG00000049192_CD4_Naive_uns_0h_500kb_combined	ENSG00000049192	CD4_Naive_uns_0h_500kb	sOoMTc	outcome	ENSG00000049192	Wald ratio	1	0.0174688469336356	0.0112532031939992	0.120579840016392	-0.00458743132660282	0.0395251251938739	1.01762231960129	0.995423074864868	1.04031663671379	0.524288639493789
382	ENSG00000049192_TN_0h_500kb_combined	ENSG00000049192	TN_0h_500kb	sOoMTc	outcome	ENSG00000049192	Wald ratio	1	0.0169269334453597	0.0109041095978217	0.120579840016392	-0.00444512136637079	0.0382989882570902	1.01707100573603	0.995564743563261	1.03904184775219	0.524288639493789
383	ENSG00000049239_CD4_Memory_stim_5d_500kb_combined	ENSG00000049239	CD4_Memory_stim_5d_500kb	sOoMTc	outcome	ENSG00000049239	Wald ratio	1	0.00121042221626215	0.0115226532151597	0.91633837225856	-0.0213739780854509	0.0237948225179752	1.00121115507289	0.978852826603908	1.02408017814104	0.970685623711415
384	ENSG00000049239_CD4_Memory_uns_0h_500kb_combined	ENSG00000049239	CD4_Memory_uns_0h_500kb	sOoMTc	outcome	ENSG00000049239	Wald ratio	1	0.0012877851357067	0.0122591120148211	0.91633837225856	-0.0227400744133427	0.0253156446847561	1.00128861468704	0.977516532313118	1.02563880687467	0.970685623711415
385	ENSG00000049239_CD4_Naive_stim_16h_500kb_combined	ENSG00000049239	CD4_Naive_stim_16h_500kb	sOoMTc	outcome	ENSG00000049239	Wald ratio	1	0.00167019463237565	0.015899471516737	0.91633837225856	-0.0294927695404289	0.0328331588051802	1.00167159018427	0.970937897943031	1.03337811481858	0.970685623711415
386	ENSG00000049239_CD4_Naive_stim_5d_500kb_combined	ENSG00000049239	CD4_Naive_stim_5d_500kb	sOoMTc	outcome	ENSG00000049239	Wald ratio	1	0.00141331780681776	0.0134541243146218	0.91633837225856	-0.0249567658498411	0.0277834014634766	1.0014143170111	0.975352079635055	1.02817295954302	0.970685623711415
387	ENSG00000049239_CD4_Naive_uns_0h_500kb_combined	ENSG00000049239	CD4_Naive_uns_0h_500kb	sOoMTc	outcome	ENSG00000049239	Wald ratio	1	0.00131123174944557	0.0124823128083567	0.91633837225856	-0.0231541013549335	0.0257765648538246	1.00131209178966	0.977111897903443	1.02611165345083	0.970685623711415
388	ENSG00000049239_TCM_5d_500kb_combined	ENSG00000049239	TCM_5d_500kb	sOoMTc	outcome	ENSG00000049239	Wald ratio	1	0.00146455386263752	0.0139418675957612	0.91633837225856	-0.0258615066250544	0.0287906143503295	1.0014656268454	0.974470037908144	1.02920907030225	0.970685623711415
389	ENSG00000049239_TN_0h_500kb_combined	ENSG00000049239	TN_0h_500kb	sOoMTc	outcome	ENSG00000049239	Wald ratio	1	0.00125380256288672	0.011935613819974	0.91633837225856	-0.0221400005242624	0.0246476056500358	1.00125458890192	0.978103290491827	1.02495386892427	0.970685623711415
390	ENSG00000049246_CD4_Memory_stim_16h_500kb_combined	ENSG00000049246	CD4_Memory_stim_16h_500kb	sOoMTc	outcome	ENSG00000049246	Wald ratio	1	-0.0120180177230157	0.0147943390933269	0.416597172887003	-0.0410149223459365	0.0169788868999051	0.988053910219871	0.959814807152347	1.01712384746094	0.801245599683767
391	ENSG00000049449_CD4_Naive_stim_16h_500kb_combined	ENSG00000049449	CD4_Naive_stim_16h_500kb	sOoMTc	outcome	ENSG00000049449	Wald ratio	1	-0.0511984057310514	0.0221425115639259	0.0207654441603697	-0.0945977283963461	-0.00779908306575666	0.950090148500642	0.909738822965242	0.992231250872383	0.239332358298849
392	ENSG00000050344_CD4_Memory_stim_16h_500kb_combined	ENSG00000050344	CD4_Memory_stim_16h_500kb	sOoMTc	outcome	ENSG00000050344	Wald ratio	1	0.0388436838546936	0.0193274152925619	0.0444554035317585	0.00096194988127226	0.0767254178281149	1.03960796343875	1.00096241270345	1.0797455568049	0.351572409269667
393	ENSG00000050344_CD4_Memory_stim_40h_500kb_combined	ENSG00000050344	CD4_Memory_stim_40h_500kb	sOoMTc	outcome	ENSG00000050344	Wald ratio	1	0.0413435204077244	0.0247460090091125	0.09477804877518	-0.007158657250136	0.0898456980655848	1.04221006448515	0.992866904903407	1.09400546352162	0.480774699453203
394	ENSG00000050344_CD4_Naive_stim_40h_500kb_combined	ENSG00000050344	CD4_Naive_stim_40h_500kb	sOoMTc	outcome	ENSG00000050344	Wald ratio	1	0.0312265654390737	0.0155373728367016	0.0444554035317585	0.000773314679138701	0.0616798161990088	1.03171922932866	1.00077361376403	1.06362173575204	0.351572409269667
395	ENSG00000050344_TCM_16h_500kb_combined	ENSG00000050344	TCM_16h_500kb	sOoMTc	outcome	ENSG00000050344	Wald ratio	1	0.0424706615808166	0.0175904257796917	0.0157603185152268	0.00799342705262084	0.0769478961090124	1.04338544464509	1.00802545978419	1.07998580346402	0.203353359781846
396	ENSG00000050344_TCM_40h_500kb_combined	ENSG00000050344	TCM_40h_500kb	sOoMTc	outcome	ENSG00000050344	Wald ratio	1	0.0282456445671215	0.0140541588382042	0.0444554035317585	0.000699493244241248	0.0557917958900017	1.02864833526404	1.00069973794669	1.05737751047342	0.351572409269667
397	ENSG00000050344_TEM_40h_500kb_combined	ENSG00000050344	TEM_40h_500kb	sOoMTc	outcome	ENSG00000050344	Wald ratio	1	0.0313645142848462	0.0156060119143273	0.0444554035317585	0.000776730932764615	0.0619522976369277	1.03186156362271	1.00077703266635	1.06391159242048	0.351572409269667
398	ENSG00000051825_CD4_Memory_stim_16h_500kb_combined	ENSG00000051825	CD4_Memory_stim_16h_500kb	sOoMTc	outcome	ENSG00000051825	Wald ratio	1	-0.0954832755477055	0.021425012128689	8.32595016770084e-06	-0.137476299319936	-0.0534902517754752	0.908933562942567	0.871555006198734	0.947915181448783	0.00145237874725373
399	ENSG00000051825_CD4_Memory_uns_0h_500kb_combined	ENSG00000051825	CD4_Memory_uns_0h_500kb	sOoMTc	outcome	ENSG00000051825	Wald ratio	1	-0.0546964591822079	0.012273063472667	8.32595016770084e-06	-0.0787516635886353	-0.0306412547757806	0.946772488436898	0.924269425699461	0.969823430200175	0.00145237874725373
400	ENSG00000051825_CD4_Naive_uns_0h_500kb_combined	ENSG00000051825	CD4_Naive_uns_0h_500kb	sOoMTc	outcome	ENSG00000051825	Wald ratio	1	-0.0708002756273259	0.0139135913479437	3.6077469240689e-07	-0.0980709146692955	-0.0435296365853562	0.93164794634883	0.906584611326409	0.95740417947982	0.000150124249864887
401	ENSG00000051825_TCM_0h_500kb_combined	ENSG00000051825	TCM_0h_500kb	sOoMTc	outcome	ENSG00000051825	Wald ratio	1	-0.0633601891882175	0.0129563282408062	1.00688049422665e-06	-0.0887545925401976	-0.0379657858362374	0.938605337301754	0.915070111053234	0.962745879872902	0.000262416138431265
402	ENSG00000051825_TN_0h_500kb_combined	ENSG00000051825	TN_0h_500kb	sOoMTc	outcome	ENSG00000051825	Wald ratio	1	-0.0615870029587971	0.0138191979463731	8.32595016770084e-06	-0.0886726309336884	-0.0345013749839058	0.94027113580974	0.915145114743274	0.966087011331486	0.00145237874725373
403	ENSG00000053372_TEM_40h_500kb_combined	ENSG00000053372	TEM_40h_500kb	sOoMTc	outcome	ENSG00000053372	Wald ratio	1	-0.00527100475705909	0.0238698755582477	0.82523067089427	-0.0520559608512246	0.0415139513371064	0.994742862612826	0.949275743077848	1.04238770445229	0.948973960683546
404	ENSG00000054148_CD4_Naive_stim_40h_500kb_combined	ENSG00000054148	CD4_Naive_stim_40h_500kb	sOoMTc	outcome	ENSG00000054148	Wald ratio	1	-0.00728800079289766	0.0199745206916454	0.715212282654158	-0.0464380613485227	0.0318620597627274	0.992738492285287	0.954623686842682	1.03237508941811	0.908976858323193
405	ENSG00000054282_CD4_Naive_stim_40h_500kb_combined	ENSG00000054282	CD4_Naive_stim_40h_500kb	sOoMTc	outcome	ENSG00000054282	Wald ratio	1	0.00558331566372982	0.0129205609814485	0.665649539054247	-0.0197409838599093	0.0309076151873689	1.00559893141967	0.980452593466928	1.03139021469322	0.895817818181012
406	ENSG00000054282_CD4_Naive_stim_5d_500kb_combined	ENSG00000054282	CD4_Naive_stim_5d_500kb	sOoMTc	outcome	ENSG00000054282	Wald ratio	1	0.00450898065522415	0.0104344018910578	0.665649539054247	-0.0159424470512492	0.0249604083616975	1.00451916140435	0.984183961114415	1.02527452742261	0.895817818181012
407	ENSG00000055950_CD4_Memory_stim_16h_500kb_combined	ENSG00000055950	CD4_Memory_stim_16h_500kb	sOoMTc	outcome	ENSG00000055950	Wald ratio	1	-0.000889271639543255	0.0105959254997082	0.933115417840563	-0.0216572856189713	0.0198787423398848	0.999111123645301	0.978575549503123	1.02007764029934	0.975981091013537
408	ENSG00000055950_CD4_Memory_stim_40h_500kb_combined	ENSG00000055950	CD4_Memory_stim_40h_500kb	sOoMTc	outcome	ENSG00000055950	Wald ratio	1	-0.0139490292181253	0.0532239941766687	0.79325853702287	-0.118268057804396	0.0903699993681454	0.98614780770667	0.888457862627747	1.09457920240403	0.940006845695101
409	ENSG00000055950_CD4_Naive_stim_16h_500kb_combined	ENSG00000055950	CD4_Naive_stim_16h_500kb	sOoMTc	outcome	ENSG00000055950	Wald ratio	1	-0.00320464225289334	0.0122276509668982	0.79325853702287	-0.0271708381480138	0.0207615536422271	0.996800487132347	0.973194968495779	1.02097857398817	0.940006845695101
410	ENSG00000055950_CD4_Naive_stim_40h_500kb_combined	ENSG00000055950	CD4_Naive_stim_40h_500kb	sOoMTc	outcome	ENSG00000055950	Wald ratio	1	-0.000962003202696717	0.0114625428417919	0.933115417840563	-0.0234285871726089	0.0215045807672154	0.999038459374039	0.976843731350828	1.02173747066817	0.975981091013537
411	ENSG00000055950_TCM_16h_500kb_combined	ENSG00000055950	TCM_16h_500kb	sOoMTc	outcome	ENSG00000055950	Wald ratio	1	-0.000928110132704524	0.0110586972353154	0.933115417840563	-0.0226031567139228	0.0207469364485137	0.999072320428292	0.97765038079077	1.02096365025565	0.975981091013537
412	ENSG00000055950_TCM_40h_500kb_combined	ENSG00000055950	TCM_40h_500kb	sOoMTc	outcome	ENSG00000055950	Wald ratio	1	-0.00421202528799063	0.016071427329774	0.79325853702287	-0.0357120228543476	0.0272879722783663	0.995796832849259	0.964918127844475	1.02766369881326	0.940006845695101
413	ENSG00000055950_TEM_40h_500kb_combined	ENSG00000055950	TEM_40h_500kb	sOoMTc	outcome	ENSG00000055950	Wald ratio	1	0.000141857610680023	0.0188613982820207	0.993999123043489	-0.0368264830220806	0.0371101982434406	1.00014186767295	0.96384336402784	1.03780737908721	0.999691145291954
414	ENSG00000055950_TN_16h_500kb_combined	ENSG00000055950	TN_16h_500kb	sOoMTc	outcome	ENSG00000055950	Wald ratio	1	-0.000780087967308005	0.00929497086971069	0.933115417840563	-0.018998230871941	0.017438054937325	0.999220216222207	0.981181098076282	1.017590985461	0.975981091013537
415	ENSG00000055950_TN_40h_500kb_combined	ENSG00000055950	TN_40h_500kb	sOoMTc	outcome	ENSG00000055950	Wald ratio	1	-0.000909613208315615	0.0108383010997777	0.933115417840563	-0.02215268336388	0.0203334569472488	0.999090800364372	0.97809088544333	1.02054158997738	0.975981091013537
416	ENSG00000055950_TN_IFN_40h_500kb_combined	ENSG00000055950	TN_IFN_40h_500kb	sOoMTc	outcome	ENSG00000055950	Wald ratio	1	7.94694788950212e-05	0.0138655104747372	0.99542698963505	-0.02709693105159	0.02725587000938	1.00007947263668	0.973266897168142	1.0276307090063	0.999691145291954
417	ENSG00000057608_CD4_Memory_stim_5d_500kb_combined	ENSG00000057608	CD4_Memory_stim_5d_500kb	sOoMTc	outcome	ENSG00000057608	Wald ratio	1	-0.0269831531363845	0.0201175319611555	0.179831014875654	-0.0664135157802494	0.0124472095074804	0.97337763974655	0.935743839432814	1.01252499843638	0.578496588532644
418	ENSG00000057608_CD4_Memory_uns_0h_500kb_combined	ENSG00000057608	CD4_Memory_uns_0h_500kb	sOoMTc	outcome	ENSG00000057608	Wald ratio	1	-0.0196977864717935	0.0146858614672421	0.179831014875654	-0.048482074947588	0.00908650200400108	0.980494947372919	0.952674415891621	1.009127909585	0.578496588532644
419	ENSG00000057608_CD4_Naive_stim_16h_500kb_combined	ENSG00000057608	CD4_Naive_stim_16h_500kb	sOoMTc	outcome	ENSG00000057608	Wald ratio	1	-0.0334870179009512	0.0253092163286229	0.185796951395206	-0.083093081905052	0.0161190461031495	0.967067465715538	0.920265483168973	1.01624965876695	0.585242081379355
420	ENSG00000057608_CD4_Naive_stim_5d_500kb_combined	ENSG00000057608	CD4_Naive_stim_5d_500kb	sOoMTc	outcome	ENSG00000057608	Wald ratio	1	-0.0218728374222611	0.0149284170200973	0.142871460743278	-0.0511325347816518	0.00738685993712964	0.978364638510712	0.950152733901996	1.00741421008943	0.549645591771135
421	ENSG00000057608_CD4_Naive_uns_0h_500kb_combined	ENSG00000057608	CD4_Naive_uns_0h_500kb	sOoMTc	outcome	ENSG00000057608	Wald ratio	1	-0.0153597307077225	0.0100857912110872	0.1277817591104	-0.0351278814814534	0.00440842006600834	0.984757628319988	0.965481941101697	1.00441815144449	0.536597257082768
422	ENSG00000057608_TCM_0h_500kb_combined	ENSG00000057608	TCM_0h_500kb	sOoMTc	outcome	ENSG00000057608	Wald ratio	1	-0.0169545937543241	0.0134378878481579	0.207056471459823	-0.0432928539367136	0.00938366642806534	0.983188326512091	0.9576309030183	1.00942783105985	0.617149360331371
423	ENSG00000057608_TCM_5d_500kb_combined	ENSG00000057608	TCM_5d_500kb	sOoMTc	outcome	ENSG00000057608	Wald ratio	1	-0.0208242238699551	0.0155256869778197	0.179831014875654	-0.0512545703464816	0.00960612260657151	0.97939110301799	0.950036788551312	1.00965240949613	0.578496588532644
424	ENSG00000057608_TN_0h_500kb_combined	ENSG00000057608	TN_0h_500kb	sOoMTc	outcome	ENSG00000057608	Wald ratio	1	-0.0156349634805494	0.0102665196583499	0.1277817591104	-0.0357573420109153	0.00448741504981643	0.984486628043173	0.964874399559636	1.00449749857408	0.536597257082768
425	ENSG00000057608_TN_5d_500kb_combined	ENSG00000057608	TN_5d_500kb	sOoMTc	outcome	ENSG00000057608	Wald ratio	1	-0.0201711608986161	0.0152451996858171	0.185796951395206	-0.0500517522828175	0.0097094304855854	0.980030915978167	0.951180197480329	1.00975671993305	0.585242081379355
426	ENSG00000057608_TN_IFN_5d_500kb_combined	ENSG00000057608	TN_IFN_5d_500kb	sOoMTc	outcome	ENSG00000057608	Wald ratio	1	-0.0217674204895094	0.0162288956815479	0.179831014875654	-0.0535760560253434	0.0100412150463246	0.978467780146358	0.947833849787052	1.01009179720648	0.578496588532644
427	ENSG00000059573_CD4_Naive_stim_16h_500kb_combined	ENSG00000059573	CD4_Naive_stim_16h_500kb	sOoMTc	outcome	ENSG00000059573	Wald ratio	1	-0.00783346085974308	0.0241884208017282	0.746050323232703	-0.0552427656311304	0.0395758439116443	0.992197140737173	0.946255401777551	1.04036940157775	0.922899526324356
428	ENSG00000059573_TN_16h_500kb_combined	ENSG00000059573	TN_16h_500kb	sOoMTc	outcome	ENSG00000059573	Wald ratio	1	-0.0064479162889256	0.017061491819917	0.705488400391072	-0.0398884402559629	0.0269926076781117	0.993572826915881	0.96089663055524	1.02736020815806	0.905062643075473
429	ENSG00000060069_CD4_Memory_stim_40h_500kb_combined	ENSG00000060069	CD4_Memory_stim_40h_500kb	sOoMTc	outcome	ENSG00000060069	Wald ratio	1	0.0440017457209415	0.0165334693090027	0.00778224565016637	0.0115961458752963	0.0764073455665868	1.04498417913762	1.01166364182017	1.07940217430689	0.133879184537971
430	ENSG00000060069_CD4_Memory_stim_5d_500kb_combined	ENSG00000060069	CD4_Memory_stim_5d_500kb	sOoMTc	outcome	ENSG00000060069	Wald ratio	1	0.0323474145967053	0.0121544038241574	0.00778224565016637	0.00852478310135684	0.0561700460920537	1.03287627927586	1.00856122253731	1.05777753938114	0.133879184537971
431	ENSG00000060069_T_ER-stress_5d_500kb_combined	ENSG00000060069	T_ER-stress_5d_500kb	sOoMTc	outcome	ENSG00000060069	Wald ratio	1	0.0217770943006732	0.0112909643107785	0.053765790226335	-0.000353195748452721	0.0439073843497991	1.02201594589898	0.999646866617823	1.04488557764981	0.37205075065639
432	ENSG00000060069_TCM_40h_500kb_combined	ENSG00000060069	TCM_40h_500kb	sOoMTc	outcome	ENSG00000060069	Wald ratio	1	0.0212003731658173	0.0114433196293195	0.0639337058510141	-0.00122853330764896	0.0436292796392836	1.02142669763512	0.998772221030454	1.04459503045186	0.395201830214419
433	ENSG00000060069_TCM_5d_500kb_combined	ENSG00000060069	TCM_5d_500kb	sOoMTc	outcome	ENSG00000060069	Wald ratio	1	0.0327168779911239	0.0122932281274284	0.00778224565016637	0.00862215086136419	0.0568116051208837	1.03325795975616	1.00865942866536	1.05845638384813	0.133879184537971
434	ENSG00000060069_TN_HSP_5d_500kb_combined	ENSG00000060069	TN_HSP_5d_500kb	sOoMTc	outcome	ENSG00000060069	Wald ratio	1	0.0217899439991507	0.011761552116889	0.0639337058510141	-0.00126269814995166	0.0448425861482531	1.0220290785801	0.998738098717921	1.0458632135934	0.395201830214419
435	ENSG00000060138_CD4_Naive_stim_16h_500kb_combined	ENSG00000060138	CD4_Naive_stim_16h_500kb	sOoMTc	outcome	ENSG00000060138	Wald ratio	1	-0.0137321341917131	0.0282032926954919	0.62633043075188	-0.0690105878748773	0.0415463194914511	0.986361721459045	0.933316798184408	1.04242144516445	0.890150564936923
436	ENSG00000060138_TN_16h_500kb_combined	ENSG00000060138	TN_16h_500kb	sOoMTc	outcome	ENSG00000060138	Wald ratio	1	-0.00686682987905002	0.0141032129649496	0.62633043075188	-0.0345091272903513	0.0207754675322513	0.993156692924085	0.966079521957951	1.0209927798706	0.890150564936923
437	ENSG00000063660_CD4_Memory_stim_16h_500kb_combined	ENSG00000063660	CD4_Memory_stim_16h_500kb	sOoMTc	outcome	ENSG00000063660	Wald ratio	1	-0.00828732067812706	0.00956172614700427	0.386096510955126	-0.0270283039262554	0.0104536625700013	0.991746924498335	0.973333691969419	1.01050849299359	0.788760478155566
438	ENSG00000063660_CD4_Memory_stim_40h_500kb_combined	ENSG00000063660	CD4_Memory_stim_40h_500kb	sOoMTc	outcome	ENSG00000063660	Wald ratio	1	-0.0082628986179732	0.0104655104889055	0.429798723328759	-0.0287752991762279	0.0122495019402815	0.991771145297142	0.971634767071865	1.01232483436984	0.801245599683767
439	ENSG00000063660_CD4_Memory_stim_5d_500kb_combined	ENSG00000063660	CD4_Memory_stim_5d_500kb	sOoMTc	outcome	ENSG00000063660	Wald ratio	1	-0.0129703298277451	0.0124370661154733	0.297005277044299	-0.0373469794140728	0.0114063197585826	0.987113422411083	0.963341817572301	1.01147161986559	0.712061579543809
440	ENSG00000063660_TCM_16h_500kb_combined	ENSG00000063660	TCM_16h_500kb	sOoMTc	outcome	ENSG00000063660	Wald ratio	1	-0.0116847613030898	0.0112043526109249	0.297005277044299	-0.0336452924205025	0.0102757698143229	0.988383240401335	0.966914415689307	1.01032874684138	0.712061579543809
441	ENSG00000063660_TCM_40h_500kb_combined	ENSG00000063660	TCM_40h_500kb	sOoMTc	outcome	ENSG00000063660	Wald ratio	1	-0.0137119314790988	0.0137229283080445	0.31769846832792	-0.0406088709628659	0.0131850080046683	0.98638164884273	0.960204620419035	1.01327231350866	0.729400313410695
442	ENSG00000063660_TCM_5d_500kb_combined	ENSG00000063660	TCM_5d_500kb	sOoMTc	outcome	ENSG00000063660	Wald ratio	1	-0.0119140820469213	0.0114242450339055	0.297005277044299	-0.0343056023133761	0.0104774382195336	0.98815660960802	0.966276163280446	1.01053251877498	0.712061579543809
443	ENSG00000063660_TEM_16h_500kb_combined	ENSG00000063660	TEM_16h_500kb	sOoMTc	outcome	ENSG00000063660	Wald ratio	1	-0.0115293819194424	0.0119620017378594	0.335129244088164	-0.0349749053256469	0.011916141486762	0.9885368267118	0.965629648115085	1.01198742154712	0.746233665288988
444	ENSG00000063660_TEM_40h_500kb_combined	ENSG00000063660	TEM_40h_500kb	sOoMTc	outcome	ENSG00000063660	Wald ratio	1	-0.00973042095341765	0.0123242251003724	0.429798723328759	-0.0338859021501476	0.0144250602433123	0.99031676641753	0.966681794659722	1.01452960350091	0.801245599683767
445	ENSG00000063660_TEM_5d_500kb_combined	ENSG00000063660	TEM_5d_500kb	sOoMTc	outcome	ENSG00000063660	Wald ratio	1	-0.0123929018111405	0.0133510143647772	0.35328478965683	-0.0385608899661037	0.0137750863438227	0.987683573951644	0.962173116267675	1.01387039999412	0.764576851476382
446	ENSG00000063660_TN_40h_500kb_combined	ENSG00000063660	TN_40h_500kb	sOoMTc	outcome	ENSG00000063660	Wald ratio	1	-0.0137414271117816	0.0161675333511624	0.39535865797312	-0.0454297924800598	0.0179469382564966	0.986352555320999	0.955586689588484	1.01810895232041	0.796010668245972
447	ENSG00000063660_TN_cycling_40h_500kb_combined	ENSG00000063660	TN_cycling_40h_500kb	sOoMTc	outcome	ENSG00000063660	Wald ratio	1	-0.0104491318405695	0.0112569688220628	0.35328478965683	-0.0325127907318126	0.0116145270506735	0.989605270686267	0.968010068194947	1.0116822375579	0.764576851476382
448	ENSG00000063660_TN_IFN_40h_500kb_combined	ENSG00000063660	TN_IFN_40h_500kb	sOoMTc	outcome	ENSG00000063660	Wald ratio	1	-0.00493379495943006	0.0117919909469046	0.675653078033413	-0.028046097215363	0.0181785072965029	0.995078356214906	0.97234354343841	1.01834474213288	0.901125267153396
449	ENSG00000063854_CD4_Memory_stim_16h_500kb_combined	ENSG00000063854	CD4_Memory_stim_16h_500kb	sOoMTc	outcome	ENSG00000063854	Wald ratio	1	-0.000686340072512869	0.0208866434509898	0.973786041226487	-0.0416241612364528	0.0402514810914271	0.999313895404959	0.959230228736171	1.04107255133647	0.996829924414683
450	ENSG00000063854_CD4_Memory_stim_40h_500kb_combined	ENSG00000063854	CD4_Memory_stim_40h_500kb	sOoMTc	outcome	ENSG00000063854	Wald ratio	1	-0.0148225243060079	0.0537215565265494	0.782614195649921	-0.120116775098045	0.090471726486029	0.985286788543463	0.886816872543178	1.09469055645536	0.935609046471819
451	ENSG00000063854_CD4_Memory_stim_5d_500kb_combined	ENSG00000063854	CD4_Memory_stim_5d_500kb	sOoMTc	outcome	ENSG00000063854	Wald ratio	1	0.00418652160975109	0.0168987634081529	0.804334575206861	-0.0289350546702286	0.0373080978897308	1.00419529733366	0.971479555477946	1.03801278112427	0.944636805792155
452	ENSG00000063854_CD4_Memory_uns_0h_500kb_combined	ENSG00000063854	CD4_Memory_uns_0h_500kb	sOoMTc	outcome	ENSG00000063854	Wald ratio	1	-0.000317827206642219	0.0096720908628508	0.973786041226487	-0.0192751252978298	0.0186394708845453	0.999682223295074	0.9809094521098	1.01881427018843	0.996829924414683
453	ENSG00000063854_CD4_Naive_stim_16h_500kb_combined	ENSG00000063854	CD4_Naive_stim_16h_500kb	sOoMTc	outcome	ENSG00000063854	Wald ratio	1	-0.000466130768825001	0.0141852524133377	0.973786041226487	-0.0282692254989669	0.0273369639613168	0.999533977853244	0.972126610295349	1.02771404702068	0.996829924414683
454	ENSG00000063854_CD4_Naive_stim_40h_500kb_combined	ENSG00000063854	CD4_Naive_stim_40h_500kb	sOoMTc	outcome	ENSG00000063854	Wald ratio	1	-0.00468114636517324	0.016965967730866	0.782614195649921	-0.0379344431176705	0.028572150387324	0.995329793124033	0.962776055418956	1.02898424976848	0.935609046471819
455	ENSG00000063854_CD4_Naive_uns_0h_500kb_combined	ENSG00000063854	CD4_Naive_uns_0h_500kb	sOoMTc	outcome	ENSG00000063854	Wald ratio	1	-0.00306670198766909	0.0109198583340247	0.778835301562927	-0.0244696243223575	0.0183362203470194	0.996937995539672	0.97582732988463	1.01850536105416	0.935609046471819
456	ENSG00000063854_TCM_0h_500kb_combined	ENSG00000063854	TCM_0h_500kb	sOoMTc	outcome	ENSG00000063854	Wald ratio	1	-0.000348185573119768	0.0105959541221378	0.973786041226487	-0.0211162556525099	0.0204198845062704	0.999651875036442	0.979105131446784	1.02062979670758	0.996829924414683
457	ENSG00000063854_TCM_16h_500kb_combined	ENSG00000063854	TCM_16h_500kb	sOoMTc	outcome	ENSG00000063854	Wald ratio	1	-0.00515103803881319	0.0186690050533665	0.782614195649921	-0.0417422879434116	0.0314402118657852	0.994862205808015	0.959116924720282	1.03193967600336	0.935609046471819
458	ENSG00000063854_TCM_40h_500kb_combined	ENSG00000063854	TCM_40h_500kb	sOoMTc	outcome	ENSG00000063854	Wald ratio	1	-0.00469202055786772	0.0170053792740995	0.782614195649921	-0.0380225639351028	0.0286385228193674	0.995318969774915	0.96269121854395	1.02905254822221	0.935609046471819
459	ENSG00000063854_TCM_5d_500kb_combined	ENSG00000063854	TCM_5d_500kb	sOoMTc	outcome	ENSG00000063854	Wald ratio	1	-0.00448430865712351	0.0151755269894433	0.767614950466162	-0.0342283415564324	0.0252597242421854	0.995525730842598	0.966350821392271	1.02558145430228	0.932673165884886
460	ENSG00000063854_TN_0h_500kb_combined	ENSG00000063854	TN_0h_500kb	sOoMTc	outcome	ENSG00000063854	Wald ratio	1	-0.000331396978671889	0.0100850450257299	0.973786041226487	-0.0200980852291025	0.0194352912717587	0.999668657927241	0.980102535010269	1.0196253860639	0.996829924414683
461	ENSG00000063854_TN_16h_500kb_combined	ENSG00000063854	TN_16h_500kb	sOoMTc	outcome	ENSG00000063854	Wald ratio	1	-0.00348539173506977	0.0126321715011003	0.782614195649921	-0.0282444478772263	0.0212736644070868	0.996520675192118	0.972150697579195	1.02150156200907	0.935609046471819
462	ENSG00000063854_TN_40h_500kb_combined	ENSG00000063854	TN_40h_500kb	sOoMTc	outcome	ENSG00000063854	Wald ratio	1	-0.00453652282172717	0.0164418058739575	0.782614195649921	-0.0367624623346838	0.0276894166912295	0.995473751655257	0.963905071917818	1.02807633148245	0.935609046471819
463	ENSG00000064201_CD4_Memory_stim_40h_500kb_combined	ENSG00000064201	CD4_Memory_stim_40h_500kb	sOoMTc	outcome	ENSG00000064201	Wald ratio	1	0.0239088997504625	0.0103009798285045	0.0202851381337864	0.00371897928659371	0.0440988202143313	1.02419700903736	1.00372590327078	1.04508562537125	0.235275232450645
464	ENSG00000064201_CD4_Memory_uns_0h_500kb_combined	ENSG00000064201	CD4_Memory_uns_0h_500kb	sOoMTc	outcome	ENSG00000064201	Wald ratio	1	0.0281255805243263	0.0115679607489718	0.0150433246771604	0.00545237745634162	0.0507987835923111	1.02852483900017	1.00546726871826	1.05211116995271	0.198199211229899
465	ENSG00000064201_TCM_0h_500kb_combined	ENSG00000064201	TCM_0h_500kb	sOoMTc	outcome	ENSG00000064201	Wald ratio	1	0.0254472994737602	0.0104663923727789	0.0150433246771604	0.00493317042311351	0.0459614285244069	1.02577384602447	1.00494535854211	1.04703402453074	0.198199211229899
466	ENSG00000064886_CD4_Naive_uns_0h_500kb_combined	ENSG00000064886	CD4_Naive_uns_0h_500kb	sOoMTc	outcome	ENSG00000064886	Wald ratio	1	0.0113905367281128	0.00831439439072201	0.17069379442834	-0.00490567627770236	0.0276867497339279	1.01145565590418	0.995106336899887	1.02807358965042	0.573026824901728
467	ENSG00000064886_TN_0h_500kb_combined	ENSG00000064886	TN_0h_500kb	sOoMTc	outcome	ENSG00000064886	Wald ratio	1	0.0115404390189298	0.00842381388478755	0.17069379442834	-0.00497023619525385	0.0280511142331134	1.01160728678868	0.99504209499057	1.02844825142162	0.573026824901728
468	ENSG00000065268_CD4_Memory_stim_16h_500kb_combined	ENSG00000065268	CD4_Memory_stim_16h_500kb	sOoMTc	outcome	ENSG00000065268	Wald ratio	1	0.00942460226306908	0.0124057908953729	0.447437643547338	-0.0148907478918617	0.0337399524179999	1.00946915367677	0.98521957103859	1.03431560048149	0.805429757690475
469	ENSG00000065268_CD4_Memory_stim_5d_500kb_combined	ENSG00000065268	CD4_Memory_stim_5d_500kb	sOoMTc	outcome	ENSG00000065268	Wald ratio	1	0.0164818202236636	0.0228980441685927	0.471653307513653	-0.0283983463467781	0.0613619867941054	1.01661839472302	0.972001096586641	1.06328373920418	0.822761919128361
470	ENSG00000065268_CD4_Memory_uns_0h_500kb_combined	ENSG00000065268	CD4_Memory_uns_0h_500kb	sOoMTc	outcome	ENSG00000065268	Wald ratio	1	-0.00757474285687442	0.0131534360737406	0.564699270909541	-0.0333554775614059	0.0182059918476571	0.992453873209101	0.967194682465225	1.01837273126567	0.867491613961012
471	ENSG00000065268_CD4_Naive_stim_16h_500kb_combined	ENSG00000065268	CD4_Naive_stim_16h_500kb	sOoMTc	outcome	ENSG00000065268	Wald ratio	1	0.0103837868064773	0.0136683845352366	0.447437643547338	-0.0164062468825864	0.037173820495541	1.010437885408	0.983727602596928	1.03787340883037	0.805429757690475
472	ENSG00000065268_CD4_Naive_stim_40h_500kb_combined	ENSG00000065268	CD4_Naive_stim_40h_500kb	sOoMTc	outcome	ENSG00000065268	Wald ratio	1	0.00938205635065813	0.0123497868669704	0.447437643547338	-0.0148235259086038	0.03358763860992	1.00942620580421	0.985285801678152	1.03415807193082	0.805429757690475
473	ENSG00000065268_CD4_Naive_stim_5d_500kb_combined	ENSG00000065268	CD4_Naive_stim_5d_500kb	sOoMTc	outcome	ENSG00000065268	Wald ratio	1	-0.00310223861254409	0.0109165518695006	0.776274343769275	-0.0244986802767652	0.0182942030516771	0.996902568357586	0.97579897670214	1.01846256711264	0.935609046471819
474	ENSG00000065268_CD4_Naive_uns_0h_500kb_combined	ENSG00000065268	CD4_Naive_uns_0h_500kb	sOoMTc	outcome	ENSG00000065268	Wald ratio	1	-0.008104833742233	0.0140739315553144	0.564699270909541	-0.0356897395906493	0.0194800721061833	0.991927921870095	0.964939629609129	1.01967104676184	0.867491613961012
475	ENSG00000065268_HSP_16h_500kb_combined	ENSG00000065268	HSP_16h_500kb	sOoMTc	outcome	ENSG00000065268	Wald ratio	1	0.0018542963916065	0.00995173941056475	0.852186866316528	-0.0176511128531004	0.0213597056363134	1.00185601666229	0.98250375550105	1.02158945704037	0.954510575062637
476	ENSG00000065268_TCM_0h_500kb_combined	ENSG00000065268	TCM_0h_500kb	sOoMTc	outcome	ENSG00000065268	Wald ratio	1	-0.00655275620371888	0.0113787704033017	0.564699270909541	-0.0288551461941901	0.0157496337867524	0.993468666285557	0.971557188030435	1.01587431295942	0.867491613961012
477	ENSG00000065268_TCM_16h_500kb_combined	ENSG00000065268	TCM_16h_500kb	sOoMTc	outcome	ENSG00000065268	Wald ratio	1	0.00531020799157857	0.00698993210701382	0.447437643547338	-0.00839005893816851	0.0190104749213257	1.00532433213568	0.99164503937875	1.01919232452091	0.805429757690475
478	ENSG00000065268_TCM_40h_500kb_combined	ENSG00000065268	TCM_40h_500kb	sOoMTc	outcome	ENSG00000065268	Wald ratio	1	0.00691563811202699	0.00960783364909182	0.471653307513653	-0.011915715840193	0.025746992064247	1.00693960635732	0.988154995165718	1.02608130891551	0.822761919128361
479	ENSG00000065268_TCM_5d_500kb_combined	ENSG00000065268	TCM_5d_500kb	sOoMTc	outcome	ENSG00000065268	Wald ratio	1	0.0166588790255488	0.0231440303649586	0.471653307513653	-0.0287034204897701	0.0620211785408677	1.01679841189431	0.971704609412697	1.06398487813664	0.822761919128361
480	ENSG00000065268_TEM_16h_500kb_combined	ENSG00000065268	TEM_16h_500kb	sOoMTc	outcome	ENSG00000065268	Wald ratio	1	0.00138079514083308	0.0156724587348631	0.929794583339242	-0.0293372239794986	0.0320988142611648	1.00138174887736	0.971088934769245	1.03261953780059	0.975981091013537
481	ENSG00000065268_TN_0h_500kb_combined	ENSG00000065268	TN_0h_500kb	sOoMTc	outcome	ENSG00000065268	Wald ratio	1	-0.00856111147170824	0.0148662515138827	0.564699270909541	-0.0376989644389183	0.0205767414955019	0.991475430488821	0.963002795347582	1.02078990218111	0.867491613961012
482	ENSG00000065268_TN_16h_500kb_combined	ENSG00000065268	TN_16h_500kb	sOoMTc	outcome	ENSG00000065268	Wald ratio	1	0.00581696330430305	0.00765698417661828	0.447437643547338	-0.00919072568186878	0.0208246522904749	1.00583391468793	0.990851379944921	1.0210429983886	0.805429757690475
483	ENSG00000065268_TN_40h_500kb_combined	ENSG00000065268	TN_40h_500kb	sOoMTc	outcome	ENSG00000065268	Wald ratio	1	0.00788601772675927	0.0103805215524841	0.447437643547338	-0.0124598045161096	0.0282318399696281	1.00791719426357	0.987617497459266	1.02863413528582	0.805429757690475
484	ENSG00000065268_TN_5d_500kb_combined	ENSG00000065268	TN_5d_500kb	sOoMTc	outcome	ENSG00000065268	Wald ratio	1	-0.00343274439887718	0.0120795776745068	0.776274343769275	-0.0271087166409104	0.020243227843156	0.996573140732201	0.973255426711786	1.02044951157817	0.935609046471819
485	ENSG00000065268_TN_cycling_40h_500kb_combined	ENSG00000065268	TN_cycling_40h_500kb	sOoMTc	outcome	ENSG00000065268	Wald ratio	1	0.00117268450442071	0.0133103376171054	0.929794583339242	-0.0249155772251059	0.0272609462339473	1.00117337236775	0.975392253873202	1.02763592550379	0.975981091013537
486	ENSG00000065268_TN_IFN_40h_500kb_combined	ENSG00000065268	TN_IFN_40h_500kb	sOoMTc	outcome	ENSG00000065268	Wald ratio	1	0.0164853100778092	0.0216999406406871	0.447437643547338	-0.0260465735779374	0.0590171937335559	1.01662194257913	0.974289712394214	1.06079347958381	0.805429757690475
487	ENSG00000065268_TN_IFN_5d_500kb_combined	ENSG00000065268	TN_IFN_5d_500kb	sOoMTc	outcome	ENSG00000065268	Wald ratio	1	0.00111136209438868	0.0126143089939387	0.929794583339242	-0.0236126835337312	0.0258354077225086	1.00111197988608	0.976663914526821	1.02617203458059	0.975981091013537
488	ENSG00000065989_CD4_Naive_stim_5d_500kb_combined	ENSG00000065989	CD4_Naive_stim_5d_500kb	sOoMTc	outcome	ENSG00000065989	Wald ratio	1	0.0047048719498247	0.0130146279495449	0.717720884051222	-0.0208037988312833	0.0302135427309327	1.00471595723799	0.979411107323438	1.03067460352509	0.908976858323193
489	ENSG00000067334_CD4_Naive_stim_16h_500kb_combined	ENSG00000067334	CD4_Naive_stim_16h_500kb	sOoMTc	outcome	ENSG00000067334	Wald ratio	1	-0.0650310235717312	0.0256596449233696	0.0112649851152919	-0.115323927621536	-0.0147381195219268	0.937038392648678	0.891077452551995	0.985369954971881	0.160282545147758
490	ENSG00000067334_TN_16h_500kb_combined	ENSG00000067334	TN_16h_500kb	sOoMTc	outcome	ENSG00000067334	Wald ratio	1	-0.0619702085038276	0.0274274837513566	0.0238572643049219	-0.115728076656487	-0.00821234035116856	0.939910887725606	0.890717397222387	0.991821288794889	0.258364425907309
491	ENSG00000068097_CD4_Naive_stim_16h_500kb_combined	ENSG00000068097	CD4_Naive_stim_16h_500kb	sOoMTc	outcome	ENSG00000068097	Wald ratio	1	-0.0137632596005714	0.0138095915802892	0.318936883175803	-0.0408300590979383	0.0133035398967955	0.986331021024967	0.959992258036642	1.01339242571165	0.731082127479462
492	ENSG00000068097_TN_16h_500kb_combined	ENSG00000068097	TN_16h_500kb	sOoMTc	outcome	ENSG00000068097	Wald ratio	1	-0.0141570576230129	0.0142047152655838	0.318936883175803	-0.0419982995435571	0.0136841842975313	0.985942682287946	0.958871411090167	1.01377824128885	0.731082127479462
493	ENSG00000068097_TN_40h_500kb_combined	ENSG00000068097	TN_40h_500kb	sOoMTc	outcome	ENSG00000068097	Wald ratio	1	-0.0149951402869914	0.0150456192110113	0.318936883175803	-0.0444845539405734	0.0144942733665907	0.985116726976003	0.956490373986679	1.01459982469351	0.731082127479462
494	ENSG00000068784_CD4_Naive_stim_40h_500kb_combined	ENSG00000068784	CD4_Naive_stim_40h_500kb	sOoMTc	outcome	ENSG00000068784	Wald ratio	1	-0.00611606104054585	0.0157806708215572	0.698336785046355	-0.0370461758507979	0.0248140537697062	0.99390260398924	0.963631637810974	1.02512448476745	0.905062643075473
495	ENSG00000068796_CD4_Memory_stim_5d_500kb_combined	ENSG00000068796	CD4_Memory_stim_5d_500kb	sOoMTc	outcome	ENSG00000068796	Wald ratio	1	-0.00446245955802956	0.0252532447883607	0.859737471189729	-0.0539588193432166	0.0450339002271574	0.995547482420567	0.947471123181562	1.04606332109185	0.957714466400137
496	ENSG00000068796_CD4_Naive_stim_5d_500kb_combined	ENSG00000068796	CD4_Naive_stim_5d_500kb	sOoMTc	outcome	ENSG00000068796	Wald ratio	1	0.0133963750534931	0.0191469410293234	0.484138804597466	-0.0241316293639808	0.0509243794709671	1.01348650852331	0.976157210348204	1.05224331907806	0.829598949646188
497	ENSG00000069188_CD4_Naive_uns_0h_500kb_combined	ENSG00000069188	CD4_Naive_uns_0h_500kb	sOoMTc	outcome	ENSG00000069188	Wald ratio	1	0.0156489918280764	0.00936335841484002	0.0946622064317012	-0.00270319066501006	0.0340011743211628	1.01577207852342	0.997300459664956	1.03458582166343	0.480774699453203
498	ENSG00000069188_TN_0h_500kb_combined	ENSG00000069188	TN_0h_500kb	sOoMTc	outcome	ENSG00000069188	Wald ratio	1	0.015750962311268	0.00942437104698572	0.0946622064317011	-0.00272080494082402	0.03422272956336	1.01587566257425	0.997282893094301	1.03481506496981	0.480774699453203
499	ENSG00000069974_CD4_Memory_stim_16h_500kb_combined	ENSG00000069974	CD4_Memory_stim_16h_500kb	sOoMTc	outcome	ENSG00000069974	Wald ratio	1	-0.01378694027943	0.0247083853805412	0.576853746444918	-0.0622153756252907	0.0346414950664308	0.986307664313362	0.939680480724095	1.03524850056868	0.871521630570573
500	ENSG00000069974_TCM_16h_500kb_combined	ENSG00000069974	TCM_16h_500kb	sOoMTc	outcome	ENSG00000069974	Wald ratio	1	-0.0029186865177123	0.0205729455011056	0.887182585943856	-0.0432416596998793	0.0374042866644547	0.997085568706886	0.957679929456473	1.03811263110398	0.966525919885375
501	ENSG00000069974_TCM_40h_500kb_combined	ENSG00000069974	TCM_40h_500kb	sOoMTc	outcome	ENSG00000069974	Wald ratio	1	-0.0106292334665858	0.0184241565522429	0.563994633443415	-0.0467405803089819	0.0254821133758103	0.989427057216652	0.954334938755396	1.0258095578363	0.867491613961012
502	ENSG00000069974_TEM_16h_500kb_combined	ENSG00000069974	TEM_16h_500kb	sOoMTc	outcome	ENSG00000069974	Wald ratio	1	-0.0163996323449177	0.0284262637255858	0.563994633443415	-0.0721151092470659	0.0393158445572304	0.983734109521731	0.930423789265013	1.04009894136625	0.867491613961012
503	ENSG00000070770_CD4_Memory_stim_40h_500kb_combined	ENSG00000070770	CD4_Memory_stim_40h_500kb	sOoMTc	outcome	ENSG00000070770	Wald ratio	1	-0.00105017410095578	0.0123357209263651	0.932155837622934	-0.0252281871166313	0.0231278389147197	0.998950377138883	0.975087384261635	1.02339736119297	0.975981091013537
504	ENSG00000070770_CD4_Memory_stim_5d_500kb_combined	ENSG00000070770	CD4_Memory_stim_5d_500kb	sOoMTc	outcome	ENSG00000070770	Wald ratio	1	0.00323496189281458	0.00785876777481494	0.680605293053549	-0.0121682229458227	0.0186381467314519	1.00324020002891	0.987905510507626	1.01881292112326	0.901125267153396
505	ENSG00000070770_CD4_Naive_stim_16h_500kb_combined	ENSG00000070770	CD4_Naive_stim_16h_500kb	sOoMTc	outcome	ENSG00000070770	Wald ratio	1	0.00336166985469052	0.00816658235829267	0.680605293053549	-0.0126448315675631	0.0193681712769442	1.00336732660373	0.987434778410252	1.01955695110998	0.901125267153396
506	ENSG00000070770_CD4_Naive_stim_5d_500kb_combined	ENSG00000070770	CD4_Naive_stim_5d_500kb	sOoMTc	outcome	ENSG00000070770	Wald ratio	1	0.00337092608531086	0.00818906873350376	0.680605293053549	-0.0126796486323565	0.0194215008029782	1.00337661404608	0.987400399428084	1.0196113250488	0.901125267153396
507	ENSG00000070770_CD4_Naive_uns_0h_500kb_combined	ENSG00000070770	CD4_Naive_uns_0h_500kb	sOoMTc	outcome	ENSG00000070770	Wald ratio	1	-0.000652112459525174	0.00828739442689283	0.937281369551966	-0.0168954055362351	0.0155911806171848	0.999348100119594	0.983246521399392	1.01571335720696	0.976872160595362
508	ENSG00000070770_TCM_16h_500kb_combined	ENSG00000070770	TCM_16h_500kb	sOoMTc	outcome	ENSG00000070770	Wald ratio	1	0.00384717077233305	0.00934602097074959	0.680605293053549	-0.0144710303303361	0.0221653718750023	1.00385458063309	0.98563317178619	1.02241284882064	0.901125267153396
509	ENSG00000070770_TCM_40h_500kb_combined	ENSG00000070770	TCM_40h_500kb	sOoMTc	outcome	ENSG00000070770	Wald ratio	1	-0.000903477572591767	0.0114818769225351	0.937281369551966	-0.0234079563407605	0.021601001195577	0.999096930440384	0.976863884657481	1.02183599178241	0.976872160595362
510	ENSG00000070770_TCM_5d_500kb_combined	ENSG00000070770	TCM_5d_500kb	sOoMTc	outcome	ENSG00000070770	Wald ratio	1	0.00345990686092419	0.00840523179048483	0.680605293053549	-0.0130143474484261	0.0199341611702745	1.00346589924771	0.987069972983163	1.02013417337556	0.901125267153396
511	ENSG00000070770_TEM_40h_500kb_combined	ENSG00000070770	TEM_40h_500kb	sOoMTc	outcome	ENSG00000070770	Wald ratio	1	-0.00106581329247771	0.010430624044237	0.918612879477309	-0.0215098364191821	0.0193782098342267	0.998934754484777	0.97871985032309	1.01956718604221	0.972111324290353
512	ENSG00000070770_TN_0h_500kb_combined	ENSG00000070770	TN_0h_500kb	sOoMTc	outcome	ENSG00000070770	Wald ratio	1	-0.000646845147278194	0.00822045460152573	0.937281369551966	-0.0167589361662686	0.0154652458717122	0.999353364011944	0.983380713589043	1.01558545165789	0.976872160595362
513	ENSG00000070770_TN_16h_500kb_combined	ENSG00000070770	TN_16h_500kb	sOoMTc	outcome	ENSG00000070770	Wald ratio	1	0.00329725319174639	0.00801009346856854	0.680605293053549	-0.0124025300066479	0.0189970363901407	1.00330269511054	0.987674064386875	1.0191786281651	0.901125267153396
514	ENSG00000070770_TN_40h_500kb_combined	ENSG00000070770	TN_40h_500kb	sOoMTc	outcome	ENSG00000070770	Wald ratio	1	0.00407528722433126	0.00990018954560996	0.680605293053549	-0.0153290842850643	0.0234796587337268	1.00408360249919	0.98478780808093	1.02375747601141	0.901125267153396
515	ENSG00000070770_TN_5d_500kb_combined	ENSG00000070770	TN_5d_500kb	sOoMTc	outcome	ENSG00000070770	Wald ratio	1	-0.0008126664904294	0.00954587151123021	0.932155837622934	-0.0195225746524406	0.0178972416715818	0.99918766363355	0.98066675672759	1.01805835703963	0.975981091013537
516	ENSG00000070770_TN_IFN_5d_500kb_combined	ENSG00000070770	TN_IFN_5d_500kb	sOoMTc	outcome	ENSG00000070770	Wald ratio	1	-0.0155848193778207	0.0178535629149936	0.382704020675029	-0.0505778026912082	0.0194081639355668	0.984535995479517	0.950679960335505	1.01959772671843	0.787065425212828
517	ENSG00000070831_CD4_Memory_stim_40h_500kb_combined	ENSG00000070831	CD4_Memory_stim_40h_500kb	sOoMTc	outcome	ENSG00000070831	Wald ratio	1	-0.0336832750003884	0.026345485430603	0.201065536023821	-0.0853204264443702	0.0179538764435934	0.966877690482734	0.918218015924275	1.01811601617532	0.606604498512545
518	ENSG00000070831_CD4_Memory_stim_5d_500kb_combined	ENSG00000070831	CD4_Memory_stim_5d_500kb	sOoMTc	outcome	ENSG00000070831	Wald ratio	1	-0.0191789503712482	0.0164569221187671	0.2438558060948	-0.0514345177240317	0.0130766169815353	0.981003795541003	0.949865847303312	1.01316248983795	0.670936867393327
519	ENSG00000070831_CD4_Naive_stim_40h_500kb_combined	ENSG00000070831	CD4_Naive_stim_40h_500kb	sOoMTc	outcome	ENSG00000070831	Wald ratio	1	-0.0298369756662473	0.0233370896297735	0.201065536023821	-0.0755776713406035	0.0159037200081088	0.970603752681492	0.927207710271205	1.01603085725403	0.606604498512545
520	ENSG00000070831_CD4_Naive_stim_5d_500kb_combined	ENSG00000070831	CD4_Naive_stim_5d_500kb	sOoMTc	outcome	ENSG00000070831	Wald ratio	1	-0.020950427855703	0.0179769775145267	0.2438558060948	-0.0561853037841754	0.0142844480727694	0.979267507756455	0.945363940143149	1.01438695832034	0.670936867393327
521	ENSG00000070831_TCM_5d_500kb_combined	ENSG00000070831	TCM_5d_500kb	sOoMTc	outcome	ENSG00000070831	Wald ratio	1	-0.0244582047190048	0.0167770287210038	0.144884959418583	-0.0573411810121723	0.00842477157416265	0.975838473509306	0.944271846777085	1.00846035983298	0.550412677496262
522	ENSG00000070831_TN_40h_500kb_combined	ENSG00000070831	TN_40h_500kb	sOoMTc	outcome	ENSG00000070831	Wald ratio	1	-0.0278159444832581	0.0238680857481741	0.2438558060948	-0.0745973925496793	0.0189655035831631	0.972567356716108	0.928117077968478	1.01914649110883	0.670936867393327
523	ENSG00000071282_CD4_Memory_stim_5d_500kb_combined	ENSG00000071282	CD4_Memory_stim_5d_500kb	sOoMTc	outcome	ENSG00000071282	Wald ratio	1	0.0193515973955622	0.0130657173939241	0.138580674978723	-0.00625720869652917	0.0449604034876535	1.01954005323404	0.993762326866538	1.04598644167366	0.549645591771135
524	ENSG00000072163_TN_40h_500kb_combined	ENSG00000072163	TN_40h_500kb	sOoMTc	outcome	ENSG00000072163	Wald ratio	1	0.00355411731422419	0.0161195928082878	0.82549398975022	-0.02804028459002	0.0351485192184684	1.00356044067827	0.972349195323559	1.0357735296518	0.948973960683546
525	ENSG00000072210_CD4_Naive_stim_5d_500kb_combined	ENSG00000072210	CD4_Naive_stim_5d_500kb	sOoMTc	outcome	ENSG00000072210	Wald ratio	1	0.0177274677930186	0.0130117356660373	0.173064917662343	-0.00777553411241456	0.0432304696984517	1.01788553199476	0.992254617154939	1.04417851862962	0.574074272781047
526	ENSG00000072756_CD4_Naive_stim_16h_500kb_combined	ENSG00000072756	CD4_Naive_stim_16h_500kb	sOoMTc	outcome	ENSG00000072756	Wald ratio	1	-0.000415253591295359	0.0222500102471884	0.985109885672736	-0.0440252736757847	0.043194766493194	0.999584832614544	0.956929772034613	1.04414123877515	0.999691145291954
527	ENSG00000072756_CD4_Naive_stim_40h_500kb_combined	ENSG00000072756	CD4_Naive_stim_40h_500kb	sOoMTc	outcome	ENSG00000072756	Wald ratio	1	0.0190104753754794	0.015955188633454	0.233460599630312	-0.0122616943460904	0.0502826450970492	1.01919232498378	0.987813173911709	1.05156827499315	0.653689678964874
528	ENSG00000072756_TN_40h_500kb_combined	ENSG00000072756	TN_40h_500kb	sOoMTc	outcome	ENSG00000072756	Wald ratio	1	0.0217023318934217	0.0182144208551457	0.233460599630312	-0.013997932982664	0.0574025967695072	1.02193954038278	0.986099582545688	1.05908210761197	0.653689678964874
529	ENSG00000072778_CD4_Memory_stim_5d_500kb_combined	ENSG00000072778	CD4_Memory_stim_5d_500kb	sOoMTc	outcome	ENSG00000072778	Wald ratio	1	0.0514319649292924	0.0258255028821614	0.0464239212123383	0.000813979280255984	0.102049950578329	1.05277755805994	1.00081431065129	1.1074387875543	0.35737814723214
530	ENSG00000073050_TN_40h_500kb_combined	ENSG00000073050	TN_40h_500kb	sOoMTc	outcome	ENSG00000073050	Wald ratio	1	0.022952188998372	0.0147309421568033	0.119211024583345	-0.00592045762896244	0.0518248356257064	1.02321761731855	0.994097033744304	1.05319124476972	0.522976004612735
531	ENSG00000074071_CD4_Memory_stim_16h_500kb_combined	ENSG00000074071	CD4_Memory_stim_16h_500kb	sOoMTc	outcome	ENSG00000074071	Wald ratio	1	0.0166183965526071	0.0293909778890695	0.571784657513198	-0.0409879201099691	0.0742247132151833	1.01675725021328	0.959840724648168	1.07704880540488	0.868077594922561
532	ENSG00000074071_CD4_Naive_stim_16h_500kb_combined	ENSG00000074071	CD4_Naive_stim_16h_500kb	sOoMTc	outcome	ENSG00000074071	Wald ratio	1	0.000233813156294866	0.039959175082121	0.995331364008371	-0.0780861700046622	0.0785537963172519	1.00023384049272	0.924884725788548	1.08172154623251	0.999691145291954
533	ENSG00000074071_CD4_Naive_stim_40h_500kb_combined	ENSG00000074071	CD4_Naive_stim_40h_500kb	sOoMTc	outcome	ENSG00000074071	Wald ratio	1	0.0221325013042254	0.0391431179538341	0.571784657513198	-0.0545880098852895	0.0988530124937403	1.02237924207907	0.946875170815426	1.10390402753304	0.868077594922561
534	ENSG00000074071_CD4_Naive_stim_5d_500kb_combined	ENSG00000074071	CD4_Naive_stim_5d_500kb	sOoMTc	outcome	ENSG00000074071	Wald ratio	1	0.0109569454900859	0.0193782439606264	0.571784657513198	-0.0270244126727419	0.0489383036529136	1.0110171926579	0.973337479464937	1.05015555797951	0.868077594922561
535	ENSG00000074071_CD4_Naive_uns_0h_500kb_combined	ENSG00000074071	CD4_Naive_uns_0h_500kb	sOoMTc	outcome	ENSG00000074071	Wald ratio	1	0.00706999783018356	0.0125038627670788	0.571784657513198	-0.0174375731932908	0.031577568853658	1.00709504926791	0.982713581421041	1.03208142986414	0.868077594922561
536	ENSG00000074071_TN_0h_500kb_combined	ENSG00000074071	TN_0h_500kb	sOoMTc	outcome	ENSG00000074071	Wald ratio	1	0.00593619431967263	0.0104986395915163	0.571784657513198	-0.0146411392796992	0.0265135279190445	1.00595384843664	0.985465521022732	1.02686813855677	0.868077594922561
537	ENSG00000074071_TN_16h_500kb_combined	ENSG00000074071	TN_16h_500kb	sOoMTc	outcome	ENSG00000074071	Wald ratio	1	8.1483190101942e-05	0.0139256537618741	0.995331364008371	-0.0272127981831712	0.0273757645633751	1.00008148650995	0.973154134057399	1.02775392371806	0.999691145291954
538	ENSG00000074201_CD4_Memory_stim_16h_500kb_combined	ENSG00000074201	CD4_Memory_stim_16h_500kb	sOoMTc	outcome	ENSG00000074201	Wald ratio	1	0.06331809854894	0.016369738328692	0.000109733020055187	0.0312334114247036	0.0954027856731764	1.06536567661243	1.03172629248786	1.1001018711726	0.0100705256162317
539	ENSG00000074201_CD4_Naive_stim_16h_500kb_combined	ENSG00000074201	CD4_Naive_stim_16h_500kb	sOoMTc	outcome	ENSG00000074201	Wald ratio	1	0.0439351873246012	0.0113879972878361	0.000114306585187679	0.0216147126404424	0.06625566200876	1.04491462898105	1.02185000272633	1.06849985706858	0.0100705256162317
540	ENSG00000074201_CD4_Naive_stim_40h_500kb_combined	ENSG00000074201	CD4_Naive_stim_40h_500kb	sOoMTc	outcome	ENSG00000074201	Wald ratio	1	0.0543043838163	0.0139912575959275	0.000103896044139804	0.0268815189282821	0.0817272487043179	1.05580592348636	1.02724608633586	1.08515979072265	0.0098507471302211
541	ENSG00000074201_CD4_Naive_uns_0h_500kb_combined	ENSG00000074201	CD4_Naive_uns_0h_500kb	sOoMTc	outcome	ENSG00000074201	Wald ratio	1	0.0382049156303983	0.00987718339735023	0.000109733020055188	0.0188456361715918	0.0575641950892048	1.03894410695377	1.01902433597829	1.05925326733017	0.0100705256162317
542	ENSG00000074201_TCM_16h_500kb_combined	ENSG00000074201	TCM_16h_500kb	sOoMTc	outcome	ENSG00000074201	Wald ratio	1	0.0428139914500918	0.0110973834005273	0.000114306585187679	0.0210631199850583	0.0645648629151252	1.04374373153518	1.02128651319255	1.0666947649328	0.0100705256162317
543	ENSG00000074201_TN_0h_500kb_combined	ENSG00000074201	TN_0h_500kb	sOoMTc	outcome	ENSG00000074201	Wald ratio	1	0.0375914216440108	0.00974369369510331	0.000114306585187679	0.0184937820016083	0.0566890612864132	1.03830691646821	1.01866585108726	1.05832668449133	0.0100705256162317
544	ENSG00000074201_TN_16h_500kb_combined	ENSG00000074201	TN_16h_500kb	sOoMTc	outcome	ENSG00000074201	Wald ratio	1	0.0418130205094379	0.0108379318071347	0.000114306585187679	0.0205706741674539	0.0630553668514219	1.04269949710177	1.02078370873269	1.06508580804652	0.0100705256162317
545	ENSG00000074201_TN_40h_500kb_combined	ENSG00000074201	TN_40h_500kb	sOoMTc	outcome	ENSG00000074201	Wald ratio	1	0.045622376338637	0.0117543810395032	0.000103896044139804	0.0225837895012108	0.0686609631760632	1.04667908553097	1.02284073388894	1.07107301439062	0.0098507471302211
546	ENSG00000074201_TN_IFN_40h_500kb_combined	ENSG00000074201	TN_IFN_40h_500kb	sOoMTc	outcome	ENSG00000074201	Wald ratio	1	0.0399921422371985	0.0097839331528171	4.35986094668876e-05	0.020815633257677	0.0591686512167201	1.04080259578034	1.02103378960984	1.06095415686196	0.00487521886884864
547	ENSG00000074319_CD4_Memory_stim_5d_500kb_combined	ENSG00000074319	CD4_Memory_stim_5d_500kb	sOoMTc	outcome	ENSG00000074319	Wald ratio	1	-0.00232902771362556	0.0103127220488861	0.82132567162676	-0.0225419629294424	0.0178839075021913	0.997673682367061	0.977710208748001	1.01804478216755	0.947346502633009
548	ENSG00000074319_CD4_Naive_stim_40h_500kb_combined	ENSG00000074319	CD4_Naive_stim_40h_500kb	sOoMTc	outcome	ENSG00000074319	Wald ratio	1	-0.00259931631213454	0.0131433485579127	0.843227622477834	-0.0283602794856435	0.0231616468613744	0.997404058985389	0.972038098321673	1.02343196074123	0.952373500794956
549	ENSG00000074319_CD4_Naive_stim_5d_500kb_combined	ENSG00000074319	CD4_Naive_stim_5d_500kb	sOoMTc	outcome	ENSG00000074319	Wald ratio	1	-0.00186201641204759	0.00941521838255935	0.843227622477833	-0.0203158444418639	0.0165918116177687	0.998139716065045	0.97988913188991	1.01673022014733	0.952373500794956
550	ENSG00000074319_TCM_5d_500kb_combined	ENSG00000074319	TCM_5d_500kb	sOoMTc	outcome	ENSG00000074319	Wald ratio	1	-0.00194305125701023	0.00982496813394907	0.843227622477833	-0.0211999887995504	0.01731388628553	0.998058835245029	0.979023151325119	1.01746464040447	0.952373500794956
551	ENSG00000074319_TEM_5d_500kb_combined	ENSG00000074319	TEM_5d_500kb	sOoMTc	outcome	ENSG00000074319	Wald ratio	1	-0.00235475220949895	0.0119067190524205	0.843227622477834	-0.0256919215522432	0.0209824171332453	0.997648018044638	0.974635307493706	1.02120409578413	0.952373500794956
552	ENSG00000074319_TN_40h_500kb_combined	ENSG00000074319	TN_40h_500kb	sOoMTc	outcome	ENSG00000074319	Wald ratio	1	-0.00245060080221289	0.0123913739814662	0.843227622477833	-0.0267376938058866	0.0218364922014608	0.997552399468611	0.973616593695863	1.02207665330367	0.952373500794956
553	ENSG00000074319_TN_5d_500kb_combined	ENSG00000074319	TN_5d_500kb	sOoMTc	outcome	ENSG00000074319	Wald ratio	1	-0.00222518625417975	0.00985292154838103	0.821325671626759	-0.0215369124890066	0.0170865399806471	0.997777287637456	0.978693350794837	1.01723334987065	0.947346502633009
554	ENSG00000074319_TN_HSP_5d_500kb_combined	ENSG00000074319	TN_HSP_5d_500kb	sOoMTc	outcome	ENSG00000074319	Wald ratio	1	-0.00555916305981274	0.0121675044956765	0.647752951761328	-0.0294074718713387	0.0182891457517133	0.994456260493232	0.97102072021478	1.01845741645496	0.894650421738088
555	ENSG00000074319_TN_IFN_5d_500kb_combined	ENSG00000074319	TN_IFN_5d_500kb	sOoMTc	outcome	ENSG00000074319	Wald ratio	1	-0.00176692029322681	0.00893436831043414	0.843227622477833	-0.0192782821816777	0.0157444415952241	0.998234639791451	0.980906355497482	1.01586903835911	0.952373500794956
556	ENSG00000074696_TN_40h_500kb_combined	ENSG00000074696	TN_40h_500kb	sOoMTc	outcome	ENSG00000074696	Wald ratio	1	-0.0243459043837937	0.027272909729707	0.372030069722897	-0.0778008074540193	0.029108998686432	0.975948066650551	0.925148690914039	1.02953680651908	0.779261831921976
557	ENSG00000074800_CD4_Naive_uns_0h_500kb_combined	ENSG00000074800	CD4_Naive_uns_0h_500kb	sOoMTc	outcome	ENSG00000074800	Wald ratio	1	-0.0281894832352994	0.0116435574264586	0.0154763023436094	-0.0510108557911582	-0.00536811067944057	0.972204132962701	0.950268354561632	0.994646271879462	0.20328962204964
558	ENSG00000074800_TN_0h_500kb_combined	ENSG00000074800	TN_0h_500kb	sOoMTc	outcome	ENSG00000074800	Wald ratio	1	-0.0263885047546098	0.0108996702048061	0.0154763023436094	-0.0477518583560297	-0.00502515115318978	0.973956629315425	0.953370328609042	0.994987453796103	0.20328962204964
559	ENSG00000074935_CD4_Memory_stim_16h_500kb_combined	ENSG00000074935	CD4_Memory_stim_16h_500kb	sOoMTc	outcome	ENSG00000074935	Wald ratio	1	0.020333311073051	0.0365463495295018	0.577957595407266	-0.0512975340047726	0.0919641561508746	1.02054144110671	0.949995972372177	1.09632552484983	0.871521630570573
560	ENSG00000074935_CD4_Naive_stim_16h_500kb_combined	ENSG00000074935	CD4_Naive_stim_16h_500kb	sOoMTc	outcome	ENSG00000074935	Wald ratio	1	0.0157050841162362	0.02822774369802	0.577957595407266	-0.0396212935318829	0.0710314617643553	1.01582905710157	0.96115336523366	1.07361500315925	0.871521630570573
561	ENSG00000074935_CD4_Naive_stim_40h_500kb_combined	ENSG00000074935	CD4_Naive_stim_40h_500kb	sOoMTc	outcome	ENSG00000074935	Wald ratio	1	0.00776945330069411	0.0220544165922945	0.724624089129699	-0.0354572032202032	0.0509961098215914	1.00779971382146	0.965164039258989	1.05231879956737	0.910436147682562
562	ENSG00000074935_TCM_16h_500kb_combined	ENSG00000074935	TCM_16h_500kb	sOoMTc	outcome	ENSG00000074935	Wald ratio	1	0.0114545574271057	0.0205880025113855	0.577957595407266	-0.0288979274952099	0.0518070423494213	1.01152041207511	0.971515624438995	1.05317250521364	0.871521630570573
563	ENSG00000074935_TN_16h_500kb_combined	ENSG00000074935	TN_16h_500kb	sOoMTc	outcome	ENSG00000074935	Wald ratio	1	0.00565639577503909	0.0159640006274617	0.723097622366496	-0.0256330454547858	0.036945837004864	1.00567242338688	0.974692691906324	1.03763681779819	0.910436147682562
564	ENSG00000074935_TN_40h_500kb_combined	ENSG00000074935	TN_40h_500kb	sOoMTc	outcome	ENSG00000074935	Wald ratio	1	0.0104020005025517	0.0233623663374871	0.656141976737379	-0.0353882375189229	0.0561922385240264	1.01045628938415	0.965230604769149	1.0578010142977	0.894650421738088
565	ENSG00000075142_CD4_Naive_uns_0h_500kb_combined	ENSG00000075142	CD4_Naive_uns_0h_500kb	sOoMTc	outcome	ENSG00000075142	Wald ratio	1	-0.00960397646659504	0.0138588226297354	0.488318047231059	-0.0367672688208763	0.0175593158876863	0.99044199442988	0.963900438932533	1.01771438699272	0.831196071849572
566	ENSG00000075142_TN_0h_500kb_combined	ENSG00000075142	TN_0h_500kb	sOoMTc	outcome	ENSG00000075142	Wald ratio	1	-0.00929217040566171	0.0134088772442607	0.488318047231058	-0.0355735698044127	0.0169892289930893	0.990750868398632	0.965051732951016	1.01713436670495	0.831196071849572
567	ENSG00000075234_CD4_Naive_stim_5d_500kb_combined	ENSG00000075234	CD4_Naive_stim_5d_500kb	sOoMTc	outcome	ENSG00000075234	Wald ratio	1	-0.00544276015182955	0.0176619745022395	0.757958602146496	-0.0400602301762189	0.0291747098725598	0.994572024831338	0.960731572377774	1.0296044608266	0.928557563404593
568	ENSG00000075239_CD4_Memory_stim_5d_500kb_combined	ENSG00000075239	CD4_Memory_stim_5d_500kb	sOoMTc	outcome	ENSG00000075239	Wald ratio	1	0.0413747793133063	0.0298499386806262	0.165718627667613	-0.017131100500721	0.0998806591273336	1.04224264334033	0.983014802454017	1.10503903388358	0.564992460148363
569	ENSG00000075239_CD4_Naive_stim_5d_500kb_combined	ENSG00000075239	CD4_Naive_stim_5d_500kb	sOoMTc	outcome	ENSG00000075239	Wald ratio	1	0.0207392196484137	0.0149623622183307	0.165718627667613	-0.00858701029951453	0.050065449596342	1.02095577171365	0.991449752769886	1.05133990389662	0.564992460148363
570	ENSG00000075239_TN_5d_500kb_combined	ENSG00000075239	TN_5d_500kb	sOoMTc	outcome	ENSG00000075239	Wald ratio	1	0.035575856174775	0.0208746756847369	0.0883326907568177	-0.00533850816730944	0.0764902205168594	1.03621624854772	0.994675716343604	1.07949163341532	0.461893122770362
571	ENSG00000075914_CD4_Memory_stim_40h_500kb_combined	ENSG00000075914	CD4_Memory_stim_40h_500kb	sOoMTc	outcome	ENSG00000075914	Wald ratio	1	0.26304513701563	0.126021047825198	0.0368600184330901	0.0160438832782417	0.510046390753019	1.30088543571281	1.01617327744234	1.66536845085038	0.322413114168897
572	ENSG00000075914_CD4_Naive_stim_16h_500kb_combined	ENSG00000075914	CD4_Naive_stim_16h_500kb	sOoMTc	outcome	ENSG00000075914	Wald ratio	1	0.0101289782184204	0.0408427817052309	0.804135006272201	-0.0699228739238322	0.090180830360673	1.01018044995688	0.932465734555932	1.09437216152619	0.944636805792155
573	ENSG00000075914_TCM_16h_500kb_combined	ENSG00000075914	TCM_16h_500kb	sOoMTc	outcome	ENSG00000075914	Wald ratio	1	0.00541685596436739	0.0218422293848942	0.804135006272201	-0.0373939136300252	0.04822762555876	1.00543155365508	0.963296604940417	1.04940950056373	0.944636805792155
574	ENSG00000075914_TN_16h_500kb_combined	ENSG00000075914	TN_16h_500kb	sOoMTc	outcome	ENSG00000075914	Wald ratio	1	0.00464526562449148	0.0187309682944018	0.804135006272201	-0.032067432232536	0.0413579634815189	1.00465607159658	0.968441275720044	1.04222511731072	0.944636805792155
575	ENSG00000075914_TN_40h_500kb_combined	ENSG00000075914	TN_40h_500kb	sOoMTc	outcome	ENSG00000075914	Wald ratio	1	0.00590244687030455	0.0238002633485934	0.804135006272201	-0.0407460692929385	0.0525509630335476	1.0059199006329	0.960072890985321	1.0539562735188	0.944636805792155
576	ENSG00000076554_nTreg_16h_500kb_combined	ENSG00000076554	nTreg_16h_500kb	sOoMTc	outcome	ENSG00000076554	Wald ratio	1	0.00693507554758197	0.0172131034878236	0.687025374968236	-0.0268026072885524	0.0406727583837163	1.00695917887125	0.973553394903234	1.0415112239569	0.903735467362056
577	ENSG00000076924_CD4_Memory_stim_16h_500kb_combined	ENSG00000076924	CD4_Memory_stim_16h_500kb	sOoMTc	outcome	ENSG00000076924	Wald ratio	1	0.0234279632926271	0.0153115396578292	0.125995591452149	-0.00658265443671804	0.0534385810219723	1.02370455378504	0.993438963771924	1.05489219937706	0.53329280209001
578	ENSG00000076924_CD4_Naive_stim_16h_500kb_combined	ENSG00000076924	CD4_Naive_stim_16h_500kb	sOoMTc	outcome	ENSG00000076924	Wald ratio	1	0.00562257438759575	0.0124705909020424	0.652085612322141	-0.0188197837804074	0.0300649325555989	1.00563841072539	0.981356202612484	1.0305214461722	0.894650421738088
579	ENSG00000076924_CD4_Naive_stim_40h_500kb_combined	ENSG00000076924	CD4_Naive_stim_40h_500kb	sOoMTc	outcome	ENSG00000076924	Wald ratio	1	0.00276113786184124	0.0160473475832718	0.863388828808272	-0.0286916634013716	0.034213939125054	1.00276495331384	0.971716033896846	1.03480596853181	0.958582765380787
580	ENSG00000076924_TCM_40h_500kb_combined	ENSG00000076924	TCM_40h_500kb	sOoMTc	outcome	ENSG00000076924	Wald ratio	1	0.023093267972482	0.0147842270820244	0.118283124633758	-0.00588381710828575	0.0520703530532498	1.02336198199346	0.994133458644533	1.05344985332	0.519207555639475
581	ENSG00000076924_TN_16h_500kb_combined	ENSG00000076924	TN_16h_500kb	sOoMTc	outcome	ENSG00000076924	Wald ratio	1	0.00197358283482041	0.0114701877702053	0.863388828808272	-0.0205079851947819	0.0244551508644227	1.00197553163125	0.979700873340982	1.0247566306275	0.958582765380787
582	ENSG00000076924_TN_40h_500kb_combined	ENSG00000076924	TN_40h_500kb	sOoMTc	outcome	ENSG00000076924	Wald ratio	1	0.00263078775509086	0.0152897709698589	0.863388828808272	-0.0273371633458326	0.0325987388560144	1.00263425131383	0.973033115110649	1.03313589876468	0.958582765380787
583	ENSG00000077935_CD4_Memory_stim_40h_500kb_combined	ENSG00000077935	CD4_Memory_stim_40h_500kb	sOoMTc	outcome	ENSG00000077935	Wald ratio	1	0.0213212242508335	0.0149598524476521	0.154090847846685	-0.00800008654656456	0.0506425350482315	1.02155014561905	0.99203182898011	1.05194679195644	0.552678671576876
584	ENSG00000077935_CD4_Memory_stim_5d_500kb_combined	ENSG00000077935	CD4_Memory_stim_5d_500kb	sOoMTc	outcome	ENSG00000077935	Wald ratio	1	0.0190323207844232	0.0133538631422735	0.154090847846685	-0.00714125097443284	0.0452058925432793	1.0192145899001	0.9928841871689	1.04624325141813	0.552678671576876
585	ENSG00000077935_CD4_Naive_stim_5d_500kb_combined	ENSG00000077935	CD4_Naive_stim_5d_500kb	sOoMTc	outcome	ENSG00000077935	Wald ratio	1	0.016203757433045	0.0113692261496862	0.154090847846685	-0.00607992582033987	0.0384874406864299	1.01633575027346	0.993938519527602	1.03923767616417	0.552678671576876
586	ENSG00000077935_TN_40h_500kb_combined	ENSG00000077935	TN_40h_500kb	sOoMTc	outcome	ENSG00000077935	Wald ratio	1	0.016468179142756	0.0119901407505924	0.16960419483932	-0.00703249672840522	0.0399688550139172	1.01660452704383	0.992992173411943	1.0407783586601	0.571523055858746
587	ENSG00000077984_CD4_Memory_stim_40h_500kb_combined	ENSG00000077984	CD4_Memory_stim_40h_500kb	sOoMTc	outcome	ENSG00000077984	Wald ratio	1	0.00244643024391954	0.0243923810412297	0.920110244477866	-0.0453626365968907	0.0502554970847297	1.0024494251962	0.955650865011423	1.05153972739217	0.972751703313448
588	ENSG00000077984_CD4_Memory_uns_0h_500kb_combined	ENSG00000077984	CD4_Memory_uns_0h_500kb	sOoMTc	outcome	ENSG00000077984	Wald ratio	1	0.00333696555439681	0.0290739930177135	0.908623519558289	-0.0536480607603216	0.0603219918691152	1.00334253942216	0.947765603718944	1.06217850433054	0.970685623711415
589	ENSG00000077984_CD4_Naive_stim_5d_500kb_combined	ENSG00000077984	CD4_Naive_stim_5d_500kb	sOoMTc	outcome	ENSG00000077984	Wald ratio	1	-0.00333179802313675	0.0156401420693221	0.831304632417129	-0.0339864764790081	0.0273228804327346	0.996673746256714	0.966584576175926	1.02769957328245	0.950404902863049
590	ENSG00000077984_nTreg_40h_500kb_combined	ENSG00000077984	nTreg_40h_500kb	sOoMTc	outcome	ENSG00000077984	Wald ratio	1	0.00496302800659413	0.0137490940372334	0.718120920500421	-0.0219851963063833	0.0319112523195716	1.00497536422999	0.978254716727124	1.03242587583753	0.908976858323193
591	ENSG00000077984_T_ER-stress_5d_500kb_combined	ENSG00000077984	T_ER-stress_5d_500kb	sOoMTc	outcome	ENSG00000077984	Wald ratio	1	-0.00243771490140148	0.0114431328422869	0.831304632417129	-0.0248662552722837	0.0199908254694808	0.997565253912705	0.975440363310347	1.02019198020136	0.950404902863049
592	ENSG00000077984_TCM_0h_500kb_combined	ENSG00000077984	TCM_0h_500kb	sOoMTc	outcome	ENSG00000077984	Wald ratio	1	0.00137671254194569	0.0137266521254157	0.920110244477866	-0.025527525623869	0.0282809507077604	1.0013776606457	0.974795546740887	1.02868465350795	0.972751703313448
593	ENSG00000077984_TCM_16h_500kb_combined	ENSG00000077984	TCM_16h_500kb	sOoMTc	outcome	ENSG00000077984	Wald ratio	1	0.00264541018972064	0.0230486758497058	0.908623519558289	-0.0425299944757027	0.047820814855144	1.00264891237481	0.958361719532528	1.04898267637064	0.970685623711415
594	ENSG00000077984_TCM_5d_500kb_combined	ENSG00000077984	TCM_5d_500kb	sOoMTc	outcome	ENSG00000077984	Wald ratio	1	0.00179847321946193	0.0179318597661211	0.920110244477866	-0.0333479719221354	0.0369449183610592	1.00180009144239	0.967201941906859	1.03763586458	0.972751703313448
595	ENSG00000077984_TN_5d_500kb_combined	ENSG00000077984	TN_5d_500kb	sOoMTc	outcome	ENSG00000077984	Wald ratio	1	0.0190416036049168	0.0264377872967611	0.471376036315082	-0.032776459496735	0.0708596667065686	1.0192240511301	0.967754867821496	1.07343057724992	0.822761919128361
596	ENSG00000078304_CD4_Memory_stim_16h_500kb_combined	ENSG00000078304	CD4_Memory_stim_16h_500kb	sOoMTc	outcome	ENSG00000078304	Wald ratio	1	-0.0304072065263314	0.030184261915019	0.31374925829587	-0.0895683598797686	0.0287539468271058	0.970050442241137	0.914325759788892	1.02917133244665	0.728981071752993
597	ENSG00000078304_TN_16h_500kb_combined	ENSG00000078304	TN_16h_500kb	sOoMTc	outcome	ENSG00000078304	Wald ratio	1	-0.0219419827995181	0.0217811049226758	0.31374925829587	-0.0646329484479627	0.0207489828489264	0.978296991457454	0.937411478575994	1.02096573955822	0.728981071752993
598	ENSG00000079257_CD4_Memory_stim_40h_500kb_combined	ENSG00000079257	CD4_Memory_stim_40h_500kb	sOoMTc	outcome	ENSG00000079257	Wald ratio	1	0.0199782431834022	0.0254583217909063	0.432604188340017	-0.0299200675267741	0.0698765538935786	1.02017914393477	0.970523106760404	1.07237579246674	0.801245599683767
599	ENSG00000079257_CD4_Naive_stim_40h_500kb_combined	ENSG00000079257	CD4_Naive_stim_40h_500kb	sOoMTc	outcome	ENSG00000079257	Wald ratio	1	0.0114358283274729	0.0145727026562697	0.432604188340017	-0.0171266688788156	0.0399983255337615	1.01150146738595	0.983019158813602	1.04080903139135	0.801245599683767
600	ENSG00000079257_TCM_40h_500kb_combined	ENSG00000079257	TCM_40h_500kb	sOoMTc	outcome	ENSG00000079257	Wald ratio	1	0.0122061285319885	0.0146650411585529	0.405223670284269	-0.0165373521387752	0.0409496092027523	1.01228092734368	0.983598639191644	1.04179960711	0.801245599683767
601	ENSG00000079257_TN_40h_500kb_combined	ENSG00000079257	TN_40h_500kb	sOoMTc	outcome	ENSG00000079257	Wald ratio	1	0.0114818392852908	0.0146313345269143	0.432604188340017	-0.0171955763874612	0.0401592549580428	1.01154800860799	0.982951423746171	1.04097654166786	0.801245599683767
602	ENSG00000079257_TN_cycling_40h_500kb_combined	ENSG00000079257	TN_cycling_40h_500kb	sOoMTc	outcome	ENSG00000079257	Wald ratio	1	0.0199320094628462	0.0253994060531859	0.432604188340017	-0.0298508264013983	0.0697148453270906	1.02013197834764	0.970590309199079	1.07220239413498	0.801245599683767
603	ENSG00000079263_CD4_Naive_stim_16h_500kb_combined	ENSG00000079263	CD4_Naive_stim_16h_500kb	sOoMTc	outcome	ENSG00000079263	Wald ratio	1	0.00934160450319855	0.0154076499731334	0.544317871521444	-0.020857389444143	0.0395405984505401	1.00938537347519	0.979358621488341	1.04033273392466	0.86155194315827
604	ENSG00000079263_CD4_Naive_stim_40h_500kb_combined	ENSG00000079263	CD4_Naive_stim_40h_500kb	sOoMTc	outcome	ENSG00000079263	Wald ratio	1	0.0149146758154404	0.0109582735816627	0.173500266397935	-0.00656354040461852	0.0363928920354994	1.01502645461626	0.993457952577642	1.03706322033829	0.574077892079966
605	ENSG00000079263_CD4_Naive_stim_5d_500kb_combined	ENSG00000079263	CD4_Naive_stim_5d_500kb	sOoMTc	outcome	ENSG00000079263	Wald ratio	1	0.0170938466932984	0.0125478144849655	0.173104257901187	-0.00749986969723398	0.0416875630838309	1.01724078252959	0.992528184148298	1.04256869091266	0.574074272781047
606	ENSG00000079263_CD4_Naive_uns_0h_500kb_combined	ENSG00000079263	CD4_Naive_uns_0h_500kb	sOoMTc	outcome	ENSG00000079263	Wald ratio	1	0.0177670741766913	0.0122091890894052	0.145607957033959	-0.00616293643854286	0.0416970847919255	1.01792584755804	0.993856015501043	1.04257861799466	0.550564870956097
607	ENSG00000079263_TN_40h_500kb_combined	ENSG00000079263	TN_40h_500kb	sOoMTc	outcome	ENSG00000079263	Wald ratio	1	0.0158748994668609	0.0116637795948042	0.173500266397935	-0.00698610853895528	0.038735907472677	1.01600157511676	0.993038237589414	1.03949592429143	0.574077892079966
608	ENSG00000079263_TN_5d_500kb_combined	ENSG00000079263	TN_5d_500kb	sOoMTc	outcome	ENSG00000079263	Wald ratio	1	0.0191372395894835	0.0140477761636483	0.173104257901187	-0.00839640169126721	0.0466708808702341	1.01932153028691	0.991638749639051	1.04777710883589	0.574074272781047
609	ENSG00000079263_TN_cycling_40h_500kb_combined	ENSG00000079263	TN_cycling_40h_500kb	sOoMTc	outcome	ENSG00000079263	Wald ratio	1	0.026992035755359	0.0198318834410758	0.173500266397935	-0.0118784557891495	0.0658625272998675	1.02735962058755	0.988191814557219	1.06807987524844	0.574077892079966
610	ENSG00000079332_CD4_Memory_stim_16h_500kb_combined	ENSG00000079332	CD4_Memory_stim_16h_500kb	sOoMTc	outcome	ENSG00000079332	Wald ratio	1	-0.0138231137955125	0.0155361224232329	0.373605364222826	-0.044273913745049	0.0166276861540239	0.9862719867425	0.956691870526963	1.01676669552674	0.780782824854726
611	ENSG00000079332_CD4_Memory_stim_40h_500kb_combined	ENSG00000079332	CD4_Memory_stim_40h_500kb	sOoMTc	outcome	ENSG00000079332	Wald ratio	1	-0.0459910265355717	0.0569321555174158	0.419193272881132	-0.157578051349707	0.0655959982785634	0.955050532264242	0.854210138752219	1.06779523889822	0.801245599683767
612	ENSG00000079332_CD4_Memory_stim_5d_500kb_combined	ENSG00000079332	CD4_Memory_stim_5d_500kb	sOoMTc	outcome	ENSG00000079332	Wald ratio	1	-0.00989248133035044	0.0111183922299593	0.373605364222826	-0.0316845301010708	0.0118995674403699	0.990156288313004	0.968812164951323	1.01197064895964	0.780782824854726
613	ENSG00000079332_CD4_Memory_uns_0h_500kb_combined	ENSG00000079332	CD4_Memory_uns_0h_500kb	sOoMTc	outcome	ENSG00000079332	Wald ratio	1	-0.0148039367922739	0.0101750379287446	0.145689488897807	-0.0347470111326133	0.00513913754806556	0.985305102745384	0.965849734581773	1.00515236556593	0.550564870956097
614	ENSG00000079332_CD4_Naive_uns_0h_500kb_combined	ENSG00000079332	CD4_Naive_uns_0h_500kb	sOoMTc	outcome	ENSG00000079332	Wald ratio	1	-0.0148400935546558	0.0101998891851218	0.145689488897807	-0.0348318763574946	0.00515168924818296	0.985269477946953	0.965767771004824	1.00516498201617	0.550564870956097
615	ENSG00000079332_TCM_5d_500kb_combined	ENSG00000079332	TCM_5d_500kb	sOoMTc	outcome	ENSG00000079332	Wald ratio	1	-0.0108300401534145	0.0121721366228352	0.373605364222826	-0.0346874279341715	0.0130273476273424	0.989228393594593	0.965907284712667	1.01311257320607	0.780782824854726
616	ENSG00000079332_TN_0h_500kb_combined	ENSG00000079332	TN_0h_500kb	sOoMTc	outcome	ENSG00000079332	Wald ratio	1	-0.0148473345784698	0.0102048660836985	0.145689488897807	-0.0348488721025187	0.00515420294557919	0.98526234361303	0.965751357201518	1.00516750869995	0.550564870956097
617	ENSG00000079459_CD4_Memory_uns_0h_500kb_combined	ENSG00000079459	CD4_Memory_uns_0h_500kb	sOoMTc	outcome	ENSG00000079459	Wald ratio	1	0.0106390550054282	0.0103506136594823	0.304012358310798	-0.00964814776715701	0.0309262577780135	1.01069585099097	0.990398246285068	1.03140944265802	0.71863890611396
618	ENSG00000079459_CD4_Naive_uns_0h_500kb_combined	ENSG00000079459	CD4_Naive_uns_0h_500kb	sOoMTc	outcome	ENSG00000079459	Wald ratio	1	0.00974983624352302	0.00948550300270419	0.304012358310798	-0.00884174964177719	0.0283414221288232	1.00979752074294	0.991197223677892	1.02874686141166	0.71863890611396
619	ENSG00000079459_TN_0h_500kb_combined	ENSG00000079459	TN_0h_500kb	sOoMTc	outcome	ENSG00000079459	Wald ratio	1	0.00966282696764287	0.00940085268376448	0.304012358310798	-0.0087628442925355	0.0280884982278212	1.00970966281415	0.991275437526698	1.02848669964428	0.71863890611396
620	ENSG00000079691_CD4_Memory_stim_16h_500kb_combined	ENSG00000079691	CD4_Memory_stim_16h_500kb	sOoMTc	outcome	ENSG00000079691	Wald ratio	1	0.0150892835094016	0.0113356868896184	0.18314593104228	-0.00712866279425036	0.0373072298130536	1.0152037015187	0.992896685852616	1.03801188004998	0.581849796589245
621	ENSG00000079691_CD4_Memory_stim_40h_500kb_combined	ENSG00000079691	CD4_Memory_stim_40h_500kb	sOoMTc	outcome	ENSG00000079691	Wald ratio	1	0.0129289230582434	0.00971273576488233	0.18314593104228	-0.00610803904092596	0.0319658851574128	1.01301286294465	0.993910577107532	1.03248228173378	0.581849796589245
622	ENSG00000079691_CD4_Memory_stim_5d_500kb_combined	ENSG00000079691	CD4_Memory_stim_5d_500kb	sOoMTc	outcome	ENSG00000079691	Wald ratio	1	0.0138350482756993	0.0103934540866945	0.18314593104228	-0.00653612173422184	0.0342062182856204	1.01393119544466	0.993485192247233	1.03479797899192	0.581849796589245
623	ENSG00000079691_CD4_Memory_uns_0h_500kb_combined	ENSG00000079691	CD4_Memory_uns_0h_500kb	sOoMTc	outcome	ENSG00000079691	Wald ratio	1	0.0108197649160502	0.00812824990869876	0.18314593104228	-0.00511160490499933	0.0267511347370998	1.01087851025154	0.994901437116004	1.02711215841698	0.581849796589245
624	ENSG00000079691_TCM_0h_500kb_combined	ENSG00000079691	TCM_0h_500kb	sOoMTc	outcome	ENSG00000079691	Wald ratio	1	0.0126856639225407	0.00952998955339744	0.18314593104228	-0.00599311560211824	0.0313644434471997	1.01276646828125	0.994024807292657	1.03186149052807	0.581849796589245
625	ENSG00000079691_TCM_5d_500kb_combined	ENSG00000079691	TCM_5d_500kb	sOoMTc	outcome	ENSG00000079691	Wald ratio	1	0.0127311992960487	0.00956419758826976	0.18314593104228	-0.00601462797696004	0.0314770265690574	1.01281258603065	0.994003423688408	1.03197766725564	0.581849796589245
626	ENSG00000079691_TEM_5d_500kb_combined	ENSG00000079691	TEM_5d_500kb	sOoMTc	outcome	ENSG00000079691	Wald ratio	1	0.0137505631395778	0.0103299853971902	0.18314593104228	-0.00649620823891496	0.0339973345180705	1.01384553694808	0.993524846505155	1.03458184906522	0.581849796589245
627	ENSG00000079785_CD4_Memory_stim_16h_500kb_combined	ENSG00000079785	CD4_Memory_stim_16h_500kb	sOoMTc	outcome	ENSG00000079785	Wald ratio	1	-0.0237090623202642	0.0288346515008557	0.410939163542713	-0.0802249792619413	0.0328068546214129	0.976569789379795	0.922908687712663	1.03335093300825	0.801245599683767
628	ENSG00000079785_CD4_Naive_stim_16h_500kb_combined	ENSG00000079785	CD4_Naive_stim_16h_500kb	sOoMTc	outcome	ENSG00000079785	Wald ratio	1	-0.0192401058666958	0.0294226508573827	0.513162340245364	-0.076908501547166	0.0384282898137744	0.980943803602288	0.925974574971473	1.03917620616675	0.841216474739319
629	ENSG00000079785_TN_16h_500kb_combined	ENSG00000079785	TN_16h_500kb	sOoMTc	outcome	ENSG00000079785	Wald ratio	1	-0.00760662587117316	0.0125935621441079	0.545837606091533	-0.0322900076736247	0.0170767559312783	0.992422231292493	0.968225748462359	1.01722339725802	0.862404453899761
630	ENSG00000080546_CD4_Naive_stim_16h_500kb_combined	ENSG00000080546	CD4_Naive_stim_16h_500kb	sOoMTc	outcome	ENSG00000080546	Wald ratio	1	-0.0535193667397507	0.0187521474000263	0.00431671829280107	-0.0902735756438023	-0.0167651578356992	0.9478875833339	0.913681190156673	0.983374595338351	0.097874006850658
631	ENSG00000080546_CD4_Naive_uns_0h_500kb_combined	ENSG00000080546	CD4_Naive_uns_0h_500kb	sOoMTc	outcome	ENSG00000080546	Wald ratio	1	-0.0302881242782203	0.0106123709142031	0.00431671829280108	-0.0510883712700585	-0.00948787728638215	0.970165964906793	0.950194696909885	0.990556990608834	0.097874006850658
632	ENSG00000080546_TN_0h_500kb_combined	ENSG00000080546	TN_0h_500kb	sOoMTc	outcome	ENSG00000080546	Wald ratio	1	-0.0293899937515969	0.0102976834086203	0.00431671829280107	-0.0495734532324928	-0.00920653427070112	0.971037691979517	0.951635254883558	0.990835716106673	0.097874006850658
633	ENSG00000081320_TN_0h_500kb_combined	ENSG00000081320	TN_0h_500kb	sOoMTc	outcome	ENSG00000081320	Wald ratio	1	-0.0170851777700382	0.0190447126927266	0.369660907694442	-0.0544128146477823	0.020242459107706	0.983059946214602	0.947041073368111	1.02044872712275	0.778323569974736
634	ENSG00000081665_CD4_Memory_stim_16h_500kb_combined	ENSG00000081665	CD4_Memory_stim_16h_500kb	sOoMTc	outcome	ENSG00000081665	Wald ratio	1	0.00367739241442973	0.0127209723996891	0.772519333295661	-0.021255713488961	0.0286104983178204	1.0036841623179	0.978968597084109	1.02902370994157	0.934494395276087
635	ENSG00000081665_CD4_Memory_stim_40h_500kb_combined	ENSG00000081665	CD4_Memory_stim_40h_500kb	sOoMTc	outcome	ENSG00000081665	Wald ratio	1	0.00243991872345965	0.0106757963887478	0.81922120510193	-0.018484642198486	0.0233644796454053	1.00244289774751	0.981685151001719	1.0236395673491	0.946265044484046
636	ENSG00000081665_CD4_Memory_stim_5d_500kb_combined	ENSG00000081665	CD4_Memory_stim_5d_500kb	sOoMTc	outcome	ENSG00000081665	Wald ratio	1	0.00259064479275928	0.0104990961658751	0.805102238030427	-0.0179875836923559	0.0231688732778745	1.00259400341268	0.982173227247542	1.02343935651356	0.944636805792155
637	ENSG00000081665_CD4_Naive_stim_16h_500kb_combined	ENSG00000081665	CD4_Naive_stim_16h_500kb	sOoMTc	outcome	ENSG00000081665	Wald ratio	1	0.00335274747528859	0.0146698531573694	0.81922120510193	-0.0254001647131554	0.0321056596637325	1.0033583742197	0.974919705495798	1.03262660652122	0.946265044484046
638	ENSG00000081665_CD4_Naive_stim_40h_500kb_combined	ENSG00000081665	CD4_Naive_stim_40h_500kb	sOoMTc	outcome	ENSG00000081665	Wald ratio	1	0.00182087426129106	0.00796718459354714	0.81922120510193	-0.0137948075420613	0.0174365560646435	1.0018225330595	0.986299904802455	1.01758946022282	0.946265044484046
639	ENSG00000081665_CD4_Naive_stim_5d_500kb_combined	ENSG00000081665	CD4_Naive_stim_5d_500kb	sOoMTc	outcome	ENSG00000081665	Wald ratio	1	0.00191711395953072	0.00838827871157751	0.81922120510193	-0.0145239123151612	0.0183581402342226	1.0019189527974	0.985581050925896	1.01852768682148	0.946265044484046
640	ENSG00000081665_CD4_Naive_uns_0h_500kb_combined	ENSG00000081665	CD4_Naive_uns_0h_500kb	sOoMTc	outcome	ENSG00000081665	Wald ratio	1	0.00329561626616909	0.0144198771437676	0.81922120510193	-0.0249673429356154	0.0315585754679536	1.00330105278004	0.975341763307007	1.03206182732963	0.946265044484046
641	ENSG00000081665_T_ER-stress_5d_500kb_combined	ENSG00000081665	T_ER-stress_5d_500kb	sOoMTc	outcome	ENSG00000081665	Wald ratio	1	0.01053067017203	0.0107918773234112	0.329165592755057	-0.010621409381856	0.031682749725916	1.01058631282579	0.989434798608066	1.03218999079834	0.742704513782284
642	ENSG00000081665_TCM_16h_500kb_combined	ENSG00000081665	TCM_16h_500kb	sOoMTc	outcome	ENSG00000081665	Wald ratio	1	0.00294937878274562	0.0102026006102354	0.772519333295661	-0.0170477184133157	0.022946475978807	1.00295373247953	0.983096771697532	1.02321177167298	0.934494395276087
643	ENSG00000081665_TCM_40h_500kb_combined	ENSG00000081665	TCM_40h_500kb	sOoMTc	outcome	ENSG00000081665	Wald ratio	1	0.00193258912626906	0.008455989872442	0.81922120510193	-0.0146411510237173	0.0185063292762554	1.00193445778022	0.985465509449408	1.01867863264765	0.946265044484046
644	ENSG00000081665_TCM_5d_500kb_combined	ENSG00000081665	TCM_5d_500kb	sOoMTc	outcome	ENSG00000081665	Wald ratio	1	0.00268542684945069	0.0117500103531978	0.81922120510193	-0.0203445934428169	0.0257154471417183	1.00268903583797	0.979860961461261	1.02604894177062	0.946265044484046
645	ENSG00000081665_TEM_40h_500kb_combined	ENSG00000081665	TEM_40h_500kb	sOoMTc	outcome	ENSG00000081665	Wald ratio	1	0.00211370941270023	0.00924847663899672	0.81922120510193	-0.0160133047997334	0.0202407236251338	1.0021159448712	0.984114226525483	1.02044695615331	0.946265044484046
646	ENSG00000081665_TEM_5d_500kb_combined	ENSG00000081665	TEM_5d_500kb	sOoMTc	outcome	ENSG00000081665	Wald ratio	1	0.00284491915725054	0.0115295929027385	0.805102238030427	-0.0197530829321169	0.0254429212466179	1.00284896978008	0.980440730971966	1.0257693549634	0.944636805792155
647	ENSG00000081665_TN_0h_500kb_combined	ENSG00000081665	TN_0h_500kb	sOoMTc	outcome	ENSG00000081665	Wald ratio	1	0.00333168699434112	0.0145777036098117	0.81922120510193	-0.0252406120808898	0.0319039860695721	1.00333724323229	0.975075268911003	1.03241837400027	0.946265044484046
648	ENSG00000081665_TN_16h_500kb_combined	ENSG00000081665	TN_16h_500kb	sOoMTc	outcome	ENSG00000081665	Wald ratio	1	0.00275942887946829	0.0095455188510429	0.772519333295661	-0.0159497880685758	0.0214686458275124	1.00276323960768	0.984176736229423	1.02170075525346	0.934494395276087
649	ENSG00000081665_TN_40h_500kb_combined	ENSG00000081665	TN_40h_500kb	sOoMTc	outcome	ENSG00000081665	Wald ratio	1	0.00170416753570764	0.0074565375676661	0.81922120510193	-0.0129106460969179	0.0163189811683332	1.00170562045442	0.987172338781038	1.01645286302187	0.946265044484046
650	ENSG00000081665_TN_5d_500kb_combined	ENSG00000081665	TN_5d_500kb	sOoMTc	outcome	ENSG00000081665	Wald ratio	1	0.00244041808997498	0.0106779813530213	0.81922120510193	-0.0184884253619468	0.0233692615418967	1.00244339833406	0.981681437133351	1.02364446229926	0.946265044484046
651	ENSG00000081665_TN_cycling_40h_500kb_combined	ENSG00000081665	TN_cycling_40h_500kb	sOoMTc	outcome	ENSG00000081665	Wald ratio	1	0.00319912624118953	0.0129650865865131	0.805102238030427	-0.0222124434683762	0.0286106959507553	1.00320424890677	0.978032436376288	1.02902391331057	0.944636805792155
652	ENSG00000081665_TN_cycling_5d_500kb_combined	ENSG00000081665	TN_cycling_5d_500kb	sOoMTc	outcome	ENSG00000081665	Wald ratio	1	0.00259025959878766	0.010497535091751	0.805102238030427	-0.0179849091810444	0.0231654283786197	1.00259361721959	0.982175854084461	1.02343583087416	0.944636805792155
653	ENSG00000081665_TN_HSP_5d_500kb_combined	ENSG00000081665	TN_HSP_5d_500kb	sOoMTc	outcome	ENSG00000081665	Wald ratio	1	0.00223072132903107	0.00976045901848928	0.81922120510193	-0.0168997783472079	0.0213612210052701	1.00223321123894	0.983242221857615	1.02159100512649	0.946265044484046
654	ENSG00000081665_TN_IFN_40h_500kb_combined	ENSG00000081665	TN_IFN_40h_500kb	sOoMTc	outcome	ENSG00000081665	Wald ratio	1	0.00258862674846549	0.0113264642085693	0.81922120510193	-0.0196112431003303	0.0247884965972613	1.00259198013562	0.980579806383307	1.02509828581901	0.946265044484046
655	ENSG00000081665_TN_IFN_5d_500kb_combined	ENSG00000081665	TN_IFN_5d_500kb	sOoMTc	outcome	ENSG00000081665	Wald ratio	1	0.0022464368652415	0.00910412602478653	0.805102238030427	-0.0155976501433401	0.0200905238738231	1.00224896199503	0.984523363210055	1.02029369678432	0.944636805792155
656	ENSG00000081791_CD4_Naive_stim_40h_500kb_combined	ENSG00000081791	CD4_Naive_stim_40h_500kb	sOoMTc	outcome	ENSG00000081791	Wald ratio	1	0.0228110262464677	0.0140291697715736	0.103955778532606	-0.00468614650581667	0.050308198998752	1.0230731872982	0.995324816347523	1.05159514700882	0.497434448354255
657	ENSG00000082212_CD4_Memory_stim_40h_500kb_combined	ENSG00000082212	CD4_Memory_stim_40h_500kb	sOoMTc	outcome	ENSG00000082212	Wald ratio	1	-0.181373105034316	0.0537717011882734	0.000743481427977919	-0.286765639363332	-0.0759805707053002	0.834124084735201	0.750687639856169	0.926834214119529	0.0286929030495864
658	ENSG00000083642_CD4_Memory_stim_16h_500kb_combined	ENSG00000083642	CD4_Memory_stim_16h_500kb	sOoMTc	outcome	ENSG00000083642	Wald ratio	1	-0.0257375087984688	0.0115786694063412	0.0262267114142988	-0.0484317008348976	-0.00304331676204006	0.97459087756669	0.952722407228755	0.996961309432235	0.265987647622691
659	ENSG00000083642_CD4_Memory_stim_40h_500kb_combined	ENSG00000083642	CD4_Memory_stim_40h_500kb	sOoMTc	outcome	ENSG00000083642	Wald ratio	1	-0.0577963340603004	0.0260011429320031	0.0262267114142988	-0.108758574207027	-0.00683409391357422	0.943842156362632	0.896946937486067	0.993189205399457	0.265987647622691
660	ENSG00000083642_CD4_Memory_stim_5d_500kb_combined	ENSG00000083642	CD4_Memory_stim_5d_500kb	sOoMTc	outcome	ENSG00000083642	Wald ratio	1	-0.0413789333763429	0.0186153599287044	0.0262267114142988	-0.0778650388366034	-0.00489282791608232	0.959465487557346	0.925089269242915	0.99511912246809	0.265987647622691
661	ENSG00000083642_CD4_Naive_stim_16h_500kb_combined	ENSG00000083642	CD4_Naive_stim_16h_500kb	sOoMTc	outcome	ENSG00000083642	Wald ratio	1	-0.0297201821964138	0.0136666280492611	0.0296560827410138	-0.0565067731729656	-0.00293359121986195	0.970717119481723	0.945060083418061	0.997070707554218	0.288324677517076
662	ENSG00000083642_CD4_Naive_stim_40h_500kb_combined	ENSG00000083642	CD4_Naive_stim_40h_500kb	sOoMTc	outcome	ENSG00000083642	Wald ratio	1	-0.0277645160883001	0.0150579943473373	0.0652066182829958	-0.0572781850090812	0.00174915283248088	0.972617375580436	0.944331334002973	1.00175068349262	0.401080482838004
663	ENSG00000083642_CD4_Naive_stim_5d_500kb_combined	ENSG00000083642	CD4_Naive_stim_5d_500kb	sOoMTc	outcome	ENSG00000083642	Wald ratio	1	-0.0303127251668058	0.0139475387629465	0.0297548380271653	-0.057649901142181	-0.00297554919143063	0.970142098255553	0.943980376043541	0.997028873367463	0.288324677517076
664	ENSG00000083642_CD4_Naive_uns_0h_500kb_combined	ENSG00000083642	CD4_Naive_uns_0h_500kb	sOoMTc	outcome	ENSG00000083642	Wald ratio	1	-0.0288250744983592	0.013344601051517	0.0307683988762441	-0.0549804925593325	-0.00266965643738577	0.971586404841973	0.946503611636439	0.99733390392634	0.288561263439356
665	ENSG00000083642_TCM_16h_500kb_combined	ENSG00000083642	TCM_16h_500kb	sOoMTc	outcome	ENSG00000083642	Wald ratio	1	-0.02731029083281	0.012558455539152	0.0296560827410138	-0.0519248636895479	-0.002695717976072	0.973059263307038	0.949400198591118	0.997307912208914	0.288324677517076
666	ENSG00000083642_TCM_40h_500kb_combined	ENSG00000083642	TCM_40h_500kb	sOoMTc	outcome	ENSG00000083642	Wald ratio	1	-0.0376425693439456	0.018596578396709	0.0429530323717365	-0.0740918630014953	-0.001193275686396	0.963057105513083	0.92858638719041	0.998807435983935	0.348541734511836
667	ENSG00000083642_TN_0h_500kb_combined	ENSG00000083642	TN_0h_500kb	sOoMTc	outcome	ENSG00000083642	Wald ratio	1	-0.0265885255039939	0.0118341142100081	0.0246547693012836	-0.0497833893556098	-0.00339366165237795	0.973761837262437	0.951435493236853	0.996612090308751	0.258364425907309
668	ENSG00000083642_TN_16h_500kb_combined	ENSG00000083642	TN_16h_500kb	sOoMTc	outcome	ENSG00000083642	Wald ratio	1	-0.0303934363690953	0.0136732562034659	0.0262267114142988	-0.0571930185278886	-0.00359385421030214	0.970063800080223	0.94441176280464	0.996412595954443	0.265987647622691
669	ENSG00000083642_TN_40h_500kb_combined	ENSG00000083642	TN_40h_500kb	sOoMTc	outcome	ENSG00000083642	Wald ratio	1	-0.0336816487173291	0.0154976531638049	0.0297548380271653	-0.0640570489183866	-0.00330624851627156	0.966879262900821	0.937951488886442	0.996699211104742	0.288324677517076
670	ENSG00000083642_TN_5d_500kb_combined	ENSG00000083642	TN_5d_500kb	sOoMTc	outcome	ENSG00000083642	Wald ratio	1	-0.0348410511689003	0.0160311192426929	0.0297548380271653	-0.0662620448845783	-0.00342005745322234	0.965758910308311	0.935885588125421	0.996585784281682	0.288324677517076
671	ENSG00000083642_TN_IFN_5d_500kb_combined	ENSG00000083642	TN_IFN_5d_500kb	sOoMTc	outcome	ENSG00000083642	Wald ratio	1	-0.046179058509971	0.0212479810066534	0.0297548380271653	-0.0878251012830117	-0.00453301573693024	0.954870969109345	0.915921056132911	0.995477242872239	0.288324677517076
672	ENSG00000083845_CD4_Memory_stim_16h_500kb_combined	ENSG00000083845	CD4_Memory_stim_16h_500kb	sOoMTc	outcome	ENSG00000083845	Wald ratio	1	0.0265076807961313	0.0222904977027944	0.23436413506793	-0.0171816947013457	0.0701970562936083	1.0268621343501	0.982965068864011	1.07271954656603	0.654538580231343
673	ENSG00000083845_CD4_Memory_stim_40h_500kb_combined	ENSG00000083845	CD4_Memory_stim_40h_500kb	sOoMTc	outcome	ENSG00000083845	Wald ratio	1	0.0100621297886747	0.0247042652476298	0.683785208766199	-0.0383582300966797	0.0584824896740292	1.01011292323709	0.962368129905833	1.06022642062183	0.901125267153396
674	ENSG00000083845_CD4_Memory_stim_5d_500kb_combined	ENSG00000083845	CD4_Memory_stim_5d_500kb	sOoMTc	outcome	ENSG00000083845	Wald ratio	1	0.00857971484927793	0.0209108413963922	0.681586010489599	-0.0324055342876508	0.0495649639862067	1.00861662608985	0.968113899080941	1.05081385505427	0.901125267153396
675	ENSG00000083845_CD4_Memory_uns_0h_500kb_combined	ENSG00000083845	CD4_Memory_uns_0h_500kb	sOoMTc	outcome	ENSG00000083845	Wald ratio	1	0.0141639011467279	0.0119105254209876	0.23436413506793	-0.0091807286784077	0.0375085309718635	1.01426468446071	0.990861285539109	1.03822085407694	0.654538580231343
676	ENSG00000083845_CD4_Naive_stim_40h_500kb_combined	ENSG00000083845	CD4_Naive_stim_40h_500kb	sOoMTc	outcome	ENSG00000083845	Wald ratio	1	0.0402234150615517	0.0279040072591454	0.149445616135927	-0.0144684391663734	0.0949152692894767	1.04104333297317	0.985635725726655	1.09956568419725	0.552678671576876
677	ENSG00000083845_CD4_Naive_stim_5d_500kb_combined	ENSG00000083845	CD4_Naive_stim_5d_500kb	sOoMTc	outcome	ENSG00000083845	Wald ratio	1	0.0329168258387329	0.0283502384506881	0.245610357302413	-0.0226496415246158	0.0884832932020817	1.033464578117	0.977604935954151	1.09251600001397	0.670952246987089
678	ENSG00000083845_CD4_Naive_uns_0h_500kb_combined	ENSG00000083845	CD4_Naive_uns_0h_500kb	sOoMTc	outcome	ENSG00000083845	Wald ratio	1	0.0177302272870157	0.0149094744897082	0.23436413506793	-0.0114923427128123	0.0469527972868437	1.01788834084765	0.988573442009683	1.04807253604475	0.654538580231343
679	ENSG00000083845_nTreg_40h_500kb_combined	ENSG00000083845	nTreg_40h_500kb	sOoMTc	outcome	ENSG00000083845	Wald ratio	1	0.0193622024057818	0.0166760628082337	0.245610357302413	-0.0133228806983563	0.0520472855099199	1.01955086552406	0.986765476052619	1.05342555310014	0.670952246987089
680	ENSG00000083845_TCM_0h_500kb_combined	ENSG00000083845	TCM_0h_500kb	sOoMTc	outcome	ENSG00000083845	Wald ratio	1	0.0131009436635041	0.0110166768976031	0.23436413506793	-0.00849174305579798	0.0346936303828062	1.01318713701941	0.991544209954382	1.03530247498376	0.654538580231343
681	ENSG00000083845_TCM_5d_500kb_combined	ENSG00000083845	TCM_5d_500kb	sOoMTc	outcome	ENSG00000083845	Wald ratio	1	0.00965150816243277	0.0235230610767445	0.681586010489599	-0.0364536915479865	0.055756707872852	1.00969823417184	0.96420274359897	1.05734040984409	0.901125267153396
682	ENSG00000083845_TEM_0h_500kb_combined	ENSG00000083845	TEM_0h_500kb	sOoMTc	outcome	ENSG00000083845	Wald ratio	1	0.0140238419414576	0.011792748637068	0.23436413506793	-0.00908994538719578	0.0371376292701109	1.01412263730281	0.990951243271012	1.03783584759956	0.654538580231343
683	ENSG00000083845_TEM_LA_500kb_combined	ENSG00000083845	TEM_LA_500kb	sOoMTc	outcome	ENSG00000083845	Wald ratio	1	0.0414459566369722	0.0150425601961595	0.00586479879270214	0.0119625386524996	0.0709293746214448	1.04231683002247	1.01203437598451	1.07350540646529	0.116256306977155
684	ENSG00000083845_TN_0h_500kb_combined	ENSG00000083845	TN_0h_500kb	sOoMTc	outcome	ENSG00000083845	Wald ratio	1	0.0164471784010479	0.0138305495371559	0.23436413506793	-0.0106606986917776	0.0435550554938735	1.01658317781892	0.989395925161277	1.04451749915581	0.654538580231343
685	ENSG00000083845_TN_40h_500kb_combined	ENSG00000083845	TN_40h_500kb	sOoMTc	outcome	ENSG00000083845	Wald ratio	1	0.0236336212542878	0.0252046004784494	0.348413545816053	-0.025767395683473	0.0730346381920486	1.02391510842729	0.974561750516467	1.07576779892097	0.759988358627727
686	ENSG00000083845_TN_IFN_40h_500kb_combined	ENSG00000083845	TN_IFN_40h_500kb	sOoMTc	outcome	ENSG00000083845	Wald ratio	1	0.0325681077167215	0.0273867538932298	0.23436413506793	-0.0211099299140089	0.0862461453474518	1.03310425311973	0.9791113250294	1.09007461207951	0.654538580231343
687	ENSG00000083937_CD4_Memory_stim_40h_500kb_combined	ENSG00000083937	CD4_Memory_stim_40h_500kb	sOoMTc	outcome	ENSG00000083937	Wald ratio	1	-0.0185509605261617	0.0446824955931047	0.678015348151511	-0.106128651888647	0.0690267308363234	0.981620049442938	0.899308942839262	1.07146484991708	0.901125267153396
688	ENSG00000083937_CD4_Naive_stim_40h_500kb_combined	ENSG00000083937	CD4_Naive_stim_40h_500kb	sOoMTc	outcome	ENSG00000083937	Wald ratio	1	-0.00615617418481596	0.0178499134620744	0.730180542228227	-0.0411420045704817	0.0288296562008498	0.993862736230312	0.959692839501627	1.02924925331333	0.91377625501323
689	ENSG00000083937_TCM_40h_500kb_combined	ENSG00000083937	TCM_40h_500kb	sOoMTc	outcome	ENSG00000083937	Wald ratio	1	-0.00911469540503013	0.0224074386208975	0.684176214585741	-0.0530332751019892	0.0348038842919289	0.990926717513576	0.948348455565691	1.03541662742151	0.901125267153396
690	ENSG00000083937_TN_40h_500kb_combined	ENSG00000083937	TN_40h_500kb	sOoMTc	outcome	ENSG00000083937	Wald ratio	1	-0.00702069409731627	0.0203566010834923	0.730180542228227	-0.0469196322209611	0.0328782440263286	0.993003893401403	0.954164078556823	1.03342470594969	0.91377625501323
691	ENSG00000084072_CD4_Memory_stim_16h_500kb_combined	ENSG00000084072	CD4_Memory_stim_16h_500kb	sOoMTc	outcome	ENSG00000084072	Wald ratio	1	0.0193722145335279	0.012636238607963	0.125259072280556	-0.00539481313807951	0.0441392422051353	1.01956107344867	0.994619712733125	1.0451278706666	0.531239548033583
692	ENSG00000084072_CD4_Memory_stim_40h_500kb_combined	ENSG00000084072	CD4_Memory_stim_40h_500kb	sOoMTc	outcome	ENSG00000084072	Wald ratio	1	0.0875706013787518	0.0571211418369111	0.125259072280556	-0.024386836621594	0.199528039379098	1.09151932449189	0.97590811972977	1.22082644016645	0.531239548033583
693	ENSG00000084072_CD4_Memory_stim_5d_500kb_combined	ENSG00000084072	CD4_Memory_stim_5d_500kb	sOoMTc	outcome	ENSG00000084072	Wald ratio	1	0.0144525056776268	0.00942717777099555	0.125259072280556	-0.00402476275352453	0.032929774108778	1.0145574480886	0.995983325749013	1.03347795978207	0.531239548033583
694	ENSG00000084072_CD4_Naive_stim_16h_500kb_combined	ENSG00000084072	CD4_Naive_stim_16h_500kb	sOoMTc	outcome	ENSG00000084072	Wald ratio	1	0.0183178777778486	0.0139582182602705	0.189406658658059	-0.00904023001228168	0.0456759855679789	1.01848667922046	0.99100051000824	1.04673519869419	0.589370273569601
695	ENSG00000084072_CD4_Naive_stim_40h_500kb_combined	ENSG00000084072	CD4_Naive_stim_40h_500kb	sOoMTc	outcome	ENSG00000084072	Wald ratio	1	0.0215120492608815	0.014032024420145	0.125259072280556	-0.00599071860260276	0.0490148171243657	1.02174510153649	0.994027189972494	1.05023591210086	0.531239548033583
696	ENSG00000084072_CD4_Naive_stim_5d_500kb_combined	ENSG00000084072	CD4_Naive_stim_5d_500kb	sOoMTc	outcome	ENSG00000084072	Wald ratio	1	0.015424949071629	0.010061489699458	0.125259072280556	-0.00429557073930863	0.0351454688825667	1.01554452763854	0.995713642028593	1.03577037019943	0.531239548033583
697	ENSG00000084072_T_ER-stress_5d_500kb_combined	ENSG00000084072	T_ER-stress_5d_500kb	sOoMTc	outcome	ENSG00000084072	Wald ratio	1	0.0155973720949081	0.010173958950709	0.125259072280556	-0.00434358744848161	0.0355383316382977	1.01571964599305	0.995665832284067	1.03617736574284	0.531239548033583
698	ENSG00000084072_TCM_16h_500kb_combined	ENSG00000084072	TCM_16h_500kb	sOoMTc	outcome	ENSG00000084072	Wald ratio	1	0.0183554334721308	0.0119730058071061	0.125259072280556	-0.00511165790979718	0.0418225248540588	1.01852492991308	0.994901384381456	1.04270940732422	0.531239548033583
699	ENSG00000084072_TCM_5d_500kb_combined	ENSG00000084072	TCM_5d_500kb	sOoMTc	outcome	ENSG00000084072	Wald ratio	1	0.0196968360911208	0.012847984944549	0.125259072280556	-0.00548521440019517	0.0448788865824368	1.01989209867845	0.994529801919856	1.04590117957124	0.531239548033583
700	ENSG00000084072_TEM_5d_500kb_combined	ENSG00000084072	TEM_5d_500kb	sOoMTc	outcome	ENSG00000084072	Wald ratio	1	0.0148196178503382	0.00966664017227346	0.125259072280556	-0.00412699688731779	0.0337662325879942	1.01492997285271	0.995881507461174	1.03434278282848	0.531239548033583
701	ENSG00000084072_TN_40h_500kb_combined	ENSG00000084072	TN_40h_500kb	sOoMTc	outcome	ENSG00000084072	Wald ratio	1	0.0161769695253378	0.0105520226674202	0.125259072280556	-0.00450499490280583	0.0368589339534814	1.01630852512984	0.995505137365748	1.03754664791058	0.531239548033583
702	ENSG00000084072_TN_5d_500kb_combined	ENSG00000084072	TN_5d_500kb	sOoMTc	outcome	ENSG00000084072	Wald ratio	1	0.0144987315967002	0.00945733032491623	0.125259072280556	-0.00403763584013555	0.033035099033536	1.01460434802308	0.995970504451923	1.03358681650299	0.531239548033583
703	ENSG00000084072_TN_IFN_5d_500kb_combined	ENSG00000084072	TN_IFN_5d_500kb	sOoMTc	outcome	ENSG00000084072	Wald ratio	1	0.0163400599916079	0.0106584044155113	0.125259072280556	-0.00455041266279432	0.03723053264601	1.01647428887795	0.995459924779087	1.03793227053237	0.531239548033583
704	ENSG00000084207_CD4_Memory_stim_16h_500kb_combined	ENSG00000084207	CD4_Memory_stim_16h_500kb	sOoMTc	outcome	ENSG00000084207	Wald ratio	1	0.0340099839509162	0.0132210770637792	0.010099424545908	0.00809667290590897	0.0599232949959235	1.03459493602161	1.00812953960574	1.06175510149239	0.153998567988478
705	ENSG00000084207_CD4_Memory_stim_40h_500kb_combined	ENSG00000084207	CD4_Memory_stim_40h_500kb	sOoMTc	outcome	ENSG00000084207	Wald ratio	1	0.054760290704828	0.0398898937374488	0.169818860587689	-0.0234239010205715	0.132944482430228	1.0562873824217	0.976848308999796	1.1421865851472	0.571523055858746
706	ENSG00000084207_CD4_Memory_stim_5d_500kb_combined	ENSG00000084207	CD4_Memory_stim_5d_500kb	sOoMTc	outcome	ENSG00000084207	Wald ratio	1	0.0534081604270563	0.0207619446648334	0.010099424545908	0.0127147488839828	0.0941015719701298	1.05486010941688	1.0127959249833	1.09867133446191	0.153998567988478
707	ENSG00000084207_CD4_Memory_uns_0h_500kb_combined	ENSG00000084207	CD4_Memory_uns_0h_500kb	sOoMTc	outcome	ENSG00000084207	Wald ratio	1	0.0295484280858794	0.0110181145389661	0.00732262602574227	0.0079529235895059	0.0511439325822529	1.02998931467509	1.007984632089	1.05247436773539	0.133879184537971
708	ENSG00000084207_CD4_Naive_stim_16h_500kb_combined	ENSG00000084207	CD4_Naive_stim_16h_500kb	sOoMTc	outcome	ENSG00000084207	Wald ratio	1	0.0417379474489137	0.0162252537520291	0.010099424545908	0.00993645009493654	0.0735394448028908	1.04262122139755	1.00998598053149	1.07631099070947	0.153998567988478
709	ENSG00000084207_CD4_Naive_stim_40h_500kb_combined	ENSG00000084207	CD4_Naive_stim_40h_500kb	sOoMTc	outcome	ENSG00000084207	Wald ratio	1	0.0531481174602633	0.0206608552874075	0.010099424545908	0.0126528410969447	0.093643393823582	1.05458583612744	1.01273322696963	1.09816806256912	0.153998567988478
710	ENSG00000084207_CD4_Naive_uns_0h_500kb_combined	ENSG00000084207	CD4_Naive_uns_0h_500kb	sOoMTc	outcome	ENSG00000084207	Wald ratio	1	0.0328645518210602	0.0127758005684415	0.010099424545908	0.00782398270691483	0.0579051209352056	1.03341055618336	1.00785467003979	1.05961445571219	0.153998567988478
711	ENSG00000084207_HSP_16h_500kb_combined	ENSG00000084207	HSP_16h_500kb	sOoMTc	outcome	ENSG00000084207	Wald ratio	1	0.0304949371794565	0.0113710519464957	0.00732262602574226	0.00820767536432498	0.0527821989945881	1.03096467044645	1.00824145067412	1.05420001429033	0.133879184537971
712	ENSG00000084207_TCM_0h_500kb_combined	ENSG00000084207	TCM_0h_500kb	sOoMTc	outcome	ENSG00000084207	Wald ratio	1	0.0307340422960613	0.0119475840466173	0.010099424545908	0.00731677756469143	0.0541513070274311	1.03121120884732	1.00734361058548	1.05564431647538	0.153998567988478
713	ENSG00000084207_TCM_16h_500kb_combined	ENSG00000084207	TCM_16h_500kb	sOoMTc	outcome	ENSG00000084207	Wald ratio	1	0.0233169735834069	0.00906426492541822	0.010099424545908	0.00555101432958717	0.0410829328372266	1.02359093941942	1.00556644975717	1.04193851287952	0.153998567988478
714	ENSG00000084207_TCM_40h_500kb_combined	ENSG00000084207	TCM_40h_500kb	sOoMTc	outcome	ENSG00000084207	Wald ratio	1	0.0177725276337456	0.0129463198538769	0.169818860587689	-0.00760225927985306	0.0431473145473444	1.01793139878807	0.992426564804255	1.04409169341715	0.571523055858746
715	ENSG00000084207_TEM_16h_500kb_combined	ENSG00000084207	TEM_16h_500kb	sOoMTc	outcome	ENSG00000084207	Wald ratio	1	0.0280077842946292	0.0108877756331615	0.010099424545908	0.00666774405363276	0.0493478245356257	1.02840368978759	1.00669002294814	1.05058570668203	0.153998567988478
716	ENSG00000084207_TEM_40h_500kb_combined	ENSG00000084207	TEM_40h_500kb	sOoMTc	outcome	ENSG00000084207	Wald ratio	1	0.0174947335135384	0.0127439619446451	0.169818860587689	-0.00748343189796597	0.0424728989250428	1.01764866270374	0.992544499261448	1.0433877790601	0.571523055858746
717	ENSG00000084207_TEM_5d_500kb_combined	ENSG00000084207	TEM_5d_500kb	sOoMTc	outcome	ENSG00000084207	Wald ratio	1	0.0479930420014799	0.0186568658115954	0.010099424545908	0.0114255850107528	0.0845604989922069	1.049163355222	1.01149110630912	1.08823867958389	0.153998567988478
718	ENSG00000084207_TN_0h_500kb_combined	ENSG00000084207	TN_0h_500kb	sOoMTc	outcome	ENSG00000084207	Wald ratio	1	0.0316451330118449	0.0123017624132655	0.010099424545908	0.00753367868184446	0.0557565873418453	1.03215116393287	1.00756212823748	1.0573402824018	0.153998567988478
719	ENSG00000084207_TN_16h_500kb_combined	ENSG00000084207	TN_16h_500kb	sOoMTc	outcome	ENSG00000084207	Wald ratio	1	0.0224029781589341	0.00870895737924777	0.010099424545908	0.00533342169560846	0.0394725346222597	1.02265580940163	1.00534766970806	1.04026192730581	0.153998567988478
720	ENSG00000084207_TN_40h_500kb_combined	ENSG00000084207	TN_40h_500kb	sOoMTc	outcome	ENSG00000084207	Wald ratio	1	0.0374231834716066	0.0145479278486025	0.010099424545908	0.00890924488834562	0.0659371220548675	1.03813224830352	1.00894905033493	1.06815955137673	0.153998567988478
721	ENSG00000084207_TN_IFN_40h_500kb_combined	ENSG00000084207	TN_IFN_40h_500kb	sOoMTc	outcome	ENSG00000084207	Wald ratio	1	0.0502946786526777	0.0195516064731089	0.010099424545908	0.0119735299653843	0.0886158273399712	1.05158092917462	1.01204549963212	1.09266080527577	0.153998567988478
722	ENSG00000084207_TN_NFKB_500kb_combined	ENSG00000084207	TN_NFKB_500kb	sOoMTc	outcome	ENSG00000084207	Wald ratio	1	0.0254427136487939	0.00989062736247804	0.010099424545908	0.00605708401833692	0.0448283432792508	1.02576914201594	1.00607546524521	1.04584831760674	0.153998567988478
723	ENSG00000085063_CD4_Memory_stim_16h_500kb_combined	ENSG00000085063	CD4_Memory_stim_16h_500kb	sOoMTc	outcome	ENSG00000085063	Wald ratio	1	0.030525826682935	0.015669627771403	0.0514043362608716	-0.000186643749014951	0.0612382971148849	1.03099651692509	0.999813373667846	1.06315223011289	0.37205075065639
724	ENSG00000085063_CD4_Memory_stim_40h_500kb_combined	ENSG00000085063	CD4_Memory_stim_40h_500kb	sOoMTc	outcome	ENSG00000085063	Wald ratio	1	0.0509094851970834	0.0261330410919882	0.0514043362608716	-0.000311275343213437	0.10213024573738	1.05222764679459	0.99968877309793	1.10752771309798	0.37205075065639
725	ENSG00000085063_CD4_Memory_stim_5d_500kb_combined	ENSG00000085063	CD4_Memory_stim_5d_500kb	sOoMTc	outcome	ENSG00000085063	Wald ratio	1	0.00550052949270685	0.0147053872053792	0.708368158854796	-0.0233220294298365	0.0343230884152502	1.00551568518042	0.976947827159891	1.0349189230331	0.905062643075473
726	ENSG00000085063_CD4_Naive_stim_16h_500kb_combined	ENSG00000085063	CD4_Naive_stim_16h_500kb	sOoMTc	outcome	ENSG00000085063	Wald ratio	1	-0.00837824647430948	0.011873786234594	0.480431533088559	-0.0316508674941136	0.0148943745454947	0.991656753219123	0.968844778243368	1.01500584849937	0.826493852386274
727	ENSG00000085063_CD4_Naive_stim_40h_500kb_combined	ENSG00000085063	CD4_Naive_stim_40h_500kb	sOoMTc	outcome	ENSG00000085063	Wald ratio	1	0.041940265116465	0.020740836150316	0.0431649247814273	0.00128822626184556	0.0825923039710844	1.04283218343116	1.00128905638172	1.08609892005572	0.349567756679303
728	ENSG00000085063_TCM_16h_500kb_combined	ENSG00000085063	TCM_16h_500kb	sOoMTc	outcome	ENSG00000085063	Wald ratio	1	0.0330121537715538	0.0169459181861158	0.0514043362608716	-0.000201845873233145	0.0662261534163407	1.03356310085478	0.999798174496275	1.06846832760699	0.37205075065639
729	ENSG00000085063_TCM_40h_500kb_combined	ENSG00000085063	TCM_40h_500kb	sOoMTc	outcome	ENSG00000085063	Wald ratio	1	0.0435998185422062	0.0184248503273131	0.0179639940822209	0.00748711190067252	0.0797125251837398	1.04456425598959	1.00751521040475	1.08297569468231	0.219135603335847
730	ENSG00000085063_TN_40h_500kb_combined	ENSG00000085063	TN_40h_500kb	sOoMTc	outcome	ENSG00000085063	Wald ratio	1	0.0108715441207945	0.0189249511934996	0.565659540301762	-0.0262213602184647	0.0479644484600538	1.01093085409204	0.974119434450073	1.04913335635503	0.867491613961012
731	ENSG00000085491_CD4_Memory_stim_40h_500kb_combined	ENSG00000085491	CD4_Memory_stim_40h_500kb	sOoMTc	outcome	ENSG00000085491	Wald ratio	1	0.00542505669756692	0.0219531273466695	0.804815360559169	-0.0376030729019052	0.0484531862970391	1.00543979896481	0.963095143593412	1.04964623284319	0.944636805792155
732	ENSG00000085491_CD4_Memory_stim_5d_500kb_combined	ENSG00000085491	CD4_Memory_stim_5d_500kb	sOoMTc	outcome	ENSG00000085491	Wald ratio	1	0.00473885605517867	0.0191763360747051	0.804815360559169	-0.0328467626512434	0.0423244747616007	1.00475010219112	0.967686833993021	1.04323292659405	0.944636805792155
733	ENSG00000085491_CD4_Naive_stim_40h_500kb_combined	ENSG00000085491	CD4_Naive_stim_40h_500kb	sOoMTc	outcome	ENSG00000085491	Wald ratio	1	0.00416257693295706	0.0114581404497483	0.716391581433935	-0.0182953783485496	0.0266205322144637	1.0041712524897	0.981870966096309	1.02697802373741	0.908976858323193
734	ENSG00000085491_CD4_Naive_stim_5d_500kb_combined	ENSG00000085491	CD4_Naive_stim_5d_500kb	sOoMTc	outcome	ENSG00000085491	Wald ratio	1	0.00306868086014519	0.0124177765255924	0.804815360559169	-0.021270161130016	0.0274075228503064	1.00307339408115	0.978954453399385	1.02778656394036	0.944636805792155
735	ENSG00000085491_TCM_40h_500kb_combined	ENSG00000085491	TCM_40h_500kb	sOoMTc	outcome	ENSG00000085491	Wald ratio	1	0.0001745644560329	0.0101106598406893	0.986224898574562	-0.0196423288317181	0.0199914577437839	1.00017457969329	0.980549324816615	1.02019262524274	0.999691145291954
736	ENSG00000085491_TN_0h_500kb_combined	ENSG00000085491	TN_0h_500kb	sOoMTc	outcome	ENSG00000085491	Wald ratio	1	-0.00303327976254388	0.0112390025191417	0.787245881938074	-0.0250617247000616	0.0189951651749739	0.996971315982614	0.975249713174443	1.01917672106438	0.935981268029428
737	ENSG00000085491_TN_40h_500kb_combined	ENSG00000085491	TN_40h_500kb	sOoMTc	outcome	ENSG00000085491	Wald ratio	1	0.00441816820511945	0.0121616951807082	0.716391581433935	-0.0194187543490685	0.0282550907593074	1.00442794270008	0.980768575133098	1.0286580521198	0.908976858323193
738	ENSG00000085871_CD4_Memory_stim_16h_500kb_combined	ENSG00000085871	CD4_Memory_stim_16h_500kb	sOoMTc	outcome	ENSG00000085871	Wald ratio	1	0.0200995970595051	0.0112469622017525	0.0739191592754572	-0.00194444885592973	0.04214364297494	1.02030295414048	0.998057440360054	1.04304429397593	0.417996979845084
739	ENSG00000085871_CD4_Memory_stim_40h_500kb_combined	ENSG00000085871	CD4_Memory_stim_40h_500kb	sOoMTc	outcome	ENSG00000085871	Wald ratio	1	0.0239107285182762	0.0133725679652355	0.0737690467889153	-0.00229950469358538	0.0501209617301377	1.02419888205759	0.997703137141973	1.05139826763796	0.417996979845084
740	ENSG00000085871_CD4_Memory_stim_5d_500kb_combined	ENSG00000085871	CD4_Memory_stim_5d_500kb	sOoMTc	outcome	ENSG00000085871	Wald ratio	1	0.0111708207511797	0.008897554796689	0.209299725844492	-0.0062683866503307	0.0286100281526902	1.01123344734889	0.993751218699242	1.02902322613062	0.617149360331371
741	ENSG00000085871_CD4_Memory_uns_0h_500kb_combined	ENSG00000085871	CD4_Memory_uns_0h_500kb	sOoMTc	outcome	ENSG00000085871	Wald ratio	1	0.0143040089961623	0.00799981198106591	0.0737690467889152	-0.00137562248672689	0.0299836404790515	1.01440680085999	0.998625323248178	1.03043767634887	0.417996979845084
742	ENSG00000085871_CD4_Naive_stim_40h_500kb_combined	ENSG00000085871	CD4_Naive_stim_40h_500kb	sOoMTc	outcome	ENSG00000085871	Wald ratio	1	0.0325223967630073	0.0181888210044812	0.0737690467889153	-0.00312769240577589	0.0681724859317905	1.03305703001835	0.996877193728681	1.07054994735971	0.417996979845084
743	ENSG00000085871_CD4_Naive_stim_5d_500kb_combined	ENSG00000085871	CD4_Naive_stim_5d_500kb	sOoMTc	outcome	ENSG00000085871	Wald ratio	1	0.0108919734173235	0.00964668776381408	0.258860099777498	-0.00801553459975211	0.0297994814343991	1.01095150690919	0.992016504138022	1.03024792940317	0.681490428692827
744	ENSG00000085871_CD4_Naive_uns_0h_500kb_combined	ENSG00000085871	CD4_Naive_uns_0h_500kb	sOoMTc	outcome	ENSG00000085871	Wald ratio	1	0.0197731806370079	0.0110585589960238	0.0737690467889153	-0.0019015949951988	0.0414479562692146	1.01996996484986	0.998100211891061	1.0423189142749	0.417996979845084
745	ENSG00000085871_T_ER-stress_5d_500kb_combined	ENSG00000085871	T_ER-stress_5d_500kb	sOoMTc	outcome	ENSG00000085871	Wald ratio	1	0.013071957285443	0.0104118093771153	0.209299725844493	-0.00733518909370297	0.0334791036645891	1.01315776881965	0.992691647747957	1.0340458357319	0.617149360331371
746	ENSG00000085871_TCM_0h_500kb_combined	ENSG00000085871	TCM_0h_500kb	sOoMTc	outcome	ENSG00000085871	Wald ratio	1	0.0121527985952077	0.00852951755680071	0.154216989189886	-0.00456505581612171	0.0288706530065371	1.0122269439053	0.995445348213501	1.02929145010994	0.552678671576876
747	ENSG00000085871_TCM_40h_500kb_combined	ENSG00000085871	TCM_40h_500kb	sOoMTc	outcome	ENSG00000085871	Wald ratio	1	0.0166035281767787	0.00928586549911959	0.0737690467889153	-0.0015967682014957	0.0348038245550531	1.01674213279674	0.998404505954581	1.03541656556896	0.417996979845084
748	ENSG00000085871_TCM_5d_500kb_combined	ENSG00000085871	TCM_5d_500kb	sOoMTc	outcome	ENSG00000085871	Wald ratio	1	0.00991136532271345	0.00877819316279657	0.258860099777498	-0.00729389327636782	0.0271166239217947	1.00996064558098	0.992732642607365	1.02748762541273	0.681490428692827
749	ENSG00000085871_TEM_40h_500kb_combined	ENSG00000085871	TEM_40h_500kb	sOoMTc	outcome	ENSG00000085871	Wald ratio	1	0.0152737214671538	0.0110424414658528	0.166608645666314	-0.00636946380591766	0.0369169067402253	1.01539096088444	0.993650778228898	1.03760679912468	0.564992460148363
750	ENSG00000085871_TEM_5d_500kb_combined	ENSG00000085871	TEM_5d_500kb	sOoMTc	outcome	ENSG00000085871	Wald ratio	1	0.0113887459264954	0.00823372093914644	0.166608645666314	-0.00474934711423163	0.0275268389672224	1.01145384458937	0.995261913201339	1.02790920275844	0.564992460148363
751	ENSG00000085871_TEM_HLApositive_40h_500kb_combined	ENSG00000085871	TEM_HLApositive_40h_500kb	sOoMTc	outcome	ENSG00000085871	Wald ratio	1	0.0257041383925745	0.0134129700257697	0.0553187275901496	-0.000585282857934195	0.0519935596430831	1.02603733850614	0.999414888386667	1.05336895841946	0.378423483953949
752	ENSG00000085871_TN_0h_500kb_combined	ENSG00000085871	TN_0h_500kb	sOoMTc	outcome	ENSG00000085871	Wald ratio	1	0.0184705132958036	0.0103300154243367	0.0737690467889152	-0.00177631693589625	0.0387173435275034	1.01864214832702	0.998225259781311	1.0394766273252	0.417996979845084
753	ENSG00000085871_TN_40h_500kb_combined	ENSG00000085871	TN_40h_500kb	sOoMTc	outcome	ENSG00000085871	Wald ratio	1	0.027628029341877	0.0154515451019142	0.0737690467889153	-0.00265699905787484	0.0579130577416288	1.02801322253859	0.997346527639953	1.05962286570038	0.417996979845084
754	ENSG00000085871_TN_5d_500kb_combined	ENSG00000085871	TN_5d_500kb	sOoMTc	outcome	ENSG00000085871	Wald ratio	1	0.0135384444406346	0.010783366232043	0.209299725844493	-0.00759695337416956	0.0346738422554388	1.0136305041589	0.992431830539975	1.03528198848922	0.617149360331371
755	ENSG00000085871_TN_cycling_40h_500kb_combined	ENSG00000085871	TN_cycling_40h_500kb	sOoMTc	outcome	ENSG00000085871	Wald ratio	1	0.0216542739641599	0.0156553891105711	0.166608645666314	-0.00903028869255946	0.0523388366208792	1.02189042926474	0.991010361910125	1.05373272526647	0.564992460148363
756	ENSG00000085871_TN_cycling_5d_500kb_combined	ENSG00000085871	TN_cycling_5d_500kb	sOoMTc	outcome	ENSG00000085871	Wald ratio	1	0.0102546768250056	0.00908225366142677	0.258860099777498	-0.00754654035139087	0.0280558940014021	1.01030743621267	0.992481863289595	1.02845316717771	0.681490428692827
757	ENSG00000085871_TN_HSP_5d_500kb_combined	ENSG00000085871	TN_HSP_5d_500kb	sOoMTc	outcome	ENSG00000085871	Wald ratio	1	0.0143823736235186	0.011455555529185	0.209299725844493	-0.00807051521368395	0.0368352624607211	1.01448629758575	0.991961963960934	1.0375220879233	0.617149360331371
758	ENSG00000085871_TN_IFN_40h_500kb_combined	ENSG00000085871	TN_IFN_40h_500kb	sOoMTc	outcome	ENSG00000085871	Wald ratio	1	0.00997819825594023	0.0149080980988356	0.503295220054264	-0.0192416740177775	0.039198070529658	1.01002814646898	0.980942265335408	1.03997645193803	0.834234304316475
759	ENSG00000085871_TN_IFN_5d_500kb_combined	ENSG00000085871	TN_IFN_5d_500kb	sOoMTc	outcome	ENSG00000085871	Wald ratio	1	0.0124519602886382	0.0114417200779285	0.276465146453232	-0.00997381106410158	0.034877731641378	1.01252980873249	0.990075762440321	1.03549309301838	0.697722513705176
760	ENSG00000086015_TN_40h_500kb_combined	ENSG00000086015	TN_40h_500kb	sOoMTc	outcome	ENSG00000086015	Wald ratio	1	0.00292077546439868	0.00958758148498377	0.760639188405581	-0.0158708842461695	0.0217124351749669	1.00292504508491	0.984254394599566	1.02194986537784	0.928557563404593
761	ENSG00000086061_CD4_Memory_stim_16h_500kb_combined	ENSG00000086061	CD4_Memory_stim_16h_500kb	sOoMTc	outcome	ENSG00000086061	Wald ratio	1	-0.00793214937714885	0.0159014737111618	0.617898387041532	-0.039099037851026	0.0232347390967283	0.992099227103934	0.961655464139418	1.02350676840487	0.884860121764345
762	ENSG00000086061_CD4_Memory_stim_40h_500kb_combined	ENSG00000086061	CD4_Memory_stim_40h_500kb	sOoMTc	outcome	ENSG00000086061	Wald ratio	1	-0.0266499101275407	0.0534247182130393	0.617898387041532	-0.131362357825098	0.0780625375700163	0.973702065093198	0.87689996524997	1.0811902715682	0.884860121764345
763	ENSG00000086061_CD4_Memory_stim_5d_500kb_combined	ENSG00000086061	CD4_Memory_stim_5d_500kb	sOoMTc	outcome	ENSG00000086061	Wald ratio	1	-0.0119965006569004	0.0240492243339729	0.617898387041532	-0.0591329803514873	0.0351399790376866	0.988075170469911	0.942581416014525	1.03576468399638	0.884860121764345
764	ENSG00000086061_CD4_Memory_uns_0h_500kb_combined	ENSG00000086061	CD4_Memory_uns_0h_500kb	sOoMTc	outcome	ENSG00000086061	Wald ratio	1	-0.00647306767680778	0.0129764721514016	0.617898387041532	-0.031906953093555	0.0189608177399394	0.993547837494582	0.968596702813194	1.01914171555934	0.884860121764345
765	ENSG00000086061_CD4_Naive_stim_16h_500kb_combined	ENSG00000086061	CD4_Naive_stim_16h_500kb	sOoMTc	outcome	ENSG00000086061	Wald ratio	1	-0.00920309043788149	0.0159072752494666	0.562895551503377	-0.0403813499268361	0.0219751690510731	0.990839128385107	0.960423112023849	1.02221840150238	0.866951741376728
766	ENSG00000086061_CD4_Naive_stim_40h_500kb_combined	ENSG00000086061	CD4_Naive_stim_40h_500kb	sOoMTc	outcome	ENSG00000086061	Wald ratio	1	-0.00732463090698351	0.0146835895636179	0.617898387041532	-0.0361044664516747	0.0214552046377077	0.99270212882706	0.964539526198012	1.02168702247197	0.884860121764345
767	ENSG00000086061_CD4_Naive_stim_5d_500kb_combined	ENSG00000086061	CD4_Naive_stim_5d_500kb	sOoMTc	outcome	ENSG00000086061	Wald ratio	1	-0.0146870697493323	0.0294429721893303	0.617898387041532	-0.0723952952404198	0.0430211557417551	0.985420259168002	0.93016313406905	1.04395998036474	0.884860121764345
768	ENSG00000086061_CD4_Naive_uns_0h_500kb_combined	ENSG00000086061	CD4_Naive_uns_0h_500kb	sOoMTc	outcome	ENSG00000086061	Wald ratio	1	-0.0066087548336812	0.0132484823790684	0.617898387041532	-0.0325757802966553	0.0193582706292929	0.993413034958988	0.967949095582327	1.01954685688581	0.884860121764345
769	ENSG00000086061_TCM_0h_500kb_combined	ENSG00000086061	TCM_0h_500kb	sOoMTc	outcome	ENSG00000086061	Wald ratio	1	-0.00765341371976088	0.0153426960687378	0.617898387041532	-0.037725098014487	0.0224182705749652	0.99237579907764	0.962977628970102	1.02267144839931	0.884860121764345
770	ENSG00000086061_TCM_16h_500kb_combined	ENSG00000086061	TCM_16h_500kb	sOoMTc	outcome	ENSG00000086061	Wald ratio	1	-0.00639107538947658	0.0128121033101805	0.617898387041532	-0.0315027978774303	0.0187206470984772	0.993629304094122	0.968988245339605	1.01889697703046	0.884860121764345
771	ENSG00000086061_TCM_40h_500kb_combined	ENSG00000086061	TCM_40h_500kb	sOoMTc	outcome	ENSG00000086061	Wald ratio	1	-0.0062500042994706	0.0125292999838088	0.617898387041532	-0.0308074322677358	0.0183074236687946	0.993769486350712	0.96966228076498	1.0184760319053	0.884860121764345
772	ENSG00000086061_TCM_5d_500kb_combined	ENSG00000086061	TCM_5d_500kb	sOoMTc	outcome	ENSG00000086061	Wald ratio	1	-0.00984911384241391	0.0197443867225403	0.617898387041532	-0.048548111818593	0.0288498841337652	0.990199229835018	0.952611506331308	1.02927007310875	0.884860121764345
773	ENSG00000086061_TCM_LA_500kb_combined	ENSG00000086061	TCM_LA_500kb	sOoMTc	outcome	ENSG00000086061	Wald ratio	1	-0.00638327404926004	0.0127964640678432	0.617898387041532	-0.0314643436222326	0.0186977955237126	0.993637055764609	0.96902550777732	1.01887369389604	0.884860121764345
774	ENSG00000086061_TEM_0h_500kb_combined	ENSG00000086061	TEM_0h_500kb	sOoMTc	outcome	ENSG00000086061	Wald ratio	1	-0.0057391847912321	0.0115052669512485	0.617898387041532	-0.0282895080156791	0.0168111384332149	0.994277252868512	0.972106893321085	1.016953240805	0.884860121764345
775	ENSG00000086061_TEM_16h_500kb_combined	ENSG00000086061	TEM_16h_500kb	sOoMTc	outcome	ENSG00000086061	Wald ratio	1	-0.00773819943150789	0.0155126648505047	0.617898387041532	-0.0381430225384971	0.0226666236754813	0.992291663355999	0.962575261088441	1.02292546356575	0.884860121764345
776	ENSG00000086061_TEM_40h_500kb_combined	ENSG00000086061	TEM_40h_500kb	sOoMTc	outcome	ENSG00000086061	Wald ratio	1	-0.00845123418389879	0.0169420760770447	0.617898387041532	-0.0416577032949064	0.0247552349271088	0.991584377105323	0.959198054719363	1.025064189905	0.884860121764345
777	ENSG00000086061_TN_0h_500kb_combined	ENSG00000086061	TN_0h_500kb	sOoMTc	outcome	ENSG00000086061	Wald ratio	1	-0.00642555738620464	0.0128812289075954	0.617898387041532	-0.0316727660450916	0.0188216512726823	0.993595042362419	0.968823562178903	1.01899989507571	0.884860121764345
778	ENSG00000086061_TN_16h_500kb_combined	ENSG00000086061	TN_16h_500kb	sOoMTc	outcome	ENSG00000086061	Wald ratio	1	-0.00644940798464808	0.0129290418831347	0.617898387041532	-0.0317903300755921	0.0188915141062959	0.99357134480865	0.968709670071029	1.01907108778266	0.884860121764345
779	ENSG00000086061_TN_40h_500kb_combined	ENSG00000086061	TN_40h_500kb	sOoMTc	outcome	ENSG00000086061	Wald ratio	1	-0.00791265132081662	0.0158623862185486	0.617898387041532	-0.039002928309172	0.0231776256675387	0.992118571299138	0.961747892847068	1.02344831409281	0.884860121764345
780	ENSG00000086061_TN_5d_500kb_combined	ENSG00000086061	TN_5d_500kb	sOoMTc	outcome	ENSG00000086061	Wald ratio	1	-0.0095823892820353	0.0212137254762814	0.651480041169739	-0.0511612912155469	0.0319965126514763	0.990463375514788	0.950125411290565	1.032513904563	0.894650421738088
781	ENSG00000086061_TN_cycling_40h_500kb_combined	ENSG00000086061	TN_cycling_40h_500kb	sOoMTc	outcome	ENSG00000086061	Wald ratio	1	-0.00610888262939244	0.0122463952602432	0.617898387041532	-0.0301118173394691	0.0178940520806842	0.993909738656386	0.970337026977418	1.01805510985514	0.884860121764345
782	ENSG00000086061_TN_cycling_5d_500kb_combined	ENSG00000086061	TN_cycling_5d_500kb	sOoMTc	outcome	ENSG00000086061	Wald ratio	1	-0.00731396812413032	0.0146622140255177	0.617898387041532	-0.036051907614145	0.0214239713658844	0.99271271385073	0.964590222606521	1.02165511234181	0.884860121764345
783	ENSG00000086061_TN_IFN_40h_500kb_combined	ENSG00000086061	TN_IFN_40h_500kb	sOoMTc	outcome	ENSG00000086061	Wald ratio	1	-0.00889393838607495	0.0178295592670367	0.617898387041532	-0.0438398745494669	0.0260519977773169	0.991145495689258	0.957107202425508	1.02639431730905	0.884860121764345
784	ENSG00000086061_TN_IFN_5d_500kb_combined	ENSG00000086061	TN_IFN_5d_500kb	sOoMTc	outcome	ENSG00000086061	Wald ratio	1	-0.00543158085935333	0.015347240948042	0.72340443707353	-0.0355121731175156	0.0246490113988089	0.994583143505042	0.965110985749048	1.02495530975293	0.910436147682562
785	ENSG00000086061_TN_NFKB_500kb_combined	ENSG00000086061	TN_NFKB_500kb	sOoMTc	outcome	ENSG00000086061	Wald ratio	1	-0.00725949456014963	0.0145530116007515	0.617898387041532	-0.0357833972976226	0.0212644081773234	0.992766791923162	0.964849259808032	1.02149210679967	0.884860121764345
786	ENSG00000086062_CD4_Memory_stim_40h_500kb_combined	ENSG00000086062	CD4_Memory_stim_40h_500kb	sOoMTc	outcome	ENSG00000086062	Wald ratio	1	-0.00490611279156953	0.0180940845540456	0.786279842493131	-0.040370518517499	0.0305582929343599	0.995105902522266	0.96043351481605	1.03102999006059	0.935646273472949
787	ENSG00000086062_CD4_Memory_stim_5d_500kb_combined	ENSG00000086062	CD4_Memory_stim_5d_500kb	sOoMTc	outcome	ENSG00000086062	Wald ratio	1	-0.00321459434437054	0.0118556470968108	0.786279842493131	-0.0264516626541197	0.0200224739653786	0.996790566932078	0.973895118202981	1.02022426825399	0.935646273472949
788	ENSG00000086062_CD4_Memory_uns_0h_500kb_combined	ENSG00000086062	CD4_Memory_uns_0h_500kb	sOoMTc	outcome	ENSG00000086062	Wald ratio	1	-0.0294184720299532	0.0114056599970378	0.00990044567106866	-0.0517735656241474	-0.00706337843575905	0.971010038891588	0.949543851871414	0.992961508591733	0.153998567988478
789	ENSG00000086062_CD4_Naive_stim_16h_500kb_combined	ENSG00000086062	CD4_Naive_stim_16h_500kb	sOoMTc	outcome	ENSG00000086062	Wald ratio	1	-0.0316030866502323	0.0123797638768295	0.0106860207985917	-0.055867423848818	-0.00733874945164647	0.968891071570421	0.945664500139796	0.992688113416656	0.15671051339363
790	ENSG00000086062_CD4_Naive_stim_40h_500kb_combined	ENSG00000086062	CD4_Naive_stim_40h_500kb	sOoMTc	outcome	ENSG00000086062	Wald ratio	1	-0.00359858936091898	0.0132718473744927	0.786279842493131	-0.0296114102149247	0.0224142314930867	0.996407877801895	0.970822712048927	1.02266731775393	0.935646273472949
791	ENSG00000086062_CD4_Naive_stim_5d_500kb_combined	ENSG00000086062	CD4_Naive_stim_5d_500kb	sOoMTc	outcome	ENSG00000086062	Wald ratio	1	-0.00831786601919965	0.0114007519949323	0.465641299352622	-0.030663339929267	0.0140276078908677	0.991716631712923	0.96980201173738	1.01412645644455	0.818878559818169
792	ENSG00000086062_CD4_Naive_uns_0h_500kb_combined	ENSG00000086062	CD4_Naive_uns_0h_500kb	sOoMTc	outcome	ENSG00000086062	Wald ratio	1	-0.0230831377365789	0.0089494253957224	0.00990044567106866	-0.0406240115121948	-0.00554226396096298	0.977181239759601	0.96019008250367	0.994473066049879	0.153998567988478
793	ENSG00000086062_TCM_0h_500kb_combined	ENSG00000086062	TCM_0h_500kb	sOoMTc	outcome	ENSG00000086062	Wald ratio	1	-0.028845823291025	0.0111836417764009	0.00990044567106866	-0.0507657611727707	-0.00692588540927921	0.971566245806241	0.950501288765653	0.993098043260794	0.153998567988478
794	ENSG00000086062_TCM_40h_500kb_combined	ENSG00000086062	TCM_40h_500kb	sOoMTc	outcome	ENSG00000086062	Wald ratio	1	-0.00363313849236285	0.0133992669696329	0.786279842493131	-0.0298957017528434	0.0226294247681177	0.996373453369824	0.970546754595115	1.02288741256392	0.935646273472949
795	ENSG00000086062_TCM_5d_500kb_combined	ENSG00000086062	TCM_5d_500kb	sOoMTc	outcome	ENSG00000086062	Wald ratio	1	-0.00331492169457536	0.0122256613290169	0.786279842493131	-0.0272772178994485	0.0206473745102978	0.996690566592257	0.973091445763392	1.02086200619581	0.935646273472949
796	ENSG00000086062_TEM_0h_500kb_combined	ENSG00000086062	TEM_0h_500kb	sOoMTc	outcome	ENSG00000086062	Wald ratio	1	-0.00766008645938483	0.01073259697661	0.475399337172096	-0.0286959765335404	0.0133758036147707	0.992369177234417	0.9717118427662	1.01346565986215	0.823625358455015
797	ENSG00000086062_TEM_5d_500kb_combined	ENSG00000086062	TEM_5d_500kb	sOoMTc	outcome	ENSG00000086062	Wald ratio	1	-0.00782097503136416	0.0107196961919471	0.465641299352622	-0.0288315795675805	0.0131896295048521	0.99220952921773	0.971580084625712	1.01327699635767	0.818878559818169
798	ENSG00000086062_TN_0h_500kb_combined	ENSG00000086062	TN_0h_500kb	sOoMTc	outcome	ENSG00000086062	Wald ratio	1	-0.0229854238598546	0.00891154133247892	0.00990044567106866	-0.0404520448715133	-0.00551880284819595	0.977276728592016	0.960355217365011	0.994496397768319	0.153998567988478
799	ENSG00000086062_TN_16h_500kb_combined	ENSG00000086062	TN_16h_500kb	sOoMTc	outcome	ENSG00000086062	Wald ratio	1	-0.0394670555551338	0.0153015362690397	0.00990044567106865	-0.0694580666424517	-0.00947604446781595	0.961301623017255	0.932899252162257	0.99056871175933	0.153998567988478
800	ENSG00000086062_TN_40h_500kb_combined	ENSG00000086062	TN_40h_500kb	sOoMTc	outcome	ENSG00000086062	Wald ratio	1	-0.00387435081756423	0.0142888747697576	0.786279842493131	-0.0318805453662892	0.0241318437311607	0.996133144796227	0.96862228158849	1.02442537305082	0.935646273472949
801	ENSG00000086062_TN_5d_500kb_combined	ENSG00000086062	TN_5d_500kb	sOoMTc	outcome	ENSG00000086062	Wald ratio	1	-0.00416678131166474	0.0153673787323099	0.786279842493131	-0.034286843626992	0.0259532810036626	0.995841887676812	0.966294289521965	1.02629299997449	0.935646273472949
802	ENSG00000086062_TN_IFN_5d_500kb_combined	ENSG00000086062	TN_IFN_5d_500kb	sOoMTc	outcome	ENSG00000086062	Wald ratio	1	-0.00406895149095555	0.0150065755622603	0.786279842493131	-0.0334818395929857	0.0253439366110746	0.995939315475733	0.967072473501665	1.02566782458271	0.935646273472949
803	ENSG00000086232_CD4_Naive_stim_5d_500kb_combined	ENSG00000086232	CD4_Naive_stim_5d_500kb	sOoMTc	outcome	ENSG00000086232	Wald ratio	1	0.0212927070935411	0.0158623812654684	0.179485815685789	-0.00979756018677702	0.0523829743738592	1.02152101432824	0.990250279541013	1.05377923568763	0.578496588532644
804	ENSG00000086504_CD4_Memory_stim_40h_500kb_combined	ENSG00000086504	CD4_Memory_stim_40h_500kb	sOoMTc	outcome	ENSG00000086504	Wald ratio	1	-0.0171194836863776	0.037260440192913	0.645907688512581	-0.0901499464644871	0.0559109790917319	0.983026222020803	0.913794154795087	1.05750353962068	0.894650421738088
805	ENSG00000086504_CD4_Memory_stim_5d_500kb_combined	ENSG00000086504	CD4_Memory_stim_5d_500kb	sOoMTc	outcome	ENSG00000086504	Wald ratio	1	-0.00625350125448134	0.013610703088804	0.645907688512581	-0.0329304793085371	0.0204234767995744	0.993766011189604	0.967605825876884	1.02063346311575	0.894650421738088
806	ENSG00000086504_CD4_Naive_stim_40h_500kb_combined	ENSG00000086504	CD4_Naive_stim_40h_500kb	sOoMTc	outcome	ENSG00000086504	Wald ratio	1	-0.00900117587278926	0.0195909982694649	0.645907688512581	-0.0473995324809404	0.0293971807353619	0.991039213436154	0.953706284823912	1.02983354330049	0.894650421738088
807	ENSG00000086504_CD4_Naive_stim_5d_500kb_combined	ENSG00000086504	CD4_Naive_stim_5d_500kb	sOoMTc	outcome	ENSG00000086504	Wald ratio	1	-0.00532117900839033	0.0115815100402637	0.645907688512581	-0.0280209386873071	0.0173785806705265	0.994692953386517	0.972368006478453	1.01753046678291	0.894650421738088
808	ENSG00000086504_TCM_40h_500kb_combined	ENSG00000086504	TCM_40h_500kb	sOoMTc	outcome	ENSG00000086504	Wald ratio	1	-0.00770359862507884	0.0167668301859104	0.645907688512581	-0.0405665857894633	0.0251593885393056	0.992325998041764	0.960245223696364	1.02547855702842	0.894650421738088
809	ENSG00000086504_TCM_5d_500kb_combined	ENSG00000086504	TCM_5d_500kb	sOoMTc	outcome	ENSG00000086504	Wald ratio	1	-0.00685726327785548	0.0149247870398629	0.645907688512581	-0.0361098458759868	0.0223953193202758	0.993166194103537	0.964534337544591	1.02264797707578	0.894650421738088
810	ENSG00000086504_TEM_40h_500kb_combined	ENSG00000086504	TEM_40h_500kb	sOoMTc	outcome	ENSG00000086504	Wald ratio	1	-0.00693507361043118	0.015094140701249	0.645907688512581	-0.0365195893848792	0.0226494421640169	0.993088918518129	0.964139206817332	1.02290788831115	0.894650421738088
811	ENSG00000086504_TEM_5d_500kb_combined	ENSG00000086504	TEM_5d_500kb	sOoMTc	outcome	ENSG00000086504	Wald ratio	1	-0.00675942741536071	0.0147118479483581	0.645907688512581	-0.0355946493941426	0.0220757945634212	0.993263366128114	0.965031390270826	1.02232126792817	0.894650421738088
812	ENSG00000086504_TM_ER-stress_40h_500kb_combined	ENSG00000086504	TM_ER-stress_40h_500kb	sOoMTc	outcome	ENSG00000086504	Wald ratio	1	-0.00671548972973586	0.0146162178734428	0.645907688512581	-0.0353632767616838	0.021932297302212	0.99330700878041	0.965254697956645	1.02217457815119	0.894650421738088
813	ENSG00000086504_TN_40h_500kb_combined	ENSG00000086504	TN_40h_500kb	sOoMTc	outcome	ENSG00000086504	Wald ratio	1	-0.00545710939666908	0.0118773616089	0.645907688512581	-0.0287367381501132	0.017822519356775	0.994557753576234	0.971672235027889	1.01798228820464	0.894650421738088
814	ENSG00000086504_TN_5d_500kb_combined	ENSG00000086504	TN_5d_500kb	sOoMTc	outcome	ENSG00000086504	Wald ratio	1	-0.00501898530133913	0.0109237874853939	0.645907688512581	-0.0264296087727111	0.0163916381700329	0.994993588760249	0.973916596607262	1.01652671812228	0.894650421738088
815	ENSG00000086504_TN_HSP_5d_500kb_combined	ENSG00000086504	TN_HSP_5d_500kb	sOoMTc	outcome	ENSG00000086504	Wald ratio	1	-0.00537641617118163	0.0117017333506342	0.645907688512581	-0.0283118135384247	0.0175589811960615	0.994638010887371	0.972085210210492	1.0177140463723	0.894650421738088
816	ENSG00000086504_TN_IFN_5d_500kb_combined	ENSG00000086504	TN_IFN_5d_500kb	sOoMTc	outcome	ENSG00000086504	Wald ratio	1	-0.00579391614468145	0.012610419212785	0.645907688512581	-0.0305103378017401	0.0189225055123772	0.994222836217921	0.969950404860398	1.01910267071797	0.894650421738088
817	ENSG00000087008_CD4_Naive_stim_40h_500kb_combined	ENSG00000087008	CD4_Naive_stim_40h_500kb	sOoMTc	outcome	ENSG00000087008	Wald ratio	1	0.00331370029080341	0.0109008396759178	0.761138722010641	-0.0180519454739955	0.0246793460556023	1.00331919666505	0.98211001486301	1.02498640189206	0.928557563404593
818	ENSG00000087008_TCM_16h_500kb_combined	ENSG00000087008	TCM_16h_500kb	sOoMTc	outcome	ENSG00000087008	Wald ratio	1	0.00863706958839722	0.0169584722750296	0.610537012869956	-0.0246015360706607	0.0418756752474552	1.0086744766923	0.975698615285174	1.04276482921225	0.88316372188804
819	ENSG00000087008_TN_40h_500kb_combined	ENSG00000087008	TN_40h_500kb	sOoMTc	outcome	ENSG00000087008	Wald ratio	1	0.00306068910010961	0.0100685270996657	0.761138722010641	-0.0166736240152351	0.0227950022154543	1.00306537779131	0.983464611491708	1.02305679367306	0.928557563404593
820	ENSG00000087074_CD4_Naive_stim_16h_500kb_combined	ENSG00000087074	CD4_Naive_stim_16h_500kb	sOoMTc	outcome	ENSG00000087074	Wald ratio	1	0.0256078217213685	0.0242281236220781	0.290536169479243	-0.0218793005779045	0.0730949440206416	1.02593851876423	0.978358315208211	1.07583267594567	0.709202046841855
821	ENSG00000087074_TCM_16h_500kb_combined	ENSG00000087074	TCM_16h_500kb	sOoMTc	outcome	ENSG00000087074	Wald ratio	1	0.0149360733074352	0.0141313476194265	0.290536169479243	-0.0127613680266408	0.0426335146415111	1.01504817386907	0.987319712962396	1.04355537699486	0.709202046841855
822	ENSG00000087076_CD4_Memory_uns_0h_500kb_combined	ENSG00000087076	CD4_Memory_uns_0h_500kb	sOoMTc	outcome	ENSG00000087076	Wald ratio	1	-0.00788394138985274	0.0100460684486658	0.432583280858663	-0.0275742355492377	0.0118063527695322	0.992147055363714	0.972802463347705	1.01187632284506	0.801245599683767
823	ENSG00000087076_CD4_Naive_stim_5d_500kb_combined	ENSG00000087076	CD4_Naive_stim_5d_500kb	sOoMTc	outcome	ENSG00000087076	Wald ratio	1	-0.00956145088592906	0.0121836255901432	0.432583280858663	-0.0334413570426098	0.0143184552707517	0.990484114446392	0.967111623854238	1.01442145536503	0.801245599683767
824	ENSG00000087076_TN_0h_500kb_combined	ENSG00000087076	TN_0h_500kb	sOoMTc	outcome	ENSG00000087076	Wald ratio	1	-0.00755368720805997	0.00962524389509686	0.432583280858663	-0.0264191652424498	0.0113117908263299	0.992474770189318	0.973926767787822	1.01137601105233	0.801245599683767
825	ENSG00000087076_TN_5d_500kb_combined	ENSG00000087076	TN_5d_500kb	sOoMTc	outcome	ENSG00000087076	Wald ratio	1	-0.0103000786858575	0.0131248179543736	0.432583280858663	-0.0360247218764298	0.0154245645047147	0.989752785467281	0.964616446059766	1.01554413709379	0.801245599683767
826	ENSG00000087077_CD4_Naive_stim_16h_500kb_combined	ENSG00000087077	CD4_Naive_stim_16h_500kb	sOoMTc	outcome	ENSG00000087077	Wald ratio	1	-0.00252205985811313	0.0196409171499231	0.897825739134872	-0.0410182574719624	0.0359741377557361	0.997481117862822	0.959811606054342	1.03662903659089	0.970258211009076
827	ENSG00000087250_CD4_Memory_stim_5d_500kb_combined	ENSG00000087250	CD4_Memory_stim_5d_500kb	sOoMTc	outcome	ENSG00000087250	Wald ratio	1	0.00712071444387239	0.0197411527444176	0.718320670394045	-0.0315719449351861	0.0458133738229309	1.00714612701371	0.968921244969906	1.04687901769583	0.908976858323193
828	ENSG00000088179_CD4_Memory_uns_0h_500kb_combined	ENSG00000088179	CD4_Memory_uns_0h_500kb	sOoMTc	outcome	ENSG00000088179	Wald ratio	1	-0.00979154193410586	0.0129751400866196	0.450465838744747	-0.0352228165038803	0.0156397326356685	0.990256239135337	0.965390287402608	1.01576267333784	0.807597748310726
829	ENSG00000088179_CD4_Naive_stim_16h_500kb_combined	ENSG00000088179	CD4_Naive_stim_16h_500kb	sOoMTc	outcome	ENSG00000088179	Wald ratio	1	-0.0179919555387517	0.0215101776219356	0.402907873422522	-0.0601519036777454	0.024167992600242	0.982168933346445	0.941621486952957	1.02446240553885	0.801245599683767
830	ENSG00000088179_CD4_Naive_uns_0h_500kb_combined	ENSG00000088179	CD4_Naive_uns_0h_500kb	sOoMTc	outcome	ENSG00000088179	Wald ratio	1	-0.00800128609359461	0.010602804812171	0.450465838744747	-0.0287827835254497	0.0127802113382605	0.99203063899199	0.971627495045166	1.01286222726036	0.807597748310726
831	ENSG00000088179_TCM_0h_500kb_combined	ENSG00000088179	TCM_0h_500kb	sOoMTc	outcome	ENSG00000088179	Wald ratio	1	-0.00954516259524673	0.0126486535681877	0.450465838744747	-0.0343365235888947	0.0152461983984012	0.990500247870957	0.966246285250909	1.0153630145938	0.807597748310726
832	ENSG00000088179_TN_0h_500kb_combined	ENSG00000088179	TN_0h_500kb	sOoMTc	outcome	ENSG00000088179	Wald ratio	1	-0.00753911715825555	0.00999036739219521	0.450465838744747	-0.0271202372469582	0.0120420029304471	0.992489230701495	0.973244214284018	1.01211479976082	0.807597748310726
833	ENSG00000088448_CD4_Memory_uns_0h_500kb_combined	ENSG00000088448	CD4_Memory_uns_0h_500kb	sOoMTc	outcome	ENSG00000088448	Wald ratio	1	0.0106567387419871	0.0146710805104548	0.467607549483103	-0.0180985790585043	0.0394120565424785	1.01071372402817	0.982064216620512	1.04019901616437	0.820618319233727
834	ENSG00000088448_CD4_Naive_stim_40h_500kb_combined	ENSG00000088448	CD4_Naive_stim_40h_500kb	sOoMTc	outcome	ENSG00000088448	Wald ratio	1	0.0207616813876549	0.0161175205769935	0.197695971716556	-0.0108286589432523	0.0523520217185621	1.02097870441352	0.989229759927847	1.05374661892698	0.601162736955967
835	ENSG00000088448_CD4_Naive_stim_5d_500kb_combined	ENSG00000088448	CD4_Naive_stim_5d_500kb	sOoMTc	outcome	ENSG00000088448	Wald ratio	1	0.0133437574083501	0.0172594723162818	0.439447451258286	-0.0204848083315621	0.0471723231482624	1.0134331826528	0.979723579997253	1.04830264032705	0.805429757690475
836	ENSG00000088992_TCM_40h_500kb_combined	ENSG00000088992	TCM_40h_500kb	sOoMTc	outcome	ENSG00000088992	Wald ratio	1	0.0328522081957894	0.0179012646296658	0.0664776551711729	-0.00223427047835562	0.0679386868699345	1.03339780022943	0.997768223646068	1.07029968304327	0.406132393873975
837	ENSG00000089012_CD4_Memory_stim_40h_500kb_combined	ENSG00000089012	CD4_Memory_stim_40h_500kb	sOoMTc	outcome	ENSG00000089012	Wald ratio	1	-0.0238361456255573	0.0160644219166645	0.137866011490708	-0.0553224125822197	0.00765012133110512	0.976445691548659	0.946180038421119	1.00767945827196	0.549645591771135
838	ENSG00000089012_CD4_Naive_stim_16h_500kb_combined	ENSG00000089012	CD4_Naive_stim_16h_500kb	sOoMTc	outcome	ENSG00000089012	Wald ratio	1	-0.0110300416477024	0.0125567641995107	0.37971890896782	-0.0356412994787434	0.0135812161833385	0.989030566221227	0.964986372524876	1.01367385982921	0.782129535551731
839	ENSG00000089012_CD4_Naive_stim_40h_500kb_combined	ENSG00000089012	CD4_Naive_stim_40h_500kb	sOoMTc	outcome	ENSG00000089012	Wald ratio	1	-0.0131148939935855	0.0149301912575584	0.37971890896782	-0.0423780688583998	0.0161482808712289	0.986970731496827	0.958507330289089	1.01627936902432	0.782129535551731
840	ENSG00000089012_CD4_Naive_stim_5d_500kb_combined	ENSG00000089012	CD4_Naive_stim_5d_500kb	sOoMTc	outcome	ENSG00000089012	Wald ratio	1	-0.0262791282688668	0.0180788735168247	0.146062182074817	-0.0617137203618432	0.00915546382410957	0.974063163094845	0.94015199464204	1.00919750328199	0.550987074563445
841	ENSG00000089012_TN_40h_500kb_combined	ENSG00000089012	TN_40h_500kb	sOoMTc	outcome	ENSG00000089012	Wald ratio	1	-0.0061447670024598	0.0132919004812307	0.643870439105764	-0.0321968919456719	0.0199073579407523	0.993874073468444	0.968315909705399	1.0201068308516	0.894650421738088
842	ENSG00000089012_TN_HSP_5d_500kb_combined	ENSG00000089012	TN_HSP_5d_500kb	sOoMTc	outcome	ENSG00000089012	Wald ratio	1	-0.00898184329737203	0.0171995287505798	0.601520991738352	-0.0426929196485084	0.0247292330537643	0.99105837296169	0.958205591002742	1.02503753666228	0.882055495955263
843	ENSG00000089012_TN_IFN_5d_500kb_combined	ENSG00000089012	TN_IFN_5d_500kb	sOoMTc	outcome	ENSG00000089012	Wald ratio	1	-0.000155398823776355	0.0157152398626868	0.992110314400141	-0.0309572689546424	0.0306464713070897	0.999844613249995	0.969517000665828	1.03112090861582	0.999691145291954
844	ENSG00000089063_TN_0h_500kb_combined	ENSG00000089063	TN_0h_500kb	sOoMTc	outcome	ENSG00000089063	Wald ratio	1	-0.0229291493900133	0.014890058998106	0.123585589748889	-0.0521136650263011	0.00625536624627455	0.977331725869263	0.949220967484579	1.00627497190859	0.530991878714192
845	ENSG00000089157_CD4_Naive_stim_40h_500kb_combined	ENSG00000089157	CD4_Naive_stim_40h_500kb	sOoMTc	outcome	ENSG00000089157	Wald ratio	1	0.0166917456918901	0.0263963078833655	0.527157198318192	-0.0350450177595063	0.0684285091432864	1.01683183121763	0.965561947843592	1.07082406808444	0.850492509413532
846	ENSG00000089157_TEM_40h_500kb_combined	ENSG00000089157	TEM_40h_500kb	sOoMTc	outcome	ENSG00000089157	Wald ratio	1	0.0123451640970181	0.0195226286327791	0.527157198318192	-0.0259191880232289	0.0506095162172652	1.01242168017898	0.974413830734948	1.05191205847656	0.850492509413532
847	ENSG00000089157_TN_40h_500kb_combined	ENSG00000089157	TN_40h_500kb	sOoMTc	outcome	ENSG00000089157	Wald ratio	1	0.0116011912574699	0.0183461108201984	0.527157198318192	-0.0243571859501189	0.0475595684650587	1.01166874606275	0.975937056489813	1.04870866922642	0.850492509413532
848	ENSG00000089157_TN_cycling_40h_500kb_combined	ENSG00000089157	TN_cycling_40h_500kb	sOoMTc	outcome	ENSG00000089157	Wald ratio	1	0.0073043938071	0.0110080493623754	0.50697821358296	-0.0142713829431559	0.0288801705573559	1.00733113596364	0.985829970518178	1.02930124649024	0.836169770088703
849	ENSG00000089177_CD4_Memory_uns_0h_500kb_combined	ENSG00000089177	CD4_Memory_uns_0h_500kb	sOoMTc	outcome	ENSG00000089177	Wald ratio	1	-0.000385829202967087	0.0117006246150743	0.973694448508175	-0.0233190534485128	0.0225473950425786	0.999614245219548	0.976950734542705	1.02280350883156	0.996829924414683
850	ENSG00000089177_CD4_Naive_stim_40h_500kb_combined	ENSG00000089177	CD4_Naive_stim_40h_500kb	sOoMTc	outcome	ENSG00000089177	Wald ratio	1	-0.00333250394197591	0.00828146906450671	0.687386045686755	-0.0195641833084091	0.0128991754244572	0.996673042686188	0.980625953350782	1.0129827286572	0.903735467362056
851	ENSG00000089177_TN_40h_500kb_combined	ENSG00000089177	TN_40h_500kb	sOoMTc	outcome	ENSG00000089177	Wald ratio	1	-0.00304605791524075	0.00756963377477812	0.687386045686755	-0.0178825401138059	0.0117904242833244	0.996958576612297	0.982276403657003	1.01186020531537	0.903735467362056
852	ENSG00000089335_CD4_Memory_stim_40h_500kb_combined	ENSG00000089335	CD4_Memory_stim_40h_500kb	sOoMTc	outcome	ENSG00000089335	Wald ratio	1	-0.00929130178507758	0.0217303066802168	0.668961712936448	-0.0518827028783024	0.0333000993081473	0.990751728985603	0.949440226917495	1.03386075358829	0.898477204504228
853	ENSG00000089335_CD4_Memory_stim_5d_500kb_combined	ENSG00000089335	CD4_Memory_stim_5d_500kb	sOoMTc	outcome	ENSG00000089335	Wald ratio	1	-0.00018797018350326	0.0172591696767286	0.991310384842934	-0.0340159427498914	0.0336400023828848	0.999812047481785	0.966556094952593	1.03421222576714	0.999691145291954
854	ENSG00000089335_CD4_Memory_uns_0h_500kb_combined	ENSG00000089335	CD4_Memory_uns_0h_500kb	sOoMTc	outcome	ENSG00000089335	Wald ratio	1	-0.000131028924995849	0.01203089983164	0.991310384842934	-0.0237115925950102	0.0234495347450185	0.999868979658919	0.976567318393045	1.02372663681727	0.999691145291954
855	ENSG00000089335_CD4_Naive_stim_16h_500kb_combined	ENSG00000089335	CD4_Naive_stim_16h_500kb	sOoMTc	outcome	ENSG00000089335	Wald ratio	1	-0.001295718520132	0.0210901981864926	0.951011185727313	-0.0426325069656576	0.0400410699253936	0.998705120560666	0.95826348052183	1.04085352109103	0.984185994531754
856	ENSG00000089335_CD4_Naive_uns_0h_500kb_combined	ENSG00000089335	CD4_Naive_uns_0h_500kb	sOoMTc	outcome	ENSG00000089335	Wald ratio	1	-0.000757836685268315	0.0143194835531725	0.957792888302991	-0.0288240244494864	0.0273083510789497	0.999242450400426	0.971587425055718	1.02768464158023	0.987948447411536
857	ENSG00000089335_TN_0h_500kb_combined	ENSG00000089335	TN_0h_500kb	sOoMTc	outcome	ENSG00000089335	Wald ratio	1	-0.000693231403801413	0.013098753172344	0.957792888302991	-0.0263667876215956	0.0249803248139928	0.999307008825573	0.973977781090771	1.02529494745717	0.987948447411536
858	ENSG00000089335_TN_16h_500kb_combined	ENSG00000089335	TN_16h_500kb	sOoMTc	outcome	ENSG00000089335	Wald ratio	1	-0.000873316109539694	0.0142148233149994	0.951011185727313	-0.0287343698069385	0.0269877375878591	0.999127065119988	0.97167453628392	1.02735520483331	0.984185994531754
859	ENSG00000089335_TN_40h_500kb_combined	ENSG00000089335	TN_40h_500kb	sOoMTc	outcome	ENSG00000089335	Wald ratio	1	-0.000184450123666292	0.0169359625123465	0.991310384842934	-0.0333789366478654	0.0330100364005328	0.999815566886212	0.967171993227681	1.03356091242054	0.999691145291954
860	ENSG00000089351_CD4_Memory_uns_0h_500kb_combined	ENSG00000089351	CD4_Memory_uns_0h_500kb	sOoMTc	outcome	ENSG00000089351	Wald ratio	1	-0.0145772008233179	0.0136825233095109	0.286700230143829	-0.0413949465099594	0.0122405448633235	0.98552853218136	0.959450123631306	1.012315766939	0.709202046841855
861	ENSG00000089351_TCM_0h_500kb_combined	ENSG00000089351	TCM_0h_500kb	sOoMTc	outcome	ENSG00000089351	Wald ratio	1	-0.0124601649353287	0.0116954207624877	0.286700230143829	-0.0353831896298046	0.0104628597591472	0.987617141503003	0.965235477158513	1.01051778687407	0.709202046841855
862	ENSG00000089351_TN_0h_500kb_combined	ENSG00000089351	TN_0h_500kb	sOoMTc	outcome	ENSG00000089351	Wald ratio	1	-0.00929716517347747	0.0156778540597185	0.553172712416185	-0.0400257591305257	0.0214314287835708	0.990745919840439	0.960764690370507	1.02166273127913	0.865896124834153
863	ENSG00000089639_CD4_Memory_stim_40h_500kb_combined	ENSG00000089639	CD4_Memory_stim_40h_500kb	sOoMTc	outcome	ENSG00000089639	Wald ratio	1	0.0598223412625228	0.0254030951576417	0.0185265281350384	0.010032274753545	0.1096124077715	1.06164791876128	1.01008276673045	1.11584549359105	0.224740442828658
864	ENSG00000089693_CD4_Memory_stim_40h_500kb_combined	ENSG00000089693	CD4_Memory_stim_40h_500kb	sOoMTc	outcome	ENSG00000089693	Wald ratio	1	0.045624318284593	0.056214093754875	0.417011391076788	-0.064555305474962	0.155803942044148	1.04668111812716	0.937484264815749	1.16859706787637	0.801245599683767
865	ENSG00000089693_CD4_Naive_stim_40h_500kb_combined	ENSG00000089693	CD4_Naive_stim_40h_500kb	sOoMTc	outcome	ENSG00000089693	Wald ratio	1	0.0169636440379952	0.0209720092414005	0.418589517289088	-0.0241414940751497	0.0580687821511401	1.01710834370075	0.976147580886764	1.05978788769409	0.801245599683767
866	ENSG00000089693_TN_16h_500kb_combined	ENSG00000089693	TN_16h_500kb	sOoMTc	outcome	ENSG00000089693	Wald ratio	1	0.0237199589652196	0.0177666098932543	0.181848075198681	-0.0111025964255589	0.058542514355998	1.02400351473029	0.988958809931363	1.06029006228556	0.580981286403991
867	ENSG00000089693_TN_40h_500kb_combined	ENSG00000089693	TN_40h_500kb	sOoMTc	outcome	ENSG00000089693	Wald ratio	1	0.0320957508953514	0.0210924507116221	0.128091771314651	-0.00924545249942792	0.0734369542901307	1.03261637451405	0.990797155286007	1.0762006846969	0.53746924549091
868	ENSG00000089775_CD4_Memory_uns_0h_500kb_combined	ENSG00000089775	CD4_Memory_uns_0h_500kb	sOoMTc	outcome	ENSG00000089775	Wald ratio	1	-0.0622168363520534	0.0177481129576715	0.000455670791671409	-0.0970031377490896	-0.0274305349550172	0.939679108108671	0.907553158454708	0.972942265684346	0.0208081709160106
869	ENSG00000089775_TCM_0h_500kb_combined	ENSG00000089775	TCM_0h_500kb	sOoMTc	outcome	ENSG00000089775	Wald ratio	1	-0.0544119181773377	0.0167702264768608	0.00117634395955073	-0.0872815620719848	-0.0215422742826906	0.947041922362824	0.916419030463152	0.978688103257078	0.0377581972116186
870	ENSG00000089876_CD4_Memory_stim_5d_500kb_combined	ENSG00000089876	CD4_Memory_stim_5d_500kb	sOoMTc	outcome	ENSG00000089876	Wald ratio	1	0.010588715523095	0.0146762841747357	0.470611307277255	-0.0181768014593869	0.0393542325055769	1.0106449743656	0.981987400204088	1.04013886939706	0.822761919128361
871	ENSG00000090447_TN_16h_500kb_combined	ENSG00000090447	TN_16h_500kb	sOoMTc	outcome	ENSG00000090447	Wald ratio	1	-0.0131765651723595	0.0143508211825326	0.358527257214108	-0.0413041746901233	0.0149510443454044	0.986909865725251	0.959537218617896	1.01506337030757	0.769929011099021
872	ENSG00000090487_CD4_Naive_stim_16h_500kb_combined	ENSG00000090487	CD4_Naive_stim_16h_500kb	sOoMTc	outcome	ENSG00000090487	Wald ratio	1	0.0162134400162703	0.0149456773898586	0.27799930284089	-0.0130800876678526	0.0455069677003932	1.01634559107659	0.987005084919451	1.0465582966932	0.700580733712292
873	ENSG00000090487_CD4_Naive_stim_40h_500kb_combined	ENSG00000090487	CD4_Naive_stim_40h_500kb	sOoMTc	outcome	ENSG00000090487	Wald ratio	1	0.00926911949508974	0.0129943394520095	0.475647893893363	-0.0161997858308489	0.0347380248210284	1.00931221081984	0.983930725000094	1.03534843767577	0.823625358455015
874	ENSG00000090487_TN_0h_500kb_combined	ENSG00000090487	TN_0h_500kb	sOoMTc	outcome	ENSG00000090487	Wald ratio	1	0.00844902769111372	0.0193242093128962	0.661948170556208	-0.0294264225621629	0.0463244779443903	1.00848482146208	0.971002318875687	1.0474142186365	0.894650421738088
875	ENSG00000090487_TN_16h_500kb_combined	ENSG00000090487	TN_16h_500kb	sOoMTc	outcome	ENSG00000090487	Wald ratio	1	0.00949648679323453	0.0133130847065016	0.475647893893363	-0.0165971592315085	0.0355901328179776	1.00954172150082	0.983539814775694	1.03623104234298	0.823625358455015
876	ENSG00000090487_TN_40h_500kb_combined	ENSG00000090487	TN_40h_500kb	sOoMTc	outcome	ENSG00000090487	Wald ratio	1	0.00888318113981621	0.0124532941025962	0.475647893893363	-0.0155252753012723	0.0332916375809048	1.00892275368329	0.984594620511566	1.0338520053776	0.823625358455015
877	ENSG00000090621_CD4_Memory_stim_16h_500kb_combined	ENSG00000090621	CD4_Memory_stim_16h_500kb	sOoMTc	outcome	ENSG00000090621	Wald ratio	1	0.00592355436225525	0.0218507372700117	0.786320475184214	-0.0369038906869677	0.0487509994114782	1.00594113330319	0.963768758051288	1.04995887780942	0.935646273472949
878	ENSG00000090621_CD4_Memory_stim_5d_500kb_combined	ENSG00000090621	CD4_Memory_stim_5d_500kb	sOoMTc	outcome	ENSG00000090621	Wald ratio	1	-0.0274499247991227	0.0218792886788348	0.209621194359703	-0.0703333306096389	0.0154334810113934	0.972923400668386	0.932083076298591	1.01555319224024	0.617149360331371
879	ENSG00000090621_CD4_Naive_stim_40h_500kb_combined	ENSG00000090621	CD4_Naive_stim_40h_500kb	sOoMTc	outcome	ENSG00000090621	Wald ratio	1	0.00900858684389572	0.033230768599734	0.786320475184214	-0.056123719611583	0.0741408932993744	1.00904928628537	0.945422161391936	1.07695853104814	0.935646273472949
880	ENSG00000091136_CD4_Memory_stim_16h_500kb_combined	ENSG00000091136	CD4_Memory_stim_16h_500kb	sOoMTc	outcome	ENSG00000091136	Wald ratio	1	0.000981320709485638	0.00869043285453558	0.910094250843247	-0.0160519276854041	0.0180145691043754	1.00098180236219	0.984076217928231	1.01817781022053	0.970685623711415
881	ENSG00000091136_CD4_Memory_stim_40h_500kb_combined	ENSG00000091136	CD4_Memory_stim_40h_500kb	sOoMTc	outcome	ENSG00000091136	Wald ratio	1	0.00105723471134298	0.0093627161656726	0.910094250843247	-0.0172936889733753	0.0194081583960613	1.00105779378097	0.982854988570989	1.01959772107036	0.970685623711415
882	ENSG00000091136_CD4_Memory_stim_5d_500kb_combined	ENSG00000091136	CD4_Memory_stim_5d_500kb	sOoMTc	outcome	ENSG00000091136	Wald ratio	1	0.000428590377797279	0.00810320751047041	0.95781839845356	-0.0154536963427247	0.0163108770983193	1.00042868223578	0.984665099291463	1.01644462565008	0.987948447411536
883	ENSG00000091136_CD4_Memory_uns_0h_500kb_combined	ENSG00000091136	CD4_Memory_uns_0h_500kb	sOoMTc	outcome	ENSG00000091136	Wald ratio	1	0.00099474927086856	0.00880935423253489	0.910094250843247	-0.0162715850248998	0.018261083566637	1.00099524419802	0.983860082103119	1.01842883671546	0.970685623711415
884	ENSG00000091136_CD4_Naive_stim_16h_500kb_combined	ENSG00000091136	CD4_Naive_stim_16h_500kb	sOoMTc	outcome	ENSG00000091136	Wald ratio	1	0.000497014088699624	0.00939687054352243	0.95781839845356	-0.0179208521766043	0.0189148803540036	1.00049713762067	0.982238771342631	1.01909489992833	0.987948447411536
885	ENSG00000091136_CD4_Naive_stim_5d_500kb_combined	ENSG00000091136	CD4_Naive_stim_5d_500kb	sOoMTc	outcome	ENSG00000091136	Wald ratio	1	0.000476623405750645	0.00901135107370842	0.95781839845356	-0.0171856246987179	0.0181388715102192	1.00047673700873	0.982961205821464	1.01830438003822	0.987948447411536
886	ENSG00000091136_CD4_Naive_uns_0h_500kb_combined	ENSG00000091136	CD4_Naive_uns_0h_500kb	sOoMTc	outcome	ENSG00000091136	Wald ratio	1	0.000435501186915761	0.00823386774750166	0.95781839845356	-0.0157028795981875	0.016573881972019	1.00043559603133	0.984419767803999	1.01671199069809	0.987948447411536
887	ENSG00000091136_TCM_0h_500kb_combined	ENSG00000091136	TCM_0h_500kb	sOoMTc	outcome	ENSG00000091136	Wald ratio	1	0.00100426903960844	0.00889365991387326	0.910094250843247	-0.0164273043915831	0.0184358424708	1.00100477348661	0.983706887962186	1.01860683177559	0.970685623711415
888	ENSG00000091136_TCM_16h_500kb_combined	ENSG00000091136	TCM_16h_500kb	sOoMTc	outcome	ENSG00000091136	Wald ratio	1	0.000456900780588249	0.00863846233746687	0.95781839845356	-0.0164744854008468	0.0173882869620233	1.00045700517565	0.983660476773264	1.01754034327816	0.987948447411536
889	ENSG00000091136_TEM_0h_500kb_combined	ENSG00000091136	TEM_0h_500kb	sOoMTc	outcome	ENSG00000091136	Wald ratio	1	0.00113816857084035	0.0100794546027825	0.910094250843247	-0.0186175624506133	0.020893899592294	1.00113881653049	0.98155467383566	1.02111370530939	0.970685623711415
890	ENSG00000091136_TEM_16h_500kb_combined	ENSG00000091136	TEM_16h_500kb	sOoMTc	outcome	ENSG00000091136	Wald ratio	1	0.00134258829041404	0.0118897657782486	0.910094250843247	-0.0219613526349532	0.0246465292157813	1.00134348996555	0.978278042189246	1.02495276562941	0.970685623711415
891	ENSG00000091136_TN_0h_500kb_combined	ENSG00000091136	TN_0h_500kb	sOoMTc	outcome	ENSG00000091136	Wald ratio	1	0.00043751987705963	0.00827203441194986	0.95781839845356	-0.0157756675703621	0.0166507073244814	1.00043761560284	0.984348116493041	1.01679010295559	0.987948447411536
892	ENSG00000091136_TN_16h_500kb_combined	ENSG00000091136	TN_16h_500kb	sOoMTc	outcome	ENSG00000091136	Wald ratio	1	0.000494801093668792	0.00935503022492583	0.95781839845356	-0.0178410581471858	0.0188306603345234	1.00049492352792	0.982317151259131	1.01900907535013	0.987948447411536
893	ENSG00000091136_TN_5d_500kb_combined	ENSG00000091136	TN_5d_500kb	sOoMTc	outcome	ENSG00000091136	Wald ratio	1	0.000515595200577835	0.00974817708964286	0.95781839845356	-0.0185908318951222	0.0196220222962778	1.00051572814263	0.981580911688011	1.01981579953436	0.987948447411536
894	ENSG00000091136_TN_cycling_5d_500kb_combined	ENSG00000091136	TN_cycling_5d_500kb	sOoMTc	outcome	ENSG00000091136	Wald ratio	1	0.00109469062267633	0.00969442024498278	0.910094250843247	-0.0179063730574899	0.0200957543028426	1.00109529001515	0.982252993397761	1.02029903337203	0.970685623711415
895	ENSG00000091136_TN_IFN_5d_500kb_combined	ENSG00000091136	TN_IFN_5d_500kb	sOoMTc	outcome	ENSG00000091136	Wald ratio	1	0.000600065645587435	0.011345230079802	0.95781839845356	-0.0216365853108244	0.0228367166019993	1.00060024572099	0.978595806528206	1.02309947074973	0.987948447411536
896	ENSG00000091640_CD4_Memory_stim_40h_500kb_combined	ENSG00000091640	CD4_Memory_stim_40h_500kb	sOoMTc	outcome	ENSG00000091640	Wald ratio	1	-0.135468202489984	0.0561083187078276	0.0157609345577308	-0.245440507157326	-0.025495897822642	0.873306931472892	0.782359827220111	0.974826377868234	0.203353359781846
897	ENSG00000091640_CD4_Memory_stim_5d_500kb_combined	ENSG00000091640	CD4_Memory_stim_5d_500kb	sOoMTc	outcome	ENSG00000091640	Wald ratio	1	-0.0236316213251939	0.00978776212074347	0.0157609345577308	-0.0428156350818511	-0.00444760756853665	0.976645418844413	0.958088011602962	0.995562268391116	0.203353359781846
898	ENSG00000091640_CD4_Naive_stim_40h_500kb_combined	ENSG00000091640	CD4_Naive_stim_40h_500kb	sOoMTc	outcome	ENSG00000091640	Wald ratio	1	-0.0190154656562887	0.00787583940592759	0.0157609345577308	-0.0344521108919067	-0.00357882042067058	0.981164187777374	0.966134605903234	0.996427575924399	0.203353359781846
899	ENSG00000091640_TCM_40h_500kb_combined	ENSG00000091640	TCM_40h_500kb	sOoMTc	outcome	ENSG00000091640	Wald ratio	1	-0.0154221151735233	0.0125970296110611	0.220851895010482	-0.040112293211203	0.00926806286415645	0.984696196657613	0.960681555078349	1.0093111443499	0.63204478048231
900	ENSG00000091640_TCM_5d_500kb_combined	ENSG00000091640	TCM_5d_500kb	sOoMTc	outcome	ENSG00000091640	Wald ratio	1	-0.0254914101094081	0.0105580507930365	0.0157609345577308	-0.0461851896637598	-0.00479763055505653	0.974830752619287	0.954865114666532	0.995213859691751	0.203353359781846
901	ENSG00000091640_TN_40h_500kb_combined	ENSG00000091640	TN_40h_500kb	sOoMTc	outcome	ENSG00000091640	Wald ratio	1	-0.0203399866728327	0.00842443048461235	0.0157609345577308	-0.0368518704226729	-0.00382810292299245	0.979865475465725	0.963818894860855	0.996179214922202	0.203353359781846
902	ENSG00000092020_TCM_40h_500kb_combined	ENSG00000092020	TCM_40h_500kb	sOoMTc	outcome	ENSG00000092020	Wald ratio	1	0.0986141653151563	0.0184937772768306	9.69824230804675e-08	0.0623663618525684	0.134861968777744	1.10364039465587	1.06435221135548	1.14437881344276	6.04200495791312e-05
903	ENSG00000092020_TN_IFN_5d_500kb_combined	ENSG00000092020	TN_IFN_5d_500kb	sOoMTc	outcome	ENSG00000092020	Wald ratio	1	0.0568242275565948	0.0143854203976423	7.81099624772827e-05	0.028628803577216	0.0850196515359736	1.05846974423011	1.02904254665991	1.08873846187122	0.00774176241735068
904	ENSG00000092203_CD4_Memory_stim_40h_500kb_combined	ENSG00000092203	CD4_Memory_stim_40h_500kb	sOoMTc	outcome	ENSG00000092203	Wald ratio	1	0.062879608713477	0.0410186489307582	0.125287749404389	-0.017516943190809	0.143276160617763	1.06489862699792	0.98263558654179	1.15404846039924	0.531239548033583
905	ENSG00000092203_CD4_Memory_stim_5d_500kb_combined	ENSG00000092203	CD4_Memory_stim_5d_500kb	sOoMTc	outcome	ENSG00000092203	Wald ratio	1	0.0221081089449457	0.0144219211583821	0.125287749404389	-0.00615885652548323	0.0503750744153746	1.02235430414143	0.993860070355452	1.05166547522398	0.531239548033583
906	ENSG00000092203_CD4_Naive_stim_5d_500kb_combined	ENSG00000092203	CD4_Naive_stim_5d_500kb	sOoMTc	outcome	ENSG00000092203	Wald ratio	1	0.0252268628568405	0.0164563974286841	0.125287749404389	-0.00702767610338027	0.0574814018170612	1.02554775282865	0.992996960266402	1.05916557191648	0.531239548033583
907	ENSG00000092203_TEM_40h_500kb_combined	ENSG00000092203	TEM_40h_500kb	sOoMTc	outcome	ENSG00000092203	Wald ratio	1	0.0260645604505167	0.0163695474901871	0.111326505692119	-0.00601975263025003	0.0581488735312835	1.02640721164643	0.993998329778544	1.05987277096784	0.509107555065906
908	ENSG00000096872_CD4_Memory_stim_40h_500kb_combined	ENSG00000096872	CD4_Memory_stim_40h_500kb	sOoMTc	outcome	ENSG00000096872	Wald ratio	1	0.00296613491023874	0.0250271559249298	0.905658295966575	-0.0460870907026237	0.0520193605231012	1.00297053824094	0.954958790536984	1.05339613661618	0.970685623711415
909	ENSG00000096996_CD4_Memory_stim_5d_500kb_combined	ENSG00000096996	CD4_Memory_stim_5d_500kb	sOoMTc	outcome	ENSG00000096996	Wald ratio	1	-0.0182222143511464	0.0210199759724887	0.385996877027802	-0.0594213672572242	0.0229769385549315	0.98194280632915	0.942309627068626	1.02324294181423	0.788760478155566
910	ENSG00000096996_CD4_Memory_uns_0h_500kb_combined	ENSG00000096996	CD4_Memory_uns_0h_500kb	sOoMTc	outcome	ENSG00000096996	Wald ratio	1	-0.0123350243868049	0.0142288917929664	0.385996877027802	-0.0402236523010191	0.0155536035274093	0.987740740187264	0.960574580411183	1.01567519037205	0.788760478155566
911	ENSG00000096996_CD4_Naive_stim_40h_500kb_combined	ENSG00000096996	CD4_Naive_stim_40h_500kb	sOoMTc	outcome	ENSG00000096996	Wald ratio	1	-0.0130365330993689	0.0155851369465151	0.402889334725539	-0.0435834015145385	0.0175103353158006	0.987048074436204	0.957352706095655	1.01766453998081	0.801245599683767
912	ENSG00000096996_CD4_Naive_stim_5d_500kb_combined	ENSG00000096996	CD4_Naive_stim_5d_500kb	sOoMTc	outcome	ENSG00000096996	Wald ratio	1	-0.012324918604741	0.0142172344119219	0.385996877027802	-0.040190698052108	0.0155408608426259	0.987750722130358	0.960606235946593	1.01566224802572	0.788760478155566
913	ENSG00000096996_TN_40h_500kb_combined	ENSG00000096996	TN_40h_500kb	sOoMTc	outcome	ENSG00000096996	Wald ratio	1	-0.0118425218051798	0.0136791157524936	0.386634197320168	-0.0386535886800674	0.0149685450697077	0.988227324864052	0.962083928191061	1.01508113480721	0.789193416575358
914	ENSG00000096996_TN_cycling_5d_500kb_combined	ENSG00000096996	TN_cycling_5d_500kb	sOoMTc	outcome	ENSG00000096996	Wald ratio	1	-0.0178709308735869	0.0110345262152682	0.105329680087479	-0.0394986022555125	0.00375674050833876	0.982287807205928	0.961271297601316	1.00376380590281	0.499155542966001
915	ENSG00000097033_CD4_Memory_stim_16h_500kb_combined	ENSG00000097033	CD4_Memory_stim_16h_500kb	sOoMTc	outcome	ENSG00000097033	Wald ratio	1	0.00194941454296572	0.0139929212246436	0.889201761079755	-0.0254767110573357	0.0293755401432672	1.0019513158868	0.974845081812594	1.02981125733399	0.968362811853867
916	ENSG00000097033_CD4_Memory_stim_40h_500kb_combined	ENSG00000097033	CD4_Memory_stim_40h_500kb	sOoMTc	outcome	ENSG00000097033	Wald ratio	1	-0.0926133202308041	0.0640773286452813	0.148363309980605	-0.218204884375556	0.0329782439139473	0.911545908518702	0.803960705804054	1.03352805347144	0.552678671576876
917	ENSG00000097033_CD4_Memory_uns_0h_500kb_combined	ENSG00000097033	CD4_Memory_uns_0h_500kb	sOoMTc	outcome	ENSG00000097033	Wald ratio	1	-0.0263017989364546	0.0181976956469459	0.148363309980605	-0.0619692824044686	0.00936568453155941	0.974041080682977	0.93991175817688	1.00940967979626	0.552678671576876
918	ENSG00000097033_CD4_Naive_stim_40h_500kb_combined	ENSG00000097033	CD4_Naive_stim_40h_500kb	sOoMTc	outcome	ENSG00000097033	Wald ratio	1	-0.0328388522930338	0.0227205538627768	0.148363309980605	-0.0773711378640762	0.0116934332780087	0.967694488772789	0.925546284583538	1.01176206873608	0.552678671576876
919	ENSG00000097046_CD4_Memory_stim_5d_500kb_combined	ENSG00000097046	CD4_Memory_stim_5d_500kb	sOoMTc	outcome	ENSG00000097046	Wald ratio	1	-0.00461962507941815	0.0159536729701196	0.772149057490518	-0.0358888241008527	0.0266495739420164	0.995391028976291	0.964747544196842	1.02700784938647	0.934494395276087
920	ENSG00000099308_CD4_Memory_stim_40h_500kb_combined	ENSG00000099308	CD4_Memory_stim_40h_500kb	sOoMTc	outcome	ENSG00000099308	Wald ratio	1	-0.0153593251433304	0.0177857532638943	0.387821610525226	-0.0502194015405632	0.0195007512539024	0.984758027702698	0.951020746192558	1.01969213290806	0.789703289573851
921	ENSG00000099308_CD4_Memory_uns_0h_500kb_combined	ENSG00000099308	CD4_Memory_uns_0h_500kb	sOoMTc	outcome	ENSG00000099308	Wald ratio	1	-0.00697675862752515	0.00912497267451594	0.444522529612261	-0.0248617050695764	0.0109081878145261	0.993047522452389	0.975444801771827	1.01096789901137	0.805429757690475
922	ENSG00000099308_CD4_Naive_stim_5d_500kb_combined	ENSG00000099308	CD4_Naive_stim_5d_500kb	sOoMTc	outcome	ENSG00000099308	Wald ratio	1	-0.00988586785204805	0.0114476127548053	0.387821610525226	-0.0323231888514665	0.0125514531473704	0.990162836711786	0.968193622124606	1.01263055322931	0.789703289573851
923	ENSG00000099308_CD4_Naive_uns_0h_500kb_combined	ENSG00000099308	CD4_Naive_uns_0h_500kb	sOoMTc	outcome	ENSG00000099308	Wald ratio	1	-0.0064653515082977	0.00819589778284808	0.430198430913048	-0.0225293111626799	0.00959860814608454	0.993555503906697	0.977722578587773	1.0096448225315	0.801245599683767
924	ENSG00000099308_TCM_40h_500kb_combined	ENSG00000099308	TCM_40h_500kb	sOoMTc	outcome	ENSG00000099308	Wald ratio	1	-0.0111065057328361	0.0128610839828486	0.387821610525226	-0.0363142303392193	0.0141012188735471	0.988954943795048	0.964337221856121	1.0142011100372	0.789703289573851
925	ENSG00000099308_TCM_5d_500kb_combined	ENSG00000099308	TCM_5d_500kb	sOoMTc	outcome	ENSG00000099308	Wald ratio	1	-0.00757618587312107	0.00990896958890588	0.444522529612261	-0.0269977662673766	0.0118453945211345	0.992452441083071	0.973363415755525	1.0119158290403	0.805429757690475
926	ENSG00000099308_TN_0h_500kb_combined	ENSG00000099308	TN_0h_500kb	sOoMTc	outcome	ENSG00000099308	Wald ratio	1	-0.00629233832613765	0.00822981248889543	0.444522529612261	-0.0224227708043727	0.00983809415209739	0.993727416977265	0.977826751050808	1.0098866472932	0.805429757690475
927	ENSG00000099308_TN_40h_500kb_combined	ENSG00000099308	TN_40h_500kb	sOoMTc	outcome	ENSG00000099308	Wald ratio	1	-0.0020023585768349	0.013004645380263	0.877631369330696	-0.0274914635221504	0.0234867463684806	0.997999644805714	0.97288298751208	1.02376473205619	0.964353375068633
928	ENSG00000099377_CD4_Memory_stim_5d_500kb_combined	ENSG00000099377	CD4_Memory_stim_5d_500kb	sOoMTc	outcome	ENSG00000099377	Wald ratio	1	-0.0121404599517245	0.0107865297343193	0.260368550497789	-0.0332820582309903	0.00900113832754124	0.987932938103218	0.967265695858039	1.00904177039325	0.683472290317123
929	ENSG00000099377_TCM_5d_500kb_combined	ENSG00000099377	TCM_5d_500kb	sOoMTc	outcome	ENSG00000099377	Wald ratio	1	-0.0164734005938202	0.0150730795321861	0.274436776854524	-0.0460166364769049	0.0130698352892645	0.98366154385564	0.955026073789331	1.01315561890502	0.695016715367351
930	ENSG00000099800_CD4_Naive_uns_0h_500kb_combined	ENSG00000099800	CD4_Naive_uns_0h_500kb	sOoMTc	outcome	ENSG00000099800	Wald ratio	1	0.00334422300397489	0.0131712483027963	0.799570289057689	-0.022471423669506	0.0291598696774557	1.00334982115648	0.977779178135054	1.02958918140889	0.944454504490948
931	ENSG00000099800_TN_0h_500kb_combined	ENSG00000099800	TN_0h_500kb	sOoMTc	outcome	ENSG00000099800	Wald ratio	1	0.00356166328308004	0.0140276385326702	0.799570289057689	-0.0239325082409535	0.0310558348071136	1.00356801354267	0.976351603221401	1.03154309828854	0.944454504490948
932	ENSG00000099817_CD4_Memory_uns_0h_500kb_combined	ENSG00000099817	CD4_Memory_uns_0h_500kb	sOoMTc	outcome	ENSG00000099817	Wald ratio	1	-0.000278632028529602	0.0146041835900046	0.98477814896651	-0.0289028318649387	0.0283455678078795	0.999721406785769	0.971510859778859	1.02875112627482	0.999691145291954
933	ENSG00000099817_TN_0h_500kb_combined	ENSG00000099817	TN_0h_500kb	sOoMTc	outcome	ENSG00000099817	Wald ratio	1	0.00612389855277439	0.017532327769417	0.726870244145125	-0.0282394638752829	0.0404872609808317	1.00614268795473	0.972155542792235	1.0413180442475	0.911973432547985
934	ENSG00000099940_CD4_Memory_stim_40h_500kb_combined	ENSG00000099940	CD4_Memory_stim_40h_500kb	sOoMTc	outcome	ENSG00000099940	Wald ratio	1	-0.0173443089472084	0.0318532511772675	0.586092833403434	-0.0797766812546527	0.0450880633602359	0.98280523773639	0.923322518591123	1.04611998069313	0.875630156852836
935	ENSG00000099940_CD4_Memory_stim_5d_500kb_combined	ENSG00000099940	CD4_Memory_stim_5d_500kb	sOoMTc	outcome	ENSG00000099940	Wald ratio	1	-0.0059968935749877	0.0137194612286158	0.662032639058388	-0.0328870375830747	0.0208932504330993	0.994021051900998	0.967647861256566	1.02111304244425	0.894650421738088
936	ENSG00000099940_CD4_Naive_stim_40h_500kb_combined	ENSG00000099940	CD4_Naive_stim_40h_500kb	sOoMTc	outcome	ENSG00000099940	Wald ratio	1	-0.0075917246350181	0.0173680540576664	0.662032639058388	-0.0416331105880441	0.0264496613180079	0.992437019720709	0.95922164428601	1.02680255807327	0.894650421738088
937	ENSG00000099940_CD4_Naive_stim_5d_500kb_combined	ENSG00000099940	CD4_Naive_stim_5d_500kb	sOoMTc	outcome	ENSG00000099940	Wald ratio	1	-0.0056973961619303	0.0130342826282068	0.662032639058388	-0.0312445901132157	0.0198497977893551	0.994318803220216	0.969238477932593	1.02004811503783	0.894650421738088
938	ENSG00000099940_TCM_40h_500kb_combined	ENSG00000099940	TCM_40h_500kb	sOoMTc	outcome	ENSG00000099940	Wald ratio	1	-0.00734436352459825	0.0168021508743871	0.662032639058388	-0.0402765792383969	0.0255878521892004	0.992682540408812	0.960523741485905	1.02591803145654	0.894650421738088
939	ENSG00000099940_TCM_5d_500kb_combined	ENSG00000099940	TCM_5d_500kb	sOoMTc	outcome	ENSG00000099940	Wald ratio	1	-0.00678102783255343	0.0155133732616011	0.662032639058388	-0.0371872394252916	0.0236251837601847	0.99324191145674	0.963495714074818	1.02390646918605	0.894650421738088
940	ENSG00000099940_TEM_40h_500kb_combined	ENSG00000099940	TEM_40h_500kb	sOoMTc	outcome	ENSG00000099940	Wald ratio	1	-0.00517468948462756	0.0095034448717391	0.586092833403434	-0.0238014414332362	0.0134520624639811	0.994838676156718	0.976479578895743	1.01354294853402	0.875630156852836
941	ENSG00000099940_TEM_5d_500kb_combined	ENSG00000099940	TEM_5d_500kb	sOoMTc	outcome	ENSG00000099940	Wald ratio	1	-0.0054576058175785	0.0124856995507862	0.662032639058388	-0.0299295769371194	0.0190143653019624	0.994557259857092	0.970513877701814	1.01919628957471	0.894650421738088
942	ENSG00000099940_TN_40h_500kb_combined	ENSG00000099940	TN_40h_500kb	sOoMTc	outcome	ENSG00000099940	Wald ratio	1	-0.0064742407900502	0.0148115177288266	0.662032639058388	-0.0355048155385503	0.0225563339584499	0.993546671951141	0.965118086655458	1.02281265162694	0.894650421738088
943	ENSG00000099940_TN_5d_500kb_combined	ENSG00000099940	TN_5d_500kb	sOoMTc	outcome	ENSG00000099940	Wald ratio	1	-0.00609412013090499	0.0139418923836162	0.662032639058388	-0.0334202292027928	0.0212319889409828	0.993924411355702	0.967132057049566	1.02145899134243	0.894650421738088
944	ENSG00000099940_TN_IFN_5d_500kb_combined	ENSG00000099940	TN_IFN_5d_500kb	sOoMTc	outcome	ENSG00000099940	Wald ratio	1	-0.00546638000560922	0.0125057727988761	0.662032639058388	-0.0299776946914065	0.019044934680188	0.994548533462971	0.97046717987702	1.01922744624779	0.894650421738088
945	ENSG00000099956_CD4_Memory_stim_16h_500kb_combined	ENSG00000099956	CD4_Memory_stim_16h_500kb	sOoMTc	outcome	ENSG00000099956	Wald ratio	1	0.0167352465555566	0.0186164646532351	0.368679990291115	-0.0197530241647841	0.0532235172758973	1.0168760652426	0.980440788589854	1.05466535470286	0.776891923398145
946	ENSG00000099956_CD4_Memory_stim_40h_500kb_combined	ENSG00000099956	CD4_Memory_stim_40h_500kb	sOoMTc	outcome	ENSG00000099956	Wald ratio	1	0.0392886507675497	0.0471185929180071	0.404379724657087	-0.0530637913517442	0.131641092886844	1.04007065751896	0.948319515968932	1.14069884086132	0.801245599683767
947	ENSG00000099956_CD4_Memory_stim_5d_500kb_combined	ENSG00000099956	CD4_Memory_stim_5d_500kb	sOoMTc	outcome	ENSG00000099956	Wald ratio	1	0.0120935001480278	0.0145036467095844	0.404379724657087	-0.0163336474027575	0.0405206476988132	1.01216692219895	0.983799023301691	1.04135281101974	0.801245599683767
948	ENSG00000099956_CD4_Naive_stim_16h_500kb_combined	ENSG00000099956	CD4_Naive_stim_16h_500kb	sOoMTc	outcome	ENSG00000099956	Wald ratio	1	0.0214278539262062	0.0256982692592067	0.404379724657087	-0.0289407538218389	0.0717964616742514	1.02165907898712	0.97147401888445	1.07443663277315	0.801245599683767
949	ENSG00000099956_CD4_Naive_stim_40h_500kb_combined	ENSG00000099956	CD4_Naive_stim_40h_500kb	sOoMTc	outcome	ENSG00000099956	Wald ratio	1	0.0115219316616752	0.0138181687838457	0.404379724657087	-0.0155616791546624	0.0386055424780127	1.01158856478447	0.984558778125757	1.03936041924355	0.801245599683767
950	ENSG00000099956_CD4_Naive_stim_5d_500kb_combined	ENSG00000099956	CD4_Naive_stim_5d_500kb	sOoMTc	outcome	ENSG00000099956	Wald ratio	1	0.00853861511886302	0.00945099271889407	0.366280616277054	-0.00998533061016937	0.0270625608478954	1.00857517307028	0.990064357282657	1.02743207777486	0.776891923398145
951	ENSG00000099956_TCM_16h_500kb_combined	ENSG00000099956	TCM_16h_500kb	sOoMTc	outcome	ENSG00000099956	Wald ratio	1	0.0259139269098376	0.0188383780564543	0.168947906557955	-0.0110092940808129	0.0628371479004881	1.0262526119382	0.989051086411926	1.06485341149642	0.570485343011414
952	ENSG00000099956_TCM_40h_500kb_combined	ENSG00000099956	TCM_40h_500kb	sOoMTc	outcome	ENSG00000099956	Wald ratio	1	0.0114285262265228	0.0137061483252834	0.404379724657087	-0.0154355244910326	0.0382925769440782	1.01149408132709	0.984682992642191	1.03903518615102	0.801245599683767
953	ENSG00000099956_TCM_5d_500kb_combined	ENSG00000099956	TCM_5d_500kb	sOoMTc	outcome	ENSG00000099956	Wald ratio	1	0.014787413923855	0.0177344378943061	0.404379724657087	-0.019972084348985	0.0495469121966949	1.01489728864876	0.980226036572775	1.05079488615496	0.801245599683767
954	ENSG00000099956_TEM_5d_500kb_combined	ENSG00000099956	TEM_5d_500kb	sOoMTc	outcome	ENSG00000099956	Wald ratio	1	0.0105319150529247	0.0116572829546223	0.366280616277054	-0.012316359538135	0.0333801896439843	1.01058757088616	0.987759176390759	1.03394355915918	0.776891923398145
955	ENSG00000099956_TN_16h_500kb_combined	ENSG00000099956	TN_16h_500kb	sOoMTc	outcome	ENSG00000099956	Wald ratio	1	0.00869824868536269	0.0104317463414577	0.404379724657087	-0.0117479741438944	0.0291444715146197	1.00873618837362	0.988320763863586	1.02957332774908	0.801245599683767
956	ENSG00000099956_TN_40h_500kb_combined	ENSG00000099956	TN_40h_500kb	sOoMTc	outcome	ENSG00000099956	Wald ratio	1	0.00907202863786089	0.0108800179180734	0.404379724657087	-0.012252806481563	0.0303968637572848	1.00911330421298	0.987821953500393	1.03086356517104	0.801245599683767
957	ENSG00000099956_TN_5d_500kb_combined	ENSG00000099956	TN_5d_500kb	sOoMTc	outcome	ENSG00000099956	Wald ratio	1	0.00978822640805883	0.0108885262215026	0.368679990291115	-0.0115532849860863	0.031129737802204	1.00983628778004	0.988513197932552	1.03161933523011	0.776891923398145
958	ENSG00000099956_TN_cycling_40h_500kb_combined	ENSG00000099956	TN_cycling_40h_500kb	sOoMTc	outcome	ENSG00000099956	Wald ratio	1	0.0124775155322798	0.0149641935650078	0.404379724657087	-0.0168523038551354	0.041807334919695	1.01255568450908	0.983288901890729	1.04269356875706	0.801245599683767
959	ENSG00000099956_TN_cycling_5d_500kb_combined	ENSG00000099956	TN_cycling_5d_500kb	sOoMTc	outcome	ENSG00000099956	Wald ratio	1	0.0115888424329077	0.0128271463146128	0.366280616277054	-0.0135523643437335	0.0367300492095489	1.01165625322003	0.986539055494943	1.03741293259366	0.776891923398145
960	ENSG00000099974_TEM_5d_500kb_combined	ENSG00000099974	TEM_5d_500kb	sOoMTc	outcome	ENSG00000099974	Wald ratio	1	-0.0146551074292255	0.0119457161403501	0.21989453347366	-0.0380687110643117	0.00875849620586065	0.985451755989118	0.962646794132937	1.00879696405858	0.630272796896899
961	ENSG00000099977_CD4_Memory_stim_40h_500kb_combined	ENSG00000099977	CD4_Memory_stim_40h_500kb	sOoMTc	outcome	ENSG00000099977	Wald ratio	1	-0.0718540947317297	0.0330172493194645	0.0295358796447491	-0.13656790339788	-0.00714028606557936	0.930666675076407	0.872347082917376	0.992885145212105	0.288324677517076
962	ENSG00000099977_CD4_Naive_stim_40h_500kb_combined	ENSG00000099977	CD4_Naive_stim_40h_500kb	sOoMTc	outcome	ENSG00000099977	Wald ratio	1	-0.0273609896530837	0.0125724862358363	0.029535879644749	-0.0520030626753229	-0.00271891663084448	0.973009931600873	0.949325959361248	0.997284776275319	0.288324677517076
963	ENSG00000099977_TCM_40h_500kb_combined	ENSG00000099977	TCM_40h_500kb	sOoMTc	outcome	ENSG00000099977	Wald ratio	1	-0.0229542502537061	0.0105475715252916	0.029535879644749	-0.0436274904432776	-0.00228101006413465	0.977307194306712	0.957310498370872	0.997721589462431	0.288324677517076
964	ENSG00000099977_TEM_40h_500kb_combined	ENSG00000099977	TEM_40h_500kb	sOoMTc	outcome	ENSG00000099977	Wald ratio	1	-0.0232832383045142	0.0106987428751946	0.0295358796447491	-0.0442527743398956	-0.0023137022691328	0.976985724800529	0.956712094637783	0.997688972276864	0.288324677517076
965	ENSG00000099977_TN_40h_500kb_combined	ENSG00000099977	TN_40h_500kb	sOoMTc	outcome	ENSG00000099977	Wald ratio	1	-0.0238165872656844	0.0109438188961365	0.029535879644749	-0.0452664723021119	-0.00236670222925691	0.976464789411652	0.955742768921778	0.997636096202344	0.288324677517076
966	ENSG00000099977_TN_cycling_40h_500kb_combined	ENSG00000099977	TN_cycling_40h_500kb	sOoMTc	outcome	ENSG00000099977	Wald ratio	1	-0.0243915823077207	0.0112080314609353	0.0295358796447491	-0.0463593239711539	-0.00242384064428749	0.975903488387135	0.954698854367366	0.997579094485539	0.288324677517076
967	ENSG00000100031_CD4_Naive_stim_16h_500kb_combined	ENSG00000100031	CD4_Naive_stim_16h_500kb	sOoMTc	outcome	ENSG00000100031	Wald ratio	1	-0.0113209103132077	0.0129780582402017	0.383038429385181	-0.0367579044640031	0.0141160838375877	0.988742930054488	0.963909465282496	1.01421618621228	0.787567463719366
968	ENSG00000100031_TN_40h_500kb_combined	ENSG00000100031	TN_40h_500kb	sOoMTc	outcome	ENSG00000100031	Wald ratio	1	-0.0148093278518852	0.0152943240354143	0.332899987457723	-0.0447862029612973	0.0151675472575269	0.985299790921158	0.956201893114208	1.01528315827474	0.742793423769347
969	ENSG00000100031_TN_IFN_5d_500kb_combined	ENSG00000100031	TN_IFN_5d_500kb	sOoMTc	outcome	ENSG00000100031	Wald ratio	1	-0.0221889746697965	0.0156347776982097	0.155838886103176	-0.0528331389582875	0.00845518961869461	0.978055389891886	0.948538273362541	1.00849103569166	0.554560083472828
970	ENSG00000100036_TN_16h_500kb_combined	ENSG00000100036	TN_16h_500kb	sOoMTc	outcome	ENSG00000100036	Wald ratio	1	-0.0107682530485683	0.00955678246886285	0.259841628682284	-0.0294995466875395	0.0079630405904029	0.989289517041366	0.970931317776359	1.00799482992201	0.683043606198578
971	ENSG00000100075_CD4_Memory_stim_16h_500kb_combined	ENSG00000100075	CD4_Memory_stim_16h_500kb	sOoMTc	outcome	ENSG00000100075	Wald ratio	1	-0.0112883019944587	0.0104891902649798	0.2818448350874	-0.0318471149138191	0.00927051092490169	0.988775171824784	0.968654663610906	1.00931361520792	0.702318754697741
972	ENSG00000100075_CD4_Memory_stim_40h_500kb_combined	ENSG00000100075	CD4_Memory_stim_40h_500kb	sOoMTc	outcome	ENSG00000100075	Wald ratio	1	-0.0161790441806894	0.0150337112525933	0.2818448350874	-0.0456451182357722	0.0132870298743934	0.983951133558626	0.955380949313785	1.01337569471811	0.702318754697741
973	ENSG00000100075_CD4_Memory_stim_5d_500kb_combined	ENSG00000100075	CD4_Memory_stim_5d_500kb	sOoMTc	outcome	ENSG00000100075	Wald ratio	1	-0.00887914843041055	0.00825058342018948	0.2818448350874	-0.0250502919339819	0.00729199507316084	0.991160154795599	0.97526086304002	1.00731864641032	0.702318754697741
974	ENSG00000100075_CD4_Memory_uns_0h_500kb_combined	ENSG00000100075	CD4_Memory_uns_0h_500kb	sOoMTc	outcome	ENSG00000100075	Wald ratio	1	-0.0141217408706558	0.0112575182862768	0.20968665091794	-0.0361864767117584	0.00794299497044677	0.985977503196372	0.964460427304113	1.00797462424325	0.617149360331371
975	ENSG00000100075_CD4_Naive_stim_16h_500kb_combined	ENSG00000100075	CD4_Naive_stim_16h_500kb	sOoMTc	outcome	ENSG00000100075	Wald ratio	1	-0.00945637181536144	0.00809645925517726	0.242821342389736	-0.0253254319555089	0.00641268832478598	0.990588199065012	0.974992566656397	1.00643329363215	0.670241989790151
976	ENSG00000100075_CD4_Naive_stim_40h_500kb_combined	ENSG00000100075	CD4_Naive_stim_40h_500kb	sOoMTc	outcome	ENSG00000100075	Wald ratio	1	-0.0123407327581439	0.00795752373786764	0.120943446762383	-0.0279374792843645	0.00325601376807664	0.987735101812425	0.97244916311831	1.00326132033877	0.524288639493789
977	ENSG00000100075_CD4_Naive_stim_5d_500kb_combined	ENSG00000100075	CD4_Naive_stim_5d_500kb	sOoMTc	outcome	ENSG00000100075	Wald ratio	1	-0.0103204110555423	0.00958981742582043	0.2818448350874	-0.0291164532101503	0.00847563109906578	0.989732661652334	0.971303346487529	1.00851165095208	0.702318754697741
978	ENSG00000100075_CD4_Naive_uns_0h_500kb_combined	ENSG00000100075	CD4_Naive_uns_0h_500kb	sOoMTc	outcome	ENSG00000100075	Wald ratio	1	-0.0192578254641567	0.0124177880093554	0.120943446762383	-0.0435966899624932	0.00508103903417983	0.980926421826956	0.957339984448572	1.00509396940364	0.524288639493789
979	ENSG00000100075_TCM_16h_500kb_combined	ENSG00000100075	TCM_16h_500kb	sOoMTc	outcome	ENSG00000100075	Wald ratio	1	-0.0157855928237332	0.0125839017654092	0.20968665091794	-0.0404500402839352	0.00887885463646883	0.984338346637064	0.960357142483079	1.00891838858507	0.617149360331371
980	ENSG00000100075_TCM_40h_500kb_combined	ENSG00000100075	TCM_40h_500kb	sOoMTc	outcome	ENSG00000100075	Wald ratio	1	-0.0101167391928613	0.00940056372581025	0.2818448350874	-0.0285418440954494	0.00830836570972681	0.98993426287664	0.971861626624627	1.00834297596526	0.702318754697741
981	ENSG00000100075_TCM_5d_500kb_combined	ENSG00000100075	TCM_5d_500kb	sOoMTc	outcome	ENSG00000100075	Wald ratio	1	-0.00948747388390765	0.00866256078747037	0.273417026783317	-0.0264660930273496	0.00749114525953428	0.990557390202056	0.973881064634338	1.00751927408335	0.693425437898041
982	ENSG00000100075_TEM_40h_500kb_combined	ENSG00000100075	TEM_40h_500kb	sOoMTc	outcome	ENSG00000100075	Wald ratio	1	-0.0159883657963187	0.0148565312077943	0.2818448350874	-0.0451071669635955	0.013130435370958	0.984138769659578	0.955895035975271	1.01321701807867	0.702318754697741
983	ENSG00000100075_TEM_5d_500kb_combined	ENSG00000100075	TEM_5d_500kb	sOoMTc	outcome	ENSG00000100075	Wald ratio	1	-0.0160889985540805	0.0103744721178023	0.120943446762383	-0.036422963904973	0.004244966796812	0.984039738044163	0.964232371731867	1.00425398943077	0.524288639493789
984	ENSG00000100075_TN_0h_500kb_combined	ENSG00000100075	TN_0h_500kb	sOoMTc	outcome	ENSG00000100075	Wald ratio	1	-0.0173356394046379	0.011178328287069	0.120943446762383	-0.0392451628472932	0.00457388403801739	0.982813758245171	0.961514952504692	1.00458436021179	0.524288639493789
985	ENSG00000100075_TN_16h_500kb_combined	ENSG00000100075	TN_16h_500kb	sOoMTc	outcome	ENSG00000100075	Wald ratio	1	-0.0112365423259498	0.0102595519239978	0.273417026783317	-0.0313452640969856	0.00887217944508596	0.988826351824426	0.96914090574537	1.00891165388421	0.693425437898041
986	ENSG00000100075_TN_40h_500kb_combined	ENSG00000100075	TN_40h_500kb	sOoMTc	outcome	ENSG00000100075	Wald ratio	1	-0.00849331011600768	0.0077548371744714	0.273417026783317	-0.0236927909779716	0.00670617074595626	0.991542656146122	0.976585679610388	1.00672870745918	0.693425437898041
987	ENSG00000100075_TN_5d_500kb_combined	ENSG00000100075	TN_5d_500kb	sOoMTc	outcome	ENSG00000100075	Wald ratio	1	-0.0123825004670209	0.0115059291839057	0.2818448350874	-0.0349341216674761	0.0101691207334343	0.987693847241806	0.965669030827653	1.01022100195468	0.702318754697741
988	ENSG00000100075_TN_cycling_40h_500kb_combined	ENSG00000100075	TN_cycling_40h_500kb	sOoMTc	outcome	ENSG00000100075	Wald ratio	1	-0.0105217691561337	0.0144025579551321	0.465054891670879	-0.0387507827481925	0.0177072444359252	0.989533391026541	0.961990423884307	1.01786494714031	0.818878559818169
989	ENSG00000100075_TN_IFN_40h_500kb_combined	ENSG00000100075	TN_IFN_40h_500kb	sOoMTc	outcome	ENSG00000100075	Wald ratio	1	-0.0187226633427339	0.0118541580766364	0.114240352481458	-0.0419568131729413	0.00451148648747348	0.981451516984808	0.958911192010078	1.00452167856401	0.509107555065906
990	ENSG00000100075_TN_IFN_5d_500kb_combined	ENSG00000100075	TN_IFN_5d_500kb	sOoMTc	outcome	ENSG00000100075	Wald ratio	1	-0.0120493280181092	0.011196342391366	0.2818448350874	-0.0339941591051865	0.00989550306896812	0.98802297444468	0.966577150296483	1.009944625456	0.702318754697741
991	ENSG00000100100_CD4_Naive_uns_0h_500kb_combined	ENSG00000100100	CD4_Naive_uns_0h_500kb	sOoMTc	outcome	ENSG00000100100	Wald ratio	1	0.010896829719306	0.0149133390156593	0.464976635022819	-0.0183333147513862	0.0401269741899982	1.01095641640692	0.981833718150336	1.04094293868794	0.818878559818169
992	ENSG00000100100_TN_0h_500kb_combined	ENSG00000100100	TN_0h_500kb	sOoMTc	outcome	ENSG00000100100	Wald ratio	1	0.0111173407196447	0.0152151291132788	0.464976635022819	-0.0187043123423818	0.0409389937816712	1.01117936799834	0.981469527767199	1.04178854802718	0.818878559818169
993	ENSG00000100116_CD4_Memory_stim_5d_500kb_combined	ENSG00000100116	CD4_Memory_stim_5d_500kb	sOoMTc	outcome	ENSG00000100116	Wald ratio	1	0.0162763901833131	0.021441048046115	0.447779052400953	-0.0257480639870722	0.0583008443536984	1.01640957221511	0.974580590630457	1.06003385294407	0.805429757690475
994	ENSG00000100116_CD4_Naive_stim_40h_500kb_combined	ENSG00000100116	CD4_Naive_stim_40h_500kb	sOoMTc	outcome	ENSG00000100116	Wald ratio	1	0.0128889255287831	0.0169787077117847	0.447779052400953	-0.020389341586315	0.0461671926438811	1.01297234574312	0.97981711548337	1.0472494887315	0.805429757690475
995	ENSG00000100116_CD4_Naive_stim_5d_500kb_combined	ENSG00000100116	CD4_Naive_stim_5d_500kb	sOoMTc	outcome	ENSG00000100116	Wald ratio	1	0.0108561601325882	0.0143009259656223	0.447779052400953	-0.0171736547600314	0.0388859750252079	1.01091530206333	0.982972971877248	1.0396519306061	0.805429757690475
996	ENSG00000100116_TCM_16h_500kb_combined	ENSG00000100116	TCM_16h_500kb	sOoMTc	outcome	ENSG00000100116	Wald ratio	1	0.00960263272977995	0.0126496420526642	0.447779052400953	-0.0151906656934418	0.0343959311530017	1.00964888593977	0.98492413045693	1.03499431210655	0.805429757690475
997	ENSG00000100116_TN_40h_500kb_combined	ENSG00000100116	TN_40h_500kb	sOoMTc	outcome	ENSG00000100116	Wald ratio	1	0.0122870458055876	0.0161858456632792	0.447779052400953	-0.0194372116944396	0.0440113033056147	1.01236284167054	0.980750472915837	1.04499416671012	0.805429757690475
998	ENSG00000100162_CD4_Memory_uns_0h_500kb_combined	ENSG00000100162	CD4_Memory_uns_0h_500kb	sOoMTc	outcome	ENSG00000100162	Wald ratio	1	-0.0115220289867032	0.0129746127072321	0.374516999986406	-0.0369522698928781	0.0139082119194717	0.98854409538332	0.963722132811948	1.01400538105926	0.780782824854726
999	ENSG00000100219_CD4_Memory_stim_5d_500kb_combined	ENSG00000100219	CD4_Memory_stim_5d_500kb	sOoMTc	outcome	ENSG00000100219	Wald ratio	1	-0.021122701333369	0.0175333271738262	0.228312482432574	-0.0554880225940683	0.0132426199273303	0.979098820467918	0.946023354508315	1.01333069175645	0.645491562974687
1000	ENSG00000100219_CD4_Naive_stim_40h_500kb_combined	ENSG00000100219	CD4_Naive_stim_40h_500kb	sOoMTc	outcome	ENSG00000100219	Wald ratio	1	-0.021248909412766	0.0176380887529975	0.228312482432573	-0.055819563368641	0.0133217445431091	0.978975258083697	0.945709761179958	1.01341087433026	0.645491562974687
1001	ENSG00000100219_CD4_Naive_uns_0h_500kb_combined	ENSG00000100219	CD4_Naive_uns_0h_500kb	sOoMTc	outcome	ENSG00000100219	Wald ratio	1	-0.014273321164008	0.00782324083746267	0.0680800253368862	-0.0296068732054348	0.00106023087741883	0.985828059763825	0.970827116690777	1.00106079312086	0.408279229478446
1002	ENSG00000100219_TCM_5d_500kb_combined	ENSG00000100219	TCM_5d_500kb	sOoMTc	outcome	ENSG00000100219	Wald ratio	1	-0.0183914431433401	0.0152661908503903	0.228312482432574	-0.0483131772101051	0.0115302909234248	0.981776647393866	0.952835334033996	1.01159702095341	0.645491562974687
1003	ENSG00000100219_TN_0h_500kb_combined	ENSG00000100219	TN_0h_500kb	sOoMTc	outcome	ENSG00000100219	Wald ratio	1	-0.0145654419599605	0.00798335293149518	0.0680800253368861	-0.0302128137056911	0.00108192978577002	0.98554012094484	0.970239031412364	1.00108251528294	0.408279229478446
1004	ENSG00000100227_TN_40h_500kb_combined	ENSG00000100227	TN_40h_500kb	sOoMTc	outcome	ENSG00000100227	Wald ratio	1	0.00430459556356954	0.0229375861659172	0.85113880880492	-0.0406530733216281	0.0492622644487672	1.00431387364307	0.960162178047951	1.05049582232302	0.953581591573091
1005	ENSG00000100298_CD4_Naive_stim_5d_500kb_combined	ENSG00000100298	CD4_Naive_stim_5d_500kb	sOoMTc	outcome	ENSG00000100298	Wald ratio	1	-0.0335143911477725	0.0205074731045845	0.102205822941737	-0.0737090384327581	0.00668025613721301	0.967040994301412	0.928941940926632	1.00670261881665	0.496224366664037
1006	ENSG00000100298_TCM_5d_500kb_combined	ENSG00000100298	TCM_5d_500kb	sOoMTc	outcome	ENSG00000100298	Wald ratio	1	-0.0362411800583414	0.0196225459830065	0.0647594194563109	-0.0747013701850342	0.00221901006835141	0.964407669534119	0.928020579566303	1.00222147389327	0.398863455343753
1007	ENSG00000100299_CD4_Memory_stim_16h_500kb_combined	ENSG00000100299	CD4_Memory_stim_16h_500kb	sOoMTc	outcome	ENSG00000100299	Wald ratio	1	0.0156087845852911	0.0174657337199499	0.371492894038618	-0.0186240535058107	0.0498416226763929	1.01573123794989	0.981548302530771	1.05110461205741	0.778323569974736
1008	ENSG00000100299_CD4_Memory_stim_40h_500kb_combined	ENSG00000100299	CD4_Memory_stim_40h_500kb	sOoMTc	outcome	ENSG00000100299	Wald ratio	1	0.0133037343484197	0.0148864557865327	0.371492894038618	-0.0158737189931844	0.0424811876900238	1.01339262276747	0.984251604491313	1.04339642749202	0.778323569974736
1009	ENSG00000100299_CD4_Memory_stim_5d_500kb_combined	ENSG00000100299	CD4_Memory_stim_5d_500kb	sOoMTc	outcome	ENSG00000100299	Wald ratio	1	0.0110747036318512	0.0123922412795389	0.371492894038618	-0.013214089276045	0.0353634965397473	1.01113625517396	0.986872833511926	1.03599622140664	0.778323569974736
1010	ENSG00000100299_CD4_Memory_uns_0h_500kb_combined	ENSG00000100299	CD4_Memory_uns_0h_500kb	sOoMTc	outcome	ENSG00000100299	Wald ratio	1	0.0125177513689869	0.0140069658203426	0.371492894038618	-0.0149359016388847	0.0399714043768585	1.01259642635389	0.985175085687665	1.04078101198526	0.778323569974736
1011	ENSG00000100299_CD4_Naive_stim_40h_500kb_combined	ENSG00000100299	CD4_Naive_stim_40h_500kb	sOoMTc	outcome	ENSG00000100299	Wald ratio	1	0.0131709214688342	0.014737842396634	0.371492894038618	-0.0157152496285684	0.0420570925662369	1.01325804011244	0.984407590576881	1.04295402197259	0.778323569974736
1012	ENSG00000100299_CD4_Naive_stim_5d_500kb_combined	ENSG00000100299	CD4_Naive_stim_5d_500kb	sOoMTc	outcome	ENSG00000100299	Wald ratio	1	0.00329532840482888	0.0103238445204512	0.749577998004226	-0.0169394068552555	0.0235300636649132	1.00330076396849	0.983203258207354	1.02380907973707	0.924465398556683
1013	ENSG00000100299_CD4_Naive_uns_0h_500kb_combined	ENSG00000100299	CD4_Naive_uns_0h_500kb	sOoMTc	outcome	ENSG00000100299	Wald ratio	1	0.004255874800146	0.0133331141354014	0.749577998004226	-0.0218770289052407	0.0303887785055327	1.00426494389639	0.978360537720576	1.03085523041328	0.924465398556683
1014	ENSG00000100299_TCM_40h_500kb_combined	ENSG00000100299	TCM_40h_500kb	sOoMTc	outcome	ENSG00000100299	Wald ratio	1	0.0103212048252777	0.0115491000700488	0.371492894038618	-0.012315031312018	0.0329574409625733	1.01037465218191	0.987760488359166	1.03350655326123	0.778323569974736
1015	ENSG00000100299_TCM_5d_500kb_combined	ENSG00000100299	TCM_5d_500kb	sOoMTc	outcome	ENSG00000100299	Wald ratio	1	0.0124206073815398	0.0138982647867693	0.371492894038618	-0.014819991600528	0.0396612063636076	1.01249806347712	0.985289283987872	1.04045821385138	0.778323569974736
1016	ENSG00000100299_TEM_40h_500kb_combined	ENSG00000100299	TEM_40h_500kb	sOoMTc	outcome	ENSG00000100299	Wald ratio	1	0.0117630674645578	0.0131624985240285	0.371492894038618	-0.014035429642538	0.0375615645716536	1.01183252441775	0.986062607798258	1.03827591612627	0.778323569974736
1017	ENSG00000100299_TEM_5d_500kb_combined	ENSG00000100299	TEM_5d_500kb	sOoMTc	outcome	ENSG00000100299	Wald ratio	1	0.0119063848892465	0.0133228661659396	0.371492894038618	-0.0142064327959951	0.0380192025744881	1.01197754804132	0.985894002399257	1.03875117938388	0.778323569974736
1018	ENSG00000100299_TEM_HLApositive_5d_500kb_combined	ENSG00000100299	TEM_HLApositive_5d_500kb	sOoMTc	outcome	ENSG00000100299	Wald ratio	1	0.0146095366136177	0.0163476070075155	0.371492894038618	-0.0174317731211127	0.0466508463483481	1.01471677750379	0.982719281247274	1.04775611733275	0.778323569974736
1019	ENSG00000100299_TN_0h_500kb_combined	ENSG00000100299	TN_0h_500kb	sOoMTc	outcome	ENSG00000100299	Wald ratio	1	0.00406736815897475	0.0127425468184467	0.749577998004226	-0.0209080236051807	0.0290427599231302	1.004075651127	0.979309033741615	1.02946861353278	0.924465398556683
1020	ENSG00000100299_TN_40h_500kb_combined	ENSG00000100299	TN_40h_500kb	sOoMTc	outcome	ENSG00000100299	Wald ratio	1	0.00409118345376467	0.0128171571062285	0.749577998004226	-0.0210304444744431	0.0292128113819725	1.00409956376936	0.979189153216516	1.02964369105801	0.924465398556683
1021	ENSG00000100299_TN_5d_500kb_combined	ENSG00000100299	TN_5d_500kb	sOoMTc	outcome	ENSG00000100299	Wald ratio	1	0.00414922747922549	0.0129990016511668	0.749577998004226	-0.0213288157570615	0.0296272707155125	1.0041578474415	0.978897034874974	1.03007052494253	0.924465398556683
1022	ENSG00000100299_TN_cycling_5d_500kb_combined	ENSG00000100299	TN_cycling_5d_500kb	sOoMTc	outcome	ENSG00000100299	Wald ratio	1	0.00532303305901503	0.0166763851511626	0.749577998004226	-0.0273626818372637	0.0380087479552938	1.00533722557072	0.973008285090252	1.03874031969263	0.924465398556683
1023	ENSG00000100299_TN_IFN_5d_500kb_combined	ENSG00000100299	TN_IFN_5d_500kb	sOoMTc	outcome	ENSG00000100299	Wald ratio	1	0.00537254095134122	0.0168314870773203	0.749577998004226	-0.0276171737202065	0.038362255622889	1.00538699892991	0.972760693885973	1.03910758727241	0.924465398556683
1024	ENSG00000100321_TEMRA_40h_500kb_combined	ENSG00000100321	TEMRA_40h_500kb	sOoMTc	outcome	ENSG00000100321	Wald ratio	1	0.00385011507323475	0.00867811270475584	0.657289786496107	-0.0131589858280867	0.0208592159745562	1.00385753628739	0.986927215106042	1.02107829000614	0.894650421738088
1025	ENSG00000100336_TEM_5d_500kb_combined	ENSG00000100336	TEM_5d_500kb	sOoMTc	outcome	ENSG00000100336	Wald ratio	1	0.0238685919327071	0.0123893342339269	0.0540365397279021	-0.000414503165789604	0.0481516870312037	1.02415572672298	0.999585582728779	1.04932981297717	0.37205075065639
1026	ENSG00000100336_TN_IFN_5d_500kb_combined	ENSG00000100336	TN_IFN_5d_500kb	sOoMTc	outcome	ENSG00000100336	Wald ratio	1	0.0146819037486063	0.00762085225825875	0.0540365397279021	-0.000254966677580858	0.0296187741747934	1.0147902123069	0.99974506582366	1.03006177294355	0.37205075065639
1027	ENSG00000100347_CD4_Memory_stim_40h_500kb_combined	ENSG00000100347	CD4_Memory_stim_40h_500kb	sOoMTc	outcome	ENSG00000100347	Wald ratio	1	-0.0890883007221356	0.0559994920997075	0.111637272797472	-0.198847305237562	0.0206707037932911	0.914764795616091	0.819675043863866	1.02088582245225	0.509107555065906
1028	ENSG00000100347_CD4_Memory_stim_5d_500kb_combined	ENSG00000100347	CD4_Memory_stim_5d_500kb	sOoMTc	outcome	ENSG00000100347	Wald ratio	1	-0.0400481185250832	0.0252475052307813	0.112689225795688	-0.0895332287774147	0.00943699172724816	0.96074320849388	0.914357881624978	1.00948166053617	0.509107555065906
1029	ENSG00000100347_TCM_0h_500kb_combined	ENSG00000100347	TCM_0h_500kb	sOoMTc	outcome	ENSG00000100347	Wald ratio	1	-0.0173276748729635	0.0108919014538317	0.111637272797472	-0.0386758017224736	0.00402045197654653	0.98282158592765	0.962062557617319	1.00402854483561	0.509107555065906
1030	ENSG00000100365_CD4_Memory_stim_40h_500kb_combined	ENSG00000100365	CD4_Memory_stim_40h_500kb	sOoMTc	outcome	ENSG00000100365	Wald ratio	1	-0.0330363512548779	0.0218544597033572	0.130622257985332	-0.075871092273458	0.00979838976370229	0.9675033889875	0.926935688030369	1.00984655115753	0.539467176465582
1031	ENSG00000100365_TEM_40h_500kb_combined	ENSG00000100365	TEM_40h_500kb	sOoMTc	outcome	ENSG00000100365	Wald ratio	1	-0.036021330084772	0.0238291057243419	0.130622257985332	-0.0827263773044821	0.0106837171349381	0.964619717843329	0.920603010638052	1.010740991828	0.539467176465582
1032	ENSG00000100376_CD4_Memory_stim_16h_500kb_combined	ENSG00000100376	CD4_Memory_stim_16h_500kb	sOoMTc	outcome	ENSG00000100376	Wald ratio	1	-0.00181464485141377	0.00747430575649688	0.808172419722662	-0.0164642841341477	0.0128349944313201	0.998187000621088	0.983670511407312	1.01291771650594	0.944636805792155
1033	ENSG00000100376_CD4_Memory_stim_40h_500kb_combined	ENSG00000100376	CD4_Memory_stim_40h_500kb	sOoMTc	outcome	ENSG00000100376	Wald ratio	1	-0.00245223929154896	0.010100481225763	0.808172419722662	-0.0222491824940443	0.0173447039109464	0.997550764990981	0.977996505077548	1.01749599673179	0.944636805792155
1034	ENSG00000100376_CD4_Memory_stim_5d_500kb_combined	ENSG00000100376	CD4_Memory_stim_5d_500kb	sOoMTc	outcome	ENSG00000100376	Wald ratio	1	-0.00167423411978997	0.00689597069615045	0.808172419722662	-0.0151903366842449	0.0118418684446649	0.998327166628318	0.98492445450608	1.01191226095399	0.944636805792155
1035	ENSG00000100376_CD4_Memory_uns_0h_500kb_combined	ENSG00000100376	CD4_Memory_uns_0h_500kb	sOoMTc	outcome	ENSG00000100376	Wald ratio	1	-0.00162563251939732	0.00669578649960824	0.808172419722662	-0.0147493740586295	0.0114981090198348	0.998375688105433	0.985358865151963	1.01156446635945	0.944636805792155
1036	ENSG00000100376_CD4_Naive_stim_16h_500kb_combined	ENSG00000100376	CD4_Naive_stim_16h_500kb	sOoMTc	outcome	ENSG00000100376	Wald ratio	1	-0.00167726610404545	0.00690845907775123	0.808172419722662	-0.0152178458964379	0.011863313688347	0.998324139720656	0.984897360382938	1.0119339618917	0.944636805792155
1037	ENSG00000100376_CD4_Naive_stim_40h_500kb_combined	ENSG00000100376	CD4_Naive_stim_40h_500kb	sOoMTc	outcome	ENSG00000100376	Wald ratio	1	-0.00209458407488109	0.00862734203673703	0.808172419722662	-0.0190041744668857	0.0148150063171235	0.997907608035555	0.981175266350598	1.01492529248022	0.944636805792155
1038	ENSG00000100376_CD4_Naive_stim_5d_500kb_combined	ENSG00000100376	CD4_Naive_stim_5d_500kb	sOoMTc	outcome	ENSG00000100376	Wald ratio	1	-0.00149698850556147	0.00616591714671361	0.808172419722662	-0.0135821861131201	0.0105882091019972	0.998504131422822	0.986509635593419	1.01064446255379	0.944636805792155
1039	ENSG00000100376_CD4_Naive_uns_0h_500kb_combined	ENSG00000100376	CD4_Naive_uns_0h_500kb	sOoMTc	outcome	ENSG00000100376	Wald ratio	1	-0.0014948091731034	0.00615694073619232	0.808172419722662	-0.0135624130160404	0.0105727946698335	0.998506307497656	0.986529142137065	1.01062888416334	0.944636805792155
1040	ENSG00000100376_T_ER-stress_5d_500kb_combined	ENSG00000100376	T_ER-stress_5d_500kb	sOoMTc	outcome	ENSG00000100376	Wald ratio	1	-0.00182549290469995	0.00751898759441163	0.808172419722662	-0.0165627085897467	0.0129117227803468	0.998176172294049	0.983573698937173	1.01299543899175	0.944636805792155
1041	ENSG00000100376_TCM_0h_500kb_combined	ENSG00000100376	TCM_0h_500kb	sOoMTc	outcome	ENSG00000100376	Wald ratio	1	-0.00164215184349567	0.00676382762573027	0.808172419722662	-0.014899253989927	0.0116149503029357	0.998359195750091	0.985211190699945	1.01168266575479	0.944636805792155
1042	ENSG00000100376_TCM_16h_500kb_combined	ENSG00000100376	TCM_16h_500kb	sOoMTc	outcome	ENSG00000100376	Wald ratio	1	-0.00155874188680088	0.0064202719602857	0.808172419722662	-0.0141424749289609	0.0110249911553591	0.998442472320374	0.985957060093268	1.01108599033605	0.944636805792155
1043	ENSG00000100376_TCM_40h_500kb_combined	ENSG00000100376	TCM_40h_500kb	sOoMTc	outcome	ENSG00000100376	Wald ratio	1	-0.00192614411293849	0.00793355791903991	0.808172419722662	-0.0174759176342567	0.0136236294083797	0.998075709712198	0.982675900540563	1.0137168539185	0.944636805792155
1044	ENSG00000100376_TCM_5d_500kb_combined	ENSG00000100376	TCM_5d_500kb	sOoMTc	outcome	ENSG00000100376	Wald ratio	1	-0.00182366841677358	0.00751147274620311	0.808172419722662	-0.0165461549993317	0.0128988181657845	0.998177993456085	0.983589980748089	1.0129823667604	0.944636805792155
1045	ENSG00000100376_TCM_LA_500kb_combined	ENSG00000100376	TCM_LA_500kb	sOoMTc	outcome	ENSG00000100376	Wald ratio	1	-0.00242687393416786	0.00999600434339042	0.808172419722662	-0.0220190424472131	0.0171652945788773	0.997576068543556	0.978221607140533	1.01731346482909	0.944636805792155
1046	ENSG00000100376_TEM_0h_500kb_combined	ENSG00000100376	TEM_0h_500kb	sOoMTc	outcome	ENSG00000100376	Wald ratio	1	-0.00167429775320109	0.00689623279458293	0.808172419722662	-0.0151909140305836	0.0118423185241815	0.998327103101357	0.984923885863717	1.01191271639508	0.944636805792155
1047	ENSG00000100376_TEM_16h_500kb_combined	ENSG00000100376	TEM_16h_500kb	sOoMTc	outcome	ENSG00000100376	Wald ratio	1	-0.00257567660313841	0.0106089047929754	0.808172419722662	-0.0233691299973703	0.0182177767910935	0.997427637605789	0.976901813446425	1.01838473280143	0.944636805792155
1048	ENSG00000100376_TEM_40h_500kb_combined	ENSG00000100376	TEM_40h_500kb	sOoMTc	outcome	ENSG00000100376	Wald ratio	1	-0.00207774324531605	0.00855797666793547	0.808172419722662	-0.0188513775144696	0.0146958910238375	0.997924413769015	0.981325198395371	1.01480440655617	0.944636805792155
1049	ENSG00000100376_TEM_5d_500kb_combined	ENSG00000100376	TEM_5d_500kb	sOoMTc	outcome	ENSG00000100376	Wald ratio	1	-0.00186319097582209	0.00767426145407486	0.808172419722662	-0.0169047434258088	0.0131783614741646	0.998138543686981	0.983237339994819	1.0132655787857	0.944636805792155
1050	ENSG00000100376_TN_0h_500kb_combined	ENSG00000100376	TN_0h_500kb	sOoMTc	outcome	ENSG00000100376	Wald ratio	1	-0.00151213335446528	0.006228296973408	0.808172419722662	-0.013719595422345	0.0106953287134144	0.998489009343133	0.986374089298723	1.01075272819448	0.944636805792155
1051	ENSG00000100376_TN_16h_500kb_combined	ENSG00000100376	TN_16h_500kb	sOoMTc	outcome	ENSG00000100376	Wald ratio	1	-0.00169433615228274	0.00697876857093073	0.808172419722662	-0.015372722551307	0.0119840502467415	0.998307098424883	0.98474483458602	1.01205614669152	0.944636805792155
1052	ENSG00000100376_TN_40h_500kb_combined	ENSG00000100376	TN_40h_500kb	sOoMTc	outcome	ENSG00000100376	Wald ratio	1	-0.00176129518602827	0.00725456484642991	0.808172419722662	-0.0159802422850309	0.0124576519129744	0.998240254984102	0.984146764354455	1.01253557168819	0.944636805792155
1053	ENSG00000100376_TN_5d_500kb_combined	ENSG00000100376	TN_5d_500kb	sOoMTc	outcome	ENSG00000100376	Wald ratio	1	-0.00165763122960645	0.00682758537128843	0.808172419722662	-0.0150396985573318	0.0117244360981189	0.998343741882231	0.985072832856496	1.01179343669973	0.944636805792155
1054	ENSG00000100376_TN_HSP_5d_500kb_combined	ENSG00000100376	TN_HSP_5d_500kb	sOoMTc	outcome	ENSG00000100376	Wald ratio	1	-0.00141207129733299	0.00581615329193329	0.808172419722662	-0.0128117317495222	0.00998758915485626	0.998588925206242	0.987269989118126	1.01003763158575	0.944636805792155
1055	ENSG00000100376_TN_IFN_40h_500kb_combined	ENSG00000100376	TN_IFN_40h_500kb	sOoMTc	outcome	ENSG00000100376	Wald ratio	1	-0.00238091406398572	0.00980670111857338	0.808172419722662	-0.0216020482563896	0.0168402201284181	0.997621918063774	0.978629604928491	1.01698281595923	0.944636805792155
1056	ENSG00000100376_TN_IFN_5d_500kb_combined	ENSG00000100376	TN_IFN_5d_500kb	sOoMTc	outcome	ENSG00000100376	Wald ratio	1	-0.00192733689694366	0.00793847085412424	0.808172419722662	-0.0174867397710272	0.0136320659771398	0.998074519224165	0.982665265945111	1.01372540624652	0.944636805792155
1057	ENSG00000100376_TN_LA_500kb_combined	ENSG00000100376	TN_LA_500kb	sOoMTc	outcome	ENSG00000100376	Wald ratio	1	-0.00242490339827442	0.00998788794102095	0.808172419722662	-0.0220011637626755	0.0171513569661266	0.997578034304943	0.978239096612399	1.01729928600678	0.944636805792155
1058	ENSG00000100410_CD4_Memory_stim_40h_500kb_combined	ENSG00000100410	CD4_Memory_stim_40h_500kb	sOoMTc	outcome	ENSG00000100410	Wald ratio	1	0.0837623347471564	0.0702040330698339	0.23281959753887	-0.053837570069718	0.221362239564031	1.08737043292758	0.94758601033176	1.24777534230497	0.652733053594993
1059	ENSG00000100410_CD4_Memory_stim_5d_500kb_combined	ENSG00000100410	CD4_Memory_stim_5d_500kb	sOoMTc	outcome	ENSG00000100410	Wald ratio	1	0.0198777268963977	0.0166601922045303	0.23281959753887	-0.0127762498244817	0.0525317036172772	1.02007660446867	0.987305019979352	1.05393597513167	0.652733053594993
1060	ENSG00000100410_CD4_Naive_stim_40h_500kb_combined	ENSG00000100410	CD4_Naive_stim_40h_500kb	sOoMTc	outcome	ENSG00000100410	Wald ratio	1	0.0176428923065435	0.0147871020868141	0.23281959753887	-0.0113398277836121	0.0466256123966991	1.01779944747108	0.988724225716291	1.04772967863912	0.652733053594993
1061	ENSG00000100410_TCM_40h_500kb_combined	ENSG00000100410	TCM_40h_500kb	sOoMTc	outcome	ENSG00000100410	Wald ratio	1	0.0222515801691097	0.0186201021921937	0.232075320808518	-0.0142438201275899	0.0587469804658093	1.02250099308754	0.985857143142311	1.06050687783483	0.651693801703765
1062	ENSG00000100410_TN_40h_500kb_combined	ENSG00000100410	TN_40h_500kb	sOoMTc	outcome	ENSG00000100410	Wald ratio	1	0.0143877257170695	0.0120588373651457	0.23281959753887	-0.00924759551861598	0.038023046952755	1.01449172722585	0.990795031990967	1.03875517274402	0.652733053594993
1063	ENSG00000100422_CD4_Memory_stim_5d_500kb_combined	ENSG00000100422	CD4_Memory_stim_5d_500kb	sOoMTc	outcome	ENSG00000100422	Wald ratio	1	0.0253621111038937	0.0124343655728017	0.0413823337740834	0.000990754581202472	0.049733467626585	1.02568646574462	1.00099124554065	1.05099093593318	0.345724822967007
1064	ENSG00000100422_CD4_Naive_stim_40h_500kb_combined	ENSG00000100422	CD4_Naive_stim_40h_500kb	sOoMTc	outcome	ENSG00000100422	Wald ratio	1	0.0204485981922115	0.0168072261148277	0.223735450458014	-0.0124935649928507	0.0533907613772738	1.02065910317177	0.987584155584536	1.05484175601299	0.636017841110762
1065	ENSG00000100422_TN_40h_500kb_combined	ENSG00000100422	TN_40h_500kb	sOoMTc	outcome	ENSG00000100422	Wald ratio	1	0.0245562677083376	0.0201834248015823	0.223735450458014	-0.0150032449027636	0.0641157803194388	1.02486025602282	0.985108743015794	1.06621583842579	0.636017841110762
1066	ENSG00000100461_CD4_Naive_stim_40h_500kb_combined	ENSG00000100461	CD4_Naive_stim_40h_500kb	sOoMTc	outcome	ENSG00000100461	Wald ratio	1	0.023726812273763	0.0167005378956514	0.155397756594837	-0.00900624200171372	0.0564598665492396	1.02401053256637	0.991034192716448	1.05808414937998	0.553713858012526
1067	ENSG00000100564_CD4_Naive_stim_5d_500kb_combined	ENSG00000100564	CD4_Naive_stim_5d_500kb	sOoMTc	outcome	ENSG00000100564	Wald ratio	1	-0.0149944544911155	0.0135852054253825	0.269708498604747	-0.0416214571248651	0.0116325481426341	0.985117402565223	0.959232822605255	1.01170046934082	0.693425437898041
1068	ENSG00000100564_TN_5d_500kb_combined	ENSG00000100564	TN_5d_500kb	sOoMTc	outcome	ENSG00000100564	Wald ratio	1	-0.0178836610221529	0.0162028707938529	0.269708498604747	-0.0496412877781046	0.0138739657337988	0.9822753026158	0.951570703327893	1.01397065583732	0.693425437898041
1069	ENSG00000100564_TN_HSP_5d_500kb_combined	ENSG00000100564	TN_HSP_5d_500kb	sOoMTc	outcome	ENSG00000100564	Wald ratio	1	-0.0138570614263519	0.0125547098882908	0.269708498604747	-0.0384642928074018	0.010750169954698	0.986238505713491	0.962266063946055	1.0108081606487	0.693425437898041
1070	ENSG00000100592_CD4_Memory_stim_5d_500kb_combined	ENSG00000100592	CD4_Memory_stim_5d_500kb	sOoMTc	outcome	ENSG00000100592	Wald ratio	1	0.0164307101763377	0.0149295292236607	0.271092067304312	-0.0128311671020373	0.0456925874547126	1.01656643663656	0.987250801364321	1.04675257661765	0.693425437898041
1071	ENSG00000100592_TN_0h_500kb_combined	ENSG00000100592	TN_0h_500kb	sOoMTc	outcome	ENSG00000100592	Wald ratio	1	0.0189506294873289	0.0141877033242708	0.181644718406565	-0.00885726902824184	0.0467585280028997	1.01913133233899	0.99118184102448	1.04786894751979	0.58054424109273
1072	ENSG00000100596_TN_IFN_5d_500kb_combined	ENSG00000100596	TN_IFN_5d_500kb	sOoMTc	outcome	ENSG00000100596	Wald ratio	1	0.0235223976165163	0.0136431127092057	0.0846857307136636	-0.00321810329352686	0.0502628985265595	1.0238012311972	0.996787069250795	1.05154751033109	0.451267648886427
1073	ENSG00000100612_CD4_Naive_uns_0h_500kb_combined	ENSG00000100612	CD4_Naive_uns_0h_500kb	sOoMTc	outcome	ENSG00000100612	Wald ratio	1	0.00531588221591694	0.0171280904336668	0.756286850457912	-0.0282551750340701	0.038886939465904	1.00533003658766	0.972140269222119	1.03965293328922	0.928253663225298
1074	ENSG00000100612_TN_0h_500kb_combined	ENSG00000100612	TN_0h_500kb	sOoMTc	outcome	ENSG00000100612	Wald ratio	1	0.00521075256949457	0.0167893564252665	0.756286850457912	-0.0276963860240278	0.0381178911630169	1.00522435215176	0.9726836423221	1.0388536973302	0.928253663225298
1075	ENSG00000100629_CD4_Naive_stim_40h_500kb_combined	ENSG00000100629	CD4_Naive_stim_40h_500kb	sOoMTc	outcome	ENSG00000100629	Wald ratio	1	0.027801887105785	0.0198113667689882	0.160518429465226	-0.0110283917614319	0.0666321659730019	1.02819196615626	0.989032198010525	1.06890222724278	0.563641417147433
1076	ENSG00000100744_CD4_Memory_stim_16h_500kb_combined	ENSG00000100744	CD4_Memory_stim_16h_500kb	sOoMTc	outcome	ENSG00000100744	Wald ratio	1	-0.0161128753740341	0.0119316897112253	0.176879070238296	-0.0394989872080357	0.00727323645996743	0.98401624258501	0.961270927557576	1.0072997506867	0.576078883726071
1077	ENSG00000100744_CD4_Memory_stim_40h_500kb_combined	ENSG00000100744	CD4_Memory_stim_40h_500kb	sOoMTc	outcome	ENSG00000100744	Wald ratio	1	-0.0253721348732942	0.0308338963977714	0.410584754904614	-0.0858065718129261	0.0350623020663377	0.974947032722008	0.91777173697552	1.03568423205737	0.801245599683767
1078	ENSG00000100744_CD4_Naive_stim_16h_500kb_combined	ENSG00000100744	CD4_Naive_stim_16h_500kb	sOoMTc	outcome	ENSG00000100744	Wald ratio	1	-0.0143385785535538	0.0106178112987043	0.176879070238296	-0.0351494886990142	0.00647233159190658	0.985763729297146	0.965461079948721	1.00649332239206	0.576078883726071
1079	ENSG00000100744_CD4_Naive_stim_40h_500kb_combined	ENSG00000100744	CD4_Naive_stim_40h_500kb	sOoMTc	outcome	ENSG00000100744	Wald ratio	1	-0.013563017784964	0.01004350347169	0.176879070238296	-0.0332482845894764	0.00612224901954845	0.986528545515078	0.967298364494566	1.00614102829031	0.576078883726071
1080	ENSG00000100744_TCM_16h_500kb_combined	ENSG00000100744	TCM_16h_500kb	sOoMTc	outcome	ENSG00000100744	Wald ratio	1	-0.0212986867158689	0.0131962849102034	0.106529351545042	-0.0471634051398675	0.00456603170812973	0.978926528548367	0.953931507542687	1.00457647191497	0.499155542966001
1081	ENSG00000100744_TN_16h_500kb_combined	ENSG00000100744	TN_16h_500kb	sOoMTc	outcome	ENSG00000100744	Wald ratio	1	-0.0131045355164554	0.00970399435001216	0.176879070238296	-0.0321243644424792	0.00591529340956843	0.986980955063527	0.96838614178748	1.00593282330541	0.576078883726071
1082	ENSG00000100744_TN_40h_500kb_combined	ENSG00000100744	TN_40h_500kb	sOoMTc	outcome	ENSG00000100744	Wald ratio	1	-0.0135541225242849	0.0100369164729167	0.176879070238296	-0.0332264788112015	0.00611823376263182	0.986537320982688	0.967319457418201	1.0061369883837	0.576078883726071
1083	ENSG00000100744_TN_cycling_40h_500kb_combined	ENSG00000100744	TN_cycling_40h_500kb	sOoMTc	outcome	ENSG00000100744	Wald ratio	1	-0.0157664919967977	0.011675190552486	0.176879070238296	-0.0386498654796702	0.00711688148607479	0.984357148493034	0.962087510228992	1.00714226667251	0.576078883726071
1084	ENSG00000100804_CD4_Memory_stim_40h_500kb_combined	ENSG00000100804	CD4_Memory_stim_40h_500kb	sOoMTc	outcome	ENSG00000100804	Wald ratio	1	0.131534680018415	0.10243165285381	0.199099472644175	-0.0692313595750525	0.332300719611882	1.14057746228389	0.933110770991394	1.39417204035463	0.602130929404471
1085	ENSG00000100804_CD4_Naive_stim_40h_500kb_combined	ENSG00000100804	CD4_Naive_stim_40h_500kb	sOoMTc	outcome	ENSG00000100804	Wald ratio	1	0.0356645535765644	0.0277735055928163	0.199099472644175	-0.0187715173853555	0.0901006245384843	1.03630816231285	0.98140357028177	1.09428439002714	0.602130929404471
1086	ENSG00000100804_TCM_16h_500kb_combined	ENSG00000100804	TCM_16h_500kb	sOoMTc	outcome	ENSG00000100804	Wald ratio	1	0.0216629913472391	0.0168698932414237	0.199099472644175	-0.0114019994059513	0.0547279821004295	1.0218993375139	0.988662757037955	1.05625325580183	0.602130929404471
1087	ENSG00000100804_TN_16h_500kb_combined	ENSG00000100804	TN_16h_500kb	sOoMTc	outcome	ENSG00000100804	Wald ratio	1	0.0200586846552264	0.0156205513482873	0.199099472644175	-0.0105575959874168	0.0506749652978696	1.02026121194742	0.989497939815748	1.05198090740669	0.602130929404471
1088	ENSG00000100804_TN_40h_500kb_combined	ENSG00000100804	TN_40h_500kb	sOoMTc	outcome	ENSG00000100804	Wald ratio	1	0.00272232329549836	0.0203140141301785	0.893393021802861	-0.0370931443996515	0.0425377909906482	1.00272603218239	0.963586378494207	1.0434554888452	0.96926944224714
1089	ENSG00000100883_TN_40h_500kb_combined	ENSG00000100883	TN_40h_500kb	sOoMTc	outcome	ENSG00000100883	Wald ratio	1	-0.01657638275857	0.0217675558141921	0.446347808882299	-0.0592407921543866	0.0260880266372465	0.983560249476319	0.942479800090481	1.02643129779232	0.805429757690475
1090	ENSG00000100979_TEM_40h_500kb_combined	ENSG00000100979	TEM_40h_500kb	sOoMTc	outcome	ENSG00000100979	Wald ratio	1	0.00474142850454589	0.0186578645984029	0.799399045333844	-0.0318279861083238	0.0413108431174156	1.00475268686321	0.96867319299478	1.04217600844074	0.944454504490948
1091	ENSG00000100979_TN_5d_500kb_combined	ENSG00000100979	TN_5d_500kb	sOoMTc	outcome	ENSG00000100979	Wald ratio	1	0.00325393237938711	0.0128044596029985	0.799399045333843	-0.02184280844249	0.0283506732012643	1.00325923216417	0.97839401824377	1.02875637846742	0.944454504490948
1092	ENSG00000101126_CD4_Naive_uns_0h_500kb_combined	ENSG00000101126	CD4_Naive_uns_0h_500kb	sOoMTc	outcome	ENSG00000101126	Wald ratio	1	0.0255088952323698	0.0114209066477689	0.0255142587406526	0.00312391820274277	0.0478938722619969	1.02583703128863	1.00312880272016	1.04905931512429	0.261191742647854
1093	ENSG00000101126_TN_0h_500kb_combined	ENSG00000101126	TN_0h_500kb	sOoMTc	outcome	ENSG00000101126	Wald ratio	1	0.022909601292024	0.0102571442357797	0.0255142587406526	0.00280559858989567	0.0430136039941523	1.02317404175503	1.00280953796486	1.04395209667223	0.261191742647854
1094	ENSG00000101126_TN_16h_500kb_combined	ENSG00000101126	TN_16h_500kb	sOoMTc	outcome	ENSG00000101126	Wald ratio	1	0.0338620593255974	0.015160806257423	0.0255142587406526	0.00414687906104831	0.0635772395901465	1.03444190527213	1.00415548926173	1.06564179235805	0.261191742647854
1095	ENSG00000101126_TN_40h_500kb_combined	ENSG00000101126	TN_40h_500kb	sOoMTc	outcome	ENSG00000101126	Wald ratio	1	0.028123060667353	0.0171579519035603	0.101198968024235	-0.00550652506362521	0.0617526463983312	1.02852224726795	0.994508608055804	1.06369920235597	0.495040605220066
1096	ENSG00000101158_CD4_Memory_stim_16h_500kb_combined	ENSG00000101158	CD4_Memory_stim_16h_500kb	sOoMTc	outcome	ENSG00000101158	Wald ratio	1	-0.0155333978131391	0.0110920757899128	0.161392089342005	-0.0372738663613682	0.00620707073508997	0.984586623162556	0.963412253008226	1.00622637451796	0.563641417147433
1097	ENSG00000101158_CD4_Memory_stim_40h_500kb_combined	ENSG00000101158	CD4_Memory_stim_40h_500kb	sOoMTc	outcome	ENSG00000101158	Wald ratio	1	-0.0388701403681773	0.0277563575023925	0.161392089342005	-0.0932726010728667	0.0155323203365121	0.961875609848966	0.910945141823302	1.01565357379312	0.563641417147433
1098	ENSG00000101158_CD4_Memory_stim_5d_500kb_combined	ENSG00000101158	CD4_Memory_stim_5d_500kb	sOoMTc	outcome	ENSG00000101158	Wald ratio	1	-0.0154412091078798	0.0110262457559427	0.161392089342005	-0.0370526507895274	0.00617023257376786	0.984677395112571	0.963625398375361	1.00618930767119	0.563641417147433
1099	ENSG00000101158_CD4_Naive_stim_16h_500kb_combined	ENSG00000101158	CD4_Naive_stim_16h_500kb	sOoMTc	outcome	ENSG00000101158	Wald ratio	1	-0.0197891826122006	0.014131043059316	0.161392089342005	-0.0474860270084598	0.00790766178405871	0.980405338014078	0.953623798016794	1.00793900991717	0.563641417147433
1100	ENSG00000101158_CD4_Naive_stim_40h_500kb_combined	ENSG00000101158	CD4_Naive_stim_40h_500kb	sOoMTc	outcome	ENSG00000101158	Wald ratio	1	-0.0118178621919927	0.00843888920410243	0.161392089342005	-0.0283580850320335	0.00472236064804806	0.988251694468095	0.972040231416527	1.00473352856582	0.563641417147433
1101	ENSG00000101158_CD4_Naive_stim_5d_500kb_combined	ENSG00000101158	CD4_Naive_stim_5d_500kb	sOoMTc	outcome	ENSG00000101158	Wald ratio	1	-0.0130069711136468	0.0092880071137907	0.161392089342005	-0.0312114650566766	0.00519752282938295	0.987077253968588	0.969270584543738	1.00521105338279	0.563641417147433
1102	ENSG00000101158_TCM_16h_500kb_combined	ENSG00000101158	TCM_16h_500kb	sOoMTc	outcome	ENSG00000101158	Wald ratio	1	-0.0175015490259204	0.0124974915708511	0.161392089342005	-0.0419966325047885	0.00699353445294781	0.982650713512468	0.958873009567316	1.00701804632324	0.563641417147433
1103	ENSG00000101158_TCM_40h_500kb_combined	ENSG00000101158	TCM_40h_500kb	sOoMTc	outcome	ENSG00000101158	Wald ratio	1	-0.0120355555806968	0.00859433951803354	0.161392089342005	-0.0288804610360426	0.0048093498746489	0.988036582022962	0.971532593525174	1.00482093335999	0.563641417147433
1104	ENSG00000101158_TCM_5d_500kb_combined	ENSG00000101158	TCM_5d_500kb	sOoMTc	outcome	ENSG00000101158	Wald ratio	1	-0.0165030038173105	0.0117844512388649	0.161392089342005	-0.0396005282454856	0.00659452061086465	0.98363242473413	0.961173324065785	1.00661631233757	0.563641417147433
1105	ENSG00000101158_TEM_16h_500kb_combined	ENSG00000101158	TEM_16h_500kb	sOoMTc	outcome	ENSG00000101158	Wald ratio	1	-0.0380715758021998	0.0271861191813557	0.161392089342005	-0.0913563693976569	0.0152132177932574	0.962644036406143	0.912692397296932	1.01532952785935	0.563641417147433
1106	ENSG00000101158_TEM_40h_500kb_combined	ENSG00000101158	TEM_40h_500kb	sOoMTc	outcome	ENSG00000101158	Wald ratio	1	-0.0184886558996098	0.0132023640261516	0.161392089342005	-0.044365289390867	0.0073879775916474	0.981681210818833	0.956604456183276	1.00741533603111	0.563641417147433
1107	ENSG00000101158_TN_0h_500kb_combined	ENSG00000101158	TN_0h_500kb	sOoMTc	outcome	ENSG00000101158	Wald ratio	1	-0.0241029997277499	0.0172114499970062	0.161392089342005	-0.0578374417218821	0.00963144226638226	0.976185157774101	0.943803358016142	1.0096779738753	0.563641417147433
1108	ENSG00000101158_TN_16h_500kb_combined	ENSG00000101158	TN_16h_500kb	sOoMTc	outcome	ENSG00000101158	Wald ratio	1	-0.0173526596866252	0.0123911727952916	0.161392089342005	-0.0416393583653966	0.00693403899214629	0.98279703062022	0.959215651301466	1.00695813510278	0.563641417147433
1109	ENSG00000101158_TN_40h_500kb_combined	ENSG00000101158	TN_40h_500kb	sOoMTc	outcome	ENSG00000101158	Wald ratio	1	-0.0110686526328013	0.00790389426525854	0.161392089342005	-0.026560285392708	0.00442298012710544	0.98899237951399	0.973789336793381	1.00443277594061	0.563641417147433
1110	ENSG00000101158_TN_5d_500kb_combined	ENSG00000101158	TN_5d_500kb	sOoMTc	outcome	ENSG00000101158	Wald ratio	1	-0.0203717638442896	0.014547052180942	0.161392089342005	-0.048883986118936	0.00814045843035679	0.97983433860723	0.952291602334893	1.00817368205273	0.563641417147433
1111	ENSG00000101158_TN_cycling_40h_500kb_combined	ENSG00000101158	TN_cycling_40h_500kb	sOoMTc	outcome	ENSG00000101158	Wald ratio	1	-0.015590953389494	0.0111331750280023	0.161392089342005	-0.0374119764443785	0.00623006966539043	0.98452995634275	0.963279205249819	1.00624951691434	0.563641417147433
1112	ENSG00000101158_TN_IFN_40h_500kb_combined	ENSG00000101158	TN_IFN_40h_500kb	sOoMTc	outcome	ENSG00000101158	Wald ratio	1	-0.0151626315064717	0.0108273192940467	0.161392089342005	-0.0363841773228033	0.00605891430985981	0.984951742391192	0.964269771735288	1.00607730665829	0.563641417147433
1113	ENSG00000101161_CD4_Memory_stim_40h_500kb_combined	ENSG00000101161	CD4_Memory_stim_40h_500kb	sOoMTc	outcome	ENSG00000101161	Wald ratio	1	0.074678660765181	0.0353276803906094	0.0345250735142275	0.00543640719958667	0.143920914330775	1.07753784006097	1.00545121127604	1.15479277735386	0.308691379176714
1114	ENSG00000101161_CD4_Memory_stim_5d_500kb_combined	ENSG00000101161	CD4_Memory_stim_5d_500kb	sOoMTc	outcome	ENSG00000101161	Wald ratio	1	0.0134344769855493	0.0096710372040694	0.164788536313455	-0.00552075593442675	0.0323897099055253	1.01352512505308	0.994494455432994	1.03291996602093	0.563641417147433
1115	ENSG00000101161_CD4_Memory_uns_0h_500kb_combined	ENSG00000101161	CD4_Memory_uns_0h_500kb	sOoMTc	outcome	ENSG00000101161	Wald ratio	1	0.0151775134551986	0.0109257917110115	0.164788536313455	-0.00623703829838401	0.0365920652087812	1.01529327683781	0.993782371650487	1.03726979608227	0.563641417147433
1116	ENSG00000101161_CD4_Naive_stim_40h_500kb_combined	ENSG00000101161	CD4_Naive_stim_40h_500kb	sOoMTc	outcome	ENSG00000101161	Wald ratio	1	0.0510149961578342	0.0241332860140474	0.0345250735142275	0.00371375557030136	0.0983162367453671	1.05233867420173	1.00372066010512	1.10331163762702	0.308691379176714
1117	ENSG00000101161_CD4_Naive_stim_5d_500kb_combined	ENSG00000101161	CD4_Naive_stim_5d_500kb	sOoMTc	outcome	ENSG00000101161	Wald ratio	1	0.0116203432717523	0.00836510213431128	0.164788536313455	-0.00477525691149781	0.0280159434550024	1.01168812174257	0.995236126501006	1.02841208073245	0.563641417147433
1118	ENSG00000101161_CD4_Naive_uns_0h_500kb_combined	ENSG00000101161	CD4_Naive_uns_0h_500kb	sOoMTc	outcome	ENSG00000101161	Wald ratio	1	0.014877036861968	0.0107094885147493	0.164788536313455	-0.00611356062694072	0.0358676343508767	1.01498825080174	0.99390508915994	1.03651863794793	0.563641417147433
1119	ENSG00000101161_T_ER-stress_5d_500kb_combined	ENSG00000101161	T_ER-stress_5d_500kb	sOoMTc	outcome	ENSG00000101161	Wald ratio	1	0.0303549157468957	0.0143596654079426	0.034523695967036	0.00220997154732821	0.0584998599464632	1.03082032340246	1.00221241533435	1.06024483720355	0.308691379176714
1120	ENSG00000101161_TCM_0h_500kb_combined	ENSG00000101161	TCM_0h_500kb	sOoMTc	outcome	ENSG00000101161	Wald ratio	1	0.0165052611209675	0.0118815934952625	0.164788536313455	-0.00678266212974711	0.039793184371682	1.01664222544971	0.993240288205598	1.04059554051577	0.563641417147433
1121	ENSG00000101161_TCM_40h_500kb_combined	ENSG00000101161	TCM_40h_500kb	sOoMTc	outcome	ENSG00000101161	Wald ratio	1	0.0279050366329161	0.0132007280990736	0.034523695967036	0.00203160955873194	0.0537784637071003	1.02829802914145	1.0020336746757	1.0552507999079	0.308691379176714
1122	ENSG00000101161_TCM_5d_500kb_combined	ENSG00000101161	TCM_5d_500kb	sOoMTc	outcome	ENSG00000101161	Wald ratio	1	0.0142986519826736	0.0102931283027408	0.164788536313455	-0.00587587949069836	0.0344731834560455	1.01440136668363	0.994141349727076	1.03507427088925	0.563641417147433
1123	ENSG00000101161_TEM_0h_500kb_combined	ENSG00000101161	TEM_0h_500kb	sOoMTc	outcome	ENSG00000101161	Wald ratio	1	0.0176340393640875	0.0126941637498471	0.164788536313455	-0.00724652158561277	0.0425146003137877	1.01779043699103	0.992779671145015	1.04343129068672	0.563641417147433
1124	ENSG00000101161_TEM_40h_500kb_combined	ENSG00000101161	TEM_40h_500kb	sOoMTc	outcome	ENSG00000101161	Wald ratio	1	0.0321375382469308	0.0152029509852314	0.034523695967036	0.00233975431587724	0.0619353221779844	1.03265952571912	1.00234249367707	1.06389353218622	0.308691379176714
1125	ENSG00000101161_TEM_5d_500kb_combined	ENSG00000101161	TEM_5d_500kb	sOoMTc	outcome	ENSG00000101161	Wald ratio	1	0.0144784836921013	0.0104225832234063	0.164788536313455	-0.00594977942577503	0.0349067468099776	1.01458380461902	0.99406788546041	1.03552313846094	0.563641417147433
1126	ENSG00000101161_TN_0h_500kb_combined	ENSG00000101161	TN_0h_500kb	sOoMTc	outcome	ENSG00000101161	Wald ratio	1	0.0137807169606252	0.00992028395063775	0.164788536313455	-0.00566303958262477	0.0332244735038752	1.0138761087259	0.994352965199875	1.03378256999368	0.563641417147433
1127	ENSG00000101161_TN_40h_500kb_combined	ENSG00000101161	TN_40h_500kb	sOoMTc	outcome	ENSG00000101161	Wald ratio	1	0.0452968163667189	0.0214282290940825	0.0345250735142275	0.00329748734231722	0.0872961453911206	1.04633838417964	1.00330293003446	1.09121979158385	0.308691379176714
1128	ENSG00000101161_TN_5d_500kb_combined	ENSG00000101161	TN_5d_500kb	sOoMTc	outcome	ENSG00000101161	Wald ratio	1	0.0121000813196556	0.00871044974363551	0.164788536313455	-0.00497240017786996	0.0291725628171812	1.0121735834651	0.995039941739104	1.02960225021118	0.563641417147433
1129	ENSG00000101161_TN_cycling_5d_500kb_combined	ENSG00000101161	TN_cycling_5d_500kb	sOoMTc	outcome	ENSG00000101161	Wald ratio	1	0.0142861821592581	0.0102841516878484	0.164788536313455	-0.00587075514892485	0.0344431194674411	1.01438871735658	0.994146444060176	1.03504315289594	0.563641417147433
1130	ENSG00000101161_TN_HSP_5d_500kb_combined	ENSG00000101161	TN_HSP_5d_500kb	sOoMTc	outcome	ENSG00000101161	Wald ratio	1	0.0145657393793482	0.0104853957168543	0.164788536313455	-0.00598563622568612	0.0351171149843826	1.01467233668857	0.994032242006177	1.03574100248816	0.563641417147433
1131	ENSG00000101161_TN_IFN_40h_500kb_combined	ENSG00000101161	TN_IFN_40h_500kb	sOoMTc	outcome	ENSG00000101161	Wald ratio	1	0.041863355388323	0.0301360497980784	0.164788536313455	-0.0172033022159106	0.100930012992557	1.04275198257558	0.982943829661433	1.10619921948117	0.563641417147433
1132	ENSG00000101161_TN_IFN_5d_500kb_combined	ENSG00000101161	TN_IFN_5d_500kb	sOoMTc	outcome	ENSG00000101161	Wald ratio	1	0.0143143749094112	0.0103044467194979	0.164788536313455	-0.0058823406608047	0.0345110904796272	1.01441731616739	0.994134926431457	1.03511350821773	0.563641417147433
1133	ENSG00000101166_CD4_Memory_stim_16h_500kb_combined	ENSG00000101166	CD4_Memory_stim_16h_500kb	sOoMTc	outcome	ENSG00000101166	Wald ratio	1	-0.0137212880400213	0.0369382111791916	0.71029050583027	-0.0861201819512369	0.0586776058711942	0.986372419745916	0.917483959581462	1.06043330815205	0.905062643075473
1134	ENSG00000101166_CD4_Memory_stim_40h_500kb_combined	ENSG00000101166	CD4_Memory_stim_40h_500kb	sOoMTc	outcome	ENSG00000101166	Wald ratio	1	-0.0215626371632702	0.0580474109131756	0.71029050583027	-0.135335562553094	0.092210288226554	0.978668174551011	0.873422774531706	1.09659539893786	0.905062643075473
1135	ENSG00000101166_CD4_Memory_stim_5d_500kb_combined	ENSG00000101166	CD4_Memory_stim_5d_500kb	sOoMTc	outcome	ENSG00000101166	Wald ratio	1	-0.00554656619100534	0.0149315598277027	0.71029050583027	-0.0348124234533026	0.0237192910712919	0.994468787607182	0.965786558175477	1.02400283080478	0.905062643075473
1136	ENSG00000101166_CD4_Naive_stim_40h_500kb_combined	ENSG00000101166	CD4_Naive_stim_40h_500kb	sOoMTc	outcome	ENSG00000101166	Wald ratio	1	0.0111180466823121	0.016867349168478	0.509801983068118	-0.0219419576879048	0.0441780510525289	1.01118008185347	0.97829701602407	1.0451684316617	0.837485268958721
1137	ENSG00000101166_TCM_40h_500kb_combined	ENSG00000101166	TCM_40h_500kb	sOoMTc	outcome	ENSG00000101166	Wald ratio	1	-0.00698300772857028	0.0154534780890506	0.651360559148397	-0.0372718247831095	0.0233058093259689	0.993041316817468	0.963414219891743	1.02357951185045	0.894650421738088
1138	ENSG00000101166_TCM_5d_500kb_combined	ENSG00000101166	TCM_5d_500kb	sOoMTc	outcome	ENSG00000101166	Wald ratio	1	-0.00563836061164719	0.0151786737782918	0.71029050583027	-0.035388561217099	0.0241118399938047	0.994377505110653	0.965230292325813	1.02440488091967	0.905062643075473
1139	ENSG00000101166_TN_40h_500kb_combined	ENSG00000101166	TN_40h_500kb	sOoMTc	outcome	ENSG00000101166	Wald ratio	1	0.00887172025629347	0.0134594149101775	0.509801983068118	-0.0175087329676545	0.0352521734802414	1.00891119060339	0.982643654232354	1.03588089755685	0.837485268958721
1140	ENSG00000101166_TN_cycling_40h_500kb_combined	ENSG00000101166	TN_cycling_40h_500kb	sOoMTc	outcome	ENSG00000101166	Wald ratio	1	0.0100623895735575	0.0152657965248937	0.509801983068118	-0.0198585716152342	0.0399833507623492	1.01011318564919	0.980337311025294	1.04079344563071	0.837485268958721
1141	ENSG00000101181_CD4_Memory_stim_16h_500kb_combined	ENSG00000101181	CD4_Memory_stim_16h_500kb	sOoMTc	outcome	ENSG00000101181	Wald ratio	1	-0.000990938779382578	0.00873758794033768	0.909704701684184	-0.0181166111424444	0.0161347335836793	0.999009552038313	0.982046508115784	1.01626560128874	0.970685623711415
1142	ENSG00000101181_CD4_Memory_stim_40h_500kb_combined	ENSG00000101181	CD4_Memory_stim_40h_500kb	sOoMTc	outcome	ENSG00000101181	Wald ratio	1	-0.00127386492733632	0.0112322850394935	0.909704701684184	-0.0232891436047437	0.020741413750071	0.998726946094176	0.976979955423539	1.02095801179686	0.970685623711415
1143	ENSG00000101181_CD4_Memory_stim_5d_500kb_combined	ENSG00000101181	CD4_Memory_stim_5d_500kb	sOoMTc	outcome	ENSG00000101181	Wald ratio	1	-0.00107784533778187	0.00950388522570484	0.909704701684184	-0.0197054603801633	0.0175497697045996	0.998922735328863	0.980487423173406	1.01770467175123	0.970685623711415
1144	ENSG00000101181_CD4_Naive_stim_16h_500kb_combined	ENSG00000101181	CD4_Naive_stim_16h_500kb	sOoMTc	outcome	ENSG00000101181	Wald ratio	1	-0.00116213141296867	0.0102470764393431	0.909704701684184	-0.0212464012340811	0.0189221384081438	0.998838543600232	0.978977713531651	1.01910229660113	0.970685623711415
1145	ENSG00000101181_CD4_Naive_stim_40h_500kb_combined	ENSG00000101181	CD4_Naive_stim_40h_500kb	sOoMTc	outcome	ENSG00000101181	Wald ratio	1	-0.000767743650726105	0.00676956821493546	0.909704701684184	-0.0140360973519996	0.0125006100505474	0.999232550989023	0.986061949395145	1.01257906926486	0.970685623711415
1146	ENSG00000101181_CD4_Naive_stim_5d_500kb_combined	ENSG00000101181	CD4_Naive_stim_5d_500kb	sOoMTc	outcome	ENSG00000101181	Wald ratio	1	-0.000872914044113676	0.00769690659351457	0.909704701684184	-0.0159588509674022	0.0142130228791749	0.999127466834518	0.984167816775653	1.01431450812287	0.970685623711415
1147	ENSG00000101181_TCM_16h_500kb_combined	ENSG00000101181	TCM_16h_500kb	sOoMTc	outcome	ENSG00000101181	Wald ratio	1	-0.00111894468072452	0.00986627807047294	0.909704701684184	-0.0204568496988515	0.0182189603374024	0.998881681104447	0.979750972111905	1.01838593810763	0.970685623711415
1148	ENSG00000101181_TCM_40h_500kb_combined	ENSG00000101181	TCM_40h_500kb	sOoMTc	outcome	ENSG00000101181	Wald ratio	1	-0.000904190642069395	0.00797268753053972	0.909704701684184	-0.0165306582019272	0.0147222769177885	0.999096218015112	0.983605223360855	1.01483118343089	0.970685623711415
1149	ENSG00000101181_TCM_5d_500kb_combined	ENSG00000101181	TCM_5d_500kb	sOoMTc	outcome	ENSG00000101181	Wald ratio	1	-0.00109192877068855	0.00962806568577385	0.909704701684184	-0.0199629375148053	0.0177790799734282	0.998908667166605	0.980235002578795	1.01793806864222	0.970685623711415
1150	ENSG00000101181_TEM_40h_500kb_combined	ENSG00000101181	TEM_40h_500kb	sOoMTc	outcome	ENSG00000101181	Wald ratio	1	-0.00109000605491625	0.00961111216806487	0.909704701684184	-0.0199277859043234	0.0177477737944909	0.998910587785901	0.9802694600234	1.01790620138972	0.970685623711415
1151	ENSG00000101181_TEM_HLApositive_5d_500kb_combined	ENSG00000101181	TEM_HLApositive_5d_500kb	sOoMTc	outcome	ENSG00000101181	Wald ratio	1	-0.0141359439933482	0.0129026232028653	0.273259629810193	-0.0394250854709643	0.0111531974842678	0.985963499336372	0.961341969773958	1.01121562626898	0.693425437898041
1152	ENSG00000101181_TN_16h_500kb_combined	ENSG00000101181	TN_16h_500kb	sOoMTc	outcome	ENSG00000101181	Wald ratio	1	-0.0010177634672858	0.00897411422672695	0.909704701684184	-0.0186070273516706	0.016571500417099	0.998982754278289	0.981565014665737	1.01670956934553	0.970685623711415
1153	ENSG00000101181_TN_40h_500kb_combined	ENSG00000101181	TN_40h_500kb	sOoMTc	outcome	ENSG00000101181	Wald ratio	1	-0.000781888290196035	0.00689428836296508	0.909704701684184	-0.0142946934816076	0.0127309169012155	0.999218417304801	0.985806990558582	1.01281230001765	0.970685623711415
1154	ENSG00000101181_TN_5d_500kb_combined	ENSG00000101181	TN_5d_500kb	sOoMTc	outcome	ENSG00000101181	Wald ratio	1	-0.00116081543374837	0.0102354728121521	0.909704701684184	-0.0212223421455665	0.0189007112780698	0.998839858051865	0.979001267126453	1.01908046039761	0.970685623711415
1155	ENSG00000101181_TN_cycling_40h_500kb_combined	ENSG00000101181	TN_cycling_40h_500kb	sOoMTc	outcome	ENSG00000101181	Wald ratio	1	-0.00138903304795118	0.012247778229116	0.909704701684184	-0.0253946783770185	0.0226166122811161	0.998611931211938	0.974925054247681	1.0228743069162	0.970685623711415
1156	ENSG00000101181_TN_IFN_40h_500kb_combined	ENSG00000101181	TN_IFN_40h_500kb	sOoMTc	outcome	ENSG00000101181	Wald ratio	1	-0.00122862878322199	0.0108334160119569	0.909704701684184	-0.0224621241666574	0.0200048666002135	0.998772125672108	0.977788271037586	1.0202063049509	0.970685623711415
1157	ENSG00000101181_TN_IFN_5d_500kb_combined	ENSG00000101181	TN_IFN_5d_500kb	sOoMTc	outcome	ENSG00000101181	Wald ratio	1	-0.00176048682908306	0.0155230664163772	0.909704701684184	-0.0321856970051823	0.0286647233470162	0.998241061918871	0.968326750005062	1.02907951029516	0.970685623711415
1158	ENSG00000101236_CD4_Memory_stim_16h_500kb_combined	ENSG00000101236	CD4_Memory_stim_16h_500kb	sOoMTc	outcome	ENSG00000101236	Wald ratio	1	-0.0164005623632478	0.0147071253257138	0.264788724789936	-0.0452265280016468	0.0124254032751512	0.983733194631402	0.955780946160583	1.01250291932176	0.687142891287659
1159	ENSG00000101236_CD4_Memory_stim_40h_500kb_combined	ENSG00000101236	CD4_Memory_stim_40h_500kb	sOoMTc	outcome	ENSG00000101236	Wald ratio	1	-0.022484454075947	0.0201628259233498	0.264788724789936	-0.0620035928857127	0.0170346847338187	0.977766437357962	0.93987950990536	1.01718060235184	0.687142891287659
1160	ENSG00000101236_CD4_Memory_stim_5d_500kb_combined	ENSG00000101236	CD4_Memory_stim_5d_500kb	sOoMTc	outcome	ENSG00000101236	Wald ratio	1	-0.019224134400672	0.0172391499539446	0.264788724789936	-0.0530128683104034	0.0145645995090594	0.980959470838033	0.94836780851244	1.01467118009437	0.687142891287659
1161	ENSG00000101236_CD4_Naive_stim_16h_500kb_combined	ENSG00000101236	CD4_Naive_stim_16h_500kb	sOoMTc	outcome	ENSG00000101236	Wald ratio	1	-0.0205460702319504	0.0184245895451339	0.264788724789936	-0.0566582657404129	0.015566125276512	0.979663562107311	0.944916924683648	1.01568790848158	0.687142891287659
1162	ENSG00000101236_TCM_5d_500kb_combined	ENSG00000101236	TCM_5d_500kb	sOoMTc	outcome	ENSG00000101236	Wald ratio	1	-0.0209541118903886	0.0187904989374978	0.264788724789936	-0.0577834898078843	0.0158752660271071	0.979263900107635	0.943854279387385	1.01600194754262	0.687142891287659
1163	ENSG00000101337_TN_40h_500kb_combined	ENSG00000101337	TN_40h_500kb	sOoMTc	outcome	ENSG00000101337	Wald ratio	1	0.027302026786389	0.0131870654911073	0.0384182624120391	0.00145537842381869	0.0531486751489594	1.02767814222245	1.00145643800096	1.0545864242582	0.327870924420553
1164	ENSG00000101457_CD4_Memory_stim_16h_500kb_combined	ENSG00000101457	CD4_Memory_stim_16h_500kb	sOoMTc	outcome	ENSG00000101457	Wald ratio	1	0.0100543945287129	0.0174497356281918	0.564485549173429	-0.0241470873025431	0.0442558763599688	1.01010510978126	0.976142121086644	1.04524977538148	0.867491613961012
1165	ENSG00000101457_TN_16h_500kb_combined	ENSG00000101457	TN_16h_500kb	sOoMTc	outcome	ENSG00000101457	Wald ratio	1	0.0071940344093947	0.0130194438998884	0.580564186757999	-0.0183240756343865	0.0327121444531759	1.0072199736402	0.981842789468838	1.03325306880197	0.872747472751339
1166	ENSG00000101474_CD4_Memory_stim_16h_500kb_combined	ENSG00000101474	CD4_Memory_stim_16h_500kb	sOoMTc	outcome	ENSG00000101474	Wald ratio	1	-0.00413360052901997	0.0194039671921145	0.831304632417129	-0.0421653762255643	0.0338981751675244	0.995874931038235	0.95871121941885	1.03447926568711	0.950404902863049
1167	ENSG00000101557_TN_NFKB_500kb_combined	ENSG00000101557	TN_NFKB_500kb	sOoMTc	outcome	ENSG00000101557	Wald ratio	1	-0.0184346582636352	0.0103172215364264	0.07397221986992	-0.038656412475031	0.0017870959477605	0.981734220714689	0.962081211467145	1.00178869375539	0.417996979845084
1168	ENSG00000101751_CD4_Memory_stim_40h_500kb_combined	ENSG00000101751	CD4_Memory_stim_40h_500kb	sOoMTc	outcome	ENSG00000101751	Wald ratio	1	0.0269160519384335	0.0148649414804885	0.0701862359607392	-0.00221923336332386	0.056051337240191	1.0272815608479	0.997783227314427	1.05765197927661	0.412766836350513
1169	ENSG00000101751_CD4_Naive_uns_0h_500kb_combined	ENSG00000101751	CD4_Naive_uns_0h_500kb	sOoMTc	outcome	ENSG00000101751	Wald ratio	1	0.0239730019330031	0.0132395817804499	0.0701862359607392	-0.00197657835667872	0.0499225822226849	1.02426266440529	0.998025373787921	1.05118971245471	0.412766836350513
1170	ENSG00000101751_TN_0h_500kb_combined	ENSG00000101751	TN_0h_500kb	sOoMTc	outcome	ENSG00000101751	Wald ratio	1	0.0239958442449443	0.0132521969155024	0.0701862359607392	-0.00197846170944052	0.0499701501993291	1.0242860611998	0.998023494155846	1.05123971661169	0.412766836350513
1171	ENSG00000102189_CD4_Memory_uns_0h_500kb_combined	ENSG00000102189	CD4_Memory_uns_0h_500kb	sOoMTc	outcome	ENSG00000102189	Wald ratio	1	-0.00777688436982882	0.013985864861867	0.5781745134161	-0.0351891794990881	0.0196354107594305	0.99225327735669	0.965422760786482	1.01982945339202	0.871558608021988
1172	ENSG00000102189_CD4_Naive_uns_0h_500kb_combined	ENSG00000102189	CD4_Naive_uns_0h_500kb	sOoMTc	outcome	ENSG00000102189	Wald ratio	1	-0.0060912449811182	0.0133587861120914	0.648409436945469	-0.0322744657608174	0.020091975798581	0.993927269041369	0.968240796659458	1.02029517817507	0.894650421738088
1173	ENSG00000102189_TCM_0h_500kb_combined	ENSG00000102189	TCM_0h_500kb	sOoMTc	outcome	ENSG00000102189	Wald ratio	1	-0.00321573086748937	0.0125534021748825	0.797824134305181	-0.0278203991302591	0.0213889373952804	0.996789434057197	0.972563024281499	1.02161932033361	0.943669934826389
1174	ENSG00000102189_TN_0h_500kb_combined	ENSG00000102189	TN_0h_500kb	sOoMTc	outcome	ENSG00000102189	Wald ratio	1	-0.00627469035313814	0.0137611024687088	0.648409436945469	-0.0332464511918074	0.0206970704855311	0.993744954406638	0.967300137938758	1.02091274018941	0.894650421738088
1175	ENSG00000102524_CD4_Memory_uns_0h_500kb_combined	ENSG00000102524	CD4_Memory_uns_0h_500kb	sOoMTc	outcome	ENSG00000102524	Wald ratio	1	-0.0214938054202846	0.0147105106751505	0.143982809747062	-0.0503264063435794	0.00733879550301032	0.978735540305694	0.95091898784936	1.00736579045914	0.549645591771135
1176	ENSG00000102524_TEM_0h_500kb_combined	ENSG00000102524	TEM_0h_500kb	sOoMTc	outcome	ENSG00000102524	Wald ratio	1	-0.0181742350929679	0.0124385735387503	0.143982809747062	-0.0425538392289184	0.0062053690429826	0.98198992034681	0.958338867906281	1.00622466223194	0.549645591771135
1177	ENSG00000102898_CD4_Memory_stim_5d_500kb_combined	ENSG00000102898	CD4_Memory_stim_5d_500kb	sOoMTc	outcome	ENSG00000102898	Wald ratio	1	0.0285661601230377	0.0212066515994345	0.17796807697591	-0.0129988770118539	0.0701311972579294	1.02897808589934	0.987085243504693	1.0726489006175	0.578496588532644
1178	ENSG00000102898_CD4_Naive_stim_40h_500kb_combined	ENSG00000102898	CD4_Naive_stim_40h_500kb	sOoMTc	outcome	ENSG00000102898	Wald ratio	1	0.0189558409233459	0.0108522127298448	0.0806848974564552	-0.00231449602714988	0.0402261778738417	1.01913664349056	0.997688180353558	1.04104620918446	0.437373322321443
1179	ENSG00000102898_CD4_Naive_stim_5d_500kb_combined	ENSG00000102898	CD4_Naive_stim_5d_500kb	sOoMTc	outcome	ENSG00000102898	Wald ratio	1	0.0220717385536699	0.0128085930589095	0.0848527731188019	-0.00303310384179266	0.0471765809491325	1.02231712139155	0.996971491370572	1.04830710380045	0.451267648886427
1180	ENSG00000102898_TCM_40h_500kb_combined	ENSG00000102898	TCM_40h_500kb	sOoMTc	outcome	ENSG00000102898	Wald ratio	1	0.0290745149238393	0.0215840387982412	0.17796807697591	-0.0132302011207135	0.0713792309683921	1.02950130482838	0.986856933298216	1.0739884383252	0.578496588532644
1181	ENSG00000102898_TCM_5d_500kb_combined	ENSG00000102898	TCM_5d_500kb	sOoMTc	outcome	ENSG00000102898	Wald ratio	1	0.0285615192308574	0.0206010489035589	0.165621462884305	-0.0118165366201181	0.0689395750818329	1.02897331053407	0.988253004467615	1.07137146965905	0.564992460148363
1182	ENSG00000102898_TEM_40h_500kb_combined	ENSG00000102898	TEM_40h_500kb	sOoMTc	outcome	ENSG00000102898	Wald ratio	1	0.0210656007900702	0.0151943413286723	0.165621462884305	-0.00871530821412753	0.0508465097942679	1.0212890468084	0.99132255999362	1.05216138442115	0.564992460148363
1183	ENSG00000102898_TEM_5d_500kb_combined	ENSG00000102898	TEM_5d_500kb	sOoMTc	outcome	ENSG00000102898	Wald ratio	1	0.0199146603830655	0.0115568051031784	0.084852773118802	-0.0027366776191642	0.0425659983852951	1.02011428015008	0.997267063669353	1.04348492242109	0.451267648886427
1184	ENSG00000102898_TN_40h_500kb_combined	ENSG00000102898	TN_40h_500kb	sOoMTc	outcome	ENSG00000102898	Wald ratio	1	0.0180492567909331	0.0103331936105016	0.0806848974564552	-0.00220380268564994	0.0383023162675162	1.01821312906583	0.997798623904586	1.03904530570004	0.437373322321443
1185	ENSG00000102898_TN_cycling_40h_500kb_combined	ENSG00000102898	TN_cycling_40h_500kb	sOoMTc	outcome	ENSG00000102898	Wald ratio	1	0.0245310771641206	0.0140440336545241	0.0806848974564552	-0.00299522879874657	0.0520573831269879	1.02483443956039	0.99700925242382	1.05343619024169	0.437373322321443
1186	ENSG00000102898_TN_HSP_5d_500kb_combined	ENSG00000102898	TN_HSP_5d_500kb	sOoMTc	outcome	ENSG00000102898	Wald ratio	1	0.0287901775381726	0.0156914584489109	0.0665401502918952	-0.00196508102169287	0.059545436098038	1.02920862073132	0.998036848485931	1.06135398366766	0.406132393873975
1187	ENSG00000102898_TN_IFN_40h_500kb_combined	ENSG00000102898	TN_IFN_40h_500kb	sOoMTc	outcome	ENSG00000102898	Wald ratio	1	0.0263404973180627	0.0152858240095574	0.084852773118802	-0.00361971774066983	0.0563007123767952	1.02669047431674	0.996386825540267	1.05791576427276	0.451267648886427
1188	ENSG00000102898_TN_IFN_5d_500kb_combined	ENSG00000102898	TN_IFN_5d_500kb	sOoMTc	outcome	ENSG00000102898	Wald ratio	1	0.0227665713687163	0.0132118159745065	0.0848527731188019	-0.00312858794131641	0.0486617306787491	1.02302770771563	0.996876300990124	1.04986515349437	0.451267648886427
1189	ENSG00000103148_CD4_Memory_stim_16h_500kb_combined	ENSG00000103148	CD4_Memory_stim_16h_500kb	sOoMTc	outcome	ENSG00000103148	Wald ratio	1	-0.0197478866339499	0.0127257632777191	0.120709198598262	-0.0446903826582794	0.00519460939037952	0.980445825647576	0.956293521059191	1.00520812476597	0.524288639493789
1190	ENSG00000103148_CD4_Naive_stim_16h_500kb_combined	ENSG00000103148	CD4_Naive_stim_16h_500kb	sOoMTc	outcome	ENSG00000103148	Wald ratio	1	-0.0208926674594888	0.0134634730924815	0.120709198598262	-0.0472810747207525	0.00549573980177491	0.979324072269281	0.953819265425872	1.00551086908259	0.524288639493789
1191	ENSG00000103148_CD4_Naive_stim_5d_500kb_combined	ENSG00000103148	CD4_Naive_stim_5d_500kb	sOoMTc	outcome	ENSG00000103148	Wald ratio	1	-0.0192738260235323	0.0124202732159576	0.120709198598262	-0.0436175615268092	0.0050699094797445	0.980910726581067	0.957320003474032	1.00508278321784	0.524288639493789
1192	ENSG00000103202_CD4_Memory_stim_16h_500kb_combined	ENSG00000103202	CD4_Memory_stim_16h_500kb	sOoMTc	outcome	ENSG00000103202	Wald ratio	1	-0.017420707267066	0.0118507716248318	0.141560086147528	-0.0406482196517362	0.0058068051176043	0.982730155935578	0.960166838369516	1.00582369729113	0.549645591771135
1193	ENSG00000103202_CD4_Memory_stim_40h_500kb_combined	ENSG00000103202	CD4_Memory_stim_40h_500kb	sOoMTc	outcome	ENSG00000103202	Wald ratio	1	-0.0261068191936805	0.017759666549244	0.141560086147528	-0.0609157656301987	0.00870212724283763	0.974231017478652	0.940902492766573	1.0087401008225	0.549645591771135
1194	ENSG00000103202_CD4_Memory_stim_5d_500kb_combined	ENSG00000103202	CD4_Memory_stim_5d_500kb	sOoMTc	outcome	ENSG00000103202	Wald ratio	1	-0.0176726456836466	0.0120221575848073	0.141560086147528	-0.0412360745498688	0.00589078318257569	0.982482599641945	0.959602565462102	1.00590816796573	0.549645591771135
1195	ENSG00000103202_CD4_Memory_uns_0h_500kb_combined	ENSG00000103202	CD4_Memory_uns_0h_500kb	sOoMTc	outcome	ENSG00000103202	Wald ratio	1	-0.0163312746967343	0.0111096641374187	0.141560086147528	-0.038106216406075	0.00544366701260634	0.983801357570328	0.962610690412972	1.00545851069033	0.549645591771135
1196	ENSG00000103202_TCM_0h_500kb_combined	ENSG00000103202	TCM_0h_500kb	sOoMTc	outcome	ENSG00000103202	Wald ratio	1	-0.0156933587521478	0.0106757095304536	0.141560086147528	-0.0366177494318369	0.00523103192754126	0.984429140357664	0.964044571512296	1.00524473766301	0.549645591771135
1197	ENSG00000103202_TCM_5d_500kb_combined	ENSG00000103202	TCM_5d_500kb	sOoMTc	outcome	ENSG00000103202	Wald ratio	1	-0.0199024310144509	0.0135390119996518	0.141560086147528	-0.0464388945337684	0.00663403250486653	0.9802943149627	0.954622891464642	1.00665608644037	0.549645591771135
1198	ENSG00000103202_TEM_40h_500kb_combined	ENSG00000103202	TEM_40h_500kb	sOoMTc	outcome	ENSG00000103202	Wald ratio	1	-0.0176986601712246	0.0120398544409967	0.141560086147528	-0.0412967748755782	0.00589945453312904	0.982457041193007	0.959544319041633	1.00591689058589	0.549645591771135
1199	ENSG00000103202_TEM_5d_500kb_combined	ENSG00000103202	TEM_5d_500kb	sOoMTc	outcome	ENSG00000103202	Wald ratio	1	-0.0143520015115769	0.00976322543427847	0.141560086147528	-0.0334879233627627	0.0047839203396089	0.985750497520791	0.967066590073275	1.00479538155574	0.549645591771135
1200	ENSG00000103202_TN_IFN_5d_500kb_combined	ENSG00000103202	TN_IFN_5d_500kb	sOoMTc	outcome	ENSG00000103202	Wald ratio	1	-0.0177695259129362	0.0120880622266035	0.141560086147528	-0.041462127877079	0.00592307605120665	0.982387421112952	0.95938566862543	1.00594065215055	0.549645591771135
1201	ENSG00000103253_TN_16h_500kb_combined	ENSG00000103253	TN_16h_500kb	sOoMTc	outcome	ENSG00000103253	Wald ratio	1	-0.00811025309135623	0.0101673973602779	0.425060576620256	-0.0280383519175009	0.0118178457347885	0.991922546280947	0.972351074557944	1.01188795237131	0.801245599683767
1202	ENSG00000103254_CD4_Memory_stim_16h_500kb_combined	ENSG00000103254	CD4_Memory_stim_16h_500kb	sOoMTc	outcome	ENSG00000103254	Wald ratio	1	-0.023524201100612	0.0260986925659335	0.367399312991944	-0.0746776385298416	0.0276292363286177	0.97675033594965	0.928042603292037	1.02801446333767	0.776891923398145
1203	ENSG00000103254_CD4_Memory_stim_40h_500kb_combined	ENSG00000103254	CD4_Memory_stim_40h_500kb	sOoMTc	outcome	ENSG00000103254	Wald ratio	1	-0.0470719382774691	0.0355899950995517	0.185962724366955	-0.11682832867259	0.0226844521176522	0.954018764655131	0.889737922543618	1.02294370089579	0.585242081379355
1204	ENSG00000103254_CD4_Naive_stim_40h_500kb_combined	ENSG00000103254	CD4_Naive_stim_40h_500kb	sOoMTc	outcome	ENSG00000103254	Wald ratio	1	-0.0181199078695412	0.0137000398938314	0.185962724366955	-0.0449719860614508	0.00873217032236847	0.982043270581787	0.956024263462937	1.00877040693681	0.585242081379355
1205	ENSG00000103254_TCM_16h_500kb_combined	ENSG00000103254	TCM_16h_500kb	sOoMTc	outcome	ENSG00000103254	Wald ratio	1	-0.0134678661643846	0.0149417910959054	0.367399312991944	-0.0427537767123591	0.01581804438359	0.986622419771005	0.958147279198269	1.01594381190469	0.776891923398145
1206	ENSG00000103254_TCM_40h_500kb_combined	ENSG00000103254	TCM_40h_500kb	sOoMTc	outcome	ENSG00000103254	Wald ratio	1	-0.0121261518629479	0.0106453986602181	0.254662299626578	-0.0329911332369753	0.00873882951107953	0.987947073636527	0.967547138562191	1.00877712455169	0.680295429507814
1207	ENSG00000103254_TEM_40h_500kb_combined	ENSG00000103254	TEM_40h_500kb	sOoMTc	outcome	ENSG00000103254	Wald ratio	1	-0.0150742234875567	0.0132334742572862	0.254662299626578	-0.0410118330318376	0.0108633860567242	0.985038823872757	0.959817772326343	1.01092260688701	0.680295429507814
1208	ENSG00000103254_TN_40h_500kb_combined	ENSG00000103254	TN_40h_500kb	sOoMTc	outcome	ENSG00000103254	Wald ratio	1	-0.0161585707795428	0.0122171186465663	0.185962724366955	-0.0401041233268127	0.00778698176772721	0.98397127859111	0.960689403767651	1.00781737916034	0.585242081379355
1209	ENSG00000103254_TN_cycling_40h_500kb_combined	ENSG00000103254	TN_cycling_40h_500kb	sOoMTc	outcome	ENSG00000103254	Wald ratio	1	-0.000518313756376991	0.0134317022459694	0.969218203174176	-0.026844450158477	0.025807822645723	0.999481820544994	0.973512659487415	1.02614372793665	0.995000137486483
1210	ENSG00000103356_CD4_Memory_stim_40h_500kb_combined	ENSG00000103356	CD4_Memory_stim_40h_500kb	sOoMTc	outcome	ENSG00000103356	Wald ratio	1	-0.0523915209240862	0.0180443036551581	0.00369024464505188	-0.087758356088196	-0.0170246857599764	0.948957257478849	0.915982191502462	0.983119415285443	0.0889124690445928
1211	ENSG00000103356_TN_40h_500kb_combined	ENSG00000103356	TN_40h_500kb	sOoMTc	outcome	ENSG00000103356	Wald ratio	1	-0.037734256143166	0.0129961559435426	0.00369024464505189	-0.0632067217925095	-0.0122617904938224	0.962968809937444	0.938749393672163	0.987813078935717	0.0889124690445928
1212	ENSG00000103381_CD4_Naive_stim_5d_500kb_combined	ENSG00000103381	CD4_Naive_stim_5d_500kb	sOoMTc	outcome	ENSG00000103381	Wald ratio	1	-0.00675627618810112	0.011753003916931	0.565389186386614	-0.0297921638652858	0.0162796114890836	0.993266496131641	0.970647248158218	1.01641284638641	0.867491613961012
1213	ENSG00000103479_CD4_Naive_uns_0h_500kb_combined	ENSG00000103479	CD4_Naive_uns_0h_500kb	sOoMTc	outcome	ENSG00000103479	Wald ratio	1	0.0264005031103563	0.0166459078251546	0.112738038108479	-0.00622547622694678	0.0590264824476593	1.02675208354053	0.993793861899687	1.06080333303692	0.509107555065906
1214	ENSG00000103479_TN_0h_500kb_combined	ENSG00000103479	TN_0h_500kb	sOoMTc	outcome	ENSG00000103479	Wald ratio	1	0.0188017483296215	0.0151569172684521	0.214800453448147	-0.0109058095165446	0.0485093061757876	1.01897961418064	0.989153443228727	1.04970514051543	0.621851556626011
1215	ENSG00000103485_CD4_Naive_stim_5d_500kb_combined	ENSG00000103485	CD4_Naive_stim_5d_500kb	sOoMTc	outcome	ENSG00000103485	Wald ratio	1	-0.00388080497403138	0.00794025002911676	0.625018007392505	-0.0194436950311002	0.0116820850830375	0.996126715617796	0.980744114400954	1.011750587128	0.889154633905958
1216	ENSG00000103485_TN_5d_500kb_combined	ENSG00000103485	TN_5d_500kb	sOoMTc	outcome	ENSG00000103485	Wald ratio	1	-0.00387528821111039	0.00792896255725535	0.625018007392505	-0.0194160548233309	0.0116654784011101	0.996132211027884	0.980771222746683	1.01173378544732	0.889154633905958
1217	ENSG00000103496_CD4_Memory_stim_16h_500kb_combined	ENSG00000103496	CD4_Memory_stim_16h_500kb	sOoMTc	outcome	ENSG00000103496	Wald ratio	1	0.010632398142535	0.011478268377599	0.354286558880722	-0.0118650078775591	0.0331298041626291	1.01068912294966	0.988205103762732	1.03368470711117	0.764873110534074
1218	ENSG00000103496_CD4_Naive_stim_40h_500kb_combined	ENSG00000103496	CD4_Naive_stim_40h_500kb	sOoMTc	outcome	ENSG00000103496	Wald ratio	1	0.0179263364167083	0.0143924531819655	0.212934335439885	-0.010282871819944	0.0461355446533606	1.01808797761895	0.98976981615727	1.04721634591406	0.617835420394769
1219	ENSG00000103496_TN_40h_500kb_combined	ENSG00000103496	TN_40h_500kb	sOoMTc	outcome	ENSG00000103496	Wald ratio	1	0.0127296959685627	0.0127264627201093	0.317187574710627	-0.0122141709628516	0.0376735628999769	1.01281106344279	0.987860119251233	1.03839220780532	0.729400313410695
1220	ENSG00000103510_CD4_Naive_stim_5d_500kb_combined	ENSG00000103510	CD4_Naive_stim_5d_500kb	sOoMTc	outcome	ENSG00000103510	Wald ratio	1	0.0208882603207679	0.015940808589038	0.190072755487818	-0.0103557245137465	0.0521322451552823	1.02110794698818	0.989697711386464	1.05351505556354	0.590179627399341
1221	ENSG00000103550_CD4_Memory_stim_5d_500kb_combined	ENSG00000103550	CD4_Memory_stim_5d_500kb	sOoMTc	outcome	ENSG00000103550	Wald ratio	1	-0.000958113300486525	0.0122969375748192	0.937895834994905	-0.0250601109471322	0.0231438843461591	0.999042345543509	0.975251286987794	1.02341378217691	0.976872160595362
1222	ENSG00000103550_CD4_Naive_stim_5d_500kb_combined	ENSG00000103550	CD4_Naive_stim_5d_500kb	sOoMTc	outcome	ENSG00000103550	Wald ratio	1	-0.000926410116160834	0.011890041982849	0.937895834994905	-0.0242308924025448	0.0223780721702232	0.999074018869208	0.976060318826341	1.02263033946477	0.976872160595362
1223	ENSG00000103550_CD4_Naive_uns_0h_500kb_combined	ENSG00000103550	CD4_Naive_uns_0h_500kb	sOoMTc	outcome	ENSG00000103550	Wald ratio	1	-0.0010609033281951	0.0136161996635559	0.937895834994905	-0.0277486546687646	0.0256268480123744	0.998939659230783	0.972632802795026	1.02595803875474	0.976872160595362
1224	ENSG00000103550_TCM_5d_500kb_combined	ENSG00000103550	TCM_5d_500kb	sOoMTc	outcome	ENSG00000103550	Wald ratio	1	-0.00107495689495086	0.0137965706416139	0.937895834994905	-0.0281162353525141	0.0259663215626124	0.998925620664243	0.9722753474652	1.02630638349612	0.976872160595362
1225	ENSG00000103550_TN_0h_500kb_combined	ENSG00000103550	TN_0h_500kb	sOoMTc	outcome	ENSG00000103550	Wald ratio	1	-0.00108446716587371	0.0139186305355728	0.937895834994905	-0.0283649830155964	0.0261960486838489	0.998916120656133	0.972033526322114	1.02654218099061	0.976872160595362
1226	ENSG00000103550_TN_5d_500kb_combined	ENSG00000103550	TN_5d_500kb	sOoMTc	outcome	ENSG00000103550	Wald ratio	1	-0.00153411332488698	0.0196896293781268	0.937895834994905	-0.0401257869060156	0.0370575602562416	0.998467062825434	0.960668592022092	1.0377527524334	0.976872160595362
1227	ENSG00000103707_TN_40h_500kb_combined	ENSG00000103707	TN_40h_500kb	sOoMTc	outcome	ENSG00000103707	Wald ratio	1	0.00701052556791303	0.0160341365208503	0.661948170556208	-0.0244163820129536	0.0384374331487796	1.007035156828	0.975879286568387	1.03918570774637	0.894650421738088
1228	ENSG00000103876_CD4_Memory_stim_40h_500kb_combined	ENSG00000103876	CD4_Memory_stim_40h_500kb	sOoMTc	outcome	ENSG00000103876	Wald ratio	1	0.00815414411533927	0.0358803862685919	0.820222278327611	-0.0621714129711008	0.0784797012017793	1.00818747969457	0.939721792480199	1.08164139891893	0.946794429800612
1229	ENSG00000103876_CD4_Naive_stim_40h_500kb_combined	ENSG00000103876	CD4_Naive_stim_40h_500kb	sOoMTc	outcome	ENSG00000103876	Wald ratio	1	0.00641958110144694	0.0282478511961994	0.820222278327611	-0.0489462072431038	0.0617853694459977	1.00644023077598	0.952232351524205	1.06373401040518	0.946794429800612
1230	ENSG00000103876_TCM_16h_500kb_combined	ENSG00000103876	TCM_16h_500kb	sOoMTc	outcome	ENSG00000103876	Wald ratio	1	0.00466214889443025	0.0205146856380875	0.820222278327611	-0.0355466349562212	0.0448709327450817	1.00467303361942	0.965077726823009	1.04589286067645	0.946794429800612
1231	ENSG00000103876_TCM_40h_500kb_combined	ENSG00000103876	TCM_40h_500kb	sOoMTc	outcome	ENSG00000103876	Wald ratio	1	0.00364044468718779	0.0160189174630876	0.820222278327611	-0.0277566335404639	0.0350375229148395	1.00364707915431	0.972625042313642	1.03565856899883	0.946794429800612
1232	ENSG00000104047_CD4_Memory_stim_40h_500kb_combined	ENSG00000104047	CD4_Memory_stim_40h_500kb	sOoMTc	outcome	ENSG00000104047	Wald ratio	1	0.0120107467028497	0.0273826383482616	0.66093230113487	-0.041659224459743	0.0656807178654425	1.01208316536467	0.95919659562212	1.06788570590184	0.894650421738088
1233	ENSG00000104047_CD4_Naive_stim_40h_500kb_combined	ENSG00000104047	CD4_Naive_stim_40h_500kb	sOoMTc	outcome	ENSG00000104047	Wald ratio	1	0.00681855730235713	0.0142566754208796	0.632457189841517	-0.0211245265225668	0.0347616411272811	1.00684185658994	0.979097033428958	1.03537288907027	0.893321685733781
1234	ENSG00000104047_TN_40h_500kb_combined	ENSG00000104047	TN_40h_500kb	sOoMTc	outcome	ENSG00000104047	Wald ratio	1	0.00492316340049601	0.0167173821272649	0.768380691231209	-0.0278429055689431	0.0376892323699351	1.00493530208149	0.972541135597745	1.03840847898831	0.932880900461944
1235	ENSG00000104047_TN_IFN_5d_500kb_combined	ENSG00000104047	TN_IFN_5d_500kb	sOoMTc	outcome	ENSG00000104047	Wald ratio	1	0.00655264826430504	0.0214017390083785	0.759472444000227	-0.0353947601921168	0.0485000567207269	1.00657416383292	0.965224308905891	1.04969543135981	0.928557563404593
1236	ENSG00000104081_CD4_Naive_stim_16h_500kb_combined	ENSG00000104081	CD4_Naive_stim_16h_500kb	sOoMTc	outcome	ENSG00000104081	Wald ratio	1	-0.0173958130080665	0.0117904131264903	0.140099623516032	-0.0405050227359875	0.00571339671985453	0.982754620579119	0.960304341144127	1.00572974929898	0.549645591771135
1237	ENSG00000104081_TN_16h_500kb_combined	ENSG00000104081	TN_16h_500kb	sOoMTc	outcome	ENSG00000104081	Wald ratio	1	-0.0308086752833244	0.0106149130012213	0.00370320736953861	-0.0516139047657181	-0.0100034458009307	0.969661075460398	0.949695468961255	0.990046422240407	0.0889789936008698
1238	ENSG00000104219_CD4_Memory_uns_0h_500kb_combined	ENSG00000104219	CD4_Memory_uns_0h_500kb	sOoMTc	outcome	ENSG00000104219	Wald ratio	1	0.0255658693390099	0.0101797876354825	0.0120241615354358	0.00561348557346416	0.0455182531045557	1.02589547910203	1.00562927070632	1.0465701075932	0.168608901787896
1239	ENSG00000104219_CD4_Naive_uns_0h_500kb_combined	ENSG00000104219	CD4_Naive_uns_0h_500kb	sOoMTc	outcome	ENSG00000104219	Wald ratio	1	0.0262510770178112	0.0104526228191372	0.0120241615354358	0.00576393629230238	0.0467382177433201	1.02659867145085	1.00578057973498	1.04784766524558	0.168608901787896
1240	ENSG00000104219_TCM_0h_500kb_combined	ENSG00000104219	TCM_0h_500kb	sOoMTc	outcome	ENSG00000104219	Wald ratio	1	0.0247307238021689	0.00984725037273472	0.0120241615354358	0.00543011307160886	0.0440313345327289	1.02503906473649	1.00544488285736	1.04501509943526	0.168608901787896
1241	ENSG00000104219_TN_0h_500kb_combined	ENSG00000104219	TN_0h_500kb	sOoMTc	outcome	ENSG00000104219	Wald ratio	1	0.0249196946606454	0.00992249456580623	0.0120241615354358	0.00547160531166518	0.0443677840096256	1.02523278555174	1.00548660188331	1.04536675337239	0.168608901787896
1242	ENSG00000104219_TN_40h_500kb_combined	ENSG00000104219	TN_40h_500kb	sOoMTc	outcome	ENSG00000104219	Wald ratio	1	0.0344831390702027	0.0172998030214395	0.0462321382078418	0.000575525148181204	0.0683907529922242	1.03508457574062	1.00057569079456	1.0707836386524	0.356846645529908
1243	ENSG00000104341_CD4_Naive_stim_16h_500kb_combined	ENSG00000104341	CD4_Naive_stim_16h_500kb	sOoMTc	outcome	ENSG00000104341	Wald ratio	1	-0.0131331924339893	0.0187269333558156	0.483116011254736	-0.0498379818113878	0.0235715969434093	0.98695267163695	0.951383553454536	1.02385160276776	0.828497414503305
1244	ENSG00000104341_CD4_Naive_stim_40h_500kb_combined	ENSG00000104341	CD4_Naive_stim_40h_500kb	sOoMTc	outcome	ENSG00000104341	Wald ratio	1	-0.00865942411633223	0.0123476800588566	0.483116011254736	-0.0328608770316912	0.0155420287990267	0.991377960708505	0.967673175789281	1.01566343427564	0.828497414503305
1245	ENSG00000104341_TCM_16h_500kb_combined	ENSG00000104341	TCM_16h_500kb	sOoMTc	outcome	ENSG00000104341	Wald ratio	1	-0.00893267391877226	0.012737313490751	0.483116011254736	-0.0338978083606442	0.0160324605230996	0.99110710388407	0.966670285211309	1.01616167001011	0.828497414503305
1246	ENSG00000104341_TN_16h_500kb_combined	ENSG00000104341	TN_16h_500kb	sOoMTc	outcome	ENSG00000104341	Wald ratio	1	-0.00938161964371946	0.0133774759427764	0.483116011254736	-0.0356014724915612	0.0168382332041223	0.990662250451811	0.965024805790101	1.01698079529337	0.828497414503305
1247	ENSG00000104341_TN_40h_500kb_combined	ENSG00000104341	TN_40h_500kb	sOoMTc	outcome	ENSG00000104341	Wald ratio	1	-0.00838672203487542	0.0119588276354186	0.483116011254736	-0.031826024200296	0.0150525801305451	0.991648348407869	0.968675093444358	1.01516644079643	0.828497414503305
1248	ENSG00000104388_TN_16h_500kb_combined	ENSG00000104388	TN_16h_500kb	sOoMTc	outcome	ENSG00000104388	Wald ratio	1	0.0396895495759881	0.0126189079950352	0.00165948139265417	0.0149564899057191	0.0644226092462572	1.04048770419743	1.01506889791143	1.06654303448129	0.048570458747415
1249	ENSG00000104427_CD4_Memory_stim_16h_500kb_combined	ENSG00000104427	CD4_Memory_stim_16h_500kb	sOoMTc	outcome	ENSG00000104427	Wald ratio	1	0.00842182594579711	0.0149784688480539	0.573937429405893	-0.0209359729963885	0.0377796248879827	1.00845738928791	0.979281663032816	1.03850234758793	0.869378648711045
1250	ENSG00000104427_CD4_Memory_uns_0h_500kb_combined	ENSG00000104427	CD4_Memory_uns_0h_500kb	sOoMTc	outcome	ENSG00000104427	Wald ratio	1	0.00764098891054965	0.0140005837985407	0.585229434612531	-0.0198001553345901	0.0350821331556894	1.00767025576139	0.980394580357495	1.03570477100757	0.875535356550685
1251	ENSG00000104497_CD4_Memory_stim_40h_500kb_combined	ENSG00000104497	CD4_Memory_stim_40h_500kb	sOoMTc	outcome	ENSG00000104497	Wald ratio	1	0.000111841082206231	0.0147189451047539	0.993937377072064	-0.0287372913231114	0.0289609734875238	1.00011184733665	0.971671697525194	1.02938442040728	0.999691145291954
1252	ENSG00000104497_TN_16h_500kb_combined	ENSG00000104497	TN_16h_500kb	sOoMTc	outcome	ENSG00000104497	Wald ratio	1	7.6056530404175e-05	0.0100094873350102	0.993937377072064	-0.0195425386462158	0.0196946517070241	1.00007605942278	0.98064717889799	1.0198898708448	0.999691145291954
1253	ENSG00000104518_CD4_Memory_stim_16h_500kb_combined	ENSG00000104518	CD4_Memory_stim_16h_500kb	sOoMTc	outcome	ENSG00000104518	Wald ratio	1	0.0054528816472597	0.0238046027513517	0.818815773797591	-0.0412041397453896	0.052109903039909	1.00546777566586	0.95963321067173	1.05349151807156	0.946265044484046
1254	ENSG00000104518_CD4_Memory_stim_40h_500kb_combined	ENSG00000104518	CD4_Memory_stim_40h_500kb	sOoMTc	outcome	ENSG00000104518	Wald ratio	1	0.00831159221810451	0.0281884947123435	0.76810265427094	-0.0469378574180887	0.0635610418542977	1.00834622939757	0.954146688886864	1.06562453151358	0.932673165884886
1255	ENSG00000104518_CD4_Memory_stim_5d_500kb_combined	ENSG00000104518	CD4_Memory_stim_5d_500kb	sOoMTc	outcome	ENSG00000104518	Wald ratio	1	0.00563652339598367	0.0191160857961245	0.76810265427094	-0.0318310047644203	0.0431040515563876	1.00565243848185	0.968670268907954	1.04404652386475	0.932673165884886
1256	ENSG00000104518_CD4_Naive_stim_40h_500kb_combined	ENSG00000104518	CD4_Naive_stim_40h_500kb	sOoMTc	outcome	ENSG00000104518	Wald ratio	1	-0.000676258546797714	0.0142720305533927	0.962207591231684	-0.0286494384314474	0.027296921337852	0.999323970064477	0.971757065443424	1.02767289547798	0.989845213415478
1257	ENSG00000104518_CD4_Naive_stim_5d_500kb_combined	ENSG00000104518	CD4_Naive_stim_5d_500kb	sOoMTc	outcome	ENSG00000104518	Wald ratio	1	0.00324644441774005	0.0110102106674637	0.76810265427094	-0.0183335684904888	0.0248264573259689	1.00325171982565	0.981833469020761	1.02513720003553	0.932673165884886
1258	ENSG00000104518_TCM_16h_500kb_combined	ENSG00000104518	TCM_16h_500kb	sOoMTc	outcome	ENSG00000104518	Wald ratio	1	0.00680727063363825	0.0213204865130296	0.749511860819507	-0.0349808829318998	0.0485954241991763	1.00683049276358	0.965623875978514	1.04979554293986	0.924465398556683
1259	ENSG00000104518_TCM_40h_500kb_combined	ENSG00000104518	TCM_40h_500kb	sOoMTc	outcome	ENSG00000104518	Wald ratio	1	-0.000563777268152815	0.0118981807098581	0.962207591231684	-0.0238842114594747	0.0227566569231691	0.99943638162439	0.976398759000155	1.02301756501341	0.989845213415478
1260	ENSG00000104518_TCM_5d_500kb_combined	ENSG00000104518	TCM_5d_500kb	sOoMTc	outcome	ENSG00000104518	Wald ratio	1	0.00523839325390768	0.0177658403665799	0.76810265427094	-0.0295826538645889	0.0400594403724043	1.00525213762484	0.970850629768353	1.04087264221112	0.932673165884886
1261	ENSG00000104518_TEM_5d_500kb_combined	ENSG00000104518	TEM_5d_500kb	sOoMTc	outcome	ENSG00000104518	Wald ratio	1	0.00383929439349747	0.0130208420805941	0.76810265427094	-0.0216815560844669	0.0293601448714618	1.00384667392526	0.97855179930723	1.02979540323182	0.932673165884886
1262	ENSG00000104518_TN_16h_500kb_combined	ENSG00000104518	TN_16h_500kb	sOoMTc	outcome	ENSG00000104518	Wald ratio	1	-0.000574230771092431	0.012118795612325	0.962207591231684	-0.0243270701712495	0.0231786086290646	0.999425934067843	0.975966448036969	1.02344932010362	0.989845213415478
1263	ENSG00000104518_TN_40h_500kb_combined	ENSG00000104518	TN_40h_500kb	sOoMTc	outcome	ENSG00000104518	Wald ratio	1	-0.000750638918927431	0.01584178364359	0.962207591231684	-0.0318005348603638	0.030299257022509	0.999249642739987	0.968699784647779	1.03076295085484	0.989845213415478
1264	ENSG00000104518_TN_5d_500kb_combined	ENSG00000104518	TN_5d_500kb	sOoMTc	outcome	ENSG00000104518	Wald ratio	1	-0.000665930751622707	0.0140540686378134	0.962207591231684	-0.0282119052817371	0.0268800437784916	0.999334290931049	0.97218233440087	1.02724457099513	0.989845213415478
1265	ENSG00000104518_TN_cycling_40h_500kb_combined	ENSG00000104518	TN_cycling_40h_500kb	sOoMTc	outcome	ENSG00000104518	Wald ratio	1	-0.000735236053606178	0.0155167154200301	0.962207591231684	-0.0311479982768652	0.0296775261696529	0.999265034166192	0.969332102978673	1.03012229290536	0.989845213415478
1266	ENSG00000104518_TN_cycling_5d_500kb_combined	ENSG00000104518	TN_cycling_5d_500kb	sOoMTc	outcome	ENSG00000104518	Wald ratio	1	0.00359533710040204	0.0121934688546219	0.76810265427094	-0.0203038618546569	0.027494536055461	1.00360180807763	0.979900873567234	1.02787599883446	0.932673165884886
1267	ENSG00000104518_TN_HSP_5d_500kb_combined	ENSG00000104518	TN_HSP_5d_500kb	sOoMTc	outcome	ENSG00000104518	Wald ratio	1	0.00398532736313359	0.013516108148081	0.76810265427094	-0.0225062446071052	0.0304768993333724	1.00399327934046	0.977745131540077	1.03094607423213	0.932673165884886
1268	ENSG00000104518_TN_IFN_5d_500kb_combined	ENSG00000104518	TN_IFN_5d_500kb	sOoMTc	outcome	ENSG00000104518	Wald ratio	1	0.00315271171636516	0.010692319258965	0.76810265427094	-0.0178042340312063	0.0241096574639366	1.00315768673884	0.982353324885864	1.02440264512786	0.932673165884886
1269	ENSG00000104524_TN_16h_500kb_combined	ENSG00000104524	TN_16h_500kb	sOoMTc	outcome	ENSG00000104524	Wald ratio	1	0.0108291155176475	0.0221841904413879	0.625446695749965	-0.0326518977474728	0.0543101287827679	1.01088796261794	0.967875420568663	1.05581198907341	0.889344719352791
1270	ENSG00000104524_TN_40h_500kb_combined	ENSG00000104524	TN_40h_500kb	sOoMTc	outcome	ENSG00000104524	Wald ratio	1	0.0101268199476806	0.0229680089250833	0.659278307286258	-0.0348904775454827	0.0551441174408439	1.01017826971633	0.965711177524361	1.05669289157764	0.894650421738088
1271	ENSG00000104529_TN_cycling_40h_500kb_combined	ENSG00000104529	TN_cycling_40h_500kb	sOoMTc	outcome	ENSG00000104529	Wald ratio	1	0.00765224489581668	0.018796000227762	0.683919179492063	-0.0291879155505969	0.0444924053422303	1.00768159814677	0.971233937357204	1.04549703648811	0.901125267153396
1272	ENSG00000104613_CD4_Memory_stim_40h_500kb_combined	ENSG00000104613	CD4_Memory_stim_40h_500kb	sOoMTc	outcome	ENSG00000104613	Wald ratio	1	0.0439141697944303	0.0477191056928702	0.357434874698693	-0.0496152773635953	0.137443616952456	1.0448926676871	0.951595454398212	1.14733701379092	0.769764685709136
1273	ENSG00000104613_TN_40h_500kb_combined	ENSG00000104613	TN_40h_500kb	sOoMTc	outcome	ENSG00000104613	Wald ratio	1	0.0313216268137913	0.0190676647223062	0.10045398663335	-0.00605099604192889	0.0686942496695114	1.03181731063872	0.99396727436466	1.07110866724888	0.494076288250308
1274	ENSG00000104728_CD4_Naive_uns_0h_500kb_combined	ENSG00000104728	CD4_Naive_uns_0h_500kb	sOoMTc	outcome	ENSG00000104728	Wald ratio	1	-0.0104759476413414	0.0097508267410712	0.282659092075957	-0.0295875680538409	0.00863567277115817	0.989578733984289	0.970845858836345	1.00867306775938	0.703381626558202
1275	ENSG00000104728_TN_0h_500kb_combined	ENSG00000104728	TN_0h_500kb	sOoMTc	outcome	ENSG00000104728	Wald ratio	1	-0.0102686696621864	0.00955789606489982	0.282659092075956	-0.02900214594939	0.00846480662501728	0.989783873124162	0.971414379858272	1.00850073440296	0.703381626558202
1276	ENSG00000104731_CD4_Memory_stim_40h_500kb_combined	ENSG00000104731	CD4_Memory_stim_40h_500kb	sOoMTc	outcome	ENSG00000104731	Wald ratio	1	-0.00143442733786465	0.0180765384412266	0.9367518608155	-0.0368644426826688	0.0339955880069395	0.998566600961297	0.963806777555291	1.03458004215808	0.976872160595362
1277	ENSG00000104883_CD4_Naive_stim_40h_500kb_combined	ENSG00000104883	CD4_Naive_stim_40h_500kb	sOoMTc	outcome	ENSG00000104883	Wald ratio	1	0.00260762885441452	0.0111419226135731	0.81495578669331	-0.0192305394681888	0.0244457971770178	1.00261103167566	0.980953187746513	1.02474704541914	0.94518161477004
1278	ENSG00000104883_TN_40h_500kb_combined	ENSG00000104883	TN_40h_500kb	sOoMTc	outcome	ENSG00000104883	Wald ratio	1	0.00397273166590352	0.0110062486786245	0.718135045074061	-0.0175995157442006	0.0255449790760076	1.00398063342474	0.98255445116218	1.02587404809951	0.908976858323193
1279	ENSG00000104946_CD4_Memory_stim_5d_500kb_combined	ENSG00000104946	CD4_Memory_stim_5d_500kb	sOoMTc	outcome	ENSG00000104946	Wald ratio	1	-0.00580741641423009	0.0124234463439885	0.640173556854679	-0.0301573712484476	0.0185425384199874	0.994209414032242	0.970292825339599	1.01871551879648	0.894650421738088
1280	ENSG00000104946_TCM_5d_500kb_combined	ENSG00000104946	TCM_5d_500kb	sOoMTc	outcome	ENSG00000104946	Wald ratio	1	-0.00462457471506433	0.00989306633765549	0.640173556854679	-0.0240149847368691	0.0147658353067404	0.995386102165565	0.976271080483048	1.01487538880505	0.894650421738088
1281	ENSG00000105053_CD4_Memory_stim_16h_500kb_combined	ENSG00000105053	CD4_Memory_stim_16h_500kb	sOoMTc	outcome	ENSG00000105053	Wald ratio	1	-0.00222990847225816	0.0119168868650806	0.851565191923242	-0.0255870067278162	0.0211271897832998	0.997772575926635	0.974737566550024	1.02135194890961	0.953936758792001
1282	ENSG00000105053_CD4_Naive_stim_40h_500kb_combined	ENSG00000105053	CD4_Naive_stim_40h_500kb	sOoMTc	outcome	ENSG00000105053	Wald ratio	1	0.0116249697644578	0.0160974764350412	0.470195494777293	-0.019926084048223	0.0431760235771386	1.01169280232111	0.98027112830238	1.04412166870697	0.822761919128361
1283	ENSG00000105053_TCM_16h_500kb_combined	ENSG00000105053	TCM_16h_500kb	sOoMTc	outcome	ENSG00000105053	Wald ratio	1	0.00729943172799498	0.0189393040860316	0.699932323867916	-0.0298216042806271	0.044420467736617	1.00732613751926	0.970618672320727	1.0454218286398	0.905062643075473
1284	ENSG00000105193_CD4_Memory_stim_16h_500kb_combined	ENSG00000105193	CD4_Memory_stim_16h_500kb	sOoMTc	outcome	ENSG00000105193	Wald ratio	1	0.032140259672869	0.0195530581053097	0.100228694371016	-0.00618373421353804	0.070464253559276	1.03266233602936	0.993835345722199	1.07300621259218	0.494076288250308
1285	ENSG00000105193_CD4_Memory_stim_40h_500kb_combined	ENSG00000105193	CD4_Memory_stim_40h_500kb	sOoMTc	outcome	ENSG00000105193	Wald ratio	1	0.0252396091592882	0.0165617506613449	0.12751623558657	-0.00722142213694774	0.0577006404555242	1.02556082485379	0.992804589680126	1.05939780739094	0.535998364716175
1286	ENSG00000105193_CD4_Memory_stim_5d_500kb_combined	ENSG00000105193	CD4_Memory_stim_5d_500kb	sOoMTc	outcome	ENSG00000105193	Wald ratio	1	0.0236038530443568	0.0143597940646104	0.100228694371016	-0.00454134332227952	0.0517490494109932	1.02388462876106	0.995468952985054	1.05311143041636	0.494076288250308
1287	ENSG00000105193_CD4_Naive_stim_40h_500kb_combined	ENSG00000105193	CD4_Naive_stim_40h_500kb	sOoMTc	outcome	ENSG00000105193	Wald ratio	1	0.0281429012426762	0.0171211990460225	0.100228694371016	-0.00541464888752794	0.0617004513728804	1.02854265394351	0.994599983901376	1.06364368399794	0.494076288250308
1288	ENSG00000105193_CD4_Naive_stim_5d_500kb_combined	ENSG00000105193	CD4_Naive_stim_5d_500kb	sOoMTc	outcome	ENSG00000105193	Wald ratio	1	-0.00261466343207504	0.0219682734058396	0.905259527601453	-0.0456724793075206	0.0404431524433705	0.997388751823127	0.955354809424693	1.04127211424449	0.970685623711415
1289	ENSG00000105193_nTreg_40h_500kb_combined	ENSG00000105193	nTreg_40h_500kb	sOoMTc	outcome	ENSG00000105193	Wald ratio	1	0.017558473509244	0.0106819875216068	0.100228694371016	-0.00337822203310536	0.0384951690515935	1.01771352969242	0.996627477738776	1.03924570780346	0.494076288250308
1290	ENSG00000105193_T_ER-stress_5d_500kb_combined	ENSG00000105193	T_ER-stress_5d_500kb	sOoMTc	outcome	ENSG00000105193	Wald ratio	1	0.0228535975933829	0.0139033637626766	0.100228694371016	-0.00439699538146319	0.050104190568229	1.02311674182886	0.995612657250021	1.05138063461524	0.494076288250308
1291	ENSG00000105193_TCM_0h_500kb_combined	ENSG00000105193	TCM_0h_500kb	sOoMTc	outcome	ENSG00000105193	Wald ratio	1	-0.00205724416836261	0.0172848642003961	0.905259527601453	-0.035935578001139	0.0318210896644138	0.997944870508038	0.964702439540776	1.03233279377564	0.970685623711415
1292	ENSG00000105193_TCM_40h_500kb_combined	ENSG00000105193	TCM_40h_500kb	sOoMTc	outcome	ENSG00000105193	Wald ratio	1	0.0151300027313328	0.0111309531449596	0.174060134703777	-0.00668666543278797	0.0369466708954536	1.01524504066517	0.993335640569235	1.03763768307413	0.574405030225631
1293	ENSG00000105193_TCM_5d_500kb_combined	ENSG00000105193	TCM_5d_500kb	sOoMTc	outcome	ENSG00000105193	Wald ratio	1	0.0209462236614659	0.0137445128959256	0.12751623558657	-0.0059930216145484	0.0478854689374801	1.02116713553137	0.994024900718638	1.04905049957547	0.535998364716175
1294	ENSG00000105193_TEM_40h_500kb_combined	ENSG00000105193	TEM_40h_500kb	sOoMTc	outcome	ENSG00000105193	Wald ratio	1	0.0216553941607894	0.0142098570663545	0.12751623558657	-0.00619592568926545	0.0495067140108443	1.02189157398359	0.993823229476562	1.05075264695581	0.535998364716175
1295	ENSG00000105193_TEM_5d_500kb_combined	ENSG00000105193	TEM_5d_500kb	sOoMTc	outcome	ENSG00000105193	Wald ratio	1	0.0280641153868775	0.017073268368673	0.100228694371016	-0.00539949061572167	0.0615277213894767	1.0284616225224	0.994615060432537	1.06345997670839	0.494076288250308
1296	ENSG00000105193_TM_ER-stress_40h_500kb_combined	ENSG00000105193	TM_ER-stress_40h_500kb	sOoMTc	outcome	ENSG00000105193	Wald ratio	1	0.0257923572524648	0.0148661910521576	0.0827465746814898	-0.00334537720976417	0.0549300917146937	1.02612785834307	0.996660212329797	1.05646675631445	0.444406172642829
1297	ENSG00000105193_TN_16h_500kb_combined	ENSG00000105193	TN_16h_500kb	sOoMTc	outcome	ENSG00000105193	Wald ratio	1	0.0429919536901768	0.0247796892314915	0.0827465746814899	-0.00557623720354643	0.0915601445839001	1.04392949503667	0.994439281149058	1.09588268611863	0.444406172642829
1298	ENSG00000105193_TN_40h_500kb_combined	ENSG00000105193	TN_40h_500kb	sOoMTc	outcome	ENSG00000105193	Wald ratio	1	0.0217673539575408	0.0160139691508035	0.174060134703777	-0.00962002557803415	0.0531547334931157	1.02200599116146	0.990426098843493	1.05459281332506	0.574405030225631
1299	ENSG00000105193_TN_5d_500kb_combined	ENSG00000105193	TN_5d_500kb	sOoMTc	outcome	ENSG00000105193	Wald ratio	1	-0.0149737861777894	0.0217728890381917	0.491625219649545	-0.0576486486926451	0.0277010763370664	0.985137763490775	0.943981558332065	1.02808831855825	0.833993441825618
1300	ENSG00000105193_TN_cycling_40h_500kb_combined	ENSG00000105193	TN_cycling_40h_500kb	sOoMTc	outcome	ENSG00000105193	Wald ratio	1	0.0184425766594084	0.0135679722147755	0.174060134703777	-0.00815064888155148	0.0450358022003683	1.01861369128921	0.991882477595186	1.04606531067815	0.574405030225631
1301	ENSG00000105193_TN_HSP_5d_500kb_combined	ENSG00000105193	TN_HSP_5d_500kb	sOoMTc	outcome	ENSG00000105193	Wald ratio	1	0.0283522938589772	0.0172485865044634	0.100228694371016	-0.00545493568977104	0.0621595234077254	1.02875804573073	0.994559915455633	1.06413208516538	0.494076288250308
1302	ENSG00000105193_TN_IFN_40h_500kb_combined	ENSG00000105193	TN_IFN_40h_500kb	sOoMTc	outcome	ENSG00000105193	Wald ratio	1	0.0170454619525132	0.0125401324571276	0.174060134703777	-0.00753319766345686	0.0416241215684832	1.01719156478871	0.992495105753722	1.04250255087309	0.574405030225631
1303	ENSG00000105258_CD4_Memory_stim_5d_500kb_combined	ENSG00000105258	CD4_Memory_stim_5d_500kb	sOoMTc	outcome	ENSG00000105258	Wald ratio	1	0.0199168301232218	0.0208808571486574	0.340168679197982	-0.0210096498881466	0.0608433101345902	1.0201164935354	0.979209515261573	1.0627323817467	0.751126891130329
1304	ENSG00000105258_CD4_Naive_stim_40h_500kb_combined	ENSG00000105258	CD4_Naive_stim_40h_500kb	sOoMTc	outcome	ENSG00000105258	Wald ratio	1	0.0231425221430247	0.0242626811565117	0.340168679197982	-0.0244123329237383	0.0706973772097877	1.0234123880804	0.975883237998682	1.07325638487689	0.751126891130329
1305	ENSG00000105258_TN_40h_500kb_combined	ENSG00000105258	TN_40h_500kb	sOoMTc	outcome	ENSG00000105258	Wald ratio	1	0.022222789074264	0.0232984305852676	0.340168679197982	-0.0234421348728606	0.0678877130213886	1.02247155458826	0.976830497454408	1.0702451271398	0.751126891130329
1306	ENSG00000105323_CD4_Memory_uns_0h_500kb_combined	ENSG00000105323	CD4_Memory_uns_0h_500kb	sOoMTc	outcome	ENSG00000105323	Wald ratio	1	0.0397777520486746	0.0118912247573398	0.000822425309282533	0.0164709515242887	0.0630845525730606	1.04057948183319	1.01660734546336	1.06511689379806	0.0286929030495864
1307	ENSG00000105323_TCM_0h_500kb_combined	ENSG00000105323	TCM_0h_500kb	sOoMTc	outcome	ENSG00000105323	Wald ratio	1	0.0439257421310449	0.0131312315405367	0.000822425309282532	0.018188528311593	0.0696629559504968	1.04490475960674	1.01835494703204	1.0721467596646	0.0286929030495864
1308	ENSG00000105329_CD4_Memory_uns_0h_500kb_combined	ENSG00000105329	CD4_Memory_uns_0h_500kb	sOoMTc	outcome	ENSG00000105329	Wald ratio	1	0.0391421733173267	0.0164918280619881	0.0176238089636374	0.0068181903158301	0.0714661563188232	1.03991832177815	1.00684148709261	1.07408179920421	0.215569335620757
1309	ENSG00000105329_TCM_0h_500kb_combined	ENSG00000105329	TCM_0h_500kb	sOoMTc	outcome	ENSG00000105329	Wald ratio	1	0.0531800690817705	0.0158977348264521	0.000822425309282533	0.0220205088219245	0.0843396293416165	1.05461953239324	1.02226474970116	1.08799834722901	0.0286929030495864
1310	ENSG00000105483_CD4_Memory_stim_40h_500kb_combined	ENSG00000105483	CD4_Memory_stim_40h_500kb	sOoMTc	outcome	ENSG00000105483	Wald ratio	1	0.0371520423791145	0.0374749956512023	0.321499004913539	-0.036298949097242	0.110603033855471	1.03785080614856	0.964351958239151	1.11695142693545	0.735587707674307
1311	ENSG00000105483_CD4_Naive_stim_40h_500kb_combined	ENSG00000105483	CD4_Naive_stim_40h_500kb	sOoMTc	outcome	ENSG00000105483	Wald ratio	1	0.0219435041558351	0.0169629359530107	0.195798524943344	-0.0113038503120658	0.055190858623736	1.02218603357625	0.988759798153888	1.05674228380767	0.599205573672433
1312	ENSG00000105483_TEM_40h_500kb_combined	ENSG00000105483	TEM_40h_500kb	sOoMTc	outcome	ENSG00000105483	Wald ratio	1	0.0510977716144027	0.0403018287675246	0.204841791472477	-0.0278938127699454	0.130089355998751	1.05242578562125	0.972491627510842	1.13893014901884	0.612534896302532
1313	ENSG00000105483_TEM_5d_500kb_combined	ENSG00000105483	TEM_5d_500kb	sOoMTc	outcome	ENSG00000105483	Wald ratio	1	0.0262339032838498	0.0206912012920639	0.204841791472477	-0.0143208512485954	0.0667886578162951	1.02658104106977	0.985781204386284	1.06906951481185	0.612534896302532
1314	ENSG00000105483_TN_5d_500kb_combined	ENSG00000105483	TN_5d_500kb	sOoMTc	outcome	ENSG00000105483	Wald ratio	1	0.0196531223655127	0.0182124133900277	0.280540530629224	-0.0160432078789416	0.055349452609967	1.01984751636953	0.984084798919808	1.0569098900692	0.701665142144644
1315	ENSG00000105499_CD4_Memory_stim_5d_500kb_combined	ENSG00000105499	CD4_Memory_stim_5d_500kb	sOoMTc	outcome	ENSG00000105499	Wald ratio	1	0.0100876548480341	0.0110357887905912	0.360671905114162	-0.0115424911815246	0.0317178008775929	1.01013870675848	0.988523867808402	1.03222617088034	0.772285305005355
1316	ENSG00000105499_CD4_Naive_stim_40h_500kb_combined	ENSG00000105499	CD4_Naive_stim_40h_500kb	sOoMTc	outcome	ENSG00000105499	Wald ratio	1	-0.0062213158613456	0.0123484494598379	0.614392421903595	-0.0304242768026279	0.0179816450799367	0.993797996454085	0.970033883353399	1.01814428826126	0.884860121764345
1317	ENSG00000105499_TCM_5d_500kb_combined	ENSG00000105499	TCM_5d_500kb	sOoMTc	outcome	ENSG00000105499	Wald ratio	1	0.0112567529204979	0.011610800690914	0.332292273240314	-0.0115004164336935	0.0340139222746894	1.01132034856646	0.988565460575861	1.03459901059947	0.742793423769347
1318	ENSG00000105499_TN_40h_500kb_combined	ENSG00000105499	TN_40h_500kb	sOoMTc	outcome	ENSG00000105499	Wald ratio	1	-0.00569748132907905	0.0113087105378517	0.614392421903595	-0.0278625539832683	0.0164675913251102	0.994318718536922	0.972522026894293	1.01660392946593	0.884860121764345
1319	ENSG00000105568_TN_40h_500kb_combined	ENSG00000105568	TN_40h_500kb	sOoMTc	outcome	ENSG00000105568	Wald ratio	1	-0.0218931852839168	0.0217296013052863	0.313681030929714	-0.0644832038422779	0.0206968332744442	0.978344731084936	0.93755186139874	1.02091249801762	0.728981071752993
1320	ENSG00000105583_CD4_Memory_stim_16h_500kb_combined	ENSG00000105583	CD4_Memory_stim_16h_500kb	sOoMTc	outcome	ENSG00000105583	Wald ratio	1	0.00914469336780903	0.0459276394793807	0.842175999469073	-0.0808734800117771	0.0991628667473952	1.00918663382292	0.922310374760819	1.10424612988979	0.952373500794956
1321	ENSG00000105583_CD4_Naive_stim_16h_500kb_combined	ENSG00000105583	CD4_Naive_stim_16h_500kb	sOoMTc	outcome	ENSG00000105583	Wald ratio	1	0.0086212080258744	0.0432985249656291	0.842175999469073	-0.0762439009067587	0.0934863169585075	1.0086584776659	0.926590182811023	1.09799557931944	0.952373500794956
1322	ENSG00000105583_CD4_Naive_uns_0h_500kb_combined	ENSG00000105583	CD4_Naive_uns_0h_500kb	sOoMTc	outcome	ENSG00000105583	Wald ratio	1	0.00605235032666745	0.0303968818445679	0.842175999469073	-0.0535255380886856	0.0656302387420205	1.00607070280543	0.947881733606923	1.06783180132803	0.952373500794956
1323	ENSG00000105583_TCM_16h_500kb_combined	ENSG00000105583	TCM_16h_500kb	sOoMTc	outcome	ENSG00000105583	Wald ratio	1	0.0095950452739072	0.0268474039270129	0.720798423751433	-0.0430258664230381	0.0622159569708525	1.00964122530246	0.957886612646235	1.06419213962511	0.910232396541503
1324	ENSG00000105583_TN_0h_500kb_combined	ENSG00000105583	TN_0h_500kb	sOoMTc	outcome	ENSG00000105583	Wald ratio	1	0.0101236741652163	0.0283265333075754	0.720798423751433	-0.0453963311176316	0.0656436794480641	1.01017509192024	0.95561866535601	1.06784615383783	0.910232396541503
1325	ENSG00000105583_TN_16h_500kb_combined	ENSG00000105583	TN_16h_500kb	sOoMTc	outcome	ENSG00000105583	Wald ratio	1	0.00611441048253018	0.0307085682346803	0.842175999469073	-0.0540743832574433	0.0663032042225036	1.00613314164752	0.947361636036454	1.06855065712473	0.952373500794956
1326	ENSG00000105607_CD4_Memory_stim_16h_500kb_combined	ENSG00000105607	CD4_Memory_stim_16h_500kb	sOoMTc	outcome	ENSG00000105607	Wald ratio	1	-0.0229685858692238	0.0147684339136141	0.119886878500367	-0.0519147163399074	0.00597754460145981	0.977293184106955	0.949409832535762	1.00599544577176	0.524048807338435
1327	ENSG00000105607_CD4_Memory_stim_40h_500kb_combined	ENSG00000105607	CD4_Memory_stim_40h_500kb	sOoMTc	outcome	ENSG00000105607	Wald ratio	1	-0.055775417994345	0.0358627030564126	0.119886878500367	-0.126066315984914	0.0145154799962236	0.94575151081286	0.881556383565081	1.01462134116436	0.524048807338435
1328	ENSG00000105607_CD4_Memory_stim_5d_500kb_combined	ENSG00000105607	CD4_Memory_stim_5d_500kb	sOoMTc	outcome	ENSG00000105607	Wald ratio	1	-0.0488751866593687	0.0204308030155706	0.016746329316729	-0.088919560569887	-0.00883081274885029	0.952299982023212	0.914919166190866	0.991208064355078	0.210766932612569
1329	ENSG00000105607_CD4_Naive_stim_40h_500kb_combined	ENSG00000105607	CD4_Naive_stim_40h_500kb	sOoMTc	outcome	ENSG00000105607	Wald ratio	1	-0.0292188056478513	0.0122140436353108	0.016746329316729	-0.0531583311730605	-0.00527928012264203	0.971203936309792	0.948229866249143	0.994734630786038	0.210766932612569
1330	ENSG00000105607_TCM_40h_500kb_combined	ENSG00000105607	TCM_40h_500kb	sOoMTc	outcome	ENSG00000105607	Wald ratio	1	-0.0303704710680015	0.012695462755056	0.016746329316729	-0.0552535780679113	-0.00548736406809175	0.970086078143282	0.946245170506154	0.994527664013366	0.210766932612569
1331	ENSG00000105607_TN_40h_500kb_combined	ENSG00000105607	TN_40h_500kb	sOoMTc	outcome	ENSG00000105607	Wald ratio	1	-0.0249341459189293	0.0104229703956228	0.016746329316729	-0.0453631678943499	-0.0045051239435086	0.975374142281237	0.955650357276681	0.995505008905074	0.210766932612569
1332	ENSG00000105669_CD4_Memory_stim_16h_500kb_combined	ENSG00000105669	CD4_Memory_stim_16h_500kb	sOoMTc	outcome	ENSG00000105669	Wald ratio	1	0.00495418206020352	0.0119688428371613	0.678930332261526	-0.0185047499006327	0.0284131140210397	1.00496647431111	0.981665411767557	1.02882061686457	0.901125267153396
1333	ENSG00000105669_CD4_Naive_stim_16h_500kb_combined	ENSG00000105669	CD4_Naive_stim_16h_500kb	sOoMTc	outcome	ENSG00000105669	Wald ratio	1	0.0063856959059629	0.0154272470764296	0.678930332261526	-0.023851708363839	0.0366231001757648	1.00640612792981	0.976430495498162	1.03730198821569	0.901125267153396
1334	ENSG00000105669_CD4_Naive_stim_40h_500kb_combined	ENSG00000105669	CD4_Naive_stim_40h_500kb	sOoMTc	outcome	ENSG00000105669	Wald ratio	1	0.00711112062758194	0.0171798056981636	0.678930332261526	-0.0265612985408187	0.0407835397959826	1.00713646468514	0.973788350201054	1.0416266104324	0.901125267153396
1335	ENSG00000105669_TCM_16h_500kb_combined	ENSG00000105669	TCM_16h_500kb	sOoMTc	outcome	ENSG00000105669	Wald ratio	1	0.00394078030893477	0.00952055851001219	0.678930332261526	-0.0147195143706891	0.0226010749885587	1.0039485553936	0.985388288099463	1.02285841434231	0.901125267153396
1336	ENSG00000105669_TEM_16h_500kb_combined	ENSG00000105669	TEM_16h_500kb	sOoMTc	outcome	ENSG00000105669	Wald ratio	1	0.0220486389676537	0.0532674599702373	0.678930332261526	-0.0823555825740114	0.126452860509319	1.02229350656201	0.920944428677346	1.13479595621182	0.901125267153396
1337	ENSG00000105669_TN_16h_500kb_combined	ENSG00000105669	TN_16h_500kb	sOoMTc	outcome	ENSG00000105669	Wald ratio	1	0.00414288007757493	0.0100088127442906	0.678930332261526	-0.0154743929012347	0.0237601530563846	1.00415147366855	0.98464472032351	1.02404467444809	0.901125267153396
1338	ENSG00000105669_TN_40h_500kb_combined	ENSG00000105669	TN_40h_500kb	sOoMTc	outcome	ENSG00000105669	Wald ratio	1	0.00496473511268652	0.011994338029927	0.678930332261526	-0.0185441674259705	0.0284736376513435	1.00497707983102	0.981626717708933	1.02888288670761	0.901125267153396
1339	ENSG00000105750_CD4_Memory_stim_40h_500kb_combined	ENSG00000105750	CD4_Memory_stim_40h_500kb	sOoMTc	outcome	ENSG00000105750	Wald ratio	1	-0.00942992527839619	0.00968985275353389	0.330466188814257	-0.0284220366753226	0.00956218611853023	0.990614397038857	0.971978069834074	1.00960804988962	0.742704513782284
1340	ENSG00000105750_CD4_Memory_stim_5d_500kb_combined	ENSG00000105750	CD4_Memory_stim_5d_500kb	sOoMTc	outcome	ENSG00000105750	Wald ratio	1	-0.00717364305707783	0.0072504745717657	0.32246588832075	-0.0213845732177386	0.00703728710358294	0.992852026103137	0.978842455583661	1.00706210699588	0.735883693860173
1341	ENSG00000105750_CD4_Naive_stim_5d_500kb_combined	ENSG00000105750	CD4_Naive_stim_5d_500kb	sOoMTc	outcome	ENSG00000105750	Wald ratio	1	-0.00669036228911176	0.0067620177456759	0.32246588832075	-0.0199439170706365	0.006563192492413	0.993331968356878	0.980253647261248	1.00658477743647	0.735883693860173
1342	ENSG00000105750_TCM_40h_500kb_combined	ENSG00000105750	TCM_40h_500kb	sOoMTc	outcome	ENSG00000105750	Wald ratio	1	-0.0117884942865988	0.0121134336116867	0.330466188814258	-0.0355308241655047	0.011953835592307	0.988280717776539	0.965092985585599	1.01202556822674	0.742704513782284
1343	ENSG00000105750_TN_40h_500kb_combined	ENSG00000105750	TN_40h_500kb	sOoMTc	outcome	ENSG00000105750	Wald ratio	1	-0.0118277362846788	0.00956733483777107	0.216361044277136	-0.0305797125667101	0.00692423999735245	0.988241936427443	0.969883117113091	1.0069482679736	0.623011234131786
1344	ENSG00000105750_TN_5d_500kb_combined	ENSG00000105750	TN_5d_500kb	sOoMTc	outcome	ENSG00000105750	Wald ratio	1	-0.00721663933208089	0.0072939313476479	0.32246588832075	-0.0215127447734708	0.00707946610930899	0.992809338082105	0.978717003863155	1.00710458477009	0.735883693860173
1345	ENSG00000105750_TN_cycling_5d_500kb_combined	ENSG00000105750	TN_cycling_5d_500kb	sOoMTc	outcome	ENSG00000105750	Wald ratio	1	-0.00936571805280227	0.00946602723997689	0.32246588832075	-0.027919131443157	0.00918769533755243	0.990678003682905	0.972467005624822	1.00923003176911	0.735883693860173
1346	ENSG00000105750_TN_HSP_5d_500kb_combined	ENSG00000105750	TN_HSP_5d_500kb	sOoMTc	outcome	ENSG00000105750	Wald ratio	1	-0.0095260632925297	0.00978864072623449	0.330466188814257	-0.0287117991159493	0.0096596725308899	0.990519165915693	0.971696467897125	1.00970647775391	0.742704513782284
1347	ENSG00000105750_TN_IFN_5d_500kb_combined	ENSG00000105750	TN_IFN_5d_500kb	sOoMTc	outcome	ENSG00000105750	Wald ratio	1	-0.0107904539929486	0.0110878832279822	0.330466188814257	-0.0325227051197937	0.0109417971338964	0.989267554123622	0.968000471015136	1.01100187752536	0.742704513782284
1348	ENSG00000105939_CD4_Naive_stim_5d_500kb_combined	ENSG00000105939	CD4_Naive_stim_5d_500kb	sOoMTc	outcome	ENSG00000105939	Wald ratio	1	0.0110401878104755	0.00988935509952638	0.264263423507743	-0.00834294818459623	0.0304233238055472	1.01110135557789	0.991691757624289	1.0308908422316	0.686801424265356
1349	ENSG00000105939_CD4_Naive_uns_0h_500kb_combined	ENSG00000105939	CD4_Naive_uns_0h_500kb	sOoMTc	outcome	ENSG00000105939	Wald ratio	1	0.00865014488433442	0.00774845101297696	0.264263423507743	-0.00653681910110043	0.0238371088697693	1.00868766549581	0.993484499423807	1.02412348367133	0.686801424265356
[truncated: 7,373 more rows]
