# Supplementary material for: Dynamic genetic regulation of CD4+ T cells in obstructive sleep apnea: integrating context-specific eQTL, Mendelian randomization, single-cell sequencing, and experimental validation
Source: Front Immunol. 2025 Dec 17;16:1691347. doi: 10.3389/fimmu.2025.1691347 (PMC12753881; doi:10.3389/fimmu.2025.1691347)
Supplement: Supplementary file 1 [file Supplementaryfile1.zip › Supplementary files/Supplementary Material 4.csv]

	id.exposure	id.outcome	exposure	outcome	snp_r2.exposure	snp_r2.outcome	correct_causal_direction	steiger_pval
1	ENSG00000002549_CD4_Naive_stim_40h_500kb_combined	sOoMTc	ENSG00000002549	outcome	0.180910738293997	2.74826104122456e-07	TRUE	4.50090798385815e-10
2	ENSG00000002822_TEM_5d_500kb_combined	sOoMTc	ENSG00000002822	outcome	0.191836994663664	9.12497759288448e-06	TRUE	1.40758173185489e-10
3	ENSG00000003402_CD4_Memory_stim_16h_500kb_combined	sOoMTc	ENSG00000003402	outcome	0.755712251900545	6.19572520472447e-07	TRUE	1.33925390992032e-74
4	ENSG00000003402_CD4_Memory_stim_40h_500kb_combined	sOoMTc	ENSG00000003402	outcome	0.706221745260627	6.19572520472447e-07	TRUE	2.82030241980369e-63
5	ENSG00000003402_CD4_Memory_stim_5d_500kb_combined	sOoMTc	ENSG00000003402	outcome	0.452236473005579	6.19572520472447e-07	TRUE	4.31591034537477e-29
6	ENSG00000003402_CD4_Naive_stim_16h_500kb_combined	sOoMTc	ENSG00000003402	outcome	0.758642448893068	6.19572520472447e-07	TRUE	2.32417189964796e-75
7	ENSG00000003402_CD4_Naive_stim_40h_500kb_combined	sOoMTc	ENSG00000003402	outcome	0.750534978770793	6.19572520472447e-07	TRUE	2.77235979273212e-73
8	ENSG00000003402_CD4_Naive_stim_5d_500kb_combined	sOoMTc	ENSG00000003402	outcome	0.538772579052193	6.19572520472447e-07	TRUE	6.36602633381131e-38
9	ENSG00000003402_HSP_16h_500kb_combined	sOoMTc	ENSG00000003402	outcome	0.454383735756728	6.19572520472447e-07	TRUE	2.74327985990147e-29
10	ENSG00000003402_nTreg_16h_500kb_combined	sOoMTc	ENSG00000003402	outcome	0.458824145969401	6.19572520472447e-07	TRUE	1.06683952973218e-29
11	ENSG00000003402_nTreg_40h_500kb_combined	sOoMTc	ENSG00000003402	outcome	0.522845995895488	6.19572520472447e-07	TRUE	3.82565029767729e-36
12	ENSG00000003402_T_ER-stress_5d_500kb_combined	sOoMTc	ENSG00000003402	outcome	0.316336684521228	2.70858417182563e-06	TRUE	2.67248771207974e-18
13	ENSG00000003402_TCM_16h_500kb_combined	sOoMTc	ENSG00000003402	outcome	0.773140533713845	6.19572520472447e-07	TRUE	2.64754102771193e-79
14	ENSG00000003402_TCM_40h_500kb_combined	sOoMTc	ENSG00000003402	outcome	0.692541348681857	6.19572520472447e-07	TRUE	1.4361184585195e-60
15	ENSG00000003402_TCM_5d_500kb_combined	sOoMTc	ENSG00000003402	outcome	0.343823457202639	6.19572520472447e-07	TRUE	2.77660420762771e-20
16	ENSG00000003402_TEM_16h_500kb_combined	sOoMTc	ENSG00000003402	outcome	0.709249575830089	6.19572520472447e-07	TRUE	6.75146394650848e-64
17	ENSG00000003402_TEM_40h_500kb_combined	sOoMTc	ENSG00000003402	outcome	0.740940994091412	6.19572520472447e-07	TRUE	6.19734619960641e-71
18	ENSG00000003402_TEM_5d_500kb_combined	sOoMTc	ENSG00000003402	outcome	0.261993120938779	2.70858417182563e-06	TRUE	9.44455415992371e-15
19	ENSG00000003402_TEM_HLApositive_40h_500kb_combined	sOoMTc	ENSG00000003402	outcome	0.424456806826101	6.19572520472447e-07	TRUE	1.24312535405811e-26
20	ENSG00000003402_TEMRA_40h_500kb_combined	sOoMTc	ENSG00000003402	outcome	0.180215366230379	6.19572520472447e-07	TRUE	5.02737502184208e-10
21	ENSG00000003402_TM_ER-stress_40h_500kb_combined	sOoMTc	ENSG00000003402	outcome	0.366308015411717	6.19572520472447e-07	TRUE	6.00787126192745e-22
22	ENSG00000003402_TN_16h_500kb_combined	sOoMTc	ENSG00000003402	outcome	0.804938292250407	6.19572520472447e-07	TRUE	3.4265382245778e-89
23	ENSG00000003402_TN_40h_500kb_combined	sOoMTc	ENSG00000003402	outcome	0.777975091178649	6.19572520472447e-07	TRUE	1.08720836659109e-80
24	ENSG00000003402_TN_5d_500kb_combined	sOoMTc	ENSG00000003402	outcome	0.284951506275015	6.19572520472447e-07	TRUE	2.99108875491888e-16
25	ENSG00000003402_TN_cycling_40h_500kb_combined	sOoMTc	ENSG00000003402	outcome	0.444681420804533	6.19572520472447e-07	TRUE	2.08766717067314e-28
26	ENSG00000003402_TN_cycling_5d_500kb_combined	sOoMTc	ENSG00000003402	outcome	0.242865737464163	2.70858417182563e-06	TRUE	1.3983797478475e-13
27	ENSG00000003402_TN_HSP_5d_500kb_combined	sOoMTc	ENSG00000003402	outcome	0.392522633480332	3.01538808318064e-06	TRUE	6.25970305845847e-24
28	ENSG00000003402_TN_IFN_40h_500kb_combined	sOoMTc	ENSG00000003402	outcome	0.505425882373595	2.70858417182563e-06	TRUE	3.20295510401805e-34
29	ENSG00000003402_TN_IFN_5d_500kb_combined	sOoMTc	ENSG00000003402	outcome	0.181773413666843	2.84368299285245e-06	TRUE	4.47128677323932e-10
30	ENSG00000003402_TN_NFKB_500kb_combined	sOoMTc	ENSG00000003402	outcome	0.510876862339077	6.19572520472447e-07	TRUE	7.41002729830189e-35
31	ENSG00000004534_CD4_Memory_uns_0h_500kb_combined	sOoMTc	ENSG00000004534	outcome	0.236674724497623	1.92375482550459e-08	TRUE	2.81630083324023e-13
32	ENSG00000004534_CD4_Naive_stim_5d_500kb_combined	sOoMTc	ENSG00000004534	outcome	0.168914915636162	1.60158850976055e-08	TRUE	1.94765097816963e-09
33	ENSG00000004534_CD4_Naive_uns_0h_500kb_combined	sOoMTc	ENSG00000004534	outcome	0.200861256496135	1.92375482550459e-08	TRUE	3.38310014970631e-11
34	ENSG00000004534_TCM_0h_500kb_combined	sOoMTc	ENSG00000004534	outcome	0.24485133843513	1.92375482550459e-08	TRUE	9.07280828392599e-14
35	ENSG00000004534_TN_0h_500kb_combined	sOoMTc	ENSG00000004534	outcome	0.230058395823784	1.92375482550459e-08	TRUE	6.96507389186107e-13
36	ENSG00000005020_CD4_Memory_stim_16h_500kb_combined	sOoMTc	ENSG00000005020	outcome	0.245914392130687	3.94574727162491e-06	TRUE	9.48436477155925e-14
37	ENSG00000005020_CD4_Memory_stim_40h_500kb_combined	sOoMTc	ENSG00000005020	outcome	0.236448814881209	3.60879049620735e-06	TRUE	3.47668809430308e-13
38	ENSG00000005020_CD4_Memory_stim_5d_500kb_combined	sOoMTc	ENSG00000005020	outcome	0.417176407190176	3.90208031833917e-06	TRUE	6.15475496966369e-26
39	ENSG00000005020_CD4_Memory_uns_0h_500kb_combined	sOoMTc	ENSG00000005020	outcome	0.209033158913201	3.90277464309698e-06	TRUE	1.38331343753334e-11
40	ENSG00000005020_CD4_Naive_stim_40h_500kb_combined	sOoMTc	ENSG00000005020	outcome	0.166736879774557	3.90181328680219e-06	TRUE	2.97819383118182e-09
41	ENSG00000005020_CD4_Naive_stim_5d_500kb_combined	sOoMTc	ENSG00000005020	outcome	0.286247513059292	3.90181328680219e-06	TRUE	2.82238733390319e-16
42	ENSG00000005020_TCM_0h_500kb_combined	sOoMTc	ENSG00000005020	outcome	0.162874940562404	3.94574727162491e-06	TRUE	4.7884079282642e-09
43	ENSG00000005020_TCM_16h_500kb_combined	sOoMTc	ENSG00000005020	outcome	0.276010156164333	3.94574727162491e-06	TRUE	1.28589991845664e-15
44	ENSG00000005020_TCM_40h_500kb_combined	sOoMTc	ENSG00000005020	outcome	0.185615580773609	3.90277464309698e-06	TRUE	2.82450554431333e-10
45	ENSG00000005020_TCM_5d_500kb_combined	sOoMTc	ENSG00000005020	outcome	0.230610602019499	3.90208031833917e-06	TRUE	7.77025817690492e-13
46	ENSG00000005020_TEM_16h_500kb_combined	sOoMTc	ENSG00000005020	outcome	0.189545310457358	3.60879049620735e-06	TRUE	1.70375989225835e-10
47	ENSG00000005020_TEM_40h_500kb_combined	sOoMTc	ENSG00000005020	outcome	0.172018447405609	3.60879049620735e-06	TRUE	1.54097035060015e-09
48	ENSG00000005020_TEM_5d_500kb_combined	sOoMTc	ENSG00000005020	outcome	0.327321566339762	3.90208031833917e-06	TRUE	4.82347082655274e-19
49	ENSG00000005020_TN_40h_500kb_combined	sOoMTc	ENSG00000005020	outcome	0.205110377994282	2.63199664936338e-06	TRUE	2.23503073752311e-11
50	ENSG00000005020_TN_5d_500kb_combined	sOoMTc	ENSG00000005020	outcome	0.210158920823484	3.90277464309698e-06	TRUE	1.19326714734015e-11
51	ENSG00000005020_TN_IFN_5d_500kb_combined	sOoMTc	ENSG00000005020	outcome	0.212558947840148	3.90181328680219e-06	TRUE	8.69989819793217e-12
52	ENSG00000005059_CD4_Naive_stim_16h_500kb_combined	sOoMTc	ENSG00000005059	outcome	0.279334425304352	1.04790342440045e-05	TRUE	9.07451208295609e-16
53	ENSG00000005059_CD4_Naive_stim_40h_500kb_combined	sOoMTc	ENSG00000005059	outcome	0.376441317680427	9.62599492193215e-06	TRUE	1.3806992206279e-22
54	ENSG00000005059_CD4_Naive_stim_5d_500kb_combined	sOoMTc	ENSG00000005059	outcome	0.306061290795427	9.8304583034297e-06	TRUE	1.59158858351985e-17
55	ENSG00000005059_CD4_Naive_uns_0h_500kb_combined	sOoMTc	ENSG00000005059	outcome	0.216887395812416	4.86552726817251e-06	TRUE	5.01673491742127e-12
56	ENSG00000005059_TN_0h_500kb_combined	sOoMTc	ENSG00000005059	outcome	0.199028490260082	9.62599492193215e-06	TRUE	5.64287385331618e-11
57	ENSG00000005059_TN_16h_500kb_combined	sOoMTc	ENSG00000005059	outcome	0.236972884085611	9.62599492193215e-06	TRUE	3.65716511137748e-13
58	ENSG00000005059_TN_40h_500kb_combined	sOoMTc	ENSG00000005059	outcome	0.35855958977708	9.62599492193215e-06	TRUE	3.11384727268079e-21
59	ENSG00000005175_CD4_Naive_stim_40h_500kb_combined	sOoMTc	ENSG00000005175	outcome	0.185076561676715	2.25208194186084e-05	TRUE	3.86263006303997e-10
60	ENSG00000005436_CD4_Memory_stim_40h_500kb_combined	sOoMTc	ENSG00000005436	outcome	0.190216708110632	2.07810609025541e-06	TRUE	1.50091398350501e-10
61	ENSG00000005436_TCM_40h_500kb_combined	sOoMTc	ENSG00000005436	outcome	0.190044732944651	2.07810609025541e-06	TRUE	1.53419531535514e-10
62	ENSG00000005436_TN_16h_500kb_combined	sOoMTc	ENSG00000005436	outcome	0.215145740096762	1.97726965183749e-06	TRUE	5.85047478824971e-12
63	ENSG00000005436_TN_40h_500kb_combined	sOoMTc	ENSG00000005436	outcome	0.196441513003509	2.07810609025541e-06	TRUE	6.75951668586074e-11
64	ENSG00000006015_CD4_Naive_stim_40h_500kb_combined	sOoMTc	ENSG00000006015	outcome	0.182948668700732	4.40028675365479e-06	TRUE	3.99821878077562e-10
65	ENSG00000006015_TCM_16h_500kb_combined	sOoMTc	ENSG00000006015	outcome	0.212326035745231	4.61548317935353e-07	TRUE	7.92356746167285e-12
66	ENSG00000006015_TN_16h_500kb_combined	sOoMTc	ENSG00000006015	outcome	0.225864059928346	4.61548317935353e-07	TRUE	1.29832222022775e-12
67	ENSG00000006015_TN_40h_500kb_combined	sOoMTc	ENSG00000006015	outcome	0.253938057358758	4.61548317935353e-07	TRUE	2.67983894301499e-14
68	ENSG00000006282_CD4_Memory_stim_16h_500kb_combined	sOoMTc	ENSG00000006282	outcome	0.330465537231164	2.2854237155761e-06	TRUE	2.73831309056432e-19
69	ENSG00000006282_CD4_Memory_stim_40h_500kb_combined	sOoMTc	ENSG00000006282	outcome	0.464372411890104	3.36194386219947e-06	TRUE	3.81310231697994e-30
70	ENSG00000006282_CD4_Memory_stim_5d_500kb_combined	sOoMTc	ENSG00000006282	outcome	0.48570648122026	3.36194386219947e-06	TRUE	3.33244439162091e-32
71	ENSG00000006282_CD4_Memory_uns_0h_500kb_combined	sOoMTc	ENSG00000006282	outcome	0.266541156523504	3.36194386219947e-06	TRUE	5.01320840458737e-15
72	ENSG00000006282_CD4_Naive_stim_16h_500kb_combined	sOoMTc	ENSG00000006282	outcome	0.266286383708789	2.2854237155761e-06	TRUE	5.02122935121358e-15
73	ENSG00000006282_CD4_Naive_stim_40h_500kb_combined	sOoMTc	ENSG00000006282	outcome	0.382503948676684	3.36194386219947e-06	TRUE	3.9277137204746e-23
74	ENSG00000006282_CD4_Naive_stim_5d_500kb_combined	sOoMTc	ENSG00000006282	outcome	0.31822954162177	3.36194386219947e-06	TRUE	2.02673442552054e-18
75	ENSG00000006282_CD4_Naive_uns_0h_500kb_combined	sOoMTc	ENSG00000006282	outcome	0.284349319753822	3.36194386219947e-06	TRUE	3.68591382211764e-16
76	ENSG00000006282_T_ER-stress_5d_500kb_combined	sOoMTc	ENSG00000006282	outcome	0.187747019017933	3.36194386219947e-06	TRUE	2.12874638839616e-10
77	ENSG00000006282_TCM_16h_500kb_combined	sOoMTc	ENSG00000006282	outcome	0.171115178581567	3.36194386219947e-06	TRUE	1.71386953595398e-09
78	ENSG00000006282_TCM_40h_500kb_combined	sOoMTc	ENSG00000006282	outcome	0.388234448314243	3.36194386219947e-06	TRUE	1.39111409173752e-23
79	ENSG00000006282_TCM_5d_500kb_combined	sOoMTc	ENSG00000006282	outcome	0.344421073530936	3.36194386219947e-06	TRUE	2.87437028524396e-20
80	ENSG00000006282_TEM_40h_500kb_combined	sOoMTc	ENSG00000006282	outcome	0.366561886527713	3.36194386219947e-06	TRUE	6.61088709737064e-22
81	ENSG00000006282_TEM_5d_500kb_combined	sOoMTc	ENSG00000006282	outcome	0.301671898145767	2.73705350825786e-06	TRUE	2.62760713917495e-17
82	ENSG00000006282_TN_0h_500kb_combined	sOoMTc	ENSG00000006282	outcome	0.368187770027476	3.36194386219947e-06	TRUE	4.9779035397611e-22
83	ENSG00000006282_TN_16h_500kb_combined	sOoMTc	ENSG00000006282	outcome	0.189957226113696	3.36194386219947e-06	TRUE	1.60711172041355e-10
84	ENSG00000006282_TN_40h_500kb_combined	sOoMTc	ENSG00000006282	outcome	0.356045353636036	3.36194386219947e-06	TRUE	4.05025573772427e-21
85	ENSG00000006282_TN_5d_500kb_combined	sOoMTc	ENSG00000006282	outcome	0.193097804328484	3.36194386219947e-06	TRUE	1.07615858931115e-10
86	ENSG00000006282_TN_cycling_40h_500kb_combined	sOoMTc	ENSG00000006282	outcome	0.268278003723217	3.36194386219947e-06	TRUE	3.90040721365553e-15
87	ENSG00000006282_TN_HSP_5d_500kb_combined	sOoMTc	ENSG00000006282	outcome	0.247597741385538	2.73705350825786e-06	TRUE	7.24387604736634e-14
88	ENSG00000006282_TN_IFN_40h_500kb_combined	sOoMTc	ENSG00000006282	outcome	0.233513484089816	3.36194386219947e-06	TRUE	5.15970670229495e-13
89	ENSG00000008018_CD4_Memory_stim_16h_500kb_combined	sOoMTc	ENSG00000008018	outcome	0.351581363301612	1.1881671431176e-07	TRUE	7.12040806668271e-21
90	ENSG00000008018_CD4_Naive_stim_16h_500kb_combined	sOoMTc	ENSG00000008018	outcome	0.204038083605691	1.1881671431176e-07	TRUE	2.28009939124481e-11
91	ENSG00000008018_CD4_Naive_stim_40h_500kb_combined	sOoMTc	ENSG00000008018	outcome	0.163966874250684	1.1881671431176e-07	TRUE	3.65450131445054e-09
92	ENSG00000008018_TCM_16h_500kb_combined	sOoMTc	ENSG00000008018	outcome	0.300285775100726	1.1881671431176e-07	TRUE	2.78627194806368e-17
93	ENSG00000008018_TN_16h_500kb_combined	sOoMTc	ENSG00000008018	outcome	0.315715812470495	1.1881671431176e-07	TRUE	2.51688771996854e-18
94	ENSG00000008018_TN_40h_500kb_combined	sOoMTc	ENSG00000008018	outcome	0.210924488590812	5.70510962706326e-07	TRUE	9.60367139264627e-12
95	ENSG00000010030_CD4_Naive_stim_16h_500kb_combined	sOoMTc	ENSG00000010030	outcome	0.211700812305547	4.87177954511841e-06	TRUE	9.95992208769965e-12
96	ENSG00000010030_CD4_Naive_stim_40h_500kb_combined	sOoMTc	ENSG00000010030	outcome	0.211993730745992	4.04568312500716e-06	TRUE	9.40532888737261e-12
97	ENSG00000010030_CD4_Naive_stim_5d_500kb_combined	sOoMTc	ENSG00000010030	outcome	0.17014151221678	4.04568312500716e-06	TRUE	1.96275396068931e-09
98	ENSG00000010030_TN_IFN_5d_500kb_combined	sOoMTc	ENSG00000010030	outcome	0.16816658932485	4.04568312500716e-06	TRUE	2.50483584309281e-09
99	ENSG00000010165_CD4_Naive_stim_5d_500kb_combined	sOoMTc	ENSG00000010165	outcome	0.218742921160529	7.32835480071897e-07	TRUE	3.43703950726732e-12
100	ENSG00000010219_TN_40h_500kb_combined	sOoMTc	ENSG00000010219	outcome	0.172745574075968	8.38226272606019e-07	TRUE	1.29442259376847e-09
101	ENSG00000010626_CD4_Memory_stim_40h_500kb_combined	sOoMTc	ENSG00000010626	outcome	0.192924643788674	9.64045416260546e-08	TRUE	9.58065568098524e-11
102	ENSG00000010626_CD4_Naive_stim_40h_500kb_combined	sOoMTc	ENSG00000010626	outcome	0.213128313679408	9.64045416260546e-08	TRUE	6.87748332386569e-12
103	ENSG00000010626_CD4_Naive_stim_5d_500kb_combined	sOoMTc	ENSG00000010626	outcome	0.197991624815556	9.64045416260546e-08	TRUE	4.98689364989278e-11
104	ENSG00000010626_TN_40h_500kb_combined	sOoMTc	ENSG00000010626	outcome	0.187755924084358	9.64045416260546e-08	TRUE	1.85533281383259e-10
105	ENSG00000011485_CD4_Naive_stim_40h_500kb_combined	sOoMTc	ENSG00000011485	outcome	0.198171816481993	5.54017478872536e-05	TRUE	9.37159395314652e-11
106	ENSG00000011485_TCM_16h_500kb_combined	sOoMTc	ENSG00000011485	outcome	0.166390999664243	3.23941021816768e-05	TRUE	4.23542039573229e-09
107	ENSG00000011485_TN_40h_500kb_combined	sOoMTc	ENSG00000011485	outcome	0.213332625002546	3.59359005433574e-05	TRUE	1.1535437622591e-11
108	ENSG00000012963_CD4_Memory_stim_40h_500kb_combined	sOoMTc	ENSG00000012963	outcome	0.285931740035392	6.26778325208766e-06	TRUE	3.14222055381993e-16
109	ENSG00000012963_CD4_Memory_stim_5d_500kb_combined	sOoMTc	ENSG00000012963	outcome	0.276474898958188	6.26778325208766e-06	TRUE	1.27252600034076e-15
110	ENSG00000012963_CD4_Naive_stim_40h_500kb_combined	sOoMTc	ENSG00000012963	outcome	0.514810953798724	6.26778325208766e-06	TRUE	3.79292488859245e-35
111	ENSG00000012963_CD4_Naive_stim_5d_500kb_combined	sOoMTc	ENSG00000012963	outcome	0.380158836280574	6.26778325208766e-06	TRUE	6.55970732169259e-23
112	ENSG00000012963_TCM_40h_500kb_combined	sOoMTc	ENSG00000012963	outcome	0.270571522283157	6.26778325208766e-06	TRUE	3.01112087576032e-15
113	ENSG00000012963_TEM_40h_500kb_combined	sOoMTc	ENSG00000012963	outcome	0.308463247717952	6.26778325208766e-06	TRUE	1.0173878615979e-17
114	ENSG00000012963_TN_40h_500kb_combined	sOoMTc	ENSG00000012963	outcome	0.503293861925954	6.26778325208766e-06	TRUE	6.16278307299535e-34
115	ENSG00000012963_TN_5d_500kb_combined	sOoMTc	ENSG00000012963	outcome	0.205432434511911	6.26778325208766e-06	TRUE	2.32797670797811e-11
116	ENSG00000012963_TN_IFN_5d_500kb_combined	sOoMTc	ENSG00000012963	outcome	0.176068977233742	6.26778325208766e-06	TRUE	9.80790535349364e-10
117	ENSG00000013306_CD4_Naive_stim_40h_500kb_combined	sOoMTc	ENSG00000013306	outcome	0.171530225321088	2.15409096231199e-06	TRUE	1.57804099312351e-09
118	ENSG00000013306_TN_40h_500kb_combined	sOoMTc	ENSG00000013306	outcome	0.195696543398715	2.15409096231199e-06	TRUE	7.45741313644413e-11
119	ENSG00000013364_TCM_16h_500kb_combined	sOoMTc	ENSG00000013364	outcome	0.177435814399195	1.61695332503142e-06	TRUE	7.433311037659e-10
120	ENSG00000013573_CD4_Memory_stim_16h_500kb_combined	sOoMTc	ENSG00000013573	outcome	0.47190385078316	3.32581066314388e-07	TRUE	6.01891270552285e-31
121	ENSG00000013573_CD4_Memory_stim_40h_500kb_combined	sOoMTc	ENSG00000013573	outcome	0.163651181780192	2.0052131898387e-07	TRUE	3.83192102784227e-09
122	ENSG00000013573_CD4_Memory_uns_0h_500kb_combined	sOoMTc	ENSG00000013573	outcome	0.405714332438181	4.22405032448852e-07	TRUE	4.57312759674444e-25
123	ENSG00000013573_CD4_Naive_uns_0h_500kb_combined	sOoMTc	ENSG00000013573	outcome	0.608921731356863	3.32581066314388e-07	TRUE	7.71553509441239e-47
124	ENSG00000013573_TCM_0h_500kb_combined	sOoMTc	ENSG00000013573	outcome	0.237419149701915	4.08386148471526e-07	TRUE	2.67549075943175e-13
125	ENSG00000013573_TCM_16h_500kb_combined	sOoMTc	ENSG00000013573	outcome	0.279221461553965	4.22405032448852e-07	TRUE	6.89904670701578e-16
126	ENSG00000013573_TEM_0h_500kb_combined	sOoMTc	ENSG00000013573	outcome	0.25845064023566	4.08268542378519e-07	TRUE	1.40562222293513e-14
127	ENSG00000013573_TN_0h_500kb_combined	sOoMTc	ENSG00000013573	outcome	0.581374597286818	3.32581066314388e-07	TRUE	4.08107197741391e-43
128	ENSG00000013573_TN_16h_500kb_combined	sOoMTc	ENSG00000013573	outcome	0.230017171615065	4.08386148471526e-07	TRUE	7.3654093521602e-13
129	ENSG00000013725_CD4_Memory_stim_16h_500kb_combined	sOoMTc	ENSG00000013725	outcome	0.211486643052289	2.76588393135438e-06	TRUE	9.72595578831604e-12
130	ENSG00000013725_CD4_Memory_stim_40h_500kb_combined	sOoMTc	ENSG00000013725	outcome	0.216612356864994	2.76588393135438e-06	TRUE	4.93693543202843e-12
131	ENSG00000013725_CD4_Naive_stim_40h_500kb_combined	sOoMTc	ENSG00000013725	outcome	0.221286324019243	1.49122591125938e-06	TRUE	2.53516972269115e-12
132	ENSG00000013725_TCM_16h_500kb_combined	sOoMTc	ENSG00000013725	outcome	0.17995536561554	2.76588393135438e-06	TRUE	5.60797981863284e-10
133	ENSG00000013725_TN_40h_500kb_combined	sOoMTc	ENSG00000013725	outcome	0.202080889305461	8.70133739742293e-07	TRUE	3.10883403148174e-11
134	ENSG00000014138_CD4_Naive_stim_40h_500kb_combined	sOoMTc	ENSG00000014138	outcome	0.187683072897099	2.82046035442165e-07	TRUE	1.91001507382483e-10
135	ENSG00000014138_TCM_40h_500kb_combined	sOoMTc	ENSG00000014138	outcome	0.223407248290925	4.97429355709688e-07	TRUE	1.81265846351118e-12
136	ENSG00000014138_TN_40h_500kb_combined	sOoMTc	ENSG00000014138	outcome	0.220948155381283	2.82046035442165e-07	TRUE	2.47896812214529e-12
137	ENSG00000015532_CD4_Naive_stim_16h_500kb_combined	sOoMTc	ENSG00000015532	outcome	0.182759967518909	1.57817364869947e-06	TRUE	3.80189656697989e-10
138	ENSG00000015532_TN_16h_500kb_combined	sOoMTc	ENSG00000015532	outcome	0.203144358147669	1.72551802966474e-05	TRUE	3.6554771031249e-11
139	ENSG00000015532_TN_40h_500kb_combined	sOoMTc	ENSG00000015532	outcome	0.16780190904828	2.020830829188e-05	TRUE	3.22630516971235e-09
140	ENSG00000021355_CD4_Memory_stim_5d_500kb_combined	sOoMTc	ENSG00000021355	outcome	0.284157002264833	4.64957567264186e-06	TRUE	3.93455562151611e-16
141	ENSG00000021355_CD4_Naive_stim_5d_500kb_combined	sOoMTc	ENSG00000021355	outcome	0.170127457694283	4.64957567264186e-06	TRUE	1.99043102041753e-09
142	ENSG00000021355_TEM_5d_500kb_combined	sOoMTc	ENSG00000021355	outcome	0.264580311970363	6.13958215694033e-06	TRUE	7.13197627562627e-15
143	ENSG00000021355_TN_IFN_5d_500kb_combined	sOoMTc	ENSG00000021355	outcome	0.168728147751296	4.64957567264186e-06	TRUE	2.36590237722082e-09
144	ENSG00000022556_CD4_Memory_stim_16h_500kb_combined	sOoMTc	ENSG00000022556	outcome	0.189227010879292	5.83262377668945e-07	TRUE	1.60203626674622e-10
145	ENSG00000022556_CD4_Memory_stim_40h_500kb_combined	sOoMTc	ENSG00000022556	outcome	0.182472382771481	8.10535708631692e-13	TRUE	3.52912496831782e-10
146	ENSG00000022556_CD4_Naive_stim_16h_500kb_combined	sOoMTc	ENSG00000022556	outcome	0.20749359711985	7.29706647704861e-11	TRUE	1.40493145529306e-11
147	ENSG00000022556_CD4_Naive_stim_40h_500kb_combined	sOoMTc	ENSG00000022556	outcome	0.182954879104499	1.13654130626108e-07	TRUE	3.42034968144727e-10
148	ENSG00000022556_CD4_Naive_stim_5d_500kb_combined	sOoMTc	ENSG00000022556	outcome	0.165550036490754	8.10535708631692e-13	TRUE	2.92174131706061e-09
149	ENSG00000022556_TCM_16h_500kb_combined	sOoMTc	ENSG00000022556	outcome	0.181578985606848	8.10535708631692e-13	TRUE	3.95092325037489e-10
150	ENSG00000022556_TCM_40h_500kb_combined	sOoMTc	ENSG00000022556	outcome	0.275059948215505	8.10535708631692e-13	TRUE	1.18444535154895e-15
151	ENSG00000022556_TCM_5d_500kb_combined	sOoMTc	ENSG00000022556	outcome	0.22802303507017	8.10535708631692e-13	TRUE	9.05861572085521e-13
152	ENSG00000022556_TEM_40h_500kb_combined	sOoMTc	ENSG00000022556	outcome	0.185769048730406	8.10535708631692e-13	TRUE	2.32368227008781e-10
153	ENSG00000022556_TN_16h_500kb_combined	sOoMTc	ENSG00000022556	outcome	0.209456099454418	9.11654978301764e-08	TRUE	1.11603757570074e-11
154	ENSG00000022556_TN_40h_500kb_combined	sOoMTc	ENSG00000022556	outcome	0.186612694225878	1.13654130626108e-07	TRUE	2.15099992850838e-10
155	ENSG00000022556_TN_cycling_40h_500kb_combined	sOoMTc	ENSG00000022556	outcome	0.17617929469754	8.10535708631692e-13	TRUE	7.79253652642517e-10
156	ENSG00000023516_TEM_40h_500kb_combined	sOoMTc	ENSG00000023516	outcome	0.177146912295766	5.42681883551035e-06	TRUE	8.44624988005109e-10
157	ENSG00000025708_CD4_Naive_uns_0h_500kb_combined	sOoMTc	ENSG00000025708	outcome	0.169844222403227	4.90853807419083e-06	TRUE	2.07169236439666e-09
158	ENSG00000025708_TN_0h_500kb_combined	sOoMTc	ENSG00000025708	outcome	0.189240329460267	4.90853807419083e-06	TRUE	1.82209984293555e-10
159	ENSG00000026297_CD4_Memory_stim_16h_500kb_combined	sOoMTc	ENSG00000026297	outcome	0.41171669567135	4.36887539960212e-06	TRUE	1.79310118910784e-25
160	ENSG00000026297_CD4_Memory_stim_40h_500kb_combined	sOoMTc	ENSG00000026297	outcome	0.308323804989725	4.36887539960212e-06	TRUE	9.8961008023921e-18
161	ENSG00000026297_CD4_Memory_stim_5d_500kb_combined	sOoMTc	ENSG00000026297	outcome	0.430033191384993	4.36887539960212e-06	TRUE	4.9867336108139e-27
162	ENSG00000026297_CD4_Memory_uns_0h_500kb_combined	sOoMTc	ENSG00000026297	outcome	0.412162542895319	4.35677542990738e-06	TRUE	1.6455100691846e-25
163	ENSG00000026297_CD4_Naive_stim_16h_500kb_combined	sOoMTc	ENSG00000026297	outcome	0.631011759117969	4.36887539960212e-06	TRUE	6.08063741939189e-50
164	ENSG00000026297_CD4_Naive_stim_40h_500kb_combined	sOoMTc	ENSG00000026297	outcome	0.419073822699726	4.36887539960212e-06	TRUE	4.32845182563228e-26
165	ENSG00000026297_CD4_Naive_stim_5d_500kb_combined	sOoMTc	ENSG00000026297	outcome	0.561569935005785	4.36887539960212e-06	TRUE	1.65629682925232e-40
166	ENSG00000026297_CD4_Naive_uns_0h_500kb_combined	sOoMTc	ENSG00000026297	outcome	0.621806822062199	4.36887539960212e-06	TRUE	1.44862646105327e-48
167	ENSG00000026297_T_ER-stress_5d_500kb_combined	sOoMTc	ENSG00000026297	outcome	0.200718910687175	1.49599533034098e-06	TRUE	3.81180610261942e-11
168	ENSG00000026297_TCM_0h_500kb_combined	sOoMTc	ENSG00000026297	outcome	0.285034810924499	4.36887539960212e-06	TRUE	3.42667800904876e-16
169	ENSG00000026297_TCM_16h_500kb_combined	sOoMTc	ENSG00000026297	outcome	0.364144637928351	4.36887539960212e-06	TRUE	1.04115421201491e-21
170	ENSG00000026297_TCM_40h_500kb_combined	sOoMTc	ENSG00000026297	outcome	0.384813560522272	4.36887539960212e-06	TRUE	2.68224995490686e-23
171	ENSG00000026297_TCM_5d_500kb_combined	sOoMTc	ENSG00000026297	outcome	0.32036286015413	1.49599533034098e-06	TRUE	1.34040094548171e-18
172	ENSG00000026297_TEM_0h_500kb_combined	sOoMTc	ENSG00000026297	outcome	0.263163103416245	4.35677542990738e-06	TRUE	8.37788239156337e-15
173	ENSG00000026297_TEM_40h_500kb_combined	sOoMTc	ENSG00000026297	outcome	0.198420010480738	1.56762621833257e-06	TRUE	5.14658439823012e-11
174	ENSG00000026297_TEM_5d_500kb_combined	sOoMTc	ENSG00000026297	outcome	0.273121851493638	1.49599533034098e-06	TRUE	1.80277411654619e-15
175	ENSG00000026297_TN_0h_500kb_combined	sOoMTc	ENSG00000026297	outcome	0.617541956160457	4.36887539960212e-06	TRUE	6.0874339823446e-48
176	ENSG00000026297_TN_16h_500kb_combined	sOoMTc	ENSG00000026297	outcome	0.561163683431812	4.36887539960212e-06	TRUE	1.85591880821334e-40
177	ENSG00000026297_TN_40h_500kb_combined	sOoMTc	ENSG00000026297	outcome	0.448033183778772	4.36887539960212e-06	TRUE	1.27213179400736e-28
178	ENSG00000026297_TN_5d_500kb_combined	sOoMTc	ENSG00000026297	outcome	0.470926151694571	4.36887539960212e-06	TRUE	9.50947016897381e-31
179	ENSG00000026297_TN_cycling_40h_500kb_combined	sOoMTc	ENSG00000026297	outcome	0.334686003591029	4.36887539960212e-06	TRUE	1.48072277955946e-19
180	ENSG00000026297_TN_HSP_5d_500kb_combined	sOoMTc	ENSG00000026297	outcome	0.421990062718277	4.36887539960212e-06	TRUE	2.44821311965142e-26
181	ENSG00000026297_TN_IFN_40h_500kb_combined	sOoMTc	ENSG00000026297	outcome	0.341125141046145	4.36887539960212e-06	TRUE	5.13470000403349e-20
182	ENSG00000026751_CD4_Memory_stim_40h_500kb_combined	sOoMTc	ENSG00000026751	outcome	0.165764225954588	7.02715365657375e-06	TRUE	3.55122224946798e-09
183	ENSG00000026751_CD4_Naive_stim_40h_500kb_combined	sOoMTc	ENSG00000026751	outcome	0.175190647641417	8.10093018921625e-06	TRUE	1.12682979007469e-09
184	ENSG00000026751_TN_40h_500kb_combined	sOoMTc	ENSG00000026751	outcome	0.180342360647961	8.10093018921625e-06	TRUE	5.923492776243e-10
185	ENSG00000027847_CD4_Memory_stim_16h_500kb_combined	sOoMTc	ENSG00000027847	outcome	0.171947436917891	1.99140443546166e-06	TRUE	1.49121728648499e-09
186	ENSG00000027847_CD4_Memory_stim_5d_500kb_combined	sOoMTc	ENSG00000027847	outcome	0.163684202658533	1.72308623690958e-06	TRUE	4.10084860173091e-09
187	ENSG00000028203_CD4_Naive_stim_40h_500kb_combined	sOoMTc	ENSG00000028203	outcome	0.180023691047766	3.5289131583226e-07	TRUE	5.06375754624233e-10
188	ENSG00000028203_CD4_Naive_stim_5d_500kb_combined	sOoMTc	ENSG00000028203	outcome	0.181562989382479	7.88452321305092e-07	TRUE	4.28032210961537e-10
189	ENSG00000029534_CD4_Memory_stim_40h_500kb_combined	sOoMTc	ENSG00000029534	outcome	0.181654556601155	4.28524378486914e-06	TRUE	4.69413803869735e-10
190	ENSG00000029639_CD4_Memory_stim_16h_500kb_combined	sOoMTc	ENSG00000029639	outcome	0.299487642757341	4.51160068066362e-07	TRUE	3.27285496761362e-17
191	ENSG00000029639_CD4_Memory_stim_40h_500kb_combined	sOoMTc	ENSG00000029639	outcome	0.266735195107212	4.51160068066362e-07	TRUE	4.29273104560948e-15
192	ENSG00000029639_CD4_Naive_stim_16h_500kb_combined	sOoMTc	ENSG00000029639	outcome	0.257111325938545	4.51160068066362e-07	TRUE	1.70700584162337e-14
193	ENSG00000029639_CD4_Naive_stim_40h_500kb_combined	sOoMTc	ENSG00000029639	outcome	0.43629057757104	7.4685429162373e-06	TRUE	1.56131532860995e-27
194	ENSG00000029639_TCM_16h_500kb_combined	sOoMTc	ENSG00000029639	outcome	0.308783724948146	4.51160068066362e-07	TRUE	7.77450653041812e-18
195	ENSG00000029639_TCM_40h_500kb_combined	sOoMTc	ENSG00000029639	outcome	0.187829828838702	4.51160068066362e-07	TRUE	1.89843251554693e-10
196	ENSG00000029639_TEM_16h_500kb_combined	sOoMTc	ENSG00000029639	outcome	0.166638619616433	1.41674930084258e-06	TRUE	2.82251748971187e-09
197	ENSG00000029639_TEM_40h_500kb_combined	sOoMTc	ENSG00000029639	outcome	0.175535579820497	5.70187674492443e-06	TRUE	1.0377846725967e-09
198	ENSG00000029639_TN_16h_500kb_combined	sOoMTc	ENSG00000029639	outcome	0.355150202609384	7.4685429162373e-06	TRUE	5.30629566867132e-21
199	ENSG00000029639_TN_40h_500kb_combined	sOoMTc	ENSG00000029639	outcome	0.432964647005353	7.4685429162373e-06	TRUE	3.05247571032697e-27
200	ENSG00000029639_TN_cycling_40h_500kb_combined	sOoMTc	ENSG00000029639	outcome	0.260350577021792	3.75791609155247e-07	TRUE	1.06857719911172e-14
201	ENSG00000031691_CD4_Memory_stim_40h_500kb_combined	sOoMTc	ENSG00000031691	outcome	0.426722595237007	1.60154364027543e-06	TRUE	8.52296316265515e-27
202	ENSG00000031691_CD4_Memory_stim_5d_500kb_combined	sOoMTc	ENSG00000031691	outcome	0.340663525870642	1.60154364027543e-06	TRUE	4.98966159440463e-20
203	ENSG00000031691_CD4_Naive_stim_40h_500kb_combined	sOoMTc	ENSG00000031691	outcome	0.488592995263317	1.60154364027543e-06	TRUE	1.56755541115711e-32
204	ENSG00000031691_CD4_Naive_stim_5d_500kb_combined	sOoMTc	ENSG00000031691	outcome	0.611939171174959	1.60154364027543e-06	TRUE	3.30137927438053e-47
205	ENSG00000031691_TCM_40h_500kb_combined	sOoMTc	ENSG00000031691	outcome	0.329180625869666	1.60154364027543e-06	TRUE	3.2703387680577e-19
206	ENSG00000031691_TCM_5d_500kb_combined	sOoMTc	ENSG00000031691	outcome	0.24096385074434	1.60154364027543e-06	TRUE	1.74961959400247e-13
207	ENSG00000031691_TEM_40h_500kb_combined	sOoMTc	ENSG00000031691	outcome	0.400311464239803	1.60154364027543e-06	TRUE	1.38101497367373e-24
208	ENSG00000031691_TEM_5d_500kb_combined	sOoMTc	ENSG00000031691	outcome	0.172013332315791	1.60154364027543e-06	TRUE	1.46080772191901e-09
209	ENSG00000031691_TN_40h_500kb_combined	sOoMTc	ENSG00000031691	outcome	0.533895564923018	1.60154364027543e-06	TRUE	2.4751195878757e-37
210	ENSG00000031691_TN_5d_500kb_combined	sOoMTc	ENSG00000031691	outcome	0.402598674077109	1.60154364027543e-06	TRUE	8.99216436124759e-25
211	ENSG00000031691_TN_cycling_40h_500kb_combined	sOoMTc	ENSG00000031691	outcome	0.16892825073023	1.60154364027543e-06	TRUE	2.14105595053336e-09
212	ENSG00000031691_TN_cycling_5d_500kb_combined	sOoMTc	ENSG00000031691	outcome	0.184544799782158	3.22503069249617e-06	TRUE	3.18291518148035e-10
213	ENSG00000031691_TN_HSP_5d_500kb_combined	sOoMTc	ENSG00000031691	outcome	0.27133578483207	1.60154364027543e-06	TRUE	2.35036736259546e-15
214	ENSG00000031691_TN_IFN_5d_500kb_combined	sOoMTc	ENSG00000031691	outcome	0.305010701995541	1.60154364027543e-06	TRUE	1.49960227437727e-17
215	ENSG00000033178_CD4_Memory_stim_16h_500kb_combined	sOoMTc	ENSG00000033178	outcome	0.362081684669318	8.0551674636018e-06	TRUE	1.6423184912046e-21
216	ENSG00000033178_CD4_Memory_stim_40h_500kb_combined	sOoMTc	ENSG00000033178	outcome	0.414134529331028	8.22631242370819e-06	TRUE	1.26156396020813e-25
217	ENSG00000033178_CD4_Memory_stim_5d_500kb_combined	sOoMTc	ENSG00000033178	outcome	0.251770824131625	8.63713734245239e-06	TRUE	4.62062724535754e-14
218	ENSG00000033178_CD4_Memory_uns_0h_500kb_combined	sOoMTc	ENSG00000033178	outcome	0.394370776939309	8.0551674636018e-06	TRUE	5.19751069351265e-24
219	ENSG00000033178_CD4_Naive_stim_16h_500kb_combined	sOoMTc	ENSG00000033178	outcome	0.39789037560392	8.0551674636018e-06	TRUE	2.70967183902508e-24
220	ENSG00000033178_CD4_Naive_stim_40h_500kb_combined	sOoMTc	ENSG00000033178	outcome	0.448596574136147	8.22631242370819e-06	TRUE	1.27514283997536e-28
221	ENSG00000033178_CD4_Naive_stim_5d_500kb_combined	sOoMTc	ENSG00000033178	outcome	0.343336009798942	8.63713734245239e-06	TRUE	3.96618107332377e-20
222	ENSG00000033178_CD4_Naive_uns_0h_500kb_combined	sOoMTc	ENSG00000033178	outcome	0.325228157725718	6.77180243939183e-06	TRUE	7.29832132570401e-19
223	ENSG00000033178_TCM_16h_500kb_combined	sOoMTc	ENSG00000033178	outcome	0.411776806909732	8.0551674636018e-06	TRUE	1.97504881481652e-25
224	ENSG00000033178_TCM_40h_500kb_combined	sOoMTc	ENSG00000033178	outcome	0.392809840453355	8.22631242370819e-06	TRUE	6.95653277248169e-24
225	ENSG00000033178_TCM_5d_500kb_combined	sOoMTc	ENSG00000033178	outcome	0.200415162712913	6.77180243939183e-06	TRUE	4.50536899325182e-11
226	ENSG00000033178_TEM_0h_500kb_combined	sOoMTc	ENSG00000033178	outcome	0.18396309599851	3.32040065800496e-06	TRUE	3.43358506388367e-10
227	ENSG00000033178_TEM_40h_500kb_combined	sOoMTc	ENSG00000033178	outcome	0.308160181262956	8.22631242370819e-06	TRUE	1.11384178766445e-17
228	ENSG00000033178_TEM_5d_500kb_combined	sOoMTc	ENSG00000033178	outcome	0.175859755175013	8.0551674636018e-06	TRUE	1.03610642628435e-09
229	ENSG00000033178_TM_ER-stress_40h_500kb_combined	sOoMTc	ENSG00000033178	outcome	0.163504625275575	8.22631242370819e-06	TRUE	4.76880840895921e-09
230	ENSG00000033178_TN_0h_500kb_combined	sOoMTc	ENSG00000033178	outcome	0.380014992380883	8.22631242370819e-06	TRUE	7.07486085192214e-23
231	ENSG00000033178_TN_16h_500kb_combined	sOoMTc	ENSG00000033178	outcome	0.379638874283228	8.0551674636018e-06	TRUE	7.53601501516882e-23
232	ENSG00000033178_TN_5d_500kb_combined	sOoMTc	ENSG00000033178	outcome	0.293719486143183	8.0551674636018e-06	TRUE	1.01402999383906e-16
233	ENSG00000033178_TN_cycling_40h_500kb_combined	sOoMTc	ENSG00000033178	outcome	0.361140358848673	8.22631242370819e-06	TRUE	1.9390241536679e-21
234	ENSG00000033178_TN_HSP_5d_500kb_combined	sOoMTc	ENSG00000033178	outcome	0.171371239635408	8.63713734245239e-06	TRUE	1.82374703878864e-09
235	ENSG00000033178_TN_IFN_5d_500kb_combined	sOoMTc	ENSG00000033178	outcome	0.197090706724503	8.22631242370819e-06	TRUE	7.08665398512547e-11
236	ENSG00000033867_CD4_Memory_stim_40h_500kb_combined	sOoMTc	ENSG00000033867	outcome	0.212781310237072	2.16337782274869e-05	TRUE	1.09105328693234e-11
237	ENSG00000033867_CD4_Memory_stim_5d_500kb_combined	sOoMTc	ENSG00000033867	outcome	0.181645348794578	4.30511074710613e-06	TRUE	4.70155289899527e-10
238	ENSG00000033867_CD4_Naive_stim_40h_500kb_combined	sOoMTc	ENSG00000033867	outcome	0.383397234650704	2.18735484318267e-05	TRUE	4.94291417020818e-23
239	ENSG00000033867_CD4_Naive_stim_5d_500kb_combined	sOoMTc	ENSG00000033867	outcome	0.32586726857466	2.18735484318267e-05	TRUE	8.50866431289548e-19
240	ENSG00000033867_TN_40h_500kb_combined	sOoMTc	ENSG00000033867	outcome	0.360909284860724	2.18735484318267e-05	TRUE	2.56119567078886e-21
241	ENSG00000033867_TN_cycling_40h_500kb_combined	sOoMTc	ENSG00000033867	outcome	0.199884399494056	1.77621363567017e-05	TRUE	5.59885969573922e-11
242	ENSG00000033867_TN_IFN_5d_500kb_combined	sOoMTc	ENSG00000033867	outcome	0.194963871776171	2.03225864904033e-05	TRUE	1.0807014958125e-10
243	ENSG00000035115_CD4_Memory_stim_16h_500kb_combined	sOoMTc	ENSG00000035115	outcome	0.392762026219636	1.98449575318181e-07	TRUE	4.99846364811972e-24
244	ENSG00000035115_CD4_Memory_stim_40h_500kb_combined	sOoMTc	ENSG00000035115	outcome	0.446473271107886	6.06725727665972e-07	TRUE	1.43827653615828e-28
245	ENSG00000035115_CD4_Memory_stim_5d_500kb_combined	sOoMTc	ENSG00000035115	outcome	0.606141485567322	1.98449575318181e-07	TRUE	1.84926470052616e-46
246	ENSG00000035115_CD4_Memory_uns_0h_500kb_combined	sOoMTc	ENSG00000035115	outcome	0.684253439184701	1.98449575318181e-07	TRUE	4.90010818178028e-59
247	ENSG00000035115_CD4_Naive_stim_16h_500kb_combined	sOoMTc	ENSG00000035115	outcome	0.400774579083226	1.98449575318181e-07	TRUE	1.12694852954365e-24
248	ENSG00000035115_CD4_Naive_stim_40h_500kb_combined	sOoMTc	ENSG00000035115	outcome	0.429015919690837	8.60410851609724e-07	TRUE	5.13612693164561e-27
249	ENSG00000035115_CD4_Naive_stim_5d_500kb_combined	sOoMTc	ENSG00000035115	outcome	0.534665012888952	6.06725727665972e-07	TRUE	1.86002710948727e-37
250	ENSG00000035115_CD4_Naive_uns_0h_500kb_combined	sOoMTc	ENSG00000035115	outcome	0.727349347104665	1.98449575318181e-07	TRUE	7.97991257499017e-68
251	ENSG00000035115_nTreg_40h_500kb_combined	sOoMTc	ENSG00000035115	outcome	0.211700451077825	1.98449575318181e-07	TRUE	8.41552407130215e-12
252	ENSG00000035115_T_ER-stress_5d_500kb_combined	sOoMTc	ENSG00000035115	outcome	0.17748364585746	1.42282573219086e-07	TRUE	6.83673389015023e-10
253	ENSG00000035115_TCM_0h_500kb_combined	sOoMTc	ENSG00000035115	outcome	0.606119049075133	1.98449575318181e-07	TRUE	1.86268557920901e-46
254	ENSG00000035115_TCM_16h_500kb_combined	sOoMTc	ENSG00000035115	outcome	0.224016445429513	9.56589588582372e-06	TRUE	2.11368291521548e-12
255	ENSG00000035115_TCM_40h_500kb_combined	sOoMTc	ENSG00000035115	outcome	0.359588841541358	6.06725727665972e-07	TRUE	1.92145381647171e-21
256	ENSG00000035115_TCM_5d_500kb_combined	sOoMTc	ENSG00000035115	outcome	0.54861723876307	1.98449575318181e-07	TRUE	4.33859349556317e-39
257	ENSG00000035115_TCM_LA_500kb_combined	sOoMTc	ENSG00000035115	outcome	0.294391327848033	1.98449575318181e-07	TRUE	6.93817740246357e-17
258	ENSG00000035115_TEM_0h_500kb_combined	sOoMTc	ENSG00000035115	outcome	0.484940434774751	1.98449575318181e-07	TRUE	3.16261044957065e-32
259	ENSG00000035115_TEM_40h_500kb_combined	sOoMTc	ENSG00000035115	outcome	0.286737002509427	6.06725727665972e-07	TRUE	2.28801428787537e-16
260	ENSG00000035115_TEM_5d_500kb_combined	sOoMTc	ENSG00000035115	outcome	0.403489885384642	9.0353456067662e-07	TRUE	7.26897973210806e-25
261	ENSG00000035115_TN_0h_500kb_combined	sOoMTc	ENSG00000035115	outcome	0.746906252305685	1.98449575318181e-07	TRUE	2.0319657974025e-72
262	ENSG00000035115_TN_40h_500kb_combined	sOoMTc	ENSG00000035115	outcome	0.401891891251552	9.0353456067662e-07	TRUE	9.81885599596835e-25
263	ENSG00000035115_TN_5d_500kb_combined	sOoMTc	ENSG00000035115	outcome	0.510856276572886	8.60410851609724e-07	TRUE	7.62764690181999e-35
264	ENSG00000035115_TN_cycling_5d_500kb_combined	sOoMTc	ENSG00000035115	outcome	0.191131292135699	7.76013921613384e-06	TRUE	1.50771352730403e-10
265	ENSG00000035115_TN_HSP_5d_500kb_combined	sOoMTc	ENSG00000035115	outcome	0.525713297058685	6.06725727665972e-07	TRUE	1.85158366736469e-36
266	ENSG00000035115_TN_IFN_40h_500kb_combined	sOoMTc	ENSG00000035115	outcome	0.275149442818705	8.60410851609724e-07	TRUE	1.29639323269206e-15
267	ENSG00000035115_TN_IFN_5d_500kb_combined	sOoMTc	ENSG00000035115	outcome	0.438674299730241	8.60410851609724e-07	TRUE	7.32313813947741e-28
268	ENSG00000035115_TN_LA_500kb_combined	sOoMTc	ENSG00000035115	outcome	0.316461195282289	1.60231904962538e-07	TRUE	2.25216124829923e-18
269	ENSG00000035141_CD4_Memory_stim_16h_500kb_combined	sOoMTc	ENSG00000035141	outcome	0.271169375719368	2.02629594255942e-07	TRUE	2.20037233750381e-15
270	ENSG00000035141_CD4_Memory_stim_40h_500kb_combined	sOoMTc	ENSG00000035141	outcome	0.349761919734396	1.01614626073115e-07	TRUE	9.65269739893435e-21
271	ENSG00000035141_CD4_Naive_stim_16h_500kb_combined	sOoMTc	ENSG00000035141	outcome	0.284669130129718	2.02629594255942e-07	TRUE	3.00233528645188e-16
272	ENSG00000035141_CD4_Naive_stim_40h_500kb_combined	sOoMTc	ENSG00000035141	outcome	0.428463339083967	5.05146200677108e-07	TRUE	5.55180574295949e-27
273	ENSG00000035141_TCM_16h_500kb_combined	sOoMTc	ENSG00000035141	outcome	0.244744247582084	2.02629594255942e-07	TRUE	9.51303376219302e-14
274	ENSG00000035141_TCM_40h_500kb_combined	sOoMTc	ENSG00000035141	outcome	0.332979403468874	5.05146200677108e-07	TRUE	1.64516491912261e-19
275	ENSG00000035141_TN_40h_500kb_combined	sOoMTc	ENSG00000035141	outcome	0.508793103914826	5.05146200677108e-07	TRUE	1.21368889245521e-34
276	ENSG00000035141_TN_cycling_40h_500kb_combined	sOoMTc	ENSG00000035141	outcome	0.217202022039538	1.01614626073115e-07	TRUE	4.00607531215598e-12
277	ENSG00000035499_CD4_Naive_stim_40h_500kb_combined	sOoMTc	ENSG00000035499	outcome	0.20522002568709	4.38201116569151e-06	TRUE	2.30292266535875e-11
278	ENSG00000035499_TN_40h_500kb_combined	sOoMTc	ENSG00000035499	outcome	0.184231953784737	4.38201116569151e-06	TRUE	3.39950051867452e-10
279	ENSG00000036257_CD4_Memory_stim_16h_500kb_combined	sOoMTc	ENSG00000036257	outcome	0.260061108100495	5.17363105113373e-07	TRUE	1.12658944030916e-14
280	ENSG00000036257_CD4_Memory_stim_40h_500kb_combined	sOoMTc	ENSG00000036257	outcome	0.222639740588185	8.42867124727308e-07	TRUE	2.05226737479297e-12
281	ENSG00000036257_CD4_Naive_stim_16h_500kb_combined	sOoMTc	ENSG00000036257	outcome	0.175482994938739	8.42867124727308e-07	TRUE	9.20353492019439e-10
282	ENSG00000036257_CD4_Naive_stim_40h_500kb_combined	sOoMTc	ENSG00000036257	outcome	0.261659573871696	8.42867124727308e-07	TRUE	9.15654214179823e-15
283	ENSG00000036257_TN_16h_500kb_combined	sOoMTc	ENSG00000036257	outcome	0.197818315535849	5.17363105113373e-07	TRUE	5.29592488594914e-11
284	ENSG00000036257_TN_40h_500kb_combined	sOoMTc	ENSG00000036257	outcome	0.276823083704082	8.42867124727308e-07	TRUE	1.0127101446491e-15
285	ENSG00000036448_CD4_Memory_stim_40h_500kb_combined	sOoMTc	ENSG00000036448	outcome	0.30691569782318	4.04153926590326e-06	TRUE	1.21980479044969e-17
286	ENSG00000036448_CD4_Memory_stim_5d_500kb_combined	sOoMTc	ENSG00000036448	outcome	0.204380707906316	4.04153926590326e-06	TRUE	2.5491030188417e-11
287	ENSG00000036448_CD4_Memory_uns_0h_500kb_combined	sOoMTc	ENSG00000036448	outcome	0.206085710800842	2.77546799868056e-09	TRUE	1.69703061479629e-11
288	ENSG00000036448_CD4_Naive_stim_16h_500kb_combined	sOoMTc	ENSG00000036448	outcome	0.216185524628005	6.14588794014328e-06	TRUE	5.65365766114504e-12
289	ENSG00000036448_CD4_Naive_stim_40h_500kb_combined	sOoMTc	ENSG00000036448	outcome	0.344251693791812	9.00281482170443e-06	TRUE	3.43329011988288e-20
290	ENSG00000036448_CD4_Naive_stim_5d_500kb_combined	sOoMTc	ENSG00000036448	outcome	0.316984153966951	5.52936419938929e-06	TRUE	2.62863627421253e-18
291	ENSG00000036448_T_ER-stress_5d_500kb_combined	sOoMTc	ENSG00000036448	outcome	0.218746035270049	6.48201563764252e-07	TRUE	3.41857808847005e-12
292	ENSG00000036448_TCM_0h_500kb_combined	sOoMTc	ENSG00000036448	outcome	0.20277710620683	2.77546799868056e-09	TRUE	2.61525816618066e-11
293	ENSG00000036448_TCM_40h_500kb_combined	sOoMTc	ENSG00000036448	outcome	0.277533048314438	5.60999436888052e-06	TRUE	1.0731164129601e-15
294	ENSG00000036448_TCM_5d_500kb_combined	sOoMTc	ENSG00000036448	outcome	0.282944439492579	4.00475972602977e-07	TRUE	3.96402223178343e-16
295	ENSG00000036448_TEM_40h_500kb_combined	sOoMTc	ENSG00000036448	outcome	0.186299527099453	4.00475972602977e-07	TRUE	2.29820961906894e-10
296	ENSG00000036448_TEM_5d_500kb_combined	sOoMTc	ENSG00000036448	outcome	0.182708335710957	1.16727052481095e-06	TRUE	3.76787086136298e-10
297	ENSG00000036448_TEM_HLApositive_5d_500kb_combined	sOoMTc	ENSG00000036448	outcome	0.172622518648672	5.52936419938929e-06	TRUE	1.48586361393748e-09
298	ENSG00000036448_TN_16h_500kb_combined	sOoMTc	ENSG00000036448	outcome	0.259248101120207	5.60999436888052e-06	TRUE	1.51089427830959e-14
299	ENSG00000036448_TN_40h_500kb_combined	sOoMTc	ENSG00000036448	outcome	0.351944678635728	9.31867651842683e-06	TRUE	9.52263792276294e-21
300	ENSG00000036448_TN_cycling_40h_500kb_combined	sOoMTc	ENSG00000036448	outcome	0.267400171097154	5.52936419938929e-06	TRUE	4.68662653078242e-15
301	ENSG00000036448_TN_IFN_40h_500kb_combined	sOoMTc	ENSG00000036448	outcome	0.256490921316442	5.52936419938929e-06	TRUE	2.23101477611943e-14
302	ENSG00000036448_TN_IFN_5d_500kb_combined	sOoMTc	ENSG00000036448	outcome	0.236642706633176	5.60999436888052e-06	TRUE	3.55100249755647e-13
303	ENSG00000037757_TN_16h_500kb_combined	sOoMTc	ENSG00000037757	outcome	0.247577016084989	1.00844021011173e-07	TRUE	6.31553672473793e-14
304	ENSG00000037757_TN_40h_500kb_combined	sOoMTc	ENSG00000037757	outcome	0.178800026481507	9.57309215966422e-08	TRUE	5.7610443157982e-10
305	ENSG00000038002_CD4_Memory_stim_16h_500kb_combined	sOoMTc	ENSG00000038002	outcome	0.275088951559206	1.68518780210191e-08	TRUE	1.19651605311379e-15
306	ENSG00000038002_CD4_Memory_stim_40h_500kb_combined	sOoMTc	ENSG00000038002	outcome	0.328057976926196	5.93251556854677e-08	TRUE	3.45314149227491e-19
307	ENSG00000038002_CD4_Memory_stim_5d_500kb_combined	sOoMTc	ENSG00000038002	outcome	0.222568311079451	5.93251556854677e-08	TRUE	1.93876982359329e-12
308	ENSG00000038002_CD4_Naive_stim_16h_500kb_combined	sOoMTc	ENSG00000038002	outcome	0.288048952145282	5.93251556854677e-08	TRUE	1.76735980436742e-16
309	ENSG00000038002_CD4_Naive_stim_40h_500kb_combined	sOoMTc	ENSG00000038002	outcome	0.327657810243141	5.93251556854677e-08	TRUE	3.68406260555101e-19
310	ENSG00000038002_CD4_Naive_stim_5d_500kb_combined	sOoMTc	ENSG00000038002	outcome	0.227799868336963	5.93251556854677e-08	TRUE	9.56638505919354e-13
311	ENSG00000038002_TCM_16h_500kb_combined	sOoMTc	ENSG00000038002	outcome	0.172065759480571	1.68518780210191e-08	TRUE	1.31714516751811e-09
312	ENSG00000038002_TCM_40h_500kb_combined	sOoMTc	ENSG00000038002	outcome	0.164164322803955	5.93251556854677e-08	TRUE	3.53684620103173e-09
313	ENSG00000038002_TEM_16h_500kb_combined	sOoMTc	ENSG00000038002	outcome	0.175305018070971	1.68518780210191e-08	TRUE	8.79141341984838e-10
314	ENSG00000038002_TN_16h_500kb_combined	sOoMTc	ENSG00000038002	outcome	0.317154500147448	1.68518780210191e-08	TRUE	1.95250943524092e-18
315	ENSG00000038002_TN_40h_500kb_combined	sOoMTc	ENSG00000038002	outcome	0.377350634130601	5.93251556854677e-08	TRUE	7.95664344662518e-23
316	ENSG00000038002_TN_cycling_40h_500kb_combined	sOoMTc	ENSG00000038002	outcome	0.194729320898879	5.93251556854677e-08	TRUE	7.55076610484113e-11
317	ENSG00000041357_CD4_Naive_stim_16h_500kb_combined	sOoMTc	ENSG00000041357	outcome	0.189303527062354	1.54040922794491e-07	TRUE	1.53434052954607e-10
318	ENSG00000041357_TCM_40h_500kb_combined	sOoMTc	ENSG00000041357	outcome	0.217764425628933	3.25200298556047e-06	TRUE	4.29393658574436e-12
319	ENSG00000042286_CD4_Memory_stim_40h_500kb_combined	sOoMTc	ENSG00000042286	outcome	0.163470712166911	2.01503809608086e-06	TRUE	4.24717316414717e-09
320	ENSG00000042493_CD4_Memory_stim_40h_500kb_combined	sOoMTc	ENSG00000042493	outcome	0.206126712919278	1.82890443864162e-06	TRUE	1.90815552751587e-11
321	ENSG00000042493_CD4_Memory_stim_5d_500kb_combined	sOoMTc	ENSG00000042493	outcome	0.302741669901676	1.82890443864162e-06	TRUE	2.15073855683758e-17
322	ENSG00000042493_CD4_Memory_uns_0h_500kb_combined	sOoMTc	ENSG00000042493	outcome	0.191101787528918	9.59169548170605e-07	TRUE	1.2857525564976e-10
323	ENSG00000042493_CD4_Naive_stim_5d_500kb_combined	sOoMTc	ENSG00000042493	outcome	0.189319287657851	1.82890443864162e-06	TRUE	1.66936446415808e-10
324	ENSG00000042493_TCM_0h_500kb_combined	sOoMTc	ENSG00000042493	outcome	0.21515113740665	9.59169548170605e-07	TRUE	5.61023398921133e-12
325	ENSG00000042493_TCM_16h_500kb_combined	sOoMTc	ENSG00000042493	outcome	0.221300632623051	8.1985115533772e-07	TRUE	2.45310883160717e-12
326	ENSG00000042493_TCM_40h_500kb_combined	sOoMTc	ENSG00000042493	outcome	0.230839543181858	9.59169548170605e-07	TRUE	6.81502536111407e-13
327	ENSG00000042493_TCM_5d_500kb_combined	sOoMTc	ENSG00000042493	outcome	0.225099178587681	1.82890443864162e-06	TRUE	1.53883471511311e-12
328	ENSG00000042493_TEM_5d_500kb_combined	sOoMTc	ENSG00000042493	outcome	0.200223681114234	1.82890443864162e-06	TRUE	4.11351642637463e-11
329	ENSG00000042493_TN_0h_500kb_combined	sOoMTc	ENSG00000042493	outcome	0.209189109955183	8.7222373630253e-06	TRUE	1.48695908850815e-11
330	ENSG00000042493_TN_40h_500kb_combined	sOoMTc	ENSG00000042493	outcome	0.168128714383271	9.59169548170605e-07	TRUE	2.30708660475121e-09
331	ENSG00000042493_TN_5d_500kb_combined	sOoMTc	ENSG00000042493	outcome	0.215517191789386	1.82890443864162e-06	TRUE	5.54038608995617e-12
332	ENSG00000042493_TN_cycling_5d_500kb_combined	sOoMTc	ENSG00000042493	outcome	0.165418575318571	1.82890443864162e-06	TRUE	3.32483825334701e-09
333	ENSG00000042493_TN_IFN_5d_500kb_combined	sOoMTc	ENSG00000042493	outcome	0.185146924447204	9.59169548170605e-07	TRUE	2.74339027681552e-10
334	ENSG00000043514_CD4_Memory_stim_40h_500kb_combined	sOoMTc	ENSG00000043514	outcome	0.187831913534827	6.93808610937618e-06	TRUE	2.26200603044542e-10
335	ENSG00000043514_CD4_Naive_stim_40h_500kb_combined	sOoMTc	ENSG00000043514	outcome	0.319770439367489	6.93808610937618e-06	TRUE	1.75017503723691e-18
336	ENSG00000043514_TCM_16h_500kb_combined	sOoMTc	ENSG00000043514	outcome	0.173224296053804	6.93808610937618e-06	TRUE	1.41264465210871e-09
337	ENSG00000043514_TCM_40h_500kb_combined	sOoMTc	ENSG00000043514	outcome	0.194453457739692	6.93808610937618e-06	TRUE	9.72949471601873e-11
338	ENSG00000043514_TN_40h_500kb_combined	sOoMTc	ENSG00000043514	outcome	0.29929943664256	6.93808610937618e-06	TRUE	4.24068319509067e-17
339	ENSG00000047662_CD4_Memory_stim_16h_500kb_combined	sOoMTc	ENSG00000047662	outcome	0.404588918218966	8.37917809992088e-08	TRUE	5.37393179913098e-25
340	ENSG00000047662_CD4_Memory_stim_40h_500kb_combined	sOoMTc	ENSG00000047662	outcome	0.43224434586217	2.74826104122456e-07	TRUE	2.53314541661684e-27
341	ENSG00000047662_CD4_Memory_stim_5d_500kb_combined	sOoMTc	ENSG00000047662	outcome	0.458742191948998	6.53481748573831e-08	TRUE	9.9888847904033e-30
342	ENSG00000047662_CD4_Memory_uns_0h_500kb_combined	sOoMTc	ENSG00000047662	outcome	0.450765430435898	6.53481748573831e-08	TRUE	5.41502030963454e-29
343	ENSG00000047662_CD4_Naive_stim_16h_500kb_combined	sOoMTc	ENSG00000047662	outcome	0.460087780102801	4.47412264096297e-07	TRUE	7.98934068946041e-30
344	ENSG00000047662_CD4_Naive_stim_40h_500kb_combined	sOoMTc	ENSG00000047662	outcome	0.386733697538768	3.19001123972754e-07	TRUE	1.53296504341284e-23
345	ENSG00000047662_CD4_Naive_stim_5d_500kb_combined	sOoMTc	ENSG00000047662	outcome	0.436304935750183	2.15123480449471e-07	TRUE	1.10541821742313e-27
346	ENSG00000047662_CD4_Naive_uns_0h_500kb_combined	sOoMTc	ENSG00000047662	outcome	0.503535014039209	6.53481748573831e-08	TRUE	3.98548033364398e-34
347	ENSG00000047662_nTreg_0h_500kb_combined	sOoMTc	ENSG00000047662	outcome	0.240786876361491	2.74826104122456e-07	TRUE	1.66106166170902e-13
348	ENSG00000047662_T_ER-stress_5d_500kb_combined	sOoMTc	ENSG00000047662	outcome	0.23039575859656	2.15123480449471e-07	TRUE	6.87353104255588e-13
349	ENSG00000047662_TCM_0h_500kb_combined	sOoMTc	ENSG00000047662	outcome	0.46742543539933	6.53481748573831e-08	TRUE	1.52880189826221e-30
350	ENSG00000047662_TCM_16h_500kb_combined	sOoMTc	ENSG00000047662	outcome	0.417628671591184	6.53481748573831e-08	TRUE	4.38339749073314e-26
351	ENSG00000047662_TCM_40h_500kb_combined	sOoMTc	ENSG00000047662	outcome	0.429820983728916	6.53481748573831e-08	TRUE	3.95563832111894e-27
352	ENSG00000047662_TCM_5d_500kb_combined	sOoMTc	ENSG00000047662	outcome	0.41388801438899	6.53481748573831e-08	TRUE	9.04993608567546e-26
353	ENSG00000047662_TCM_LA_500kb_combined	sOoMTc	ENSG00000047662	outcome	0.348706600042921	4.47412264096297e-07	TRUE	1.20675860182833e-20
354	ENSG00000047662_TEM_0h_500kb_combined	sOoMTc	ENSG00000047662	outcome	0.337048603932362	8.37917809992088e-08	TRUE	8.00569941696916e-20
355	ENSG00000047662_TEM_16h_500kb_combined	sOoMTc	ENSG00000047662	outcome	0.326929476562471	6.83650301413755e-08	TRUE	4.15341329469319e-19
356	ENSG00000047662_TEM_40h_500kb_combined	sOoMTc	ENSG00000047662	outcome	0.27193967132693	8.37917809992088e-08	TRUE	1.93174820115445e-15
357	ENSG00000047662_TEM_5d_500kb_combined	sOoMTc	ENSG00000047662	outcome	0.345574653582402	6.53481748573831e-08	TRUE	1.93547538194809e-20
358	ENSG00000047662_TEM_HLApositive_40h_500kb_combined	sOoMTc	ENSG00000047662	outcome	0.278769276583041	5.33581533524016e-06	TRUE	8.88791113297043e-16
359	ENSG00000047662_TEM_HLApositive_5d_500kb_combined	sOoMTc	ENSG00000047662	outcome	0.184994999025522	2.74826104122456e-07	TRUE	2.68586589641628e-10
360	ENSG00000047662_TEM_LA_500kb_combined	sOoMTc	ENSG00000047662	outcome	0.210100846712593	3.19001123972754e-07	TRUE	1.05119428143962e-11
361	ENSG00000047662_TM_ER-stress_40h_500kb_combined	sOoMTc	ENSG00000047662	outcome	0.194539036312502	6.53481748573831e-08	TRUE	7.74652921087428e-11
362	ENSG00000047662_TN_0h_500kb_combined	sOoMTc	ENSG00000047662	outcome	0.484125664125369	2.74826104122456e-07	TRUE	3.85692367986478e-32
363	ENSG00000047662_TN_16h_500kb_combined	sOoMTc	ENSG00000047662	outcome	0.424524570074501	2.74826104122456e-07	TRUE	1.17975548038147e-26
364	ENSG00000047662_TN_40h_500kb_combined	sOoMTc	ENSG00000047662	outcome	0.42665108231801	3.19001123972754e-07	TRUE	7.78981051434944e-27
365	ENSG00000047662_TN_5d_500kb_combined	sOoMTc	ENSG00000047662	outcome	0.423701047609814	2.74826104122456e-07	TRUE	1.38797627362672e-26
366	ENSG00000047662_TN_cycling_40h_500kb_combined	sOoMTc	ENSG00000047662	outcome	0.440175702624398	3.19001123972754e-07	TRUE	5.09977529367319e-28
367	ENSG00000047662_TN_cycling_5d_500kb_combined	sOoMTc	ENSG00000047662	outcome	0.338563892287502	6.53481748573831e-08	TRUE	6.20906893434256e-20
368	ENSG00000047662_TN_HSP_5d_500kb_combined	sOoMTc	ENSG00000047662	outcome	0.315397213570804	8.37917809992088e-08	TRUE	2.62914219270646e-18
369	ENSG00000047662_TN_IFN_40h_500kb_combined	sOoMTc	ENSG00000047662	outcome	0.199413214393136	4.47412264096297e-07	TRUE	4.28846045299301e-11
370	ENSG00000047662_TN_IFN_5d_500kb_combined	sOoMTc	ENSG00000047662	outcome	0.390082576526215	2.15123480449471e-07	TRUE	8.2003351665837e-24
371	ENSG00000047662_TN_LA_500kb_combined	sOoMTc	ENSG00000047662	outcome	0.238669486061749	6.53481748573831e-08	TRUE	2.16517915871894e-13
372	ENSG00000047662_TN_NFKB_500kb_combined	sOoMTc	ENSG00000047662	outcome	0.215462297939666	4.47412264096297e-07	TRUE	5.22400857599418e-12
373	ENSG00000048162_CD4_Memory_stim_16h_500kb_combined	sOoMTc	ENSG00000048162	outcome	0.209718407357131	1.24451938474184e-06	TRUE	1.1650414118083e-11
374	ENSG00000048162_CD4_Memory_stim_5d_500kb_combined	sOoMTc	ENSG00000048162	outcome	0.207265477761773	3.03265426301655e-06	TRUE	1.70557889025809e-11
375	ENSG00000048162_CD4_Naive_stim_16h_500kb_combined	sOoMTc	ENSG00000048162	outcome	0.368194474287015	1.24451938474184e-06	TRUE	4.51572798280256e-22
376	ENSG00000048162_CD4_Naive_stim_40h_500kb_combined	sOoMTc	ENSG00000048162	outcome	0.239848151782364	1.28122581706913e-06	TRUE	2.01338627142696e-13
377	ENSG00000048162_TCM_16h_500kb_combined	sOoMTc	ENSG00000048162	outcome	0.194079151182568	1.24451938474184e-06	TRUE	8.88950025325396e-11
378	ENSG00000048162_TN_16h_500kb_combined	sOoMTc	ENSG00000048162	outcome	0.21115637141606	1.24451938474184e-06	TRUE	9.64079414802767e-12
379	ENSG00000048162_TN_40h_500kb_combined	sOoMTc	ENSG00000048162	outcome	0.25546267943242	1.28122581706913e-06	TRUE	2.26609357287594e-14
380	ENSG00000049167_CD4_Naive_stim_5d_500kb_combined	sOoMTc	ENSG00000049167	outcome	0.174809075499616	3.65703523927374e-07	TRUE	9.74486233312743e-10
381	ENSG00000049192_CD4_Naive_uns_0h_500kb_combined	sOoMTc	ENSG00000049192	outcome	0.205505304224411	5.19214038051529e-06	TRUE	2.25779436533362e-11
382	ENSG00000049192_TN_0h_500kb_combined	sOoMTc	ENSG00000049192	outcome	0.219485820505282	5.19214038051529e-06	TRUE	3.57596742833998e-12
383	ENSG00000049239_CD4_Memory_stim_5d_500kb_combined	sOoMTc	ENSG00000049239	outcome	0.241720127200239	2.37761374379272e-08	TRUE	1.40479155417677e-13
384	ENSG00000049239_CD4_Memory_uns_0h_500kb_combined	sOoMTc	ENSG00000049239	outcome	0.186719155070615	2.37761374379272e-08	TRUE	2.08765714359642e-10
385	ENSG00000049239_CD4_Naive_stim_16h_500kb_combined	sOoMTc	ENSG00000049239	outcome	0.203194869606087	2.37761374379272e-08	TRUE	2.50024784371947e-11
386	ENSG00000049239_CD4_Naive_stim_5d_500kb_combined	sOoMTc	ENSG00000049239	outcome	0.169029351353633	2.37761374379272e-08	TRUE	1.92471846853736e-09
387	ENSG00000049239_CD4_Naive_uns_0h_500kb_combined	sOoMTc	ENSG00000049239	outcome	0.298714415229589	2.37761374379272e-08	TRUE	3.46726347706583e-17
388	ENSG00000049239_TCM_5d_500kb_combined	sOoMTc	ENSG00000049239	outcome	0.1635607920102	2.37761374379272e-08	TRUE	3.78124260050195e-09
389	ENSG00000049239_TN_0h_500kb_combined	sOoMTc	ENSG00000049239	outcome	0.317788378795363	2.37761374379272e-08	TRUE	1.77098457655435e-18
390	ENSG00000049246_CD4_Memory_stim_16h_500kb_combined	sOoMTc	ENSG00000049246	outcome	0.167735544633468	1.42182599137991e-06	TRUE	2.46574421159632e-09
391	ENSG00000049449_CD4_Naive_stim_16h_500kb_combined	sOoMTc	ENSG00000049449	outcome	0.195015691283571	1.1519314509061e-05	TRUE	9.70200682472169e-11
392	ENSG00000050344_CD4_Memory_stim_16h_500kb_combined	sOoMTc	ENSG00000050344	outcome	0.280809820422923	8.70286022614331e-06	TRUE	7.06858441590298e-16
393	ENSG00000050344_CD4_Memory_stim_40h_500kb_combined	sOoMTc	ENSG00000050344	outcome	0.180712278499188	6.01415319667182e-06	TRUE	5.463849534424e-10
394	ENSG00000050344_CD4_Naive_stim_40h_500kb_combined	sOoMTc	ENSG00000050344	outcome	0.174155537379307	8.70286022614331e-06	TRUE	1.2929349598493e-09
395	ENSG00000050344_TCM_16h_500kb_combined	sOoMTc	ENSG00000050344	outcome	0.219226976123769	1.2560080350458e-05	TRUE	4.18637697998598e-12
396	ENSG00000050344_TCM_40h_500kb_combined	sOoMTc	ENSG00000050344	outcome	0.189810254497413	8.70286022614331e-06	TRUE	1.81019280869055e-10
397	ENSG00000050344_TEM_40h_500kb_combined	sOoMTc	ENSG00000050344	outcome	0.201819638796306	8.70286022614331e-06	TRUE	3.8800299923588e-11
398	ENSG00000051825_CD4_Memory_stim_16h_500kb_combined	sOoMTc	ENSG00000051825	outcome	0.181542233565563	4.27923763004869e-05	TRUE	7.03374061676407e-10
399	ENSG00000051825_CD4_Memory_uns_0h_500kb_combined	sOoMTc	ENSG00000051825	outcome	0.282722857731429	4.27923763004869e-05	TRUE	7.98391166918891e-16
400	ENSG00000051825_CD4_Naive_uns_0h_500kb_combined	sOoMTc	ENSG00000051825	outcome	0.21852827758859	5.57878602220946e-05	TRUE	6.71226017954557e-12
401	ENSG00000051825_TCM_0h_500kb_combined	sOoMTc	ENSG00000051825	outcome	0.176452121917413	5.15251414320383e-05	TRUE	1.39664002709486e-09
402	ENSG00000051825_TN_0h_500kb_combined	sOoMTc	ENSG00000051825	outcome	0.225027956507702	4.27923763004869e-05	TRUE	2.59113340553459e-12
403	ENSG00000053372_TEM_40h_500kb_combined	sOoMTc	ENSG00000053372	outcome	0.209248818553238	1.05065222499341e-07	TRUE	1.1493405097119e-11
404	ENSG00000054148_CD4_Naive_stim_40h_500kb_combined	sOoMTc	ENSG00000054148	outcome	0.174525920294893	2.86837869388908e-07	TRUE	1.00355997975968e-09
405	ENSG00000054282_CD4_Naive_stim_40h_500kb_combined	sOoMTc	ENSG00000054282	outcome	0.236890737220721	4.02340705479124e-07	TRUE	2.87584969507514e-13
406	ENSG00000054282_CD4_Naive_stim_5d_500kb_combined	sOoMTc	ENSG00000054282	outcome	0.227268391676282	4.02340705479124e-07	TRUE	1.06896594365327e-12
407	ENSG00000055950_CD4_Memory_stim_16h_500kb_combined	sOoMTc	ENSG00000055950	outcome	0.3625162436554	1.51762198417144e-08	TRUE	1.06278001707803e-21
408	ENSG00000055950_CD4_Memory_stim_40h_500kb_combined	sOoMTc	ENSG00000055950	outcome	0.264239871546156	1.47994474675846e-07	TRUE	5.96417332747485e-15
409	ENSG00000055950_CD4_Naive_stim_16h_500kb_combined	sOoMTc	ENSG00000055950	outcome	0.345431294998494	1.47994474675846e-07	TRUE	2.01570393613293e-20
410	ENSG00000055950_CD4_Naive_stim_40h_500kb_combined	sOoMTc	ENSG00000055950	outcome	0.375217026680143	1.51762198417144e-08	TRUE	1.14461221349532e-22
411	ENSG00000055950_TCM_16h_500kb_combined	sOoMTc	ENSG00000055950	outcome	0.306572133424476	1.51762198417144e-08	TRUE	1.0273899828094e-17
412	ENSG00000055950_TCM_40h_500kb_combined	sOoMTc	ENSG00000055950	outcome	0.282538825732427	1.47994474675846e-07	TRUE	4.09369841373307e-16
413	ENSG00000055950_TEM_40h_500kb_combined	sOoMTc	ENSG00000055950	outcome	0.184094214085795	1.21879323044142e-10	TRUE	2.87662060549947e-10
414	ENSG00000055950_TN_16h_500kb_combined	sOoMTc	ENSG00000055950	outcome	0.477228390330785	1.51762198417144e-08	TRUE	1.71345776783787e-31
415	ENSG00000055950_TN_40h_500kb_combined	sOoMTc	ENSG00000055950	outcome	0.47322859834715	1.51762198417144e-08	TRUE	4.17528458536082e-31
416	ENSG00000055950_TN_IFN_40h_500kb_combined	sOoMTc	ENSG00000055950	outcome	0.16648978122842	7.07785282117258e-11	TRUE	2.60328982184979e-09
417	ENSG00000057608_CD4_Memory_stim_5d_500kb_combined	sOoMTc	ENSG00000057608	outcome	0.216658251357485	3.87620588426715e-06	TRUE	5.05437253394847e-12
418	ENSG00000057608_CD4_Memory_uns_0h_500kb_combined	sOoMTc	ENSG00000057608	outcome	0.233993990711543	3.87620588426715e-06	TRUE	4.89869750822425e-13
419	ENSG00000057608_CD4_Naive_stim_16h_500kb_combined	sOoMTc	ENSG00000057608	outcome	0.173005826439701	3.77195443854697e-06	TRUE	1.36819091909221e-09
420	ENSG00000057608_CD4_Naive_stim_5d_500kb_combined	sOoMTc	ENSG00000057608	outcome	0.323733797290758	4.62544208779746e-06	TRUE	8.77031745319949e-19
421	ENSG00000057608_CD4_Naive_uns_0h_500kb_combined	sOoMTc	ENSG00000057608	outcome	0.403825762301492	4.99709504274381e-06	TRUE	8.19701280615308e-25
422	ENSG00000057608_TCM_0h_500kb_combined	sOoMTc	ENSG00000057608	outcome	0.236143106651376	3.42991838484432e-06	TRUE	3.60792814477619e-13
423	ENSG00000057608_TCM_5d_500kb_combined	sOoMTc	ENSG00000057608	outcome	0.289840389551252	3.87620588426715e-06	TRUE	1.64617402656423e-16
424	ENSG00000057608_TN_0h_500kb_combined	sOoMTc	ENSG00000057608	outcome	0.437029104552615	4.99709504274381e-06	TRUE	1.24718850158918e-27
425	ENSG00000057608_TN_5d_500kb_combined	sOoMTc	ENSG00000057608	outcome	0.237338134975134	3.77195443854697e-06	TRUE	3.09068090539529e-13
426	ENSG00000057608_TN_IFN_5d_500kb_combined	sOoMTc	ENSG00000057608	outcome	0.191809008180666	3.87620588426715e-06	TRUE	1.28458227814833e-10
427	ENSG00000059573_CD4_Naive_stim_16h_500kb_combined	sOoMTc	ENSG00000059573	outcome	0.201040858759355	2.25977266212504e-07	TRUE	3.41028331759057e-11
428	ENSG00000059573_TN_16h_500kb_combined	sOoMTc	ENSG00000059573	outcome	0.221012010525093	3.07735193695575e-07	TRUE	2.46355629195713e-12
429	ENSG00000060069_CD4_Memory_stim_40h_500kb_combined	sOoMTc	ENSG00000060069	outcome	0.181875488755792	1.52608148304972e-05	TRUE	5.36244582683414e-10
430	ENSG00000060069_CD4_Memory_stim_5d_500kb_combined	sOoMTc	ENSG00000060069	outcome	0.182432677597901	1.52608148304972e-05	TRUE	5.0006612973336e-10
431	ENSG00000060069_T_ER-stress_5d_500kb_combined	sOoMTc	ENSG00000060069	outcome	0.202501601609021	8.0150610908608e-06	TRUE	3.51295046432182e-11
432	ENSG00000060069_TCM_40h_500kb_combined	sOoMTc	ENSG00000060069	outcome	0.288241649566293	7.39523987413679e-06	TRUE	2.28049763206568e-16
433	ENSG00000060069_TCM_5d_500kb_combined	sOoMTc	ENSG00000060069	outcome	0.164666323559925	1.52608148304972e-05	TRUE	4.50893113030338e-09
434	ENSG00000060069_TN_HSP_5d_500kb_combined	sOoMTc	ENSG00000060069	outcome	0.179663482529928	7.39523987413679e-06	TRUE	6.37835142439174e-10
435	ENSG00000060138_CD4_Naive_stim_16h_500kb_combined	sOoMTc	ENSG00000060138	outcome	0.168897247198194	5.1079748488422e-07	TRUE	2.05152092847429e-09
436	ENSG00000060138_TN_16h_500kb_combined	sOoMTc	ENSG00000060138	outcome	0.178355641231369	5.1079748488422e-07	TRUE	6.31085440395995e-10
437	ENSG00000063660_CD4_Memory_stim_16h_500kb_combined	sOoMTc	ENSG00000063660	outcome	0.32448940921956	1.61855516843833e-06	TRUE	6.97228111572901e-19
438	ENSG00000063660_CD4_Memory_stim_40h_500kb_combined	sOoMTc	ENSG00000063660	outcome	0.349933644755968	1.34312351950298e-06	TRUE	1.04571095366991e-20
439	ENSG00000063660_CD4_Memory_stim_5d_500kb_combined	sOoMTc	ENSG00000063660	outcome	0.204196810467881	2.34335270245196e-06	TRUE	2.49619180111625e-11
440	ENSG00000063660_TCM_16h_500kb_combined	sOoMTc	ENSG00000063660	outcome	0.305453680744386	2.34335270245196e-06	TRUE	1.44507705446956e-17
441	ENSG00000063660_TCM_40h_500kb_combined	sOoMTc	ENSG00000063660	outcome	0.23641713325478	2.1511726573473e-06	TRUE	3.3411860948651e-13
442	ENSG00000063660_TCM_5d_500kb_combined	sOoMTc	ENSG00000063660	outcome	0.230284903997443	2.34335270245196e-06	TRUE	7.76733594687652e-13
443	ENSG00000063660_TEM_16h_500kb_combined	sOoMTc	ENSG00000063660	outcome	0.173778167077214	2.00159396786127e-06	TRUE	1.18805636175361e-09
444	ENSG00000063660_TEM_40h_500kb_combined	sOoMTc	ENSG00000063660	outcome	0.210448583340435	1.34312351950298e-06	TRUE	1.062688518776e-11
445	ENSG00000063660_TEM_5d_500kb_combined	sOoMTc	ENSG00000063660	outcome	0.201275889766818	1.85647544204924e-06	TRUE	3.59238496702819e-11
446	ENSG00000063660_TN_40h_500kb_combined	sOoMTc	ENSG00000063660	outcome	0.180804355133675	1.55649594589705e-06	TRUE	4.86046930770689e-10
447	ENSG00000063660_TN_cycling_40h_500kb_combined	sOoMTc	ENSG00000063660	outcome	0.232359888676474	1.85647544204924e-06	TRUE	5.75835862495127e-13
448	ENSG00000063660_TN_IFN_40h_500kb_combined	sOoMTc	ENSG00000063660	outcome	0.171757775226794	3.77190094909338e-07	TRUE	1.42641951490539e-09
449	ENSG00000063854_CD4_Memory_stim_16h_500kb_combined	sOoMTc	ENSG00000063854	outcome	0.179145432256737	2.32655824208741e-09	TRUE	5.39172631746854e-10
450	ENSG00000063854_CD4_Memory_stim_40h_500kb_combined	sOoMTc	ENSG00000063854	outcome	0.174216334111274	1.64028615776801e-07	TRUE	1.0314468604437e-09
451	ENSG00000063854_CD4_Memory_stim_5d_500kb_combined	sOoMTc	ENSG00000063854	outcome	0.174049415175979	1.32241963667736e-07	TRUE	1.04942171481223e-09
452	ENSG00000063854_CD4_Memory_uns_0h_500kb_combined	sOoMTc	ENSG00000063854	outcome	0.286107436736791	2.32655824208741e-09	TRUE	2.3126404948112e-16
453	ENSG00000063854_CD4_Naive_stim_16h_500kb_combined	sOoMTc	ENSG00000063854	outcome	0.21208760686978	2.32655824208741e-09	TRUE	7.69673492850001e-12
454	ENSG00000063854_CD4_Naive_stim_40h_500kb_combined	sOoMTc	ENSG00000063854	outcome	0.185361359190768	1.64028615776801e-07	TRUE	2.53686264252912e-10
455	ENSG00000063854_CD4_Naive_uns_0h_500kb_combined	sOoMTc	ENSG00000063854	outcome	0.246806969101513	1.69934512828469e-07	TRUE	7.10438245241941e-14
456	ENSG00000063854_TCM_0h_500kb_combined	sOoMTc	ENSG00000063854	outcome	0.205465353725875	2.32655824208741e-09	TRUE	1.83991471147514e-11
457	ENSG00000063854_TCM_16h_500kb_combined	sOoMTc	ENSG00000063854	outcome	0.164919848706569	1.64028615776801e-07	TRUE	3.26637547970296e-09
458	ENSG00000063854_TCM_40h_500kb_combined	sOoMTc	ENSG00000063854	outcome	0.187503176941191	1.64028615776801e-07	TRUE	1.93231168489782e-10
459	ENSG00000063854_TCM_5d_500kb_combined	sOoMTc	ENSG00000063854	outcome	0.187099407549207	1.88137719033397e-07	TRUE	2.03943274150629e-10
460	ENSG00000063854_TN_0h_500kb_combined	sOoMTc	ENSG00000063854	outcome	0.271660566239593	2.32655824208741e-09	TRUE	1.95900287463796e-15
461	ENSG00000063854_TN_16h_500kb_combined	sOoMTc	ENSG00000063854	outcome	0.211695271871243	1.64028615776801e-07	TRUE	8.38868486083298e-12
462	ENSG00000063854_TN_40h_500kb_combined	sOoMTc	ENSG00000063854	outcome	0.246158076999823	1.64028615776801e-07	TRUE	7.77305769757862e-14
463	ENSG00000064201_CD4_Memory_stim_40h_500kb_combined	sOoMTc	ENSG00000064201	outcome	0.221779538804491	1.16072567556414e-05	TRUE	2.9402190398141e-12
464	ENSG00000064201_CD4_Memory_uns_0h_500kb_combined	sOoMTc	ENSG00000064201	outcome	0.194347299571147	1.27366838800832e-05	TRUE	1.07370202664372e-10
465	ENSG00000064201_TCM_0h_500kb_combined	sOoMTc	ENSG00000064201	outcome	0.229003485413097	1.27366838800832e-05	TRUE	1.13275015875873e-12
466	ENSG00000064886_CD4_Naive_uns_0h_500kb_combined	sOoMTc	ENSG00000064886	outcome	0.295102240014427	4.04387667294579e-06	TRUE	7.47172546360956e-17
467	ENSG00000064886_TN_0h_500kb_combined	sOoMTc	ENSG00000064886	outcome	0.339326162754303	4.04387667294579e-06	TRUE	6.84276124293748e-20
468	ENSG00000065268_CD4_Memory_stim_16h_500kb_combined	sOoMTc	ENSG00000065268	outcome	0.462173817111336	1.24350957187644e-06	TRUE	5.47318084903471e-30
469	ENSG00000065268_CD4_Memory_stim_5d_500kb_combined	sOoMTc	ENSG00000065268	outcome	0.28943081805621	1.11631203473539e-06	TRUE	1.57641030439558e-16
470	ENSG00000065268_CD4_Memory_uns_0h_500kb_combined	sOoMTc	ENSG00000065268	outcome	0.203233481224548	7.14544967580127e-07	TRUE	2.65401558370896e-11
471	ENSG00000065268_CD4_Naive_stim_16h_500kb_combined	sOoMTc	ENSG00000065268	outcome	0.414362242388359	1.24350957187644e-06	TRUE	9.35877460426489e-26
472	ENSG00000065268_CD4_Naive_stim_40h_500kb_combined	sOoMTc	ENSG00000065268	outcome	0.421412219626247	1.24350957187644e-06	TRUE	2.37517205009514e-26
473	ENSG00000065268_CD4_Naive_stim_5d_500kb_combined	sOoMTc	ENSG00000065268	outcome	0.372803114333731	1.74001054769681e-07	TRUE	1.82737239421206e-22
474	ENSG00000065268_CD4_Naive_uns_0h_500kb_combined	sOoMTc	ENSG00000065268	outcome	0.211189409984998	7.14544967580127e-07	TRUE	9.35405761094284e-12
475	ENSG00000065268_HSP_16h_500kb_combined	sOoMTc	ENSG00000065268	outcome	0.174914081702565	7.4805375418067e-08	TRUE	9.34707969602749e-10
476	ENSG00000065268_TCM_0h_500kb_combined	sOoMTc	ENSG00000065268	outcome	0.18387303137985	7.14544967580127e-07	TRUE	3.18538784828876e-10
477	ENSG00000065268_TCM_16h_500kb_combined	sOoMTc	ENSG00000065268	outcome	0.49633695182832	1.24350957187644e-06	TRUE	2.53172221427365e-33
478	ENSG00000065268_TCM_40h_500kb_combined	sOoMTc	ENSG00000065268	outcome	0.370298817282966	1.11631203473539e-06	TRUE	3.09764602768283e-22
479	ENSG00000065268_TCM_5d_500kb_combined	sOoMTc	ENSG00000065268	outcome	0.177520847385434	1.11631203473539e-06	TRUE	7.21860967727571e-10
480	ENSG00000065268_TEM_16h_500kb_combined	sOoMTc	ENSG00000065268	outcome	0.411729939483616	1.6724638772457e-08	TRUE	1.34631686250741e-25
481	ENSG00000065268_TN_0h_500kb_combined	sOoMTc	ENSG00000065268	outcome	0.220528027674092	7.14544967580127e-07	TRUE	2.70455925069959e-12
482	ENSG00000065268_TN_16h_500kb_combined	sOoMTc	ENSG00000065268	outcome	0.422805993494282	1.24350957187644e-06	TRUE	1.80654608469415e-26
483	ENSG00000065268_TN_40h_500kb_combined	sOoMTc	ENSG00000065268	outcome	0.395271785395018	1.24350957187644e-06	TRUE	3.45424000156447e-24
484	ENSG00000065268_TN_5d_500kb_combined	sOoMTc	ENSG00000065268	outcome	0.242772076356763	1.74001054769681e-07	TRUE	1.24741219282029e-13
485	ENSG00000065268_TN_cycling_40h_500kb_combined	sOoMTc	ENSG00000065268	outcome	0.33545769369729	1.6724638772457e-08	TRUE	1.01903312340623e-19
486	ENSG00000065268_TN_IFN_40h_500kb_combined	sOoMTc	ENSG00000065268	outcome	0.337175146324604	1.24350957187644e-06	TRUE	8.70517253182255e-20
487	ENSG00000065268_TN_IFN_5d_500kb_combined	sOoMTc	ENSG00000065268	outcome	0.163022454854489	1.6724638772457e-08	TRUE	4.03166461407489e-09
488	ENSG00000065989_CD4_Naive_stim_5d_500kb_combined	sOoMTc	ENSG00000065989	outcome	0.188270886675304	2.81581749187745e-07	TRUE	1.77218153118658e-10
489	ENSG00000067334_CD4_Naive_stim_16h_500kb_combined	sOoMTc	ENSG00000067334	outcome	0.226192468653045	1.38390541353583e-05	TRUE	1.67915182491133e-12
490	ENSG00000067334_TN_16h_500kb_combined	sOoMTc	ENSG00000067334	outcome	0.168562284708099	1.09992159462022e-05	TRUE	2.6623114626052e-09
491	ENSG00000068097_CD4_Naive_stim_16h_500kb_combined	sOoMTc	ENSG00000068097	outcome	0.214979706310855	2.14019097491148e-06	TRUE	6.01352672162229e-12
492	ENSG00000068097_TN_16h_500kb_combined	sOoMTc	ENSG00000068097	outcome	0.195710021406913	2.14019097491148e-06	TRUE	7.44126707507981e-11
493	ENSG00000068097_TN_40h_500kb_combined	sOoMTc	ENSG00000068097	outcome	0.184843946824445	2.14019097491148e-06	TRUE	2.97568920151885e-10
494	ENSG00000068784_CD4_Naive_stim_40h_500kb_combined	sOoMTc	ENSG00000068784	outcome	0.168241775223159	3.23642154792184e-07	TRUE	2.19762692486511e-09
495	ENSG00000068796_CD4_Memory_stim_5d_500kb_combined	sOoMTc	ENSG00000068796	outcome	0.25619845409187	6.72801117127059e-08	TRUE	1.85965458282136e-14
496	ENSG00000068796_CD4_Naive_stim_5d_500kb_combined	sOoMTc	ENSG00000068796	outcome	0.207995641035961	1.05474593873346e-06	TRUE	1.44866076660532e-11
497	ENSG00000069188_CD4_Naive_uns_0h_500kb_combined	sOoMTc	ENSG00000069188	outcome	0.195977129018542	6.01837634408359e-06	TRUE	7.87185178966285e-11
498	ENSG00000069188_TN_0h_500kb_combined	sOoMTc	ENSG00000069188	outcome	0.210889160294253	6.01837634408359e-06	TRUE	1.13452369247956e-11
499	ENSG00000069974_CD4_Memory_stim_16h_500kb_combined	sOoMTc	ENSG00000069974	outcome	0.243606784137539	6.70840521825628e-07	TRUE	1.15807938231852e-13
500	ENSG00000069974_TCM_16h_500kb_combined	sOoMTc	ENSG00000069974	outcome	0.167171127841734	4.33665084659164e-08	TRUE	2.43361691238799e-09
501	ENSG00000069974_TCM_40h_500kb_combined	sOoMTc	ENSG00000069974	outcome	0.212428014666971	7.17134926284558e-07	TRUE	7.94410979499587e-12
502	ENSG00000069974_TEM_16h_500kb_combined	sOoMTc	ENSG00000069974	outcome	0.173582158038049	7.17134926284558e-07	TRUE	1.15953061648409e-09
503	ENSG00000070770_CD4_Memory_stim_40h_500kb_combined	sOoMTc	ENSG00000070770	outcome	0.292226534695817	1.56158652509425e-08	TRUE	9.28314979796494e-17
504	ENSG00000070770_CD4_Memory_stim_5d_500kb_combined	sOoMTc	ENSG00000070770	outcome	0.389032444246649	3.65091559006017e-07	TRUE	1.01349685001684e-23
505	ENSG00000070770_CD4_Naive_stim_16h_500kb_combined	sOoMTc	ENSG00000070770	outcome	0.432284919769234	3.65091559006017e-07	TRUE	2.5429117064829e-27
506	ENSG00000070770_CD4_Naive_stim_5d_500kb_combined	sOoMTc	ENSG00000070770	outcome	0.357032033024403	3.65091559006017e-07	TRUE	2.91186185001009e-21
507	ENSG00000070770_CD4_Naive_uns_0h_500kb_combined	sOoMTc	ENSG00000070770	outcome	0.31121057062609	1.33407884085556e-08	TRUE	4.97552258852874e-18
508	ENSG00000070770_TCM_16h_500kb_combined	sOoMTc	ENSG00000070770	outcome	0.322728446196345	3.65091559006017e-07	TRUE	8.51482314955985e-19
509	ENSG00000070770_TCM_40h_500kb_combined	sOoMTc	ENSG00000070770	outcome	0.19643528844568	1.33407884085556e-08	TRUE	5.98928575230179e-11
510	ENSG00000070770_TCM_5d_500kb_combined	sOoMTc	ENSG00000070770	outcome	0.30747881151356	3.65091559006017e-07	TRUE	9.45033484892097e-18
511	ENSG00000070770_TEM_40h_500kb_combined	sOoMTc	ENSG00000070770	outcome	0.203872563703414	2.24964605366286e-08	TRUE	2.28771003593688e-11
512	ENSG00000070770_TN_0h_500kb_combined	sOoMTc	ENSG00000070770	outcome	0.299924311077513	1.33407884085556e-08	TRUE	2.86688875783289e-17
513	ENSG00000070770_TN_16h_500kb_combined	sOoMTc	ENSG00000070770	outcome	0.434927730045204	3.65091559006017e-07	TRUE	1.49244685318494e-27
514	ENSG00000070770_TN_40h_500kb_combined	sOoMTc	ENSG00000070770	outcome	0.296645147896661	3.65091559006017e-07	TRUE	5.01497988976037e-17
515	ENSG00000070770_TN_5d_500kb_combined	sOoMTc	ENSG00000070770	outcome	0.27612244320726	1.56158652509425e-08	TRUE	1.02729590101793e-15
516	ENSG00000070770_TN_IFN_5d_500kb_combined	sOoMTc	ENSG00000070770	outcome	0.163398835239388	1.64182007140021e-06	TRUE	4.23594014932816e-09
517	ENSG00000070831_CD4_Memory_stim_40h_500kb_combined	sOoMTc	ENSG00000070831	outcome	0.230862367974336	3.52198259873688e-06	TRUE	7.4350414116208e-13
518	ENSG00000070831_CD4_Memory_stim_5d_500kb_combined	sOoMTc	ENSG00000070831	outcome	0.215627865256442	2.92633266889218e-06	TRUE	5.65194895974736e-12
519	ENSG00000070831_CD4_Naive_stim_40h_500kb_combined	sOoMTc	ENSG00000070831	outcome	0.179846042283709	3.52198259873688e-06	TRUE	5.79248527696497e-10
520	ENSG00000070831_CD4_Naive_stim_5d_500kb_combined	sOoMTc	ENSG00000070831	outcome	0.178418606021971	2.92633266889218e-06	TRUE	6.82804556921933e-10
521	ENSG00000070831_TCM_5d_500kb_combined	sOoMTc	ENSG00000070831	outcome	0.170536774264938	4.57919977226982e-06	TRUE	1.88956786933208e-09
522	ENSG00000070831_TN_40h_500kb_combined	sOoMTc	ENSG00000070831	outcome	0.18274167730889	2.92633266889218e-06	TRUE	3.96635995606387e-10
523	ENSG00000071282_CD4_Memory_stim_5d_500kb_combined	sOoMTc	ENSG00000071282	outcome	0.17417826028069	4.72647745223145e-06	TRUE	1.20639237784897e-09
524	ENSG00000072163_TN_40h_500kb_combined	sOoMTc	ENSG00000072163	outcome	0.196986575677809	1.04743688149953e-07	TRUE	5.68559566313212e-11
525	ENSG00000072210_CD4_Naive_stim_5d_500kb_combined	sOoMTc	ENSG00000072210	outcome	0.213908688767657	3.99938978306536e-06	TRUE	7.29697205602202e-12
526	ENSG00000072756_CD4_Naive_stim_16h_500kb_combined	sOoMTc	ENSG00000072756	outcome	0.18244070448379	7.50479592054808e-10	TRUE	3.55159023716472e-10
527	ENSG00000072756_CD4_Naive_stim_40h_500kb_combined	sOoMTc	ENSG00000072756	outcome	0.270157619803527	3.05881536418349e-06	TRUE	2.94254566375493e-15
528	ENSG00000072756_TN_40h_500kb_combined	sOoMTc	ENSG00000072756	outcome	0.211838495425852	3.05881536418349e-06	TRUE	9.36181673861966e-12
529	ENSG00000072778_CD4_Memory_stim_5d_500kb_combined	sOoMTc	ENSG00000072778	outcome	0.172647006913313	8.54549986435785e-06	TRUE	1.55532974707339e-09
530	ENSG00000073050_TN_40h_500kb_combined	sOoMTc	ENSG00000073050	outcome	0.194752212500097	5.23067126399459e-06	TRUE	9.07289579322843e-11
531	ENSG00000074071_CD4_Memory_stim_16h_500kb_combined	sOoMTc	ENSG00000074071	outcome	0.180753561487782	6.88846392603235e-07	TRUE	4.71575947551197e-10
532	ENSG00000074071_CD4_Naive_stim_16h_500kb_combined	sOoMTc	ENSG00000074071	outcome	0.209591844449401	7.37695925333278e-11	TRUE	1.06602770586694e-11
533	ENSG00000074071_CD4_Naive_stim_40h_500kb_combined	sOoMTc	ENSG00000074071	outcome	0.165089777530203	6.88846392603235e-07	TRUE	3.31432339395152e-09
534	ENSG00000074071_CD4_Naive_stim_5d_500kb_combined	sOoMTc	ENSG00000074071	outcome	0.1896767407508	6.88846392603235e-07	TRUE	1.52176095821454e-10
535	ENSG00000074071_CD4_Naive_uns_0h_500kb_combined	sOoMTc	ENSG00000074071	outcome	0.187258808142852	6.88846392603235e-07	TRUE	2.07060284143929e-10
536	ENSG00000074071_TN_0h_500kb_combined	sOoMTc	ENSG00000074071	outcome	0.25451229037095	6.88846392603235e-07	TRUE	2.51057195367365e-14
537	ENSG00000074071_TN_16h_500kb_combined	sOoMTc	ENSG00000074071	outcome	0.288228276324015	7.37695925333278e-11	TRUE	1.67453474423069e-16
538	ENSG00000074201_CD4_Memory_stim_16h_500kb_combined	sOoMTc	ENSG00000074201	outcome	0.180086530582719	3.22352303720959e-05	TRUE	7.82274507781625e-10
539	ENSG00000074201_CD4_Naive_stim_16h_500kb_combined	sOoMTc	ENSG00000074201	outcome	0.2818600963659	3.20692535029124e-05	TRUE	8.21373437995038e-16
540	ENSG00000074201_CD4_Naive_stim_40h_500kb_combined	sOoMTc	ENSG00000074201	outcome	0.332871031956264	3.24574728576378e-05	TRUE	3.12586647561599e-19
541	ENSG00000074201_CD4_Naive_uns_0h_500kb_combined	sOoMTc	ENSG00000074201	outcome	0.253312502594157	3.22352303720959e-05	TRUE	4.96729503538624e-14
542	ENSG00000074201_TCM_16h_500kb_combined	sOoMTc	ENSG00000074201	outcome	0.269584492792708	3.20692535029124e-05	TRUE	4.91235836978624e-15
543	ENSG00000074201_TN_0h_500kb_combined	sOoMTc	ENSG00000074201	outcome	0.289558739758068	3.20692535029124e-05	TRUE	2.62196317221627e-16
544	ENSG00000074201_TN_16h_500kb_combined	sOoMTc	ENSG00000074201	outcome	0.245192629439382	3.20692535029124e-05	TRUE	1.53501302009247e-13
545	ENSG00000074201_TN_40h_500kb_combined	sOoMTc	ENSG00000074201	outcome	0.379487294265286	3.24574728576378e-05	TRUE	1.14332676343187e-22
546	ENSG00000074201_TN_IFN_40h_500kb_combined	sOoMTc	ENSG00000074201	outcome	0.195487702084503	3.59980746113525e-05	TRUE	1.15731971258919e-10
547	ENSG00000074319_CD4_Memory_stim_5d_500kb_combined	sOoMTc	ENSG00000074319	outcome	0.305580076551992	1.0989429903699e-07	TRUE	1.22863941272935e-17
548	ENSG00000074319_CD4_Naive_stim_40h_500kb_combined	sOoMTc	ENSG00000074319	outcome	0.224260032030318	8.42711073410628e-08	TRUE	1.55101691813326e-12
549	ENSG00000074319_CD4_Naive_stim_5d_500kb_combined	sOoMTc	ENSG00000074319	outcome	0.499576106783355	8.42711073410628e-08	TRUE	1.02831920425674e-33
550	ENSG00000074319_TCM_5d_500kb_combined	sOoMTc	ENSG00000074319	outcome	0.232285992378313	8.42711073410628e-08	TRUE	5.21982698648252e-13
551	ENSG00000074319_TEM_5d_500kb_combined	sOoMTc	ENSG00000074319	outcome	0.173389833068174	8.42711073410628e-08	TRUE	1.13226947362005e-09
552	ENSG00000074319_TN_40h_500kb_combined	sOoMTc	ENSG00000074319	outcome	0.266834112384925	8.42711073410628e-08	TRUE	4.05850392398646e-15
553	ENSG00000074319_TN_5d_500kb_combined	sOoMTc	ENSG00000074319	outcome	0.295012854813628	1.0989429903699e-07	TRUE	6.22932031949781e-17
554	ENSG00000074319_TN_HSP_5d_500kb_combined	sOoMTc	ENSG00000074319	outcome	0.191487518183267	4.49767554795713e-07	TRUE	1.19013599790568e-10
555	ENSG00000074319_TN_IFN_5d_500kb_combined	sOoMTc	ENSG00000074319	outcome	0.25630018226192	8.42711073410628e-08	TRUE	1.8390316005638e-14
556	ENSG00000074696_TN_40h_500kb_combined	sOoMTc	ENSG00000074696	outcome	0.170652676811969	1.71696187585141e-06	TRUE	1.73606363574038e-09
557	ENSG00000074800_CD4_Naive_uns_0h_500kb_combined	sOoMTc	ENSG00000074800	outcome	0.183039357769416	1.26290269206825e-05	TRUE	4.49282461493196e-10
558	ENSG00000074800_TN_0h_500kb_combined	sOoMTc	ENSG00000074800	outcome	0.205539550978388	1.26290269206825e-05	TRUE	2.53329553409624e-11
559	ENSG00000074935_CD4_Memory_stim_16h_500kb_combined	sOoMTc	ENSG00000074935	outcome	0.191164381916288	6.66960995433875e-07	TRUE	1.25687396047706e-10
560	ENSG00000074935_CD4_Naive_stim_16h_500kb_combined	sOoMTc	ENSG00000074935	outcome	0.17367339863909	6.66960995433875e-07	TRUE	1.14345898210677e-09
561	ENSG00000074935_CD4_Naive_stim_40h_500kb_combined	sOoMTc	ENSG00000074935	outcome	0.163593294591308	2.67400479164474e-07	TRUE	3.88159888493294e-09
562	ENSG00000074935_TCM_16h_500kb_combined	sOoMTc	ENSG00000074935	outcome	0.201333441865373	6.66960995433875e-07	TRUE	3.38908262147085e-11
563	ENSG00000074935_TN_16h_500kb_combined	sOoMTc	ENSG00000074935	outcome	0.171561948382572	2.70500774067877e-07	TRUE	1.4498883463497e-09
564	ENSG00000074935_TN_40h_500kb_combined	sOoMTc	ENSG00000074935	outcome	0.202764551084167	4.27142140466324e-07	TRUE	2.77101531713278e-11
565	ENSG00000075142_CD4_Naive_uns_0h_500kb_combined	sOoMTc	ENSG00000075142	outcome	0.160468947388366	1.03471697892094e-06	TRUE	5.93318141615031e-09
566	ENSG00000075142_TN_0h_500kb_combined	sOoMTc	ENSG00000075142	outcome	0.171482169060978	1.03471697892094e-06	TRUE	1.52772943348898e-09
567	ENSG00000075234_CD4_Naive_stim_5d_500kb_combined	sOoMTc	ENSG00000075234	outcome	0.166136231416976	2.04612575004459e-07	TRUE	2.82270608187132e-09
568	ENSG00000075239_CD4_Memory_stim_5d_500kb_combined	sOoMTc	ENSG00000075239	outcome	0.209127023254284	4.13956989502544e-06	TRUE	1.37406317900592e-11
569	ENSG00000075239_CD4_Naive_stim_5d_500kb_combined	sOoMTc	ENSG00000075239	outcome	0.199636969324147	4.13956989502544e-06	TRUE	4.72726166893834e-11
570	ENSG00000075239_TN_5d_500kb_combined	sOoMTc	ENSG00000075239	outcome	0.168078349314545	6.25807917542176e-06	TRUE	2.63876471269171e-09
571	ENSG00000075914_CD4_Memory_stim_40h_500kb_combined	sOoMTc	ENSG00000075914	outcome	0.20802204179926	9.38734607062398e-06	TRUE	1.75040548014776e-11
572	ENSG00000075914_CD4_Naive_stim_16h_500kb_combined	sOoMTc	ENSG00000075914	outcome	0.201937240774847	1.32517463388964e-07	TRUE	3.00375514588814e-11
573	ENSG00000075914_TCM_16h_500kb_combined	sOoMTc	ENSG00000075914	outcome	0.18640289393479	1.32517463388964e-07	TRUE	2.21445443081343e-10
574	ENSG00000075914_TN_16h_500kb_combined	sOoMTc	ENSG00000075914	outcome	0.219356704312853	1.32517463388964e-07	TRUE	3.01785787078303e-12
575	ENSG00000075914_TN_40h_500kb_combined	sOoMTc	ENSG00000075914	outcome	0.207443879879474	1.32517463388964e-07	TRUE	1.46259807832066e-11
576	ENSG00000076554_nTreg_16h_500kb_combined	sOoMTc	ENSG00000076554	outcome	0.162160936426413	3.49748938469729e-07	TRUE	4.65653177349236e-09
577	ENSG00000076924_CD4_Memory_stim_16h_500kb_combined	sOoMTc	ENSG00000076924	outcome	0.166173266951653	5.04430892185164e-06	TRUE	3.26503012621267e-09
578	ENSG00000076924_CD4_Naive_stim_16h_500kb_combined	sOoMTc	ENSG00000076924	outcome	0.194985383639267	4.37994531723958e-07	TRUE	7.590945246709e-11
579	ENSG00000076924_CD4_Naive_stim_40h_500kb_combined	sOoMTc	ENSG00000076924	outcome	0.198810853773252	6.37884661747875e-08	TRUE	4.46117202775936e-11
580	ENSG00000076924_TCM_40h_500kb_combined	sOoMTc	ENSG00000076924	outcome	0.170154110576264	5.25707026288521e-06	TRUE	2.00693982484369e-09
581	ENSG00000076924_TN_16h_500kb_combined	sOoMTc	ENSG00000076924	outcome	0.319709109455226	6.37884661747875e-08	TRUE	1.32071075215273e-18
582	ENSG00000076924_TN_40h_500kb_combined	sOoMTc	ENSG00000076924	outcome	0.219391958820747	6.37884661747875e-08	TRUE	2.97109202462736e-12
583	ENSG00000077935_CD4_Memory_stim_40h_500kb_combined	sOoMTc	ENSG00000077935	outcome	0.200114712245453	4.37663449357965e-06	TRUE	4.46780466143781e-11
584	ENSG00000077935_CD4_Memory_stim_5d_500kb_combined	sOoMTc	ENSG00000077935	outcome	0.169060898962402	4.37663449357965e-06	TRUE	2.25845032922546e-09
585	ENSG00000077935_CD4_Naive_stim_5d_500kb_combined	sOoMTc	ENSG00000077935	outcome	0.165288246992738	4.37663449357965e-06	TRUE	3.59354558681978e-09
586	ENSG00000077935_TN_40h_500kb_combined	sOoMTc	ENSG00000077935	outcome	0.18587412911168	4.06455833747518e-06	TRUE	2.74344745042407e-10
587	ENSG00000077984_CD4_Memory_stim_40h_500kb_combined	sOoMTc	ENSG00000077984	outcome	0.190771235347751	2.16735372736051e-08	TRUE	1.24403984019562e-10
588	ENSG00000077984_CD4_Memory_uns_0h_500kb_combined	sOoMTc	ENSG00000077984	outcome	0.163955202876976	2.83835423095036e-08	TRUE	3.60641646244861e-09
589	ENSG00000077984_CD4_Naive_stim_5d_500kb_combined	sOoMTc	ENSG00000077984	outcome	0.177180203032243	9.77796382302863e-08	TRUE	7.06222476272787e-10
590	ENSG00000077984_nTreg_40h_500kb_combined	sOoMTc	ENSG00000077984	outcome	0.209898542276558	2.80748657972386e-07	TRUE	1.07599174158955e-11
591	ENSG00000077984_T_ER-stress_5d_500kb_combined	sOoMTc	ENSG00000077984	outcome	0.183839221266578	9.77796382302863e-08	TRUE	3.05162587198083e-10
592	ENSG00000077984_TCM_0h_500kb_combined	sOoMTc	ENSG00000077984	outcome	0.291458269312513	2.16735372736051e-08	TRUE	1.04545313183805e-16
593	ENSG00000077984_TCM_16h_500kb_combined	sOoMTc	ENSG00000077984	outcome	0.239005268625718	2.83835423095036e-08	TRUE	2.04866407203303e-13
594	ENSG00000077984_TCM_5d_500kb_combined	sOoMTc	ENSG00000077984	outcome	0.198966847285793	2.16735372736051e-08	TRUE	4.32947991096076e-11
595	ENSG00000077984_TN_5d_500kb_combined	sOoMTc	ENSG00000077984	outcome	0.166185883820764	1.1177093141112e-06	TRUE	2.9513779114266e-09
596	ENSG00000078304_CD4_Memory_stim_16h_500kb_combined	sOoMTc	ENSG00000078304	outcome	0.230255245171023	2.18657057989087e-06	TRUE	7.75803032895863e-13
597	ENSG00000078304_TN_16h_500kb_combined	sOoMTc	ENSG00000078304	outcome	0.177465333677999	2.18657057989087e-06	TRUE	7.54013793330342e-10
598	ENSG00000079257_CD4_Memory_stim_40h_500kb_combined	sOoMTc	ENSG00000079257	outcome	0.273739390818799	1.32686578268485e-06	TRUE	1.63416569638331e-15
599	ENSG00000079257_CD4_Naive_stim_40h_500kb_combined	sOoMTc	ENSG00000079257	outcome	0.454149283055382	1.32686578268485e-06	TRUE	3.05102977514203e-29
600	ENSG00000079257_TCM_40h_500kb_combined	sOoMTc	ENSG00000079257	outcome	0.234377005191177	1.49266098226525e-06	TRUE	4.3100201779889e-13
601	ENSG00000079257_TN_40h_500kb_combined	sOoMTc	ENSG00000079257	outcome	0.363162667711811	1.32686578268485e-06	TRUE	1.08946872460043e-21
602	ENSG00000079257_TN_cycling_40h_500kb_combined	sOoMTc	ENSG00000079257	outcome	0.192200640827947	1.32686578268485e-06	TRUE	1.13473349036563e-10
603	ENSG00000079263_CD4_Naive_stim_16h_500kb_combined	sOoMTc	ENSG00000079263	outcome	0.202820769806332	7.92031264831277e-07	TRUE	2.81227455664695e-11
604	ENSG00000079263_CD4_Naive_stim_40h_500kb_combined	sOoMTc	ENSG00000079263	outcome	0.281811196625749	3.99129794778145e-06	TRUE	5.47467611332233e-16
605	ENSG00000079263_CD4_Naive_stim_5d_500kb_combined	sOoMTc	ENSG00000079263	outcome	0.23601296287688	3.99865760335104e-06	TRUE	3.72842091633472e-13
606	ENSG00000079263_CD4_Naive_uns_0h_500kb_combined	sOoMTc	ENSG00000079263	outcome	0.167385376484049	4.56277163726533e-06	TRUE	2.78698700579002e-09
607	ENSG00000079263_TN_40h_500kb_combined	sOoMTc	ENSG00000079263	outcome	0.273194438411532	3.99129794778145e-06	TRUE	1.94386325972573e-15
608	ENSG00000079263_TN_5d_500kb_combined	sOoMTc	ENSG00000079263	outcome	0.178301447480097	3.99865760335104e-06	TRUE	7.10513840916303e-10
609	ENSG00000079263_TN_cycling_40h_500kb_combined	sOoMTc	ENSG00000079263	outcome	0.177498520970634	3.99129794778145e-06	TRUE	7.85448615785391e-10
610	ENSG00000079332_CD4_Memory_stim_16h_500kb_combined	sOoMTc	ENSG00000079332	outcome	0.275305067232289	1.70568283835772e-06	TRUE	1.32176909811788e-15
611	ENSG00000079332_CD4_Memory_stim_40h_500kb_combined	sOoMTc	ENSG00000079332	outcome	0.185707797175054	1.40605680148925e-06	TRUE	2.6024867399728e-10
612	ENSG00000079332_CD4_Memory_stim_5d_500kb_combined	sOoMTc	ENSG00000079332	outcome	0.286445724892964	1.70568283835772e-06	TRUE	2.53843685837719e-16
613	ENSG00000079332_CD4_Memory_uns_0h_500kb_combined	sOoMTc	ENSG00000079332	outcome	0.376923348703098	4.56092481952403e-06	TRUE	1.11125830060828e-22
614	ENSG00000079332_CD4_Naive_uns_0h_500kb_combined	sOoMTc	ENSG00000079332	outcome	0.362827913958736	4.56092481952403e-06	TRUE	1.31551354909926e-21
615	ENSG00000079332_TCM_5d_500kb_combined	sOoMTc	ENSG00000079332	outcome	0.182622472642761	1.70568283835772e-06	TRUE	3.8854245790546e-10
616	ENSG00000079332_TN_0h_500kb_combined	sOoMTc	ENSG00000079332	outcome	0.396294306393307	4.56092481952403e-06	TRUE	3.29995746426418e-24
617	ENSG00000079459_CD4_Memory_uns_0h_500kb_combined	sOoMTc	ENSG00000079459	outcome	0.336195105846777	2.27638358986951e-06	TRUE	1.07476865904133e-19
618	ENSG00000079459_CD4_Naive_uns_0h_500kb_combined	sOoMTc	ENSG00000079459	outcome	0.468127466017728	2.27638358986951e-06	TRUE	1.60066922032144e-30
619	ENSG00000079459_TN_0h_500kb_combined	sOoMTc	ENSG00000079459	outcome	0.485821610555718	2.27638358986951e-06	TRUE	3.07809325161233e-32
620	ENSG00000079691_CD4_Memory_stim_16h_500kb_combined	sOoMTc	ENSG00000079691	outcome	0.164231766586577	3.81779337171047e-06	TRUE	4.04419777867972e-09
621	ENSG00000079691_CD4_Memory_stim_40h_500kb_combined	sOoMTc	ENSG00000079691	outcome	0.195812913890314	3.81779337171047e-06	TRUE	7.68087184071001e-11
622	ENSG00000079691_CD4_Memory_stim_5d_500kb_combined	sOoMTc	ENSG00000079691	outcome	0.167742507773056	3.81779337171047e-06	TRUE	2.62655226052531e-09
623	ENSG00000079691_CD4_Memory_uns_0h_500kb_combined	sOoMTc	ENSG00000079691	outcome	0.285389112002969	3.81779337171047e-06	TRUE	3.20036249354883e-16
624	ENSG00000079691_TCM_0h_500kb_combined	sOoMTc	ENSG00000079691	outcome	0.178227606813707	3.81779337171047e-06	TRUE	7.14266964190178e-10
625	ENSG00000079691_TCM_5d_500kb_combined	sOoMTc	ENSG00000079691	outcome	0.179138467241598	3.81779337171047e-06	TRUE	6.37266554555354e-10
626	ENSG00000079691_TEM_5d_500kb_combined	sOoMTc	ENSG00000079691	outcome	0.165195882266275	3.81779337171047e-06	TRUE	3.59293930592147e-09
627	ENSG00000079785_CD4_Memory_stim_16h_500kb_combined	sOoMTc	ENSG00000079785	outcome	0.196279581128285	1.45670373502652e-06	TRUE	6.75501458694588e-11
628	ENSG00000079785_CD4_Naive_stim_16h_500kb_combined	sOoMTc	ENSG00000079785	outcome	0.16377638982007	9.21347457491487e-07	TRUE	3.9375725939696e-09
629	ENSG00000079785_TN_16h_500kb_combined	sOoMTc	ENSG00000079785	outcome	0.233381805781651	7.86066187314299e-07	TRUE	4.77344278448264e-13
630	ENSG00000080546_CD4_Naive_stim_16h_500kb_combined	sOoMTc	ENSG00000080546	outcome	0.218245613994112	1.75503110297961e-05	TRUE	5.07670848743156e-12
631	ENSG00000080546_CD4_Naive_uns_0h_500kb_combined	sOoMTc	ENSG00000080546	outcome	0.266073159030683	1.75503110297961e-05	TRUE	6.9325412672562e-15
632	ENSG00000080546_TN_0h_500kb_combined	sOoMTc	ENSG00000080546	outcome	0.292505480950587	1.75503110297961e-05	TRUE	1.42343627962283e-16
633	ENSG00000081320_TN_0h_500kb_combined	sOoMTc	ENSG00000081320	outcome	0.175582887679601	1.73405122976648e-06	TRUE	9.40756648433612e-10
634	ENSG00000081665_CD4_Memory_stim_16h_500kb_combined	sOoMTc	ENSG00000081665	outcome	0.38939050805173	1.80057732440172e-07	TRUE	9.25731660938611e-24
635	ENSG00000081665_CD4_Memory_stim_40h_500kb_combined	sOoMTc	ENSG00000081665	outcome	0.517837798666844	1.12544073369093e-07	TRUE	1.23734041098456e-35
636	ENSG00000081665_CD4_Memory_stim_5d_500kb_combined	sOoMTc	ENSG00000081665	outcome	0.461411319398772	1.31185060521705e-07	TRUE	5.72854076135691e-30
637	ENSG00000081665_CD4_Naive_stim_16h_500kb_combined	sOoMTc	ENSG00000081665	outcome	0.283786948800446	1.12544073369093e-07	TRUE	3.38029830364776e-16
638	ENSG00000081665_CD4_Naive_stim_40h_500kb_combined	sOoMTc	ENSG00000081665	outcome	0.613647377059218	1.12544073369093e-07	TRUE	1.56218350014789e-47
639	ENSG00000081665_CD4_Naive_stim_5d_500kb_combined	sOoMTc	ENSG00000081665	outcome	0.54260620268414	1.12544073369093e-07	TRUE	2.13153090544728e-38
640	ENSG00000081665_CD4_Naive_uns_0h_500kb_combined	sOoMTc	ENSG00000081665	outcome	0.191839999778498	1.12544073369093e-07	TRUE	1.10356278483313e-10
641	ENSG00000081665_T_ER-stress_5d_500kb_combined	sOoMTc	ENSG00000081665	outcome	0.164196137288838	2.0515856566383e-06	TRUE	3.8895914798528e-09
642	ENSG00000081665_TCM_16h_500kb_combined	sOoMTc	ENSG00000081665	outcome	0.346663906580978	1.80057732440172e-07	TRUE	1.64802221683715e-20
643	ENSG00000081665_TCM_40h_500kb_combined	sOoMTc	ENSG00000081665	outcome	0.450540292182587	1.12544073369093e-07	TRUE	5.74757415385575e-29
644	ENSG00000081665_TCM_5d_500kb_combined	sOoMTc	ENSG00000081665	outcome	0.419909734185577	1.12544073369093e-07	TRUE	2.84208482588197e-26
645	ENSG00000081665_TEM_40h_500kb_combined	sOoMTc	ENSG00000081665	outcome	0.452246271417133	1.12544073369093e-07	TRUE	4.01557954087716e-29
646	ENSG00000081665_TEM_5d_500kb_combined	sOoMTc	ENSG00000081665	outcome	0.295105420296412	1.31185060521705e-07	TRUE	6.16420537702127e-17
647	ENSG00000081665_TN_0h_500kb_combined	sOoMTc	ENSG00000081665	outcome	0.219779248874803	1.12544073369093e-07	TRUE	2.8440326806272e-12
648	ENSG00000081665_TN_16h_500kb_combined	sOoMTc	ENSG00000081665	outcome	0.441353725225337	1.80057732440172e-07	TRUE	3.92084437796785e-28
649	ENSG00000081665_TN_40h_500kb_combined	sOoMTc	ENSG00000081665	outcome	0.638098587120001	1.12544073369093e-07	TRUE	3.42897050508966e-51
650	ENSG00000081665_TN_5d_500kb_combined	sOoMTc	ENSG00000081665	outcome	0.362912451147887	1.12544073369093e-07	TRUE	1.02069049609812e-21
651	ENSG00000081665_TN_cycling_40h_500kb_combined	sOoMTc	ENSG00000081665	outcome	0.254427121550487	1.31185060521705e-07	TRUE	2.41751441135659e-14
652	ENSG00000081665_TN_cycling_5d_500kb_combined	sOoMTc	ENSG00000081665	outcome	0.286712217397866	1.31185060521705e-07	TRUE	2.18956141016587e-16
653	ENSG00000081665_TN_HSP_5d_500kb_combined	sOoMTc	ENSG00000081665	outcome	0.357013537046074	1.12544073369093e-07	TRUE	2.81962683431067e-21
654	ENSG00000081665_TN_IFN_40h_500kb_combined	sOoMTc	ENSG00000081665	outcome	0.274191500565655	1.12544073369093e-07	TRUE	1.39661728214969e-15
655	ENSG00000081665_TN_IFN_5d_500kb_combined	sOoMTc	ENSG00000081665	outcome	0.555326916447117	1.31185060521705e-07	TRUE	6.8415110837847e-40
656	ENSG00000081791_CD4_Naive_stim_40h_500kb_combined	sOoMTc	ENSG00000081791	outcome	0.166977723798617	5.69633807534341e-06	TRUE	2.99258274266677e-09
657	ENSG00000082212_CD4_Memory_stim_40h_500kb_combined	sOoMTc	ENSG00000082212	outcome	0.184231175917158	2.4513205184738e-05	TRUE	4.37365349720108e-10
658	ENSG00000083642_CD4_Memory_stim_16h_500kb_combined	sOoMTc	ENSG00000083642	outcome	0.247493926650225	1.0645930044131e-05	TRUE	8.69437833037855e-14
659	ENSG00000083642_CD4_Memory_stim_40h_500kb_combined	sOoMTc	ENSG00000083642	outcome	0.174269219866084	1.0645930044131e-05	TRUE	1.30939141727375e-09
660	ENSG00000083642_CD4_Memory_stim_5d_500kb_combined	sOoMTc	ENSG00000083642	outcome	0.219981768443425	1.0645930044131e-05	TRUE	3.68427592521363e-12
661	ENSG00000083642_CD4_Naive_stim_16h_500kb_combined	sOoMTc	ENSG00000083642	outcome	0.356679215733043	1.01893923117658e-05	TRUE	4.3435693392449e-21
662	ENSG00000083642_CD4_Naive_stim_40h_500kb_combined	sOoMTc	ENSG00000083642	outcome	0.219808986150073	7.32512938002426e-06	TRUE	3.57111099036111e-12
663	ENSG00000083642_CD4_Naive_stim_5d_500kb_combined	sOoMTc	ENSG00000083642	outcome	0.234015438570452	1.01770735582552e-05	TRUE	5.52614674841061e-13
664	ENSG00000083642_CD4_Naive_uns_0h_500kb_combined	sOoMTc	ENSG00000083642	outcome	0.19491551093832	1.00530500569883e-05	TRUE	9.62949802357355e-11
665	ENSG00000083642_TCM_16h_500kb_combined	sOoMTc	ENSG00000083642	outcome	0.195154769079459	1.01893923117658e-05	TRUE	9.35723201891463e-11
666	ENSG00000083642_TCM_40h_500kb_combined	sOoMTc	ENSG00000083642	outcome	0.206631745866333	8.82797546233229e-06	TRUE	2.08049550131909e-11
667	ENSG00000083642_TN_0h_500kb_combined	sOoMTc	ENSG00000083642	outcome	0.255769158094532	1.08763905761391e-05	TRUE	2.73301312076205e-14
668	ENSG00000083642_TN_16h_500kb_combined	sOoMTc	ENSG00000083642	outcome	0.205044317570083	1.0645930044131e-05	TRUE	2.62918059988831e-11
669	ENSG00000083642_TN_40h_500kb_combined	sOoMTc	ENSG00000083642	outcome	0.217900513608527	1.01770735582552e-05	TRUE	4.8242705777311e-12
670	ENSG00000083642_TN_5d_500kb_combined	sOoMTc	ENSG00000083642	outcome	0.18469542379854	1.01770735582552e-05	TRUE	3.53278255610089e-10
671	ENSG00000083642_TN_IFN_5d_500kb_combined	sOoMTc	ENSG00000083642	outcome	0.198691972358379	1.01770735582552e-05	TRUE	5.94051016529675e-11
672	ENSG00000083845_CD4_Memory_stim_16h_500kb_combined	sOoMTc	ENSG00000083845	outcome	0.347506205353508	3.04701879918625e-06	TRUE	1.69686556246282e-20
673	ENSG00000083845_CD4_Memory_stim_40h_500kb_combined	sOoMTc	ENSG00000083845	outcome	0.220244390950527	3.57444249684474e-07	TRUE	2.74193001182069e-12
674	ENSG00000083845_CD4_Memory_stim_5d_500kb_combined	sOoMTc	ENSG00000083845	outcome	0.228306113298978	3.62722969567273e-07	TRUE	9.25781877953608e-13
675	ENSG00000083845_CD4_Memory_uns_0h_500kb_combined	sOoMTc	ENSG00000083845	outcome	0.496687593994196	3.04701879918625e-06	TRUE	2.58979958965127e-33
676	ENSG00000083845_CD4_Naive_stim_40h_500kb_combined	sOoMTc	ENSG00000083845	outcome	0.202509618328111	4.47708466902266e-06	TRUE	3.28326269116685e-11
677	ENSG00000083845_CD4_Naive_stim_5d_500kb_combined	sOoMTc	ENSG00000083845	outcome	0.182600202942981	2.90464946792662e-06	TRUE	4.03546324955596e-10
678	ENSG00000083845_CD4_Naive_uns_0h_500kb_combined	sOoMTc	ENSG00000083845	outcome	0.47567474902899	3.04701879918625e-06	TRUE	3.14824404989317e-31
679	ENSG00000083845_nTreg_40h_500kb_combined	sOoMTc	ENSG00000083845	outcome	0.179238144362842	2.90464946792662e-06	TRUE	6.15815838143773e-10
680	ENSG00000083845_TCM_0h_500kb_combined	sOoMTc	ENSG00000083845	outcome	0.522415361219782	3.04701879918625e-06	TRUE	5.03405642736492e-36
681	ENSG00000083845_TCM_5d_500kb_combined	sOoMTc	ENSG00000083845	outcome	0.183747080645729	3.62722969567273e-07	TRUE	3.16764790792946e-10
682	ENSG00000083845_TEM_0h_500kb_combined	sOoMTc	ENSG00000083845	outcome	0.295345151815772	3.04701879918625e-06	TRUE	6.98236322572697e-17
683	ENSG00000083845_TEM_LA_500kb_combined	sOoMTc	ENSG00000083845	outcome	0.168114122483459	1.63563441735137e-05	TRUE	2.99009881665462e-09
684	ENSG00000083845_TN_0h_500kb_combined	sOoMTc	ENSG00000083845	outcome	0.495458049852274	3.04701879918625e-06	TRUE	3.45411479255192e-33
685	ENSG00000083845_TN_40h_500kb_combined	sOoMTc	ENSG00000083845	outcome	0.182852882745242	1.89440402648537e-06	TRUE	3.79759344667352e-10
686	ENSG00000083845_TN_IFN_40h_500kb_combined	sOoMTc	ENSG00000083845	outcome	0.185333458384892	3.04701879918625e-06	TRUE	2.86800059746682e-10
687	ENSG00000083937_CD4_Memory_stim_40h_500kb_combined	sOoMTc	ENSG00000083937	outcome	0.197489924705846	3.71390099844528e-07	TRUE	5.46978549077372e-11
688	ENSG00000083937_CD4_Naive_stim_40h_500kb_combined	sOoMTc	ENSG00000083937	outcome	0.214151842713342	2.56284287704273e-07	TRUE	6.11946109115022e-12
689	ENSG00000083937_TCM_40h_500kb_combined	sOoMTc	ENSG00000083937	outcome	0.203880745079201	3.56510444639975e-07	TRUE	2.38318363516435e-11
690	ENSG00000083937_TN_40h_500kb_combined	sOoMTc	ENSG00000083937	outcome	0.222870373437439	2.56284287704273e-07	TRUE	1.91047326206824e-12
691	ENSG00000084072_CD4_Memory_stim_16h_500kb_combined	sOoMTc	ENSG00000084072	outcome	0.275207057339739	5.06399453294018e-06	TRUE	1.48966907882066e-15
692	ENSG00000084072_CD4_Memory_stim_40h_500kb_combined	sOoMTc	ENSG00000084072	outcome	0.194857992971699	5.06399453294018e-06	TRUE	8.92075213460391e-11
693	ENSG00000084072_CD4_Memory_stim_5d_500kb_combined	sOoMTc	ENSG00000084072	outcome	0.380904459653823	5.06399453294018e-06	TRUE	5.54380669177946e-23
694	ENSG00000084072_CD4_Naive_stim_16h_500kb_combined	sOoMTc	ENSG00000084072	outcome	0.185565621752403	3.71074623996706e-06	TRUE	2.83002351580772e-10
695	ENSG00000084072_CD4_Naive_stim_40h_500kb_combined	sOoMTc	ENSG00000084072	outcome	0.217732778963905	5.06399453294018e-06	TRUE	4.50327838466447e-12
696	ENSG00000084072_CD4_Naive_stim_5d_500kb_combined	sOoMTc	ENSG00000084072	outcome	0.401428443119024	5.06399453294018e-06	TRUE	1.28862541201942e-24
697	ENSG00000084072_T_ER-stress_5d_500kb_combined	sOoMTc	ENSG00000084072	outcome	0.168427147672357	5.06399453294018e-06	TRUE	2.47490241545573e-09
698	ENSG00000084072_TCM_16h_500kb_combined	sOoMTc	ENSG00000084072	outcome	0.234936241370505	5.06399453294018e-06	TRUE	4.43160987636456e-13
699	ENSG00000084072_TCM_5d_500kb_combined	sOoMTc	ENSG00000084072	outcome	0.270089053353262	5.06399453294018e-06	TRUE	3.14069598440742e-15
700	ENSG00000084072_TEM_5d_500kb_combined	sOoMTc	ENSG00000084072	outcome	0.228609660734137	5.06399453294018e-06	TRUE	1.04749825527657e-12
701	ENSG00000084072_TN_40h_500kb_combined	sOoMTc	ENSG00000084072	outcome	0.292159388362139	5.06399453294018e-06	TRUE	1.19914978827306e-16
702	ENSG00000084072_TN_5d_500kb_combined	sOoMTc	ENSG00000084072	outcome	0.373026371414022	5.06399453294018e-06	TRUE	2.25108972898068e-22
703	ENSG00000084072_TN_IFN_5d_500kb_combined	sOoMTc	ENSG00000084072	outcome	0.226370329313487	5.06399453294018e-06	TRUE	1.41731177966288e-12
704	ENSG00000084207_CD4_Memory_stim_16h_500kb_combined	sOoMTc	ENSG00000084207	outcome	0.425079404864647	1.42575699915969e-05	TRUE	1.7105577212302e-26
705	ENSG00000084207_CD4_Memory_stim_40h_500kb_combined	sOoMTc	ENSG00000084207	outcome	0.274960163789331	4.06047173222869e-06	TRUE	1.50456993738628e-15
706	ENSG00000084207_CD4_Memory_stim_5d_500kb_combined	sOoMTc	ENSG00000084207	outcome	0.195627009011782	1.42575699915969e-05	TRUE	9.28927263556863e-11
707	ENSG00000084207_CD4_Memory_uns_0h_500kb_combined	sOoMTc	ENSG00000084207	outcome	0.375270055968438	1.54960137393955e-05	TRUE	1.90244669900932e-22
708	ENSG00000084207_CD4_Naive_stim_16h_500kb_combined	sOoMTc	ENSG00000084207	outcome	0.511779448673482	1.42575699915969e-05	TRUE	9.89237778750017e-35
709	ENSG00000084207_CD4_Naive_stim_40h_500kb_combined	sOoMTc	ENSG00000084207	outcome	0.165375566534224	1.42575699915969e-05	TRUE	4.08989369274763e-09
710	ENSG00000084207_CD4_Naive_uns_0h_500kb_combined	sOoMTc	ENSG00000084207	outcome	0.268331229054541	1.42575699915969e-05	TRUE	4.78813383320527e-15
711	ENSG00000084207_HSP_16h_500kb_combined	sOoMTc	ENSG00000084207	outcome	0.205175382659877	1.54960137393955e-05	TRUE	2.7529415833503e-11
712	ENSG00000084207_TCM_0h_500kb_combined	sOoMTc	ENSG00000084207	outcome	0.211604388074974	1.42575699915969e-05	TRUE	1.17143450783384e-11
713	ENSG00000084207_TCM_16h_500kb_combined	sOoMTc	ENSG00000084207	outcome	0.471554601358372	1.42575699915969e-05	TRUE	1.0838787676608e-30
714	ENSG00000084207_TCM_40h_500kb_combined	sOoMTc	ENSG00000084207	outcome	0.16333719463999	4.06047173222869e-06	TRUE	4.53570395923682e-09
715	ENSG00000084207_TEM_16h_500kb_combined	sOoMTc	ENSG00000084207	outcome	0.248054329969895	1.42575699915969e-05	TRUE	8.48361006488849e-14
716	ENSG00000084207_TEM_40h_500kb_combined	sOoMTc	ENSG00000084207	outcome	0.229581589039929	4.06047173222869e-06	TRUE	8.9699219611444e-13
717	ENSG00000084207_TEM_5d_500kb_combined	sOoMTc	ENSG00000084207	outcome	0.171540207598687	1.42575699915969e-05	TRUE	1.91740003614136e-09
718	ENSG00000084207_TN_0h_500kb_combined	sOoMTc	ENSG00000084207	outcome	0.314141215347932	1.42575699915969e-05	TRUE	4.88509370070748e-18
719	ENSG00000084207_TN_16h_500kb_combined	sOoMTc	ENSG00000084207	outcome	0.517839938808245	1.42575699915969e-05	TRUE	2.23508689521409e-35
720	ENSG00000084207_TN_40h_500kb_combined	sOoMTc	ENSG00000084207	outcome	0.214516844315471	1.42575699915969e-05	TRUE	7.98620079544562e-12
721	ENSG00000084207_TN_IFN_40h_500kb_combined	sOoMTc	ENSG00000084207	outcome	0.224715171399141	1.42575699915969e-05	TRUE	2.05864809468942e-12
722	ENSG00000084207_TN_NFKB_500kb_combined	sOoMTc	ENSG00000084207	outcome	0.259720930456432	1.42575699915969e-05	TRUE	1.64291959552687e-14
723	ENSG00000085063_CD4_Memory_stim_16h_500kb_combined	sOoMTc	ENSG00000085063	outcome	0.200439916079791	8.17685846669469e-06	TRUE	4.59914158684457e-11
724	ENSG00000085063_CD4_Memory_stim_40h_500kb_combined	sOoMTc	ENSG00000085063	outcome	0.192369646383433	8.17685846669469e-06	TRUE	1.29613757426704e-10
725	ENSG00000085063_CD4_Memory_stim_5d_500kb_combined	sOoMTc	ENSG00000085063	outcome	0.175106701031012	3.01459142381169e-07	TRUE	9.34425205675586e-10
726	ENSG00000085063_CD4_Naive_stim_16h_500kb_combined	sOoMTc	ENSG00000085063	outcome	0.174600125002665	1.07275332834514e-06	TRUE	1.03805031464156e-09
727	ENSG00000085063_CD4_Naive_stim_40h_500kb_combined	sOoMTc	ENSG00000085063	outcome	0.171308991789628	8.8100529593057e-06	TRUE	1.84240373045150e-09
728	ENSG00000085063_TCM_16h_500kb_combined	sOoMTc	ENSG00000085063	outcome	0.173343025952792	8.17685846669469e-06	TRUE	1.41905009513619e-09
729	ENSG00000085063_TCM_40h_500kb_combined	sOoMTc	ENSG00000085063	outcome	0.165163002362884	1.20650384479931e-05	TRUE	4.09354639733579e-09
730	ENSG00000085063_TN_40h_500kb_combined	sOoMTc	ENSG00000085063	outcome	0.167077923702475	7.11025446945851e-07	TRUE	2.59686589694812e-09
731	ENSG00000085491_CD4_Memory_stim_40h_500kb_combined	sOoMTc	ENSG00000085491	outcome	0.197450793351999	1.31579501257641e-07	TRUE	5.37394266577945e-11
732	ENSG00000085491_CD4_Memory_stim_5d_500kb_combined	sOoMTc	ENSG00000085491	outcome	0.165584942462195	1.31579501257641e-07	TRUE	2.99870899179958e-09
733	ENSG00000085491_CD4_Naive_stim_40h_500kb_combined	sOoMTc	ENSG00000085491	outcome	0.240004282126546	2.84360103673353e-07	TRUE	1.85272419416156e-13
734	ENSG00000085491_CD4_Naive_stim_5d_500kb_combined	sOoMTc	ENSG00000085491	outcome	0.265572626434648	1.31579501257641e-07	TRUE	4.90929693268092e-15
735	ENSG00000085491_TCM_40h_500kb_combined	sOoMTc	ENSG00000085491	outcome	0.279522536619672	6.42281131011835e-10	TRUE	6.14998004597326e-16
736	ENSG00000085491_TN_0h_500kb_combined	sOoMTc	ENSG00000085491	outcome	0.200368805349385	1.56942965150198e-07	TRUE	3.69398246963958e-11
737	ENSG00000085491_TN_40h_500kb_combined	sOoMTc	ENSG00000085491	outcome	0.233614750076309	2.84360103673353e-07	TRUE	4.46122162669467e-13
738	ENSG00000085871_CD4_Memory_stim_16h_500kb_combined	sOoMTc	ENSG00000085871	outcome	0.167575779671953	6.88135187972343e-06	TRUE	2.83597369863958e-09
739	ENSG00000085871_CD4_Memory_stim_40h_500kb_combined	sOoMTc	ENSG00000085871	outcome	0.318981871321533	6.88851361837262e-06	TRUE	1.98106057859209e-18
740	ENSG00000085871_CD4_Memory_stim_5d_500kb_combined	sOoMTc	ENSG00000085871	outcome	0.304153341840011	3.39625172655676e-06	TRUE	1.83340924660127e-17
741	ENSG00000085871_CD4_Memory_uns_0h_500kb_combined	sOoMTc	ENSG00000085871	outcome	0.314214772519554	6.88851361837262e-06	TRUE	4.20278886532348e-18
742	ENSG00000085871_CD4_Naive_stim_40h_500kb_combined	sOoMTc	ENSG00000085871	outcome	0.273418378718605	6.88851361837262e-06	TRUE	2.01674479989094e-15
743	ENSG00000085871_CD4_Naive_stim_5d_500kb_combined	sOoMTc	ENSG00000085871	outcome	0.261123509520861	2.7468062853221e-06	TRUE	1.07094996869442e-14
744	ENSG00000085871_CD4_Naive_uns_0h_500kb_combined	sOoMTc	ENSG00000085871	outcome	0.17674698138825	6.88851361837262e-06	TRUE	9.10764283621199e-10
745	ENSG00000085871_T_ER-stress_5d_500kb_combined	sOoMTc	ENSG00000085871	outcome	0.18526790329374	3.39625172655676e-06	TRUE	2.91696776307505e-10
746	ENSG00000085871_TCM_0h_500kb_combined	sOoMTc	ENSG00000085871	outcome	0.279612118151659	4.37395479401436e-06	TRUE	7.65897081844479e-16
747	ENSG00000085871_TCM_40h_500kb_combined	sOoMTc	ENSG00000085871	outcome	0.306114667832644	6.88851361837262e-06	TRUE	1.48562002128536e-17
748	ENSG00000085871_TCM_5d_500kb_combined	sOoMTc	ENSG00000085871	outcome	0.345905402535653	2.7468062853221e-06	TRUE	2.19338649528109e-20
749	ENSG00000085871_TEM_40h_500kb_combined	sOoMTc	ENSG00000085871	outcome	0.204878199617534	4.12221135042959e-06	TRUE	2.3936406006017e-11
750	ENSG00000085871_TEM_5d_500kb_combined	sOoMTc	ENSG00000085871	outcome	0.261997326592819	4.12221135042959e-06	TRUE	9.83973371354489e-15
751	ENSG00000085871_TEM_HLApositive_40h_500kb_combined	sOoMTc	ENSG00000085871	outcome	0.1807514959248	7.91271057439929e-06	TRUE	5.61106071431858e-10
752	ENSG00000085871_TN_0h_500kb_combined	sOoMTc	ENSG00000085871	outcome	0.227959425333502	6.88851361837262e-06	TRUE	1.18718412559047e-12
753	ENSG00000085871_TN_40h_500kb_combined	sOoMTc	ENSG00000085871	outcome	0.172812679174643	6.88851361837262e-06	TRUE	1.48543202778426e-09
754	ENSG00000085871_TN_5d_500kb_combined	sOoMTc	ENSG00000085871	outcome	0.298321416972201	3.39625172655676e-06	TRUE	4.48829485414643e-17
755	ENSG00000085871_TN_cycling_40h_500kb_combined	sOoMTc	ENSG00000085871	outcome	0.186262149401449	4.12221135042959e-06	TRUE	2.61524858575148e-10
756	ENSG00000085871_TN_cycling_5d_500kb_combined	sOoMTc	ENSG00000085871	outcome	0.243319619544709	2.7468062853221e-06	TRUE	1.31464015257298e-13
757	ENSG00000085871_TN_HSP_5d_500kb_combined	sOoMTc	ENSG00000085871	outcome	0.207634824783863	3.39625172655676e-06	TRUE	1.64074258890976e-11
758	ENSG00000085871_TN_IFN_40h_500kb_combined	sOoMTc	ENSG00000085871	outcome	0.169013579518222	9.65232370175262e-07	TRUE	2.06850064982876e-09
759	ENSG00000085871_TN_IFN_5d_500kb_combined	sOoMTc	ENSG00000085871	outcome	0.176742295676387	2.55190341014619e-06	TRUE	8.33900319529886e-10
760	ENSG00000086015_TN_40h_500kb_combined	sOoMTc	ENSG00000086015	outcome	0.174009339433212	1.99963460617935e-07	TRUE	1.06228612443894e-09
761	ENSG00000086061_CD4_Memory_stim_16h_500kb_combined	sOoMTc	ENSG00000086061	outcome	0.486783234690137	5.36141355510784e-07	TRUE	2.17545612503273e-32
762	ENSG00000086061_CD4_Memory_stim_40h_500kb_combined	sOoMTc	ENSG00000086061	outcome	0.439679223196426	5.36141355510784e-07	TRUE	5.79044335929629e-28
763	ENSG00000086061_CD4_Memory_stim_5d_500kb_combined	sOoMTc	ENSG00000086061	outcome	0.191107798831965	5.36141355510784e-07	TRUE	1.25636739919954e-10
764	ENSG00000086061_CD4_Memory_uns_0h_500kb_combined	sOoMTc	ENSG00000086061	outcome	0.295399558130122	5.36141355510784e-07	TRUE	6.15413478148494e-17
765	ENSG00000086061_CD4_Naive_stim_16h_500kb_combined	sOoMTc	ENSG00000086061	outcome	0.528380696058984	7.21187180481203e-07	TRUE	9.50743637244081e-37
766	ENSG00000086061_CD4_Naive_stim_40h_500kb_combined	sOoMTc	ENSG00000086061	outcome	0.474320296591289	5.36141355510784e-07	TRUE	3.61429478863983e-31
767	ENSG00000086061_CD4_Naive_stim_5d_500kb_combined	sOoMTc	ENSG00000086061	outcome	0.288530373561186	5.36141355510784e-07	TRUE	1.73891775385954e-16
768	ENSG00000086061_CD4_Naive_uns_0h_500kb_combined	sOoMTc	ENSG00000086061	outcome	0.299187502450281	5.36141355510784e-07	TRUE	3.45138106027255e-17
769	ENSG00000086061_TCM_0h_500kb_combined	sOoMTc	ENSG00000086061	outcome	0.176009309704889	5.36141355510784e-07	TRUE	8.48030968433981e-10
770	ENSG00000086061_TCM_16h_500kb_combined	sOoMTc	ENSG00000086061	outcome	0.330161963421531	5.36141355510784e-07	TRUE	2.60965068044417e-19
771	ENSG00000086061_TCM_40h_500kb_combined	sOoMTc	ENSG00000086061	outcome	0.379441648452606	5.36141355510784e-07	TRUE	5.85264441687682e-23
772	ENSG00000086061_TCM_5d_500kb_combined	sOoMTc	ENSG00000086061	outcome	0.262781360453572	5.36141355510784e-07	TRUE	7.6398690244862e-15
773	ENSG00000086061_TCM_LA_500kb_combined	sOoMTc	ENSG00000086061	outcome	0.246743199770542	5.36141355510784e-07	TRUE	7.41206040388768e-14
774	ENSG00000086061_TEM_0h_500kb_combined	sOoMTc	ENSG00000086061	outcome	0.167914643999395	5.36141355510784e-07	TRUE	2.32009585472593e-09
775	ENSG00000086061_TEM_16h_500kb_combined	sOoMTc	ENSG00000086061	outcome	0.208080673447882	5.36141355510784e-07	TRUE	1.39309854778762e-11
776	ENSG00000086061_TEM_40h_500kb_combined	sOoMTc	ENSG00000086061	outcome	0.203953495767579	5.36141355510784e-07	TRUE	2.3907833788034e-11
777	ENSG00000086061_TN_0h_500kb_combined	sOoMTc	ENSG00000086061	outcome	0.324540437047442	5.36141355510784e-07	TRUE	6.46903516566584e-19
778	ENSG00000086061_TN_16h_500kb_combined	sOoMTc	ENSG00000086061	outcome	0.521320131804743	5.36141355510784e-07	TRUE	5.55862067355178e-36
779	ENSG00000086061_TN_40h_500kb_combined	sOoMTc	ENSG00000086061	outcome	0.468518799379209	5.36141355510784e-07	TRUE	1.29856630050585e-30
780	ENSG00000086061_TN_5d_500kb_combined	sOoMTc	ENSG00000086061	outcome	0.20469211823996	4.39628727748391e-07	TRUE	2.15699680615874e-11
781	ENSG00000086061_TN_cycling_40h_500kb_combined	sOoMTc	ENSG00000086061	outcome	0.240035442556827	5.36141355510784e-07	TRUE	1.88293281828471e-13
782	ENSG00000086061_TN_cycling_5d_500kb_combined	sOoMTc	ENSG00000086061	outcome	0.208334745208982	5.36141355510784e-07	TRUE	1.3473886706092e-11
783	ENSG00000086061_TN_IFN_40h_500kb_combined	sOoMTc	ENSG00000086061	outcome	0.178946340065359	5.36141355510784e-07	TRUE	5.86870449968657e-10
784	ENSG00000086061_TN_IFN_5d_500kb_combined	sOoMTc	ENSG00000086061	outcome	0.246785520327944	2.6987601075658e-07	TRUE	7.20616836551737e-14
785	ENSG00000086061_TN_NFKB_500kb_combined	sOoMTc	ENSG00000086061	outcome	0.159932140369697	5.36141355510784e-07	TRUE	6.18889025890588e-09
786	ENSG00000086062_CD4_Memory_stim_40h_500kb_combined	sOoMTc	ENSG00000086062	outcome	0.297461786640764	1.58406967774544e-07	TRUE	4.32160886433546e-17
787	ENSG00000086062_CD4_Memory_stim_5d_500kb_combined	sOoMTc	ENSG00000086062	outcome	0.268592791185766	1.58406967774544e-07	TRUE	3.18266146562537e-15
788	ENSG00000086062_CD4_Memory_uns_0h_500kb_combined	sOoMTc	ENSG00000086062	outcome	0.262713014461388	1.43339432404283e-05	TRUE	1.07380892624986e-14
789	ENSG00000086062_CD4_Naive_stim_16h_500kb_combined	sOoMTc	ENSG00000086062	outcome	0.283811557783785	1.40410862410085e-05	TRUE	4.96005374099186e-16
790	ENSG00000086062_CD4_Naive_stim_40h_500kb_combined	sOoMTc	ENSG00000086062	outcome	0.217847855368632	1.58406967774544e-07	TRUE	3.70396079978257e-12
791	ENSG00000086062_CD4_Naive_stim_5d_500kb_combined	sOoMTc	ENSG00000086062	outcome	0.276389358649142	1.14690876051572e-06	TRUE	1.09803370188393e-15
792	ENSG00000086062_CD4_Naive_uns_0h_500kb_combined	sOoMTc	ENSG00000086062	outcome	0.453973403926997	1.43339432404283e-05	TRUE	4.76591968028286e-29
793	ENSG00000086062_TCM_0h_500kb_combined	sOoMTc	ENSG00000086062	outcome	0.222480190723946	1.43339432404283e-05	TRUE	2.77888088399836e-12
794	ENSG00000086062_TCM_40h_500kb_combined	sOoMTc	ENSG00000086062	outcome	0.221653088409784	1.58406967774544e-07	TRUE	2.22601850704206e-12
795	ENSG00000086062_TCM_5d_500kb_combined	sOoMTc	ENSG00000086062	outcome	0.246806527593476	1.58406967774544e-07	TRUE	7.09424860874e-14
796	ENSG00000086062_TEM_0h_500kb_combined	sOoMTc	ENSG00000086062	outcome	0.189072313463015	1.09756373119157e-06	TRUE	1.67619297099851e-10
797	ENSG00000086062_TEM_5d_500kb_combined	sOoMTc	ENSG00000086062	outcome	0.251073036094936	1.14690876051572e-06	TRUE	4.18499884172715e-14
798	ENSG00000086062_TN_0h_500kb_combined	sOoMTc	ENSG00000086062	outcome	0.457198774497418	1.43339432404283e-05	TRUE	2.40993181873683e-29
799	ENSG00000086062_TN_16h_500kb_combined	sOoMTc	ENSG00000086062	outcome	0.163259899246353	1.43339432404283e-05	TRUE	5.30040841225234e-09
800	ENSG00000086062_TN_40h_500kb_combined	sOoMTc	ENSG00000086062	outcome	0.229954983056718	1.58406967774544e-07	TRUE	7.25027946890626e-13
801	ENSG00000086062_TN_5d_500kb_combined	sOoMTc	ENSG00000086062	outcome	0.193699429786001	1.58406967774544e-07	TRUE	8.74265302000695e-11
802	ENSG00000086062_TN_IFN_5d_500kb_combined	sOoMTc	ENSG00000086062	outcome	0.196962691770673	1.58406967774544e-07	TRUE	5.74233381269305e-11
803	ENSG00000086232_CD4_Naive_stim_5d_500kb_combined	sOoMTc	ENSG00000086232	outcome	0.196171557957701	3.88236022330924e-06	TRUE	7.34588422572337e-11
804	ENSG00000086504_CD4_Memory_stim_40h_500kb_combined	sOoMTc	ENSG00000086504	outcome	0.228030078747623	4.54838992020385e-07	TRUE	9.68041821883309e-13
805	ENSG00000086504_CD4_Memory_stim_5d_500kb_combined	sOoMTc	ENSG00000086504	outcome	0.456528262874841	4.54838992020385e-07	TRUE	1.71029449519064e-29
806	ENSG00000086504_CD4_Naive_stim_40h_500kb_combined	sOoMTc	ENSG00000086504	outcome	0.185691080437251	4.54838992020385e-07	TRUE	2.49197665856287e-10
807	ENSG00000086504_CD4_Naive_stim_5d_500kb_combined	sOoMTc	ENSG00000086504	outcome	0.341772344419932	4.54838992020385e-07	TRUE	3.85000377116632e-20
808	ENSG00000086504_TCM_40h_500kb_combined	sOoMTc	ENSG00000086504	outcome	0.184106403757518	4.54838992020385e-07	TRUE	3.04623310669771e-10
809	ENSG00000086504_TCM_5d_500kb_combined	sOoMTc	ENSG00000086504	outcome	0.325497804921108	4.54838992020385e-07	TRUE	5.50662617644849e-19
810	ENSG00000086504_TEM_40h_500kb_combined	sOoMTc	ENSG00000086504	outcome	0.240749101664348	4.54838992020385e-07	TRUE	1.69583258908991e-13
811	ENSG00000086504_TEM_5d_500kb_combined	sOoMTc	ENSG00000086504	outcome	0.227219118419217	4.54838992020385e-07	TRUE	1.0804337084715e-12
812	ENSG00000086504_TM_ER-stress_40h_500kb_combined	sOoMTc	ENSG00000086504	outcome	0.1831638737503	4.54838992020385e-07	TRUE	3.43195574592686e-10
813	ENSG00000086504_TN_40h_500kb_combined	sOoMTc	ENSG00000086504	outcome	0.238013702292963	4.54838992020385e-07	TRUE	2.47410744955642e-13
814	ENSG00000086504_TN_5d_500kb_combined	sOoMTc	ENSG00000086504	outcome	0.235252794627737	4.54838992020385e-07	TRUE	3.61605073724488e-13
815	ENSG00000086504_TN_HSP_5d_500kb_combined	sOoMTc	ENSG00000086504	outcome	0.306278928908183	4.54838992020385e-07	TRUE	1.14834202069475e-17
816	ENSG00000086504_TN_IFN_5d_500kb_combined	sOoMTc	ENSG00000086504	outcome	0.196170050284299	4.54838992020385e-07	TRUE	6.52432792273174e-11
817	ENSG00000087008_CD4_Naive_stim_40h_500kb_combined	sOoMTc	ENSG00000087008	outcome	0.207707822565023	1.99103541205076e-07	TRUE	1.42383993373678e-11
818	ENSG00000087008_TCM_16h_500kb_combined	sOoMTc	ENSG00000087008	outcome	0.189040336826472	5.58896856399824e-07	TRUE	1.63825163226705e-10
819	ENSG00000087008_TN_40h_500kb_combined	sOoMTc	ENSG00000087008	outcome	0.241548207139449	1.99103541205076e-07	TRUE	1.48279362058201e-13
820	ENSG00000087074_CD4_Naive_stim_16h_500kb_combined	sOoMTc	ENSG00000087074	outcome	0.166344674079767	2.40700610433859e-06	TRUE	3.0165183286935e-09
821	ENSG00000087074_TCM_16h_500kb_combined	sOoMTc	ENSG00000087074	outcome	0.170119633624723	2.40700610433859e-06	TRUE	1.89287962568677e-09
822	ENSG00000087076_CD4_Memory_uns_0h_500kb_combined	sOoMTc	ENSG00000087076	outcome	0.165403910689051	1.32698635024961e-06	TRUE	3.27555046102489e-09
823	ENSG00000087076_CD4_Naive_stim_5d_500kb_combined	sOoMTc	ENSG00000087076	outcome	0.283976475535594	1.32698635024961e-06	TRUE	3.60591019276381e-16
824	ENSG00000087076_TN_0h_500kb_combined	sOoMTc	ENSG00000087076	outcome	0.193308281442617	1.32698635024961e-06	TRUE	9.84619550089397e-11
825	ENSG00000087076_TN_5d_500kb_combined	sOoMTc	ENSG00000087076	outcome	0.244137815045048	1.32698635024961e-06	TRUE	1.11348663573187e-13
826	ENSG00000087077_CD4_Naive_stim_16h_500kb_combined	sOoMTc	ENSG00000087077	outcome	0.180798357891119	3.5527100169846e-08	TRUE	4.43247244032597e-10
827	ENSG00000087250_CD4_Memory_stim_5d_500kb_combined	sOoMTc	ENSG00000087250	outcome	0.178002209833556	2.80333193342147e-07	TRUE	6.4915171155075e-10
828	ENSG00000088179_CD4_Memory_uns_0h_500kb_combined	sOoMTc	ENSG00000088179	outcome	0.331794410884991	1.22701552099143e-06	TRUE	2.0976606463853e-19
829	ENSG00000088179_CD4_Naive_stim_16h_500kb_combined	sOoMTc	ENSG00000088179	outcome	0.237628940421655	1.50744200985046e-06	TRUE	2.76066202262046e-13
830	ENSG00000088179_CD4_Naive_uns_0h_500kb_combined	sOoMTc	ENSG00000088179	outcome	0.45963698816063	1.22701552099143e-06	TRUE	9.42744137239278e-30
831	ENSG00000088179_TCM_0h_500kb_combined	sOoMTc	ENSG00000088179	outcome	0.20147631501518	1.22701552099143e-06	TRUE	3.41813893945659e-11
832	ENSG00000088179_TN_0h_500kb_combined	sOoMTc	ENSG00000088179	outcome	0.448105565069422	1.22701552099143e-06	TRUE	1.07728606670651e-28
833	ENSG00000088448_CD4_Memory_uns_0h_500kb_combined	sOoMTc	ENSG00000088448	outcome	0.171701857990274	1.13683246356132e-06	TRUE	1.492836929204e-09
834	ENSG00000088448_CD4_Naive_stim_40h_500kb_combined	sOoMTc	ENSG00000088448	outcome	0.184336717233116	3.57519346878871e-06	TRUE	3.29528291809262e-10
835	ENSG00000088448_CD4_Naive_stim_5d_500kb_combined	sOoMTc	ENSG00000088448	outcome	0.281456858785817	1.28787351682332e-06	TRUE	5.23370921728961e-16
836	ENSG00000088992_TCM_40h_500kb_combined	sOoMTc	ENSG00000088992	outcome	0.193446211455716	7.25656483153186e-06	TRUE	1.1128070882687e-10
837	ENSG00000089012_CD4_Memory_stim_40h_500kb_combined	sOoMTc	ENSG00000089012	outcome	0.224242800593339	4.74364652308712e-06	TRUE	1.87361067629899e-12
838	ENSG00000089012_CD4_Naive_stim_16h_500kb_combined	sOoMTc	ENSG00000089012	outcome	0.199175439369759	1.66253435537603e-06	TRUE	4.68388655737338e-11
839	ENSG00000089012_CD4_Naive_stim_40h_500kb_combined	sOoMTc	ENSG00000089012	outcome	0.174078446741467	1.66253435537603e-06	TRUE	1.13220796728954e-09
840	ENSG00000089012_CD4_Naive_stim_5d_500kb_combined	sOoMTc	ENSG00000089012	outcome	0.190321437993951	4.55249757583081e-06	TRUE	1.57624061067246e-10
841	ENSG00000089012_TN_40h_500kb_combined	sOoMTc	ENSG00000089012	outcome	0.204282409062628	4.60478122566325e-07	TRUE	2.2788501293109e-11
842	ENSG00000089012_TN_HSP_5d_500kb_combined	sOoMTc	ENSG00000089012	outcome	0.172435665954091	5.87584215195127e-07	TRUE	1.32826999454079e-09
843	ENSG00000089012_TN_IFN_5d_500kb_combined	sOoMTc	ENSG00000089012	outcome	0.169947975518701	2.10681280829346e-10	TRUE	1.69716699961984e-09
844	ENSG00000089063_TN_0h_500kb_combined	sOoMTc	ENSG00000089063	outcome	0.206135873392238	5.10920531631542e-06	TRUE	2.07596947542404e-11
845	ENSG00000089157_CD4_Naive_stim_40h_500kb_combined	sOoMTc	ENSG00000089157	outcome	0.185813885465893	8.61567479152834e-07	TRUE	2.50952688210929e-10
846	ENSG00000089157_TEM_40h_500kb_combined	sOoMTc	ENSG00000089157	outcome	0.169111235711558	8.61567479152834e-07	TRUE	2.03429762376847e-09
847	ENSG00000089157_TN_40h_500kb_combined	sOoMTc	ENSG00000089157	outcome	0.213674411820673	8.61567479152834e-07	TRUE	6.78955389079369e-12
848	ENSG00000089157_TN_cycling_40h_500kb_combined	sOoMTc	ENSG00000089157	outcome	0.232085829110945	9.48679976383016e-07	TRUE	5.7478174969648e-13
849	ENSG00000089177_CD4_Memory_uns_0h_500kb_combined	sOoMTc	ENSG00000089177	outcome	0.166075269325588	2.34285074234069e-09	TRUE	2.74926157447408e-09
850	ENSG00000089177_CD4_Naive_stim_40h_500kb_combined	sOoMTc	ENSG00000089177	outcome	0.181360826554221	3.48898375999536e-07	TRUE	4.2775465540714e-10
851	ENSG00000089177_TN_40h_500kb_combined	sOoMTc	ENSG00000089177	outcome	0.221443084478619	3.48898375999536e-07	TRUE	2.33342186195493e-12
852	ENSG00000089335_CD4_Memory_stim_40h_500kb_combined	sOoMTc	ENSG00000089335	outcome	0.240532420793534	3.93907068536745e-07	TRUE	1.73903888462205e-13
853	ENSG00000089335_CD4_Memory_stim_5d_500kb_combined	sOoMTc	ENSG00000089335	outcome	0.184633897616501	2.55570461742148e-10	TRUE	2.68752489894384e-10
854	ENSG00000089335_CD4_Memory_uns_0h_500kb_combined	sOoMTc	ENSG00000089335	outcome	0.237244139805985	2.55570461742148e-10	TRUE	2.57146838219088e-13
855	ENSG00000089335_CD4_Naive_stim_16h_500kb_combined	sOoMTc	ENSG00000089335	outcome	0.175846143306552	8.13265840452689e-09	TRUE	8.18763431576974e-10
856	ENSG00000089335_CD4_Naive_uns_0h_500kb_combined	sOoMTc	ENSG00000089335	outcome	0.188560369088903	6.03488585966771e-09	TRUE	1.63986426393472e-10
857	ENSG00000089335_TN_0h_500kb_combined	sOoMTc	ENSG00000089335	outcome	0.225982197800496	6.03488585966771e-09	TRUE	1.20354085420621e-12
858	ENSG00000089335_TN_16h_500kb_combined	sOoMTc	ENSG00000089335	outcome	0.170525641908671	8.13265840452689e-09	TRUE	1.58985929181689e-09
859	ENSG00000089335_TN_40h_500kb_combined	sOoMTc	ENSG00000089335	outcome	0.21657935772497	2.55570461742148e-10	TRUE	4.22643327827445e-12
860	ENSG00000089351_CD4_Memory_uns_0h_500kb_combined	sOoMTc	ENSG00000089351	outcome	0.164676732950402	2.44561079083041e-06	TRUE	3.70704104601853e-09
861	ENSG00000089351_TCM_0h_500kb_combined	sOoMTc	ENSG00000089351	outcome	0.178242652327169	2.44561079083041e-06	TRUE	6.89168930250954e-10
862	ENSG00000089351_TN_0h_500kb_combined	sOoMTc	ENSG00000089351	outcome	0.178094128903684	7.57704825610339e-07	TRUE	6.61036027667487e-10
863	ENSG00000089639_CD4_Memory_stim_40h_500kb_combined	sOoMTc	ENSG00000089639	outcome	0.20834254038268	1.19487060236788e-05	TRUE	1.74204066370198e-11
864	ENSG00000089693_CD4_Memory_stim_40h_500kb_combined	sOoMTc	ENSG00000089693	outcome	0.215064711252559	1.41930017582152e-06	TRUE	5.79229960088509e-12
865	ENSG00000089693_CD4_Naive_stim_40h_500kb_combined	sOoMTc	ENSG00000089693	outcome	0.230120793055101	1.40971114113463e-06	TRUE	7.67334621235298e-13
866	ENSG00000089693_TN_16h_500kb_combined	sOoMTc	ENSG00000089693	outcome	0.164556800479968	3.84051609449555e-06	TRUE	3.88800940697525e-09
867	ENSG00000089693_TN_40h_500kb_combined	sOoMTc	ENSG00000089693	outcome	0.199923759774927	4.98897528437487e-06	TRUE	4.63983888737146e-11
868	ENSG00000089775_CD4_Memory_uns_0h_500kb_combined	sOoMTc	ENSG00000089775	outcome	0.206129557780431	2.64772273372036e-05	TRUE	2.72342252935613e-11
869	ENSG00000089775_TCM_0h_500kb_combined	sOoMTc	ENSG00000089775	outcome	0.159471002209677	2.26815583841098e-05	TRUE	9.0981608447892e-09
870	ENSG00000089876_CD4_Memory_stim_5d_500kb_combined	sOoMTc	ENSG00000089876	outcome	0.165366492600663	1.12156997176258e-06	TRUE	3.2652269702178e-09
871	ENSG00000090447_TN_16h_500kb_combined	sOoMTc	ENSG00000090447	outcome	0.178236440779972	1.81644669494096e-06	TRUE	6.76870579024526e-10
872	ENSG00000090487_CD4_Naive_stim_16h_500kb_combined	sOoMTc	ENSG00000090487	outcome	0.214929085204739	2.53565727900542e-06	TRUE	6.13005875590897e-12
873	ENSG00000090487_CD4_Naive_stim_40h_500kb_combined	sOoMTc	ENSG00000090487	outcome	0.264210105659475	1.09632822246187e-06	TRUE	6.43787559634683e-15
874	ENSG00000090487_TN_0h_500kb_combined	sOoMTc	ENSG00000090487	outcome	0.161958110046299	4.11891041046257e-07	TRUE	4.79373504793311e-09
875	ENSG00000090487_TN_16h_500kb_combined	sOoMTc	ENSG00000090487	outcome	0.279300909531384	1.09632822246187e-06	TRUE	7.13027954675778e-16
876	ENSG00000090487_TN_40h_500kb_combined	sOoMTc	ENSG00000090487	outcome	0.303445757578731	1.09632822246187e-06	TRUE	1.86100807564425e-17
877	ENSG00000090621_CD4_Memory_stim_16h_500kb_combined	sOoMTc	ENSG00000090621	outcome	0.206543372499795	1.5834524322538e-07	TRUE	1.65123685286115e-11
878	ENSG00000090621_CD4_Memory_stim_5d_500kb_combined	sOoMTc	ENSG00000090621	outcome	0.196390047992363	3.39146212885633e-06	TRUE	7.05859751934868e-11
879	ENSG00000090621_CD4_Naive_stim_40h_500kb_combined	sOoMTc	ENSG00000090621	outcome	0.170800036279846	1.5834524322538e-07	TRUE	1.5773626127281e-09
880	ENSG00000091136_CD4_Memory_stim_16h_500kb_combined	sOoMTc	ENSG00000091136	outcome	0.420122511434351	2.74733502719108e-08	TRUE	2.65899510626546e-26
881	ENSG00000091136_CD4_Memory_stim_40h_500kb_combined	sOoMTc	ENSG00000091136	outcome	0.489057333694618	2.74733502719108e-08	TRUE	1.17546007664672e-32
882	ENSG00000091136_CD4_Memory_stim_5d_500kb_combined	sOoMTc	ENSG00000091136	outcome	0.421593771821148	6.02758624062277e-09	TRUE	1.96706791305567e-26
883	ENSG00000091136_CD4_Memory_uns_0h_500kb_combined	sOoMTc	ENSG00000091136	outcome	0.482161959524484	2.74733502719108e-08	TRUE	5.68154105803182e-32
884	ENSG00000091136_CD4_Naive_stim_16h_500kb_combined	sOoMTc	ENSG00000091136	outcome	0.4933572852493	6.02758624062277e-09	TRUE	4.27649686122422e-33
885	ENSG00000091136_CD4_Naive_stim_5d_500kb_combined	sOoMTc	ENSG00000091136	outcome	0.332157308933299	6.02758624062277e-09	TRUE	1.73753493498278e-19
886	ENSG00000091136_CD4_Naive_uns_0h_500kb_combined	sOoMTc	ENSG00000091136	outcome	0.487548356448693	6.02758624062277e-09	TRUE	1.63937437047807e-32
887	ENSG00000091136_TCM_0h_500kb_combined	sOoMTc	ENSG00000091136	outcome	0.439641765626336	2.74733502719108e-08	TRUE	5.35370322299968e-28
888	ENSG00000091136_TCM_16h_500kb_combined	sOoMTc	ENSG00000091136	outcome	0.442168543525572	6.02758624062277e-09	TRUE	3.14541377733213e-28
889	ENSG00000091136_TEM_0h_500kb_combined	sOoMTc	ENSG00000091136	outcome	0.291551433566039	2.74733502719108e-08	TRUE	1.03303948321562e-16
890	ENSG00000091136_TEM_16h_500kb_combined	sOoMTc	ENSG00000091136	outcome	0.215772832301098	2.74733502719108e-08	TRUE	4.77438374610183e-12
891	ENSG00000091136_TN_0h_500kb_combined	sOoMTc	ENSG00000091136	outcome	0.497664212687815	6.02758624062277e-09	TRUE	1.55878397176825e-33
892	ENSG00000091136_TN_16h_500kb_combined	sOoMTc	ENSG00000091136	outcome	0.490629859947443	6.02758624062277e-09	TRUE	8.056897119344e-33
893	ENSG00000091136_TN_5d_500kb_combined	sOoMTc	ENSG00000091136	outcome	0.266992753466012	6.02758624062277e-09	TRUE	3.87490317885337e-15
894	ENSG00000091136_TN_cycling_5d_500kb_combined	sOoMTc	ENSG00000091136	outcome	0.267737483347001	2.74733502719108e-08	TRUE	3.51229037567282e-15
895	ENSG00000091136_TN_IFN_5d_500kb_combined	sOoMTc	ENSG00000091136	outcome	0.269216828418406	6.02758624062277e-09	TRUE	2.80602005931051e-15
896	ENSG00000091640_CD4_Memory_stim_40h_500kb_combined	sOoMTc	ENSG00000091640	outcome	0.169009049525611	1.25599321980791e-05	TRUE	2.56855406582628e-09
897	ENSG00000091640_CD4_Memory_stim_5d_500kb_combined	sOoMTc	ENSG00000091640	outcome	0.223274547645549	1.25599321980791e-05	TRUE	2.44034756303071e-12
898	ENSG00000091640_CD4_Naive_stim_40h_500kb_combined	sOoMTc	ENSG00000091640	outcome	0.391331538849205	1.25599321980791e-05	TRUE	1.002535241702e-23
899	ENSG00000091640_TCM_40h_500kb_combined	sOoMTc	ENSG00000091640	outcome	0.175780542406086	3.22940642489221e-06	TRUE	9.56641870010272e-10
900	ENSG00000091640_TCM_5d_500kb_combined	sOoMTc	ENSG00000091640	outcome	0.167385909150404	1.25599321980791e-05	TRUE	3.13562693224082e-09
901	ENSG00000091640_TN_40h_500kb_combined	sOoMTc	ENSG00000091640	outcome	0.363583355263157	1.25599321980791e-05	TRUE	1.3916296414113e-21
902	ENSG00000092020_TCM_40h_500kb_combined	sOoMTc	ENSG00000092020	outcome	0.178565302781255	6.12594761021796e-05	TRUE	1.13718870231562e-09
903	ENSG00000092020_TN_IFN_5d_500kb_combined	sOoMTc	ENSG00000092020	outcome	0.164515301409476	3.36186204702985e-05	TRUE	5.36979348109694e-09
904	ENSG00000092203_CD4_Memory_stim_40h_500kb_combined	sOoMTc	ENSG00000092203	outcome	0.254237862344257	5.063225649398e-06	TRUE	3.03534721012203e-14
905	ENSG00000092203_CD4_Memory_stim_5d_500kb_combined	sOoMTc	ENSG00000092203	outcome	0.269396129056772	5.063225649398e-06	TRUE	3.47258177060287e-15
906	ENSG00000092203_CD4_Naive_stim_5d_500kb_combined	sOoMTc	ENSG00000092203	outcome	0.204791914939208	5.063225649398e-06	TRUE	2.47110633938081e-11
907	ENSG00000092203_TEM_40h_500kb_combined	sOoMTc	ENSG00000092203	outcome	0.19690567622275	5.46257752753591e-06	TRUE	6.91258705991433e-11
908	ENSG00000096872_CD4_Memory_stim_40h_500kb_combined	sOoMTc	ENSG00000096872	outcome	0.180077150841288	3.0264347330145e-08	TRUE	4.84804468892065e-10
909	ENSG00000096996_CD4_Memory_stim_5d_500kb_combined	sOoMTc	ENSG00000096996	outcome	0.164474476892904	1.61923428912622e-06	TRUE	3.70921282716739e-09
910	ENSG00000096996_CD4_Memory_uns_0h_500kb_combined	sOoMTc	ENSG00000096996	outcome	0.185107656565973	1.61923428912622e-06	TRUE	2.82978621543077e-10
911	ENSG00000096996_CD4_Naive_stim_40h_500kb_combined	sOoMTc	ENSG00000096996	outcome	0.215155850688971	1.50756083602329e-06	TRUE	5.74290427168895e-12
912	ENSG00000096996_CD4_Naive_stim_5d_500kb_combined	sOoMTc	ENSG00000096996	outcome	0.234197317672909	1.61923428912622e-06	TRUE	4.44005200393851e-13
913	ENSG00000096996_TN_40h_500kb_combined	sOoMTc	ENSG00000096996	outcome	0.219414896497963	1.6148945143865e-06	TRUE	3.2719175820991e-12
914	ENSG00000096996_TN_cycling_5d_500kb_combined	sOoMTc	ENSG00000096996	outcome	0.188417005110537	5.65141288638554e-06	TRUE	2.05255302932737e-10
915	ENSG00000097033_CD4_Memory_stim_16h_500kb_combined	sOoMTc	ENSG00000097033	outcome	0.218940677245722	4.18180839731392e-08	TRUE	3.14112170709498e-12
916	ENSG00000097033_CD4_Memory_stim_40h_500kb_combined	sOoMTc	ENSG00000097033	outcome	0.164406031071453	4.50099656334851e-06	TRUE	4.01421324975516e-09
917	ENSG00000097033_CD4_Memory_uns_0h_500kb_combined	sOoMTc	ENSG00000097033	outcome	0.167559059720158	4.50099656334851e-06	TRUE	2.72468703789746e-09
918	ENSG00000097033_CD4_Naive_stim_40h_500kb_combined	sOoMTc	ENSG00000097033	outcome	0.171589689330908	4.50099656334851e-06	TRUE	1.65606537661836e-09
919	ENSG00000097046_CD4_Memory_stim_5d_500kb_combined	sOoMTc	ENSG00000097046	outcome	0.194080128970336	1.80661052226586e-07	TRUE	8.34573645496613e-11
920	ENSG00000099308_CD4_Memory_stim_40h_500kb_combined	sOoMTc	ENSG00000099308	outcome	0.186501890296586	1.60683605344985e-06	TRUE	2.3703849695303e-10
921	ENSG00000099308_CD4_Memory_uns_0h_500kb_combined	sOoMTc	ENSG00000099308	outcome	0.316409898671095	1.25955236484654e-06	TRUE	2.47894247046842e-18
922	ENSG00000099308_CD4_Naive_stim_5d_500kb_combined	sOoMTc	ENSG00000099308	outcome	0.167563448701886	1.60683605344985e-06	TRUE	2.53466782420206e-09
923	ENSG00000099308_CD4_Naive_uns_0h_500kb_combined	sOoMTc	ENSG00000099308	outcome	0.361216741418767	1.34079739594353e-06	TRUE	1.52623817053615e-21
924	ENSG00000099308_TCM_40h_500kb_combined	sOoMTc	ENSG00000099308	outcome	0.267814175154851	1.60683605344985e-06	TRUE	3.92015279794891e-15
925	ENSG00000099308_TCM_5d_500kb_combined	sOoMTc	ENSG00000099308	outcome	0.24276105629901	1.25955236484654e-06	TRUE	1.34400606634075e-13
926	ENSG00000099308_TN_0h_500kb_combined	sOoMTc	ENSG00000099308	outcome	0.396264478846251	1.25955236484654e-06	TRUE	2.87664229260888e-24
927	ENSG00000099308_TN_40h_500kb_combined	sOoMTc	ENSG00000099308	outcome	0.163955966042996	5.10809749876531e-08	TRUE	3.62340653098526e-09
928	ENSG00000099377_CD4_Memory_stim_5d_500kb_combined	sOoMTc	ENSG00000099377	outcome	0.431225896409417	2.72946877025471e-06	TRUE	3.67969844555219e-27
929	ENSG00000099377_TCM_5d_500kb_combined	sOoMTc	ENSG00000099377	outcome	0.165551989107773	2.57355790153556e-06	TRUE	3.34024409287708e-09
930	ENSG00000099800_CD4_Naive_uns_0h_500kb_combined	sOoMTc	ENSG00000099800	outcome	0.19848471727876	1.38902175902211e-07	TRUE	4.70560391160733e-11
931	ENSG00000099800_TN_0h_500kb_combined	sOoMTc	ENSG00000099800	outcome	0.191657934537664	1.38902175902211e-07	TRUE	1.13342802601948e-10
932	ENSG00000099817_CD4_Memory_uns_0h_500kb_combined	sOoMTc	ENSG00000099817	outcome	0.181750722600965	7.84296052488348e-10	TRUE	3.87539268057974e-10
933	ENSG00000099817_TN_0h_500kb_combined	sOoMTc	ENSG00000099817	outcome	0.175303908900351	2.628749616157e-07	TRUE	9.08822771566692e-10
934	ENSG00000099940_CD4_Memory_stim_40h_500kb_combined	sOoMTc	ENSG00000099940	outcome	0.264937964472593	6.38820310357433e-07	TRUE	5.642722410344e-15
935	ENSG00000099940_CD4_Memory_stim_5d_500kb_combined	sOoMTc	ENSG00000099940	outcome	0.309355369178414	4.11671606960733e-07	TRUE	7.08546801484074e-18
936	ENSG00000099940_CD4_Naive_stim_40h_500kb_combined	sOoMTc	ENSG00000099940	outcome	0.337649397903819	4.11671606960733e-07	TRUE	7.58255903194305e-20
937	ENSG00000099940_CD4_Naive_stim_5d_500kb_combined	sOoMTc	ENSG00000099940	outcome	0.396416342361259	4.11671606960733e-07	TRUE	2.61329883082822e-24
938	ENSG00000099940_TCM_40h_500kb_combined	sOoMTc	ENSG00000099940	outcome	0.283138316731181	4.11671606960733e-07	TRUE	3.85511383725723e-16
939	ENSG00000099940_TCM_5d_500kb_combined	sOoMTc	ENSG00000099940	outcome	0.230708163550387	4.11671606960733e-07	TRUE	6.7062251928529e-13
940	ENSG00000099940_TEM_40h_500kb_combined	sOoMTc	ENSG00000099940	outcome	0.295655250248228	6.38820310357433e-07	TRUE	5.96570421439805e-17
941	ENSG00000099940_TEM_5d_500kb_combined	sOoMTc	ENSG00000099940	outcome	0.265113851795137	4.11671606960733e-07	TRUE	5.40759429233886e-15
942	ENSG00000099940_TN_40h_500kb_combined	sOoMTc	ENSG00000099940	outcome	0.343593471632678	4.11671606960733e-07	TRUE	2.83176297323694e-20
943	ENSG00000099940_TN_5d_500kb_combined	sOoMTc	ENSG00000099940	outcome	0.208299933682623	4.11671606960733e-07	TRUE	1.34197308427852e-11
944	ENSG00000099940_TN_IFN_5d_500kb_combined	sOoMTc	ENSG00000099940	outcome	0.227095032247863	4.11671606960733e-07	TRUE	1.09514511540212e-12
945	ENSG00000099956_CD4_Memory_stim_16h_500kb_combined	sOoMTc	ENSG00000099956	outcome	0.233087522858931	1.74117161051863e-06	TRUE	5.19166799719057e-13
946	ENSG00000099956_CD4_Memory_stim_40h_500kb_combined	sOoMTc	ENSG00000099956	outcome	0.335702394922708	1.49803333243716e-06	TRUE	1.12407383863391e-19
947	ENSG00000099956_CD4_Memory_stim_5d_500kb_combined	sOoMTc	ENSG00000099956	outcome	0.41201328452463	1.49803333243716e-06	TRUE	1.49428011886588e-25
948	ENSG00000099956_CD4_Naive_stim_16h_500kb_combined	sOoMTc	ENSG00000099956	outcome	0.210134805692129	1.49803333243716e-06	TRUE	1.11438128279751e-11
949	ENSG00000099956_CD4_Naive_stim_40h_500kb_combined	sOoMTc	ENSG00000099956	outcome	0.364292948217515	1.49803333243716e-06	TRUE	9.04229951532223e-22
950	ENSG00000099956_CD4_Naive_stim_5d_500kb_combined	sOoMTc	ENSG00000099956	outcome	0.483994321969852	1.75870006130786e-06	TRUE	4.52971814336414e-32
951	ENSG00000099956_TCM_16h_500kb_combined	sOoMTc	ENSG00000099956	outcome	0.170926930554025	4.07708903376548e-06	TRUE	1.78216373422911e-09
952	ENSG00000099956_TCM_40h_500kb_combined	sOoMTc	ENSG00000099956	outcome	0.328974589936594	1.49803333243716e-06	TRUE	3.36379061484002e-19
953	ENSG00000099956_TCM_5d_500kb_combined	sOoMTc	ENSG00000099956	outcome	0.286003319921735	1.49803333243716e-06	TRUE	2.68674000697763e-16
954	ENSG00000099956_TEM_5d_500kb_combined	sOoMTc	ENSG00000099956	outcome	0.279270891391262	1.75870006130786e-06	TRUE	7.39046085288987e-16
955	ENSG00000099956_TN_16h_500kb_combined	sOoMTc	ENSG00000099956	outcome	0.292996157542445	1.49803333243716e-06	TRUE	9.38408888731519e-17
956	ENSG00000099956_TN_40h_500kb_combined	sOoMTc	ENSG00000099956	outcome	0.387989977298805	1.49803333243716e-06	TRUE	1.33636714928265e-23
957	ENSG00000099956_TN_5d_500kb_combined	sOoMTc	ENSG00000099956	outcome	0.339169553486906	1.74117161051863e-06	TRUE	6.43156619800884e-20
958	ENSG00000099956_TN_cycling_40h_500kb_combined	sOoMTc	ENSG00000099956	outcome	0.2067993614225	1.49803333243716e-06	TRUE	1.72639134715636e-11
959	ENSG00000099956_TN_cycling_5d_500kb_combined	sOoMTc	ENSG00000099956	outcome	0.185531673694626	1.75870006130786e-06	TRUE	2.69464961752477e-10
960	ENSG00000099974_TEM_5d_500kb_combined	sOoMTc	ENSG00000099974	outcome	0.170994170853908	3.24283421663519e-06	TRUE	1.73491788962195e-09
961	ENSG00000099977_CD4_Memory_stim_40h_500kb_combined	sOoMTc	ENSG00000099977	outcome	0.185413104964532	1.02044442642322e-05	TRUE	3.22833550411939e-10
962	ENSG00000099977_CD4_Naive_stim_40h_500kb_combined	sOoMTc	ENSG00000099977	outcome	0.202626045432888	1.02044442642322e-05	TRUE	3.57557790435839e-11
963	ENSG00000099977_TCM_40h_500kb_combined	sOoMTc	ENSG00000099977	outcome	0.271962755108406	1.02044442642322e-05	TRUE	2.6549413471295e-15
964	ENSG00000099977_TEM_40h_500kb_combined	sOoMTc	ENSG00000099977	outcome	0.234708446757835	1.02044442642322e-05	TRUE	5.03019165065478e-13
965	ENSG00000099977_TN_40h_500kb_combined	sOoMTc	ENSG00000099977	outcome	0.259072544867047	1.02044442642322e-05	TRUE	1.69262281818234e-14
966	ENSG00000099977_TN_cycling_40h_500kb_combined	sOoMTc	ENSG00000099977	outcome	0.246737129365759	1.02044442642322e-05	TRUE	9.59195401386417e-14
967	ENSG00000100031_CD4_Naive_stim_16h_500kb_combined	sOoMTc	ENSG00000100031	outcome	0.160701911206651	1.63951378949851e-06	TRUE	5.8928004471309e-09
968	ENSG00000100031_TN_40h_500kb_combined	sOoMTc	ENSG00000100031	outcome	0.185959863190072	2.02014139249226e-06	TRUE	2.57403705251807e-10
969	ENSG00000100031_TN_IFN_5d_500kb_combined	sOoMTc	ENSG00000100031	outcome	0.168646912478371	4.33971976819853e-06	TRUE	2.37506367922232e-09
970	ENSG00000100036_TN_16h_500kb_combined	sOoMTc	ENSG00000100036	outcome	0.162286305495932	2.73551083679362e-06	TRUE	5.0066128803304e-09
971	ENSG00000100075_CD4_Memory_stim_16h_500kb_combined	sOoMTc	ENSG00000100075	outcome	0.350919340753052	2.49542632639375e-06	TRUE	9.35162143663858e-21
972	ENSG00000100075_CD4_Memory_stim_40h_500kb_combined	sOoMTc	ENSG00000100075	outcome	0.487174541674221	2.49542632639375e-06	TRUE	2.28551452067681e-32
973	ENSG00000100075_CD4_Memory_stim_5d_500kb_combined	sOoMTc	ENSG00000100075	outcome	0.474445073137211	2.49542632639375e-06	TRUE	4.0284894888743e-31
974	ENSG00000100075_CD4_Memory_uns_0h_500kb_combined	sOoMTc	ENSG00000100075	outcome	0.208728508918566	3.39048794949956e-06	TRUE	1.42149157257743e-11
975	ENSG00000100075_CD4_Naive_stim_16h_500kb_combined	sOoMTc	ENSG00000100075	outcome	0.476567034937657	2.93920621751351e-06	TRUE	2.56785116685483e-31
976	ENSG00000100075_CD4_Naive_stim_40h_500kb_combined	sOoMTc	ENSG00000100075	outcome	0.443206937031679	5.18198656623169e-06	TRUE	3.55302574174899e-28
977	ENSG00000100075_CD4_Naive_stim_5d_500kb_combined	sOoMTc	ENSG00000100075	outcome	0.311506108229911	2.49542632639375e-06	TRUE	5.66617063524204e-18
978	ENSG00000100075_CD4_Naive_uns_0h_500kb_combined	sOoMTc	ENSG00000100075	outcome	0.168820346792565	5.18198656623169e-06	TRUE	2.36293689945111e-09
979	ENSG00000100075_TCM_16h_500kb_combined	sOoMTc	ENSG00000100075	outcome	0.434086774237775	3.39048794949956e-06	TRUE	2.1306140181961e-27
980	ENSG00000100075_TCM_40h_500kb_combined	sOoMTc	ENSG00000100075	outcome	0.487869250788041	2.49542632639375e-06	TRUE	1.94906233803749e-32
981	ENSG00000100075_TCM_5d_500kb_combined	sOoMTc	ENSG00000100075	outcome	0.516435623226519	2.58452059764421e-06	TRUE	2.17968716619034e-35
982	ENSG00000100075_TEM_40h_500kb_combined	sOoMTc	ENSG00000100075	outcome	0.30671706493842	2.49542632639375e-06	TRUE	1.19506711452706e-17
983	ENSG00000100075_TEM_5d_500kb_combined	sOoMTc	ENSG00000100075	outcome	0.244677343980403	5.18198656623169e-06	TRUE	1.16098117100396e-13
984	ENSG00000100075_TN_0h_500kb_combined	sOoMTc	ENSG00000100075	outcome	0.194423994924828	5.18198656623169e-06	TRUE	9.45354178326833e-11
985	ENSG00000100075_TN_16h_500kb_combined	sOoMTc	ENSG00000100075	outcome	0.31700618316464	2.58452059764421e-06	TRUE	2.39305481217102e-18
986	ENSG00000100075_TN_40h_500kb_combined	sOoMTc	ENSG00000100075	outcome	0.429723216405086	2.58452059764421e-06	TRUE	4.93644422324471e-27
987	ENSG00000100075_TN_5d_500kb_combined	sOoMTc	ENSG00000100075	outcome	0.208161410451893	2.49542632639375e-06	TRUE	1.49371210417966e-11
988	ENSG00000100075_TN_cycling_40h_500kb_combined	sOoMTc	ENSG00000100075	outcome	0.292600128201825	1.1499270758882e-06	TRUE	9.79029578358197e-17
989	ENSG00000100075_TN_IFN_40h_500kb_combined	sOoMTc	ENSG00000100075	outcome	0.227736466737422	5.37482114657905e-06	TRUE	1.18673831128234e-12
990	ENSG00000100075_TN_IFN_5d_500kb_combined	sOoMTc	ENSG00000100075	outcome	0.223141115995833	2.49542632639375e-06	TRUE	2.04788939596367e-12
991	ENSG00000100100_CD4_Naive_uns_0h_500kb_combined	sOoMTc	ENSG00000100100	outcome	0.213081294615129	1.15033033296433e-06	TRUE	7.44646710158804e-12
992	ENSG00000100100_TN_0h_500kb_combined	sOoMTc	ENSG00000100100	outcome	0.227137686156289	1.15033033296433e-06	TRUE	1.13662444719966e-12
993	ENSG00000100116_CD4_Memory_stim_5d_500kb_combined	sOoMTc	ENSG00000100116	outcome	0.170692707975925	1.24164129794327e-06	TRUE	1.69893908986639e-09
994	ENSG00000100116_CD4_Naive_stim_40h_500kb_combined	sOoMTc	ENSG00000100116	outcome	0.213916132955273	1.24164129794327e-06	TRUE	6.69455577923861e-12
995	ENSG00000100116_CD4_Naive_stim_5d_500kb_combined	sOoMTc	ENSG00000100116	outcome	0.21708915232939	1.24164129794327e-06	TRUE	4.39356774196077e-12
996	ENSG00000100116_TCM_16h_500kb_combined	sOoMTc	ENSG00000100116	outcome	0.218128198929532	1.24164129794327e-06	TRUE	3.82579828203098e-12
997	ENSG00000100116_TN_40h_500kb_combined	sOoMTc	ENSG00000100116	outcome	0.244672184754483	1.24164129794327e-06	TRUE	1.02967002006956e-13
998	ENSG00000100162_CD4_Memory_uns_0h_500kb_combined	sOoMTc	ENSG00000100162	outcome	0.172272434901854	1.69918594319663e-06	TRUE	1.41913542355823e-09
999	ENSG00000100219_CD4_Memory_stim_5d_500kb_combined	sOoMTc	ENSG00000100219	outcome	0.199992954833637	3.12709740021187e-06	TRUE	4.40476123953123e-11
1000	ENSG00000100219_CD4_Naive_stim_40h_500kb_combined	sOoMTc	ENSG00000100219	outcome	0.165270731559269	3.12709740021187e-06	TRUE	3.50541390139985e-09
1001	ENSG00000100219_CD4_Naive_uns_0h_500kb_combined	sOoMTc	ENSG00000100219	outcome	0.234549365307106	7.17209584159144e-06	TRUE	4.87892559540298e-13
1002	ENSG00000100219_TCM_5d_500kb_combined	sOoMTc	ENSG00000100219	outcome	0.230743512379344	3.12709740021187e-06	TRUE	7.474325757674e-13
1003	ENSG00000100219_TN_0h_500kb_combined	sOoMTc	ENSG00000100219	outcome	0.239831898622642	7.17209584159144e-06	TRUE	2.36501732834413e-13
1004	ENSG00000100227_TN_40h_500kb_combined	sOoMTc	ENSG00000100227	outcome	0.174018159532448	7.58825247309169e-08	TRUE	1.04556277570693e-09
1005	ENSG00000100298_CD4_Naive_stim_5d_500kb_combined	sOoMTc	ENSG00000100298	outcome	0.190645954760096	5.75451055826796e-06	TRUE	1.54894780815653e-10
1006	ENSG00000100298_TCM_5d_500kb_combined	sOoMTc	ENSG00000100298	outcome	0.177723220352368	7.34959286281109e-06	TRUE	8.12360276726358e-10
1007	ENSG00000100299_CD4_Memory_stim_16h_500kb_combined	sOoMTc	ENSG00000100299	outcome	0.197429858605502	1.72082331266812e-06	TRUE	5.88061047874358e-11
1008	ENSG00000100299_CD4_Memory_stim_40h_500kb_combined	sOoMTc	ENSG00000100299	outcome	0.395458608478607	1.72082331266812e-06	TRUE	3.43047903273901e-24
1009	ENSG00000100299_CD4_Memory_stim_5d_500kb_combined	sOoMTc	ENSG00000100299	outcome	0.392958379587053	1.72082331266812e-06	TRUE	5.44360308099892e-24
1010	ENSG00000100299_CD4_Memory_uns_0h_500kb_combined	sOoMTc	ENSG00000100299	outcome	0.223517703309598	1.72082331266812e-06	TRUE	1.89612852883923e-12
1011	ENSG00000100299_CD4_Naive_stim_40h_500kb_combined	sOoMTc	ENSG00000100299	outcome	0.220880696515572	1.72082331266812e-06	TRUE	2.70054584773492e-12
1012	ENSG00000100299_CD4_Naive_stim_5d_500kb_combined	sOoMTc	ENSG00000100299	outcome	0.354864645171948	2.19526483849712e-07	TRUE	4.14217172100302e-21
1013	ENSG00000100299_CD4_Naive_uns_0h_500kb_combined	sOoMTc	ENSG00000100299	outcome	0.209780765649147	2.19526483849712e-07	TRUE	1.08644189092924e-11
1014	ENSG00000100299_TCM_40h_500kb_combined	sOoMTc	ENSG00000100299	outcome	0.295273951440555	1.72082331266812e-06	TRUE	6.71086978286415e-17
1015	ENSG00000100299_TCM_5d_500kb_combined	sOoMTc	ENSG00000100299	outcome	0.23274324514454	1.72082331266812e-06	TRUE	5.43714093890002e-13
1016	ENSG00000100299_TEM_40h_500kb_combined	sOoMTc	ENSG00000100299	outcome	0.361444388083449	1.72082331266812e-06	TRUE	1.49767830357089e-21
1017	ENSG00000100299_TEM_5d_500kb_combined	sOoMTc	ENSG00000100299	outcome	0.27223068353524	1.72082331266812e-06	TRUE	2.0735448062386e-15
1018	ENSG00000100299_TEM_HLApositive_5d_500kb_combined	sOoMTc	ENSG00000100299	outcome	0.169700122398393	1.72082331266812e-06	TRUE	1.95370108324595e-09
1019	ENSG00000100299_TN_0h_500kb_combined	sOoMTc	ENSG00000100299	outcome	0.227698351063321	2.19526483849712e-07	TRUE	9.91941968593977e-13
1020	ENSG00000100299_TN_40h_500kb_combined	sOoMTc	ENSG00000100299	outcome	0.353954883919315	2.19526483849712e-07	TRUE	4.83638031721325e-21
1021	ENSG00000100299_TN_5d_500kb_combined	sOoMTc	ENSG00000100299	outcome	0.25405012458796	2.19526483849712e-07	TRUE	2.5791470714448e-14
1022	ENSG00000100299_TN_cycling_5d_500kb_combined	sOoMTc	ENSG00000100299	outcome	0.164545069892214	2.19526483849712e-07	TRUE	3.43883300936702e-09
1023	ENSG00000100299_TN_IFN_5d_500kb_combined	sOoMTc	ENSG00000100299	outcome	0.234523932392487	2.19526483849712e-07	TRUE	3.91325283689259e-13
1024	ENSG00000100321_TEMRA_40h_500kb_combined	sOoMTc	ENSG00000100321	outcome	0.165144404694483	4.24100893313847e-07	TRUE	3.24331903177048e-09
1025	ENSG00000100336_TEM_5d_500kb_combined	sOoMTc	ENSG00000100336	outcome	0.183773739018099	7.9969929156668e-06	TRUE	3.84297689332403e-10
1026	ENSG00000100336_TN_IFN_5d_500kb_combined	sOoMTc	ENSG00000100336	outcome	0.433361422265648	7.9969929156668e-06	TRUE	2.85905158001566e-27
1027	ENSG00000100347_CD4_Memory_stim_40h_500kb_combined	sOoMTc	ENSG00000100347	outcome	0.164654330826161	5.45309833962436e-06	TRUE	3.96359181700581e-09
1028	ENSG00000100347_CD4_Memory_stim_5d_500kb_combined	sOoMTc	ENSG00000100347	outcome	0.227289227932106	5.4212253782864e-06	TRUE	1.26185502136857e-12
1029	ENSG00000100347_TCM_0h_500kb_combined	sOoMTc	ENSG00000100347	outcome	0.164533874281568	5.45309833962436e-06	TRUE	4.02255628842956e-09
1030	ENSG00000100365_CD4_Memory_stim_40h_500kb_combined	sOoMTc	ENSG00000100365	outcome	0.169793046249321	4.92350504483264e-06	TRUE	2.08542758523453e-09
1031	ENSG00000100365_TEM_40h_500kb_combined	sOoMTc	ENSG00000100365	outcome	0.169409246779756	4.92350504483264e-06	TRUE	2.18666325876937e-09
1032	ENSG00000100376_CD4_Memory_stim_16h_500kb_combined	sOoMTc	ENSG00000100376	outcome	0.372922383631899	1.27003014833993e-07	TRUE	1.7745748865846e-22
1033	ENSG00000100376_CD4_Memory_stim_40h_500kb_combined	sOoMTc	ENSG00000100376	outcome	0.274925098026287	1.27003014833993e-07	TRUE	1.25705196116476e-15
1034	ENSG00000100376_CD4_Memory_stim_5d_500kb_combined	sOoMTc	ENSG00000100376	outcome	0.379728006576781	1.27003014833993e-07	TRUE	5.28067885659389e-23
1035	ENSG00000100376_CD4_Memory_uns_0h_500kb_combined	sOoMTc	ENSG00000100376	outcome	0.349235396039619	1.27003014833993e-07	TRUE	1.06008812247211e-20
1036	ENSG00000100376_CD4_Naive_stim_16h_500kb_combined	sOoMTc	ENSG00000100376	outcome	0.428574079301148	1.27003014833993e-07	TRUE	5.15103375446473e-27
1037	ENSG00000100376_CD4_Naive_stim_40h_500kb_combined	sOoMTc	ENSG00000100376	outcome	0.296279295911471	1.27003014833993e-07	TRUE	5.15138709325276e-17
1038	ENSG00000100376_CD4_Naive_stim_5d_500kb_combined	sOoMTc	ENSG00000100376	outcome	0.339757788490375	1.27003014833993e-07	TRUE	5.16272525475823e-20
1039	ENSG00000100376_CD4_Naive_uns_0h_500kb_combined	sOoMTc	ENSG00000100376	outcome	0.381321933452045	1.27003014833993e-07	TRUE	3.96573865732919e-23
1040	ENSG00000100376_T_ER-stress_5d_500kb_combined	sOoMTc	ENSG00000100376	outcome	0.199031142934175	1.27003014833993e-07	TRUE	4.37752692481783e-11
1041	ENSG00000100376_TCM_0h_500kb_combined	sOoMTc	ENSG00000100376	outcome	0.330183003355364	1.27003014833993e-07	TRUE	2.48137460085905e-19
1042	ENSG00000100376_TCM_16h_500kb_combined	sOoMTc	ENSG00000100376	outcome	0.365661151972978	1.27003014833993e-07	TRUE	6.34854742571314e-22
1043	ENSG00000100376_TCM_40h_500kb_combined	sOoMTc	ENSG00000100376	outcome	0.31157011884637	1.27003014833993e-07	TRUE	4.84126651319214e-18
1044	ENSG00000100376_TCM_5d_500kb_combined	sOoMTc	ENSG00000100376	outcome	0.314653606317333	1.27003014833993e-07	TRUE	2.98072805772715e-18
1045	ENSG00000100376_TCM_LA_500kb_combined	sOoMTc	ENSG00000100376	outcome	0.182760021442621	1.27003014833993e-07	TRUE	3.51163014630766e-10
1046	ENSG00000100376_TEM_0h_500kb_combined	sOoMTc	ENSG00000100376	outcome	0.312102676411743	1.27003014833993e-07	TRUE	4.4531350778389e-18
1047	ENSG00000100376_TEM_16h_500kb_combined	sOoMTc	ENSG00000100376	outcome	0.286302558779733	1.27003014833993e-07	TRUE	2.32661310136263e-16
1048	ENSG00000100376_TEM_40h_500kb_combined	sOoMTc	ENSG00000100376	outcome	0.281422910894936	1.27003014833993e-07	TRUE	4.81669525256967e-16
1049	ENSG00000100376_TEM_5d_500kb_combined	sOoMTc	ENSG00000100376	outcome	0.241044346882185	1.27003014833993e-07	TRUE	1.57534858646282e-13
1050	ENSG00000100376_TN_0h_500kb_combined	sOoMTc	ENSG00000100376	outcome	0.389143311086362	1.27003014833993e-07	TRUE	9.59430005271503e-24
1051	ENSG00000100376_TN_16h_500kb_combined	sOoMTc	ENSG00000100376	outcome	0.305612426782971	1.27003014833993e-07	TRUE	1.22611581088814e-17
1052	ENSG00000100376_TN_40h_500kb_combined	sOoMTc	ENSG00000100376	outcome	0.29162053807063	1.27003014833993e-07	TRUE	1.04509707020465e-16
1053	ENSG00000100376_TN_5d_500kb_combined	sOoMTc	ENSG00000100376	outcome	0.307806858156526	1.27003014833993e-07	TRUE	8.7176436693001e-18
1054	ENSG00000100376_TN_HSP_5d_500kb_combined	sOoMTc	ENSG00000100376	outcome	0.344861200095942	1.27003014833993e-07	TRUE	2.20928207373603e-20
1055	ENSG00000100376_TN_IFN_40h_500kb_combined	sOoMTc	ENSG00000100376	outcome	0.192407190285691	1.27003014833993e-07	TRUE	1.02811530529932e-10
1056	ENSG00000100376_TN_IFN_5d_500kb_combined	sOoMTc	ENSG00000100376	outcome	0.294561333833089	1.27003014833993e-07	TRUE	6.69145915869422e-17
1057	ENSG00000100376_TN_LA_500kb_combined	sOoMTc	ENSG00000100376	outcome	0.205500938685795	1.27003014833993e-07	TRUE	1.88534974776451e-11
1058	ENSG00000100410_CD4_Memory_stim_40h_500kb_combined	sOoMTc	ENSG00000100410	outcome	0.166804106503703	3.06721779793064e-06	TRUE	2.89874877851012e-09
1059	ENSG00000100410_CD4_Memory_stim_5d_500kb_combined	sOoMTc	ENSG00000100410	outcome	0.224228474329902	3.06721779793064e-06	TRUE	1.79978906583624e-12
1060	ENSG00000100410_CD4_Naive_stim_40h_500kb_combined	sOoMTc	ENSG00000100410	outcome	0.178487126084807	3.06721779793064e-06	TRUE	6.79369015541656e-10
1061	ENSG00000100410_TCM_40h_500kb_combined	sOoMTc	ENSG00000100410	outcome	0.186128904286894	3.0770091066919e-06	TRUE	2.59521157881094e-10
1062	ENSG00000100410_TN_40h_500kb_combined	sOoMTc	ENSG00000100410	outcome	0.217626764001406	3.06721779793064e-06	TRUE	4.35127178476347e-12
1063	ENSG00000100422_CD4_Memory_stim_5d_500kb_combined	sOoMTc	ENSG00000100422	outcome	0.277402961732947	8.96380022773234e-06	TRUE	1.17303645198246e-15
1064	ENSG00000100422_CD4_Naive_stim_40h_500kb_combined	sOoMTc	ENSG00000100422	outcome	0.183217833484248	3.18937903674018e-06	TRUE	3.76008592941342e-10
1065	ENSG00000100422_TN_40h_500kb_combined	sOoMTc	ENSG00000100422	outcome	0.169653567272371	3.18937903674018e-06	TRUE	2.04541615085139e-09
1066	ENSG00000100461_CD4_Naive_stim_40h_500kb_combined	sOoMTc	ENSG00000100461	outcome	0.171745667197908	4.34899095758273e-06	TRUE	1.61938101393496e-09
1067	ENSG00000100564_CD4_Naive_stim_5d_500kb_combined	sOoMTc	ENSG00000100564	outcome	0.211815472361901	2.62482470390621e-06	TRUE	9.27530193574035e-12
1068	ENSG00000100564_TN_5d_500kb_combined	sOoMTc	ENSG00000100564	outcome	0.208742172513614	2.62482470390621e-06	TRUE	1.38949147995129e-11
1069	ENSG00000100564_TN_HSP_5d_500kb_combined	sOoMTc	ENSG00000100564	outcome	0.180650935440107	2.62482470390621e-06	TRUE	5.1195137553875e-10
1070	ENSG00000100592_CD4_Memory_stim_5d_500kb_combined	sOoMTc	ENSG00000100592	outcome	0.18412026321609	2.60970750235816e-06	TRUE	3.30513080506354e-10
1071	ENSG00000100592_TN_0h_500kb_combined	sOoMTc	ENSG00000100592	outcome	0.163241684143895	3.84409346431005e-06	TRUE	4.5684294139586e-09
1072	ENSG00000100596_TN_IFN_5d_500kb_combined	sOoMTc	ENSG00000100596	outcome	0.223937356786565	6.40480603445287e-06	TRUE	2.02114852911156e-12
1073	ENSG00000100612_CD4_Naive_uns_0h_500kb_combined	sOoMTc	ENSG00000100612	outcome	0.177932929341252	2.07541637186158e-07	TRUE	6.50621908405681e-10
1074	ENSG00000100612_TN_0h_500kb_combined	sOoMTc	ENSG00000100612	outcome	0.201703641987931	2.07541637186158e-07	TRUE	3.12299938947618e-11
1075	ENSG00000100629_CD4_Naive_stim_40h_500kb_combined	sOoMTc	ENSG00000100629	outcome	0.188393497848496	4.24316925375479e-06	TRUE	2.00105142685623e-10
1076	ENSG00000100744_CD4_Memory_stim_16h_500kb_combined	sOoMTc	ENSG00000100744	outcome	0.404594449565499	3.92928030690007e-06	TRUE	6.83951795362841e-25
1077	ENSG00000100744_CD4_Memory_stim_40h_500kb_combined	sOoMTc	ENSG00000100744	outcome	0.267566293057077	1.45891199523327e-06	TRUE	4.03680167232376e-15
1078	ENSG00000100744_CD4_Naive_stim_16h_500kb_combined	sOoMTc	ENSG00000100744	outcome	0.275879776123788	3.92928030690007e-06	TRUE	1.31011673086731e-15
1079	ENSG00000100744_CD4_Naive_stim_40h_500kb_combined	sOoMTc	ENSG00000100744	outcome	0.367531689649021	3.92928030690007e-06	TRUE	5.6945239658175e-22
1080	ENSG00000100744_TCM_16h_500kb_combined	sOoMTc	ENSG00000100744	outcome	0.259233381265978	5.61270698484046e-06	TRUE	1.51415669224117e-14
1081	ENSG00000100744_TN_16h_500kb_combined	sOoMTc	ENSG00000100744	outcome	0.260934522630095	3.92928030690007e-06	TRUE	1.13953687636486e-14
1082	ENSG00000100744_TN_40h_500kb_combined	sOoMTc	ENSG00000100744	outcome	0.403152575051114	3.92928030690007e-06	TRUE	8.97423551260525e-25
1083	ENSG00000100744_TN_cycling_40h_500kb_combined	sOoMTc	ENSG00000100744	outcome	0.247186890321707	3.92928030690007e-06	TRUE	7.93917206068843e-14
1084	ENSG00000100804_CD4_Memory_stim_40h_500kb_combined	sOoMTc	ENSG00000100804	outcome	0.176192965798163	3.55290147805398e-06	TRUE	9.15574134504675e-10
1085	ENSG00000100804_CD4_Naive_stim_40h_500kb_combined	sOoMTc	ENSG00000100804	outcome	0.265662594435596	3.55290147805398e-06	TRUE	5.72218810481775e-15
1086	ENSG00000100804_TCM_16h_500kb_combined	sOoMTc	ENSG00000100804	outcome	0.217172693504585	3.55290147805398e-06	TRUE	4.68233550140197e-12
1087	ENSG00000100804_TN_16h_500kb_combined	sOoMTc	ENSG00000100804	outcome	0.213025493233032	3.55290147805398e-06	TRUE	8.10991497416705e-12
1088	ENSG00000100804_TN_40h_500kb_combined	sOoMTc	ENSG00000100804	outcome	0.194350182371588	3.86954949002388e-08	TRUE	7.89445483689337e-11
1089	ENSG00000100883_TN_40h_500kb_combined	sOoMTc	ENSG00000100883	outcome	0.198148675135964	1.2494882607779e-06	TRUE	5.2645954745807e-11
1090	ENSG00000100979_TEM_40h_500kb_combined	sOoMTc	ENSG00000100979	outcome	0.188293229177785	1.39144806657616e-07	TRUE	1.74231501699995e-10
1091	ENSG00000100979_TN_5d_500kb_combined	sOoMTc	ENSG00000100979	outcome	0.20322836482355	1.39144806657616e-07	TRUE	2.54091015162188e-11
1092	ENSG00000101126_CD4_Naive_uns_0h_500kb_combined	sOoMTc	ENSG00000101126	outcome	0.195578206322739	1.07485527555079e-05	TRUE	8.93332070515781e-11
1093	ENSG00000101126_TN_0h_500kb_combined	sOoMTc	ENSG00000101126	outcome	0.22860050222039	1.07485527555079e-05	TRUE	1.16199076896006e-12
1094	ENSG00000101126_TN_16h_500kb_combined	sOoMTc	ENSG00000101126	outcome	0.18341199685248	1.07485527555079e-05	TRUE	4.18477497510019e-10
1095	ENSG00000101126_TN_40h_500kb_combined	sOoMTc	ENSG00000101126	outcome	0.186554626113375	5.78847664004903e-06	TRUE	2.60579534108935e-10
1096	ENSG00000101158_CD4_Memory_stim_16h_500kb_combined	sOoMTc	ENSG00000101158	outcome	0.367280446446294	4.22549859181147e-06	TRUE	6.00836209797292e-22
1097	ENSG00000101158_CD4_Memory_stim_40h_500kb_combined	sOoMTc	ENSG00000101158	outcome	0.322803893789901	4.22549859181147e-06	TRUE	1.00579949635472e-18
1098	ENSG00000101158_CD4_Memory_stim_5d_500kb_combined	sOoMTc	ENSG00000101158	outcome	0.297266292697263	4.22549859181147e-06	TRUE	5.40470279056972e-17
1099	ENSG00000101158_CD4_Naive_stim_16h_500kb_combined	sOoMTc	ENSG00000101158	outcome	0.246464581074909	4.22549859181147e-06	TRUE	8.84812613555701e-14
1100	ENSG00000101158_CD4_Naive_stim_40h_500kb_combined	sOoMTc	ENSG00000101158	outcome	0.376932867337925	4.22549859181147e-06	TRUE	1.09736003974763e-22
1101	ENSG00000101158_CD4_Naive_stim_5d_500kb_combined	sOoMTc	ENSG00000101158	outcome	0.304757546698947	4.22549859181147e-06	TRUE	1.71274321542437e-17
1102	ENSG00000101158_TCM_16h_500kb_combined	sOoMTc	ENSG00000101158	outcome	0.281892172091483	4.22549859181147e-06	TRUE	5.44480817702881e-16
1103	ENSG00000101158_TCM_40h_500kb_combined	sOoMTc	ENSG00000101158	outcome	0.280335362340938	4.22549859181147e-06	TRUE	6.85543743977482e-16
1104	ENSG00000101158_TCM_5d_500kb_combined	sOoMTc	ENSG00000101158	outcome	0.218805121679512	4.22549859181147e-06	TRUE	3.8313004621268e-12
1105	ENSG00000101158_TEM_16h_500kb_combined	sOoMTc	ENSG00000101158	outcome	0.220482036255009	4.22549859181147e-06	TRUE	3.06349246971838e-12
1106	ENSG00000101158_TEM_40h_500kb_combined	sOoMTc	ENSG00000101158	outcome	0.208479625615394	4.22549859181147e-06	TRUE	1.49875470644643e-11
1107	ENSG00000101158_TN_0h_500kb_combined	sOoMTc	ENSG00000101158	outcome	0.18963015961415	4.22549859181147e-06	TRUE	1.70923125444834e-10
1108	ENSG00000101158_TN_16h_500kb_combined	sOoMTc	ENSG00000101158	outcome	0.239067397888563	4.22549859181147e-06	TRUE	2.46514047523056e-13
1109	ENSG00000101158_TN_40h_500kb_combined	sOoMTc	ENSG00000101158	outcome	0.414693676965635	4.22549859181147e-06	TRUE	1.00660351412554e-25
1110	ENSG00000101158_TN_5d_500kb_combined	sOoMTc	ENSG00000101158	outcome	0.246138142439431	4.22549859181147e-06	TRUE	9.25987585512426e-14
1111	ENSG00000101158_TN_cycling_40h_500kb_combined	sOoMTc	ENSG00000101158	outcome	0.200495808234693	4.22549859181147e-06	TRUE	4.23855912377071e-11
1112	ENSG00000101158_TN_IFN_40h_500kb_combined	sOoMTc	ENSG00000101158	outcome	0.177635111827575	4.22549859181147e-06	TRUE	7.7602639969078e-10
1113	ENSG00000101161_CD4_Memory_stim_40h_500kb_combined	sOoMTc	ENSG00000101161	outcome	0.362750038027427	9.62789042610604e-06	TRUE	1.51571682859847e-21
1114	ENSG00000101161_CD4_Memory_stim_5d_500kb_combined	sOoMTc	ENSG00000101161	outcome	0.498427379426678	4.15782433995168e-06	TRUE	1.80669798763059e-33
1115	ENSG00000101161_CD4_Memory_uns_0h_500kb_combined	sOoMTc	ENSG00000101161	outcome	0.237297549669607	4.15782433995168e-06	TRUE	3.13883067502775e-13
1116	ENSG00000101161_CD4_Naive_stim_40h_500kb_combined	sOoMTc	ENSG00000101161	outcome	0.182785527164715	9.62789042610604e-06	TRUE	4.45836393215529e-10
1117	ENSG00000101161_CD4_Naive_stim_5d_500kb_combined	sOoMTc	ENSG00000101161	outcome	0.545714694079401	4.15782433995168e-06	TRUE	1.26261524943715e-38
1118	ENSG00000101161_CD4_Naive_uns_0h_500kb_combined	sOoMTc	ENSG00000101161	outcome	0.238344585808435	4.15782433995168e-06	TRUE	2.71829350377497e-13
1119	ENSG00000101161_T_ER-stress_5d_500kb_combined	sOoMTc	ENSG00000101161	outcome	0.207661153340983	9.62803731054696e-06	TRUE	1.84167134195029e-11
1120	ENSG00000101161_TCM_0h_500kb_combined	sOoMTc	ENSG00000101161	outcome	0.178192618563008	4.15782433995168e-06	TRUE	7.22724789760559e-10
1121	ENSG00000101161_TCM_40h_500kb_combined	sOoMTc	ENSG00000101161	outcome	0.351687895130002	9.62803731054696e-06	TRUE	1.00095662660297e-20
1122	ENSG00000101161_TCM_5d_500kb_combined	sOoMTc	ENSG00000101161	outcome	0.423769020228259	4.15782433995168e-06	TRUE	1.7131957533532e-26
1123	ENSG00000101161_TEM_0h_500kb_combined	sOoMTc	ENSG00000101161	outcome	0.174089308522266	4.15782433995168e-06	TRUE	1.20578058567431e-09
1124	ENSG00000101161_TEM_40h_500kb_combined	sOoMTc	ENSG00000101161	outcome	0.181512418146945	9.62803731054696e-06	TRUE	5.23126036697904e-10
1125	ENSG00000101161_TEM_5d_500kb_combined	sOoMTc	ENSG00000101161	outcome	0.377448307923026	4.15782433995168e-06	TRUE	9.98906480074463e-23
1126	ENSG00000101161_TN_0h_500kb_combined	sOoMTc	ENSG00000101161	outcome	0.317551245228272	4.15782433995168e-06	TRUE	2.31368843274429e-18
1127	ENSG00000101161_TN_40h_500kb_combined	sOoMTc	ENSG00000101161	outcome	0.256847622122369	9.62789042610604e-06	TRUE	2.29813166575437e-14
1128	ENSG00000101161_TN_5d_500kb_combined	sOoMTc	ENSG00000101161	outcome	0.465672680584986	4.15782433995168e-06	TRUE	2.97167880247588e-30
1129	ENSG00000101161_TN_cycling_5d_500kb_combined	sOoMTc	ENSG00000101161	outcome	0.348116798081801	4.15782433995168e-06	TRUE	1.59078801177704e-20
1130	ENSG00000101161_TN_HSP_5d_500kb_combined	sOoMTc	ENSG00000101161	outcome	0.339542703353631	4.15782433995168e-06	TRUE	6.62624819907704e-20
1131	ENSG00000101161_TN_IFN_40h_500kb_combined	sOoMTc	ENSG00000101161	outcome	0.179706332968394	4.15782433995168e-06	TRUE	5.97899543057858e-10
1132	ENSG00000101161_TN_IFN_5d_500kb_combined	sOoMTc	ENSG00000101161	outcome	0.503084806760343	4.15782433995168e-06	TRUE	5.99134380320082e-34
1133	ENSG00000101166_CD4_Memory_stim_16h_500kb_combined	sOoMTc	ENSG00000101166	outcome	0.16535674278243	2.97310630041208e-07	TRUE	3.13172217239773e-09
1134	ENSG00000101166_CD4_Memory_stim_40h_500kb_combined	sOoMTc	ENSG00000101166	outcome	0.188198215283515	2.97310630041208e-07	TRUE	1.79101352204251e-10
1135	ENSG00000101166_CD4_Memory_stim_5d_500kb_combined	sOoMTc	ENSG00000101166	outcome	0.226429573419477	2.97310630041208e-07	TRUE	1.18685898564926e-12
1136	ENSG00000101166_CD4_Naive_stim_40h_500kb_combined	sOoMTc	ENSG00000101166	outcome	0.232477353773431	9.36128425873417e-07	TRUE	5.44535158106744e-13
1137	ENSG00000101166_TCM_40h_500kb_combined	sOoMTc	ENSG00000101166	outcome	0.198024216429014	4.39951595038107e-07	TRUE	5.13028517860475e-11
1138	ENSG00000101166_TCM_5d_500kb_combined	sOoMTc	ENSG00000101166	outcome	0.177498694050317	2.97310630041208e-07	TRUE	6.92424863137015e-10
1139	ENSG00000101166_TN_40h_500kb_combined	sOoMTc	ENSG00000101166	outcome	0.191170118536831	9.36128425873417e-07	TRUE	1.27320623604741e-10
1140	ENSG00000101166_TN_cycling_40h_500kb_combined	sOoMTc	ENSG00000101166	outcome	0.1682136333381	9.36128425873417e-07	TRUE	2.28072277882467e-09
1141	ENSG00000101181_CD4_Memory_stim_16h_500kb_combined	sOoMTc	ENSG00000101181	outcome	0.265840937144396	2.7712968038645e-08	TRUE	4.62234793560542e-15
1142	ENSG00000101181_CD4_Memory_stim_40h_500kb_combined	sOoMTc	ENSG00000101181	outcome	0.457477522100995	2.7712968038645e-08	TRUE	1.29053617725724e-29
1143	ENSG00000101181_CD4_Memory_stim_5d_500kb_combined	sOoMTc	ENSG00000101181	outcome	0.371014963865015	2.7712968038645e-08	TRUE	2.42200726365936e-22
1144	ENSG00000101181_CD4_Naive_stim_16h_500kb_combined	sOoMTc	ENSG00000101181	outcome	0.219675871590517	2.7712968038645e-08	TRUE	2.83633472125007e-12
1145	ENSG00000101181_CD4_Naive_stim_40h_500kb_combined	sOoMTc	ENSG00000101181	outcome	0.692672237156494	2.7712968038645e-08	TRUE	1.17746173665336e-60
1146	ENSG00000101181_CD4_Naive_stim_5d_500kb_combined	sOoMTc	ENSG00000101181	outcome	0.471697627133012	2.7712968038645e-08	TRUE	5.8986338158142e-31
1147	ENSG00000101181_TCM_16h_500kb_combined	sOoMTc	ENSG00000101181	outcome	0.234219139333072	2.7712968038645e-08	TRUE	3.95686042022301e-13
1148	ENSG00000101181_TCM_40h_500kb_combined	sOoMTc	ENSG00000101181	outcome	0.443638554125535	2.7712968038645e-08	TRUE	2.35495538067508e-28
1149	ENSG00000101181_TCM_5d_500kb_combined	sOoMTc	ENSG00000101181	outcome	0.30451720682218	2.7712968038645e-08	TRUE	1.42048757905052e-17
1150	ENSG00000101181_TEM_40h_500kb_combined	sOoMTc	ENSG00000101181	outcome	0.483567836877516	2.7712968038645e-08	TRUE	4.13014185458885e-32
1151	ENSG00000101181_TEM_HLApositive_5d_500kb_combined	sOoMTc	ENSG00000101181	outcome	0.195348704394296	2.58621724174846e-06	TRUE	7.89929402479309e-11
1152	ENSG00000101181_TN_16h_500kb_combined	sOoMTc	ENSG00000101181	outcome	0.376864053909351	2.7712968038645e-08	TRUE	8.58744767699821e-23
1153	ENSG00000101181_TN_40h_500kb_combined	sOoMTc	ENSG00000101181	outcome	0.633039666591322	2.7712968038645e-08	TRUE	2.00702122297463e-50
1154	ENSG00000101181_TN_5d_500kb_combined	sOoMTc	ENSG00000101181	outcome	0.23784608161783	2.7712968038645e-08	TRUE	2.40352799605864e-13
1155	ENSG00000101181_TN_cycling_40h_500kb_combined	sOoMTc	ENSG00000101181	outcome	0.340931486279611	2.7712968038645e-08	TRUE	4.14854660991513e-20
1156	ENSG00000101181_TN_IFN_40h_500kb_combined	sOoMTc	ENSG00000101181	outcome	0.333866252934122	2.7712968038645e-08	TRUE	1.32896594895964e-19
1157	ENSG00000101181_TN_IFN_5d_500kb_combined	sOoMTc	ENSG00000101181	outcome	0.217074011093198	2.7712968038645e-08	TRUE	4.01510703699695e-12
1158	ENSG00000101236_CD4_Memory_stim_16h_500kb_combined	sOoMTc	ENSG00000101236	outcome	0.254090695992714	2.6793734733593e-06	TRUE	2.90366722167946e-14
1159	ENSG00000101236_CD4_Memory_stim_40h_500kb_combined	sOoMTc	ENSG00000101236	outcome	0.204831498109563	2.6793734733593e-06	TRUE	2.32098262785392e-11
1160	ENSG00000101236_CD4_Memory_stim_5d_500kb_combined	sOoMTc	ENSG00000101236	outcome	0.244966548203404	2.6793734733593e-06	TRUE	1.04354364919811e-13
1161	ENSG00000101236_CD4_Naive_stim_16h_500kb_combined	sOoMTc	ENSG00000101236	outcome	0.192707108898817	2.6793734733593e-06	TRUE	1.11132800789429e-10
1162	ENSG00000101236_TCM_5d_500kb_combined	sOoMTc	ENSG00000101236	outcome	0.198669849745018	2.6793734733593e-06	TRUE	5.16324412695978e-11
1163	ENSG00000101337_TN_40h_500kb_combined	sOoMTc	ENSG00000101337	outcome	0.328210605535435	9.23553297857355e-06	TRUE	4.7690965526816e-19
1164	ENSG00000101457_CD4_Memory_stim_16h_500kb_combined	sOoMTc	ENSG00000101457	outcome	0.219080030845073	7.15329861733388e-07	TRUE	3.28247047629509e-12
1165	ENSG00000101457_TN_16h_500kb_combined	sOoMTc	ENSG00000101457	outcome	0.176543514672824	6.57858348202074e-07	TRUE	7.98640184035578e-10
1166	ENSG00000101474_CD4_Memory_stim_16h_500kb_combined	sOoMTc	ENSG00000101474	outcome	0.181916619610122	9.77796382302863e-08	TRUE	3.89145497690322e-10
1167	ENSG00000101557_TN_NFKB_500kb_combined	sOoMTc	ENSG00000101557	outcome	0.32394455943826	6.87882413783429e-06	TRUE	8.98699389629868e-19
1168	ENSG00000101751_CD4_Memory_stim_40h_500kb_combined	sOoMTc	ENSG00000101751	outcome	0.166244799186331	7.0642451697133e-06	TRUE	3.34974065222575e-09
1169	ENSG00000101751_CD4_Naive_uns_0h_500kb_combined	sOoMTc	ENSG00000101751	outcome	0.176245502596208	7.0642451697133e-06	TRUE	9.72296211520064e-10
1170	ENSG00000101751_TN_0h_500kb_combined	sOoMTc	ENSG00000101751	outcome	0.187752926508277	7.0642451697133e-06	TRUE	2.28963427699994e-10
1171	ENSG00000102189_CD4_Memory_uns_0h_500kb_combined	sOoMTc	ENSG00000102189	outcome	0.244158636331246	6.66200359382945e-07	TRUE	1.07220364686268e-13
1172	ENSG00000102189_CD4_Naive_uns_0h_500kb_combined	sOoMTc	ENSG00000102189	outcome	0.322630560467042	4.47971587039619e-07	TRUE	8.7189136037023e-19
1173	ENSG00000102189_TCM_0h_500kb_combined	sOoMTc	ENSG00000102189	outcome	0.221154690655358	1.41386832769796e-07	TRUE	2.37482190264759e-12
1174	ENSG00000102189_TN_0h_500kb_combined	sOoMTc	ENSG00000102189	outcome	0.2948153828769	4.47971587039619e-07	TRUE	6.6768090654023e-17
1175	ENSG00000102524_CD4_Memory_uns_0h_500kb_combined	sOoMTc	ENSG00000102524	outcome	0.207714335918253	4.59982863892591e-06	TRUE	1.67074455550367e-11
1176	ENSG00000102524_TEM_0h_500kb_combined	sOoMTc	ENSG00000102524	outcome	0.216829582789032	4.59982863892591e-06	TRUE	5.02557784993e-12
1177	ENSG00000102898_CD4_Memory_stim_5d_500kb_combined	sOoMTc	ENSG00000102898	outcome	0.229919536648885	3.90958225859816e-06	TRUE	8.5358334619008e-13
1178	ENSG00000102898_CD4_Naive_stim_40h_500kb_combined	sOoMTc	ENSG00000102898	outcome	0.301228221562277	6.57384080442847e-06	TRUE	3.13078824483289e-17
1179	ENSG00000102898_CD4_Naive_stim_5d_500kb_combined	sOoMTc	ENSG00000102898	outcome	0.388213717647481	6.39793723872952e-06	TRUE	1.53803012674713e-23
1180	ENSG00000102898_TCM_40h_500kb_combined	sOoMTc	ENSG00000102898	outcome	0.193571530182112	3.90958225859816e-06	TRUE	1.02613447025331e-10
1181	ENSG00000102898_TCM_5d_500kb_combined	sOoMTc	ENSG00000102898	outcome	0.228482803954646	4.14147141284106e-06	TRUE	1.0429832698812e-12
1182	ENSG00000102898_TEM_40h_500kb_combined	sOoMTc	ENSG00000102898	outcome	0.273211233123518	4.14147141284106e-06	TRUE	1.9471275914784e-15
1183	ENSG00000102898_TEM_5d_500kb_combined	sOoMTc	ENSG00000102898	outcome	0.243656949498134	6.39793723872952e-06	TRUE	1.37310089710438e-13
1184	ENSG00000102898_TN_40h_500kb_combined	sOoMTc	ENSG00000102898	outcome	0.312847571133289	6.57384080442847e-06	TRUE	5.17019253431466e-18
1185	ENSG00000102898_TN_cycling_40h_500kb_combined	sOoMTc	ENSG00000102898	outcome	0.202246298464558	6.57384080442847e-06	TRUE	3.54202634647279e-11
1186	ENSG00000102898_TN_HSP_5d_500kb_combined	sOoMTc	ENSG00000102898	outcome	0.192588474667178	7.25322980284182e-06	TRUE	1.24161801683141e-10
1187	ENSG00000102898_TN_IFN_40h_500kb_combined	sOoMTc	ENSG00000102898	outcome	0.171736208030247	6.39793723872952e-06	TRUE	1.68366119116541e-09
1188	ENSG00000102898_TN_IFN_5d_500kb_combined	sOoMTc	ENSG00000102898	outcome	0.170769294608191	6.39793723872952e-06	TRUE	1.89761772946343e-09
1189	ENSG00000103148_CD4_Memory_stim_16h_500kb_combined	sOoMTc	ENSG00000103148	outcome	0.176164209758546	5.18852412616819e-06	TRUE	9.50543152206916e-10
1190	ENSG00000103148_CD4_Naive_stim_16h_500kb_combined	sOoMTc	ENSG00000103148	outcome	0.171344215045572	5.18852412616819e-06	TRUE	1.73000988683737e-09
1191	ENSG00000103148_CD4_Naive_stim_5d_500kb_combined	sOoMTc	ENSG00000103148	outcome	0.171932619169955	5.18852412616819e-06	TRUE	1.60841283118303e-09
1192	ENSG00000103202_CD4_Memory_stim_16h_500kb_combined	sOoMTc	ENSG00000103202	outcome	0.221223134908047	4.65595538149787e-06	TRUE	2.80255142554486e-12
1193	ENSG00000103202_CD4_Memory_stim_40h_500kb_combined	sOoMTc	ENSG00000103202	outcome	0.238174810093448	4.65595538149787e-06	TRUE	2.81644882576272e-13
1194	ENSG00000103202_CD4_Memory_stim_5d_500kb_combined	sOoMTc	ENSG00000103202	outcome	0.262845470387907	4.65595538149787e-06	TRUE	8.83536085154376e-15
1195	ENSG00000103202_CD4_Memory_uns_0h_500kb_combined	sOoMTc	ENSG00000103202	outcome	0.205006686689289	4.65595538149787e-06	TRUE	2.38220786120036e-11
1196	ENSG00000103202_TCM_0h_500kb_combined	sOoMTc	ENSG00000103202	outcome	0.203915429262431	4.65595538149787e-06	TRUE	2.74583694326413e-11
1197	ENSG00000103202_TCM_5d_500kb_combined	sOoMTc	ENSG00000103202	outcome	0.183856949076213	4.65595538149787e-06	TRUE	3.58458479029999e-10
1198	ENSG00000103202_TEM_40h_500kb_combined	sOoMTc	ENSG00000103202	outcome	0.223739872124168	4.65595538149787e-06	TRUE	2.00051496912357e-12
1199	ENSG00000103202_TEM_5d_500kb_combined	sOoMTc	ENSG00000103202	outcome	0.389582093387622	4.65595538149787e-06	TRUE	1.13805251474991e-23
1200	ENSG00000103202_TN_IFN_5d_500kb_combined	sOoMTc	ENSG00000103202	outcome	0.197021568663348	4.65595538149787e-06	TRUE	6.69913334119832e-11
1201	ENSG00000103253_TN_16h_500kb_combined	sOoMTc	ENSG00000103253	outcome	0.202312064745739	1.37094852543793e-06	TRUE	3.08453126022793e-11
1202	ENSG00000103254_CD4_Memory_stim_16h_500kb_combined	sOoMTc	ENSG00000103254	outcome	0.183645364517259	1.75050770646162e-06	TRUE	3.41991740590106e-10
1203	ENSG00000103254_CD4_Memory_stim_40h_500kb_combined	sOoMTc	ENSG00000103254	outcome	0.198057628693603	3.76911330789188e-06	TRUE	5.74675396328454e-11
1204	ENSG00000103254_CD4_Naive_stim_40h_500kb_combined	sOoMTc	ENSG00000103254	outcome	0.163704068553874	3.76911330789188e-06	TRUE	4.30998774869628e-09
1205	ENSG00000103254_TCM_16h_500kb_combined	sOoMTc	ENSG00000103254	outcome	0.176410674206098	1.75050770646162e-06	TRUE	8.48802611542125e-10
1206	ENSG00000103254_TCM_40h_500kb_combined	sOoMTc	ENSG00000103254	outcome	0.320951932979966	2.79571859589031e-06	TRUE	1.28937591308235e-18
1207	ENSG00000103254_TEM_40h_500kb_combined	sOoMTc	ENSG00000103254	outcome	0.166414088326101	2.79571859589031e-06	TRUE	3.02119813892173e-09
1208	ENSG00000103254_TN_40h_500kb_combined	sOoMTc	ENSG00000103254	outcome	0.180383977724009	3.76911330789188e-06	TRUE	5.44500657168007e-10
1209	ENSG00000103254_TN_cycling_40h_500kb_combined	sOoMTc	ENSG00000103254	outcome	0.226801107543497	3.20845447589586e-09	TRUE	1.07502960212448e-12
1210	ENSG00000103356_CD4_Memory_stim_40h_500kb_combined	sOoMTc	ENSG00000103356	outcome	0.16768952879797	1.81637867159217e-05	TRUE	3.20785402224518e-09
1211	ENSG00000103356_TN_40h_500kb_combined	sOoMTc	ENSG00000103356	outcome	0.163069425132773	1.81637867159217e-05	TRUE	5.64184855694032e-09
1212	ENSG00000103381_CD4_Naive_stim_5d_500kb_combined	sOoMTc	ENSG00000103381	outcome	0.268398473938792	7.12015162298472e-07	TRUE	3.43817823515184e-15
1213	ENSG00000103479_CD4_Naive_uns_0h_500kb_combined	sOoMTc	ENSG00000103479	outcome	0.393421000183042	5.41975438529994e-06	TRUE	5.76418774381537e-24
1214	ENSG00000103479_TN_0h_500kb_combined	sOoMTc	ENSG00000103479	outcome	0.475310022381878	3.31547527754228e-06	TRUE	3.45584218481134e-31
1215	ENSG00000103485_CD4_Naive_stim_5d_500kb_combined	sOoMTc	ENSG00000103485	outcome	0.600115328021119	5.14692192651459e-07	TRUE	1.33487839394185e-45
1216	ENSG00000103485_TN_5d_500kb_combined	sOoMTc	ENSG00000103485	outcome	0.563888394667574	5.14692192651459e-07	TRUE	6.69402701362407e-41
1217	ENSG00000103496_CD4_Memory_stim_16h_500kb_combined	sOoMTc	ENSG00000103496	outcome	0.170831435777017	1.84876381661641e-06	TRUE	1.70515505532181e-09
1218	ENSG00000103496_CD4_Naive_stim_40h_500kb_combined	sOoMTc	ENSG00000103496	outcome	0.164791960355133	3.34260074779663e-06	TRUE	3.73631798341143e-09
1219	ENSG00000103496_TN_40h_500kb_combined	sOoMTc	ENSG00000103496	outcome	0.212884098200496	2.15571940258182e-06	TRUE	7.93902402737073e-12
1220	ENSG00000103510_CD4_Naive_stim_5d_500kb_combined	sOoMTc	ENSG00000103510	outcome	0.171990969263493	3.69959995508227e-06	TRUE	1.5493624033336e-09
1221	ENSG00000103550_CD4_Memory_stim_5d_500kb_combined	sOoMTc	ENSG00000103550	outcome	0.405068649482452	1.30801378018394e-08	TRUE	4.78596821691929e-25
1222	ENSG00000103550_CD4_Naive_stim_5d_500kb_combined	sOoMTc	ENSG00000103550	outcome	0.326602355853	1.30801378018394e-08	TRUE	4.29934325714624e-19
1223	ENSG00000103550_CD4_Naive_uns_0h_500kb_combined	sOoMTc	ENSG00000103550	outcome	0.19869958762794	1.30801378018394e-08	TRUE	4.4684228750854e-11
1224	ENSG00000103550_TCM_5d_500kb_combined	sOoMTc	ENSG00000103550	outcome	0.268779461575563	1.30801378018394e-08	TRUE	3.00230812302331e-15
1225	ENSG00000103550_TN_0h_500kb_combined	sOoMTc	ENSG00000103550	outcome	0.17512882919013	1.30801378018394e-08	TRUE	8.975331841297e-10
1226	ENSG00000103550_TN_5d_500kb_combined	sOoMTc	ENSG00000103550	outcome	0.297531288875229	1.30801378018394e-08	TRUE	4.13620988519475e-17
1227	ENSG00000103707_TN_40h_500kb_combined	sOoMTc	ENSG00000103707	outcome	0.16404383117486	4.11891041046257e-07	TRUE	3.71075662447279e-09
1228	ENSG00000103876_CD4_Memory_stim_40h_500kb_combined	sOoMTc	ENSG00000103876	outcome	0.191597152095974	1.11279463065841e-07	TRUE	1.13824460072771e-10
1229	ENSG00000103876_CD4_Naive_stim_40h_500kb_combined	sOoMTc	ENSG00000103876	outcome	0.163495491435748	1.11279463065841e-07	TRUE	3.86904324607355e-09
1230	ENSG00000103876_TCM_16h_500kb_combined	sOoMTc	ENSG00000103876	outcome	0.177081610980619	1.11279463065841e-07	TRUE	7.1630483614336e-10
1231	ENSG00000103876_TCM_40h_500kb_combined	sOoMTc	ENSG00000103876	outcome	0.1785014602575	1.11279463065841e-07	TRUE	5.99392460310876e-10
1232	ENSG00000104047_CD4_Memory_stim_40h_500kb_combined	sOoMTc	ENSG00000104047	outcome	0.244796112780657	4.1453554785804e-07	TRUE	9.63697025500054e-14
1233	ENSG00000104047_CD4_Naive_stim_40h_500kb_combined	sOoMTc	ENSG00000104047	outcome	0.22933843740789	4.92856824355375e-07	TRUE	8.12832860077288e-13
1234	ENSG00000104047_TN_40h_500kb_combined	sOoMTc	ENSG00000104047	outcome	0.221403651505797	1.8686346758161e-07	TRUE	2.3095586162245e-12
1235	ENSG00000104047_TN_IFN_5d_500kb_combined	sOoMTc	ENSG00000104047	outcome	0.187893590320284	2.01979838893325e-07	TRUE	1.84593698122329e-10
1236	ENSG00000104081_CD4_Naive_stim_16h_500kb_combined	sOoMTc	ENSG00000104081	outcome	0.213357081363463	4.69031383234443e-06	TRUE	7.97448780086971e-12
1237	ENSG00000104081_TN_16h_500kb_combined	sOoMTc	ENSG00000104081	outcome	0.282188468066282	1.81500494514459e-05	TRUE	6.68307625725426e-16
1238	ENSG00000104219_CD4_Memory_uns_0h_500kb_combined	sOoMTc	ENSG00000104219	outcome	0.269233510235943	1.35897139538922e-05	TRUE	4.16227117977598e-15
1239	ENSG00000104219_CD4_Naive_uns_0h_500kb_combined	sOoMTc	ENSG00000104219	outcome	0.280845403814161	1.35897139538922e-05	TRUE	7.63888664408926e-16
1240	ENSG00000104219_TCM_0h_500kb_combined	sOoMTc	ENSG00000104219	outcome	0.266355964421766	1.35897139538922e-05	TRUE	6.30202090109644e-15
1241	ENSG00000104219_TN_0h_500kb_combined	sOoMTc	ENSG00000104219	outcome	0.297109742404855	1.35897139538922e-05	TRUE	6.69391898684686e-17
1242	ENSG00000104219_TN_40h_500kb_combined	sOoMTc	ENSG00000104219	outcome	0.177817666767948	8.56051863025936e-06	TRUE	8.17906196954718e-10
1243	ENSG00000104341_CD4_Naive_stim_16h_500kb_combined	sOoMTc	ENSG00000104341	outcome	0.177789367811648	1.05969125198158e-06	TRUE	6.96336922255357e-10
1244	ENSG00000104341_CD4_Naive_stim_40h_500kb_combined	sOoMTc	ENSG00000104341	outcome	0.243326293764264	1.05969125198158e-06	TRUE	1.23067563673867e-13
1245	ENSG00000104341_TCM_16h_500kb_combined	sOoMTc	ENSG00000104341	outcome	0.163655167598146	1.05969125198158e-06	TRUE	4.01979340884145e-09
1246	ENSG00000104341_TN_16h_500kb_combined	sOoMTc	ENSG00000104341	outcome	0.202666300845873	1.05969125198158e-06	TRUE	2.90701238998311e-11
1247	ENSG00000104341_TN_40h_500kb_combined	sOoMTc	ENSG00000104341	outcome	0.230253836222653	1.05969125198158e-06	TRUE	7.4173390911985e-13
1248	ENSG00000104388_TN_16h_500kb_combined	sOoMTc	ENSG00000104388	outcome	0.188635820393601	2.13143483596847e-05	TRUE	2.43825840666383e-10
1249	ENSG00000104427_CD4_Memory_stim_16h_500kb_combined	sOoMTc	ENSG00000104427	outcome	0.164390011397162	6.81161212664641e-07	TRUE	3.61089694500594e-09
1250	ENSG00000104427_CD4_Memory_uns_0h_500kb_combined	sOoMTc	ENSG00000104427	outcome	0.167804330989395	6.41769528915453e-07	TRUE	2.36563794156463e-09
1251	ENSG00000104497_CD4_Memory_stim_40h_500kb_combined	sOoMTc	ENSG00000104497	outcome	0.237981488876383	1.24400427845694e-10	TRUE	2.32180214356337e-13
1252	ENSG00000104497_TN_16h_500kb_combined	sOoMTc	ENSG00000104497	outcome	0.265403468718433	1.24400427845694e-10	TRUE	4.84102046515061e-15
1253	ENSG00000104518_CD4_Memory_stim_16h_500kb_combined	sOoMTc	ENSG00000104518	outcome	0.174130809229503	1.130583754946e-07	TRUE	1.0363674963494e-09
1254	ENSG00000104518_CD4_Memory_stim_40h_500kb_combined	sOoMTc	ENSG00000104518	outcome	0.221678154609165	1.87325598238944e-07	TRUE	2.22615125350192e-12
1255	ENSG00000104518_CD4_Memory_stim_5d_500kb_combined	sOoMTc	ENSG00000104518	outcome	0.165075077582604	1.87325598238944e-07	TRUE	3.21196532482119e-09
1256	ENSG00000104518_CD4_Naive_stim_40h_500kb_combined	sOoMTc	ENSG00000104518	outcome	0.239720490492378	4.8375617517348e-09	TRUE	1.83704352997361e-13
1257	ENSG00000104518_CD4_Naive_stim_5d_500kb_combined	sOoMTc	ENSG00000104518	outcome	0.401644338240046	1.87325598238944e-07	TRUE	9.55485588513968e-25
1258	ENSG00000104518_TCM_16h_500kb_combined	sOoMTc	ENSG00000104518	outcome	0.181097696514969	2.19646476559442e-07	TRUE	4.37467194747363e-10
1259	ENSG00000104518_TCM_40h_500kb_combined	sOoMTc	ENSG00000104518	outcome	0.200317996454614	4.8375617517348e-09	TRUE	3.6072446955434e-11
1260	ENSG00000104518_TCM_5d_500kb_combined	sOoMTc	ENSG00000104518	outcome	0.166474982381331	1.87325598238944e-07	TRUE	2.70270592589494e-09
1261	ENSG00000104518_TEM_5d_500kb_combined	sOoMTc	ENSG00000104518	outcome	0.239368291932172	1.87325598238944e-07	TRUE	2.00213815412643e-13
1262	ENSG00000104518_TN_16h_500kb_combined	sOoMTc	ENSG00000104518	outcome	0.208490828681646	4.8375617517348e-09	TRUE	1.23949323768645e-11
1263	ENSG00000104518_TN_40h_500kb_combined	sOoMTc	ENSG00000104518	outcome	0.241488583601988	4.8375617517348e-09	TRUE	1.43800455197348e-13
1264	ENSG00000104518_TN_5d_500kb_combined	sOoMTc	ENSG00000104518	outcome	0.215131172208806	4.8375617517348e-09	TRUE	5.15141444087015e-12
1265	ENSG00000104518_TN_cycling_40h_500kb_combined	sOoMTc	ENSG00000104518	outcome	0.190998903978314	4.8375617517348e-09	TRUE	1.19983890084416e-10
1266	ENSG00000104518_TN_cycling_5d_500kb_combined	sOoMTc	ENSG00000104518	outcome	0.219271329598488	1.87325598238944e-07	TRUE	3.07310573316005e-12
1267	ENSG00000104518_TN_HSP_5d_500kb_combined	sOoMTc	ENSG00000104518	outcome	0.281601185836323	1.87325598238944e-07	TRUE	4.73162783672407e-16
1268	ENSG00000104518_TN_IFN_5d_500kb_combined	sOoMTc	ENSG00000104518	outcome	0.26990969091181	1.87325598238944e-07	TRUE	2.63841014348715e-15
1269	ENSG00000104524_TN_16h_500kb_combined	sOoMTc	ENSG00000104524	outcome	0.168433367373572	5.1341801589917e-07	TRUE	2.17306909417075e-09
1270	ENSG00000104524_TN_40h_500kb_combined	sOoMTc	ENSG00000104524	outcome	0.240810340177095	4.18862829401792e-07	TRUE	1.67680635359449e-13
1271	ENSG00000104529_TN_cycling_40h_500kb_combined	sOoMTc	ENSG00000104529	outcome	0.164312607151436	3.57124138761109e-07	TRUE	3.57690995828687e-09
1272	ENSG00000104613_CD4_Memory_stim_40h_500kb_combined	sOoMTc	ENSG00000104613	outcome	0.179510013891494	1.82472109500292e-06	TRUE	5.77094319126901e-10
1273	ENSG00000104613_TN_40h_500kb_combined	sOoMTc	ENSG00000104613	outcome	0.168543199564632	5.81384710807468e-06	TRUE	2.4729978784459e-09
1274	ENSG00000104728_CD4_Naive_uns_0h_500kb_combined	sOoMTc	ENSG00000104728	outcome	0.232787217400084	2.48699666281274e-06	TRUE	5.55132238961074e-13
1275	ENSG00000104728_TN_0h_500kb_combined	sOoMTc	ENSG00000104728	outcome	0.262602263158564	2.48699666281274e-06	TRUE	8.59093625747624e-15
1276	ENSG00000104731_CD4_Memory_stim_40h_500kb_combined	sOoMTc	ENSG00000104731	outcome	0.172589132198066	1.35674767738196e-08	TRUE	1.23260880801748e-09
1277	ENSG00000104883_CD4_Naive_stim_40h_500kb_combined	sOoMTc	ENSG00000104883	outcome	0.181771843622374	1.18016777805706e-07	TRUE	3.97401858369163e-10
1278	ENSG00000104883_TN_40h_500kb_combined	sOoMTc	ENSG00000104883	outcome	0.194137410227091	2.80719268506061e-07	TRUE	8.36413448291824e-11
1279	ENSG00000104946_CD4_Memory_stim_5d_500kb_combined	sOoMTc	ENSG00000104946	outcome	0.172501385167708	4.70819104958854e-07	TRUE	1.30842761073223e-09
1280	ENSG00000104946_TCM_5d_500kb_combined	sOoMTc	ENSG00000104946	outcome	0.243096148213554	4.70819104958854e-07	TRUE	1.22622652759674e-13
1281	ENSG00000105053_CD4_Memory_stim_16h_500kb_combined	sOoMTc	ENSG00000105053	outcome	0.224696418676056	7.54433445708852e-08	TRUE	1.46010943142084e-12
1282	ENSG00000105053_CD4_Naive_stim_40h_500kb_combined	sOoMTc	ENSG00000105053	outcome	0.203801671312079	1.12367340886465e-06	TRUE	2.51468160704963e-11
1283	ENSG00000105053_TCM_16h_500kb_combined	sOoMTc	ENSG00000105053	outcome	0.171003740974478	3.20053405348775e-07	TRUE	1.56008480262325e-09
1284	ENSG00000105193_CD4_Memory_stim_16h_500kb_combined	sOoMTc	ENSG00000105193	outcome	0.296595592273224	5.82155997727626e-06	TRUE	6.24024541071055e-17
1285	ENSG00000105193_CD4_Memory_stim_40h_500kb_combined	sOoMTc	ENSG00000105193	outcome	0.334812479257907	5.00406701690482e-06	TRUE	1.47746490067542e-19
1286	ENSG00000105193_CD4_Memory_stim_5d_500kb_combined	sOoMTc	ENSG00000105193	outcome	0.448427030365795	5.82155997727626e-06	TRUE	1.23161471718955e-28
1287	ENSG00000105193_CD4_Naive_stim_40h_500kb_combined	sOoMTc	ENSG00000105193	outcome	0.466673956001675	5.82155997727626e-06	TRUE	2.53646720945988e-30
1288	ENSG00000105193_CD4_Naive_stim_5d_500kb_combined	sOoMTc	ENSG00000105193	outcome	0.279427526031748	3.05219478905238e-08	TRUE	6.34303291860513e-16
1289	ENSG00000105193_nTreg_40h_500kb_combined	sOoMTc	ENSG00000105193	outcome	0.246758569241155	5.82155997727626e-06	TRUE	8.81524511490307e-14
1290	ENSG00000105193_T_ER-stress_5d_500kb_combined	sOoMTc	ENSG00000105193	outcome	0.216966575760457	5.82155997727626e-06	TRUE	5.06478001807488e-12
1291	ENSG00000105193_TCM_0h_500kb_combined	sOoMTc	ENSG00000105193	outcome	0.169654606476226	3.05219478905238e-08	TRUE	1.78421091845593e-09
1292	ENSG00000105193_TCM_40h_500kb_combined	sOoMTc	ENSG00000105193	outcome	0.384576534955775	3.98092594174541e-06	TRUE	2.7632533181813e-23
1293	ENSG00000105193_TCM_5d_500kb_combined	sOoMTc	ENSG00000105193	outcome	0.344541740469045	5.00406701690482e-06	TRUE	2.96670159916467e-20
1294	ENSG00000105193_TEM_40h_500kb_combined	sOoMTc	ENSG00000105193	outcome	0.226398425056588	5.00406701690482e-06	TRUE	1.41008518480166e-12
1295	ENSG00000105193_TEM_5d_500kb_combined	sOoMTc	ENSG00000105193	outcome	0.19167608926063	5.82155997727626e-06	TRUE	1.36004149278923e-10
1296	ENSG00000105193_TM_ER-stress_40h_500kb_combined	sOoMTc	ENSG00000105193	outcome	0.163357242799298	6.48563283267054e-06	TRUE	4.72812934405406e-09
1297	ENSG00000105193_TN_16h_500kb_combined	sOoMTc	ENSG00000105193	outcome	0.162913841829492	6.48563283267054e-06	TRUE	4.99155885446291e-09
1298	ENSG00000105193_TN_40h_500kb_combined	sOoMTc	ENSG00000105193	outcome	0.371817425569191	3.98092594174541e-06	TRUE	2.69134337153897e-22
1299	ENSG00000105193_TN_5d_500kb_combined	sOoMTc	ENSG00000105193	outcome	0.187019348862387	1.01906812327728e-06	TRUE	2.16911481045773e-10
1300	ENSG00000105193_TN_cycling_40h_500kb_combined	sOoMTc	ENSG00000105193	outcome	0.172240290818154	3.98092594174541e-06	TRUE	1.51140033567812e-09
1301	ENSG00000105193_TN_HSP_5d_500kb_combined	sOoMTc	ENSG00000105193	outcome	0.174063141205	5.82155997727626e-06	TRUE	1.24906960375851e-09
1302	ENSG00000105193_TN_IFN_40h_500kb_combined	sOoMTc	ENSG00000105193	outcome	0.214834699649906	3.98092594174541e-06	TRUE	6.45293271617882e-12
1303	ENSG00000105258_CD4_Memory_stim_5d_500kb_combined	sOoMTc	ENSG00000105258	outcome	0.231402813154417	1.96026807071037e-06	TRUE	6.58505506504676e-13
1304	ENSG00000105258_CD4_Naive_stim_40h_500kb_combined	sOoMTc	ENSG00000105258	outcome	0.236607947629354	1.96026807071037e-06	TRUE	3.23281126816628e-13
1305	ENSG00000105258_TN_40h_500kb_combined	sOoMTc	ENSG00000105258	outcome	0.216155390099602	1.96026807071037e-06	TRUE	5.11393908122251e-12
1306	ENSG00000105323_CD4_Memory_uns_0h_500kb_combined	sOoMTc	ENSG00000105323	outcome	0.322557574110051	2.41095636207003e-05	TRUE	1.48462383050639e-18
1307	ENSG00000105323_TCM_0h_500kb_combined	sOoMTc	ENSG00000105323	outcome	0.243878893434237	2.41095636207003e-05	TRUE	1.70284622658674e-13
1308	ENSG00000105329_CD4_Memory_uns_0h_500kb_combined	sOoMTc	ENSG00000105329	outcome	0.209884627781867	1.21372284667655e-05	TRUE	1.42750806445448e-11
1309	ENSG00000105329_TCM_0h_500kb_combined	sOoMTc	ENSG00000105329	outcome	0.210512422062179	2.41095636207003e-05	TRUE	1.50521907730931e-11
1310	ENSG00000105483_CD4_Memory_stim_40h_500kb_combined	sOoMTc	ENSG00000105483	outcome	0.266236588853608	2.1176481766294e-06	TRUE	5.02628636933747e-15
1311	ENSG00000105483_CD4_Naive_stim_40h_500kb_combined	sOoMTc	ENSG00000105483	outcome	0.193884715562623	3.6056276503249e-06	TRUE	9.78779483687135e-11
1312	ENSG00000105483_TEM_40h_500kb_combined	sOoMTc	ENSG00000105483	outcome	0.217275333117282	3.46358168283646e-06	TRUE	4.60823071527022e-12
1313	ENSG00000105483_TEM_5d_500kb_combined	sOoMTc	ENSG00000105483	outcome	0.184272117367236	3.46358168283646e-06	TRUE	3.31354859911843e-10
1314	ENSG00000105483_TN_5d_500kb_combined	sOoMTc	ENSG00000105483	outcome	0.245556389929286	2.50899358804827e-06	TRUE	9.56005902605122e-14
1315	ENSG00000105499_CD4_Memory_stim_5d_500kb_combined	sOoMTc	ENSG00000105499	outcome	0.173330162743834	1.80030219170875e-06	TRUE	1.24833876847481e-09
1316	ENSG00000105499_CD4_Naive_stim_40h_500kb_combined	sOoMTc	ENSG00000105499	outcome	0.202077413517954	5.46905047706103e-07	TRUE	3.0546630716725e-11
1317	ENSG00000105499_TCM_5d_500kb_combined	sOoMTc	ENSG00000105499	outcome	0.175569480224552	2.02522635905145e-06	TRUE	9.5100781686703e-10
1318	ENSG00000105499_TN_40h_500kb_combined	sOoMTc	ENSG00000105499	outcome	0.199700893017264	5.46905047706103e-07	TRUE	4.15868789782135e-11
1319	ENSG00000105568_TN_40h_500kb_combined	sOoMTc	ENSG00000105568	outcome	0.175147916709561	2.18718723687745e-06	TRUE	1.00719371935934e-09
1320	ENSG00000105583_CD4_Memory_stim_16h_500kb_combined	sOoMTc	ENSG00000105583	outcome	0.237821444717025	8.54205832256368e-08	TRUE	2.44299231564088e-13
1321	ENSG00000105583_CD4_Naive_stim_16h_500kb_combined	sOoMTc	ENSG00000105583	outcome	0.179541249526701	8.54205832256368e-08	TRUE	5.2404323333212e-10
1322	ENSG00000105583_CD4_Naive_uns_0h_500kb_combined	sOoMTc	ENSG00000105583	outcome	0.190779239743624	8.54205832256368e-08	TRUE	1.25918087061164e-10
1323	ENSG00000105583_TCM_16h_500kb_combined	sOoMTc	ENSG00000105583	outcome	0.198329526350653	2.75208514933427e-07	TRUE	4.86893016433093e-11
1324	ENSG00000105583_TN_0h_500kb_combined	sOoMTc	ENSG00000105583	outcome	0.208429889250738	2.75208514933427e-07	TRUE	1.30467891708595e-11
1325	ENSG00000105583_TN_16h_500kb_combined	sOoMTc	ENSG00000105583	outcome	0.209905006986449	8.54205832256368e-08	TRUE	1.05098817536389e-11
1326	ENSG00000105607_CD4_Memory_stim_16h_500kb_combined	sOoMTc	ENSG00000105607	outcome	0.204595448840715	5.21158574029528e-06	TRUE	2.54291720968461e-11
1327	ENSG00000105607_CD4_Memory_stim_40h_500kb_combined	sOoMTc	ENSG00000105607	outcome	0.219378090495869	5.21158574029528e-06	TRUE	3.62918472051275e-12
1328	ENSG00000105607_CD4_Memory_stim_5d_500kb_combined	sOoMTc	ENSG00000105607	outcome	0.17130589688052	1.23302860979923e-05	TRUE	1.92995147886955e-09
1329	ENSG00000105607_CD4_Naive_stim_40h_500kb_combined	sOoMTc	ENSG00000105607	outcome	0.249777782779442	1.23302860979923e-05	TRUE	6.48799125991228e-14
1330	ENSG00000105607_TCM_40h_500kb_combined	sOoMTc	ENSG00000105607	outcome	0.183951265603987	1.23302860979923e-05	TRUE	3.99132964969635e-10
1331	ENSG00000105607_TN_40h_500kb_combined	sOoMTc	ENSG00000105607	outcome	0.262082101227628	1.23302860979923e-05	TRUE	1.14074814117283e-14
1332	ENSG00000105669_CD4_Memory_stim_16h_500kb_combined	sOoMTc	ENSG00000105669	outcome	0.318835356089275	3.69157723730655e-07	TRUE	1.58508557832216e-18
1333	ENSG00000105669_CD4_Naive_stim_16h_500kb_combined	sOoMTc	ENSG00000105669	outcome	0.342985925091732	3.69157723730655e-07	TRUE	3.11970240693584e-20
1334	ENSG00000105669_CD4_Naive_stim_40h_500kb_combined	sOoMTc	ENSG00000105669	outcome	0.167024898274399	3.69157723730655e-07	TRUE	2.56265400082562e-09
1335	ENSG00000105669_TCM_16h_500kb_combined	sOoMTc	ENSG00000105669	outcome	0.374445926602766	3.69157723730655e-07	TRUE	1.40187144083366e-22
1336	ENSG00000105669_TEM_16h_500kb_combined	sOoMTc	ENSG00000105669	outcome	0.19379292137608	3.69157723730655e-07	TRUE	8.80494488246053e-11
1337	ENSG00000105669_TN_16h_500kb_combined	sOoMTc	ENSG00000105669	outcome	0.300550018199954	3.69157723730655e-07	TRUE	2.75958971810932e-17
1338	ENSG00000105669_TN_40h_500kb_combined	sOoMTc	ENSG00000105669	outcome	0.313806627133596	3.69157723730655e-07	TRUE	3.51162882641005e-18
1339	ENSG00000105750_CD4_Memory_stim_40h_500kb_combined	sOoMTc	ENSG00000105750	outcome	0.394230320767593	2.0405807490139e-06	TRUE	4.37645838944697e-24
1340	ENSG00000105750_CD4_Memory_stim_5d_500kb_combined	sOoMTc	ENSG00000105750	outcome	0.559898643558792	2.10920244938004e-06	TRUE	2.35055184660825e-40
1341	ENSG00000105750_CD4_Naive_stim_5d_500kb_combined	sOoMTc	ENSG00000105750	outcome	0.507260341577732	2.10920244938004e-06	TRUE	1.99373603383674e-34
1342	ENSG00000105750_TCM_40h_500kb_combined	sOoMTc	ENSG00000105750	outcome	0.181774805455328	2.0405807490139e-06	TRUE	4.37038274905333e-10
1343	ENSG00000105750_TN_40h_500kb_combined	sOoMTc	ENSG00000105750	outcome	0.200861382051716	3.29300516372644e-06	TRUE	3.9533019252747e-11
1344	ENSG00000105750_TN_5d_500kb_combined	sOoMTc	ENSG00000105750	outcome	0.324113689113091	2.10920244938004e-06	TRUE	7.57184623093494e-19
1345	ENSG00000105750_TN_cycling_5d_500kb_combined	sOoMTc	ENSG00000105750	outcome	0.180635452436456	2.10920244938004e-06	TRUE	5.05466931319054e-10
1346	ENSG00000105750_TN_HSP_5d_500kb_combined	sOoMTc	ENSG00000105750	outcome	0.395430442297656	2.0405807490139e-06	TRUE	3.50553172041722e-24
1347	ENSG00000105750_TN_IFN_5d_500kb_combined	sOoMTc	ENSG00000105750	outcome	0.334733826951542	2.0405807490139e-06	TRUE	1.35176014029082e-19
1348	ENSG00000105939_CD4_Naive_stim_5d_500kb_combined	sOoMTc	ENSG00000105939	outcome	0.597531179915908	2.68527233407308e-06	TRUE	3.60236786456607e-45
1349	ENSG00000105939_CD4_Naive_uns_0h_500kb_combined	sOoMTc	ENSG00000105939	outcome	0.578596333264895	2.68527233407308e-06	TRUE	1.1377232731696e-42
1350	ENSG00000105939_nTreg_16h_500kb_combined	sOoMTc	ENSG00000105939	outcome	0.233264845390441	2.70508727738233e-06	TRUE	5.23685374321101e-13
1351	ENSG00000105939_TCM_16h_500kb_combined	sOoMTc	ENSG00000105939	outcome	0.556847887927015	2.70508727738233e-06	TRUE	5.68305189561046e-40
1352	ENSG00000105939_TCM_40h_500kb_combined	sOoMTc	ENSG00000105939	outcome	0.280440177140206	2.68527233407308e-06	TRUE	6.44027779463208e-16
1353	ENSG00000105939_TEM_16h_500kb_combined	sOoMTc	ENSG00000105939	outcome	0.312086271367662	2.68527233407308e-06	TRUE	5.21093037179659e-18
1354	ENSG00000105939_TN_5d_500kb_combined	sOoMTc	ENSG00000105939	outcome	0.332602846579878	1.4612506472097e-07	TRUE	1.67871982437184e-19
1355	ENSG00000105939_TN_cycling_5d_500kb_combined	sOoMTc	ENSG00000105939	outcome	0.226437378623446	2.68527233407308e-06	TRUE	1.32179892130012e-12
1356	ENSG00000105939_TN_HSP_5d_500kb_combined	sOoMTc	ENSG00000105939	outcome	0.174654340420232	1.4612506472097e-07	TRUE	9.74637578722729e-10
1357	ENSG00000105939_TN_IFN_5d_500kb_combined	sOoMTc	ENSG00000105939	outcome	0.456853769803785	2.68527233407308e-06	TRUE	1.85524674391024e-29
1358	ENSG00000106153_CD4_Memory_uns_0h_500kb_combined	sOoMTc	ENSG00000106153	outcome	0.299161868825796	2.19312268711138e-06	TRUE	3.78326450086821e-17
1359	ENSG00000106153_CD4_Naive_stim_40h_500kb_combined	sOoMTc	ENSG00000106153	outcome	0.229998266821889	1.22671189515872e-05	TRUE	9.83721333067704e-13
1360	ENSG00000106153_CD4_Naive_uns_0h_500kb_combined	sOoMTc	ENSG00000106153	outcome	0.282447154255589	4.32993465893227e-06	TRUE	5.02908017389213e-16
1361	ENSG00000106153_TCM_0h_500kb_combined	sOoMTc	ENSG00000106153	outcome	0.256622258119324	2.2429163237316e-06	TRUE	1.99898729970731e-14
1362	ENSG00000106153_TCM_40h_500kb_combined	sOoMTc	ENSG00000106153	outcome	0.185310879778786	2.74225978000239e-11	TRUE	2.46388872647649e-10
1363	ENSG00000106153_TEM_16h_500kb_combined	sOoMTc	ENSG00000106153	outcome	0.17321095561337	1.83949658971855e-05	TRUE	1.62929301182883e-09
1364	ENSG00000106153_TN_0h_500kb_combined	sOoMTc	ENSG00000106153	outcome	0.366829494047071	2.19312268711138e-06	TRUE	6.01906389053688e-22
1365	ENSG00000106153_TN_16h_500kb_combined	sOoMTc	ENSG00000106153	outcome	0.262100233541914	1.22671189515872e-05	TRUE	1.13669388616248e-14
1366	ENSG00000106153_TN_40h_500kb_combined	sOoMTc	ENSG00000106153	outcome	0.192427662087878	1.22671189515872e-05	TRUE	1.36352589236997e-10
1367	ENSG00000106330_CD4_Memory_stim_5d_500kb_combined	sOoMTc	ENSG00000106330	outcome	0.17379737045624	1.62819644872754e-06	TRUE	1.17119759735674e-09
1368	ENSG00000106330_CD4_Naive_uns_0h_500kb_combined	sOoMTc	ENSG00000106330	outcome	0.246211290130123	3.46371123244888e-06	TRUE	8.98204312096966e-14
1369	ENSG00000106330_TEM_5d_500kb_combined	sOoMTc	ENSG00000106330	outcome	0.197139150227209	1.62819644872754e-06	TRUE	6.08520117531933e-11
1370	ENSG00000106330_TN_0h_500kb_combined	sOoMTc	ENSG00000106330	outcome	0.24672135344987	1.2881517174907e-06	TRUE	7.75447384096755e-14
1371	ENSG00000106399_TCM_40h_500kb_combined	sOoMTc	ENSG00000106399	outcome	0.176898578593842	2.21093280674147e-07	TRUE	7.41669202467243e-10
1372	ENSG00000106560_CD4_Memory_uns_0h_500kb_combined	sOoMTc	ENSG00000106560	outcome	0.250742386062742	8.37249515264706e-08	TRUE	4.0369359939935e-14
1373	ENSG00000106560_CD4_Naive_uns_0h_500kb_combined	sOoMTc	ENSG00000106560	outcome	0.175037238540181	8.37249515264706e-08	TRUE	9.2168819553415e-10
1374	ENSG00000106560_TCM_40h_500kb_combined	sOoMTc	ENSG00000106560	outcome	0.173150470567805	4.7893757395584e-09	TRUE	1.1446496175157e-09
1375	ENSG00000106560_TN_0h_500kb_combined	sOoMTc	ENSG00000106560	outcome	0.193557097497643	7.24416092842564e-11	TRUE	8.59328525876101e-11
1376	ENSG00000106603_CD4_Memory_stim_16h_500kb_combined	sOoMTc	ENSG00000106603	outcome	0.231617139873633	2.6411189008701e-07	TRUE	5.84930025790374e-13
1377	ENSG00000106603_CD4_Memory_stim_40h_500kb_combined	sOoMTc	ENSG00000106603	outcome	0.274001195538997	4.34692275235727e-08	TRUE	1.41595146109064e-15
1378	ENSG00000106603_CD4_Memory_stim_5d_500kb_combined	sOoMTc	ENSG00000106603	outcome	0.285564778037987	4.34692275235727e-08	TRUE	2.55473709971387e-16
1379	ENSG00000106603_CD4_Naive_stim_16h_500kb_combined	sOoMTc	ENSG00000106603	outcome	0.162106922923478	4.34692275235727e-08	TRUE	4.54123561187039e-09
1380	ENSG00000106603_CD4_Naive_stim_40h_500kb_combined	sOoMTc	ENSG00000106603	outcome	0.383062958840436	4.34692275235727e-08	TRUE	2.83888925221592e-23
1381	ENSG00000106603_CD4_Naive_stim_5d_500kb_combined	sOoMTc	ENSG00000106603	outcome	0.237076205879901	4.34692275235727e-08	TRUE	2.68398252999086e-13
1382	ENSG00000106603_TCM_16h_500kb_combined	sOoMTc	ENSG00000106603	outcome	0.190919012613103	4.34692275235727e-08	TRUE	1.22751722014343e-10
1383	ENSG00000106603_TCM_40h_500kb_combined	sOoMTc	ENSG00000106603	outcome	0.230570574125327	1.00546408051506e-05	TRUE	8.80700840586595e-13
1384	ENSG00000106603_TCM_5d_500kb_combined	sOoMTc	ENSG00000106603	outcome	0.241198987948654	4.34692275235727e-08	TRUE	1.5185771404561e-13
1385	ENSG00000106603_TEM_5d_500kb_combined	sOoMTc	ENSG00000106603	outcome	0.260466259587245	4.34692275235727e-08	TRUE	1.0060868862528e-14
1386	ENSG00000106603_TN_16h_500kb_combined	sOoMTc	ENSG00000106603	outcome	0.26211007148386	4.34692275235727e-08	TRUE	7.94821574674564e-15
1387	ENSG00000106603_TN_40h_500kb_combined	sOoMTc	ENSG00000106603	outcome	0.375967813848343	4.34692275235727e-08	TRUE	1.01321817950446e-22
1388	ENSG00000106603_TN_cycling_40h_500kb_combined	sOoMTc	ENSG00000106603	outcome	0.259038229816228	4.34692275235727e-08	TRUE	1.23404259731068e-14
1389	ENSG00000106603_TN_IFN_40h_500kb_combined	sOoMTc	ENSG00000106603	outcome	0.164616054029157	4.34692275235727e-08	TRUE	3.33571715566937e-09
1390	ENSG00000106603_TN_IFN_5d_500kb_combined	sOoMTc	ENSG00000106603	outcome	0.194065872637702	4.34692275235727e-08	TRUE	8.1973540714469e-11
1391	ENSG00000106633_CD4_Memory_stim_16h_500kb_combined	sOoMTc	ENSG00000106633	outcome	0.251670250804015	6.7080210969322e-07	TRUE	3.74636262717862e-14
1392	ENSG00000106633_CD4_Naive_stim_40h_500kb_combined	sOoMTc	ENSG00000106633	outcome	0.182749308207581	6.7080210969322e-07	TRUE	3.66299146327088e-10
1393	ENSG00000106733_CD4_Memory_stim_16h_500kb_combined	sOoMTc	ENSG00000106733	outcome	0.314922277750607	6.00777412540572e-06	TRUE	3.68239327576771e-18
1394	ENSG00000106733_CD4_Memory_stim_40h_500kb_combined	sOoMTc	ENSG00000106733	outcome	0.286396758856438	6.00777412540572e-06	TRUE	2.91409494671878e-16
1395	ENSG00000106733_CD4_Memory_stim_5d_500kb_combined	sOoMTc	ENSG00000106733	outcome	0.21973640208949	6.00777412540572e-06	TRUE	3.51714261242951e-12
1396	ENSG00000106733_CD4_Memory_uns_0h_500kb_combined	sOoMTc	ENSG00000106733	outcome	0.308440490098326	6.00777412540572e-06	TRUE	1.01461602982967e-17
1397	ENSG00000106733_CD4_Naive_stim_16h_500kb_combined	sOoMTc	ENSG00000106733	outcome	0.254301643068188	6.00777412540572e-06	TRUE	3.07299225838382e-14
1398	ENSG00000106733_CD4_Naive_stim_40h_500kb_combined	sOoMTc	ENSG00000106733	outcome	0.415929576949482	4.59391945917483e-06	TRUE	8.03033818948777e-26
1399	ENSG00000106733_CD4_Naive_uns_0h_500kb_combined	sOoMTc	ENSG00000106733	outcome	0.50149493249454	6.00777412540572e-06	TRUE	9.37133907595256e-34
1400	ENSG00000106733_TCM_0h_500kb_combined	sOoMTc	ENSG00000106733	outcome	0.20312990790606	6.00777412540572e-06	TRUE	3.12538134723281e-11
1401	ENSG00000106733_TCM_16h_500kb_combined	sOoMTc	ENSG00000106733	outcome	0.246720171675952	6.00777412540572e-06	TRUE	8.89799050049537e-14
1402	ENSG00000106733_TCM_40h_500kb_combined	sOoMTc	ENSG00000106733	outcome	0.194142257301979	6.00777412540572e-06	TRUE	9.95795308774517e-11
1403	ENSG00000106733_TCM_5d_500kb_combined	sOoMTc	ENSG00000106733	outcome	0.185668284088986	6.00777412540572e-06	TRUE	2.92668718540285e-10
1404	ENSG00000106733_TN_0h_500kb_combined	sOoMTc	ENSG00000106733	outcome	0.516750391673582	6.00777412540572e-06	TRUE	2.33082164168148e-35
1405	ENSG00000106733_TN_16h_500kb_combined	sOoMTc	ENSG00000106733	outcome	0.27033336323039	6.00777412540572e-06	TRUE	3.09905035688229e-15
1406	ENSG00000106733_TN_40h_500kb_combined	sOoMTc	ENSG00000106733	outcome	0.434084591058204	4.59391945917483e-06	TRUE	2.23051709505281e-27
1407	ENSG00000106733_TN_5d_500kb_combined	sOoMTc	ENSG00000106733	outcome	0.206975925686216	6.00777412540572e-06	TRUE	1.89404295641779e-11
1408	ENSG00000106733_TN_IFN_40h_500kb_combined	sOoMTc	ENSG00000106733	outcome	0.168236123336125	6.00777412540572e-06	TRUE	2.57700698094888e-09
1409	ENSG00000106733_TN_IFN_5d_500kb_combined	sOoMTc	ENSG00000106733	outcome	0.250209591350906	6.00777412540572e-06	TRUE	5.46403743087027e-14
1410	ENSG00000106829_CD4_Memory_uns_0h_500kb_combined	sOoMTc	ENSG00000106829	outcome	0.166946371748419	6.90174140233944e-07	TRUE	2.6366130206821e-09
1411	ENSG00000106829_TN_0h_500kb_combined	sOoMTc	ENSG00000106829	outcome	0.176778904696888	9.90027713150032e-08	TRUE	7.427832797699e-10
1412	ENSG00000107020_CD4_Memory_stim_16h_500kb_combined	sOoMTc	ENSG00000107020	outcome	0.332358847066183	9.58696728719744e-09	TRUE	1.68561265768765e-19
1413	ENSG00000107020_CD4_Memory_stim_40h_500kb_combined	sOoMTc	ENSG00000107020	outcome	0.266855570689593	9.58696728719744e-09	TRUE	3.96145554133158e-15
1414	ENSG00000107020_CD4_Naive_stim_16h_500kb_combined	sOoMTc	ENSG00000107020	outcome	0.16748825535527	1.98671345991501e-07	TRUE	2.38732752393163e-09
1415	ENSG00000107020_CD4_Naive_stim_40h_500kb_combined	sOoMTc	ENSG00000107020	outcome	0.20359696845331	7.96079188520412e-07	TRUE	2.54239183614809e-11
1416	ENSG00000107020_TCM_16h_500kb_combined	sOoMTc	ENSG00000107020	outcome	0.242311247932347	7.13009349689485e-07	TRUE	1.38998501486954e-13
1417	ENSG00000107020_TCM_40h_500kb_combined	sOoMTc	ENSG00000107020	outcome	0.203253734866129	9.58696728719744e-09	TRUE	2.46806983692886e-11
1418	ENSG00000107020_TEM_16h_500kb_combined	sOoMTc	ENSG00000107020	outcome	0.217569322605493	1.33563106969705e-06	TRUE	4.13814713084534e-12
1419	ENSG00000107020_TN_16h_500kb_combined	sOoMTc	ENSG00000107020	outcome	0.18380968753903	1.98671345991501e-07	TRUE	3.09937706719264e-10
1420	ENSG00000107020_TN_40h_500kb_combined	sOoMTc	ENSG00000107020	outcome	0.198094311787897	1.98671345991501e-07	TRUE	4.98292176276577e-11
1421	ENSG00000107099_CD4_Memory_uns_0h_500kb_combined	sOoMTc	ENSG00000107099	outcome	0.219516929702787	3.0016998411105e-06	TRUE	3.3764667636412e-12
1422	ENSG00000107099_CD4_Naive_stim_5d_500kb_combined	sOoMTc	ENSG00000107099	outcome	0.170407339162293	8.04122151137099e-07	TRUE	1.72790297950059e-09
1423	ENSG00000107099_CD4_Naive_uns_0h_500kb_combined	sOoMTc	ENSG00000107099	outcome	0.221948088275216	8.04122151137099e-07	TRUE	2.24719655680719e-12
1424	ENSG00000107099_TCM_0h_500kb_combined	sOoMTc	ENSG00000107099	outcome	0.167258017686943	3.0016998411105e-06	TRUE	2.73679769415024e-09
1425	ENSG00000107099_TN_0h_500kb_combined	sOoMTc	ENSG00000107099	outcome	0.230947317343664	8.04122151137099e-07	TRUE	6.6601875900936e-13
1426	ENSG00000107438_CD4_Memory_stim_5d_500kb_combined	sOoMTc	ENSG00000107438	outcome	0.295233706491764	5.89016082852614e-07	TRUE	6.33736460702884e-17
1427	ENSG00000107438_TCM_5d_500kb_combined	sOoMTc	ENSG00000107438	outcome	0.2026022176142	6.10608398444088e-07	TRUE	2.86422488520797e-11
1428	ENSG00000107438_TEM_5d_500kb_combined	sOoMTc	ENSG00000107438	outcome	0.226794874329036	6.10608398444088e-07	TRUE	1.15653145829661e-12
1429	ENSG00000107521_CD4_Naive_stim_40h_500kb_combined	sOoMTc	ENSG00000107521	outcome	0.191285584810563	1.97114002702692e-07	TRUE	1.19648457284931e-10
1430	ENSG00000107521_CD4_Naive_uns_0h_500kb_combined	sOoMTc	ENSG00000107521	outcome	0.167591646615054	5.03893869040226e-07	TRUE	2.41003717131081e-09
1431	ENSG00000107521_TN_0h_500kb_combined	sOoMTc	ENSG00000107521	outcome	0.179822315818178	5.03893869040226e-07	TRUE	5.24659575221066e-10
1432	ENSG00000107679_CD4_Memory_uns_0h_500kb_combined	sOoMTc	ENSG00000107679	outcome	0.16098541954807	5.66945711715016e-07	TRUE	5.45011601653568e-09
1433	ENSG00000107679_CD4_Naive_uns_0h_500kb_combined	sOoMTc	ENSG00000107679	outcome	0.295279376980397	4.55157319758096e-08	TRUE	5.89986915449519e-17
1434	ENSG00000107679_TN_0h_500kb_combined	sOoMTc	ENSG00000107679	outcome	0.285226794748486	3.15690206788015e-09	TRUE	2.64087892089829e-16
1435	ENSG00000107771_CD4_Memory_stim_16h_500kb_combined	sOoMTc	ENSG00000107771	outcome	0.18669508709172	5.2066639940896e-07	TRUE	2.20295921466749e-10
1436	ENSG00000107771_CD4_Memory_stim_40h_500kb_combined	sOoMTc	ENSG00000107771	outcome	0.173710928921696	6.18813434044595e-07	TRUE	1.13519331474401e-09
1437	ENSG00000107771_CD4_Memory_uns_0h_500kb_combined	sOoMTc	ENSG00000107771	outcome	0.389115119402888	6.58626420130007e-07	TRUE	1.02755315626811e-23
1438	ENSG00000107771_CD4_Naive_stim_16h_500kb_combined	sOoMTc	ENSG00000107771	outcome	0.234726497230191	6.58626420130007e-07	TRUE	3.94111074631763e-13
1439	ENSG00000107771_CD4_Naive_stim_5d_500kb_combined	sOoMTc	ENSG00000107771	outcome	0.193149722858355	5.2066639940896e-07	TRUE	9.66266483524590e-11
1440	ENSG00000107771_CD4_Naive_uns_0h_500kb_combined	sOoMTc	ENSG00000107771	outcome	0.429417936162994	6.18813434044595e-07	TRUE	4.64147377675233e-27
1441	ENSG00000107771_TCM_0h_500kb_combined	sOoMTc	ENSG00000107771	outcome	0.257361690060273	6.58626420130007e-07	TRUE	1.6721580353327e-14
1442	ENSG00000107771_TCM_40h_500kb_combined	sOoMTc	ENSG00000107771	outcome	0.167528248771107	6.58626420130007e-07	TRUE	2.44987521629467e-09
1443	ENSG00000107771_TEM_0h_500kb_combined	sOoMTc	ENSG00000107771	outcome	0.199487547656488	6.58626420130007e-07	TRUE	4.30386591883413e-11
1444	ENSG00000107771_TN_0h_500kb_combined	sOoMTc	ENSG00000107771	outcome	0.424594232346695	6.18813434044595e-07	TRUE	1.20975428234211e-26
1445	ENSG00000107796_CD4_Memory_stim_16h_500kb_combined	sOoMTc	ENSG00000107796	outcome	0.185200891427473	9.98298447417533e-07	TRUE	2.72948790587958e-10
1446	ENSG00000107796_CD4_Memory_stim_40h_500kb_combined	sOoMTc	ENSG00000107796	outcome	0.177546138304868	1.08679234259835e-06	TRUE	7.18699741863543e-10
1447	ENSG00000107796_CD4_Memory_stim_5d_500kb_combined	sOoMTc	ENSG00000107796	outcome	0.212257039500176	9.98298447417533e-07	TRUE	8.24516218638517e-12
1448	ENSG00000107796_CD4_Memory_uns_0h_500kb_combined	sOoMTc	ENSG00000107796	outcome	0.197486210127053	9.98298447417533e-07	TRUE	5.67241643953117e-11
1449	ENSG00000107796_CD4_Naive_stim_40h_500kb_combined	sOoMTc	ENSG00000107796	outcome	0.185261852277845	2.38288064761204e-06	TRUE	2.8427006768406e-10
1450	ENSG00000107796_CD4_Naive_stim_5d_500kb_combined	sOoMTc	ENSG00000107796	outcome	0.23596985128595	1.08679234259835e-06	TRUE	3.40241722216558e-13
1451	ENSG00000107796_TCM_40h_500kb_combined	sOoMTc	ENSG00000107796	outcome	0.231907259640492	1.08679234259835e-06	TRUE	5.93028847602987e-13
1452	ENSG00000107796_TCM_5d_500kb_combined	sOoMTc	ENSG00000107796	outcome	0.166976190678742	9.99908448827557e-07	TRUE	2.66453052826346e-09
1453	ENSG00000107796_TN_IFN_40h_500kb_combined	sOoMTc	ENSG00000107796	outcome	0.237200170731738	2.38288064761204e-06	TRUE	3.0242817668649e-13
1454	ENSG00000107798_CD4_Naive_stim_5d_500kb_combined	sOoMTc	ENSG00000107798	outcome	0.169260538394357	7.97778944544582e-08	TRUE	1.89077331374412e-09
1455	ENSG00000108107_CD4_Memory_uns_0h_500kb_combined	sOoMTc	ENSG00000108107	outcome	0.201736416994256	2.75836881664661e-06	TRUE	3.47922831284281e-11
1456	ENSG00000108107_CD4_Naive_stim_5d_500kb_combined	sOoMTc	ENSG00000108107	outcome	0.214416503282851	2.75836881664661e-06	TRUE	6.60402849754088e-12
1457	ENSG00000108107_CD4_Naive_uns_0h_500kb_combined	sOoMTc	ENSG00000108107	outcome	0.195583730195905	2.75836881664661e-06	TRUE	7.70125489053132e-11
1458	ENSG00000108107_TCM_0h_500kb_combined	sOoMTc	ENSG00000108107	outcome	0.171959292537784	2.75836881664661e-06	TRUE	1.5210504532118e-09
1459	ENSG00000108107_TN_0h_500kb_combined	sOoMTc	ENSG00000108107	outcome	0.212361686694964	2.75836881664661e-06	TRUE	8.66434299391302e-12
1460	ENSG00000108384_CD4_Memory_stim_40h_500kb_combined	sOoMTc	ENSG00000108384	outcome	0.502984691732716	2.904927877726e-06	TRUE	5.80041826234203e-34
1461	ENSG00000108384_CD4_Naive_stim_16h_500kb_combined	sOoMTc	ENSG00000108384	outcome	0.346956504309206	3.34709328386336e-06	TRUE	1.88085523302956e-20
1462	ENSG00000108384_CD4_Naive_stim_40h_500kb_combined	sOoMTc	ENSG00000108384	outcome	0.499504838398401	2.904927877726e-06	TRUE	1.32497179690074e-33
1463	ENSG00000108384_CD4_Naive_stim_5d_500kb_combined	sOoMTc	ENSG00000108384	outcome	0.365470638224956	2.904927877726e-06	TRUE	7.8568115385873e-22
1464	ENSG00000108384_TCM_40h_500kb_combined	sOoMTc	ENSG00000108384	outcome	0.357899297188743	2.24303171926202e-06	TRUE	2.82309865902162e-21
1465	ENSG00000108384_TEM_40h_500kb_combined	sOoMTc	ENSG00000108384	outcome	0.25427832325982	3.34709328386336e-06	TRUE	2.88617572921039e-14
1466	ENSG00000108384_TN_16h_500kb_combined	sOoMTc	ENSG00000108384	outcome	0.266145010794308	2.24303171926202e-06	TRUE	5.11682882053108e-15
1467	ENSG00000108384_TN_40h_500kb_combined	sOoMTc	ENSG00000108384	outcome	0.552974064263857	2.904927877726e-06	TRUE	1.66709475847127e-39
1468	ENSG00000108384_TN_cycling_40h_500kb_combined	sOoMTc	ENSG00000108384	outcome	0.36222488192999	3.34709328386336e-06	TRUE	1.40186540985811e-21
1469	ENSG00000108384_TN_IFN_40h_500kb_combined	sOoMTc	ENSG00000108384	outcome	0.206662972570657	2.24303171926202e-06	TRUE	1.80347651971447e-11
1470	ENSG00000108433_CD4_Memory_stim_5d_500kb_combined	sOoMTc	ENSG00000108433	outcome	0.187134529001041	9.46066779142595e-07	TRUE	2.13057815917882e-10
1471	ENSG00000108557_CD4_Naive_stim_40h_500kb_combined	sOoMTc	ENSG00000108557	outcome	0.240566844519691	2.25670237225853e-05	TRUE	2.64312911242237e-13
1472	ENSG00000108557_TN_40h_500kb_combined	sOoMTc	ENSG00000108557	outcome	0.195049863778891	2.1100260461837e-05	TRUE	1.07722427597413e-10
1473	ENSG00000108592_CD4_Memory_stim_16h_500kb_combined	sOoMTc	ENSG00000108592	outcome	0.325841086864051	3.93366277950845e-06	TRUE	6.12734189386929e-19
1474	ENSG00000108592_CD4_Memory_stim_40h_500kb_combined	sOoMTc	ENSG00000108592	outcome	0.22310375017052	3.93366277950845e-06	TRUE	2.14165142989677e-12
1475	ENSG00000108592_CD4_Memory_stim_5d_500kb_combined	sOoMTc	ENSG00000108592	outcome	0.316567362834367	4.05289247443358e-06	TRUE	2.69446978477237e-18
1476	ENSG00000108592_CD4_Naive_stim_16h_500kb_combined	sOoMTc	ENSG00000108592	outcome	0.333314658091297	4.16523612945881e-06	TRUE	1.84078779704042e-19
1477	ENSG00000108592_CD4_Naive_stim_40h_500kb_combined	sOoMTc	ENSG00000108592	outcome	0.270671547426431	3.93366277950845e-06	TRUE	2.80234631334022e-15
1478	ENSG00000108592_CD4_Naive_stim_5d_500kb_combined	sOoMTc	ENSG00000108592	outcome	0.252656194762045	4.13552269064652e-06	TRUE	3.70765670091305e-14
1479	ENSG00000108592_TCM_16h_500kb_combined	sOoMTc	ENSG00000108592	outcome	0.323555417365272	3.93366277950845e-06	TRUE	8.84021287045899e-19
1480	ENSG00000108592_TCM_5d_500kb_combined	sOoMTc	ENSG00000108592	outcome	0.261372367803445	3.93366277950845e-06	TRUE	1.07054146023705e-14
1481	ENSG00000108592_TEM_16h_500kb_combined	sOoMTc	ENSG00000108592	outcome	0.237830187537403	4.29499010167105e-06	TRUE	2.92739430806822e-13
1482	ENSG00000108592_TN_0h_500kb_combined	sOoMTc	ENSG00000108592	outcome	0.192651249308395	3.93366277950845e-06	TRUE	1.15501700543844e-10
1483	ENSG00000108592_TN_16h_500kb_combined	sOoMTc	ENSG00000108592	outcome	0.401577830381762	3.93366277950845e-06	TRUE	1.20639164033018e-24
1484	ENSG00000108592_TN_40h_500kb_combined	sOoMTc	ENSG00000108592	outcome	0.353394740652751	3.93366277950845e-06	TRUE	6.48280370237635e-21
1485	ENSG00000108599_CD4_Naive_uns_0h_500kb_combined	sOoMTc	ENSG00000108599	outcome	0.190142476758859	4.30890324233354e-06	TRUE	1.60420951069836e-10
1486	ENSG00000108599_TN_0h_500kb_combined	sOoMTc	ENSG00000108599	outcome	0.167684638073395	8.8461984086623e-06	TRUE	2.88182664843739e-09
1487	ENSG00000109133_CD4_Naive_stim_16h_500kb_combined	sOoMTc	ENSG00000109133	outcome	0.237387593228792	1.18240998340807e-06	TRUE	2.8131746191368e-13
1488	ENSG00000109133_CD4_Naive_stim_40h_500kb_combined	sOoMTc	ENSG00000109133	outcome	0.227209317444704	4.23086023535366e-07	TRUE	1.07928538033155e-12
1489	ENSG00000109133_CD4_Naive_uns_0h_500kb_combined	sOoMTc	ENSG00000109133	outcome	0.164061859979058	4.23086023535366e-07	TRUE	3.70521160402806e-09
1490	ENSG00000109133_TCM_16h_500kb_combined	sOoMTc	ENSG00000109133	outcome	0.172992722158607	4.23086023535366e-07	TRUE	1.22703637015067e-09
1491	ENSG00000109133_TN_16h_500kb_combined	sOoMTc	ENSG00000109133	outcome	0.183703294303915	1.18240998340807e-06	TRUE	3.32496214764755e-10
1492	ENSG00000109133_TN_40h_500kb_combined	sOoMTc	ENSG00000109133	outcome	0.207444728762471	4.23086023535366e-07	TRUE	1.50265745450569e-11
1493	ENSG00000109323_CD4_Naive_uns_0h_500kb_combined	sOoMTc	ENSG00000109323	outcome	0.329319937734522	3.67262023693059e-05	TRUE	5.80068748999496e-19
1494	ENSG00000109323_TN_0h_500kb_combined	sOoMTc	ENSG00000109323	outcome	0.28298547034721	3.67262023693059e-05	TRUE	7.27605878072673e-16
1495	ENSG00000109775_TN_16h_500kb_combined	sOoMTc	ENSG00000109775	outcome	0.185942964361019	1.04660119205547e-06	TRUE	2.48970851217444e-10
1496	ENSG00000109814_CD4_Memory_stim_16h_500kb_combined	sOoMTc	ENSG00000109814	outcome	0.188197164921543	2.04567803800068e-06	TRUE	1.9391581883754e-10
1497	ENSG00000109814_CD4_Naive_stim_40h_500kb_combined	sOoMTc	ENSG00000109814	outcome	0.274874471978139	7.24039987926432e-07	TRUE	1.33825435487632e-15
1498	ENSG00000109814_TN_40h_500kb_combined	sOoMTc	ENSG00000109814	outcome	0.180829434224285	3.85550197447631e-06	TRUE	5.15872469545228e-10
1499	ENSG00000109854_CD4_Naive_stim_40h_500kb_combined	sOoMTc	ENSG00000109854	outcome	0.164810300178577	5.6465708631176e-08	TRUE	3.26477991623694e-09
1500	ENSG00000109861_CD4_Memory_stim_16h_500kb_combined	sOoMTc	ENSG00000109861	outcome	0.168913365919341	1.14920041493983e-05	TRUE	2.56554072502182e-09
1501	ENSG00000109861_CD4_Memory_uns_0h_500kb_combined	sOoMTc	ENSG00000109861	outcome	0.177672588276618	5.61992445049928e-07	TRUE	6.89633740084753e-10
1502	ENSG00000109861_TEM_40h_500kb_combined	sOoMTc	ENSG00000109861	outcome	0.186998858577946	1.81012540745124e-05	TRUE	2.9032402757658e-10
1503	ENSG00000109920_CD4_Memory_uns_0h_500kb_combined	sOoMTc	ENSG00000109920	outcome	0.261552276831346	2.19589221124564e-05	TRUE	1.39614717293535e-14
1504	ENSG00000109920_CD4_Naive_uns_0h_500kb_combined	sOoMTc	ENSG00000109920	outcome	0.259385516724003	2.55905320439512e-05	TRUE	1.97672310276337e-14
1505	ENSG00000109920_TN_0h_500kb_combined	sOoMTc	ENSG00000109920	outcome	0.339865707651257	3.94591670249652e-05	TRUE	1.07535833317539e-19
1506	ENSG00000109944_CD4_Memory_stim_16h_500kb_combined	sOoMTc	ENSG00000109944	outcome	0.183871235928593	1.28045869574067e-06	TRUE	3.26786897284683e-10
1507	ENSG00000110031_CD4_Memory_stim_40h_500kb_combined	sOoMTc	ENSG00000110031	outcome	0.163364792614054	3.0202624125987e-08	TRUE	3.87981591811653e-09
1508	ENSG00000110063_CD4_Memory_stim_40h_500kb_combined	sOoMTc	ENSG00000110063	outcome	0.200640523603012	1.52539975159745e-06	TRUE	3.85502369035335e-11
1509	ENSG00000110074_CD4_Memory_stim_40h_500kb_combined	sOoMTc	ENSG00000110074	outcome	0.291188024576409	5.48489090940438e-07	TRUE	1.16635207771164e-16
1510	ENSG00000110074_CD4_Memory_stim_5d_500kb_combined	sOoMTc	ENSG00000110074	outcome	0.17846838136224	5.80232978133976e-07	TRUE	6.24773021195524e-10
1511	ENSG00000110074_CD4_Naive_stim_40h_500kb_combined	sOoMTc	ENSG00000110074	outcome	0.40752299294805	5.48489090940438e-07	TRUE	3.28663997568114e-25
1512	ENSG00000110074_CD4_Naive_stim_5d_500kb_combined	sOoMTc	ENSG00000110074	outcome	0.27090742862725	5.48489090940438e-07	TRUE	2.36063179465403e-15
1513	ENSG00000110074_TCM_16h_500kb_combined	sOoMTc	ENSG00000110074	outcome	0.225501935170834	5.48489090940438e-07	TRUE	1.37169370404064e-12
1514	ENSG00000110074_TCM_40h_500kb_combined	sOoMTc	ENSG00000110074	outcome	0.32014089270865	5.48489090940438e-07	TRUE	1.30891523502948e-18
1515	ENSG00000110074_TEM_40h_500kb_combined	sOoMTc	ENSG00000110074	outcome	0.235591175733453	5.48489090940438e-07	TRUE	3.47537137151501e-13
1516	ENSG00000110074_TN_40h_500kb_combined	sOoMTc	ENSG00000110074	outcome	0.343741639776012	5.48489090940438e-07	TRUE	2.79798346670029e-20
1517	ENSG00000110074_TN_IFN_5d_500kb_combined	sOoMTc	ENSG00000110074	outcome	0.209194281412684	5.48489090940438e-07	TRUE	1.20442508503545e-11
1518	ENSG00000110077_CD4_Memory_uns_0h_500kb_combined	sOoMTc	ENSG00000110077	outcome	0.419060797870586	1.40334039452073e-06	TRUE	3.80004692939707e-26
1519	ENSG00000110077_TCM_0h_500kb_combined	sOoMTc	ENSG00000110077	outcome	0.293716129422713	1.40334039452073e-06	TRUE	8.37621667098691e-17
1520	ENSG00000110172_CD4_Memory_uns_0h_500kb_combined	sOoMTc	ENSG00000110172	outcome	0.176425757759702	1.02965739614556e-06	TRUE	8.24906151725428e-10
1521	ENSG00000110172_TN_0h_500kb_combined	sOoMTc	ENSG00000110172	outcome	0.169149804204058	3.25023914685404e-06	TRUE	2.17993155122637e-09
1522	ENSG00000110455_CD4_Memory_stim_5d_500kb_combined	sOoMTc	ENSG00000110455	outcome	0.163569539199869	2.83140787862212e-06	TRUE	4.28862032197184e-09
1523	ENSG00000110455_CD4_Naive_stim_5d_500kb_combined	sOoMTc	ENSG00000110455	outcome	0.259411301822983	2.83140787862212e-06	TRUE	1.37127802014298e-14
1524	ENSG00000110455_TEM_5d_500kb_combined	sOoMTc	ENSG00000110455	outcome	0.178740769330901	2.83140787862212e-06	TRUE	6.54200982116924e-10
1525	ENSG00000110455_TN_5d_500kb_combined	sOoMTc	ENSG00000110455	outcome	0.251204363324456	2.83140787862212e-06	TRUE	4.3824758721026e-14
1526	ENSG00000110455_TN_IFN_5d_500kb_combined	sOoMTc	ENSG00000110455	outcome	0.236089255934766	2.83140787862212e-06	TRUE	3.57257043401021e-13
1527	ENSG00000110619_CD4_Naive_stim_5d_500kb_combined	sOoMTc	ENSG00000110619	outcome	0.257519218594672	3.43828942339784e-08	TRUE	1.52884305818639e-14
1528	ENSG00000110619_TN_5d_500kb_combined	sOoMTc	ENSG00000110619	outcome	0.190495955765957	5.62846775089686e-07	TRUE	1.36079825688405e-10
1529	ENSG00000110619_TN_IFN_5d_500kb_combined	sOoMTc	ENSG00000110619	outcome	0.176123368348982	6.8716789984359e-06	TRUE	9.84106532384761e-10
1530	ENSG00000110665_CD4_Memory_stim_40h_500kb_combined	sOoMTc	ENSG00000110665	outcome	0.310539344402956	1.27366838800832e-05	TRUE	8.36578717101706e-18
1531	ENSG00000110665_CD4_Memory_stim_5d_500kb_combined	sOoMTc	ENSG00000110665	outcome	0.193997111729118	1.27366838800832e-05	TRUE	1.12283000703068e-10
1532	ENSG00000110665_CD4_Memory_uns_0h_500kb_combined	sOoMTc	ENSG00000110665	outcome	0.239025432139268	5.81160865138954e-06	TRUE	2.57124071852014e-13
1533	ENSG00000110665_CD4_Naive_stim_16h_500kb_combined	sOoMTc	ENSG00000110665	outcome	0.259404288936722	5.81160865138954e-06	TRUE	1.48437792358481e-14
1534	ENSG00000110665_CD4_Naive_stim_40h_500kb_combined	sOoMTc	ENSG00000110665	outcome	0.17435264408723	1.16072567556414e-05	TRUE	1.31198500271183e-09
1535	ENSG00000110665_CD4_Naive_stim_5d_500kb_combined	sOoMTc	ENSG00000110665	outcome	0.276514859126783	1.16072567556414e-05	TRUE	1.39917949905122e-15
1536	ENSG00000110665_CD4_Naive_uns_0h_500kb_combined	sOoMTc	ENSG00000110665	outcome	0.205075579711914	5.81160865138954e-06	TRUE	2.41760357011662e-11
1537	ENSG00000110665_TCM_0h_500kb_combined	sOoMTc	ENSG00000110665	outcome	0.198333028705429	5.81160865138954e-06	TRUE	5.79111290317034e-11
1538	ENSG00000110665_TCM_40h_500kb_combined	sOoMTc	ENSG00000110665	outcome	0.269166043571019	5.81160865138954e-06	TRUE	3.65416901148785e-15
1539	ENSG00000110665_TCM_5d_500kb_combined	sOoMTc	ENSG00000110665	outcome	0.17183258533904	1.27366838800832e-05	TRUE	1.81722411207448e-09
1540	ENSG00000110665_TEM_40h_500kb_combined	sOoMTc	ENSG00000110665	outcome	0.271667984853242	1.27366838800832e-05	TRUE	2.88789979959296e-15
1541	ENSG00000110665_TN_0h_500kb_combined	sOoMTc	ENSG00000110665	outcome	0.239968644778538	5.81160865138954e-06	TRUE	2.25812099698283e-13
1542	ENSG00000110665_TN_5d_500kb_combined	sOoMTc	ENSG00000110665	outcome	0.201360577945965	1.16072567556414e-05	TRUE	4.29555671646891e-11
1543	ENSG00000110665_TN_cycling_40h_500kb_combined	sOoMTc	ENSG00000110665	outcome	0.223275156523793	5.81160865138954e-06	TRUE	2.1829056666023e-12
1544	ENSG00000110717_CD4_Naive_stim_16h_500kb_combined	sOoMTc	ENSG00000110717	outcome	0.201052559405658	2.34990221243701e-06	TRUE	3.75699444410451e-11
1545	ENSG00000110717_CD4_Naive_stim_40h_500kb_combined	sOoMTc	ENSG00000110717	outcome	0.187200353452063	2.34990221243701e-06	TRUE	2.22127516354363e-10
1546	ENSG00000110717_TN_40h_500kb_combined	sOoMTc	ENSG00000110717	outcome	0.168391703541691	4.34501907326416e-06	TRUE	2.45128429239257e-09
1547	ENSG00000110852_TN_0h_500kb_combined	sOoMTc	ENSG00000110852	outcome	0.161909559429901	5.55550610853843e-06	TRUE	5.55559184790915e-09
1548	ENSG00000110880_CD4_Memory_stim_16h_500kb_combined	sOoMTc	ENSG00000110880	outcome	0.173549248361323	1.27251500371264e-06	TRUE	1.19271715429379e-09
1549	ENSG00000110880_CD4_Memory_stim_40h_500kb_combined	sOoMTc	ENSG00000110880	outcome	0.171624512520128	7.22987607615569e-07	TRUE	1.47975209526189e-09
1550	ENSG00000110880_CD4_Naive_stim_40h_500kb_combined	sOoMTc	ENSG00000110880	outcome	0.214057846097321	1.99457171891839e-06	TRUE	6.76134563352763e-12
1551	ENSG00000110880_TCM_16h_500kb_combined	sOoMTc	ENSG00000110880	outcome	0.162126135916404	1.74166964969294e-06	TRUE	4.96670982278241e-09
1552	ENSG00000110880_TN_16h_500kb_combined	sOoMTc	ENSG00000110880	outcome	0.236864013187708	1.74166964969294e-06	TRUE	3.09564327671736e-13
1553	ENSG00000110880_TN_40h_500kb_combined	sOoMTc	ENSG00000110880	outcome	0.256102018618525	1.99457171891839e-06	TRUE	2.13258366576683e-14
1554	ENSG00000110880_TN_cycling_40h_500kb_combined	sOoMTc	ENSG00000110880	outcome	0.205561143809617	9.13443467537355e-07	TRUE	1.97922557335498e-11
1555	ENSG00000110931_CD4_Naive_stim_40h_500kb_combined	sOoMTc	ENSG00000110931	outcome	0.203239389329791	9.18621062270301e-07	TRUE	2.68019912266529e-11
1556	ENSG00000110931_TCM_40h_500kb_combined	sOoMTc	ENSG00000110931	outcome	0.172477400691948	3.68466233576269e-06	TRUE	1.45814395689947e-09
1557	ENSG00000110931_TN_40h_500kb_combined	sOoMTc	ENSG00000110931	outcome	0.298921303276487	9.18621062270301e-07	TRUE	3.69175633007848e-17
1558	ENSG00000110931_TN_cycling_40h_500kb_combined	sOoMTc	ENSG00000110931	outcome	0.177521677242952	3.68466233576269e-06	TRUE	7.7788455860779e-10
1559	ENSG00000111144_CD4_Memory_stim_16h_500kb_combined	sOoMTc	ENSG00000111144	outcome	0.169899813082977	1.36937587125575e-05	TRUE	2.33231290302388e-09
1560	ENSG00000111144_TCM_16h_500kb_combined	sOoMTc	ENSG00000111144	outcome	0.180305370357096	1.36937587125575e-05	TRUE	6.41095038971403e-10
1561	ENSG00000111266_TEM_0h_500kb_combined	sOoMTc	ENSG00000111266	outcome	0.182721202756794	1.68423753625439e-06	TRUE	3.83454899645613e-10
1562	ENSG00000111371_CD4_Memory_stim_40h_500kb_combined	sOoMTc	ENSG00000111371	outcome	0.166230839759426	1.29271626883427e-06	TRUE	2.95475023823019e-09
1563	ENSG00000111371_CD4_Naive_stim_16h_500kb_combined	sOoMTc	ENSG00000111371	outcome	0.178651389381351	2.55891015067536e-07	TRUE	5.97112947140395e-10
1564	ENSG00000111371_CD4_Naive_stim_40h_500kb_combined	sOoMTc	ENSG00000111371	outcome	0.262106615406332	1.29271626883427e-06	TRUE	8.79422386098197e-15
1565	ENSG00000111371_CD4_Naive_stim_5d_500kb_combined	sOoMTc	ENSG00000111371	outcome	0.221628705015104	1.29271626883427e-06	TRUE	2.40157294930625e-12
1566	ENSG00000111371_CD4_Naive_uns_0h_500kb_combined	sOoMTc	ENSG00000111371	outcome	0.185493207056449	2.55891015067536e-07	TRUE	2.51727148337345e-10
1567	ENSG00000111371_TCM_5d_500kb_combined	sOoMTc	ENSG00000111371	outcome	0.163503696218422	1.6169699375649e-06	TRUE	4.17842006966164e-09
1568	ENSG00000111371_TEM_40h_500kb_combined	sOoMTc	ENSG00000111371	outcome	0.178098124741019	1.6169699375649e-06	TRUE	6.84159777329655e-10
1569	ENSG00000111371_TN_0h_500kb_combined	sOoMTc	ENSG00000111371	outcome	0.168990348150083	2.55891015067536e-07	TRUE	1.9924916496049e-09
1570	ENSG00000111371_TN_40h_500kb_combined	sOoMTc	ENSG00000111371	outcome	0.302799720576566	1.29271626883427e-06	TRUE	2.07798555360129e-17
1571	ENSG00000111581_CD4_Memory_uns_0h_500kb_combined	sOoMTc	ENSG00000111581	outcome	0.170080125707636	1.8161200831154e-06	TRUE	1.86958525388117e-09
1572	ENSG00000111602_CD4_Memory_stim_40h_500kb_combined	sOoMTc	ENSG00000111602	outcome	0.176603518695211	2.32934851866662e-07	TRUE	7.70425587665274e-10
1573	ENSG00000111602_TN_40h_500kb_combined	sOoMTc	ENSG00000111602	outcome	0.224198198539019	1.18263055718815e-06	TRUE	1.69237862348345e-12
1574	ENSG00000111615_CD4_Memory_uns_0h_500kb_combined	sOoMTc	ENSG00000111615	outcome	0.501685045210814	2.95405795030861e-10	TRUE	5.95363450725338e-34
1575	ENSG00000111615_TCM_0h_500kb_combined	sOoMTc	ENSG00000111615	outcome	0.338466462294968	2.95405795030861e-10	TRUE	6.12139783505834e-20
1576	ENSG00000111666_CD4_Memory_stim_40h_500kb_combined	sOoMTc	ENSG00000111666	outcome	0.179398764014339	2.3861681411921e-06	TRUE	5.95193879836101e-10
1577	ENSG00000111666_TCM_40h_500kb_combined	sOoMTc	ENSG00000111666	outcome	0.183749476561149	3.29567243208789e-06	TRUE	3.52531667119573e-10
1578	ENSG00000111669_CD4_Memory_stim_16h_500kb_combined	sOoMTc	ENSG00000111669	outcome	0.180759849983661	4.96492114817241e-08	TRUE	4.46749824199782e-10
1579	ENSG00000111669_CD4_Naive_stim_16h_500kb_combined	sOoMTc	ENSG00000111669	outcome	0.266214401395817	4.96492114817241e-08	TRUE	4.40649471748899e-15
1580	ENSG00000111669_TCM_16h_500kb_combined	sOoMTc	ENSG00000111669	outcome	0.196637792503033	4.96492114817241e-08	TRUE	5.8926034504991e-11
1581	ENSG00000111669_TN_16h_500kb_combined	sOoMTc	ENSG00000111669	outcome	0.241277040483427	4.96492114817241e-08	TRUE	1.50446076643964e-13
1582	ENSG00000111670_CD4_Naive_uns_0h_500kb_combined	sOoMTc	ENSG00000111670	outcome	0.27596026498145	1.55705096150673e-06	TRUE	1.19283099983868e-15
1583	ENSG00000111670_TN_0h_500kb_combined	sOoMTc	ENSG00000111670	outcome	0.260295050693976	1.55705096150673e-06	TRUE	1.15346723729566e-14
1584	ENSG00000111671_CD4_Memory_stim_16h_500kb_combined	sOoMTc	ENSG00000111671	outcome	0.199286034141434	9.64045416260546e-08	TRUE	4.21733775022852e-11
1585	ENSG00000111671_CD4_Memory_stim_40h_500kb_combined	sOoMTc	ENSG00000111671	outcome	0.209868837876144	9.64045416260546e-08	TRUE	1.05784624878373e-11
1586	ENSG00000111671_CD4_Memory_uns_0h_500kb_combined	sOoMTc	ENSG00000111671	outcome	0.328240849400077	4.28968738538823e-07	TRUE	3.52870637156312e-19
1587	ENSG00000111671_CD4_Naive_stim_16h_500kb_combined	sOoMTc	ENSG00000111671	outcome	0.244043908500961	4.28968738538823e-07	TRUE	1.07135097137684e-13
1588	ENSG00000111671_CD4_Naive_stim_40h_500kb_combined	sOoMTc	ENSG00000111671	outcome	0.225544800541697	4.96492114817241e-08	TRUE	1.29540871622974e-12
1589	ENSG00000111671_CD4_Naive_uns_0h_500kb_combined	sOoMTc	ENSG00000111671	outcome	0.244504535743684	4.96492114817241e-08	TRUE	9.60610240686389e-14
1590	ENSG00000111671_TCM_16h_500kb_combined	sOoMTc	ENSG00000111671	outcome	0.201589700525447	4.28968738538823e-07	TRUE	3.22908078335313e-11
1591	ENSG00000111671_TN_0h_500kb_combined	sOoMTc	ENSG00000111671	outcome	0.256672827694551	4.96492114817241e-08	TRUE	1.73155589441465e-14
1592	ENSG00000111671_TN_16h_500kb_combined	sOoMTc	ENSG00000111671	outcome	0.176273733404574	4.96492114817241e-08	TRUE	7.85039192462665e-10
1593	ENSG00000111671_TN_40h_500kb_combined	sOoMTc	ENSG00000111671	outcome	0.195548878763532	4.28968738538823e-07	TRUE	7.0553691418299e-11
1594	ENSG00000111863_CD4_Memory_stim_40h_500kb_combined	sOoMTc	ENSG00000111863	outcome	0.198339306403464	5.00465992211715e-06	TRUE	5.69469331748736e-11
1595	ENSG00000111875_CD4_Naive_stim_16h_500kb_combined	sOoMTc	ENSG00000111875	outcome	0.197234278473288	1.80748491828133e-06	TRUE	6.04894540450398e-11
1596	ENSG00000111906_CD4_Memory_stim_40h_500kb_combined	sOoMTc	ENSG00000111906	outcome	0.176889803367026	7.33308811821458e-08	TRUE	7.29748570499986e-10
1597	ENSG00000111906_CD4_Memory_uns_0h_500kb_combined	sOoMTc	ENSG00000111906	outcome	0.224063677578553	7.33308811821458e-08	TRUE	1.58954350094011e-12
1598	ENSG00000111906_CD4_Naive_stim_16h_500kb_combined	sOoMTc	ENSG00000111906	outcome	0.165806986737383	1.16289467132481e-08	TRUE	2.85603611924237e-09
1599	ENSG00000111906_CD4_Naive_stim_40h_500kb_combined	sOoMTc	ENSG00000111906	outcome	0.241976125333326	1.25403696139117e-07	TRUE	1.38410616550656e-13
1600	ENSG00000111906_TN_0h_500kb_combined	sOoMTc	ENSG00000111906	outcome	0.180598955994748	3.60693598615278e-07	TRUE	4.71269010723545e-10
1601	ENSG00000111906_TN_16h_500kb_combined	sOoMTc	ENSG00000111906	outcome	0.194992344609412	1.16289467132481e-08	TRUE	7.20916361706423e-11
1602	ENSG00000111906_TN_40h_500kb_combined	sOoMTc	ENSG00000111906	outcome	0.269773870603984	6.4668942259893e-09	TRUE	2.58840477082955e-15
1603	ENSG00000111912_CD4_Memory_uns_0h_500kb_combined	sOoMTc	ENSG00000111912	outcome	0.230525803103887	1.2435913483827e-06	TRUE	7.20992037564624e-13
1604	ENSG00000112031_CD4_Memory_uns_0h_500kb_combined	sOoMTc	ENSG00000112031	outcome	0.206421923555359	2.01640137811947e-07	TRUE	1.6858488442449e-11
1605	ENSG00000112167_CD4_Memory_uns_0h_500kb_combined	sOoMTc	ENSG00000112167	outcome	0.163090848420942	5.35808470393483e-08	TRUE	4.03198808338498e-09
1606	ENSG00000112167_CD4_Naive_uns_0h_500kb_combined	sOoMTc	ENSG00000112167	outcome	0.180024197978769	2.18998472833938e-07	TRUE	5.00783734278942e-10
1607	ENSG00000112167_TN_0h_500kb_combined	sOoMTc	ENSG00000112167	outcome	0.220463835499883	2.18998472833938e-07	TRUE	2.62884709165142e-12
1608	ENSG00000112308_CD4_Memory_stim_16h_500kb_combined	sOoMTc	ENSG00000112308	outcome	0.195043785529447	7.43371215163799e-06	TRUE	9.09710986324968e-11
1609	ENSG00000112308_CD4_Memory_stim_40h_500kb_combined	sOoMTc	ENSG00000112308	outcome	0.193694724478063	7.43371215163799e-06	TRUE	1.08120371491586e-10
1610	ENSG00000112308_CD4_Memory_uns_0h_500kb_combined	sOoMTc	ENSG00000112308	outcome	0.173754220327544	7.43371215163799e-06	TRUE	1.33323282121186e-09
1611	ENSG00000112308_CD4_Naive_stim_16h_500kb_combined	sOoMTc	ENSG00000112308	outcome	0.175965626406769	7.43371215163799e-06	TRUE	1.01275778163802e-09
1612	ENSG00000112308_TCM_16h_500kb_combined	sOoMTc	ENSG00000112308	outcome	0.245269385284149	7.43371215163799e-06	TRUE	1.12047439735114e-13
1613	ENSG00000112308_TEM_16h_500kb_combined	sOoMTc	ENSG00000112308	outcome	0.167426870003376	7.43371215163799e-06	TRUE	2.91350850782915e-09
1614	ENSG00000112308_TN_0h_500kb_combined	sOoMTc	ENSG00000112308	outcome	0.162837961390623	7.43371215163799e-06	TRUE	5.11341855522876e-09
1615	ENSG00000112308_TN_40h_500kb_combined	sOoMTc	ENSG00000112308	outcome	0.171597092005538	7.43371215163799e-06	TRUE	1.74182155659052e-09
1616	ENSG00000112339_CD4_Memory_stim_16h_500kb_combined	sOoMTc	ENSG00000112339	outcome	0.20231673186601	2.09292744667061e-07	TRUE	2.88405243580087e-11
1617	ENSG00000112339_CD4_Memory_stim_40h_500kb_combined	sOoMTc	ENSG00000112339	outcome	0.441783074425242	2.45417337874523e-07	TRUE	3.62898096874575e-28
1618	ENSG00000112339_CD4_Memory_stim_5d_500kb_combined	sOoMTc	ENSG00000112339	outcome	0.445562527692706	2.09292744667061e-07	TRUE	1.6537865273477e-28
1619	ENSG00000112339_CD4_Naive_stim_16h_500kb_combined	sOoMTc	ENSG00000112339	outcome	0.240005097277929	3.3121808851604e-07	TRUE	1.86059286332294e-13
1620	ENSG00000112339_CD4_Naive_stim_40h_500kb_combined	sOoMTc	ENSG00000112339	outcome	0.383586416019071	3.3121808851604e-07	TRUE	2.71683232819204e-23
1621	ENSG00000112339_CD4_Naive_stim_5d_500kb_combined	sOoMTc	ENSG00000112339	outcome	0.362345216272945	4.44315137916359e-08	TRUE	1.1075452846655e-21
1622	ENSG00000112339_T_ER-stress_5d_500kb_combined	sOoMTc	ENSG00000112339	outcome	0.197691557126524	2.09292744667061e-07	TRUE	5.25499340396714e-11
1623	ENSG00000112339_TCM_40h_500kb_combined	sOoMTc	ENSG00000112339	outcome	0.170573903434806	2.45417337874523e-07	TRUE	1.63579640710812e-09
1624	ENSG00000112339_TCM_5d_500kb_combined	sOoMTc	ENSG00000112339	outcome	0.230625921877422	2.45417337874523e-07	TRUE	6.68269845000368e-13
1625	ENSG00000112339_TEM_40h_500kb_combined	sOoMTc	ENSG00000112339	outcome	0.221798224452604	2.45417337874523e-07	TRUE	2.20409109594216e-12
1626	ENSG00000112339_TEM_5d_500kb_combined	sOoMTc	ENSG00000112339	outcome	0.234134824236521	4.08318416423732e-07	TRUE	4.19952253050779e-13
1627	ENSG00000112339_TN_16h_500kb_combined	sOoMTc	ENSG00000112339	outcome	0.30618635736621	3.3121808851604e-07	TRUE	1.15131042250004e-17
1628	ENSG00000112339_TN_40h_500kb_combined	sOoMTc	ENSG00000112339	outcome	0.482701236973396	3.3121808851604e-07	TRUE	5.37508813819781e-32
1629	ENSG00000112667_CD4_Memory_stim_16h_500kb_combined	sOoMTc	ENSG00000112667	outcome	0.354634179992723	3.80430941692328e-07	TRUE	4.39256590822515e-21
1630	ENSG00000112667_CD4_Memory_stim_40h_500kb_combined	sOoMTc	ENSG00000112667	outcome	0.588256165391326	3.80430941692328e-07	TRUE	5.17778105001376e-44
1631	ENSG00000112667_CD4_Naive_stim_16h_500kb_combined	sOoMTc	ENSG00000112667	outcome	0.242087873475619	2.79326181646683e-08	TRUE	1.33668037811542e-13
1632	ENSG00000112667_CD4_Naive_stim_40h_500kb_combined	sOoMTc	ENSG00000112667	outcome	0.396302526291958	3.80430941692328e-07	TRUE	2.65978379731283e-24
1633	ENSG00000112667_CD4_Naive_stim_5d_500kb_combined	sOoMTc	ENSG00000112667	outcome	0.274809152049873	3.80430941692328e-07	TRUE	1.31631773395973e-15
1634	ENSG00000112667_TCM_16h_500kb_combined	sOoMTc	ENSG00000112667	outcome	0.228447983482761	3.80430941692328e-07	TRUE	9.09458984165234e-13
1635	ENSG00000112667_TCM_40h_500kb_combined	sOoMTc	ENSG00000112667	outcome	0.359628069516524	3.80430941692328e-07	TRUE	1.8680758019794e-21
1636	ENSG00000112667_TEM_16h_500kb_combined	sOoMTc	ENSG00000112667	outcome	0.251159009438392	3.80430941692328e-07	TRUE	3.9409405434251e-14
1637	ENSG00000112667_TEM_40h_500kb_combined	sOoMTc	ENSG00000112667	outcome	0.316900689220533	3.80430941692328e-07	TRUE	2.15690311661837e-18
1638	ENSG00000112667_TN_16h_500kb_combined	sOoMTc	ENSG00000112667	outcome	0.210491224736179	3.80430941692328e-07	TRUE	1.00345243413123e-11
1639	ENSG00000112667_TN_40h_500kb_combined	sOoMTc	ENSG00000112667	outcome	0.408267610512862	3.80430941692328e-07	TRUE	2.8018595424422e-25
1640	ENSG00000112667_TN_5d_500kb_combined	sOoMTc	ENSG00000112667	outcome	0.235138568292689	3.80430941692328e-07	TRUE	3.65167089739344e-13
1641	ENSG00000112667_TN_cycling_40h_500kb_combined	sOoMTc	ENSG00000112667	outcome	0.291894116127022	3.80430941692328e-07	TRUE	1.03341580153603e-16
1642	ENSG00000112667_TN_IFN_40h_500kb_combined	sOoMTc	ENSG00000112667	outcome	0.360215589296755	3.80430941692328e-07	TRUE	1.68835489345589e-21
1643	ENSG00000112667_TN_IFN_5d_500kb_combined	sOoMTc	ENSG00000112667	outcome	0.19592806752836	3.80430941692328e-07	TRUE	6.69552157816305e-11
1644	ENSG00000112799_CD4_Memory_stim_5d_500kb_combined	sOoMTc	ENSG00000112799	outcome	0.214903359808439	4.09237989335115e-07	TRUE	5.61061274070873e-12
1645	ENSG00000112799_CD4_Naive_stim_5d_500kb_combined	sOoMTc	ENSG00000112799	outcome	0.251426195305478	4.09237989335115e-07	TRUE	3.80457989168945e-14
1646	ENSG00000112799_TCM_5d_500kb_combined	sOoMTc	ENSG00000112799	outcome	0.169432456759132	4.09237989335115e-07	TRUE	1.90779918894437e-09
1647	ENSG00000112799_TN_5d_500kb_combined	sOoMTc	ENSG00000112799	outcome	0.269116231787202	1.77187372420482e-06	TRUE	3.2688150083699e-15
1648	ENSG00000112799_TN_cycling_40h_500kb_combined	sOoMTc	ENSG00000112799	outcome	0.176850077439972	1.77187372420482e-06	TRUE	8.03991434101769e-10
1649	ENSG00000112799_TN_cycling_5d_500kb_combined	sOoMTc	ENSG00000112799	outcome	0.214578031150108	4.09237989335115e-07	TRUE	5.85811391937629e-12
1650	ENSG00000112799_TN_HSP_5d_500kb_combined	sOoMTc	ENSG00000112799	outcome	0.231287463892506	1.48074108401551e-06	TRUE	6.56702716444569e-13
1651	ENSG00000112799_TN_IFN_5d_500kb_combined	sOoMTc	ENSG00000112799	outcome	0.187377795124713	1.48074108401551e-06	TRUE	2.11130925800997e-10
1652	ENSG00000113068_CD4_Naive_stim_40h_500kb_combined	sOoMTc	ENSG00000113068	outcome	0.167891629864951	5.61050390548086e-08	TRUE	2.23150966050807e-09
1653	ENSG00000113068_TN_40h_500kb_combined	sOoMTc	ENSG00000113068	outcome	0.173643756536236	2.09403411922092e-06	TRUE	1.21144822526141e-09
1654	ENSG00000113300_TN_0h_500kb_combined	sOoMTc	ENSG00000113300	outcome	0.181614156237675	9.94485066730094e-07	TRUE	4.29386505331919e-10
1655	ENSG00000113319_CD4_Naive_stim_40h_500kb_combined	sOoMTc	ENSG00000113319	outcome	0.165626131866973	6.99286350870914e-08	TRUE	2.95905613207994e-09
1656	ENSG00000113328_CD4_Memory_stim_16h_500kb_combined	sOoMTc	ENSG00000113328	outcome	0.285084084778405	1.04489475528303e-06	TRUE	3.01209652829095e-16
1657	ENSG00000113328_CD4_Naive_stim_16h_500kb_combined	sOoMTc	ENSG00000113328	outcome	0.167085630791689	1.04489475528303e-06	TRUE	2.63371146029129e-09
1658	ENSG00000113328_TCM_16h_500kb_combined	sOoMTc	ENSG00000113328	outcome	0.372050861796972	1.04489475528303e-06	TRUE	2.26495724159311e-22
1659	ENSG00000113328_TN_16h_500kb_combined	sOoMTc	ENSG00000113328	outcome	0.366372049238537	1.04489475528303e-06	TRUE	6.13091696349699e-22
1660	ENSG00000113552_TCM_16h_500kb_combined	sOoMTc	ENSG00000113552	outcome	0.174691858155287	8.94165138072934e-06	TRUE	1.21380199273732e-09
1661	ENSG00000113558_TN_0h_500kb_combined	sOoMTc	ENSG00000113558	outcome	0.161961855644087	1.38470483335878e-05	TRUE	6.17571011903241e-09
1662	ENSG00000113593_CD4_Naive_uns_0h_500kb_combined	sOoMTc	ENSG00000113593	outcome	0.335663975509539	5.611431724041e-06	TRUE	1.3068896117112e-19
1663	ENSG00000113593_TN_0h_500kb_combined	sOoMTc	ENSG00000113593	outcome	0.287928488981521	5.611431724041e-06	TRUE	2.29599790693406e-16
1664	ENSG00000113595_CD4_Memory_stim_16h_500kb_combined	sOoMTc	ENSG00000113595	outcome	0.222444667822996	5.5752092157306e-06	TRUE	2.42796513089229e-12
1665	ENSG00000113595_CD4_Memory_stim_5d_500kb_combined	sOoMTc	ENSG00000113595	outcome	0.217509454672811	5.5752092157306e-06	TRUE	4.68905948125874e-12
1666	ENSG00000113595_CD4_Naive_stim_16h_500kb_combined	sOoMTc	ENSG00000113595	outcome	0.236774959199153	5.62399802892775e-06	TRUE	3.48826904477314e-13
1667	ENSG00000113595_CD4_Naive_stim_40h_500kb_combined	sOoMTc	ENSG00000113595	outcome	0.202334170356089	5.5752092157306e-06	TRUE	3.43645457795322e-11
1668	ENSG00000113595_CD4_Naive_stim_5d_500kb_combined	sOoMTc	ENSG00000113595	outcome	0.224418021923771	5.5752092157306e-06	TRUE	1.86341717591557e-12
1669	ENSG00000113595_CD4_Naive_uns_0h_500kb_combined	sOoMTc	ENSG00000113595	outcome	0.282746015831861	5.5752092157306e-06	TRUE	4.96604452488905e-16
1670	ENSG00000113595_TCM_16h_500kb_combined	sOoMTc	ENSG00000113595	outcome	0.21468908777606	6.77466033543547e-06	TRUE	6.97467856011064e-12
1671	ENSG00000113595_TCM_40h_500kb_combined	sOoMTc	ENSG00000113595	outcome	0.175005135065998	4.34634771127272e-06	TRUE	1.08013052237504e-09
1672	ENSG00000113595_TCM_5d_500kb_combined	sOoMTc	ENSG00000113595	outcome	0.16549505395052	7.06392980458843e-06	TRUE	3.67257454019828e-09
1673	ENSG00000113595_TEM_5d_500kb_combined	sOoMTc	ENSG00000113595	outcome	0.183175827147377	7.47981518287484e-06	TRUE	4.10966180184756e-10
1674	ENSG00000113595_TN_0h_500kb_combined	sOoMTc	ENSG00000113595	outcome	0.285951569492912	5.5752092157306e-06	TRUE	3.08253966299114e-16
1675	ENSG00000113595_TN_40h_500kb_combined	sOoMTc	ENSG00000113595	outcome	0.275265667474157	5.62399802892775e-06	TRUE	1.49699936191487e-15
1676	ENSG00000113658_CD4_Naive_stim_16h_500kb_combined	sOoMTc	ENSG00000113658	outcome	0.302595793813548	7.75236061290492e-06	TRUE	2.60467321004233e-17
1677	ENSG00000113658_CD4_Naive_stim_40h_500kb_combined	sOoMTc	ENSG00000113658	outcome	0.247343045759108	7.75236061290492e-06	TRUE	8.44671527822594e-14
1678	ENSG00000113658_CD4_Naive_stim_5d_500kb_combined	sOoMTc	ENSG00000113658	outcome	0.320342232673405	8.84800366688368e-06	TRUE	1.6661749465869e-18
1679	ENSG00000113658_CD4_Naive_uns_0h_500kb_combined	sOoMTc	ENSG00000113658	outcome	0.309074237827228	9.18839533241898e-06	TRUE	9.85383712525322e-18
1680	ENSG00000113658_TN_0h_500kb_combined	sOoMTc	ENSG00000113658	outcome	0.320185429397573	9.18839533241898e-06	TRUE	1.7200451843486e-18
1681	ENSG00000113658_TN_16h_500kb_combined	sOoMTc	ENSG00000113658	outcome	0.1822070068629	9.18839533241898e-06	TRUE	4.76445790062721e-10
1682	ENSG00000113658_TN_40h_500kb_combined	sOoMTc	ENSG00000113658	outcome	0.274924720430175	7.75236061290492e-06	TRUE	1.64749999483079e-15
1683	ENSG00000113658_TN_5d_500kb_combined	sOoMTc	ENSG00000113658	outcome	0.217718854137595	8.84800366688368e-06	TRUE	4.83982448325316e-12
1684	ENSG00000113658_TN_IFN_5d_500kb_combined	sOoMTc	ENSG00000113658	outcome	0.275312825196193	8.84800366688368e-06	TRUE	1.58989041548208e-15
1685	ENSG00000113749_CD4_Memory_stim_16h_500kb_combined	sOoMTc	ENSG00000113749	outcome	0.167819917650457	5.60857357330562e-07	TRUE	2.35072339533762e-09
1686	ENSG00000113749_CD4_Naive_stim_16h_500kb_combined	sOoMTc	ENSG00000113749	outcome	0.235581922038626	9.32980381765337e-08	TRUE	3.32892824878394e-13
1687	ENSG00000113749_CD4_Naive_stim_40h_500kb_combined	sOoMTc	ENSG00000113749	outcome	0.234302149021742	3.03130158933022e-07	TRUE	4.06772570346355e-13
1688	ENSG00000113749_TN_16h_500kb_combined	sOoMTc	ENSG00000113749	outcome	0.211279619664954	3.03130158933022e-07	TRUE	8.98639947184665e-12
1689	ENSG00000113749_TN_40h_500kb_combined	sOoMTc	ENSG00000113749	outcome	0.290857337327777	3.03130158933022e-07	TRUE	1.19944783932982e-16
1690	ENSG00000113749_TN_cycling_40h_500kb_combined	sOoMTc	ENSG00000113749	outcome	0.177526157889729	9.32980381765337e-08	TRUE	6.75807955878519e-10
1691	ENSG00000114021_TCM_5d_500kb_combined	sOoMTc	ENSG00000114021	outcome	0.181910729315292	8.79124031491844e-06	TRUE	4.91644375363762e-10
1692	ENSG00000114023_CD4_Naive_stim_16h_500kb_combined	sOoMTc	ENSG00000114023	outcome	0.179834014968783	5.72285326366312e-06	TRUE	6.06807485322454e-10
1693	ENSG00000114054_CD4_Memory_stim_40h_500kb_combined	sOoMTc	ENSG00000114054	outcome	0.215460080349902	1.03467131469633e-05	TRUE	6.68218241616381e-12
1694	ENSG00000114054_TEM_5d_500kb_combined	sOoMTc	ENSG00000114054	outcome	0.173350210507291	7.39688472910448e-06	TRUE	1.40096441349974e-09
1695	ENSG00000114054_TN_40h_500kb_combined	sOoMTc	ENSG00000114054	outcome	0.320881519478189	1.04608741072054e-05	TRUE	1.57871408909529e-18
1696	ENSG00000114054_TN_cycling_40h_500kb_combined	sOoMTc	ENSG00000114054	outcome	0.182028699631095	1.04608741072054e-05	TRUE	4.95983636235274e-10
1697	ENSG00000114423_TN_0h_500kb_combined	sOoMTc	ENSG00000114423	outcome	0.164164997620322	1.60537583282297e-06	TRUE	3.85118104449953e-09
1698	ENSG00000114648_CD4_Memory_stim_16h_500kb_combined	sOoMTc	ENSG00000114648	outcome	0.249974311686633	3.10816823503135e-07	TRUE	4.62675451784113e-14
1699	ENSG00000114648_CD4_Memory_stim_40h_500kb_combined	sOoMTc	ENSG00000114648	outcome	0.363119033558201	3.10816823503135e-07	TRUE	1.01431552609072e-21
1700	ENSG00000114648_CD4_Naive_stim_16h_500kb_combined	sOoMTc	ENSG00000114648	outcome	0.411925081007967	3.10816823503135e-07	TRUE	1.37985822672585e-25
1701	ENSG00000114648_CD4_Naive_stim_40h_500kb_combined	sOoMTc	ENSG00000114648	outcome	0.58809446645069	3.10816823503135e-07	TRUE	5.37729285232118e-44
1702	ENSG00000114648_CD4_Naive_stim_5d_500kb_combined	sOoMTc	ENSG00000114648	outcome	0.281409245437775	3.10816823503135e-07	TRUE	4.93760827138943e-16
1703	ENSG00000114648_TCM_16h_500kb_combined	sOoMTc	ENSG00000114648	outcome	0.327724546919885	3.10816823503135e-07	TRUE	3.78972776745118e-19
1704	ENSG00000114648_TCM_40h_500kb_combined	sOoMTc	ENSG00000114648	outcome	0.288069317444009	3.10816823503135e-07	TRUE	1.82662753315615e-16
1705	ENSG00000114648_TEM_40h_500kb_combined	sOoMTc	ENSG00000114648	outcome	0.259291737392138	4.0007172534269e-07	TRUE	1.24578779504657e-14
1706	ENSG00000114648_TN_0h_500kb_combined	sOoMTc	ENSG00000114648	outcome	0.18097091399432	3.10816823503135e-07	TRUE	4.47997370117397e-10
1707	ENSG00000114648_TN_16h_500kb_combined	sOoMTc	ENSG00000114648	outcome	0.371565295015869	3.10816823503135e-07	TRUE	2.3173041458975e-22
1708	ENSG00000114648_TN_40h_500kb_combined	sOoMTc	ENSG00000114648	outcome	0.574611175199939	3.10816823503135e-07	TRUE	2.98782592735295e-42
1709	ENSG00000114648_TN_cycling_40h_500kb_combined	sOoMTc	ENSG00000114648	outcome	0.185614540321374	3.10816823503135e-07	TRUE	2.4902376109304e-10
1710	ENSG00000114648_TN_IFN_40h_500kb_combined	sOoMTc	ENSG00000114648	outcome	0.19151164166106	3.10816823503135e-07	TRUE	1.17436954885239e-10
1711	ENSG00000114850_CD4_Naive_stim_40h_500kb_combined	sOoMTc	ENSG00000114850	outcome	0.20861237460802	8.58328639580684e-08	TRUE	1.24602421474689e-11
1712	ENSG00000114850_TN_16h_500kb_combined	sOoMTc	ENSG00000114850	outcome	0.215374993525606	2.42184772825255e-08	TRUE	5.02884898806667e-12
1713	ENSG00000114850_TN_40h_500kb_combined	sOoMTc	ENSG00000114850	outcome	0.204649483551924	8.58328639580684e-08	TRUE	2.09487236238448e-11
1714	ENSG00000114902_TN_0h_500kb_combined	sOoMTc	ENSG00000114902	outcome	0.180966601467434	3.41054255370028e-06	TRUE	5.01899273416319e-10
1715	ENSG00000114978_CD4_Naive_stim_40h_500kb_combined	sOoMTc	ENSG00000114978	outcome	0.169417730139281	3.47491751716237e-06	TRUE	2.1198905982939e-09
1716	ENSG00000115053_CD4_Memory_uns_0h_500kb_combined	sOoMTc	ENSG00000115053	outcome	0.185517794671001	3.88290478145889e-07	TRUE	2.53576491804851e-10
1717	ENSG00000115350_CD4_Memory_stim_16h_500kb_combined	sOoMTc	ENSG00000115350	outcome	0.189950560169126	3.2062616653176e-07	TRUE	1.43496917752395e-10
1718	ENSG00000115350_CD4_Memory_stim_40h_500kb_combined	sOoMTc	ENSG00000115350	outcome	0.364741088962083	3.2062616653176e-07	TRUE	7.66294793977773e-22
1719	ENSG00000115350_CD4_Memory_stim_5d_500kb_combined	sOoMTc	ENSG00000115350	outcome	0.167144700995914	3.2062616653176e-07	TRUE	2.51625177808188e-09
1720	ENSG00000115350_CD4_Naive_stim_16h_500kb_combined	sOoMTc	ENSG00000115350	outcome	0.179488225649596	3.2062616653176e-07	TRUE	5.40343499309149e-10
1721	ENSG00000115350_CD4_Naive_stim_40h_500kb_combined	sOoMTc	ENSG00000115350	outcome	0.230227603576426	3.2062616653176e-07	TRUE	7.10541579014143e-13
1722	ENSG00000115350_CD4_Naive_stim_5d_500kb_combined	sOoMTc	ENSG00000115350	outcome	0.271807798653643	3.2062616653176e-07	TRUE	2.03065196217302e-15
1723	ENSG00000115350_TCM_16h_500kb_combined	sOoMTc	ENSG00000115350	outcome	0.258050301318257	3.2062616653176e-07	TRUE	1.47658665112712e-14
1724	ENSG00000115350_TCM_40h_500kb_combined	sOoMTc	ENSG00000115350	outcome	0.260026072935421	3.2062616653176e-07	TRUE	1.11370332894821e-14
1725	ENSG00000115350_TEM_40h_500kb_combined	sOoMTc	ENSG00000115350	outcome	0.308564243366748	3.39706909755204e-09	TRUE	7.47513697988203e-18
1726	ENSG00000115350_TEM_5d_500kb_combined	sOoMTc	ENSG00000115350	outcome	0.164044339759678	2.41529889745246e-08	TRUE	3.56318641101474e-09
1727	ENSG00000115350_TN_16h_500kb_combined	sOoMTc	ENSG00000115350	outcome	0.240059208827306	3.2062616653176e-07	TRUE	1.84496239151792e-13
1728	ENSG00000115350_TN_40h_500kb_combined	sOoMTc	ENSG00000115350	outcome	0.265547986404356	3.2062616653176e-07	TRUE	5.03759808828976e-15
1729	ENSG00000115350_TN_cycling_40h_500kb_combined	sOoMTc	ENSG00000115350	outcome	0.178887357643359	3.2062616653176e-07	TRUE	5.82733847256388e-10
1730	ENSG00000115350_TN_IFN_5d_500kb_combined	sOoMTc	ENSG00000115350	outcome	0.241832763043165	3.2062616653176e-07	TRUE	1.44322771542827e-13
1731	ENSG00000115364_CD4_Memory_stim_16h_500kb_combined	sOoMTc	ENSG00000115364	outcome	0.166403825277683	3.03561519938276e-06	TRUE	3.04286064901464e-09
1732	ENSG00000115364_CD4_Memory_stim_5d_500kb_combined	sOoMTc	ENSG00000115364	outcome	0.380384309757391	1.81744678967748e-06	TRUE	5.37795328566485e-23
1733	ENSG00000115364_CD4_Naive_stim_40h_500kb_combined	sOoMTc	ENSG00000115364	outcome	0.34616392132921	1.07121065098962e-06	TRUE	1.9388384199068e-20
1734	ENSG00000115364_CD4_Naive_stim_5d_500kb_combined	sOoMTc	ENSG00000115364	outcome	0.288148734248033	1.81744678967748e-06	TRUE	1.97634707126125e-16
1735	ENSG00000115364_TCM_40h_500kb_combined	sOoMTc	ENSG00000115364	outcome	0.262327028721618	1.81744678967748e-06	TRUE	8.71781569018563e-15
1736	ENSG00000115364_TCM_5d_500kb_combined	sOoMTc	ENSG00000115364	outcome	0.209273767825231	1.81744678967748e-06	TRUE	1.26278917366812e-11
1737	ENSG00000115364_TN_16h_500kb_combined	sOoMTc	ENSG00000115364	outcome	0.161661309730912	3.99270395514713e-06	TRUE	5.55985761359754e-09
1738	ENSG00000115364_TN_40h_500kb_combined	sOoMTc	ENSG00000115364	outcome	0.360472565228963	1.81744678967748e-06	TRUE	1.77930970951816e-21
1739	ENSG00000115364_TN_5d_500kb_combined	sOoMTc	ENSG00000115364	outcome	0.251051556242039	2.52282224212139e-06	TRUE	4.43328717306568e-14
1740	ENSG00000115364_TN_cycling_40h_500kb_combined	sOoMTc	ENSG00000115364	outcome	0.167989011889754	1.81744678967748e-06	TRUE	2.42131455842592e-09
1741	ENSG00000115364_TN_cycling_5d_500kb_combined	sOoMTc	ENSG00000115364	outcome	0.177652130772835	2.52282224212139e-06	TRUE	7.43630709980838e-10
1742	ENSG00000115364_TN_IFN_40h_500kb_combined	sOoMTc	ENSG00000115364	outcome	0.178611390003502	1.07121065098962e-06	TRUE	6.2844430364341e-10
1743	ENSG00000115446_CD4_Memory_stim_16h_500kb_combined	sOoMTc	ENSG00000115446	outcome	0.270363301601959	4.49118354446812e-06	TRUE	2.97488495900275e-15
1744	ENSG00000115446_CD4_Memory_stim_5d_500kb_combined	sOoMTc	ENSG00000115446	outcome	0.20030763552736	1.0367262199795e-07	TRUE	3.69785426233421e-11
1745	ENSG00000115446_CD4_Naive_stim_16h_500kb_combined	sOoMTc	ENSG00000115446	outcome	0.216859485595895	4.34656621430075e-07	TRUE	4.33418085915709e-12
1746	ENSG00000115446_TN_16h_500kb_combined	sOoMTc	ENSG00000115446	outcome	0.163328773041311	4.49118354446812e-06	TRUE	4.57972133708818e-09
1747	ENSG00000115446_TN_40h_500kb_combined	sOoMTc	ENSG00000115446	outcome	0.387624069257739	4.49118354446812e-06	TRUE	1.61752186234526e-23
1748	ENSG00000115484_CD4_Memory_stim_16h_500kb_combined	sOoMTc	ENSG00000115484	outcome	0.161066949127683	1.83408461083916e-07	TRUE	5.25344175900865e-09
1749	ENSG00000115523_CD4_Memory_stim_16h_500kb_combined	sOoMTc	ENSG00000115523	outcome	0.16275937105242	1.58304525590909e-06	TRUE	4.57266558601983e-09
1750	ENSG00000115525_CD4_Memory_stim_16h_500kb_combined	sOoMTc	ENSG00000115525	outcome	0.173524856431104	3.44577646524861e-06	TRUE	1.27335316954647e-09
1751	ENSG00000115525_CD4_Naive_stim_5d_500kb_combined	sOoMTc	ENSG00000115525	outcome	0.169639506471131	9.2398627361982e-07	TRUE	1.9108352034426e-09
1752	ENSG00000115604_CD4_Memory_stim_16h_500kb_combined	sOoMTc	ENSG00000115604	outcome	0.170715739352335	1.39080368914776e-05	TRUE	2.11434520813743e-09
1753	ENSG00000115604_TCM_16h_500kb_combined	sOoMTc	ENSG00000115604	outcome	0.168264693996839	1.39080368914776e-05	TRUE	2.85886886730167e-09
1754	ENSG00000115687_CD4_Memory_stim_16h_500kb_combined	sOoMTc	ENSG00000115687	outcome	0.250987945537663	4.19463851705452e-07	TRUE	4.05021656982361e-14
1755	ENSG00000115687_CD4_Memory_stim_40h_500kb_combined	sOoMTc	ENSG00000115687	outcome	0.210613401127675	5.45931178081362e-08	TRUE	9.51924001785706e-12
1756	ENSG00000115687_CD4_Memory_stim_5d_500kb_combined	sOoMTc	ENSG00000115687	outcome	0.164314187233387	1.50863929185708e-08	TRUE	3.43739959489561e-09
1757	ENSG00000115687_CD4_Memory_uns_0h_500kb_combined	sOoMTc	ENSG00000115687	outcome	0.357642215345936	1.78891561553918e-06	TRUE	2.88863628193981e-21
1758	ENSG00000115687_TCM_0h_500kb_combined	sOoMTc	ENSG00000115687	outcome	0.34734543481243	1.78891561553918e-06	TRUE	1.65383584470121e-20
1759	ENSG00000115687_TCM_16h_500kb_combined	sOoMTc	ENSG00000115687	outcome	0.214169771594556	4.19463851705452e-07	TRUE	6.18875543164226e-12
1760	ENSG00000115687_TCM_LA_500kb_combined	sOoMTc	ENSG00000115687	outcome	0.169952820132148	1.50863929185708e-08	TRUE	1.71182793774953e-09
1761	ENSG00000115687_TEM_0h_500kb_combined	sOoMTc	ENSG00000115687	outcome	0.246537127838391	1.468023315138e-06	TRUE	8.02051652686488e-14
1762	ENSG00000115687_TN_0h_500kb_combined	sOoMTc	ENSG00000115687	outcome	0.165068401088323	1.50863929185708e-08	TRUE	3.1323660715673e-09
1763	ENSG00000115750_CD4_Memory_stim_40h_500kb_combined	sOoMTc	ENSG00000115750	outcome	0.217429603665501	4.13668999426352e-07	TRUE	4.01095989388041e-12
1764	ENSG00000115750_CD4_Memory_stim_5d_500kb_combined	sOoMTc	ENSG00000115750	outcome	0.211036188199149	4.13668999426352e-07	TRUE	9.36230930100062e-12
1765	ENSG00000115750_CD4_Naive_stim_40h_500kb_combined	sOoMTc	ENSG00000115750	outcome	0.348649331209331	4.13668999426352e-07	TRUE	1.21439803246303e-20
1766	ENSG00000115750_CD4_Naive_stim_5d_500kb_combined	sOoMTc	ENSG00000115750	outcome	0.27529627212786	4.13668999426352e-07	TRUE	1.22911721928861e-15
1767	ENSG00000115750_TCM_40h_500kb_combined	sOoMTc	ENSG00000115750	outcome	0.192425691958267	4.13668999426352e-07	TRUE	1.05275241255839e-10
1768	ENSG00000115750_TN_40h_500kb_combined	sOoMTc	ENSG00000115750	outcome	0.233773286759411	7.89507613044384e-07	TRUE	4.52556841292826e-13
1769	ENSG00000115816_CD4_Memory_stim_40h_500kb_combined	sOoMTc	ENSG00000115816	outcome	0.275364310492537	9.6010512036851e-07	TRUE	1.26350718903547e-15
1770	ENSG00000115816_CD4_Naive_stim_40h_500kb_combined	sOoMTc	ENSG00000115816	outcome	0.314763518036551	5.09446400392449e-07	TRUE	3.05925339732419e-18
1771	ENSG00000115816_TN_40h_500kb_combined	sOoMTc	ENSG00000115816	outcome	0.2511688859854	4.96470146374878e-08	TRUE	3.77486884581091e-14
1772	ENSG00000115816_TN_IFN_5d_500kb_combined	sOoMTc	ENSG00000115816	outcome	0.176115779447076	9.6010512036851e-07	TRUE	8.54925452073928e-10
1773	ENSG00000115825_TN_0h_500kb_combined	sOoMTc	ENSG00000115825	outcome	0.163504677767689	1.51478345933926e-06	TRUE	4.16377992196546e-09
1774	ENSG00000115866_CD4_Memory_stim_40h_500kb_combined	sOoMTc	ENSG00000115866	outcome	0.252201904744253	1.40275876965919e-05	TRUE	4.73522962950686e-14
1775	ENSG00000115866_CD4_Memory_stim_5d_500kb_combined	sOoMTc	ENSG00000115866	outcome	0.250622638572871	1.11927586223931e-05	TRUE	5.66515354230372e-14
1776	ENSG00000115866_CD4_Naive_stim_16h_500kb_combined	sOoMTc	ENSG00000115866	outcome	0.175176694261033	1.40275876965919e-05	TRUE	1.21928596246808e-09
1777	ENSG00000115866_CD4_Naive_stim_40h_500kb_combined	sOoMTc	ENSG00000115866	outcome	0.250881568843683	1.01586764497641e-05	TRUE	5.37319190818923e-14
1778	ENSG00000115866_TCM_40h_500kb_combined	sOoMTc	ENSG00000115866	outcome	0.194586839138759	1.01586764497641e-05	TRUE	1.00583566643119e-10
1779	ENSG00000115866_TEM_40h_500kb_combined	sOoMTc	ENSG00000115866	outcome	0.177467161511314	1.01586764497641e-05	TRUE	8.73999135176231e-10
1780	ENSG00000115866_TN_16h_500kb_combined	sOoMTc	ENSG00000115866	outcome	0.263837659843791	1.40275876965919e-05	TRUE	9.10268610669489e-15
1781	ENSG00000115866_TN_40h_500kb_combined	sOoMTc	ENSG00000115866	outcome	0.304747050316969	1.11927586223931e-05	TRUE	1.99871884593066e-17
1782	ENSG00000115866_TN_IFN_40h_500kb_combined	sOoMTc	ENSG00000115866	outcome	0.172878807129517	1.14153348305873e-05	TRUE	1.57107925586277e-09
1783	ENSG00000115902_CD4_Memory_stim_16h_500kb_combined	sOoMTc	ENSG00000115902	outcome	0.170959964455167	6.69459846428461e-07	TRUE	1.60266609165456e-09
1784	ENSG00000115902_CD4_Memory_stim_40h_500kb_combined	sOoMTc	ENSG00000115902	outcome	0.224296879473609	6.69459846428461e-07	TRUE	1.62614251166966e-12
1785	ENSG00000115902_CD4_Naive_stim_40h_500kb_combined	sOoMTc	ENSG00000115902	outcome	0.245985328048269	1.02488941677302e-06	TRUE	8.48424070013374e-14
1786	ENSG00000115902_CD4_Naive_stim_5d_500kb_combined	sOoMTc	ENSG00000115902	outcome	0.312718968586569	1.02488941677302e-06	TRUE	4.37546401677145e-18
1787	ENSG00000115902_TCM_16h_500kb_combined	sOoMTc	ENSG00000115902	outcome	0.213342916866622	1.02488941677302e-06	TRUE	7.15172435848172e-12
1788	ENSG00000115902_TCM_40h_500kb_combined	sOoMTc	ENSG00000115902	outcome	0.178312941339134	1.02488941677302e-06	TRUE	6.51133329563439e-10
1789	ENSG00000115902_TN_40h_500kb_combined	sOoMTc	ENSG00000115902	outcome	0.287253765052259	1.98162008649767e-06	TRUE	2.27556868959413e-16
1790	ENSG00000115902_TN_5d_500kb_combined	sOoMTc	ENSG00000115902	outcome	0.200209351399934	1.02488941677302e-06	TRUE	3.99323897890177e-11
1791	ENSG00000115902_TN_IFN_5d_500kb_combined	sOoMTc	ENSG00000115902	outcome	0.201469165690748	2.45395029636254e-06	TRUE	3.57051551825049e-11
1792	ENSG00000115944_TN_0h_500kb_combined	sOoMTc	ENSG00000115944	outcome	0.172426545612372	1.19615695245864e-05	TRUE	1.67283667686976e-09
1793	ENSG00000115956_CD4_Memory_stim_40h_500kb_combined	sOoMTc	ENSG00000115956	outcome	0.230532613078485	4.89307067698837e-06	TRUE	8.04159500535642e-13
1794	ENSG00000115956_TEM_16h_500kb_combined	sOoMTc	ENSG00000115956	outcome	0.212672313748822	4.89307067698837e-06	TRUE	8.76730894227483e-12
1795	ENSG00000115956_TEM_40h_500kb_combined	sOoMTc	ENSG00000115956	outcome	0.223277105197648	4.41962501073122e-06	TRUE	2.11707310891466e-12
1796	ENSG00000116014_CD4_Memory_uns_0h_500kb_combined	sOoMTc	ENSG00000116014	outcome	0.166927648040765	1.90543676369089e-06	TRUE	2.76751618767509e-09
1797	ENSG00000116138_CD4_Memory_stim_16h_500kb_combined	sOoMTc	ENSG00000116138	outcome	0.17079979599064	4.13689102227707e-06	TRUE	1.81270063867383e-09
1798	ENSG00000116138_CD4_Memory_stim_5d_500kb_combined	sOoMTc	ENSG00000116138	outcome	0.254263208901246	3.75395838138331e-06	TRUE	2.92572655969654e-14
1799	ENSG00000116138_CD4_Memory_uns_0h_500kb_combined	sOoMTc	ENSG00000116138	outcome	0.216142868942922	4.13689102227707e-06	TRUE	5.44632824011073e-12
1800	ENSG00000116138_CD4_Naive_stim_16h_500kb_combined	sOoMTc	ENSG00000116138	outcome	0.362229714781144	3.75395838138331e-06	TRUE	1.42089388431538e-21
1801	ENSG00000116138_CD4_Naive_stim_5d_500kb_combined	sOoMTc	ENSG00000116138	outcome	0.174863858529152	3.75395838138331e-06	TRUE	1.08547426697605e-09
1802	ENSG00000116138_TN_0h_500kb_combined	sOoMTc	ENSG00000116138	outcome	0.220750903620882	3.75395838138331e-06	TRUE	2.92146936976031e-12
1803	ENSG00000116138_TN_16h_500kb_combined	sOoMTc	ENSG00000116138	outcome	0.206962001513975	3.75395838138331e-06	TRUE	1.80779389762613e-11
1804	ENSG00000116157_TCM_5d_500kb_combined	sOoMTc	ENSG00000116157	outcome	0.17235839929772	1.71011700766525e-06	TRUE	1.40456101151748e-09
1805	ENSG00000116213_CD4_Naive_stim_40h_500kb_combined	sOoMTc	ENSG00000116213	outcome	0.209319501488623	4.86899383233359e-07	TRUE	1.17993335445694e-11
1806	ENSG00000116260_CD4_Naive_stim_40h_500kb_combined	sOoMTc	ENSG00000116260	outcome	0.172511775031027	1.22925968265286e-06	TRUE	1.35481207218801e-09
1807	ENSG00000116260_TN_40h_500kb_combined	sOoMTc	ENSG00000116260	outcome	0.182393922654641	1.22925968265286e-06	TRUE	3.9301534769561e-10
1808	ENSG00000116288_CD4_Memory_stim_16h_500kb_combined	sOoMTc	ENSG00000116288	outcome	0.208024143596181	3.08258443603049e-07	TRUE	1.3801085551068e-11
1809	ENSG00000116288_CD4_Memory_stim_40h_500kb_combined	sOoMTc	ENSG00000116288	outcome	0.228619137989199	3.46411500314004e-07	TRUE	8.86078831677813e-13
1810	ENSG00000116288_CD4_Memory_stim_5d_500kb_combined	sOoMTc	ENSG00000116288	outcome	0.221166794063576	3.46411500314004e-07	TRUE	2.42099403978517e-12
1811	ENSG00000116288_CD4_Naive_stim_16h_500kb_combined	sOoMTc	ENSG00000116288	outcome	0.224619549302205	3.14635488456227e-06	TRUE	1.71137717921919e-12
1812	ENSG00000116288_CD4_Naive_stim_40h_500kb_combined	sOoMTc	ENSG00000116288	outcome	0.270299322979927	1.43488518786028e-08	TRUE	2.40821201743331e-15
1813	ENSG00000116288_CD4_Naive_stim_5d_500kb_combined	sOoMTc	ENSG00000116288	outcome	0.316490790946205	3.08258443603049e-07	TRUE	2.28430419807037e-18
1814	ENSG00000116288_TCM_16h_500kb_combined	sOoMTc	ENSG00000116288	outcome	0.20804162943919	3.08258443603049e-07	TRUE	1.37694315299976e-11
1815	ENSG00000116288_TCM_5d_500kb_combined	sOoMTc	ENSG00000116288	outcome	0.224065209896661	1.31892812118991e-06	TRUE	1.73335377290553e-12
1816	ENSG00000116288_TN_16h_500kb_combined	sOoMTc	ENSG00000116288	outcome	0.242161433816219	3.46411500314004e-07	TRUE	1.38209929692334e-13
1817	ENSG00000116288_TN_40h_500kb_combined	sOoMTc	ENSG00000116288	outcome	0.295029520415485	1.43488518786028e-08	TRUE	6.06210819957911e-17
1818	ENSG00000116288_TN_5d_500kb_combined	sOoMTc	ENSG00000116288	outcome	0.233505596487692	6.52396406806791e-08	TRUE	4.40259914570907e-13
1819	ENSG00000116288_TN_IFN_5d_500kb_combined	sOoMTc	ENSG00000116288	outcome	0.186960489401242	4.14452226369427e-07	TRUE	2.11513757325261e-10
1820	ENSG00000116679_CD4_Memory_stim_16h_500kb_combined	sOoMTc	ENSG00000116679	outcome	0.196799727499088	1.48664124558554e-06	TRUE	6.32432441763998e-11
1821	ENSG00000116679_CD4_Memory_stim_5d_500kb_combined	sOoMTc	ENSG00000116679	outcome	0.392949107649762	1.48664124558554e-06	TRUE	5.38263815046413e-24
1822	ENSG00000116679_CD4_Naive_stim_40h_500kb_combined	sOoMTc	ENSG00000116679	outcome	0.295487103380256	1.48664124558554e-06	TRUE	6.4272846927764e-17
1823	ENSG00000116679_CD4_Naive_stim_5d_500kb_combined	sOoMTc	ENSG00000116679	outcome	0.509753295811842	1.48664124558554e-06	TRUE	1.04825383825334e-34
1824	ENSG00000116679_T_ER-stress_5d_500kb_combined	sOoMTc	ENSG00000116679	outcome	0.193325007207815	1.48664124558554e-06	TRUE	9.88545330306596e-11
1825	ENSG00000116679_TCM_5d_500kb_combined	sOoMTc	ENSG00000116679	outcome	0.332643843447425	1.48664124558554e-06	TRUE	1.85232811917981e-19
1826	ENSG00000116679_TEM_40h_500kb_combined	sOoMTc	ENSG00000116679	outcome	0.243220811042463	1.48664124558554e-06	TRUE	1.27365694192403e-13
1827	ENSG00000116679_TEM_5d_500kb_combined	sOoMTc	ENSG00000116679	outcome	0.277745755392683	1.48664124558554e-06	TRUE	9.14428260797553e-16
1828	ENSG00000116679_TN_40h_500kb_combined	sOoMTc	ENSG00000116679	outcome	0.208820473519849	1.48664124558554e-06	TRUE	1.32394902749531e-11
1829	ENSG00000116679_TN_5d_500kb_combined	sOoMTc	ENSG00000116679	outcome	0.431859412309904	1.48664124558554e-06	TRUE	3.03743002787618e-27
1830	ENSG00000116679_TN_HSP_5d_500kb_combined	sOoMTc	ENSG00000116679	outcome	0.270815845215051	1.48664124558554e-06	TRUE	2.52226304339748e-15
1831	ENSG00000116679_TN_IFN_5d_500kb_combined	sOoMTc	ENSG00000116679	outcome	0.449703331984242	1.48664124558554e-06	TRUE	7.85127517714555e-29
1832	ENSG00000116701_CD4_Memory_stim_40h_500kb_combined	sOoMTc	ENSG00000116701	outcome	0.312038272604818	3.64999350350034e-07	TRUE	4.63486927003712e-18
1833	ENSG00000116701_CD4_Memory_stim_5d_500kb_combined	sOoMTc	ENSG00000116701	outcome	0.223826121370287	3.55807694316226e-07	TRUE	1.69498220299431e-12
1834	ENSG00000116701_CD4_Memory_uns_0h_500kb_combined	sOoMTc	ENSG00000116701	outcome	0.499647195920328	3.55807694316226e-07	TRUE	1.06435604076034e-33
1835	ENSG00000116701_CD4_Naive_stim_40h_500kb_combined	sOoMTc	ENSG00000116701	outcome	0.224905493549398	8.78568196860418e-07	TRUE	1.51589162522373e-12
1836	ENSG00000116701_CD4_Naive_stim_5d_500kb_combined	sOoMTc	ENSG00000116701	outcome	0.170729512749631	3.55807694316226e-07	TRUE	1.61835711981123e-09
1837	ENSG00000116701_CD4_Naive_uns_0h_500kb_combined	sOoMTc	ENSG00000116701	outcome	0.62250657729554	3.55807694316226e-07	TRUE	8.44069018828924e-49
1838	ENSG00000116701_TCM_0h_500kb_combined	sOoMTc	ENSG00000116701	outcome	0.321320782165081	3.64999350350034e-07	TRUE	1.06639616066061e-18
1839	ENSG00000116701_TCM_40h_500kb_combined	sOoMTc	ENSG00000116701	outcome	0.229581469666576	8.78568196860418e-07	TRUE	8.05213449853791e-13
1840	ENSG00000116701_TEM_0h_500kb_combined	sOoMTc	ENSG00000116701	outcome	0.341200109079646	3.55807694316226e-07	TRUE	4.19167907592106e-20
1841	ENSG00000116701_TEM_40h_500kb_combined	sOoMTc	ENSG00000116701	outcome	0.195092232635878	1.96974304157033e-06	TRUE	8.01267037859406e-11
1842	ENSG00000116701_TEM_5d_500kb_combined	sOoMTc	ENSG00000116701	outcome	0.208452861022174	3.55807694316226e-07	TRUE	1.30965850616874e-11
1843	ENSG00000116701_TN_0h_500kb_combined	sOoMTc	ENSG00000116701	outcome	0.65755671403804	3.55807694316226e-07	TRUE	2.59126969051018e-54
1844	ENSG00000116701_TN_40h_500kb_combined	sOoMTc	ENSG00000116701	outcome	0.212626448066397	3.55807694316226e-07	TRUE	7.55467468876064e-12
1845	ENSG00000116717_TEMRA_0h_500kb_combined	sOoMTc	ENSG00000116717	outcome	0.172522580322142	6.28753321353031e-07	TRUE	1.31695414374961e-09
1846	ENSG00000116717_TEMRA_LA_500kb_combined	sOoMTc	ENSG00000116717	outcome	0.184787435853967	5.45901990588652e-08	TRUE	2.68718228534845e-10
1847	ENSG00000116771_CD4_Naive_stim_16h_500kb_combined	sOoMTc	ENSG00000116771	outcome	0.216792836702583	4.12770224623996e-06	TRUE	4.99517655659149e-12
1848	ENSG00000116771_CD4_Naive_stim_40h_500kb_combined	sOoMTc	ENSG00000116771	outcome	0.196672491171572	4.12770224623996e-06	TRUE	6.92633734142755e-11
1849	ENSG00000116771_TN_40h_500kb_combined	sOoMTc	ENSG00000116771	outcome	0.206915643860785	4.12770224623996e-06	TRUE	1.83500884341831e-11
1850	ENSG00000116830_CD4_Memory_stim_16h_500kb_combined	sOoMTc	ENSG00000116830	outcome	0.193905676800484	7.63413418483322e-08	TRUE	8.4199301430345e-11
1851	ENSG00000116830_CD4_Naive_stim_16h_500kb_combined	sOoMTc	ENSG00000116830	outcome	0.200750129939977	7.63413418483322e-08	TRUE	3.47654803365656e-11
1852	ENSG00000116830_CD4_Naive_stim_40h_500kb_combined	sOoMTc	ENSG00000116830	outcome	0.241844139527293	7.63413418483322e-08	TRUE	1.39838105023622e-13
1853	ENSG00000116830_TCM_16h_500kb_combined	sOoMTc	ENSG00000116830	outcome	0.206394587164155	7.63413418483322e-08	TRUE	1.66450670739585e-11
1854	ENSG00000116830_TEM_16h_500kb_combined	sOoMTc	ENSG00000116830	outcome	0.22858982322322	2.10875316399216e-07	TRUE	8.78165889210475e-13
1855	ENSG00000116830_TN_16h_500kb_combined	sOoMTc	ENSG00000116830	outcome	0.274486508865159	7.63413418483322e-08	TRUE	1.32869071696992e-15
1856	ENSG00000116830_TN_40h_500kb_combined	sOoMTc	ENSG00000116830	outcome	0.228380583413042	2.10875316399216e-07	TRUE	9.03456020946272e-13
1857	ENSG00000116857_CD4_Memory_stim_5d_500kb_combined	sOoMTc	ENSG00000116857	outcome	0.184536300018352	7.98178251274511e-06	TRUE	3.49002468171008e-10
1858	ENSG00000116857_TEM_5d_500kb_combined	sOoMTc	ENSG00000116857	outcome	0.177914772660571	5.86888578708615e-06	TRUE	7.73584604767692e-10
1859	ENSG00000117054_CD4_Memory_stim_16h_500kb_combined	sOoMTc	ENSG00000117054	outcome	0.238854611225895	3.05303513660649e-11	TRUE	2.05700564120459e-13
1860	ENSG00000117054_CD4_Memory_stim_40h_500kb_combined	sOoMTc	ENSG00000117054	outcome	0.270106473437831	3.05303513660649e-11	TRUE	2.44573736939732e-15
1861	ENSG00000117054_CD4_Memory_stim_5d_500kb_combined	sOoMTc	ENSG00000117054	outcome	0.235205075799967	3.05303513660649e-11	TRUE	3.40021932719199e-13
1862	ENSG00000117054_CD4_Naive_stim_40h_500kb_combined	sOoMTc	ENSG00000117054	outcome	0.516704663018188	3.05303513660649e-11	TRUE	1.5483517854371e-35
1863	ENSG00000117054_CD4_Naive_stim_5d_500kb_combined	sOoMTc	ENSG00000117054	outcome	0.222329657652772	3.05303513660649e-11	TRUE	1.9555416099443e-12
1864	ENSG00000117054_TCM_40h_500kb_combined	sOoMTc	ENSG00000117054	outcome	0.205472362903686	8.44888365671096e-07	TRUE	1.99544534850267e-11
1865	ENSG00000117054_TEM_40h_500kb_combined	sOoMTc	ENSG00000117054	outcome	0.201219281334729	1.28396973089456e-07	TRUE	3.29599837024426e-11
1866	ENSG00000117054_TN_16h_500kb_combined	sOoMTc	ENSG00000117054	outcome	0.230263967146851	3.05303513660649e-11	TRUE	6.68271323030597e-13
1867	ENSG00000117054_TN_40h_500kb_combined	sOoMTc	ENSG00000117054	outcome	0.461259673855996	3.05303513660649e-11	TRUE	5.59527631513585e-30
1868	ENSG00000117054_TN_IFN_40h_500kb_combined	sOoMTc	ENSG00000117054	outcome	0.172988238371402	7.19904692067135e-07	TRUE	1.2487239536633e-09
1869	ENSG00000117226_CD4_Memory_stim_40h_500kb_combined	sOoMTc	ENSG00000117226	outcome	0.170447387162767	6.72759182874188e-06	TRUE	1.98542961061975e-09
1870	ENSG00000117226_CD4_Memory_stim_5d_500kb_combined	sOoMTc	ENSG00000117226	outcome	0.380371545458361	6.72759182874188e-06	TRUE	6.39303484180828e-23
1871	ENSG00000117226_CD4_Memory_uns_0h_500kb_combined	sOoMTc	ENSG00000117226	outcome	0.425898074254766	6.72759182874188e-06	TRUE	1.22195355456661e-26
1872	ENSG00000117226_CD4_Naive_stim_16h_500kb_combined	sOoMTc	ENSG00000117226	outcome	0.307112365799445	5.8747091588764e-06	TRUE	1.2428739828905e-17
1873	ENSG00000117226_CD4_Naive_stim_40h_500kb_combined	sOoMTc	ENSG00000117226	outcome	0.273871649111813	6.72759182874188e-06	TRUE	1.88123981442569e-15
1874	ENSG00000117226_CD4_Naive_stim_5d_500kb_combined	sOoMTc	ENSG00000117226	outcome	0.35038435184787	5.8747091588764e-06	TRUE	1.14190249645628e-20
1875	ENSG00000117226_CD4_Naive_uns_0h_500kb_combined	sOoMTc	ENSG00000117226	outcome	0.337592244790273	5.72791671488126e-06	TRUE	9.55526787841587e-20
1876	ENSG00000117226_TCM_0h_500kb_combined	sOoMTc	ENSG00000117226	outcome	0.337001611226968	6.72759182874188e-06	TRUE	1.0798404685606e-19
1877	ENSG00000117226_TCM_5d_500kb_combined	sOoMTc	ENSG00000117226	outcome	0.16868697540137	5.8747091588764e-06	TRUE	2.43212662635338e-09
1878	ENSG00000117226_TEM_0h_500kb_combined	sOoMTc	ENSG00000117226	outcome	0.238342154436406	6.72759182874188e-06	TRUE	2.87781677150177e-13
1879	ENSG00000117226_TN_0h_500kb_combined	sOoMTc	ENSG00000117226	outcome	0.328004497648815	5.72791671488126e-06	TRUE	4.55056485391725e-19
1880	ENSG00000117226_TN_16h_500kb_combined	sOoMTc	ENSG00000117226	outcome	0.179123965937231	6.72759182874188e-06	TRUE	6.74978344482068e-10
1881	ENSG00000117226_TN_5d_500kb_combined	sOoMTc	ENSG00000117226	outcome	0.356510872988584	4.9816836186268e-06	TRUE	3.94164556901644e-21
1882	ENSG00000117226_TN_cycling_40h_500kb_combined	sOoMTc	ENSG00000117226	outcome	0.216038301601164	9.13238424738842e-07	TRUE	4.97533926801157e-12
1883	ENSG00000117226_TN_IFN_40h_500kb_combined	sOoMTc	ENSG00000117226	outcome	0.198341523971374	6.72759182874188e-06	TRUE	5.88302365884659e-11
1884	ENSG00000117280_CD4_Naive_stim_40h_500kb_combined	sOoMTc	ENSG00000117280	outcome	0.175901905866723	3.49449419110479e-08	TRUE	8.19903846187529e-10
1885	ENSG00000117280_CD4_Naive_stim_5d_500kb_combined	sOoMTc	ENSG00000117280	outcome	0.236869843650565	1.56840272443848e-06	TRUE	3.07197802567572e-13
1886	ENSG00000117280_TN_40h_500kb_combined	sOoMTc	ENSG00000117280	outcome	0.238976998055973	3.49449419110479e-08	TRUE	2.06058461782123e-13
1887	ENSG00000117533_CD4_Memory_stim_16h_500kb_combined	sOoMTc	ENSG00000117533	outcome	0.369933483686045	4.42280618956011e-06	TRUE	3.80213127329642e-22
1888	ENSG00000117533_CD4_Memory_stim_40h_500kb_combined	sOoMTc	ENSG00000117533	outcome	0.233412741700485	4.51563695693066e-06	TRUE	5.38745276349348e-13
1889	ENSG00000117533_CD4_Memory_uns_0h_500kb_combined	sOoMTc	ENSG00000117533	outcome	0.262745480692674	4.45340283444947e-06	TRUE	8.91690986815538e-15
1890	ENSG00000117533_CD4_Naive_stim_16h_500kb_combined	sOoMTc	ENSG00000117533	outcome	0.323005965286351	4.45340283444947e-06	TRUE	9.80413683422795e-19
1891	ENSG00000117533_CD4_Naive_stim_40h_500kb_combined	sOoMTc	ENSG00000117533	outcome	0.234099523722308	4.51563695693066e-06	TRUE	4.90554095094165e-13
1892	ENSG00000117533_CD4_Naive_uns_0h_500kb_combined	sOoMTc	ENSG00000117533	outcome	0.33584082228044	2.53273531352837e-06	TRUE	1.15102008614914e-19
1893	ENSG00000117533_TCM_0h_500kb_combined	sOoMTc	ENSG00000117533	outcome	0.197734055398474	4.4516914976847e-06	TRUE	6.08508093417862e-11
1894	ENSG00000117533_TCM_16h_500kb_combined	sOoMTc	ENSG00000117533	outcome	0.164206014345698	4.45340283444947e-06	TRUE	4.11002625085898e-09
1895	ENSG00000117533_TEM_40h_500kb_combined	sOoMTc	ENSG00000117533	outcome	0.198707562465631	4.45340283444947e-06	TRUE	5.36746465454134e-11
1896	ENSG00000117533_TN_0h_500kb_combined	sOoMTc	ENSG00000117533	outcome	0.343516239169679	4.42280618956011e-06	TRUE	3.45900521489324e-20
1897	ENSG00000117533_TN_16h_500kb_combined	sOoMTc	ENSG00000117533	outcome	0.311030390161609	4.45340283444947e-06	TRUE	6.50574227517179e-18
1898	ENSG00000117533_TN_40h_500kb_combined	sOoMTc	ENSG00000117533	outcome	0.262622324068392	4.42280618956011e-06	TRUE	9.06850463918302e-15
1899	ENSG00000117569_CD4_Memory_uns_0h_500kb_combined	sOoMTc	ENSG00000117569	outcome	0.171418744318037	2.27859205851132e-07	TRUE	1.47055758482607e-09
1900	ENSG00000117569_CD4_Naive_stim_16h_500kb_combined	sOoMTc	ENSG00000117569	outcome	0.164772743100902	7.00823035023074e-07	TRUE	3.44825033281569e-09
1901	ENSG00000117569_CD4_Naive_stim_5d_500kb_combined	sOoMTc	ENSG00000117569	outcome	0.216029670730045	7.45293567227138e-07	TRUE	4.93670662617611e-12
1902	ENSG00000117569_TN_HSP_5d_500kb_combined	sOoMTc	ENSG00000117569	outcome	0.162804565902662	2.27859205851132e-07	TRUE	4.26242704002668e-09
1903	ENSG00000117592_CD4_Naive_stim_40h_500kb_combined	sOoMTc	ENSG00000117592	outcome	0.172074964038493	6.52548559542844e-07	TRUE	1.39412121130665e-09
1904	ENSG00000117592_TCM_40h_500kb_combined	sOoMTc	ENSG00000117592	outcome	0.188896374549991	7.02935563530938e-07	TRUE	1.68227064618098e-10
1905	ENSG00000117592_TN_40h_500kb_combined	sOoMTc	ENSG00000117592	outcome	0.187671150927401	6.52548559542844e-07	TRUE	1.96092118154726e-10
1906	ENSG00000117632_CD4_Memory_uns_0h_500kb_combined	sOoMTc	ENSG00000117632	outcome	0.232385140682369	2.00334412808781e-07	TRUE	5.232142148722e-13
1907	ENSG00000117632_TCM_0h_500kb_combined	sOoMTc	ENSG00000117632	outcome	0.234316859737462	9.74502223662026e-08	TRUE	3.96243718406615e-13
1908	ENSG00000117748_CD4_Memory_stim_40h_500kb_combined	sOoMTc	ENSG00000117748	outcome	0.167540846707731	4.91357874567087e-07	TRUE	2.42339782892093e-09
1909	ENSG00000117748_CD4_Memory_stim_5d_500kb_combined	sOoMTc	ENSG00000117748	outcome	0.214126802181919	8.77528681127411e-07	TRUE	6.39998302120865e-12
1910	ENSG00000117748_TEM_5d_500kb_combined	sOoMTc	ENSG00000117748	outcome	0.274427637959055	1.1314776495648e-06	TRUE	1.46311957075653e-15
1911	ENSG00000118181_CD4_Memory_uns_0h_500kb_combined	sOoMTc	ENSG00000118181	outcome	0.196872683289944	2.84054729501856e-07	TRUE	5.88205219623053e-11
1912	ENSG00000118181_CD4_Naive_uns_0h_500kb_combined	sOoMTc	ENSG00000118181	outcome	0.28452695769629	2.62392207795708e-07	TRUE	3.08851800238625e-16
1913	ENSG00000118181_TCM_0h_500kb_combined	sOoMTc	ENSG00000118181	outcome	0.246667515089397	7.85824102639477e-07	TRUE	7.61267585122163e-14
1914	ENSG00000118181_TN_0h_500kb_combined	sOoMTc	ENSG00000118181	outcome	0.329773179586757	2.62392207795708e-07	TRUE	2.70428930936047e-19
1915	ENSG00000118181_TN_16h_500kb_combined	sOoMTc	ENSG00000118181	outcome	0.218588868959726	7.49075246427647e-07	TRUE	3.51166688698473e-12
1916	ENSG00000118181_TN_40h_500kb_combined	sOoMTc	ENSG00000118181	outcome	0.177080411597759	7.49075246427647e-07	TRUE	7.50255950057346e-10
1917	ENSG00000118197_TN_16h_500kb_combined	sOoMTc	ENSG00000118197	outcome	0.18339725212814	4.06449553970566e-06	TRUE	3.75134737142289e-10
1918	ENSG00000118507_CD4_Memory_uns_0h_500kb_combined	sOoMTc	ENSG00000118507	outcome	0.177525196487458	5.07923136193966e-08	TRUE	6.71199386087377e-10
1919	ENSG00000118640_CD4_Memory_stim_40h_500kb_combined	sOoMTc	ENSG00000118640	outcome	0.215145836119467	1.0019093049618e-06	TRUE	5.62589949029656e-12
1920	ENSG00000118640_CD4_Naive_stim_40h_500kb_combined	sOoMTc	ENSG00000118640	outcome	0.23881684847418	3.4622723816834e-06	TRUE	2.50121988380554e-13
1921	ENSG00000118640_TCM_40h_500kb_combined	sOoMTc	ENSG00000118640	outcome	0.234279252067983	6.15902708218259e-07	TRUE	4.1786696660763e-13
1922	ENSG00000118640_TEM_40h_500kb_combined	sOoMTc	ENSG00000118640	outcome	0.257703315500598	1.74543211249829e-06	TRUE	1.68227149180886e-14
1923	ENSG00000118640_TN_16h_500kb_combined	sOoMTc	ENSG00000118640	outcome	0.214462147997005	5.53331636149987e-06	TRUE	7.01596465705807e-12
1924	ENSG00000118640_TN_40h_500kb_combined	sOoMTc	ENSG00000118640	outcome	0.222521222340098	3.4622723816834e-06	TRUE	2.28786941985997e-12
1925	ENSG00000118777_CD4_Memory_stim_5d_500kb_combined	sOoMTc	ENSG00000118777	outcome	0.474295532560518	1.17858594555804e-06	TRUE	3.84662380266435e-31
1926	ENSG00000118777_TCM_5d_500kb_combined	sOoMTc	ENSG00000118777	outcome	0.301988978010659	1.17858594555804e-06	TRUE	2.34011760318564e-17
1927	ENSG00000118777_TEM_5d_500kb_combined	sOoMTc	ENSG00000118777	outcome	0.439635648638177	1.17858594555804e-06	TRUE	6.16438471786415e-28
1928	ENSG00000118777_TN_cycling_5d_500kb_combined	sOoMTc	ENSG00000118777	outcome	0.202090686511605	1.17858594555804e-06	TRUE	3.14944232354412e-11
1929	ENSG00000119013_CD4_Naive_stim_40h_500kb_combined	sOoMTc	ENSG00000119013	outcome	0.178954998969843	1.57251763489897e-05	TRUE	7.76555462158948e-10
1930	ENSG00000119013_TN_40h_500kb_combined	sOoMTc	ENSG00000119013	outcome	0.172915186131452	1.57251763489897e-05	TRUE	1.64411011747355e-09
1931	ENSG00000119326_TN_40h_500kb_combined	sOoMTc	ENSG00000119326	outcome	0.187621138532182	6.59407764924812e-06	TRUE	2.30958974317825e-10
1932	ENSG00000119411_CD4_Memory_stim_40h_500kb_combined	sOoMTc	ENSG00000119411	outcome	0.182935424867326	8.68780955736695e-08	TRUE	3.41595633319268e-10
1933	ENSG00000119411_CD4_Naive_stim_40h_500kb_combined	sOoMTc	ENSG00000119411	outcome	0.24331337625363	8.68780955736695e-08	TRUE	1.1424021514867e-13
1934	ENSG00000119411_CD4_Naive_stim_5d_500kb_combined	sOoMTc	ENSG00000119411	outcome	0.201821936944063	1.64689471044635e-06	TRUE	3.32199277845978e-11
1935	ENSG00000119411_TN_40h_500kb_combined	sOoMTc	ENSG00000119411	outcome	0.194450269140814	8.68780955736695e-08	TRUE	7.86359457027413e-11
1936	ENSG00000119411_TN_5d_500kb_combined	sOoMTc	ENSG00000119411	outcome	0.208727095951599	2.09645859100817e-06	TRUE	1.36968131728939e-11
1937	ENSG00000119471_CD4_Memory_stim_40h_500kb_combined	sOoMTc	ENSG00000119471	outcome	0.349483100369714	1.21251917239105e-06	TRUE	1.11980344067878e-20
1938	ENSG00000119471_CD4_Memory_stim_5d_500kb_combined	sOoMTc	ENSG00000119471	outcome	0.254668665813641	3.62267251136131e-06	TRUE	2.75279160546364e-14
1939	ENSG00000119471_CD4_Naive_stim_40h_500kb_combined	sOoMTc	ENSG00000119471	outcome	0.421433568643331	1.21251917239105e-06	TRUE	2.36038656842668e-26
1940	ENSG00000119471_CD4_Naive_stim_5d_500kb_combined	sOoMTc	ENSG00000119471	outcome	0.321016107696398	1.21251917239105e-06	TRUE	1.18996072396744e-18
1941	ENSG00000119471_TCM_0h_500kb_combined	sOoMTc	ENSG00000119471	outcome	0.16494393293806	1.21251917239105e-06	TRUE	3.45157959882815e-09
1942	ENSG00000119471_TCM_40h_500kb_combined	sOoMTc	ENSG00000119471	outcome	0.209064310006735	1.21251917239105e-06	TRUE	1.26790894029914e-11
1943	ENSG00000119471_TEM_5d_500kb_combined	sOoMTc	ENSG00000119471	outcome	0.293466125912095	1.21251917239105e-06	TRUE	8.61582592731804e-17
1944	ENSG00000119471_TN_40h_500kb_combined	sOoMTc	ENSG00000119471	outcome	0.362026087674119	1.21251917239105e-06	TRUE	1.31726215555215e-21
1945	ENSG00000119471_TN_HSP_5d_500kb_combined	sOoMTc	ENSG00000119471	outcome	0.170191404232056	3.62267251136131e-06	TRUE	1.93291271147868e-09
1946	ENSG00000119632_CD4_Memory_stim_5d_500kb_combined	sOoMTc	ENSG00000119632	outcome	0.213532502287729	1.25893967995637e-06	TRUE	7.04849572094759e-12
1947	ENSG00000119632_CD4_Memory_uns_0h_500kb_combined	sOoMTc	ENSG00000119632	outcome	0.257088656807152	1.44401481448982e-06	TRUE	1.81255345818823e-14
1948	ENSG00000119632_T_ER-stress_5d_500kb_combined	sOoMTc	ENSG00000119632	outcome	0.192000476290481	1.25893967995637e-06	TRUE	1.1610318224684e-10
1949	ENSG00000119632_TCM_0h_500kb_combined	sOoMTc	ENSG00000119632	outcome	0.22129558275982	1.44401481448982e-06	TRUE	2.52719103478166e-12
1950	ENSG00000119632_TCM_5d_500kb_combined	sOoMTc	ENSG00000119632	outcome	0.171295393852987	1.44401481448982e-06	TRUE	1.58831815272626e-09
1951	ENSG00000119718_CD4_Memory_stim_40h_500kb_combined	sOoMTc	ENSG00000119718	outcome	0.192022361054384	2.47679679498885e-06	TRUE	1.20614532234396e-10
1952	ENSG00000119718_TCM_40h_500kb_combined	sOoMTc	ENSG00000119718	outcome	0.189426428088835	2.47679679498885e-06	TRUE	1.67983184203523e-10
1953	ENSG00000119820_CD4_Naive_uns_0h_500kb_combined	sOoMTc	ENSG00000119820	outcome	0.245485202628339	5.71184842805567e-07	TRUE	8.85700205033732e-14
1954	ENSG00000119878_CD4_Memory_stim_5d_500kb_combined	sOoMTc	ENSG00000119878	outcome	0.212187602140379	5.64650117610988e-06	TRUE	9.49359691306511e-12
1955	ENSG00000119878_TCM_5d_500kb_combined	sOoMTc	ENSG00000119878	outcome	0.186813906306913	5.64464114691603e-06	TRUE	2.51489562604219e-10
1956	ENSG00000119969_CD4_Memory_uns_0h_500kb_combined	sOoMTc	ENSG00000119969	outcome	0.16838731347397	3.23237844845803e-07	TRUE	2.15834399531255e-09
1957	ENSG00000119969_CD4_Naive_stim_16h_500kb_combined	sOoMTc	ENSG00000119969	outcome	0.404249155793682	3.23237844845803e-07	TRUE	5.96393167087182e-25
1958	ENSG00000119969_CD4_Naive_uns_0h_500kb_combined	sOoMTc	ENSG00000119969	outcome	0.360888048795388	8.55959719202285e-07	TRUE	1.56622930473081e-21
1959	ENSG00000119969_TN_0h_500kb_combined	sOoMTc	ENSG00000119969	outcome	0.332006559930732	3.23237844845803e-07	TRUE	1.89395479377994e-19
1960	ENSG00000119969_TN_16h_500kb_combined	sOoMTc	ENSG00000119969	outcome	0.380682458044508	5.91652444693413e-07	TRUE	4.70853078420872e-23
1961	ENSG00000119969_TN_40h_500kb_combined	sOoMTc	ENSG00000119969	outcome	0.357865383849007	1.09681547718042e-06	TRUE	2.67612275203417e-21
1962	ENSG00000119969_TN_IFN_40h_500kb_combined	sOoMTc	ENSG00000119969	outcome	0.203180574198366	5.43277535170431e-07	TRUE	2.64543934186996e-11
1963	ENSG00000119977_CD4_Memory_stim_40h_500kb_combined	sOoMTc	ENSG00000119977	outcome	0.227408193843796	2.93673677781678e-07	TRUE	1.03929682862514e-12
1964	ENSG00000119977_CD4_Memory_stim_5d_500kb_combined	sOoMTc	ENSG00000119977	outcome	0.363178451105528	3.86438708013524e-06	TRUE	1.21055875440473e-21
1965	ENSG00000119977_CD4_Naive_stim_5d_500kb_combined	sOoMTc	ENSG00000119977	outcome	0.319965995375498	8.14344900945475e-06	TRUE	1.74280856086378e-18
1966	ENSG00000119977_TCM_5d_500kb_combined	sOoMTc	ENSG00000119977	outcome	0.263978280126444	3.86438708013524e-06	TRUE	7.35536363473678e-15
1967	ENSG00000119977_TEM_40h_500kb_combined	sOoMTc	ENSG00000119977	outcome	0.279037286577858	2.93673677781678e-07	TRUE	7.00375382158154e-16
1968	ENSG00000119977_TEM_5d_500kb_combined	sOoMTc	ENSG00000119977	outcome	0.322014713578901	3.86438708013524e-06	TRUE	1.12834796203854e-18
1969	ENSG00000119977_TN_5d_500kb_combined	sOoMTc	ENSG00000119977	outcome	0.29872275091862	8.14344900945475e-06	TRUE	4.75157256849206e-17
1970	ENSG00000119977_TN_IFN_5d_500kb_combined	sOoMTc	ENSG00000119977	outcome	0.215028242961632	3.86438708013524e-06	TRUE	6.27188231488666e-12
1971	ENSG00000120055_CD4_Memory_uns_0h_500kb_combined	sOoMTc	ENSG00000120055	outcome	0.186179426836254	3.81590972635038e-06	TRUE	2.62477773841537e-10
1972	ENSG00000120055_CD4_Naive_stim_16h_500kb_combined	sOoMTc	ENSG00000120055	outcome	0.264175276277636	3.81590972635038e-06	TRUE	7.14053551151811e-15
1973	ENSG00000120055_CD4_Naive_uns_0h_500kb_combined	sOoMTc	ENSG00000120055	outcome	0.234529982565211	3.81590972635038e-06	TRUE	4.54576944934166e-13
1974	ENSG00000120055_TN_0h_500kb_combined	sOoMTc	ENSG00000120055	outcome	0.248650586609349	3.81590972635038e-06	TRUE	6.45115873799773e-14
1975	ENSG00000120055_TN_16h_500kb_combined	sOoMTc	ENSG00000120055	outcome	0.164698050489869	3.81590972635038e-06	TRUE	3.81920717864696e-09
1976	ENSG00000120055_TN_40h_500kb_combined	sOoMTc	ENSG00000120055	outcome	0.168473959217386	3.81590972635038e-06	TRUE	2.39991318356658e-09
1977	ENSG00000120071_CD4_Memory_stim_5d_500kb_combined	sOoMTc	ENSG00000120071	outcome	0.257860555848876	2.03745500168666e-06	TRUE	1.6639074834517e-14
1978	ENSG00000120071_CD4_Memory_uns_0h_500kb_combined	sOoMTc	ENSG00000120071	outcome	0.240045320438225	2.36487768946225e-06	TRUE	2.04280298177541e-13
1979	ENSG00000120071_CD4_Naive_stim_5d_500kb_combined	sOoMTc	ENSG00000120071	outcome	0.274473119136564	2.03745500168666e-06	TRUE	1.51346077681749e-15
1980	ENSG00000120071_CD4_Naive_uns_0h_500kb_combined	sOoMTc	ENSG00000120071	outcome	0.298884984748042	2.03745500168666e-06	TRUE	3.92226565090666e-17
1981	ENSG00000120071_T_ER-stress_5d_500kb_combined	sOoMTc	ENSG00000120071	outcome	0.164509992391066	2.36487768946225e-06	TRUE	3.77554130688316e-09
1982	ENSG00000120071_TCM_0h_500kb_combined	sOoMTc	ENSG00000120071	outcome	0.236178305986019	2.36894451261747e-06	TRUE	3.47802723483188e-13
1983	ENSG00000120071_TCM_5d_500kb_combined	sOoMTc	ENSG00000120071	outcome	0.217590604830119	2.36487768946225e-06	TRUE	4.28252254770138e-12
1984	ENSG00000120071_TN_0h_500kb_combined	sOoMTc	ENSG00000120071	outcome	0.30457902331835	2.3582723622694e-06	TRUE	1.6553571453188e-17
1985	ENSG00000120071_TN_5d_500kb_combined	sOoMTc	ENSG00000120071	outcome	0.189202235510913	2.03745500168666e-06	TRUE	1.70590126862887e-10
1986	ENSG00000120071_TN_HSP_5d_500kb_combined	sOoMTc	ENSG00000120071	outcome	0.24127361104588	2.03745500168666e-06	TRUE	1.7044477026395e-13
1987	ENSG00000120071_TN_IFN_5d_500kb_combined	sOoMTc	ENSG00000120071	outcome	0.186210354525263	2.15435347811323e-06	TRUE	2.503925183331e-10
1988	ENSG00000120675_CD4_Memory_stim_16h_500kb_combined	sOoMTc	ENSG00000120675	outcome	0.739317948523816	1.34756110011952e-06	TRUE	1.65370556910683e-70
1989	ENSG00000120675_CD4_Memory_stim_40h_500kb_combined	sOoMTc	ENSG00000120675	outcome	0.76930358835113	1.34756110011952e-06	TRUE	3.45778491982918e-78
1990	ENSG00000120675_CD4_Memory_stim_5d_500kb_combined	sOoMTc	ENSG00000120675	outcome	0.749651239422057	1.34756110011952e-06	TRUE	5.06372624357935e-73
1991	ENSG00000120675_CD4_Memory_uns_0h_500kb_combined	sOoMTc	ENSG00000120675	outcome	0.587406569643834	3.48958366091773e-07	TRUE	6.66993177452343e-44
1992	ENSG00000120675_CD4_Naive_stim_16h_500kb_combined	sOoMTc	ENSG00000120675	outcome	0.757710129624805	1.34756110011952e-06	TRUE	4.47261882875105e-75
1993	ENSG00000120675_CD4_Naive_stim_40h_500kb_combined	sOoMTc	ENSG00000120675	outcome	0.743701241614246	1.34756110011952e-06	TRUE	1.47158008523925e-71
1994	ENSG00000120675_CD4_Naive_stim_5d_500kb_combined	sOoMTc	ENSG00000120675	outcome	0.672941918951342	1.34756110011952e-06	TRUE	6.51174825205816e-57
1995	ENSG00000120675_CD4_Naive_uns_0h_500kb_combined	sOoMTc	ENSG00000120675	outcome	0.411528056886975	1.34756110011952e-06	TRUE	1.62515869139342e-25
1996	ENSG00000120675_HSP_16h_500kb_combined	sOoMTc	ENSG00000120675	outcome	0.162230378919216	1.36935589485418e-06	TRUE	4.84348210402569e-09
1997	ENSG00000120675_nTreg_16h_500kb_combined	sOoMTc	ENSG00000120675	outcome	0.395971830703926	1.34756110011952e-06	TRUE	3.05365059085787e-24
1998	ENSG00000120675_nTreg_40h_500kb_combined	sOoMTc	ENSG00000120675	outcome	0.318448316004962	6.42778454893594e-07	TRUE	1.72606062328648e-18
1999	ENSG00000120675_T_ER-stress_5d_500kb_combined	sOoMTc	ENSG00000120675	outcome	0.45004966320503	6.42778454893594e-07	TRUE	6.84631195331584e-29
[truncated: 6,723 more rows]
