# Supplementary material for: Dynamic genetic regulation of CD4+ T cells in obstructive sleep apnea: integrating context-specific eQTL, Mendelian randomization, single-cell sequencing, and experimental validation
Source: Front Immunol. 2025 Dec 17;16:1691347. doi: 10.3389/fimmu.2025.1691347 (PMC12753881; doi:10.3389/fimmu.2025.1691347)
Supplement: Supplementary file 1 [file Supplementaryfile1.zip › Supplementary files/Supplementary Material 5.csv]

id.exposure	id.outcome	outcome	exposure	method	nsnp	b	se	pval	lo_ci	up_ci	or	or_lci95	or_uci95	FDR
AAED1	10L0vf	outcome	AAED1	Wald ratio	1	-0.0852478409040261	0.0678364996631913	0.208874507382573	-0.218207380243881	0.0477116984358289	0.918284667694063	0.803958699226497	1.04886822138164	0.746792303744903
AAMP	10L0vf	outcome	AAMP	Wald ratio	1	0.057359663393151	0.0974675067312882	0.556196488202077	-0.133676649800174	0.248395976586476	1.05903663861733	0.874872909201954	1.28196746080177	0.922556757431056
AANAT	10L0vf	outcome	AANAT	Wald ratio	1	-0.119481118882885	0.0416666880733744	0.00413669474859922	-0.201147827506699	-0.0378144102590713	0.887380762400978	0.817791530534873	0.962891627117141	0.15595525346157
AARS2	10L0vf	outcome	AARS2	Wald ratio	1	0.0280051098996938	0.101747716741868	0.783131341698271	-0.171420414914368	0.227430634713755	1.02840093943364	0.842467313185354	1.25537035760973	0.972368306363019
AARSD1	10L0vf	outcome	AARSD1	Wald ratio	1	-0.0379436075713155	0.0698974044399648	0.587235038891433	-0.174942520273646	0.0990553051310155	0.962767232142856	0.839505273915822	1.10412736177874	0.930165823429998
ABCA11P	10L0vf	outcome	ABCA11P	Wald ratio	1	-0.0779245375750423	0.112519160918215	0.488595385874335	-0.298462092974744	0.142613017824659	0.925034229235873	0.7419584067531	1.15328341517498	0.905110528975835
ABCA5	10L0vf	outcome	ABCA5	Wald ratio	1	-0.0463548991270307	0.0441333502556992	0.29356311192135	-0.132856265628201	0.0401464673741397	0.954703078770327	0.875590935577616	1.0409632301781	0.815162807512808
ABCA6	10L0vf	outcome	ABCA6	Wald ratio	1	-0.00269227649000069	0.152661762729184	0.985929584053389	-0.301909331439202	0.2965247784592	0.997311344436108	0.739405102646881	1.34517589097024	0.998867457203335
ABCB8	10L0vf	outcome	ABCB8	Wald ratio	1	-0.0271650224067861	0.083959129924041	0.746278333307152	-0.191724917057906	0.137394872244334	0.973200628362338	0.825533927561804	1.14728108854611	0.967733243740431
ABCD4	10L0vf	outcome	ABCD4	Wald ratio	1	-0.177833033426032	0.150283439664104	0.2366833152195	-0.472388575167675	0.116722508315612	0.837082176564548	0.623511184876261	1.12380753917205	0.775037739642522
ABHD1	10L0vf	outcome	ABHD1	Wald ratio	1	-0.115285118375554	0.108634294679806	0.288588961240105	-0.328208335947973	0.0976380991968647	0.891112035267099	0.720212957824891	1.10256369421076	0.811735249920381
ABHD10	10L0vf	outcome	ABHD10	Wald ratio	1	0.195019561107878	0.135083714697923	0.148825043479725	-0.069744519700051	0.459783641915808	1.21533475955156	0.932632058590078	1.5837312948551	0.685178024669359
ABHD14A	10L0vf	outcome	ABHD14A	Wald ratio	1	-0.0327921607675395	0.0948833290082229	0.729639525671636	-0.218763485623656	0.153179164088577	0.967739672959533	0.803511737759097	1.16553378203494	0.966197613067285
ABHD16A	10L0vf	outcome	ABHD16A	Wald ratio	1	0.26652009791245	0.0640308744662413	3.14963462915656e-05	0.141019583958617	0.392020611866283	1.30541382516446	1.15144719765821	1.47996821599488	0.00668816164516314
ABI3	10L0vf	outcome	ABI3	Wald ratio	1	0.0974919292905903	0.114865390192254	0.396020759859227	-0.127644235486227	0.322628094067407	1.10240254435683	0.880166455441683	1.38075174563949	0.868948890995843
ABI3BP	10L0vf	outcome	ABI3BP	Wald ratio	1	-0.143183231079012	0.0988516684675653	0.147486908757587	-0.33693250127544	0.050566039117416	0.866595267161358	0.713957029465214	1.05186632538514	0.684151946035445
ABL1	10L0vf	outcome	ABL1	Wald ratio	1	-0.0458581888540816	0.12974933270131	0.723761001882847	-0.30016688094865	0.208450503240487	0.955177407389366	0.740694602549316	1.23176796002955	0.96481130668993
ABLIM2	10L0vf	outcome	ABLIM2	Wald ratio	1	0.0852062132442668	0.0840962491898699	0.310965244901326	-0.0796224351678781	0.250034861656412	1.08894159772665	0.923464948460789	1.28407018072091	0.825068612490513
ABLIM3	10L0vf	outcome	ABLIM3	Wald ratio	1	0.0719651622957004	0.0788067979852521	0.36114540856415	-0.0824961617553938	0.226426486346795	1.07461790619084	0.920814972163122	1.25411041220713	0.853249859734783
AC000068.5	10L0vf	outcome	AC000068.5	Wald ratio	1	0.00221392042367424	0.0289546693884222	0.939051861212771	-0.0545372315776333	0.0589650724249818	1.00221637295506	0.946923252754911	1.06073819108039	0.993151987790681
AC000123.4	10L0vf	outcome	AC000123.4	Wald ratio	1	-0.0300126976555256	0.0300857359533173	0.318486785027722	-0.0889807401240274	0.0289553448129763	0.970433211243649	0.914863193556412	1.0293786263537	0.827959074270584
AC002116.7	10L0vf	outcome	AC002116.7	Wald ratio	1	0.0226135110186577	0.0522207199191433	0.664987790904561	-0.0797391000228632	0.124966122060178	1.02287113471943	0.923357218840745	1.13311006498198	0.949654243894997
AC002306.1	10L0vf	outcome	AC002306.1	Wald ratio	1	0.0698077684345585	0.0429353134365953	0.103974684867601	-0.0143454459011683	0.153960982770285	1.0723020311425	0.985756959738195	1.16644537442344	0.605205425294017
AC002398.11	10L0vf	outcome	AC002398.11	Wald ratio	1	-0.000493284843179331	0.0445840874743562	0.991172269014171	-0.0878780962929174	0.0868915266065588	0.999506836801786	0.915872518173614	1.09077835287131	0.99910859430181
AC002398.5	10L0vf	outcome	AC002398.5	Wald ratio	1	-0.188161048494928	0.123850349821492	0.128696726626564	-0.430907734145052	0.0545856371551965	0.82848127082636	0.649918873328953	1.05610291419042	0.651600691294286
AC002511.1	10L0vf	outcome	AC002511.1	Wald ratio	1	-0.103737455944381	0.0675155653384085	0.124416560778253	-0.236067964007661	0.0285930521189	0.901461939828986	0.789726999097028	1.02900575754584	0.644320431093263
AC002511.3	10L0vf	outcome	AC002511.3	Wald ratio	1	-0.0811200942841398	0.0527954823649729	0.124416560778253	-0.184599239719487	0.022359051151207	0.922082947903362	0.831437424188307	1.02261088817863	0.644320431093263
AC003090.1	10L0vf	outcome	AC003090.1	Wald ratio	1	-0.0159475974802649	0.0837218893934872	0.848930655641568	-0.1800425006915	0.14814730573097	0.984178892157838	0.835234712604065	1.15968371183848	0.97979171088578
AC003665.1	10L0vf	outcome	AC003665.1	Wald ratio	1	0.126920810034499	0.0694596485510054	0.0676607456012083	-0.00922010112547167	0.26306172119447	1.13532710770705	0.990822273673597	1.30090701000842	0.521924337762767
AC004152.6	10L0vf	outcome	AC004152.6	Wald ratio	1	-0.00731385766518643	0.0242775124750617	0.763215792436191	-0.0548977821163074	0.0402700667859345	0.992712823504734	0.946581900607096	1.04109190057268	0.970010061804514
AC004257.3	10L0vf	outcome	AC004257.3	Wald ratio	1	-0.0625271503574496	0.0625283168761171	0.31731953628441	-0.185082651434639	0.06002835071974	0.939387557759265	0.831035594729397	1.06186665080244	0.82790074918982
AC004447.2	10L0vf	outcome	AC004447.2	Wald ratio	1	-0.0254284556890274	0.0256506089333239	0.321519948341926	-0.0757036491983424	0.0248467378202875	0.974892124456082	0.927090909987465	1.02515799053552	0.828205644586211
AC004466.1	10L0vf	outcome	AC004466.1	Wald ratio	1	-0.17343951854251	0.0785190763561637	0.0271827218078376	-0.327336908200591	-0.0195421288844289	0.840768000498226	0.720840844919748	0.980647580729812	0.367666749159216
AC004540.5	10L0vf	outcome	AC004540.5	Wald ratio	1	-0.0600721067056601	0.0278651524846718	0.0310981333505206	-0.114687805575617	-0.00545640783570335	0.94169662849446	0.891644466890224	0.994558451319377	0.38877372629403
AC004967.7	10L0vf	outcome	AC004967.7	Wald ratio	1	0.0104807215978691	0.0432347586141713	0.808459193454579	-0.0742594052859068	0.0952208484816449	1.01053583674101	0.928430822738002	1.09990173993397	0.97380113516325
AC004967.8	10L0vf	outcome	AC004967.8	Wald ratio	1	0.0253810981791041	0.0281469330640683	0.367197212365511	-0.0297868906264699	0.080549086984678	1.02570594071557	0.970652366626459	1.08388204983802	0.855689500497546
AC004980.7	10L0vf	outcome	AC004980.7	Wald ratio	1	0.257500886201792	0.0712541731712908	0.000301700099707545	0.117842706786063	0.397159065617522	1.29369295745283	1.12506713202379	1.48759253605824	0.0313788627512153
AC005041.17	10L0vf	outcome	AC005041.17	Wald ratio	1	0.0253015769898838	0.0145854824624225	0.082792248468601	-0.00328596863646419	0.0538891226162318	1.02562437860238	0.996719424249907	1.0553675792715	0.561331258737011
AC005076.5	10L0vf	outcome	AC005076.5	Wald ratio	1	-0.0283088743431483	0.0895812757932344	0.751992415130556	-0.203888174897888	0.147270426211591	0.972088067362949	0.815553565449028	1.15866725466298	0.96834381752749
AC005104.3	10L0vf	outcome	AC005104.3	Wald ratio	1	-0.0424062839433409	0.0316079844921065	0.179715340136082	-0.10435793354787	0.0195453656611878	0.958480286304874	0.900902776377063	1.01973762688302	0.717776404741046
AC005154.5	10L0vf	outcome	AC005154.5	Wald ratio	1	-0.0091095906698596	0.0390362121992138	0.81547987827259	-0.0856205665803186	0.0674013852405994	0.990931775944953	0.91794246319843	1.06972476374606	0.974346879559879
AC005253.2	10L0vf	outcome	AC005253.2	Wald ratio	1	-0.0107753667662239	0.0308656220320968	0.727009904451265	-0.0712719859491337	0.0497212524166859	0.989282479540093	0.931208582030735	1.0509780979367	0.966197613067285
AC005255.3	10L0vf	outcome	AC005255.3	Wald ratio	1	-0.0368084221124295	0.0678026735510277	0.587215405741561	-0.169701662272444	0.0960848180475848	0.963860772072958	0.843916551189682	1.10085243218825	0.930165823429998
AC005307.3	10L0vf	outcome	AC005307.3	Wald ratio	1	0.0649764528361516	0.133771780807624	0.627161336470315	-0.197216237546791	0.327169143219094	1.06713389611164	0.821013080262173	1.38703606508531	0.940099138475005
AC005391.3	10L0vf	outcome	AC005391.3	Wald ratio	1	0.00277257527126473	0.022624996405386	0.902467581647962	-0.0415724176832919	0.0471175682258214	1.00277642241276	0.959279864000646	1.04824524216871	0.987386655321873
AC005517.3	10L0vf	outcome	AC005517.3	Wald ratio	1	-0.0955030671694471	0.123132584151692	0.437978317649934	-0.336842932106763	0.145836797767869	0.908915573851318	0.714020980866809	1.15700734646	0.885286191761977
AC005519.4	10L0vf	outcome	AC005519.4	Wald ratio	1	-0.00675651520485947	0.0365913209101025	0.853505113635056	-0.0784755041886604	0.0649624737789414	0.993266258724332	0.92452470663697	1.06711897869013	0.980242423045029
AC005789.11	10L0vf	outcome	AC005789.11	Wald ratio	1	0.0779945821947934	0.0314390393099011	0.0131080726482484	0.0163740651473873	0.1396150992422	1.08111680137398	1.0165088548322	1.14983114279516	0.265982400091281
AC005841.1	10L0vf	outcome	AC005841.1	Wald ratio	1	0.0223023939466538	0.0422861456662094	0.597904666901065	-0.0605784515591167	0.105183239452424	1.02255295154564	0.941219925951229	1.11091415500788	0.933401879661923
AC006014.1	10L0vf	outcome	AC006014.1	Wald ratio	1	0.0926681641046073	0.0891640408399399	0.298665357596843	-0.0820933559416749	0.26742968415089	1.09709761848735	0.921185956499576	1.30660175179426	0.818260207837759
AC006111.1	10L0vf	outcome	AC006111.1	Wald ratio	1	0.0275998336946641	0.0603012598507308	0.647168618825962	-0.0905906356127683	0.145790303002097	1.02798423744906	0.913391544346849	1.15695355292499	0.943960543076528
AC006116.1	10L0vf	outcome	AC006116.1	Wald ratio	1	0.067002080276995	0.0577129896798013	0.245660930547514	-0.0461153794954154	0.180119540049406	1.0692977026077	0.954931776287736	1.1973604870989	0.778576188148028
AC006160.5	10L0vf	outcome	AC006160.5	Wald ratio	1	-0.0252842462265397	0.0294541373489378	0.390656359137891	-0.0830143554304578	0.0324458629773784	0.975032723262928	0.920337935278066	1.03297796927852	0.867402338744773
AC006942.4	10L0vf	outcome	AC006942.4	Wald ratio	1	-0.0559621963055959	0.0431156074680609	0.194302176911882	-0.140468786942995	0.0285443943318034	0.945574881438589	0.868950787119944	1.02895568962087	0.731334398297397
AC006946.12	10L0vf	outcome	AC006946.12	Wald ratio	1	0.0109822253525706	0.0731457163413832	0.880652786993829	-0.13238337867654	0.154347829381682	1.01104275135656	0.876005089022206	1.16689669715462	0.983185320348743
AC006953.1	10L0vf	outcome	AC006953.1	Wald ratio	1	0.0224811393194212	0.0561416484995795	0.688835384884372	-0.0875564917397547	0.132518770378597	1.02273574449034	0.916167114314767	1.14170044603768	0.957357989443166
AC007000.11	10L0vf	outcome	AC007000.11	Wald ratio	1	0.118984048145578	0.0573794320370193	0.0381131417683977	0.00652036135302016	0.231447734938136	1.1263519507427	1.00654166518684	1.26042344874655	0.421338990959532
AC007000.12	10L0vf	outcome	AC007000.12	Wald ratio	1	0.0351808764028177	0.0223656326511258	0.115721548911889	-0.00865576359338885	0.0790175163990243	1.03580704490907	0.991381589676917	1.08222327855907	0.630174944820496
AC007036.6	10L0vf	outcome	AC007036.6	Wald ratio	1	0.0103800801817662	0.0319532773855317	0.745293226018949	-0.0522483434938759	0.0730085038574083	1.01043414010091	0.949093136467525	1.0757396848127	0.967593578484067
AC007038.7	10L0vf	outcome	AC007038.7	Wald ratio	1	-0.131756055134654	0.0403867745639399	0.00110490110191919	-0.210914133279976	-0.0525979769893313	0.876554800042667	0.809843602509716	0.94876135972022	0.0721673099534837
AC007246.3	10L0vf	outcome	AC007246.3	Wald ratio	1	-0.0210644108211458	0.0296199837473635	0.47698795472875	-0.0791195789659783	0.0369907573236866	0.979155894303096	0.923929435312619	1.03768342982178	0.89980204841409
AC007256.5	10L0vf	outcome	AC007256.5	Wald ratio	1	0.117916361000871	0.0882106659482645	0.181301466592356	-0.0549765442577278	0.290809266259469	1.12515000101179	0.946507348725546	1.33750945143895	0.719679428534012
AC007292.1	10L0vf	outcome	AC007292.1	Wald ratio	1	-0.079587094456014	0.066218906189419	0.229410518844774	-0.209376150587275	0.0502019616752472	0.923497584946144	0.811090086243673	1.05148343428913	0.768886013951237
AC007308.6	10L0vf	outcome	AC007308.6	Wald ratio	1	0.00959439950162298	0.0439827791515542	0.827320102109874	-0.0766118476354233	0.0958006466386693	1.00964057330435	0.926249309699864	1.10053964584616	0.975091877955075
AC007381.3	10L0vf	outcome	AC007381.3	Wald ratio	1	-0.10516222130926	0.0925787471799055	0.255989274877156	-0.286616565781875	0.0762921231633547	0.900178482609171	0.750799555892853	1.07927781015922	0.789872860463539
AC007382.1	10L0vf	outcome	AC007382.1	Wald ratio	1	0.133484819889122	0.0702143861707462	0.0572884487043545	-0.00413537700554023	0.271105016783785	1.14280391811325	0.995873161891374	1.3114127835061	0.488571089597769
AC007383.4	10L0vf	outcome	AC007383.4	Wald ratio	1	-0.0022662526728355	0.0479129015708539	0.962274586713382	-0.0961755397517091	0.0916430344060381	0.997736313338977	0.908304558516868	1.09597352740443	0.996488944614058
AC007386.2	10L0vf	outcome	AC007386.2	Wald ratio	1	-0.0182884664580062	0.0882671326504475	0.835857944416899	-0.191292046452883	0.154715113536871	0.981877752704408	0.825891354286675	1.16732535853768	0.976867713095106
AC007386.4	10L0vf	outcome	AC007386.4	Wald ratio	1	-0.0602943556502769	0.0442942444112742	0.173443146596409	-0.147111074696374	0.0265223633958205	0.941487360668266	0.863198092625182	1.02687721146644	0.712750769036745
AC007401.2	10L0vf	outcome	AC007401.2	Wald ratio	1	-0.015887356658511	0.0224159086728925	0.478477377266725	-0.0598225376573803	0.0280478243403583	0.984238181688862	0.941931676154892	1.02844486794274	0.900237755007128
AC007620.3	10L0vf	outcome	AC007620.3	Wald ratio	1	0.0854817607844955	0.0797904539182089	0.28402189888192	-0.0709075288951939	0.241871050464185	1.08924169424889	0.931548029420386	1.27362994823617	0.808341551006269
AC007773.2	10L0vf	outcome	AC007773.2	Wald ratio	1	0.00449452304172735	0.0239628217457192	0.851219746554114	-0.0424726075798823	0.051461653663337	1.00450463855955	0.95841671851478	1.05280881415685	0.980221829055296
AC007879.2	10L0vf	outcome	AC007879.2	Wald ratio	1	-0.0228176482631116	0.042050283767133	0.587386171286824	-0.105236204446692	0.059600907920469	0.977440705533619	0.900111887044284	1.06141286054036	0.930165823429998
AC007970.1	10L0vf	outcome	AC007970.1	Wald ratio	1	0.100055802879699	0.0546394833791855	0.067070748845956	-0.0070375845435046	0.207149190302903	1.1052325915162	0.992987121264222	1.2301660869422	0.52024575457372
AC008040.1	10L0vf	outcome	AC008040.1	Wald ratio	1	0.0291810375792232	0.0192761979280785	0.130066976108922	-0.0086003103598107	0.0669623855182571	1.02961097588222	0.991436566516082	1.0692552579358	0.654196565364827
AC008074.3	10L0vf	outcome	AC008074.3	Wald ratio	1	0.00711923926683351	0.0128390752746559	0.579238196327581	-0.0180453482714921	0.0322838268051592	1.00714464129596	0.982116494063031	1.03281060304245	0.929273114758907
AC008440.10	10L0vf	outcome	AC008440.10	Wald ratio	1	0.0530458407577814	0.067545194760027	0.432255138697364	-0.0793427409718716	0.185434422487434	1.05447798208121	0.923723272371254	1.20374125882926	0.882412865083646
AC008537.1	10L0vf	outcome	AC008537.1	Wald ratio	1	-0.0292421252038651	0.0355401843191116	0.410627153114172	-0.0989008864693239	0.0404166360615938	0.971181288529268	0.90583248383015	1.04124450384164	0.875725839581891
AC008592.4	10L0vf	outcome	AC008592.4	Wald ratio	1	0.0588482683929258	0.0260524574717179	0.0238934937561502	0.00778545174835867	0.109911085037493	1.06061429981836	1.00781583718141	1.11617882104853	0.350320589171661
AC008753.4	10L0vf	outcome	AC008753.4	Wald ratio	1	-0.0783094577228815	0.0928664921508741	0.399089915204823	-0.260327782338595	0.103708866892832	0.924678233442971	0.770798890128446	1.10927746050689	0.870177654530311
AC008984.6	10L0vf	outcome	AC008984.6	Wald ratio	1	-0.0533470184126057	0.063485377093025	0.40073794070717	-0.177778357514935	0.0710843206897234	0.948050964252019	0.837127946046448	1.07367175479447	0.871414169571297
AC008993.5	10L0vf	outcome	AC008993.5	Wald ratio	1	-0.047929559314835	0.0434302137406679	0.269766936712533	-0.133052778246544	0.0371936596168742	0.953200928839248	0.875418887815601	1.03789399953111	0.798232377665554
AC009093.1	10L0vf	outcome	AC009093.1	Wald ratio	1	-0.00204528439667442	0.0350529248156732	0.953471062849813	-0.0707490170353939	0.066658448242045	0.997956805772218	0.931695702534683	1.06893032078788	0.99569696982106
AC009133.17	10L0vf	outcome	AC009133.17	Wald ratio	1	0.0425476743004042	0.042346695449849	0.315019155689268	-0.0404518487812998	0.125547197382108	1.04346580168997	0.960355405681289	1.13376867861131	0.826979373511885
AC009237.8	10L0vf	outcome	AC009237.8	Wald ratio	1	0.0492210331726039	0.0664668896900036	0.458975660052163	-0.0810540706198031	0.179496136965011	1.05045250993258	0.922143829208186	1.19661428149571	0.89279833491274
AC009403.2	10L0vf	outcome	AC009403.2	Wald ratio	1	-0.00163016230593121	0.0269364553248101	0.951742432607958	-0.0544256147425589	0.0511652901306965	0.998371165686928	0.947028951230197	1.05249684624773	0.995682220776107
AC009784.3	10L0vf	outcome	AC009784.3	Wald ratio	1	-0.0679237038520724	0.086743691447678	0.43360413965694	-0.237941339089521	0.102093931385376	0.93433175677179	0.788248929137441	1.10748749467701	0.883083026059451
AC009948.5	10L0vf	outcome	AC009948.5	Wald ratio	1	0.0343041263914873	0.0413541991551397	0.406810346030226	-0.0467501039525866	0.115358356735561	1.03489929906195	0.954325850052839	1.12227554051859	0.873556654558445
AC009950.1	10L0vf	outcome	AC009950.1	Wald ratio	1	-0.0284619106234413	0.0846146371796706	0.736591110888679	-0.194306599495596	0.137382778248713	0.971939314003624	0.823405409879889	1.14726721341755	0.967335741106338
AC009950.2	10L0vf	outcome	AC009950.2	Wald ratio	1	0.00517207473194332	0.0447749651080214	0.908038796846103	-0.0825868568797786	0.0929310063436653	1.00518547299945	0.920731462521702	1.09738601998225	0.98911849251987
AC009951.1	10L0vf	outcome	AC009951.1	Wald ratio	1	-0.119154664012971	0.0724951042419821	0.100253976588447	-0.261245068327256	0.0229357403013141	0.887670499462796	0.770092171287655	1.02320078686036	0.596049549854434
AC010149.4	10L0vf	outcome	AC010149.4	Wald ratio	1	0.0189527386846574	0.0880726608827267	0.82961579868294	-0.153669676645487	0.191575154014802	1.01913348189034	0.857555244756302	1.2111558529446	0.975564355606113
AC010150.1	10L0vf	outcome	AC010150.1	Wald ratio	1	0.0357705779177816	0.02754247966228	0.194032450336417	-0.0182126822202871	0.0897538380558504	1.03641804202792	0.981952166381087	1.0939049727847	0.731334398297397
AC010226.4	10L0vf	outcome	AC010226.4	Wald ratio	1	-0.117077792592046	0.0826558967297035	0.156644332774058	-0.279083350182265	0.0449277649981729	0.889515992717065	0.756476848104088	1.04595230281331	0.695922480254084
AC010327.1	10L0vf	outcome	AC010327.1	Wald ratio	1	0.0742116775025937	0.0416015889263099	0.074445373589183	-0.00732743679297365	0.155750791798161	1.07703476539772	0.992699343421972	1.16853495830534	0.540967355895922
AC010525.4	10L0vf	outcome	AC010525.4	Wald ratio	1	0.0477900870495232	0.0460937161336077	0.299827840155144	-0.042553596572348	0.138133770671394	1.04895044393008	0.958339100453532	1.14812912600602	0.818371203674566
AC010525.6	10L0vf	outcome	AC010525.6	Wald ratio	1	-0.0615817096917351	0.0716630306146166	0.390162190199233	-0.202041249696384	0.0788778303129134	0.940276112929145	0.817061223719692	1.08207211758278	0.866907386420008
AC010642.1	10L0vf	outcome	AC010642.1	Wald ratio	1	-0.0275981036383876	0.0240319657948898	0.250807008700556	-0.0747007565963717	0.0195045493195965	0.972779244688878	0.928021148989384	1.01969600577313	0.782728792819514
AC010733.5	10L0vf	outcome	AC010733.5	Wald ratio	1	-0.162105141129135	0.0535534091498842	0.00247009649454115	-0.267069823062908	-0.0571404591953622	0.850351792892228	0.765619611692722	0.944461401761007	0.115844494800735
AC010976.2	10L0vf	outcome	AC010976.2	Wald ratio	1	0.0654925255715894	0.0645897461141237	0.310593663897591	-0.0611033768120931	0.192088427955272	1.06768475695039	0.940725985495744	1.21177766724865	0.825068612490513
AC011513.4	10L0vf	outcome	AC011513.4	Wald ratio	1	-0.0338613577884453	0.0423855555012049	0.424354726643259	-0.116937046570807	0.0492143309939163	0.96670552153852	0.88964119736469	1.05044546963575	0.879056177091458
AC011747.4	10L0vf	outcome	AC011747.4	Wald ratio	1	-0.00582234287839309	0.0148339115167094	0.694687187460207	-0.0348968094511436	0.0232521236943574	0.994194574111807	0.965705062751649	1.02352456181288	0.958083548419003
AC012307.3	10L0vf	outcome	AC012307.3	Wald ratio	1	-0.144913100502081	0.160611615514436	0.366919878794674	-0.459711866910375	0.169885665906212	0.865097466379913	0.63146556542145	1.18516933831135	0.855689500497546
AC012318.3	10L0vf	outcome	AC012318.3	Wald ratio	1	-0.233733569877608	0.1116690670188	0.0363409914315301	-0.452604941234456	-0.01486219852076	0.791572686610957	0.63596932926277	0.985247698839254	0.413019929417322
AC012358.4	10L0vf	outcome	AC012358.4	Wald ratio	1	-0.0962512313508662	0.06433928611527	0.134655035020356	-0.222356232136795	0.0298537694350631	0.908235810094184	0.800630103355611	1.03030386102164	0.662613720768015
AC012358.8	10L0vf	outcome	AC012358.8	Wald ratio	1	0.1477014814843	0.0785507360765061	0.0600628120872649	-0.00625796122565209	0.301660924194252	1.15916681195309	0.993761579031727	1.35210268366653	0.496500117162096
AC012363.7	10L0vf	outcome	AC012363.7	Wald ratio	1	0.0205398019499997	0.0363439564381963	0.571971462000438	-0.0506943526688651	0.0917739565688645	1.02075219536251	0.950569165064087	1.09611702402227	0.927634299508596
AC012363.8	10L0vf	outcome	AC012363.8	Wald ratio	1	-0.0121123713737967	0.0583498909173569	0.835555570015482	-0.126478157571816	0.102253414824223	0.987960688124265	0.881193396736796	1.10766413467634	0.976867713095106
AC012442.6	10L0vf	outcome	AC012442.6	Wald ratio	1	-0.0255657469149338	0.0393002293013032	0.515353729488541	-0.102594196345488	0.0514627025156206	0.974758289508581	0.902493134193842	1.05280991839836	0.911423844310237
AC013400.2	10L0vf	outcome	AC013400.2	Wald ratio	1	-0.0400817781458627	0.0482023205838192	0.405673087034527	-0.134558326490148	0.0543947701984229	0.960710870786056	0.87410189409419	1.05590135827694	0.872914786092559
AC015815.6	10L0vf	outcome	AC015815.6	Wald ratio	1	0.0197736386821784	0.0580653866667383	0.733449232066258	-0.0940345191846287	0.133581796548986	1.01997043204229	0.910251340564361	1.14291474879401	0.966926864007056
AC015849.16	10L0vf	outcome	AC015849.16	Wald ratio	1	-0.0264176406021125	0.0451767967043329	0.558708255858377	-0.114964162142605	0.0621288809383799	0.97392825267699	0.891398089132004	1.06409947803017	0.923666935475735
AC015849.2	10L0vf	outcome	AC015849.2	Wald ratio	1	0.0172437669626331	0.0219460077930945	0.4320222057417	-0.0257704083118322	0.0602579422370984	1.01739329897405	0.974558814528522	1.06211047436687	0.882220849951229
AC016725.4	10L0vf	outcome	AC016725.4	Wald ratio	1	-0.15032747466334	0.0593227454291023	0.011274899926943	-0.26660005570438	-0.0340548936222995	0.86042616251622	0.765979359287567	0.966518447482669	0.250555152591616
AC016831.7	10L0vf	outcome	AC016831.7	Wald ratio	1	0.0334450104879007	0.0395661562898805	0.397947049178565	-0.0441046558402651	0.110994676816067	1.03401058242547	0.956853811893034	1.11738895877167	0.869311705648578
AC017002.1	10L0vf	outcome	AC017002.1	Wald ratio	1	0.261719969065996	0.0541377716383364	1.33593380656024e-06	0.155609936654857	0.367830001477136	1.29916268574588	1.16837037573775	1.4445964388379	0.000691593356808277
AC017076.5	10L0vf	outcome	AC017076.5	Wald ratio	1	0.0136521604710171	0.0123272388350548	0.268086804971939	-0.0105092276456903	0.0378135485877244	1.01374577675015	0.98954580134772	1.03853757802732	0.798048902105914
AC017104.2	10L0vf	outcome	AC017104.2	Wald ratio	1	0.0149024984115156	0.0229274564326574	0.515702033606898	-0.0300353161964929	0.0598403130195242	1.01501409430439	0.970411261708539	1.06166699861114	0.911423844310237
AC017104.6	10L0vf	outcome	AC017104.6	Wald ratio	1	-0.00645379568635678	0.0416991158515677	0.877002197922263	-0.0881840627554294	0.0752764713827158	0.993566985323527	0.915592334764666	1.07818219620484	0.982879428050889
AC017116.8	10L0vf	outcome	AC017116.8	Wald ratio	1	0.018712091874778	0.0380018772899534	0.622437203808596	-0.0557715876135306	0.0931957713630865	1.01888826017618	0.94575513340824	1.0976766078802	0.939363991292747
AC018470.4	10L0vf	outcome	AC018470.4	Wald ratio	1	0.0467462726730402	0.065311160379872	0.474147531203657	-0.0812636016715088	0.174756147017589	1.04785610561888	0.921950631682976	1.19095576308507	0.899186505156625
AC018638.1	10L0vf	outcome	AC018638.1	Wald ratio	1	-0.00532578948825928	0.0210356098351399	0.80012934893981	-0.0465555847651335	0.0359040057886149	0.994688367385251	0.954511502797682	1.03655633830664	0.97343814059577
AC018642.1	10L0vf	outcome	AC018642.1	Wald ratio	1	-0.0543265503479789	0.0374442151320997	0.1468170899219	-0.127717212006894	0.0190641113109365	0.947122772727008	0.880102226299795	1.01924699178358	0.683552355044475
AC018755.11	10L0vf	outcome	AC018755.11	Wald ratio	1	0.0138045646184263	0.0501798052205729	0.783237877476924	-0.0845478536138966	0.112156982850749	1.01390028758469	0.918927680314245	1.11868846176533	0.972368306363019
AC018766.6	10L0vf	outcome	AC018766.6	Wald ratio	1	-0.00380974876315224	0.0376668793454712	0.919436784116289	-0.0776368322802757	0.0700173347539713	0.996197499122538	0.925300404769684	1.07252677308081	0.990855577348417
AC019048.1	10L0vf	outcome	AC019048.1	Wald ratio	1	-0.0517412027061015	0.0463354223613101	0.264137050008387	-0.142558630534269	0.0390762251220662	0.949574582378535	0.867136712113102	1.03984974330294	0.795496820841519
AC019206.1	10L0vf	outcome	AC019206.1	Wald ratio	1	-0.0990239646559259	0.059075836373405	0.0936955515261611	-0.2148126039478	0.0167646746359479	0.905721002471277	0.806692597021808	1.01690599039351	0.585252501689373
AC019349.2	10L0vf	outcome	AC019349.2	Wald ratio	1	0.0419233454709316	0.0848793225637385	0.621364755563491	-0.124440126753996	0.208286817695859	1.04281453922953	0.88299112732873	1.23156635392061	0.938510611384545
AC020571.3	10L0vf	outcome	AC020571.3	Wald ratio	1	0.0776147118836684	0.0592199858074195	0.189987239952139	-0.0384564602988738	0.193685884066211	1.08070619519177	0.962273600932723	1.21371497585905	0.728655953619047
AC020956.1	10L0vf	outcome	AC020956.1	Wald ratio	1	0.0112237433645836	0.0232776849037758	0.629686955218805	-0.0344005190468171	0.0568480057759842	1.01128696588185	0.966184451855968	1.05849491305514	0.94157696753809
AC021188.4	10L0vf	outcome	AC021188.4	Wald ratio	1	-0.0309500332821994	0.0568335630176051	0.586047115265222	-0.142343816796705	0.0804437502323066	0.969524015798652	0.867323004999629	1.08376788323601	0.930165823429998
AC022007.5	10L0vf	outcome	AC022007.5	Wald ratio	1	0.0381648252046078	0.0918097982708471	0.677633590148389	-0.141782379406253	0.218112029815468	1.03890245607705	0.867810089285106	1.24372639425299	0.954400702137505
AC022182.2	10L0vf	outcome	AC022182.2	Wald ratio	1	0.0844217110656797	0.0624901117159677	0.176707888863466	-0.0380589078976171	0.206902330028976	1.08808765567438	0.962656231166185	1.22986244528508	0.714907727348702
AC022532.1	10L0vf	outcome	AC022532.1	Wald ratio	1	-0.00703073162333805	0.0205434419560731	0.732172334548657	-0.0472958778572414	0.0332344146105652	0.992993926149007	0.953805146013606	1.03379284698759	0.966514694775767
AC023797.1	10L0vf	outcome	AC023797.1	Wald ratio	1	-0.127956495380412	0.0562039423693336	0.0228073578549213	-0.238116222424306	-0.0177967683365182	0.879891657663837	0.788111089589345	0.98236065886324	0.342872855697042
AC024580.1	10L0vf	outcome	AC024580.1	Wald ratio	1	0.0534881790192925	0.0463743418020575	0.248746124846426	-0.0374055309127403	0.144381888951325	1.05494452121505	0.963285414116423	1.15532523023041	0.780524534191887
AC026806.2	10L0vf	outcome	AC026806.2	Wald ratio	1	0.123525299235972	0.0532537870574455	0.0203647478164657	0.0191478766033791	0.227902721868565	1.13147862972483	1.01933237288185	1.25596314174196	0.326730818589484
AC027319.1	10L0vf	outcome	AC027319.1	Wald ratio	1	0.0282769141895972	0.037209436423688	0.447290850823084	-0.0446535812008312	0.101207409580026	1.02868050121205	0.956328714702099	1.10650611793404	0.888945744486177
AC027601.1	10L0vf	outcome	AC027601.1	Wald ratio	1	-0.0587016684999767	0.0630621710478838	0.351929138617608	-0.182303523753829	0.0649001867538754	0.942988050237041	0.833348361002268	1.06705251309354	0.846983051860807
AC034229.1	10L0vf	outcome	AC034229.1	Wald ratio	1	-0.0212253891634231	0.062127986126764	0.732622024894295	-0.142996241971881	0.100545463645034	0.978998284096655	0.866757326187773	1.10577391307398	0.966926864007056
AC058791.1	10L0vf	outcome	AC058791.1	Wald ratio	1	-0.0900044123003783	0.0674038733694035	0.181778080642348	-0.222116004104409	0.0421071795036526	0.91392715274121	0.800822460253844	1.04300626165367	0.719846214197816
AC062029.1	10L0vf	outcome	AC062029.1	Wald ratio	1	0.00400124716350646	0.0436190730381893	0.926911293646994	-0.0814921359913447	0.0894946303183576	1.00400926284027	0.921739958396397	1.0936214608975	0.9913211216748
AC064836.3	10L0vf	outcome	AC064836.3	Wald ratio	1	-0.00988806656402249	0.0348090752788307	0.776359983008273	-0.0781138541105306	0.0583377209824856	0.990160659631294	0.9248591215363	1.06007294413974	0.970915421269537
AC068134.10	10L0vf	outcome	AC068134.10	Wald ratio	1	-0.00168550259935728	0.0780935412282553	0.982780495336479	-0.154748843406738	0.151377838208023	0.998315917062422	0.856630298815448	1.1634361656812	0.998777076642341
AC068610.3	10L0vf	outcome	AC068610.3	Wald ratio	1	0.0369032020622336	0.0960001907508567	0.700676375139428	-0.151257171809446	0.225063575933913	1.03759257915506	0.859626598502276	1.25240233630904	0.959568561466931
AC068831.10	10L0vf	outcome	AC068831.10	Wald ratio	1	-0.0536972057953466	0.0275637341554558	0.0514017172389421	-0.10772212474004	0.000327713149346737	0.947719026889673	0.897877059590355	1.00032776685317	0.474565733614846
AC068831.8	10L0vf	outcome	AC068831.8	Wald ratio	1	-0.0240761107978588	0.0286416037913798	0.40057247645041	-0.0802136542289631	0.0320614326332456	0.97621140670127	0.922919139743172	1.03258093752273	0.871414169571297
AC069278.4	10L0vf	outcome	AC069278.4	Wald ratio	1	-0.114380930360564	0.0687129948687426	0.0959888690944219	-0.249058400303299	0.0202965395821719	0.891918132466196	0.779534447007199	1.02050391496636	0.58958343746572
AC069363.1	10L0vf	outcome	AC069363.1	Wald ratio	1	-0.0336046284964805	0.0282470193392218	0.234176162814698	-0.0889687864013552	0.0217595294083943	0.966953735023076	0.914874129642674	1.02199799445664	0.77277024109677
AC069547.1	10L0vf	outcome	AC069547.1	Wald ratio	1	0.00303156158030252	0.0738167264137466	0.967241077771349	-0.141649222190641	0.147712345351246	1.00303616141016	0.867925652154119	1.15917940505551	0.996488944614058
AC073052.1	10L0vf	outcome	AC073052.1	Wald ratio	1	0.0218778786545363	0.0248100447955533	0.377876662399729	-0.0267498091447481	0.0705055664538208	1.02211895430646	0.973604798072363	1.07305054250038	0.862618038670988
AC073072.5	10L0vf	outcome	AC073072.5	Wald ratio	1	-0.387419437137196	0.093876588351633	3.67683720966285e-05	-0.571417550306397	-0.203421323967995	0.678806318628938	0.564724345869473	0.815934396278132	0.00724837460629477
AC073130.3	10L0vf	outcome	AC073130.3	Wald ratio	1	-0.0575083886705443	0.0990432527532765	0.561483690258978	-0.251633164066966	0.136616386725878	0.944113970492149	0.777529911670395	1.14638829439182	0.925308578230538
AC073254.1	10L0vf	outcome	AC073254.1	Wald ratio	1	-0.0382795755091937	0.0640786693730688	0.550250995212569	-0.163873767480408	0.0873146164620211	0.962443827551045	0.8488491674866	1.09123994776814	0.920624334464738
AC073283.7	10L0vf	outcome	AC073283.7	Wald ratio	1	-0.0129352331280533	0.0550291411420772	0.814160990657801	-0.120792349766525	0.0949218835104182	0.98714806744239	0.886217963855055	1.09957295699168	0.974346879559879
AC073343.13	10L0vf	outcome	AC073343.13	Wald ratio	1	0.0614586728903513	0.0528211249716881	0.244616764756053	-0.0420707320541574	0.16498807783486	1.06338654892819	0.958801960141803	1.17937905787568	0.778576188148028
AC074138.3	10L0vf	outcome	AC074138.3	Wald ratio	1	-0.0395364916108536	0.1014379738014	0.696713828102127	-0.238354920261597	0.15928193703989	0.961234876341536	0.787922991626896	1.17266851876922	0.958562419935487
AC079031.1	10L0vf	outcome	AC079031.1	Wald ratio	1	0.0608971351612669	0.0212393403505108	0.00414139792696692	0.0192680280742658	0.102526242248268	1.06278958488496	1.0194548545238	1.10796637705704	0.15595525346157
AC079210.1	10L0vf	outcome	AC079210.1	Wald ratio	1	-0.0277079569467841	0.052272003432357	0.596061593215174	-0.130161083674204	0.0747451697806356	0.972672387539922	0.877953995474024	1.0776095084251	0.933154382415195
AC079630.4	10L0vf	outcome	AC079630.4	Wald ratio	1	-0.0113532685524019	0.0362914439090751	0.754405296478942	-0.0824844986141891	0.0597779615093853	0.988710936591884	0.920825711820795	1.0616008041342	0.968448529071845
AC079776.7	10L0vf	outcome	AC079776.7	Wald ratio	1	0.0630548986967569	0.0458665102732304	0.169209547693777	-0.0268434614387747	0.152953258832289	1.06508530942174	0.973513622019038	1.1652705115654	0.709976825905819
AC083799.1	10L0vf	outcome	AC083799.1	Wald ratio	1	-0.0733492462962835	0.0413324581100406	0.0759612942962393	-0.154360864191963	0.00766237159939602	0.929276227065374	0.856962718047841	1.00769180269129	0.544733690663791
AC083899.3	10L0vf	outcome	AC083899.3	Wald ratio	1	-0.023338725628145	0.0518548811888227	0.65265441609774	-0.124974292758238	0.0782968415019476	0.976931515981399	0.882519589437432	1.08144362838008	0.944390816554831
AC087163.2	10L0vf	outcome	AC087163.2	Wald ratio	1	-0.0282511289923118	0.0294593299961242	0.337565046346614	-0.0859914157847153	0.0294891578000917	0.972144202550201	0.917602108080384	1.02992826872317	0.839114976433769
AC087294.2	10L0vf	outcome	AC087294.2	Wald ratio	1	-0.0404175301814087	0.0277648489833254	0.145473184129682	-0.0948366341887265	0.014001573825909	0.960388364299753	0.909521507050931	1.01410005495418	0.681833081593718
AC087793.1	10L0vf	outcome	AC087793.1	Wald ratio	1	0.0200790384735896	0.0530497240030752	0.705063142815809	-0.0838984205724378	0.124056497519617	1.02028197837015	0.919524656139483	1.13207982889477	0.960518978112682
AC090571.1	10L0vf	outcome	AC090571.1	Wald ratio	1	0.0426819672650328	0.0409333552871345	0.297078682137889	-0.0375474090977509	0.122911343627816	1.04360594121564	0.963148754624951	1.13078416528159	0.817152665811749
AC091633.3	10L0vf	outcome	AC091633.3	Wald ratio	1	0.0275630092318387	0.0327011123739901	0.399297345174617	-0.0365311710211817	0.0916571894848592	1.02794638317871	0.964128040572355	1.09598904110589	0.870455349179895
AC091814.3	10L0vf	outcome	AC091814.3	Wald ratio	1	-0.037733289779334	0.0755282904889333	0.617362764319851	-0.185768739137643	0.110302159578975	0.962969740516123	0.830465626973386	1.11661541553412	0.937877073484298
AC091878.1	10L0vf	outcome	AC091878.1	Wald ratio	1	0.0400013006465268	0.162239864621713	0.80525143765235	-0.277988834012032	0.357991435305085	1.04081212792019	0.757305277528743	1.43045336903074	0.97343814059577
AC092431.1	10L0vf	outcome	AC092431.1	Wald ratio	1	-0.0198483910628172	0.0552479531306565	0.719400440293242	-0.128134379198904	0.0884375970732696	0.980347291451478	0.87973515309614	1.09246607740275	0.963464727719287
AC092620.2	10L0vf	outcome	AC092620.2	Wald ratio	1	0.0223022455184844	0.0457834774397321	0.626170229540896	-0.0674333702633905	0.112037861300359	1.02255279976999	0.934790003352772	1.11855520979811	0.940099138475005
AC092811.1	10L0vf	outcome	AC092811.1	Wald ratio	1	-0.0664448170451215	0.0451178465515991	0.140833355100386	-0.154875796286256	0.0219861621960128	0.935714549925445	0.856521554035208	1.02222963895919	0.673928377505415
AC093110.3	10L0vf	outcome	AC093110.3	Wald ratio	1	0.0114789219544818	0.0582370286659268	0.843743860164577	-0.102665654230735	0.125623498139698	1.01154505759212	0.902428646247136	1.13385518932079	0.978405737141047
AC093157.1	10L0vf	outcome	AC093157.1	Wald ratio	1	-0.0225072439274494	0.0574817241355937	0.69538720444644	-0.135171423233213	0.0901569353783142	0.977744154459964	0.873566149318285	1.09434601183512	0.95816284866453
AC093391.2	10L0vf	outcome	AC093391.2	Wald ratio	1	-0.142620883331981	0.0564597279961938	0.0115348483301914	-0.253281950204521	-0.0319598164594413	0.867082732106995	0.776248987405767	0.968545500884662	0.25338548293146
AC093627.9	10L0vf	outcome	AC093627.9	Wald ratio	1	0.0780156690249564	0.051162169459134	0.127291468938598	-0.0222621831149462	0.178293521164859	1.08113959894072	0.97798379059839	1.19517607922982	0.649374743721378
AC093642.4	10L0vf	outcome	AC093642.4	Wald ratio	1	-0.000835491548163333	0.0363444133494704	0.98165970952741	-0.0720705417131252	0.0703995586167986	0.999164857377719	0.930465256882868	1.07293679676243	0.998777076642341
AC093690.1	10L0vf	outcome	AC093690.1	Wald ratio	1	0.0680393031769555	0.026516229197232	0.0102893828213849	0.0160674939503808	0.12001111240353	1.07040737806263	1.01619727025967	1.12750938084898	0.241598301565049
AC093724.2	10L0vf	outcome	AC093724.2	Wald ratio	1	-0.0519112444749437	0.0636381841567347	0.414657556674082	-0.176642085422144	0.0728195964722562	0.949413128764217	0.838079691788298	1.07553648883495	0.877710007474739
AC096772.6	10L0vf	outcome	AC096772.6	Wald ratio	1	-0.0763974882141033	0.0611234926045736	0.211340653133563	-0.196199533719068	0.0434045572908611	0.92644788124797	0.82184823188247	1.04436031297759	0.750001371357099
AC097495.2	10L0vf	outcome	AC097495.2	Wald ratio	1	0.127105080271401	0.0532741716959706	0.0170389188306484	0.0226877037472984	0.231522456795503	1.13553633397865	1.02294702713526	1.26051763344649	0.299677886783958
AC097495.3	10L0vf	outcome	AC097495.3	Wald ratio	1	0.0431349319590543	0.0427018044778461	0.312426748842449	-0.040560604817524	0.126830468735633	1.04407876493962	0.960250966913276	1.13522454541438	0.825400056190012
AC097500.2	10L0vf	outcome	AC097500.2	Wald ratio	1	-0.0677658973815786	0.0525083145753557	0.196851226335164	-0.170682193949276	0.0351503991861185	0.934479212002986	0.843089469834638	1.03577547687436	0.734387227347196
AC097662.2	10L0vf	outcome	AC097662.2	Wald ratio	1	-0.0341024494462816	0.0190377727333996	0.0732444319463637	-0.0714164840037449	0.00321158511118173	0.966472484994405	0.931074033923398	1.00321674777594	0.537887497721372
AC097724.3	10L0vf	outcome	AC097724.3	Wald ratio	1	0.0350879934109021	0.0469956129172976	0.455291316291871	-0.0570234079070012	0.127199394728805	1.03571084051963	0.944571958655178	1.13564343652243	0.892134975431749
AC098614.2	10L0vf	outcome	AC098614.2	Wald ratio	1	-0.0685497226566267	0.0786917711683081	0.383690390507661	-0.222785594146511	0.0856861488332572	0.933747030566255	0.800286416993609	1.08946434498621	0.86464678173573
AC099850.1	10L0vf	outcome	AC099850.1	Wald ratio	1	-0.0195090425350783	0.0285544228282305	0.494465850347848	-0.07547571127841	0.0364576262082535	0.980680027315025	0.927302253246733	1.03713035594092	0.906293400838991
AC103563.8	10L0vf	outcome	AC103563.8	Wald ratio	1	-0.250389887082093	0.123151413562234	0.0420336060682218	-0.491766657664072	-0.00901311650011372	0.778497197892377	0.611545048534954	0.991027379876893	0.440841410943427
AC103563.9	10L0vf	outcome	AC103563.9	Wald ratio	1	-0.0963058623658253	0.0404911270850301	0.0173858960178403	-0.175668471452484	-0.0169432532791663	0.908186193605368	0.838896055230849	0.983199476398106	0.303175162138253
AC104135.4	10L0vf	outcome	AC104135.4	Wald ratio	1	-0.030415272026635	0.0788457731150594	0.699676990372443	-0.184952987332151	0.124122443278881	0.970042618330552	0.831143357200234	1.13215448722031	0.959568561466931
AC104532.4	10L0vf	outcome	AC104532.4	Wald ratio	1	0.0945370188448766	0.0405448972341646	0.0197184499454734	0.0150690202659139	0.174005017423839	1.09914985163772	1.01518313040732	1.19006153684851	0.323622261409277
AC104534.2	10L0vf	outcome	AC104534.2	Wald ratio	1	-0.0512387963010465	0.0479426892659106	0.285181891591689	-0.145206467262231	0.0427288746601382	0.950051774592974	0.864843712762246	1.0436548952	0.809322540863532
AC104655.3	10L0vf	outcome	AC104655.3	Wald ratio	1	-0.286629233608405	0.161323210573405	0.0756111987488817	-0.602822726332279	0.0295642591154689	0.750790044954562	0.547264675387877	1.03000562059548	0.54334620435712
AC104809.3	10L0vf	outcome	AC104809.3	Wald ratio	1	-0.1029376627431	0.149952032817447	0.492416394300427	-0.396843647065296	0.190968321579097	0.902183211355258	0.672439155249114	1.21042110724465	0.906293400838991
AC104809.4	10L0vf	outcome	AC104809.4	Wald ratio	1	-0.020458048426718	0.0398944560160832	0.608088224464199	-0.098651182218241	0.057735085364805	0.979749797657817	0.906058702294812	1.05943429888078	0.935628942189094
AC104820.2	10L0vf	outcome	AC104820.2	Wald ratio	1	0.0462601341008692	0.106659867182148	0.664494392619702	-0.16279320557614	0.255313473777878	1.04734682614808	0.849766897302098	1.29086621016315	0.949621483873639
AC105053.4	10L0vf	outcome	AC105053.4	Wald ratio	1	-0.0481178524508888	0.040720434901825	0.237339238521383	-0.127929904858466	0.0316941999566882	0.953021464543546	0.879915054753339	1.0322018096796	0.775188155942462
AC105402.4	10L0vf	outcome	AC105402.4	Wald ratio	1	-0.0256450292875594	0.0744171145846551	0.73038609731612	-0.171502573873483	0.120212515298365	0.974681011422088	0.842398099791102	1.12773648737143	0.966197613067285
AC106801.1	10L0vf	outcome	AC106801.1	Wald ratio	1	-0.0520358542391285	0.0673426388903666	0.439698213524102	-0.184027426464247	0.07995571798599	0.949294829988873	0.831912987081985	1.08323909860394	0.885724351315111
AC106900.6	10L0vf	outcome	AC106900.6	Wald ratio	1	0.0268385425650874	0.0593884272189468	0.651329957390773	-0.0895627747840483	0.143239859914223	1.02720193998359	0.91433086640004	1.15400656838857	0.944261683913098
AC114730.11	10L0vf	outcome	AC114730.11	Wald ratio	1	-0.0461426663286997	0.0245498669592028	0.0601696337366735	-0.0942604055687371	0.00197507291133771	0.954905719579062	0.910045750401295	1.00197702465257	0.496500117162096
AC114772.1	10L0vf	outcome	AC114772.1	Wald ratio	1	-0.0737511736185232	0.0512470835111786	0.150113923987101	-0.174195457300433	0.0266931100633869	0.928902800609984	0.840132671545372	1.02705256229816	0.687667824039585
AC116366.5	10L0vf	outcome	AC116366.5	Wald ratio	1	-0.0687355633160625	0.0386090909983852	0.0750277303283848	-0.144409381672897	0.00693825504077243	0.933573518525644	0.865533342032979	1.00696238049619	0.541671238021177
AC116366.6	10L0vf	outcome	AC116366.6	Wald ratio	1	-0.123625470501162	0.0434666847364433	0.00445310463643438	-0.20882017258459	-0.0384307684177326	0.883710754656457	0.811541159871708	0.962298323869292	0.161718567188706
AC126365.4	10L0vf	outcome	AC126365.4	Wald ratio	1	0.0567244012415681	0.0762570408202918	0.456962455312371	-0.0927393987662037	0.20618820124934	1.05836408636978	0.911430989390176	1.22898447864584	0.89279833491274
AC127496.1	10L0vf	outcome	AC127496.1	Wald ratio	1	0.0232613296135522	0.0745711948978404	0.755090290102438	-0.122898212386215	0.169420871613319	1.02353398434066	0.884353674229949	1.18461860636524	0.968448529071845
AC129492.6	10L0vf	outcome	AC129492.6	Wald ratio	1	0.0905285703601665	0.0634162694257859	0.153427441951524	-0.033767317714374	0.214824458434707	1.0947527846762	0.966796434872052	1.23964426876988	0.692304893683669
AC129929.5	10L0vf	outcome	AC129929.5	Wald ratio	1	0.123222650462716	0.0373447354619385	0.000968230821681919	0.0500269689573166	0.196418331968115	1.13113624091997	1.05129944844366	1.21703592389083	0.0698267973240324
AC130469.2	10L0vf	outcome	AC130469.2	Wald ratio	1	0.000475734413898346	0.0340748359060994	0.988860729547599	-0.0663109439620564	0.0672624127898531	1.00047584759346	0.935839825302426	1.06957611180352	0.998867457203335
AC132872.2	10L0vf	outcome	AC132872.2	Wald ratio	1	-0.0157381415701037	0.0731641979817319	0.829683785248029	-0.159139969614298	0.127663686474091	0.984385055833803	0.852876973753115	1.13617082881807	0.975564355606113
AC135178.1	10L0vf	outcome	AC135178.1	Wald ratio	1	0.183991180879038	0.0734041147464259	0.0121915357358139	0.0401191159760437	0.327863245782033	1.2020052224201	1.04093475876776	1.38799914457228	0.258467321110572
AC137932.5	10L0vf	outcome	AC137932.5	Wald ratio	1	-0.00294895792490717	0.0131943224960127	0.823144799684621	-0.0288098300170921	0.0229119141672778	0.997055385980467	0.971601216285617	1.02317640823169	0.974942704094088
AC137932.6	10L0vf	outcome	AC137932.6	Wald ratio	1	-0.0297399473479177	0.0367549623371871	0.418434041493295	-0.101779673528804	0.0422997788329691	0.970697933300399	0.903228534903213	1.04320716330628	0.879056177091458
AC137934.1	10L0vf	outcome	AC137934.1	Wald ratio	1	-0.0704471813662108	0.0637230699603214	0.26893397248845	-0.195344398488441	0.0544500357560191	0.931976963975765	0.822551323836286	1.05595971486681	0.798132411568564
AC139100.2	10L0vf	outcome	AC139100.2	Wald ratio	1	0.0932832067459833	0.056641413794564	0.0995769237786755	-0.0177339642913621	0.204300377783329	1.09777258785067	0.982422357023846	1.22666656150527	0.595397570454505
AC139666.1	10L0vf	outcome	AC139666.1	Wald ratio	1	-0.0768724035099694	0.165583102831794	0.642466703888119	-0.401415285060287	0.247670478040348	0.926008001439435	0.669372023108461	1.28103773257179	0.943671191828749
AC139887.4	10L0vf	outcome	AC139887.4	Wald ratio	1	0.0734851397718533	0.0577548468170852	0.203244114828848	-0.0397143599896337	0.18668463953334	1.07625254319472	0.961063918256923	1.20524713781155	0.740505867386418
AC140481.1	10L0vf	outcome	AC140481.1	Wald ratio	1	0.0555868805906009	0.0703871223624349	0.429684982138989	-0.0823718792397715	0.193545640420973	1.05716085984255	0.9209294204761	1.21354477198185	0.881738416887799
AC142528.1	10L0vf	outcome	AC142528.1	Wald ratio	1	0.0502343200810941	0.0503195870595765	0.318131245647401	-0.0483920705556759	0.148860710717864	1.05151745916733	0.952760164631938	1.1605113311605	0.827959074270584
AC144521.1	10L0vf	outcome	AC144521.1	Wald ratio	1	0.0250723957023221	0.103278414727749	0.808187365369183	-0.177353297164066	0.227498088568711	1.02538935161965	0.837483851580223	1.25545504003579	0.97380113516325
AC226150.4	10L0vf	outcome	AC226150.4	Wald ratio	1	0.0147360498892778	0.0467138974776043	0.752417555853263	-0.0768231891668265	0.106295288945382	1.0148451607681	0.926053575436408	1.11215023369364	0.96834381752749
ACAA2	10L0vf	outcome	ACAA2	Wald ratio	1	0.0405472206477391	0.0364145006519793	0.265497589106782	-0.0308252006301402	0.111919641925619	1.04138048320247	0.969645051607233	1.11842298271665	0.795920125461488
ACAD10	10L0vf	outcome	ACAD10	Wald ratio	1	-0.0719198839184027	0.106375736663338	0.498981642549827	-0.280416327778546	0.13657655994174	0.93060544928681	0.755469153180047	1.14634263834186	0.907088243283175
ACADS	10L0vf	outcome	ACADS	Wald ratio	1	-0.206675609535833	0.166197086685988	0.213662519534152	-0.532421899440369	0.119070680368703	0.813283428590526	0.58718115249867	1.12644953334305	0.75153253591665
ACAP2	10L0vf	outcome	ACAP2	Wald ratio	1	0.0908169784505184	0.0911580152974302	0.31912439760961	-0.0878527315324448	0.269486688433482	1.09506856577096	0.915895749355287	1.30929220337989	0.827959074270584
ACAP3	10L0vf	outcome	ACAP3	Wald ratio	1	-0.274429317841952	0.118224849108742	0.0202734066857626	-0.506150022095087	-0.0427086135888167	0.760005721194989	0.602811929611247	0.958190553099396	0.326617613086011
ACE	10L0vf	outcome	ACE	Wald ratio	1	-0.0763404680462086	0.117008350113513	0.514119902110344	-0.305676834268694	0.152995898176277	0.926500708967812	0.736624632833312	1.1653201989949	0.911423844310237
ACER1	10L0vf	outcome	ACER1	Wald ratio	1	-0.14921612985868	0.0823703276708764	0.0700592059308668	-0.310661972093597	0.0122297123762382	0.861382924209321	0.732961595472495	1.01230480110092	0.525400941939224
ACER2	10L0vf	outcome	ACER2	Wald ratio	1	0.340343087596243	0.166417888502729	0.0408438963815202	0.0141640261308944	0.666522149061592	1.4054296933523	1.01426481122775	1.9474525795343	0.433949686727418
ACIN1	10L0vf	outcome	ACIN1	Wald ratio	1	-0.028917432504321	0.124370259776271	0.816141275458533	-0.272683141665811	0.214848276657169	0.971496675202691	0.761333984432376	1.23967379524448	0.974346879559879
ACOX2	10L0vf	outcome	ACOX2	Wald ratio	1	-0.00325901590878596	0.0972962770975586	0.973279221048617	-0.193959719020001	0.187441687202429	0.996746288919157	0.82369108268437	1.2061599128114	0.997067069549858
ACP1	10L0vf	outcome	ACP1	Wald ratio	1	-0.369307392539186	0.183384603477448	0.0440262529023293	-0.728741215354983	-0.00987356972338804	0.691212904100839	0.482515991689218	0.990175013936625	0.44835565115981
ACRBP	10L0vf	outcome	ACRBP	Wald ratio	1	0.186905365574256	0.119893046520133	0.119011964577009	-0.0480850056052045	0.421895736753717	1.20551319660258	0.953052768806646	1.52484953063265	0.63337009430278
ACSBG1	10L0vf	outcome	ACSBG1	Wald ratio	1	-0.0801864131063092	0.0865734862686028	0.35432974840603	-0.249870446192771	0.0894976199801524	0.9229442814391	0.778901686213977	1.09362473046069	0.847948750363858
ACSF2	10L0vf	outcome	ACSF2	Wald ratio	1	0.0894394685131319	0.137233352391654	0.514573599203793	-0.179537902174511	0.358416839200775	1.0935611364273	0.835656277152861	1.43106201891836	0.911423844310237
ACSL1	10L0vf	outcome	ACSL1	Wald ratio	1	0.0194542852527125	0.142259848468777	0.891227011926798	-0.259375017746091	0.298283588251516	1.01964475299299	0.771533629980379	1.34754388131153	0.984748846234647
ACSS2	10L0vf	outcome	ACSS2	Wald ratio	1	-0.0944078007691553	0.121711878056044	0.437946049305043	-0.332963081759002	0.144147480220691	0.909911623910568	0.716796656538937	1.15505444364833	0.885286191761977
ACSS3	10L0vf	outcome	ACSS3	Wald ratio	1	0.0962242193555644	0.127795561741358	0.451477368846594	-0.154255081657497	0.346703520368626	1.10100590315396	0.857053374530951	1.4143973232044	0.890658818969037
ACTB	10L0vf	outcome	ACTB	Wald ratio	1	-0.0495835036274889	0.0855951319152056	0.562400608127905	-0.217349962181292	0.118182954926314	0.951625690621417	0.804648323542713	1.12544999915434	0.925470121372031
ACTBP14	10L0vf	outcome	ACTBP14	Wald ratio	1	-0.0893062706880426	0.0344348255056985	0.0095008143835971	-0.156798528679212	-0.0218140126968735	0.914565426093851	0.854876274520978	0.978422192234676	0.2336939096762
ACTG2	10L0vf	outcome	ACTG2	Wald ratio	1	0.0315345576418079	0.0905787700235118	0.727731193126075	-0.145999831604275	0.209068946887891	1.03203703974576	0.864157848705118	1.23252997470679	0.966197613067285
ACTL10	10L0vf	outcome	ACTL10	Wald ratio	1	-0.0779213011160952	0.0830758253666017	0.348268060164524	-0.240749918834635	0.084907316602444	0.925037223076025	0.786038175153613	1.08861616537769	0.845588434469653
ACTR3	10L0vf	outcome	ACTR3	Wald ratio	1	0.103288770260229	0.124852114473064	0.408073325444382	-0.141421374106975	0.347998914627434	1.1088115546507	0.868123429881509	1.41623071260123	0.874426499329945
ACTR3B	10L0vf	outcome	ACTR3B	Wald ratio	1	-0.00893635314772753	0.132114131431769	0.946071289197079	-0.267880050753995	0.25000734445854	0.991103457380824	0.764999536717369	1.28403484719381	0.994953311712776
ACTR3C	10L0vf	outcome	ACTR3C	Wald ratio	1	-0.15926155073192	0.074620448831361	0.0328191885821209	-0.305517630441387	-0.0130054710224522	0.852773286320797	0.736741915629835	0.987078734675595	0.39657197132078
ACVR1B	10L0vf	outcome	ACVR1B	Wald ratio	1	-0.0104832823381519	0.0587212770261329	0.858309802004625	-0.125576985309372	0.104610420633068	0.989571475750923	0.881987861704914	1.11027798469577	0.981141664483616
ACVR1C	10L0vf	outcome	ACVR1C	Wald ratio	1	-0.152500399816817	0.104623021853455	0.144945865508759	-0.357561522649589	0.0525607230159555	0.858558550690179	0.69937966992875	1.05396656016369	0.681673897992788
ACVR2B-AS1	10L0vf	outcome	ACVR2B-AS1	Wald ratio	1	0.0577416351243157	0.0595548489347269	0.332268908886949	-0.058985868787749	0.174469139036381	1.05944123794338	0.942720090840671	1.19061399832275	0.837442005120982
ACYP1	10L0vf	outcome	ACYP1	Wald ratio	1	0.106799929413062	0.0921953266271393	0.246697020814236	-0.0739029107761312	0.287502769602255	1.11271161134272	0.92876186223239	1.33309428429903	0.779122723181206
AD000092.3	10L0vf	outcome	AD000092.3	Wald ratio	1	-0.18018606443996	0.0753213693971247	0.016746329316729	-0.327815948458324	-0.0325561804215953	0.835114811784791	0.720495615831531	0.967968067449588	0.2973689069959
ADAM11	10L0vf	outcome	ADAM11	Wald ratio	1	-0.239452051215504	0.139986298950899	0.0871662118719797	-0.513825197159266	0.0349210947282569	0.787059010960118	0.598202952499372	1.0355379961689	0.570174283021711
ADAM22	10L0vf	outcome	ADAM22	Wald ratio	1	0.00502854343815275	0.156951301232611	0.974441047422596	-0.302596006977766	0.312653093854071	1.00504120778154	0.738897545533275	1.36704721168071	0.997413859821292
ADAM29	10L0vf	outcome	ADAM29	Wald ratio	1	0.14887848831372	0.0933657236732303	0.110807691515505	-0.0341183300858112	0.331875306713251	1.16053196244532	0.966457136915125	1.39357906772379	0.61699731870093
ADAMTS10	10L0vf	outcome	ADAMTS10	Wald ratio	1	-0.0152817721606785	0.05839384437962	0.793551379391531	-0.129733707144734	0.0991701628233767	0.98483440158641	0.878329292596522	1.10425418658285	0.972753068194673
ADAMTS13	10L0vf	outcome	ADAMTS13	Wald ratio	1	0.0594312807927329	0.0642995948593728	0.355336899994274	-0.0665959251316378	0.185458486717104	1.06123283139483	0.935573166572633	1.20377022628391	0.848336331045043
ADAMTS4	10L0vf	outcome	ADAMTS4	Wald ratio	1	0.18044033786901	0.132484235747256	0.173205487011797	-0.0792287641956127	0.440109439933632	1.19774465934996	0.923828561372131	1.55287715598508	0.712750769036745
ADAMTS8	10L0vf	outcome	ADAMTS8	Wald ratio	1	-0.0186999759097413	0.131540736347772	0.886952756546033	-0.276519819151375	0.239119867331892	0.981473783852923	0.75841858776992	1.27013077464658	0.984311313330455
ADAMTSL5	10L0vf	outcome	ADAMTSL5	Wald ratio	1	-0.0220404460446148	0.0566561599431765	0.697260480652226	-0.133086519533241	0.0890056274440111	0.978200669903151	0.875389350554242	1.09308680759383	0.958842911377216
ADAP2	10L0vf	outcome	ADAP2	Wald ratio	1	-0.0826668335163204	0.0710026793889658	0.244311506325059	-0.221832085118693	0.0564984180860525	0.920657828460713	0.801049861234698	1.0581249409363	0.778576188148028
ADAT3	10L0vf	outcome	ADAT3	Wald ratio	1	0.0628685361099468	0.0596207630690563	0.291666022710772	-0.0539881595054035	0.179725231725297	1.0648868358629	0.94744332463295	1.19688845096188	0.812820165249403
ADCK5	10L0vf	outcome	ADCK5	Wald ratio	1	0.0273662500128115	0.0446094976605069	0.539570629495566	-0.060068365401782	0.114800865427405	1.02774414514791	0.941700151674299	1.12165005602667	0.918140829644709
ADCY10	10L0vf	outcome	ADCY10	Wald ratio	1	0.103913799974117	0.171917671577187	0.545551602689934	-0.233044836317171	0.440872436265404	1.10950481144994	0.792118057071663	1.5540624476879	0.919146193512528
ADCY6	10L0vf	outcome	ADCY6	Wald ratio	1	0.259984883728822	0.158464624479333	0.100870223789666	-0.0506057802506706	0.570575547708314	1.29691048206706	0.950653363002451	1.76928506641287	0.597290802292875
ADIPOR1	10L0vf	outcome	ADIPOR1	Wald ratio	1	-0.0504117679535982	0.0660062995922145	0.445021144817904	-0.179784115154339	0.0789605792471423	0.950837819337946	0.835450553057762	1.08216166160205	0.887685615974741
ADIPOR2	10L0vf	outcome	ADIPOR2	Wald ratio	1	0.00474271348372028	0.0457282149955496	0.917395320123866	-0.0848845879075569	0.0943700148749975	1.00475397795032	0.918618297943639	1.09896630457597	0.990855577348417
ADM5	10L0vf	outcome	ADM5	Wald ratio	1	0.00124430675863429	0.104470264999475	0.990496916245098	-0.203517412640336	0.206006026157604	1.00124508122948	0.81585599799193	1.22876060867809	0.999096790957133
ADNP2	10L0vf	outcome	ADNP2	Wald ratio	1	-0.156179382464797	0.105250978399582	0.137841866267894	-0.362471300127978	0.0501125351983835	0.855405731818968	0.695954287190998	1.0513894080344	0.670953293018093
ADORA2A	10L0vf	outcome	ADORA2A	Wald ratio	1	-0.0110769932003554	0.0606630855323718	0.855112999593499	-0.129976640843804	0.107822654443093	0.988984130790638	0.878115942728456	1.11385019148681	0.980242423045029
ADPGK-AS1	10L0vf	outcome	ADPGK-AS1	Wald ratio	1	-0.0222445622630526	0.0294602974029899	0.450207481315997	-0.0799867451729127	0.0354976206468075	0.978001023657749	0.92312858221528	1.03613518279358	0.889984464206358
ADRA2A	10L0vf	outcome	ADRA2A	Wald ratio	1	-0.080585611774952	0.169097569571116	0.633673476017572	-0.412016848134339	0.250845624584435	0.922575916840938	0.662313117217747	1.28511167936761	0.941682637228543
ADRM1	10L0vf	outcome	ADRM1	Wald ratio	1	0.0495339451582253	0.0930574829946049	0.594522347696014	-0.1328587215112	0.231926611827651	1.05078126054559	0.875588785231364	1.26102718095232	0.933105010006817
ADSSL1	10L0vf	outcome	ADSSL1	Wald ratio	1	-0.0821428340504941	0.0809339671754449	0.310136117431285	-0.240773409714366	0.0764877416133779	0.921140379088129	0.786019710642251	1.07948895746306	0.825068612490513
AE000661.50	10L0vf	outcome	AE000661.50	Wald ratio	1	-0.0288821074320664	0.0276228057279831	0.295750736224925	-0.0830228066589132	0.0252585917947805	0.971530993999091	0.920330157324785	1.02558029288588	0.816397840856713
AEBP2	10L0vf	outcome	AEBP2	Wald ratio	1	0.035066928828396	0.0520697643286508	0.500654378638939	-0.0669898092557595	0.137123666912552	1.03568902393296	0.935204731720449	1.14696998198663	0.907332736387166
AF127936.7	10L0vf	outcome	AF127936.7	Wald ratio	1	0.148931164864385	0.155343374369004	0.337698636274248	-0.155541848898862	0.453404178627633	1.1605930968762	0.855951255561867	1.57366009777333	0.839114976433769
AF131217.1	10L0vf	outcome	AF131217.1	Wald ratio	1	0.0509091062031353	0.0388201081856801	0.189719037479144	-0.0251783058407977	0.126996518247068	1.05222724800675	0.975136024077509	1.13541306454684	0.728608645535383
AF216667.1	10L0vf	outcome	AF216667.1	Wald ratio	1	0.0131555071661588	0.0247994458027768	0.595782046652186	-0.0354514066072837	0.0617624209396013	1.0132424215667	0.965169633957544	1.06370959957854	0.933105010006817
AFF1	10L0vf	outcome	AFF1	Wald ratio	1	0.0355620515449044	0.11801855821097	0.763165971667495	-0.195754322548598	0.266878425638406	1.03620194406468	0.82221420935832	1.30588167494864	0.970010061804514
AFF4	10L0vf	outcome	AFF4	Wald ratio	1	0.221020512927256	0.0533902962736237	3.47740329036947e-05	0.116375532230953	0.325665493623558	1.24734901708129	1.12341767247332	1.38495201609943	0.00708880252086118
AFTPH	10L0vf	outcome	AFTPH	Wald ratio	1	0.0892837847951176	0.0860070482553481	0.299224215900964	-0.0792900297853647	0.2578575993756	1.09339090001557	0.923771964204235	1.29415451709092	0.818260207837759
AGAP7	10L0vf	outcome	AGAP7	Wald ratio	1	-0.0058682855704229	0.0782600458312634	0.940227093546357	-0.159257975399699	0.147521404258853	0.994148899185894	0.852776335274055	1.15895809120325	0.993512477243089
AGBL2	10L0vf	outcome	AGBL2	Wald ratio	1	-0.128046081517499	0.0984790139734916	0.193519670076342	-0.321064948905542	0.0649727858705446	0.879812835099929	0.72537613707395	1.06712998297552	0.730433357534127
AGBL5	10L0vf	outcome	AGBL5	Wald ratio	1	0.0449177346842806	0.177781503864362	0.800533308250508	-0.303534012889869	0.39336948225843	1.04594181163601	0.738204780226898	1.48196584827339	0.97343814059577
AGBL5-IT1	10L0vf	outcome	AGBL5-IT1	Wald ratio	1	-0.00676749667666404	0.0948621920235758	0.943126926864199	-0.192697393042873	0.179162399689544	0.993255351258807	0.824731505873624	1.196214993338	0.994103246110082
AGFG2	10L0vf	outcome	AGFG2	Wald ratio	1	-0.226713772216628	0.184358784168139	0.218793668117704	-0.588056989186181	0.134629444752924	0.797148915806695	0.555405395694586	1.14411274880955	0.757160794896237
AGPAT2	10L0vf	outcome	AGPAT2	Wald ratio	1	-0.228220935083754	0.0745573290359775	0.00220589697851929	-0.37435329999427	-0.082088570173238	0.79594838748433	0.68773389252186	0.921190365092801	0.10706653620502
AGPHD1	10L0vf	outcome	AGPHD1	Wald ratio	1	-0.104752554179719	0.16319918459531	0.520958017925687	-0.424622955986526	0.215117847627088	0.90054733169173	0.654016331590033	1.24000802035851	0.912777652163443
AGRN	10L0vf	outcome	AGRN	Wald ratio	1	-0.11628349392863	0.108531879251991	0.283979514819694	-0.329005977262532	0.0964389894052723	0.890222814757907	0.719638715264691	1.10124239164093	0.808341551006269
AGRP	10L0vf	outcome	AGRP	Wald ratio	1	0.158970469705508	0.0677289324218594	0.0189172578518329	0.0262217621586637	0.291719177252353	1.17230332770706	1.0265685772965	1.33872701984733	0.314718123282561
AHCY	10L0vf	outcome	AHCY	Wald ratio	1	-0.046898234299531	0.0703031340329033	0.504717221866501	-0.184692377004021	0.0908959084049594	0.954184495903251	0.831359989970419	1.09515500289416	0.908617957774984
AHCYL1	10L0vf	outcome	AHCYL1	Wald ratio	1	0.0908723107287621	0.0880638879670377	0.302123303287897	-0.0817329096866318	0.263477531144156	1.09512916008593	0.921518054375917	1.30144805256444	0.818939739470427
AHSA1	10L0vf	outcome	AHSA1	Wald ratio	1	0.0425168459817807	0.148678023377068	0.774904232978408	-0.248892079837272	0.333925771800833	1.04343363388961	0.779664110322242	1.39643948453916	0.97063126543697
AIDA	10L0vf	outcome	AIDA	Wald ratio	1	-0.0107665086159702	0.157367191789451	0.945454107035653	-0.319206204523294	0.297673187291354	0.989291242791753	0.726725679732622	1.34672159022168	0.994953311712776
AIM1L	10L0vf	outcome	AIM1L	Wald ratio	1	-0.228714671070941	0.0878192838466351	0.00920409985180047	-0.400840467410346	-0.0565888747315363	0.795555496121769	0.669756900568301	0.944982495697349	0.230690955137996
AIMP1	10L0vf	outcome	AIMP1	Wald ratio	1	-0.0757117757588759	0.0840290452414691	0.36757815787681	-0.240408704432155	0.0889851529144037	0.927083375957678	0.786306428463218	1.09306442738474	0.855689500497546
AIRE	10L0vf	outcome	AIRE	Wald ratio	1	-0.0308033016611124	0.159470248254951	0.846833524122372	-0.343364988240816	0.281758384918591	0.969666286066691	0.709379249219735	1.32545843054837	0.9788768789158
AK8	10L0vf	outcome	AK8	Wald ratio	1	-0.00831090291797242	0.0658023123897707	0.899493603836218	-0.137283435201923	0.120661629365978	0.99172353716026	0.871723114096774	1.12824308344366	0.986893054001089
AKAP1	10L0vf	outcome	AKAP1	Wald ratio	1	0.0983261821013736	0.0857659607868415	0.251609986321946	-0.0697751010408357	0.266427465243583	1.1033226105086	0.93260353788737	1.30529290679845	0.784434151891565
AKAP3	10L0vf	outcome	AKAP3	Wald ratio	1	-0.0213501760680528	0.0472899919969239	0.651648352686587	-0.114038560382024	0.0713382082459181	0.978876125553197	0.892223550738108	1.07394438129923	0.944285041793858
AKAP8	10L0vf	outcome	AKAP8	Wald ratio	1	0.173937250202342	0.133110594459123	0.191310441848556	-0.0869595149375391	0.434834015342222	1.1899808924173	0.916714208113871	1.54470664006811	0.729631901341214
AKAP9	10L0vf	outcome	AKAP9	Wald ratio	1	0.110635447002274	0.116217198810323	0.341111497348382	-0.117150262665959	0.338421156670508	1.11698763143277	0.889451531763099	1.40273114859967	0.84195125521652
AKIRIN1	10L0vf	outcome	AKIRIN1	Wald ratio	1	-0.0106105097945716	0.0624654742155654	0.865118673756524	-0.13304283925708	0.111821819667937	0.989445583097789	0.875427588637942	1.11831358140647	0.981141664483616
AKIRIN2-AS1	10L0vf	outcome	AKIRIN2-AS1	Wald ratio	1	0.174634060336632	0.0581856709533663	0.00268808234410162	0.0605901452680344	0.28867797540523	1.19081037212412	1.06246336929878	1.33466186537262	0.121591985085709
AKR1A1	10L0vf	outcome	AKR1A1	Wald ratio	1	-0.144525758364239	0.0871839649624458	0.0973759500267359	-0.315406329690633	0.0263548129621551	0.86543261998735	0.729492399618853	1.02670517215737	0.591862899033878
AKR1D1P1	10L0vf	outcome	AKR1D1P1	Wald ratio	1	-0.100612920950891	0.0407664116276992	0.01358571262508	-0.180515087741181	-0.0207107541606001	0.90428299415166	0.834840084750795	0.979502240547047	0.269399042227569
AL020996.1	10L0vf	outcome	AL020996.1	Wald ratio	1	0.0233801461161568	0.0333338397694881	0.483057335602059	-0.04195417983204	0.0887144720643535	1.02365560429406	0.958913717153465	1.09276859581615	0.902096446075471
AL022476.2	10L0vf	outcome	AL022476.2	Wald ratio	1	-0.0679558724111352	0.0463256205931074	0.142398447277745	-0.158754088773626	0.0228423439513553	0.934301701148914	0.853206146143312	1.02310522810408	0.678656440283492
AL031320.1	10L0vf	outcome	AL031320.1	Wald ratio	1	0.0576844395482001	0.066488254567424	0.385619689519274	-0.0726325394039509	0.188001418500351	1.05938064432427	0.92994248446931	1.20683522724458	0.865478840576379
AL049757.3	10L0vf	outcome	AL049757.3	Wald ratio	1	0.245692458576897	0.113930344976631	0.0310435007014651	0.0223889824227006	0.468995934731094	1.27850631942095	1.02264149668083	1.59838850086236	0.38877372629403
AL109806.1	10L0vf	outcome	AL109806.1	Wald ratio	1	-0.0264177735064589	0.0618311819835834	0.669192523425567	-0.147606890194282	0.0947713431813646	0.973928123237701	0.862770211716852	1.09940743937576	0.951221744306623
AL133216.1	10L0vf	outcome	AL133216.1	Wald ratio	1	-0.00245527006019672	0.0200943390460047	0.902750801396336	-0.041840174590366	0.0369296344699725	0.997547741649979	0.959023044575365	1.03762000558765	0.987386655321873
AL133318.1	10L0vf	outcome	AL133318.1	Wald ratio	1	-0.188394816890688	0.075544493400025	0.0126374500263434	-0.336462023954737	-0.0403276098266391	0.828287620724281	0.714293009084732	0.960474726644996	0.26329661009632
AL137059.1	10L0vf	outcome	AL137059.1	Wald ratio	1	0.0127275965175372	0.0399897991585899	0.750279320378327	-0.0656524098332989	0.0911076028683734	1.0128089370978	0.936456310732507	1.09538686568602	0.967844725266817
AL138781.1	10L0vf	outcome	AL138781.1	Wald ratio	1	0.27378449682585	0.111152828489615	0.0137727789137282	0.0559249529862052	0.491644040665494	1.31493139981231	1.0575183171668	1.63500202137836	0.270886937832402
AL353354.1	10L0vf	outcome	AL353354.1	Wald ratio	1	0.00540521942366145	0.0646213059656097	0.933339053047489	-0.121252540268933	0.132062979116256	1.00541985397795	0.885810228590169	1.14118018752381	0.992338023786026
AL353898.3	10L0vf	outcome	AL353898.3	Wald ratio	1	-0.00278527523315538	0.0627707501029034	0.964607734266442	-0.125815945434846	0.120245394968535	0.997218600047164	0.881777126954419	1.12777356758476	0.996488944614058
AL354718.1	10L0vf	outcome	AL354718.1	Wald ratio	1	-0.045269197645585	0.0192323470959953	0.0185823488233791	-0.0829645979537359	-0.00757379733743416	0.95574016419801	0.920383730110765	0.992454811593975	0.311832700494518
AL355490.1	10L0vf	outcome	AL355490.1	Wald ratio	1	0.158970909148594	0.0555572558403575	0.00421789450633034	0.0500786877014929	0.267863130595694	1.17230384286777	1.05135382173694	1.30716821643552	0.157353673560295
AL357515.1	10L0vf	outcome	AL357515.1	Wald ratio	1	-0.0337264141748813	0.0464461813406444	0.467753160099406	-0.124760929602544	0.0573081012527818	0.966835981076992	0.882707906691263	1.05898203382929	0.896120161370688
AL450992.2	10L0vf	outcome	AL450992.2	Wald ratio	1	-0.229702818765413	0.0711230679850054	0.00123940613027942	-0.369104032016023	-0.0903016055148022	0.79476975806901	0.691353483812331	0.913655580149702	0.0762867268335503
AL590822.2	10L0vf	outcome	AL590822.2	Wald ratio	1	-0.0721183329496676	0.072500116793394	0.319865641647807	-0.21421856186472	0.0699818959653845	0.930420789860257	0.807171948735997	1.07248876470474	0.827959074270584
AL592494.5	10L0vf	outcome	AL592494.5	Wald ratio	1	0.0401445575234464	0.0523614318766797	0.443270719443716	-0.0624838489548458	0.142772964001739	1.04096124209565	0.939428235438798	1.15346789320122	0.887394125917768
AL606534.1	10L0vf	outcome	AL606534.1	Wald ratio	1	-0.0312879595125151	0.0623611650384156	0.615863187678348	-0.15351584298781	0.0909399239627795	0.969196443553537	0.857687175763717	1.09520320781338	0.937877073484298
AL645728.1	10L0vf	outcome	AL645728.1	Wald ratio	1	0.0178036360350837	0.0183459122231616	0.331826431626246	-0.018154351922313	0.0537616239924804	1.01796306549911	0.982009445614089	1.0552330299352	0.837344585833656
AL672183.2	10L0vf	outcome	AL672183.2	Wald ratio	1	0.00912303910017329	0.0381451895021532	0.810976729404612	-0.0656415323240469	0.0838876105243935	1.00916478086206	0.936466497100092	1.08750666263667	0.9740774536182
AL773604.8	10L0vf	outcome	AL773604.8	Wald ratio	1	0.0111262555580053	0.0806263509852606	0.890242190566602	-0.146901392373106	0.169153903489116	1.01118838253914	0.863379108983987	1.1843023931693	0.984608920121145
AL807752.1	10L0vf	outcome	AL807752.1	Wald ratio	1	-0.0373885309309327	0.0330215821487563	0.257531323196238	-0.102110831942495	0.0273337700806296	0.963301790090134	0.902929472695611	1.02771076462988	0.791277411645354
AL928768.3	10L0vf	outcome	AL928768.3	Wald ratio	1	-0.0266325446555712	0.0316117512404498	0.399514436555134	-0.0885915770868529	0.0353264877757104	0.973718974035931	0.915219293781444	1.0359578811764	0.870455349179895
ALDH6A1	10L0vf	outcome	ALDH6A1	Wald ratio	1	-0.028903900247935	0.161038513997314	0.857557369397049	-0.344539387682671	0.286731587186801	0.97150982183373	0.708546643626854	1.33206662173741	0.981141664483616
ALDOB	10L0vf	outcome	ALDOB	Wald ratio	1	0.0258769731398666	0.0636928605282321	0.684538750234815	-0.0989610334954684	0.150714979775202	1.02621468873595	0.905778002338529	1.16266522774731	0.956402536081521
ALG12	10L0vf	outcome	ALG12	Wald ratio	1	0.030881425192771	0.0549560055079636	0.574163749892012	-0.0768323456028377	0.13859519598838	1.03136320294279	0.926045096124922	1.14865902409672	0.927634299508596
ALG14	10L0vf	outcome	ALG14	Wald ratio	1	-0.300546189228068	0.226379204977156	0.184302755471581	-0.744249430983294	0.143157052527158	0.740413704230945	0.475090754551774	1.15391101207642	0.723097985352706
ALG3	10L0vf	outcome	ALG3	Wald ratio	1	-0.0765178303465112	0.0661407193754928	0.247315491570763	-0.206153640322477	0.0531179796294547	0.926336397242621	0.813708048311553	1.05455405367687	0.779790998272921
ALG8	10L0vf	outcome	ALG8	Wald ratio	1	-0.0904046676683866	0.0625518949129703	0.148380757019854	-0.213006381697808	0.0321970463610351	0.913561421690148	0.808150979824695	1.03272097916848	0.685178024669359
ALKBH2	10L0vf	outcome	ALKBH2	Wald ratio	1	0.0172064471186694	0.0501794764187808	0.731675121255153	-0.0811453266621409	0.11555822089948	1.01735533072337	0.922059681851402	1.1224998655977	0.96633917564432
ALKBH4	10L0vf	outcome	ALKBH4	Wald ratio	1	0.102018661339774	0.0618095028532524	0.0988338467068171	-0.0191279642526002	0.223165286932149	1.10740413717998	0.98105381439204	1.2500271698177	0.593974324803666
ALKBH7	10L0vf	outcome	ALKBH7	Wald ratio	1	0.0199114664793866	0.0291607362430511	0.494722051798416	-0.0372435765569935	0.0770665095157667	1.02011102200853	0.963441435018858	1.08011391185695	0.906293400838991
ALKBH8	10L0vf	outcome	ALKBH8	Wald ratio	1	0.00404044352303441	0.0431870615723039	0.925461223207362	-0.0806061971586812	0.08868708420475	1.00404861711958	0.922556925457144	1.09273866763311	0.991275849852627
ALMS1-IT1	10L0vf	outcome	ALMS1-IT1	Wald ratio	1	0.0634252252140722	0.0732776299662546	0.386738687664834	-0.0801989295197868	0.207049379947931	1.06547981179786	0.922932729559151	1.23004330975571	0.865610483454004
ALMS1P	10L0vf	outcome	ALMS1P	Wald ratio	1	0.0244073669399642	0.026984127096439	0.365725935009532	-0.0284815221690563	0.0772962560489847	1.02470766490397	0.971920252958341	1.08036209279195	0.855632084820164
ALPK3	10L0vf	outcome	ALPK3	Wald ratio	1	0.00731055229555678	0.126646574103276	0.953968442040736	-0.240916732946863	0.255537837537977	1.00733733961992	0.785907063829161	1.29115586625279	0.99569696982106
ALS2CR8	10L0vf	outcome	ALS2CR8	Wald ratio	1	0.118274072728743	0.147105392311577	0.421391724824831	-0.170052496201947	0.406600641659434	1.12555255235715	0.843620528560283	1.50170426777039	0.879056177091458
AMD1	10L0vf	outcome	AMD1	Wald ratio	1	-0.0438390217987517	0.0731511851206828	0.548977254198222	-0.18721534463529	0.0995373010377866	0.957108018599707	0.829265139357145	1.10465967492374	0.920448076960568
AMH	10L0vf	outcome	AMH	Wald ratio	1	-0.0288289324338211	0.0305550853415566	0.345421711351026	-0.088716899703272	0.0310590348356298	0.971582656531558	0.915104603291756	1.03154639926116	0.843641772920663
AMMECR1L	10L0vf	outcome	AMMECR1L	Wald ratio	1	0.127726461551087	0.122922482401075	0.298766894027197	-0.11320160395502	0.368654527057193	1.13624215426803	0.892970615559965	1.44578803673855	0.818260207837759
AMN	10L0vf	outcome	AMN	Wald ratio	1	0.504048021180477	0.172779533071789	0.00353087207931652	0.16540013635977	0.842695906001183	1.6554088559358	1.17986513120903	2.32262010955656	0.142498736918362
AMOTL1	10L0vf	outcome	AMOTL1	Wald ratio	1	-0.0366228595341592	0.0553635199925362	0.508292976119323	-0.14513535871953	0.0718896396512118	0.96403964515848	0.864905212724885	1.07453675126931	0.910232496367781
ANAPC1	10L0vf	outcome	ANAPC1	Wald ratio	1	-0.192168986492585	0.0618816127223604	0.00190002899826845	-0.313456947428412	-0.0708810255567588	0.825167414561917	0.73091584613302	0.931572718880253	0.0981403491706971
ANAPC1P1	10L0vf	outcome	ANAPC1P1	Wald ratio	1	0.00840082112405605	0.0494147412972743	0.865005121764688	-0.0884520718186015	0.105253714066714	1.00843620704268	0.915346980600817	1.1109924490133	0.981141664483616
ANAPC7	10L0vf	outcome	ANAPC7	Wald ratio	1	-0.0897248753141878	0.0805456340957727	0.265294958281236	-0.247594318141902	0.0681445675135268	0.91418266489397	0.780676585373442	1.07052005971572	0.79578077637077
ANKAR	10L0vf	outcome	ANKAR	Wald ratio	1	0.290422089919376	0.140811692618553	0.0391615260606175	0.0144311723870119	0.56641300745174	1.33699169966179	1.01453580447058	1.76193565282531	0.427061748887861
ANKDD1B	10L0vf	outcome	ANKDD1B	Wald ratio	1	0.213074022360537	0.131124228994449	0.104167189757508	-0.0439294664685836	0.470077511189658	1.23747624876647	0.957021457195539	1.60011821547722	0.605389526050567
ANKRD10-IT1	10L0vf	outcome	ANKRD10-IT1	Wald ratio	1	-0.0350011698903662	0.0266685961038152	0.189368713438529	-0.087271618253844	0.0172692784731115	0.965604286605753	0.916428143212639	1.01741925454494	0.728366857801678
ANKRD13A	10L0vf	outcome	ANKRD13A	Wald ratio	1	0.0896414379551497	0.175906946701087	0.610334679975427	-0.25513617757898	0.434419053489279	1.09378202466543	0.774810978893306	1.5440657787142	0.935746320462933
ANKRD17	10L0vf	outcome	ANKRD17	Wald ratio	1	-0.00661631275345268	0.170362887332303	0.96902067621998	-0.340527571924767	0.327294946417862	0.993405526851343	0.711394911760297	1.38721056963549	0.996488944614058
ANKRD19P	10L0vf	outcome	ANKRD19P	Wald ratio	1	0.0770312950189889	0.054780116317383	0.159667478407953	-0.0303377329630817	0.184400323001059	1.08007587685878	0.970117837442957	1.20249711400741	0.699319184986619
ANKRD23	10L0vf	outcome	ANKRD23	Wald ratio	1	-0.210970944315511	0.166977402970055	0.206420310674533	-0.538246654136819	0.116304765505798	0.809797595762893	0.58377090788398	1.12333817469659	0.742900408256144
ANKRD34A	10L0vf	outcome	ANKRD34A	Wald ratio	1	0.0982095900470452	0.0553783716683175	0.0761577076670556	-0.0103320184228572	0.206751198516948	1.10319397935769	0.98972117352846	1.22967658835891	0.545457423482597
ANKRD36BP1	10L0vf	outcome	ANKRD36BP1	Wald ratio	1	-0.0746617213052768	0.0888787971917661	0.400886107558845	-0.248864163801138	0.0995407211905847	0.928057375272124	0.779685875757519	1.10466345303508	0.87152454882263
ANKRD36BP2	10L0vf	outcome	ANKRD36BP2	Wald ratio	1	-0.0254552478662493	0.0476417503916765	0.593130207888578	-0.118833078633935	0.0679225829014366	0.974866005323407	0.887956007221925	1.07028244710967	0.932567236682538
ANKRD37	10L0vf	outcome	ANKRD37	Wald ratio	1	-0.087161537305426	0.147352000479207	0.55417259505729	-0.375971458244672	0.20164838363382	0.916529030044558	0.686621930157765	1.22341775876778	0.922047653986904
ANKRD42	10L0vf	outcome	ANKRD42	Wald ratio	1	-0.0284502654213141	0.0550040922546311	0.604989282839389	-0.136258286240391	0.0793577553977628	0.971950632499294	0.872617218358658	1.08259155577136	0.935628942189094
ANKRD46	10L0vf	outcome	ANKRD46	Wald ratio	1	0.144136989337269	0.115177313242812	0.210775598144685	-0.0816105446186415	0.36988452329318	1.15504232617038	0.921630822894618	1.44756744468998	0.749067261333622
ANKRD54	10L0vf	outcome	ANKRD54	Wald ratio	1	-0.0634389091642449	0.0360177405911645	0.0781835884760474	-0.134033680722927	0.00715586239443745	0.938531453220217	0.874560608273751	1.0071815267581	0.548863712345069
ANKRD61	10L0vf	outcome	ANKRD61	Wald ratio	1	0.0621804554354917	0.0475958194960485	0.191407447824054	-0.0311073507767633	0.155468261647747	1.06415435984086	0.969371504706213	1.16820485858156	0.729782660793507
ANKRD65	10L0vf	outcome	ANKRD65	Wald ratio	1	-0.1025581132643	0.0441822964138699	0.0202734066857626	-0.189155414235485	-0.0159608122931154	0.902525699514399	0.827657866884138	0.984165886503901	0.326617613086011
ANKS3	10L0vf	outcome	ANKS3	Wald ratio	1	-0.070510678506708	0.105612506928695	0.504366172576242	-0.27751119208695	0.136489835073534	0.931917787982316	0.75766708467963	1.14624322623844	0.908617957774984
ANKS6	10L0vf	outcome	ANKS6	Wald ratio	1	0.0288877482649397	0.063358697876467	0.648433311259236	-0.0952952995729357	0.153070796102815	1.02930904626365	0.909104436674637	1.16540748233018	0.944110723103757
ANKUB1	10L0vf	outcome	ANKUB1	Wald ratio	1	0.072016833131912	0.135632803910107	0.59544016491606	-0.193823462531897	0.337857128795721	1.07467343403124	0.823803323585181	1.40194019221272	0.933105010006817
ANKZF1	10L0vf	outcome	ANKZF1	Wald ratio	1	-0.184214991736139	0.0792984001145073	0.0201758953021942	-0.339639855960573	-0.0287901275117045	0.831756963729111	0.712026708766968	0.971620359452399	0.325733118558867
ANO6	10L0vf	outcome	ANO6	Wald ratio	1	0.157090173782216	0.242598891177887	0.517288681473278	-0.318403652926443	0.632584000490874	1.17010112158754	0.727309148688018	1.88246859978343	0.912122763836421
ANO8	10L0vf	outcome	ANO8	Wald ratio	1	0.0863100846518559	0.114724723860001	0.451856649739154	-0.138550374113746	0.311170543417458	1.09014431292024	0.87061939348412	1.36502199685267	0.890663519200415
ANP32A	10L0vf	outcome	ANP32A	Wald ratio	1	-0.0417411298243687	0.116742579788579	0.720681253263608	-0.270556586209983	0.187074326561246	0.9591180354925	0.76295472605837	1.20571689851046	0.963544427497935
ANP32B	10L0vf	outcome	ANP32B	Wald ratio	1	0.0748808959268916	0.0543234078973207	0.168071243486433	-0.0315929835518571	0.18135477540564	1.07775577813693	0.968900860421681	1.19884042295309	0.709555637840999
ANP32E	10L0vf	outcome	ANP32E	Wald ratio	1	0.144846066619012	0.0540648109479769	0.00738161372630033	0.0388790371609775	0.250813096077047	1.15586163088417	1.03964471766718	1.28506987728274	0.205195440475283
AP000288.2	10L0vf	outcome	AP000288.2	Wald ratio	1	0.0492188245356454	0.08049357937788	0.540893278667991	-0.108548591044999	0.20698624011629	1.05045018986691	0.897135301016063	1.22996564748004	0.918410399103921
AP000318.2	10L0vf	outcome	AP000318.2	Wald ratio	1	0.0143531938676548	0.0564894021112687	0.799428740875588	-0.0963660342704319	0.125072422005742	1.01445669555515	0.908131547956444	1.13323052092232	0.97343814059577
AP000442.1	10L0vf	outcome	AP000442.1	Wald ratio	1	-0.0796562300549591	0.0453082500530313	0.0787312631220405	-0.1684604001589	0.00914794004898226	0.923433740594468	0.844964723225205	1.00918991033548	0.550902646166077
AP000487.5	10L0vf	outcome	AP000487.5	Wald ratio	1	0.00343455650994574	0.0558163099437822	0.95093456976593	-0.105965410979867	0.112834523999759	1.0034404613574	0.899455758831226	1.11944667606279	0.995682220776107
AP000640.10	10L0vf	outcome	AP000640.10	Wald ratio	1	0.0871123631280057	0.0408706752392566	0.0330549825782449	0.00700583965906273	0.167218886596949	1.09101926316834	1.0070304379641	1.18201296378971	0.397257207014674
AP000692.9	10L0vf	outcome	AP000692.9	Wald ratio	1	0.153617517450869	0.0505355899409095	0.00236744146127326	0.0545677611666859	0.252667273735051	1.16604480968432	1.0560840354756	1.28745483552303	0.112345894973903
AP000765.1	10L0vf	outcome	AP000765.1	Wald ratio	1	-0.105441725801917	0.0612249546873714	0.0850329729421117	-0.225442636989165	0.0145591853853306	0.899926913838027	0.79816284415861	1.01466568655393	0.565201127973202
AP000769.1	10L0vf	outcome	AP000769.1	Wald ratio	1	-0.0743593468468205	0.0335414448721977	0.0266272406895452	-0.140100578796328	-0.00861811489731309	0.928338038548953	0.869270800791019	0.991418914603695	0.366100614120914
AP001055.1	10L0vf	outcome	AP001055.1	Wald ratio	1	-0.0135531615651888	0.0735397703949425	0.853780440597073	-0.157691111539276	0.130584788408898	0.986538269005155	0.85411356705131	1.13949455172771	0.980242423045029
AP001065.15	10L0vf	outcome	AP001065.15	Wald ratio	1	0.0316071801453014	0.0426571750761065	0.458718835258361	-0.0520008830038674	0.11521524329447	1.03211199158085	0.949328028582199	1.1221149392965	0.89279833491274
AP001205.1	10L0vf	outcome	AP001205.1	Wald ratio	1	-0.0383013108927839	0.0599188674372039	0.522680122132309	-0.155742291069704	0.0791396692841358	0.96242290869261	0.855779704027723	1.08235548332931	0.912777652163443
AP001258.4	10L0vf	outcome	AP001258.4	Wald ratio	1	-0.11664167316368	0.0767390360799521	0.12851641791576	-0.267050183880386	0.0337668375530266	0.889904012528671	0.765634647983669	1.03434340856988	0.651600691294286
AP001421.1	10L0vf	outcome	AP001421.1	Wald ratio	1	0.0846147418420472	0.0718895755423562	0.239191556384464	-0.056288826220971	0.225518309905065	1.08829771035216	0.945266078829915	1.25297197570429	0.775188155942462
AP001434.2	10L0vf	outcome	AP001434.2	Wald ratio	1	-0.00970699742985506	0.0663379750777452	0.883663721763593	-0.139729428582236	0.120315433722525	0.990339963397319	0.86959349071435	1.12785255820639	0.983721488791799
AP001469.7	10L0vf	outcome	AP001469.7	Wald ratio	1	0.0442571068770446	0.0655011985624267	0.49925103993637	-0.0841252423053118	0.172639456059401	1.04525106157996	0.919316111615666	1.18843754387588	0.907088243283175
AP001623.1	10L0vf	outcome	AP001623.1	Wald ratio	1	0.0161085951040952	0.0494054944848999	0.744387542181558	-0.0807261740863085	0.112943364294499	1.01623903799823	0.922446246551257	1.1195685235998	0.967574878457283
AP001625.6	10L0vf	outcome	AP001625.6	Wald ratio	1	0.00541534560556539	0.0183777359762782	0.76824689115941	-0.0306050169079398	0.0414357081190706	1.00543003509383	0.969858575170253	1.04230614787452	0.970553289817108
AP001628.6	10L0vf	outcome	AP001628.6	Wald ratio	1	-0.0691837755874525	0.0887637863793413	0.435735628777987	-0.243160796890961	0.104793245716056	0.933155173179159	0.78414541548885	1.11048098991712	0.884487789217558
AP001877.1	10L0vf	outcome	AP001877.1	Wald ratio	1	0.0441207815753871	0.0540814869977437	0.414602850945143	-0.0618789329401906	0.150120496090965	1.04510857712603	0.939996682537077	1.16197424764773	0.877710007474739
AP003774.4	10L0vf	outcome	AP003774.4	Wald ratio	1	-0.101092997042897	0.0700381515418199	0.148908109083736	-0.238367774064864	0.0361817799790698	0.903848973695517	0.787912863884862	1.03684430689765	0.685178024669359
AP006216.10	10L0vf	outcome	AP006216.10	Wald ratio	1	0.0177546264332146	0.0543008247664498	0.743692166969589	-0.0886749901090269	0.124184242975456	1.01791317675707	0.915142955758034	1.1322244561861	0.967335741106338
AP006216.11	10L0vf	outcome	AP006216.11	Wald ratio	1	0.0410649216535429	0.0522387317656985	0.43180829189018	-0.0613229926072262	0.143452835914312	1.04191974650258	0.9405194098949	1.1542523702656	0.882104533172555
AP1AR	10L0vf	outcome	AP1AR	Wald ratio	1	-0.0309908870968306	0.165114308919982	0.851116904333907	-0.354614932579994	0.292633158386333	0.969484407853304	0.701443494247917	1.33995115041793	0.980221829055296
AP1G1	10L0vf	outcome	AP1G1	Wald ratio	1	-0.123869309668117	0.0980686449833929	0.206557625632354	-0.316083853835567	0.0683452344993331	0.883495297631711	0.728998318299478	1.07073489930423	0.742900408256144
AP1S3	10L0vf	outcome	AP1S3	Wald ratio	1	-0.0217070039631754	0.0461852680257083	0.638356131488054	-0.112230129293564	0.0688161213672129	0.978526897556581	0.893838535399213	1.07123921303533	0.942841852808144
AP2A1	10L0vf	outcome	AP2A1	Wald ratio	1	0.0635801888396849	0.190745362859647	0.7388890066371	-0.310280722365223	0.437441100044593	1.06564493520625	0.733241090156929	1.54873907528516	0.967335741106338
AP4S1	10L0vf	outcome	AP4S1	Wald ratio	1	-0.20203705896351	0.102120279025386	0.0478810621770324	-0.402192805853268	-0.00188131207375333	0.817064647812196	0.668851774720433	0.998120456484562	0.462802476762452
AP5M1	10L0vf	outcome	AP5M1	Wald ratio	1	-0.180938665508556	0.165399852384461	0.27397824176367	-0.5051223761821	0.143245045164988	0.83448653993373	0.603431725237688	1.15401255221752	0.802616083219918
AP5S1	10L0vf	outcome	AP5S1	Wald ratio	1	0.0224471065218659	0.101761033948991	0.825414442615614	-0.177004520018156	0.221898733061888	1.02270093852408	0.837775997751715	1.24844494526566	0.975091877955075
AP5Z1	10L0vf	outcome	AP5Z1	Wald ratio	1	-0.124801620249292	0.11286538862862	0.268831992407773	-0.346017781961387	0.0964145414628044	0.882671989466403	0.707499906258631	1.1012154688594	0.798132411568564
APBA1	10L0vf	outcome	APBA1	Wald ratio	1	0.224544128212701	0.188938745465525	0.234656425626796	-0.145775812899728	0.594864069325129	1.25175194770547	0.864351457912141	1.81278451518931	0.77277024109677
APBB3	10L0vf	outcome	APBB3	Wald ratio	1	0.0105204239116404	0.0504921078041288	0.834949613002505	-0.0884441073844521	0.109484955207733	1.01057595814833	0.915354270850599	1.11570328528472	0.976867713095106
APC	10L0vf	outcome	APC	Wald ratio	1	-0.0496522466622692	0.105738475654247	0.638658000373639	-0.256899658944594	0.157595165620055	0.951560275231921	0.773445818241628	1.1706921623262	0.942841852808144
APC2	10L0vf	outcome	APC2	Wald ratio	1	0.0433885002020485	0.0463180534203137	0.348886463031375	-0.0473948845017663	0.134171884905863	1.04434354372592	0.953710717641164	1.14358936850322	0.846149291447762
APH1A	10L0vf	outcome	APH1A	Wald ratio	1	0.243200714512942	0.0931617799813395	0.00904046156237375	0.0606036257495166	0.425797803276367	1.27532457458194	1.06247769191309	1.53081121882572	0.228472772638221
APOA2	10L0vf	outcome	APOA2	Wald ratio	1	-0.0750883358990065	0.0607447518845832	0.216410699422463	-0.19414804959279	0.0439713777947767	0.927661536893232	0.823535971077554	1.04495244561706	0.754550326903087
APOBEC2	10L0vf	outcome	APOBEC2	Wald ratio	1	0.00691021672143945	0.103139605877277	0.946582759667856	-0.195243410798023	0.209063844240902	1.00693414735922	0.822634395589272	1.23252368555747	0.994953311712776
APOD	10L0vf	outcome	APOD	Wald ratio	1	0.0165098392882822	0.0588511459973487	0.779066646178959	-0.0988384068665212	0.131858085443086	1.01664687981858	0.905889081652032	1.14094639087598	0.971525583729293
APOL2	10L0vf	outcome	APOL2	Wald ratio	1	-0.0789383871353681	0.0570941793321652	0.166787684535943	-0.190842978626412	0.0329662043556758	0.924096858945797	0.826262318809928	1.03351561032512	0.709500682469848
APOL3	10L0vf	outcome	APOL3	Wald ratio	1	-0.10781185356922	0.148750913511733	0.468586320609935	-0.399363644052216	0.183739936913777	0.897796497747465	0.670746743935327	1.20170326379599	0.896120161370688
APOM	10L0vf	outcome	APOM	Wald ratio	1	0.021731022770693	0.0742399978856487	0.7697414266098	-0.123779373085179	0.167241418626564	1.02196886114533	0.883574759753044	1.18203959724086	0.970553289817108
APPBP2	10L0vf	outcome	APPBP2	Wald ratio	1	-0.0643345326099119	0.180485302905043	0.721501323613968	-0.418085726303796	0.289416661083972	0.937691258751313	0.658305791883508	1.33564812520169	0.963998403979198
APPL1	10L0vf	outcome	APPL1	Wald ratio	1	-0.0369582709317982	0.138785510055832	0.790009895417261	-0.308977870641228	0.235061328777632	0.963716349495274	0.734197017155695	1.26498634642034	0.972753068194673
AQP1	10L0vf	outcome	AQP1	Wald ratio	1	-0.161457633157743	0.0804857030763726	0.0448518567437423	-0.319209611187434	-0.00370565512805318	0.850902580757135	0.726723204026527	0.996301202338827	0.452379341874994
AQP11	10L0vf	outcome	AQP11	Wald ratio	1	-0.133807196580496	0.10648873714621	0.208920801352023	-0.342525121387067	0.0749107282260762	0.874758704815137	0.709975283597615	1.07778793054934	0.746792303744903
AQR	10L0vf	outcome	AQR	Wald ratio	1	0.00213737346545174	0.0966836888993455	0.982362708627382	-0.187362656777266	0.191637403708169	1.00213965927637	0.829142987530645	1.21123124937174	0.998777076642341
ARAP1-AS2	10L0vf	outcome	ARAP1-AS2	Wald ratio	1	0.060457802738646	0.0420957388480259	0.1509460972071	-0.0220498454034847	0.142965450880777	1.06232276951297	0.978191475487219	1.1536899420061	0.688283590873651
ARF1	10L0vf	outcome	ARF1	Wald ratio	1	-0.0355242191137426	0.146341730041191	0.808200319863345	-0.322354009994476	0.251305571766991	0.965099360095776	0.724441685332892	1.28570289881825	0.97380113516325
ARF5	10L0vf	outcome	ARF5	Wald ratio	1	0.0425322369247818	0.121244021595616	0.725739423506587	-0.195106045402625	0.280170519252189	1.04344969344078	0.822747404849894	1.32335545068088	0.965922263616834
ARF6	10L0vf	outcome	ARF6	Wald ratio	1	0.0404136590635513	0.102817382287312	0.694273307755056	-0.16110841021958	0.241935728346683	1.04124140406341	0.851199787349137	1.2737123265883	0.958082599550662
ARFGEF1	10L0vf	outcome	ARFGEF1	Wald ratio	1	-0.0165548247010739	0.125640581261861	0.895171471052118	-0.262810363974322	0.229700714572174	0.983581453353285	0.768887692292892	1.25822338564893	0.98599820194954
ARGLU1	10L0vf	outcome	ARGLU1	Wald ratio	1	0.101852857899461	0.0955063468425121	0.286219728808649	-0.0853395819118629	0.289045297710785	1.10722054098508	0.91820042719738	1.33515220649724	0.810247357988042
ARHGAP18	10L0vf	outcome	ARHGAP18	Wald ratio	1	0.0792080681966014	0.0866193995959939	0.360486756299696	-0.0905659550115466	0.248982091404749	1.08242951779918	0.913414087677505	1.28271906116763	0.853123401505973
ARHGAP23	10L0vf	outcome	ARHGAP23	Wald ratio	1	0.106357046546946	0.135631506746612	0.432945176312016	-0.159480706676414	0.372194799770306	1.11221891954556	0.852586416463362	1.45091559179005	0.882690865533326
ARHGAP25	10L0vf	outcome	ARHGAP25	Wald ratio	1	-0.0616845171661153	0.0453456776684027	0.173729484810047	-0.150562045396185	0.027193011063954	0.940179450485651	0.860224355390668	1.02756611525381	0.712750769036745
ARHGAP30	10L0vf	outcome	ARHGAP30	Wald ratio	1	-0.0811274776596332	0.0816810886376716	0.32060163954276	-0.24122241138947	0.0789674560702032	0.922076139843855	0.785666865695422	1.08216910346191	0.827959074270584
ARHGAP35	10L0vf	outcome	ARHGAP35	Wald ratio	1	0.00211959027408657	0.127955430365443	0.986783593246591	-0.248673053242181	0.252912233790354	1.00212183819349	0.779834896200282	1.28777024916103	0.998867457203335
ARHGAP39	10L0vf	outcome	ARHGAP39	Wald ratio	1	-0.00431711705635336	0.070080007127003	0.950879233542844	-0.141673931025279	0.133039696912573	0.995692188297902	0.867904206987645	1.14229534302923	0.995682220776107
ARHGAP5-AS1	10L0vf	outcome	ARHGAP5-AS1	Wald ratio	1	-0.0228784606765434	0.0364036841361448	0.5296990201649	-0.0942296815833873	0.0484727602303005	0.977381266812653	0.910073711063127	1.04966677874958	0.914472484112597
ARHGDIB	10L0vf	outcome	ARHGDIB	Wald ratio	1	0.0643335352466458	0.0942971440254108	0.495085517941478	-0.120488867043159	0.249155937536451	1.0664480374584	0.886486956511468	1.28294207629907	0.906293400838991
ARHGEF10L	10L0vf	outcome	ARHGEF10L	Wald ratio	1	-0.196685542852277	0.167264742089994	0.239637389201081	-0.524524437348666	0.131153351644113	0.821448903182222	0.591836752907941	1.14014261065033	0.775188155942462
ARHGEF12	10L0vf	outcome	ARHGEF12	Wald ratio	1	0.623415865011803	0.163769922143622	0.000140858079355236	0.302426817610304	0.944404912413302	1.86528874657351	1.35313864687784	2.5712827847477	0.0192283854934125
ARHGEF2	10L0vf	outcome	ARHGEF2	Wald ratio	1	-0.070746156715746	0.0877746837875751	0.420244415280904	-0.242784536939393	0.101292223507901	0.931698367486018	0.784440513518208	1.106599969044	0.879056177091458
ARHGEF37	10L0vf	outcome	ARHGEF37	Wald ratio	1	0.238494123039551	0.181918573508838	0.189859856314835	-0.118066281037771	0.595054527116872	1.26933624617557	0.888637150870043	1.81312980700569	0.728608645535383
ARID2	10L0vf	outcome	ARID2	Wald ratio	1	-0.0940304421495042	0.145879589929854	0.519202171520923	-0.379954438412019	0.19189355411301	0.910255051698614	0.683892567733929	1.21154154648629	0.912777652163443
ARID3A	10L0vf	outcome	ARID3A	Wald ratio	1	0.00439077961317558	0.107116891710225	0.967303434691911	-0.205558328138865	0.214339887365216	1.00440043320975	0.814192602842914	1.23904371853716	0.996488944614058
ARID4B	10L0vf	outcome	ARID4B	Wald ratio	1	0.0715062010857128	0.113705718583271	0.529433673547013	-0.151357007337499	0.294369409508924	1.07412481142068	0.85954078151075	1.34227966296337	0.91422085327087
ARID4B-IT1	10L0vf	outcome	ARID4B-IT1	Wald ratio	1	0.0394221918055971	0.0613042509505045	0.52018643624748	-0.0807341400573917	0.159578523668586	1.04020955890852	0.922438898400399	1.17301636815297	0.912777652163443
ARL1	10L0vf	outcome	ARL1	Wald ratio	1	0.116041651804186	0.084416294514606	0.169244416020943	-0.0494142854444413	0.281497589052814	1.12304264791156	0.951786736617296	1.32511280154069	0.709976825905819
ARL10	10L0vf	outcome	ARL10	Wald ratio	1	0.0727818235665609	0.0833126487306742	0.382336821728143	-0.0905109679455606	0.236074615078682	1.07549586346386	0.913464315019131	1.2662687893874	0.86464417502068
ARL13B	10L0vf	outcome	ARL13B	Wald ratio	1	-0.149131432317273	0.155105983356024	0.336310450967437	-0.45313915969508	0.154876295060534	0.861455884314938	0.635629673439971	1.16751352498165	0.838347287127537
ARL15	10L0vf	outcome	ARL15	Wald ratio	1	0.101849672018382	0.0564475962493294	0.0711807533380106	-0.0087876166303032	0.212486960667068	1.10721701351773	0.991250881620894	1.23674998706531	0.530093783626324
ARL2BPP10	10L0vf	outcome	ARL2BPP10	Wald ratio	1	-0.0796678719262523	0.0820088922842344	0.331322215949954	-0.240405300803352	0.0810695569508471	0.92342299016029	0.786309104762981	1.08444632472316	0.83687185852616
ARL5B	10L0vf	outcome	ARL5B	Wald ratio	1	0.0743234843150167	0.186733724410805	0.690616519612161	-0.29167461553016	0.440321584160194	1.07715519195384	0.747011562393895	1.55320662485451	0.957493649664408
ARL5B-AS1	10L0vf	outcome	ARL5B-AS1	Wald ratio	1	-0.0872976022407615	0.0548501520232468	0.111482397419295	-0.194803900206325	0.0202086957248022	0.916404331065124	0.822996031584832	1.02041427390328	0.617786378567622
ARL6IP4	10L0vf	outcome	ARL6IP4	Wald ratio	1	0.157781650523831	0.0474003743501565	0.000872521720612649	0.0648769167975241	0.250686384250137	1.17091049909906	1.06702768311704	1.28490705404692	0.0641345412809942
ARL6IP6	10L0vf	outcome	ARL6IP6	Wald ratio	1	-0.104618316756379	0.0870291962920631	0.229322472181915	-0.275195541488823	0.0659589079760644	0.900668226959285	0.759423609881858	1.06818282247003	0.768886013951237
ARL8A	10L0vf	outcome	ARL8A	Wald ratio	1	0.197570078568422	0.094677388791436	0.0369087926758139	0.0120023965372079	0.383137760599637	1.2184384484	1.01207471433788	1.46688009443123	0.416764055554297
ARMC1	10L0vf	outcome	ARMC1	Wald ratio	1	0.142443405038684	0.0919056851947854	0.121168697018289	-0.0376917379430952	0.322578548020463	1.1530878201501	0.963009754508405	1.38068333654339	0.637373634525115
ARMC12	10L0vf	outcome	ARMC12	Wald ratio	1	-0.13608574145209	0.088345308798418	0.123466665253236	-0.309242546696989	0.0370710637928096	0.872767796902266	0.734002718499278	1.03776676586026	0.642740173389153
ARMC5	10L0vf	outcome	ARMC5	Wald ratio	1	0.0880018353551775	0.0640120066799454	0.16920252455807	-0.0374616977375154	0.21346536844787	1.09199012621609	0.963231310952776	1.23796062502779	0.709976825905819
ARMC6	10L0vf	outcome	ARMC6	Wald ratio	1	-0.0861191644945948	0.0836227577161578	0.303078923489984	-0.250019769618264	0.0777814406290745	0.917484893082086	0.778785386629411	1.08088639500167	0.819556714049941
ARMC8	10L0vf	outcome	ARMC8	Wald ratio	1	0.00359513881488338	0.115548844940223	0.975178955609246	-0.222880597267953	0.23007087489772	1.00360160907794	0.800210390897362	1.25868921623766	0.997692120738073
ARMC9	10L0vf	outcome	ARMC9	Wald ratio	1	0.158694307236176	0.14631453179719	0.278094112467867	-0.128082175086317	0.445470789558669	1.17197962622444	0.879781080087898	1.56122503128613	0.804499694516787
ARPC1A	10L0vf	outcome	ARPC1A	Wald ratio	1	-0.0225203858901619	0.151635733846932	0.881935282725633	-0.319726424230148	0.274685652449824	0.977731305067177	0.726347721031855	1.31611689171451	0.98359638847161
ARPC2	10L0vf	outcome	ARPC2	Wald ratio	1	-0.0239526479845406	0.0859157935461998	0.780404346400484	-0.192347603335092	0.144442307366011	0.976331939948468	0.825020038926065	1.155395035258	0.971680959647733
ARPC5L	10L0vf	outcome	ARPC5L	Wald ratio	1	-0.136470419763257	0.160751790535363	0.39590846700374	-0.451543929212569	0.178603089686055	0.872432126626789	0.636644458463434	1.19554612539561	0.868948890995843
ARPP21	10L0vf	outcome	ARPP21	Wald ratio	1	-0.263422659816701	0.160216561693414	0.100141870951123	-0.577447120735792	0.0506018011023893	0.768417049656613	0.561329545531752	1.0519039428855	0.59598316972615
ARRDC3	10L0vf	outcome	ARRDC3	Wald ratio	1	-0.0745663356587342	0.116260836130686	0.521281631151287	-0.30243757447488	0.153304903157411	0.928145902846956	0.739014620194761	1.1656803443815	0.912777652163443
ARSK	10L0vf	outcome	ARSK	Wald ratio	1	-0.118832568364804	0.224093867139035	0.595917586999441	-0.558056547957314	0.320391411227705	0.88795646031858	0.572320260699898	1.37766689310855	0.933105010006817
ASAH2B	10L0vf	outcome	ASAH2B	Wald ratio	1	-0.0139404721261192	0.121576024363529	0.908710935295338	-0.252229479878637	0.224348535626398	0.986156246300297	0.777066396504466	1.25150713824685	0.989127259698877
ASB14	10L0vf	outcome	ASB14	Wald ratio	1	0.0298732603760778	0.0745549485233132	0.688649973619322	-0.116254438729616	0.176000959481772	1.03032394280913	0.890248680734725	1.1924392027738	0.957357989443166
ASB6	10L0vf	outcome	ASB6	Wald ratio	1	-0.0672195741089358	0.0972739541977216	0.489544404406	-0.25787652433647	0.123437376118599	0.934989879226297	0.772690634705681	1.13137915096977	0.9060492434162
ASB7	10L0vf	outcome	ASB7	Wald ratio	1	-0.107833192898899	0.126845972890873	0.395263218568344	-0.35645129976501	0.140784913967213	0.897777339576427	0.700156568428761	1.15117701925685	0.868948890995843
ASB9P1	10L0vf	outcome	ASB9P1	Wald ratio	1	0.0721959320751688	0.0641834077544162	0.260657714556832	-0.053603547123487	0.197995411273825	1.07486592414449	0.947807793151828	1.21895680034983	0.792758264941198
ASH2L	10L0vf	outcome	ASH2L	Wald ratio	1	-0.0358078139599125	0.0288014760377378	0.213770876927781	-0.0922587069938785	0.0206430790740535	0.964825701697101	0.911869212084402	1.02085762115756	0.751688808037912
ASIC3	10L0vf	outcome	ASIC3	Wald ratio	1	-0.0548394533574471	0.0472137031869383	0.245432277934625	-0.147378311603846	0.037699404888952	0.9466371151648	0.862967445056517	1.03841904227204	0.778576188148028
ASPSCR1	10L0vf	outcome	ASPSCR1	Wald ratio	1	0.0313979033173994	0.0346530625083379	0.364901812234746	-0.036522099198943	0.0993179058337418	1.03189601705723	0.964136787010228	1.10441734447301	0.855305427709308
ASTE1	10L0vf	outcome	ASTE1	Wald ratio	1	-0.0039704201544841	0.0804031583813409	0.960615354401207	-0.161560610581912	0.153619770272944	0.99603745154219	0.85081496151263	1.16604743657876	0.996406709988411
ASUN	10L0vf	outcome	ASUN	Wald ratio	1	0.0562454562074698	0.10247102689694	0.583080042048999	-0.144597756510533	0.257088668925473	1.05785730951517	0.865370312686	1.29315978476456	0.929847456085503
ASXL1	10L0vf	outcome	ASXL1	Wald ratio	1	-0.0163711278619086	0.0479394975832315	0.732730510878775	-0.110332543125042	0.0775902874012253	0.98376215075359	0.895536281341045	1.08067979982462	0.966926864007056
ASXL2	10L0vf	outcome	ASXL2	Wald ratio	1	0.105977469797437	0.137982725012874	0.442458178463668	-0.164468671227796	0.376423610822669	1.11179682721662	0.848344334114416	1.45706423123495	0.887394079074841
ATAD3A	10L0vf	outcome	ATAD3A	Wald ratio	1	-0.0631313346017465	0.0666851439903928	0.343787781541785	-0.193834216822916	0.0675715476194233	0.938820166019413	0.823794464212134	1.06990680614449	0.842416135800645
ATAD3C	10L0vf	outcome	ATAD3C	Wald ratio	1	0.0518722097042133	0.0586731919453743	0.376649218492074	-0.0631272465087203	0.166871665917147	1.05324113991629	0.938824004011432	1.18160261568968	0.861361250443564
ATAD5	10L0vf	outcome	ATAD5	Wald ratio	1	-0.0783083742574947	0.0838802759892799	0.350524116035374	-0.242713715196483	0.0860969666814939	0.924679235300374	0.784496070929897	1.08991200833189	0.846753632164821
ATF4	10L0vf	outcome	ATF4	Wald ratio	1	0.031046740018035	0.0666254386566615	0.641223175675109	-0.0995391197490214	0.161632599785091	1.0315337166643	0.905254535845576	1.17542830936644	0.943194739503731
ATG13	10L0vf	outcome	ATG13	Wald ratio	1	-0.398386898514216	0.116822417629581	0.000649171113586614	-0.627358837068196	-0.169414959960236	0.671402212885668	0.534000321977398	0.844158538703751	0.0539411801936182
ATG14	10L0vf	outcome	ATG14	Wald ratio	1	-0.0246285087979215	0.100897494043853	0.807157743876971	-0.222387597123873	0.17313057952803	0.975672298387456	0.800604991996576	1.18902135679505	0.97380113516325
ATG16L2	10L0vf	outcome	ATG16L2	Wald ratio	1	0.149855161118321	0.0738677443161918	0.0424893136647797	0.00507438225858536	0.294635939978057	1.16166597614194	1.0050872787409	1.34263746907264	0.442400281308784
ATG2B	10L0vf	outcome	ATG2B	Wald ratio	1	-0.0106316226063612	0.0649931796649044	0.870061326634057	-0.138018254749574	0.116755009536851	0.989424693339938	0.871082790202466	1.12384406488308	0.982014441378126
ATG3	10L0vf	outcome	ATG3	Wald ratio	1	0.184101348080287	0.0999480107166508	0.0654793760817528	-0.011796752924349	0.379999449084922	1.20213765126587	0.988272555957798	1.46228378383982	0.514182938322506
ATG4D	10L0vf	outcome	ATG4D	Wald ratio	1	0.391805943410566	0.134039208000904	0.0034659895476575	0.129089095728795	0.654522791092337	1.47965054760135	1.13779149201214	1.92422404138844	0.141688540626031
ATG9B	10L0vf	outcome	ATG9B	Wald ratio	1	-0.302903709466946	0.146254964543146	0.0383526126565021	-0.589563439971513	-0.0162439789623791	0.738670219895391	0.554569334700548	0.983887242980958	0.422763586809849
ATL1	10L0vf	outcome	ATL1	Wald ratio	1	-0.0124507344810344	0.0812121687007706	0.878152874175696	-0.171626585134545	0.146725116172476	0.987626455225232	0.842293639417697	1.15803559401812	0.982879428050889
ATMIN	10L0vf	outcome	ATMIN	Wald ratio	1	0.00927228813061257	0.0747375054638606	0.901264026979718	-0.137213222578554	0.155757798839779	1.00931540896743	0.871784322212232	1.16854314630711	0.987206312400982
ATP2A1	10L0vf	outcome	ATP2A1	Wald ratio	1	0.0431619075394563	0.0954933015391819	0.651277015008384	-0.14400496347734	0.230328778556253	1.04410692995017	0.865883450255654	1.2590138786555	0.944261683913098
ATP5A1P5	10L0vf	outcome	ATP5A1P5	Wald ratio	1	-0.00424194838529905	0.0220796549862889	0.847648029149999	-0.0475180721584254	0.0390341753878273	0.99576703596954	0.953593239488805	1.0398060188169	0.979272383079518
ATP5C1	10L0vf	outcome	ATP5C1	Wald ratio	1	0.0108552531393247	0.046203833479356	0.814253211342605	-0.0797042604802131	0.101414766758862	1.01091438517038	0.923389388744341	1.10673558371089	0.974346879559879
ATP5E	10L0vf	outcome	ATP5E	Wald ratio	1	0.0110614178294154	0.0337243761362913	0.7429156431379	-0.0550383593977156	0.0771611950565463	1.01112282150667	0.946448842049602	1.08021618786875	0.967335741106338
ATP5F1P5	10L0vf	outcome	ATP5F1P5	Wald ratio	1	-0.0696090914784322	0.104370520627925	0.504809134684986	-0.274175311909165	0.134957128952301	0.932758371844194	0.76019879167661	1.14448771791201	0.908644556180687
ATP5G2	10L0vf	outcome	ATP5G2	Wald ratio	1	0.0269766148094179	0.0766663140756001	0.724935378429975	-0.123289360778758	0.177242590397594	1.02734377785254	0.884007828354772	1.1939206916941	0.965484233346963
ATP5G3	10L0vf	outcome	ATP5G3	Wald ratio	1	0.0874314706763093	0.0998713012173304	0.381333787822427	-0.108316279709658	0.283179221062277	1.09136747120552	0.897343739926247	1.32734302832872	0.864463822449493
ATP5L	10L0vf	outcome	ATP5L	Wald ratio	1	-0.035625721901741	0.0629517626823392	0.571447513174391	-0.159011176759126	0.0877597329556438	0.965001404791483	0.85298682528757	1.0917257847864	0.927634299508596
ATP6V0E1	10L0vf	outcome	ATP6V0E1	Wald ratio	1	-0.00869791806277641	0.119300454221991	0.941879590975831	-0.242526808337878	0.225130972212326	0.991339799392874	0.784642712329818	1.25248674641002	0.993804349288055
ATP6V1C2	10L0vf	outcome	ATP6V1C2	Wald ratio	1	0.149348431112835	0.102509993929668	0.145139620567283	-0.0515711569893132	0.350268019214984	1.16107747425385	0.949736067198551	1.41944793693706	0.681732614087001
ATP8B1	10L0vf	outcome	ATP8B1	Wald ratio	1	-0.089530743947131	0.0862891353434942	0.299471770881953	-0.25865744922038	0.0795959613261176	0.914360153651955	0.772087456910404	1.08284946621461	0.818260207837759
ATR	10L0vf	outcome	ATR	Wald ratio	1	-0.0904488287340829	0.149127854631326	0.544170385466217	-0.382739423811482	0.201841766343316	0.913521078734987	0.68199058664211	1.22365436948629	0.919146193512528
ATXN1L	10L0vf	outcome	ATXN1L	Wald ratio	1	0.106936794850657	0.158904551645	0.500971186377787	-0.204516126373544	0.418389716074857	1.11286391352654	0.815041598146263	1.51951273756626	0.907332736387166
ATXN2	10L0vf	outcome	ATXN2	Wald ratio	1	-0.0481331652705533	0.112789739534977	0.669560498620882	-0.269201054759107	0.172934724218001	0.953006871209456	0.763989636453464	1.18878850345211	0.951221744306623
ATXN2L	10L0vf	outcome	ATXN2L	Wald ratio	1	0.369853164319794	0.145610393716135	0.0110846451969409	0.0844567926361689	0.65524953600342	1.44752205117276	1.08812582816774	1.92562296968874	0.247646983703797
ATXN7	10L0vf	outcome	ATXN7	Wald ratio	1	0.411608160841351	0.17156518877508	0.01643382541122	0.075340390842193	0.747875930840508	1.5092429399668	1.07825111523065	2.11250813438982	0.295944354195692
ATXN7L3	10L0vf	outcome	ATXN7L3	Wald ratio	1	-0.0760026934649969	0.17245005162484	0.659413588270294	-0.414004794649683	0.26199940771969	0.926813710215733	0.660997782005509	1.29952577274563	0.947674109975432
AUH	10L0vf	outcome	AUH	Wald ratio	1	-0.104004891331639	0.0731448885407738	0.155054591279694	-0.247368872871555	0.0393590902082778	0.901220889240175	0.780852605057943	1.04014392209472	0.694588235005931
AUP1	10L0vf	outcome	AUP1	Wald ratio	1	0.117305537080317	0.0698092684588755	0.0928849686287398	-0.0195206290990793	0.254131703259713	1.12446294233426	0.980668664668951	1.28934160357807	0.582690691588992
AURKA	10L0vf	outcome	AURKA	Wald ratio	1	0.0471551120026209	0.102952403869487	0.646932127156683	-0.154631599581573	0.248941823586815	1.04828459799289	0.856730739316332	1.28266740990996	0.943960543076528
B2M	10L0vf	outcome	B2M	Wald ratio	1	-0.190206497462629	0.100549643369111	0.0585352895693394	-0.387283798466086	0.00687080354082847	0.826788386610558	0.678898397260508	1.00689446166388	0.491998923708428
B3GALT2	10L0vf	outcome	B3GALT2	Wald ratio	1	0.104156061990203	0.134027659855358	0.437085831869762	-0.158538151326299	0.366850275306705	1.10977363488396	0.853390405194052	1.4431818229823	0.885286191761977
B3GNT3	10L0vf	outcome	B3GNT3	Wald ratio	1	-0.119561411566781	0.0336880001278455	0.000386579437032269	-0.185589891817358	-0.0535329313162034	0.887309515078285	0.830614166807939	0.947874725727512	0.0376349021039697
B3GNT7	10L0vf	outcome	B3GNT7	Wald ratio	1	0.10357973369272	0.114594764435097	0.36605987748111	-0.121026004600071	0.32818547198551	1.10913422520702	0.88601091893369	1.38844646633259	0.855632084820164
B3GNT9	10L0vf	outcome	B3GNT9	Wald ratio	1	-0.030474609297457	0.134300592190297	0.820491051430426	-0.29370376999044	0.232754551395526	0.969985060356683	0.745497297408536	1.26207166757783	0.974942704094088
B4GALT3	10L0vf	outcome	B4GALT3	Wald ratio	1	-0.0232997986557353	0.0603829931594485	0.699595242371979	-0.141650465248254	0.0950508679367838	0.976969545707755	0.8679245732732	1.09971479392596	0.959568561466931
B9D2	10L0vf	outcome	B9D2	Wald ratio	1	0.0196930135581359	0.0670595360053906	0.769014187414705	-0.11174367701243	0.151129704128701	1.01988820011471	0.894273450967982	1.1631475133331	0.970553289817108
BACH1-AS1	10L0vf	outcome	BACH1-AS1	Wald ratio	1	-0.0412872957807674	0.0414596152333995	0.31932610370649	-0.12254814163823	0.0399735500766957	0.959553414696318	0.884663314777056	1.04078324519131	0.827959074270584
BAD	10L0vf	outcome	BAD	Wald ratio	1	-0.0763205989333931	0.14358029981857	0.595035335643385	-0.35773798657779	0.205096788711003	0.926519117897806	0.699256265533424	1.22764388128189	0.933105010006817
BAG2	10L0vf	outcome	BAG2	Wald ratio	1	0.0986606263634354	0.0540204622161443	0.0677965684346167	-0.00721947958020742	0.204540732307078	1.10369167213672	0.992806518261247	1.22696143179775	0.521924337762767
BAG4	10L0vf	outcome	BAG4	Wald ratio	1	-0.0618556992065609	0.174987149612584	0.723723301705269	-0.404830512447226	0.281119114034104	0.940018522423322	0.667089864706243	1.32461137434315	0.96481130668993
BAK1P1	10L0vf	outcome	BAK1P1	Wald ratio	1	0.0394305824302955	0.0552600807470011	0.475508262884219	-0.0688791758338266	0.147740340694418	1.04021828695316	0.933439455308939	1.159211857135	0.899201710728117
BANF1P1	10L0vf	outcome	BANF1P1	Wald ratio	1	0.0128998112663538	0.0726568135551188	0.85908078328941	-0.129507543301679	0.155307165834387	1.01298337275427	0.878527961389805	1.16801668082743	0.981141664483616
BANP	10L0vf	outcome	BANP	Wald ratio	1	0.0740305775847781	0.084201219494511	0.379287272770551	-0.0910038126244634	0.23906496779402	1.07683973215101	0.913014229912242	1.27006104696804	0.862722629088949
BAP1	10L0vf	outcome	BAP1	Wald ratio	1	0.266014076423739	0.171117242385072	0.120048032866736	-0.069375718651002	0.60140387149848	1.30475342481975	0.932976077705069	1.82467861744791	0.63550320830316
BATF2	10L0vf	outcome	BATF2	Wald ratio	1	0.17293169696525	0.173217170992277	0.318108734482896	-0.166573958179612	0.512437352110112	1.18878490469429	0.846560204568458	1.66935504646053	0.827959074270584
BAZ1B	10L0vf	outcome	BAZ1B	Wald ratio	1	-0.0969301238324094	0.0967335512206495	0.31632808783594	-0.286527884224882	0.0926676365600636	0.907619424884559	0.750866140918847	1.09709703971964	0.82790074918982
BAZ2A	10L0vf	outcome	BAZ2A	Wald ratio	1	-0.0815453743369925	0.120983012029978	0.500296472537715	-0.31867207791575	0.155581329241765	0.921690887792125	0.727113946937245	1.16833695216185	0.907276494839837
BBS1	10L0vf	outcome	BBS1	Wald ratio	1	-0.101205981744009	0.0733360968532947	0.167577542453378	-0.244944731576467	0.0425327680884487	0.903746858358218	0.782747798283235	1.04345024768349	0.709555637840999
BBS5	10L0vf	outcome	BBS5	Wald ratio	1	0.0196853575911705	0.156422491339083	0.899852751843026	-0.286902725433432	0.326273440615773	1.01988039191423	0.750584738091109	1.38579424950267	0.986893054001089
BBS7	10L0vf	outcome	BBS7	Wald ratio	1	0.253007001200325	0.0866007747837399	0.00348313634177943	0.0832694826241946	0.422744519776455	1.28789229359501	1.08683465214246	1.52614434645759	0.141918882271096
BCAM	10L0vf	outcome	BCAM	Wald ratio	1	-0.0226483787717711	0.123440488328149	0.85442447375726	-0.264591735894942	0.2192949783514	0.977606170428344	0.767519236573902	1.2451985291284	0.980242423045029
BCAR1	10L0vf	outcome	BCAR1	Wald ratio	1	0.0287614203900284	0.0465895060177339	0.53701254444034	-0.06255401140473	0.120076852184787	1.0291790240521	0.93936232516455	1.12758350550549	0.916566362597213
BCAS2P2	10L0vf	outcome	BCAS2P2	Wald ratio	1	-0.0130934443313442	0.0485131723441992	0.787241324411916	-0.108179262125975	0.0819923734632862	0.986991901912708	0.897466700220894	1.08544753159253	0.972753068194673
BCCIP	10L0vf	outcome	BCCIP	Wald ratio	1	0.0595986570564524	0.0634399477250581	0.347499766862326	-0.0647436404846615	0.183940954597566	1.06141047144704	0.937307720332917	1.20194485168358	0.84475285755448
BCDIN3D	10L0vf	outcome	BCDIN3D	Wald ratio	1	0.0364356884994656	0.150732961685512	0.808994473402183	-0.259000916404137	0.331872293403068	1.03710760392676	0.771822315742216	1.39357486844413	0.97380113516325
BCKDHB	10L0vf	outcome	BCKDHB	Wald ratio	1	0.061253243733982	0.0630998855340646	0.33168044476829	-0.0624225319127848	0.184929019380749	1.06316812076307	0.939485840165482	1.20313303796871	0.837344585833656
BCL11A	10L0vf	outcome	BCL11A	Wald ratio	1	0.216987900242314	0.16630209951805	0.191967265712881	-0.108964214813065	0.542940015297692	1.24232907016611	0.89676250773803	1.72105937219963	0.730249287823346
BCL2L1	10L0vf	outcome	BCL2L1	Wald ratio	1	0.0204228956002376	0.12409152329674	0.86927512801532	-0.222796490061374	0.263642281261849	1.02063286992443	0.800277697188449	1.30166248394759	0.981779377426773
BCL2L11	10L0vf	outcome	BCL2L11	Wald ratio	1	-0.457167475613781	0.0844419123557487	6.16363989178644e-08	-0.622673623831048	-0.291661327396513	0.633074306675925	0.536508097498708	0.747021488849324	4.71179451527614e-05
BCL2L14	10L0vf	outcome	BCL2L14	Wald ratio	1	0.0500002580773892	0.0427748329055801	0.242436802969397	-0.0338384144175477	0.133838930572326	1.05127136768536	0.966727701276288	1.14320866884851	0.776254718450076
BCL2L15	10L0vf	outcome	BCL2L15	Wald ratio	1	-0.0329425330215026	0.0880674288849657	0.708359419085269	-0.205554693636035	0.13966962759303	0.967594162704287	0.81419556203361	1.14989384290056	0.961631563163895
BCL3	10L0vf	outcome	BCL3	Wald ratio	1	-0.0586853981297331	0.184856438746275	0.750891003025909	-0.421004018072431	0.303633221812965	0.943003393126571	0.656387463991499	1.35477206411081	0.968056494081261
BCL7A	10L0vf	outcome	BCL7A	Wald ratio	1	-0.0413909926135772	0.0465197619220902	0.373599742057434	-0.132569725980874	0.0497877407537195	0.959453917205179	0.875841863044117	1.05104797804577	0.859489861174284
BCL7B	10L0vf	outcome	BCL7B	Wald ratio	1	-0.0541334711986892	0.105054269869729	0.606350010188414	-0.260039840143358	0.15177289774598	0.947305660041535	0.771020867609764	1.16389588303714	0.935628942189094
BCL9L	10L0vf	outcome	BCL9L	Wald ratio	1	-0.122545566348065	0.181376282386414	0.499267505922014	-0.478043079825436	0.232951947129305	0.884665593044723	0.619995487109314	1.26232081973071	0.907088243283175
BCRP3	10L0vf	outcome	BCRP3	Wald ratio	1	0.0392503169258437	0.0295967737489778	0.184783802488537	-0.0187593596221527	0.0972599934738401	1.04003078837919	0.981415502026516	1.10214688737147	0.724388366601479
BDP1	10L0vf	outcome	BDP1	Wald ratio	1	-0.0205469507553671	0.078539646287205	0.793620230110924	-0.174484657478289	0.133390755967555	0.979662699490984	0.839889740156932	1.14269642655075	0.972753068194673
BEND3	10L0vf	outcome	BEND3	Wald ratio	1	0.308914890342335	0.102795317570796	0.00265453795390925	0.107436067903576	0.510393712781095	1.36194645077436	1.113419675217	1.66594697045871	0.120630902692907
BEND3P3	10L0vf	outcome	BEND3P3	Wald ratio	1	0.0119221226436613	0.0235854559612349	0.613217384651761	-0.0343053710403591	0.0581496163276817	1.01199347442077	0.966276386754075	1.05987355823781	0.937373124138781
BEND4	10L0vf	outcome	BEND4	Wald ratio	1	0.353937249084063	0.1304598155184	0.00666774619542215	0.0982360106679997	0.609638487500126	1.42466578459201	1.1032231268127	1.8397661800755	0.193074188601911
BEST3	10L0vf	outcome	BEST3	Wald ratio	1	-0.430568680550389	0.187327972646126	0.0215347635198915	-0.797731506936797	-0.0634058541639811	0.65013926801989	0.450349420767223	0.938562476890392	0.33528004017884
BEST4	10L0vf	outcome	BEST4	Wald ratio	1	-0.157442924707742	0.0947669152223087	0.0966391278530657	-0.343186078543467	0.0283002291279832	0.854325573098753	0.709506175400342	1.02870448511414	0.589591231342986
BET3L	10L0vf	outcome	BET3L	Wald ratio	1	-0.168602670185129	0.177790851518956	0.34296642944942	-0.517072739162283	0.179867398792025	0.844844518622828	0.596263414355212	1.19705862117817	0.84211478092824
BHLHE40-AS1	10L0vf	outcome	BHLHE40-AS1	Wald ratio	1	0.0173184843650169	0.0665970850204076	0.794826220068905	-0.113211802274982	0.147848771005016	1.01746931879852	0.892961508806347	1.15933755765147	0.97343814059577
BHLHE41	10L0vf	outcome	BHLHE41	Wald ratio	1	-0.0191116222844074	0.147941027903582	0.89721201061684	-0.309076036975427	0.270852792406612	0.981069846873271	0.734124947263418	1.31108205494423	0.986550851990141
BIRC6	10L0vf	outcome	BIRC6	Wald ratio	1	-0.0746645943212363	0.0922804097454409	0.418454419710167	-0.255534197422301	0.106205008779828	0.928054708952304	0.77450265011344	1.11204983311857	0.879056177091458
BLCAP	10L0vf	outcome	BLCAP	Wald ratio	1	0.574027275903252	0.203586144781684	0.00480866504494649	0.174998432131152	0.973056119675352	1.7754027097084	1.19124434889599	2.64601866490376	0.166711292227181
BLOC1S1	10L0vf	outcome	BLOC1S1	Wald ratio	1	0.0878514822996969	0.0555451983732187	0.113735993259136	-0.0210171065118117	0.196720071111206	1.09182595450623	0.979202213691951	1.21740320667663	0.624390205377718
BLOC1S2	10L0vf	outcome	BLOC1S2	Wald ratio	1	-0.165534145947494	0.0884853405685879	0.0613794351805202	-0.338965413461926	0.0078971215669385	0.847440926037517	0.712507091816695	1.00792838607715	0.499154242092453
BLOC1S3	10L0vf	outcome	BLOC1S3	Wald ratio	1	-0.132224737514764	0.0679689638247781	0.051730543486348	-0.265443906611329	0.000994431581801014	0.876144070511051	0.766865457761374	1.00099492619283	0.476737962243987
BLZF1	10L0vf	outcome	BLZF1	Wald ratio	1	-0.063575599251222	0.144263896283733	0.659437724169771	-0.346332835967339	0.219181637464896	0.938403174041692	0.707277040688143	1.24505740522094	0.947674109975432
BMP4	10L0vf	outcome	BMP4	Wald ratio	1	-0.0150069282208899	0.189096959533206	0.936745469683525	-0.385636968905974	0.355623112464194	0.985105114553587	0.680017348317381	1.42706960215184	0.992725297824263
BMP8B	10L0vf	outcome	BMP8B	Wald ratio	1	0.00490596747590939	0.0783920376942962	0.95009898765728	-0.148742426404911	0.15855436135673	1.0049180214384	0.861791060935792	1.17181562398094	0.995682220776107
BNIP3L	10L0vf	outcome	BNIP3L	Wald ratio	1	-0.0869222198332809	0.135512686779457	0.521241826768615	-0.352527085921016	0.178682646254454	0.916748397703386	0.702909530600845	1.19564124272626	0.912777652163443
BOD1L1	10L0vf	outcome	BOD1L1	Wald ratio	1	0.116112031352026	0.0702240764256351	0.0982392208595418	-0.0215271584422186	0.253751221146271	1.12312168992677	0.978702897062129	1.28885112547478	0.592509333931966
BOLA1	10L0vf	outcome	BOLA1	Wald ratio	1	-0.00104028370280097	0.120627279005958	0.993119168203503	-0.237469750554478	0.235389183148876	0.998960257204708	0.788620745960567	1.26540114571675	0.999541185974681
BOLA2B	10L0vf	outcome	BOLA2B	Wald ratio	1	-0.028270720241922	0.0159556514857818	0.0764225908958497	-0.0595437971540542	0.00300235667021029	0.972125157217033	0.942194267260091	1.003006868257	0.546248243200863
BOLA3	10L0vf	outcome	BOLA3	Wald ratio	1	0.180764364311445	0.17472713574296	0.300878029059708	-0.161700821744756	0.523229550367647	1.19813282317515	0.850695676120279	1.68746862393442	0.818892116066851
BOP1	10L0vf	outcome	BOP1	Wald ratio	1	0.0467752423075597	0.0681181652818031	0.492285693071672	-0.0867363616447745	0.180286846259894	1.04788646206699	0.916918798734622	1.1975608297034	0.906293400838991
BPGM	10L0vf	outcome	BPGM	Wald ratio	1	-0.111889748220269	0.166922092609109	0.502659428814412	-0.439057049734122	0.215277553293583	0.894142832904862	0.644644001811822	1.24020607248047	0.908068473144641
BPNT1	10L0vf	outcome	BPNT1	Wald ratio	1	-0.0251074536038232	0.111556760536515	0.821929187546807	-0.243758704255392	0.193543797047746	0.975205117093838	0.783676709305547	1.21354253496796	0.974942704094088
BPTF	10L0vf	outcome	BPTF	Wald ratio	1	0.251906945524078	0.118836113313674	0.0340242269572462	0.0189881634292773	0.484825727618879	1.2864763193351	1.01916958507314	1.62389198466045	0.4023174059933
BRAF	10L0vf	outcome	BRAF	Wald ratio	1	-0.178534196356226	0.125964141933199	0.156383129423493	-0.425423914545296	0.0683555218328442	0.836495451291858	0.653492701342729	1.0707459143679	0.695850310173395
BRCA1	10L0vf	outcome	BRCA1	Wald ratio	1	0.0168363018004147	0.0323722610747444	0.603004883841812	-0.0466133299060843	0.0802859335069138	1.01697883109479	0.954456385987793	1.08359686003311	0.935537561056255
BRCA2	10L0vf	outcome	BRCA2	Wald ratio	1	-0.0353883698556108	0.0851361974439167	0.677653158518667	-0.202255316845687	0.131478577134466	0.965230477033736	0.816886336472198	1.14051347439385	0.954400702137505
BRD9	10L0vf	outcome	BRD9	Wald ratio	1	0.0417735187441763	0.0549965046262799	0.44751357365972	-0.0660196303233322	0.149566667811685	1.04265830944449	0.936112487920439	1.16133089162042	0.889037815447435
BRE	10L0vf	outcome	BRE	Wald ratio	1	0.200051184404769	0.142268336965931	0.159678414205526	-0.0787947560484556	0.478897124857993	1.2214652765333	0.924229597514524	1.61429305638864	0.699319184986619
BRF2	10L0vf	outcome	BRF2	Wald ratio	1	-0.011296923388157	0.0932539589805123	0.903578968165225	-0.194074682989961	0.171480836213647	0.988766647241496	0.82359639333052	1.18706139392337	0.987386655321873
BRICD5	10L0vf	outcome	BRICD5	Wald ratio	1	0.125507461436695	0.0492520847135178	0.0108259582636442	0.0289733753981999	0.22204154747519	1.13372362813605	1.02939718682008	1.24862325393028	0.244126955594183
BRIP1	10L0vf	outcome	BRIP1	Wald ratio	1	-0.111194065603662	0.105846102099888	0.293476415808434	-0.318652425719444	0.0962642945121188	0.894765088951738	0.727128236463677	1.10105002702203	0.815101248098712
BRMS1	10L0vf	outcome	BRMS1	Wald ratio	1	0.473588003827102	0.166161601879449	0.00436965362695317	0.147911264143383	0.799264743510821	1.60574528981441	1.15941001055775	2.22390518650151	0.160210154202607
BROX	10L0vf	outcome	BROX	Wald ratio	1	0.0174593959247585	0.0295734335315526	0.554939718373513	-0.0405045337970846	0.0754233256466016	1.01761270208916	0.960304810674392	1.0783405434843	0.922052392785808
BRSK2	10L0vf	outcome	BRSK2	Wald ratio	1	0.0834670831951225	0.135641159715657	0.538322165265602	-0.182389589847565	0.34932375623781	1.08704943250989	0.833276641050488	1.41810823741605	0.916832748662781
BSN	10L0vf	outcome	BSN	Wald ratio	1	-0.136662866706479	0.0822493035949203	0.0965992877789018	-0.297871501752523	0.0245457683395646	0.872264245885436	0.74239673029766	1.02484949569354	0.58958343746572
BTBD19	10L0vf	outcome	BTBD19	Wald ratio	1	0.122570666679294	0.0882104713059335	0.164673124492672	-0.0503218570803358	0.295463190438923	1.13039899879512	0.950923313839999	1.34374862607691	0.705978105023372
BTBD7P1	10L0vf	outcome	BTBD7P1	Wald ratio	1	0.0228863788731892	0.119516697681346	0.848140885692967	-0.211366348582248	0.257139106328627	1.02315028145478	0.809477461633706	1.29322501003085	0.979471712467692
BTF3	10L0vf	outcome	BTF3	Wald ratio	1	-0.180116098748911	0.0985391377810662	0.0675700318482595	-0.3732528087998	0.013020611301979	0.835173243213777	0.688491154218208	1.01310574857313	0.521924337762767
BTG3	10L0vf	outcome	BTG3	Wald ratio	1	0.00936042154560406	0.0718061403363953	0.896284111855673	-0.131379613513731	0.150100456604939	1.00940436730127	0.876884833867759	1.16195096251435	0.98599820194954
BTNL10	10L0vf	outcome	BTNL10	Wald ratio	1	-0.151273622077778	0.095514656504815	0.113245175901779	-0.338482348827215	0.0359351046716596	0.859612457530377	0.712851361940398	1.03658857455223	0.622227886273974
BUB3	10L0vf	outcome	BUB3	Wald ratio	1	0.0890352120328639	0.0636486476230956	0.161856549068412	-0.0357161373084036	0.213786561374131	1.09311914659598	0.964914157741337	1.23835831308741	0.701172043813989
BZW1	10L0vf	outcome	BZW1	Wald ratio	1	-0.0513579143626129	0.117499465335618	0.662045628323976	-0.281656866420425	0.178941037695199	0.949938613007125	0.75453254557186	1.19595022610719	0.949057339630634
C10orf10	10L0vf	outcome	C10orf10	Wald ratio	1	0.000392125193552712	0.095358871881978	0.996719028340788	-0.186511263695124	0.18729551408223	1.00039220208469	0.82984921473015	1.20598361753862	0.99965340620583
C10orf118	10L0vf	outcome	C10orf118	Wald ratio	1	0.0279910860978293	0.0982764743235393	0.775782199412644	-0.164630803576308	0.220612975771966	1.02838651744376	0.848206801204748	1.24684077958108	0.970775417156647
C10orf2	10L0vf	outcome	C10orf2	Wald ratio	1	0.000256340075316414	0.0814449174004826	0.997488738926201	-0.15937569802963	0.159888378180262	1.00025637293324	0.852675950110043	1.17337988888327	0.999687274485435
C10orf25	10L0vf	outcome	C10orf25	Wald ratio	1	0.110763052699382	0.0983855890909915	0.260247789460756	-0.0820727019189616	0.303598807317725	1.1171301745126	0.92120498289173	1.35472544111632	0.792724401637526
C10orf82	10L0vf	outcome	C10orf82	Wald ratio	1	0.0315188258518116	0.151696400334038	0.835404106698066	-0.265806118802903	0.328843770506526	1.03202080408349	0.766587740042684	1.38936077950037	0.976867713095106
C11orf1	10L0vf	outcome	C11orf1	Wald ratio	1	0.0970150438773311	0.0706292849186148	0.16957179851178	-0.041418354563154	0.235448442317816	1.10187694999799	0.959427665034632	1.26547613455888	0.709976825905819
C11orf24	10L0vf	outcome	C11orf24	Wald ratio	1	0.088134025553049	0.0797495939185775	0.269101324502483	-0.068175178527363	0.244443229633461	1.09213448614822	0.934096825537509	1.27691016950827	0.798232377665554
C11orf31	10L0vf	outcome	C11orf31	Wald ratio	1	0.0984996831478648	0.0585766553749006	0.0926557743298495	-0.0163105613869404	0.21330992768267	1.10351405474355	0.983821735563671	1.23776821043587	0.582249952210879
C11orf42	10L0vf	outcome	C11orf42	Wald ratio	1	0.0515660424370787	0.105983987671559	0.626580385729407	-0.156162573399176	0.259294658273333	1.05291872131438	0.855420110510893	1.29601563029911	0.940099138475005
C11orf45	10L0vf	outcome	C11orf45	Wald ratio	1	-0.0250541585677178	0.0855038117227055	0.769508369423174	-0.19264162954422	0.142533312408785	0.975257092070756	0.824777497070143	1.15319149590404	0.970553289817108
C11orf71	10L0vf	outcome	C11orf71	Wald ratio	1	0.0456278667802481	0.121906640829281	0.708192048320579	-0.193309149245142	0.284564882805638	1.04668483227715	0.824227125554323	1.32918355166028	0.961631563163895
C11orf74	10L0vf	outcome	C11orf74	Wald ratio	1	-0.187209877884814	0.195260263672155	0.337674122573295	-0.569919994682239	0.19550023891261	0.829269672755131	0.565570685551933	1.21591908442054	0.839114976433769
C11orf83	10L0vf	outcome	C11orf83	Wald ratio	1	0.0446563967317315	0.0835738101585258	0.593109906311257	-0.119148271178979	0.208461064642442	1.04566850305898	0.887676174211077	1.23178096929479	0.932567236682538
C11orf85	10L0vf	outcome	C11orf85	Wald ratio	1	-0.389047177446036	0.157017050944163	0.013221804447241	-0.696800597296596	-0.0812937575954762	0.67770229699623	0.498176624435196	0.921922829829022	0.267391756870195
C11orf94	10L0vf	outcome	C11orf94	Wald ratio	1	-0.169903599516808	0.196461494112306	0.387138234234982	-0.554968127976928	0.215160928943312	0.843746150212593	0.574090558332372	1.2400614426869	0.865610483454004
C12orf29	10L0vf	outcome	C12orf29	Wald ratio	1	-0.0508378147098278	0.1780924196516	0.775293669812948	-0.399898957226963	0.298223327807308	0.950432804253125	0.670387780453892	1.34746268016529	0.970690117870073
C12orf42	10L0vf	outcome	C12orf42	Wald ratio	1	-0.0911868556210578	0.209986659406244	0.664106393649143	-0.502760708057296	0.320386996815181	0.912847124345884	0.604858514847291	1.37766081153198	0.949621483873639
C12orf60	10L0vf	outcome	C12orf60	Wald ratio	1	-0.0529377431586137	0.0456383718986711	0.246073502648367	-0.142388952080009	0.0365134657627816	0.948439057464267	0.867283859013522	1.03718827045492	0.778576188148028
C12orf61	10L0vf	outcome	C12orf61	Wald ratio	1	0.0360329767713686	0.127290079823324	0.777117313246586	-0.213455579682346	0.285521533225084	1.03669003261743	0.807788041555028	1.33045572407761	0.971094940925791
C12orf68	10L0vf	outcome	C12orf68	Wald ratio	1	-0.13566244431687	0.142488147628129	0.341048123379735	-0.414939213668003	0.143614325034262	0.87313731521291	0.660380421588513	1.15443878451661	0.84195125521652
C14orf183	10L0vf	outcome	C14orf183	Wald ratio	1	0.127430718337632	0.0682513949411944	0.0618906135658255	-0.00634201574710849	0.261203452422373	1.13590616804734	0.993678052388205	1.29849181986753	0.501455003077852
C14orf79	10L0vf	outcome	C14orf79	Wald ratio	1	-0.00825492880646553	0.0433270152822256	0.848896864697145	-0.0931758787596278	0.0766660211466967	0.991779049557727	0.91103325480583	1.07968142540666	0.97979171088578
C14orf80	10L0vf	outcome	C14orf80	Wald ratio	1	-0.0581058877427071	0.0513550821876501	0.257864262373463	-0.158761848830501	0.0425500733450871	0.943550031763975	0.853199525240781	1.04346830501406	0.7913935828905
C14orf93	10L0vf	outcome	C14orf93	Wald ratio	1	-0.179929027074786	0.119454173315134	0.132000476628517	-0.414059206772449	0.0542011526228772	0.835329495085263	0.660961816691529	1.05569693700635	0.657057463123555
C15orf27	10L0vf	outcome	C15orf27	Wald ratio	1	0.412831290376643	0.168799783330465	0.014457679749567	0.0819837150489312	0.743678865704355	1.51109006899136	1.08543813337873	2.10366038043698	0.279801855305228
C15orf37	10L0vf	outcome	C15orf37	Wald ratio	1	-0.0859224606610059	0.144036572367033	0.550819715736657	-0.368234142500391	0.196389221178379	0.917665383628824	0.691955146611636	1.21700049552963	0.920624334464738
C15orf39	10L0vf	outcome	C15orf39	Wald ratio	1	-0.139479435370042	0.12997505363129	0.283215187549997	-0.39423054048737	0.115271669747286	0.869810910359981	0.674198608246875	1.12217825804859	0.807636828826021
C15orf41	10L0vf	outcome	C15orf41	Wald ratio	1	0.0360017905617682	0.0568352559969445	0.52644559269898	-0.0753953111922431	0.14739889231578	1.03665770268891	0.927376811424998	1.15881611369271	0.912839283692615
C15orf54	10L0vf	outcome	C15orf54	Wald ratio	1	-0.083707541531281	0.0537468295670057	0.11936570546352	-0.189051327482612	0.0216362444200501	0.919700190876585	0.827744019587592	1.02187200521226	0.634145373980276
C15orf62	10L0vf	outcome	C15orf62	Wald ratio	1	0.366660060000838	0.114091010017555	0.00131013383686338	0.143041680366429	0.590278439635246	1.44290733381727	1.15377789054908	1.80449078721109	0.0777428609028862
C16orf95	10L0vf	outcome	C16orf95	Wald ratio	1	0.00736701331561188	0.0293185820210039	0.801601855187791	-0.0500974074455557	0.0648314340767795	1.0073942165193	0.951136772184922	1.06697915289855	0.97343814059577
C16orf96	10L0vf	outcome	C16orf96	Wald ratio	1	0.176052034022791	0.15770954766746	0.264291392066451	-0.133058679405431	0.485162747451013	1.1925001076141	0.875413721844893	1.62443936069763	0.795496820841519
C17orf107	10L0vf	outcome	C17orf107	Wald ratio	1	-0.0514326117536416	0.0322482884326521	0.110735872077139	-0.11463925708164	0.0117740335743565	0.949867657721216	0.891687755937055	1.01184362034515	0.61699731870093
C17orf49	10L0vf	outcome	C17orf49	Wald ratio	1	-0.0677174906315194	0.141252857432247	0.631649708739904	-0.344573091198723	0.209138109935684	0.934524448199496	0.708522763516102	1.23261522318432	0.941644776442113
C17orf53	10L0vf	outcome	C17orf53	Wald ratio	1	0.0685988203267595	0.0670245658188052	0.306077301185404	-0.0627693286780988	0.199966969331618	1.07100645692975	0.939160086003564	1.22136241507699	0.8211292959859
C17orf59	10L0vf	outcome	C17orf59	Wald ratio	1	-0.108283634072071	0.105423313673137	0.30435842378973	-0.31491332887142	0.0983460607272778	0.897373034762944	0.729852128635539	1.10334454326403	0.820838537475749
C17orf70	10L0vf	outcome	C17orf70	Wald ratio	1	0.0688369403234669	0.0654026867887216	0.292565916280387	-0.0593523257824275	0.197026206429361	1.0712615153498	0.942374687760911	1.21777595384725	0.813211560333009
C17orf85	10L0vf	outcome	C17orf85	Wald ratio	1	-0.0108517456136022	0.127010152545261	0.931911605396862	-0.259791644602313	0.238088153375109	0.989206922170104	0.771212255300961	1.26882103875202	0.992225016516359
C17orf96	10L0vf	outcome	C17orf96	Wald ratio	1	-0.053132354581337	0.0941102521306924	0.572362447224177	-0.237588448757494	0.13132373959482	0.948254498349166	0.788527143650483	1.14033689376455	0.927634299508596
C18orf21	10L0vf	outcome	C18orf21	Wald ratio	1	-0.0857077333235057	0.100616331870846	0.394309979335486	-0.282915743790363	0.111500277143352	0.917862452630661	0.753583279255663	1.11795405383902	0.868948890995843
C18orf25	10L0vf	outcome	C18orf25	Wald ratio	1	0.0513845220445311	0.0508296798871502	0.312056773190184	-0.0482416505342833	0.151010694623345	1.05272761244037	0.952903489615487	1.16300909595954	0.825295970473054
C18orf32	10L0vf	outcome	C18orf32	Wald ratio	1	-0.163319520641135	0.0936613713565509	0.0812073409598347	-0.346895808499974	0.0202567672177051	0.849319769857591	0.706878975201753	1.02046332791985	0.556013898761716
C19orf18	10L0vf	outcome	C19orf18	Wald ratio	1	0.0236073569035684	0.112814743604789	0.834247049568636	-0.197509540561817	0.244724254368954	1.02388821631493	0.820772309961409	1.27726906327756	0.976867713095106
C19orf24	10L0vf	outcome	C19orf24	Wald ratio	1	0.0694890048810094	0.0463549722434416	0.133857394749235	-0.0213667407161362	0.160344750478155	1.0719602748092	0.978859910948955	1.1739155091713	0.661145545841587
C19orf25	10L0vf	outcome	C19orf25	Wald ratio	1	-0.0395741098443514	0.0466925235155937	0.396690282219538	-0.131091455934915	0.0519432362462123	0.96119871706364	0.877137551287858	1.05331595064909	0.869311705648578
C19orf38	10L0vf	outcome	C19orf38	Wald ratio	1	-0.0307349101381026	0.0833924967923206	0.712457757580232	-0.194184203851051	0.132714383574846	0.969732605288617	0.823506197283596	1.14192379955582	0.962066373654486
C19orf45	10L0vf	outcome	C19orf45	Wald ratio	1	-0.0446474180161618	0.0449666437437636	0.320758283961788	-0.132782039753938	0.0434872037216148	0.956334608750735	0.875655929492392	1.04444662919669	0.827959074270584
C19orf52	10L0vf	outcome	C19orf52	Wald ratio	1	-0.0340155278057458	0.0627126131048907	0.587540712252906	-0.156932249491332	0.08890119387984	0.966556496019469	0.854761967414077	1.09297265860316	0.930165823429998
C19orf55	10L0vf	outcome	C19orf55	Wald ratio	1	-0.0956744848866433	0.110698617110614	0.387434669270208	-0.312643774423447	0.12129480465016	0.908759782971564	0.731510448892687	1.12895768528889	0.865610483454004
C19orf57	10L0vf	outcome	C19orf57	Wald ratio	1	0.182816047797945	0.121185028053821	0.131408810976552	-0.0547066071875438	0.420338702783434	1.20059353594179	0.946762880633384	1.52247713554305	0.656142818752614
C19orf70	10L0vf	outcome	C19orf70	Wald ratio	1	-0.200249670678951	0.106368780368678	0.0597548453290369	-0.40873248020156	0.00823313884365742	0.818526365530833	0.664491973305304	1.00826712433633	0.495734980818433
C1orf105	10L0vf	outcome	C1orf105	Wald ratio	1	-0.114625115531754	0.117389979917487	0.328842908070439	-0.344709476170028	0.11545924510652	0.8917003658731	0.708426138248598	1.12238877078135	0.835301415764901
C1orf106	10L0vf	outcome	C1orf106	Wald ratio	1	0.093512940752055	0.0792926795286022	0.238263257812816	-0.0619007111240053	0.248926592628115	1.09802481251621	0.939976211339453	1.28264787380439	0.775188155942462
C1orf127	10L0vf	outcome	C1orf127	Wald ratio	1	0.250088430011665	0.135034489975479	0.0640209796722359	-0.0145791703402743	0.514756030363605	1.28413896809092	0.985526591168117	1.67323023462521	0.509269905415616
C1orf170	10L0vf	outcome	C1orf170	Wald ratio	1	0.00114073621688444	0.0644865500213665	0.985886539925768	-0.125252901824994	0.127534374258763	1.00114138710392	0.882273745726958	1.13602391755012	0.998867457203335
C1orf177	10L0vf	outcome	C1orf177	Wald ratio	1	0.0439694215380306	0.0512834190965871	0.391234438276135	-0.0565460798912802	0.144484922967341	1.04495040142379	0.94502293693763	1.15544427416137	0.867402338744773
C1orf191	10L0vf	outcome	C1orf191	Wald ratio	1	0.0821500114767439	0.0951115795455731	0.387740349199931	-0.104268684432579	0.268568707386067	1.08561865287238	0.900983184740952	1.30809084944609	0.865838570653094
C1orf204	10L0vf	outcome	C1orf204	Wald ratio	1	0.0226421213312459	0.0721970027170233	0.753812851934793	-0.11886400399412	0.164148246656612	1.02290039980097	0.88792854728718	1.1783889943732	0.968374424040946
C1orf216	10L0vf	outcome	C1orf216	Wald ratio	1	0.0156140000760216	0.0868855420006393	0.857382055728647	-0.154681662245231	0.185909662397275	1.01573653550056	0.856687850167066	1.20431346067238	0.981141664483616
C1orf220	10L0vf	outcome	C1orf220	Wald ratio	1	0.0258466092342038	0.0414011234341803	0.532432362211003	-0.0552995926967896	0.106992811165197	1.02618352932302	0.946201630387554	1.11292625380758	0.91537917462644
C1orf27	10L0vf	outcome	C1orf27	Wald ratio	1	0.262515094959339	0.115093025472168	0.0225546667495089	0.0369327650338893	0.488097424884789	1.30019609442754	1.03762325392848	1.62921356818507	0.342769202276786
C1orf43	10L0vf	outcome	C1orf43	Wald ratio	1	-0.114596931221768	0.0628797075466747	0.0683823741941289	-0.23784115801325	0.00864729556971477	0.891725498186794	0.788327900719195	1.00868479143139	0.522130111527943
C1orf50	10L0vf	outcome	C1orf50	Wald ratio	1	0.226355816904191	0.139911702644473	0.10569543822281	-0.0478711202789765	0.500582754087358	1.25402178805488	0.953256634610189	1.64968234976872	0.606746168751771
C1orf52	10L0vf	outcome	C1orf52	Wald ratio	1	-0.157661571812812	0.117929325085536	0.181250139897519	-0.388803048980462	0.0734799053548376	0.854138797705101	0.677867763614845	1.07624690965484	0.719679428534012
C1orf54	10L0vf	outcome	C1orf54	Wald ratio	1	0.155280645222379	0.0714070451964078	0.0296612757738219	0.0153228366374201	0.295238453807339	1.16798570472097	1.01544083320911	1.34344667046851	0.382191656787857
C1orf63	10L0vf	outcome	C1orf63	Wald ratio	1	-0.0144478818555285	0.0495774166731539	0.770729640702774	-0.11161961853491	0.0827238548238532	0.985655987954916	0.89438440005274	1.08624180669306	0.970553289817108
C1orf74	10L0vf	outcome	C1orf74	Wald ratio	1	0.0111463792781976	0.150840776933663	0.941093934043649	-0.284501543511783	0.306794302068178	1.01120873161596	0.752389194141511	1.35906138320221	0.993691173341014
C1QTNF3	10L0vf	outcome	C1QTNF3	Wald ratio	1	0.00333316331845683	0.0670938486451228	0.960378096207348	-0.128170780025984	0.134837106662897	1.00333872448435	0.879703130591783	1.14435036211896	0.996406709988411
C1R	10L0vf	outcome	C1R	Wald ratio	1	0.0392221863652848	0.0772841498385333	0.611799676718017	-0.112254747318241	0.19069912004881	1.04000153214161	0.893816531130943	1.21009530388563	0.936616840834625
C1S	10L0vf	outcome	C1S	Wald ratio	1	0.23698225759141	0.228950254049412	0.300630677673995	-0.211760240345438	0.685724755528258	1.2674186305166	0.809158677916343	1.98521010627614	0.818892116066851
C20orf118	10L0vf	outcome	C20orf118	Wald ratio	1	-0.0684743659403258	0.112140638045208	0.541456791441903	-0.288270016508933	0.151321284628282	0.933817397327605	0.749559171561065	1.16337037106171	0.918410399103921
C20orf203	10L0vf	outcome	C20orf203	Wald ratio	1	-0.0650588757195185	0.117951962734621	0.581242346519956	-0.296244722679376	0.166126971240339	0.93701229448033	0.743605428638505	1.18072301007114	0.929847456085503
C21orf119	10L0vf	outcome	C21orf119	Wald ratio	1	0.0267385141767558	0.116639818120586	0.818682369596349	-0.201875529339593	0.255352557693104	1.0270991957678	0.817196638617399	1.29091666325462	0.974614936477953
C21orf62	10L0vf	outcome	C21orf62	Wald ratio	1	0.0919307235297397	0.0770915713229643	0.233070208294873	-0.0591687562632704	0.24303020332275	1.09628887242662	0.942547694908142	1.27510713600923	0.772045163293292
C21orf67	10L0vf	outcome	C21orf67	Wald ratio	1	-0.0698145448884245	0.0508942784374259	0.170139328845947	-0.169567330625779	0.0299382408489302	0.932566753141032	0.844029923504225	1.03039089592142	0.710667274911028
C22orf15	10L0vf	outcome	C22orf15	Wald ratio	1	-0.166743687425704	0.109956266323281	0.129404438274039	-0.382257969419334	0.0487705945679259	0.846416530736335	0.682319013060279	1.04997945211948	0.653174135613002
C22orf39	10L0vf	outcome	C22orf39	Wald ratio	1	0.0435366913663115	0.11528216707841	0.705688160631795	-0.182416356107372	0.269489738839995	1.04449831767934	0.833254337649913	1.30929619725945	0.960753899189627
C2CD3	10L0vf	outcome	C2CD3	Wald ratio	1	0.172814758450906	0.144650540945309	0.232202216568799	-0.1107003018019	0.456329818703713	1.18864589808143	0.895207000654766	1.57827080216354	0.771359201642845
C2CD4D	10L0vf	outcome	C2CD4D	Wald ratio	1	-0.238873175425341	0.0739624928718064	0.00123940613027942	-0.383839661454082	-0.0939066893966007	0.787514752263069	0.681240647558045	0.910367705237555	0.0762867268335503
C2orf47	10L0vf	outcome	C2orf47	Wald ratio	1	-0.180896258803506	0.117601157307529	0.123995234396059	-0.411394527126263	0.0496020095192504	0.834521928508647	0.662725416862574	1.05085278373473	0.644263078354858
C2orf48	10L0vf	outcome	C2orf48	Wald ratio	1	0.332535634905619	0.18252266392877	0.0684721612671545	-0.0252087863947694	0.690280056206008	1.39449959116085	0.975106301844275	1.99427396384351	0.522130111527943
C2orf49	10L0vf	outcome	C2orf49	Wald ratio	1	-0.0774013474856595	0.100203082241698	0.439851042385852	-0.273799388679389	0.11899669370807	0.925518324602856	0.760484621783372	1.12636619418674	0.885724351315111
C2orf76	10L0vf	outcome	C2orf76	Wald ratio	1	0.0444088657479575	0.0455680255909595	0.329777575197866	-0.0449044644103231	0.133722195906238	1.04540969973796	0.956088817979113	1.14307522455522	0.836424908294654
C2orf81	10L0vf	outcome	C2orf81	Wald ratio	1	-0.240290789638282	0.161078393617939	0.135761283651687	-0.556004441129444	0.0754228618528791	0.786399151090228	0.573495928900404	1.07834004335684	0.666115431696615
C2orf82	10L0vf	outcome	C2orf82	Wald ratio	1	0.340257319886749	0.0973886677563504	0.000476183104033227	0.149375531084303	0.531139108689196	1.40530915803574	1.16110893984663	1.70086867983291	0.0428256675150824
C3orf33	10L0vf	outcome	C3orf33	Wald ratio	1	-0.143128164935002	0.131072276082846	0.274842358582537	-0.40002982605738	0.113773496187377	0.866642988535042	0.670300053329636	1.12049829900221	0.803131744286463
C3orf35	10L0vf	outcome	C3orf35	Wald ratio	1	0.0954378029852254	0.132847554941948	0.47251013227273	-0.164943404700993	0.355819010671444	1.10014039445759	0.847941692243564	1.427349189913	0.898502753150281
C3orf38	10L0vf	outcome	C3orf38	Wald ratio	1	-0.165806025412884	0.0647551390988238	0.0104519379149163	-0.292726098046579	-0.0388859527791895	0.847210555569515	0.74622650560555	0.96186040039673	0.243100888233394
C3orf52	10L0vf	outcome	C3orf52	Wald ratio	1	0.152025017983079	0.0818426679120313	0.0632361221938936	-0.00838661112450231	0.31243664709066	1.16418936173754	0.991648458391963	1.36675135075653	0.50618694880756
C4orf19	10L0vf	outcome	C4orf19	Wald ratio	1	0.171835374072932	0.128931061031827	0.182607487393747	-0.080869505549449	0.424540253695313	1.18748232674271	0.922314040455943	1.5288873577477	0.720672657398812
C4orf26	10L0vf	outcome	C4orf26	Wald ratio	1	-0.112249542385082	0.114887470494215	0.328549831638283	-0.337428984553743	0.112929899783579	0.893821183398351	0.713602649717747	1.11955344925867	0.834973134294832
C4orf27	10L0vf	outcome	C4orf27	Wald ratio	1	0.0462413206959494	0.0393529107626369	0.23997793617362	-0.0308903843988189	0.123373025790718	1.0473271221735	0.969581848548418	1.1313063486929	0.775188155942462
C4orf36	10L0vf	outcome	C4orf36	Wald ratio	1	-0.315132623909954	0.119067103912043	0.00812860275442658	-0.548504147577558	-0.0817611002423503	0.729692093232992	0.577813487958025	0.921492076636025	0.216246027549855
C4orf48	10L0vf	outcome	C4orf48	Wald ratio	1	0.114182602499713	0.113741999654679	0.315439492813204	-0.108751716823458	0.337116921822883	1.12095679570985	0.896953088216346	1.40090285027817	0.827230601307217
C4orf50	10L0vf	outcome	C4orf50	Wald ratio	1	0.0451424049731848	0.0989959040379882	0.648387997118579	-0.148889566941272	0.239174376887642	1.04617683008485	0.861664265865432	1.27020001079785	0.944110723103757
C5orf24	10L0vf	outcome	C5orf24	Wald ratio	1	0.0600445483856219	0.156733229938494	0.701645392582667	-0.247152582293826	0.36724167906507	1.06188385070296	0.781021514385102	1.44374680033174	0.959568561466931
C5orf27	10L0vf	outcome	C5orf27	Wald ratio	1	0.0541064332270437	0.0847943186117291	0.523414892588392	-0.112090431251945	0.220303297706033	1.05559694676588	0.89396341161441	1.24645472012009	0.912777652163443
C5orf54	10L0vf	outcome	C5orf54	Wald ratio	1	-0.0252032411587251	0.0790426403644967	0.749835509271417	-0.180126816273139	0.129720333955689	0.975111709053879	0.835164292272274	1.138509936227	0.967844725266817
C5orf56	10L0vf	outcome	C5orf56	Wald ratio	1	0.252204818554489	0.0892904729940508	0.00473480315792842	0.0771954914861492	0.427214145622828	1.28685958301401	1.0802532360625	1.53298090772781	0.166414725244983
C6orf1	10L0vf	outcome	C6orf1	Wald ratio	1	-0.010489601567278	0.12274074707874	0.9318945459762	-0.251061465841609	0.230082262707053	0.989565222441789	0.777974551228772	1.25870355003208	0.992225016516359
C6orf136	10L0vf	outcome	C6orf136	Wald ratio	1	-0.0647529634245729	0.211893621390632	0.759915427791054	-0.480064461350211	0.350558534501065	0.937298981910096	0.618743505478794	1.41986036816642	0.969592561308173
C6orf183	10L0vf	outcome	C6orf183	Wald ratio	1	0.088388677827866	0.147669071591143	0.549466886286722	-0.201042702490774	0.377820058146506	1.09241263609378	0.817877505401519	1.45910036602793	0.920624334464738
C6orf201	10L0vf	outcome	C6orf201	Wald ratio	1	0.0234455273201667	0.124482302396902	0.850606790470481	-0.220539785377762	0.267430840018095	1.02372253431792	0.802085726943177	1.30660326205325	0.980221829055296
C6orf203	10L0vf	outcome	C6orf203	Wald ratio	1	-0.0238444971250308	0.0848199501029425	0.77861915062041	-0.190091599326798	0.142402605076736	0.976437536797033	0.826883388512572	1.15304077517063	0.971383777546752
C6orf47	10L0vf	outcome	C6orf47	Wald ratio	1	0.279048627081614	0.0956578236275317	0.0035324103140859	0.0915592927716518	0.466537961391576	1.32187162106592	1.09588175263274	1.59446452902573	0.142498736918362
C6orf52	10L0vf	outcome	C6orf52	Wald ratio	1	-0.282221599210188	0.163127153307243	0.0836175448217563	-0.601950819692385	0.0375076212720089	0.754106556598724	0.5477420471737	1.03821990960801	0.562043762686274
C6orf70	10L0vf	outcome	C6orf70	Wald ratio	1	-0.0547753728341462	0.0530585751166481	0.301905072028197	-0.158770180062776	0.049219434394484	0.946697778110152	0.853192417066969	1.05045083049344	0.818939739470427
C6orf89	10L0vf	outcome	C6orf89	Wald ratio	1	0.0453810866499017	0.0705583843865468	0.520113332286616	-0.0929133467477301	0.183675520047533	1.04642656312697	0.911272461597466	1.20162585633078	0.912777652163443
C7orf10	10L0vf	outcome	C7orf10	Wald ratio	1	0.0480534575607633	0.0860349005262499	0.576479473365203	-0.120574947470686	0.216681862592213	1.04922674292767	0.886410650619524	1.24194892886856	0.927929238578973
C7orf31	10L0vf	outcome	C7orf31	Wald ratio	1	0.0224428940797852	0.0953403574112748	0.813900126186169	-0.164424206446313	0.209309994605884	1.02269663046468	0.848382056398505	1.23282710905489	0.974346879559879
C7orf55	10L0vf	outcome	C7orf55	Wald ratio	1	0.0374362534755214	0.0927058632871276	0.686346898769537	-0.144267238567249	0.219139745518292	1.03814581678474	0.865656380374577	1.24500524843508	0.956895203128914
C7orf60	10L0vf	outcome	C7orf60	Wald ratio	1	0.0529922192088224	0.125244655770589	0.672215281016699	-0.192487306101532	0.298471744519177	1.05442144085439	0.824904789394786	1.34779745399364	0.952325744205366
C8orf76	10L0vf	outcome	C8orf76	Wald ratio	1	0.00804811406693503	0.109503842818448	0.941411284323082	-0.206579417857222	0.222675645991092	1.00808058719431	0.813361663451419	1.24941525515938	0.993716555547182
C9orf106	10L0vf	outcome	C9orf106	Wald ratio	1	0.0982055113680717	0.0974758740141686	0.31370161247478	-0.0928472016996987	0.289258224435842	1.10318947979278	0.911332739751737	1.3354365263526	0.826979373511885
C9orf116	10L0vf	outcome	C9orf116	Wald ratio	1	0.022509344452995	0.156478803431858	0.885619582355645	-0.284189110273447	0.329207799179437	1.02276459129544	0.752624302259808	1.38986663872918	0.984311313330455
C9orf131	10L0vf	outcome	C9orf131	Wald ratio	1	-0.0854837077816327	0.127454491279684	0.502411760441599	-0.335294510689813	0.164327095126548	0.918068100298281	0.715127442659231	1.17859976628939	0.908068473144641
C9orf139	10L0vf	outcome	C9orf139	Wald ratio	1	-0.00377501892255929	0.131681149616727	0.977129476744459	-0.261870072171344	0.254320034326225	0.996232097503676	0.769611011099445	1.28958444952437	0.997818098446836
C9orf141	10L0vf	outcome	C9orf141	Wald ratio	1	0.095704206018053	0.123730637346101	0.439233423221835	-0.146807843180305	0.338216255216411	1.10043351423748	0.863459881180741	1.40244375639216	0.885724351315111
C9orf16	10L0vf	outcome	C9orf16	Wald ratio	1	-0.00671968415725231	0.073116872687407	0.926774844855438	-0.15002875462457	0.136589386310065	0.993302842434898	0.860683227446157	1.14635734184906	0.9913211216748
C9orf169	10L0vf	outcome	C9orf169	Wald ratio	1	0.0879216574797585	0.0305230352778477	0.00397042708998378	0.028096508335177	0.14774680662434	1.09190257627762	1.02849493796615	1.15921935254187	0.152139999445519
C9orf173	10L0vf	outcome	C9orf173	Wald ratio	1	-0.0472913029949742	0.0451549992207869	0.294956413457907	-0.135795101467716	0.041212495477768	0.95380950955076	0.873021494986737	1.04207351793014	0.816067427679685
C9orf37	10L0vf	outcome	C9orf37	Wald ratio	1	0.0554861297120111	0.0572500098009485	0.332450463029057	-0.0567238894978479	0.16769614892187	1.05705435532241	0.944854917719174	1.18257722868537	0.837464112522131
C9orf41	10L0vf	outcome	C9orf41	Wald ratio	1	0.162184371002966	0.0966531171653942	0.093346209503438	-0.0272557386412069	0.351624480647138	1.17607705583958	0.973112347270322	1.42137466979244	0.584426780138437
C9orf43	10L0vf	outcome	C9orf43	Wald ratio	1	0.0686707070932094	0.0611024491021546	0.261071668393499	-0.0510900931470136	0.188431507333432	1.07108345088818	0.950193060792942	1.20735438523322	0.793543685500637
C9orf47	10L0vf	outcome	C9orf47	Wald ratio	1	-0.0458090061974236	0.129010631564465	0.722530175335582	-0.298669844063775	0.207051831668928	0.955224386707115	0.741804280096626	1.23004632548242	0.964364880985163
C9orf69	10L0vf	outcome	C9orf69	Wald ratio	1	-0.00600620199640722	0.0507526138769476	0.905796115420937	-0.105481325195224	0.09346892120241	0.994011799177211	0.899891277983802	1.09797647902228	0.988205851910283
C9orf96	10L0vf	outcome	C9orf96	Wald ratio	1	-0.0226603505946447	0.098702324517398	0.818416016301585	-0.216116906648745	0.170796205459455	0.977594466770489	0.805641111565406	1.18624897332178	0.974614936477953
CA14	10L0vf	outcome	CA14	Wald ratio	1	0.122071703664421	0.0470715752521557	0.00950540109510011	0.0298114161701958	0.214331991158646	1.12983511219365	1.03026022521338	1.23903393483063	0.2336939096762
CAAP1	10L0vf	outcome	CAAP1	Wald ratio	1	0.19088956698537	0.11756077222999	0.104428697331947	-0.0395295465854103	0.42130868055615	1.2103257847757	0.961241552165391	1.52395462097217	0.605389526050567
CABLES1	10L0vf	outcome	CABLES1	Wald ratio	1	-0.00300417412098407	0.168296712028386	0.985758148030038	-0.332865729696621	0.326857381454652	0.997000333894673	0.716866441568562	1.38660370767408	0.998867457203335
CACNA1A	10L0vf	outcome	CACNA1A	Wald ratio	1	-0.0932151242615939	0.0990944329384213	0.346874183445228	-0.2874402128209	0.101009964297712	0.910997501550019	0.75018141666096	1.10628766508815	0.844080756118748
CACNA1C	10L0vf	outcome	CACNA1C	Wald ratio	1	0.0991007364987747	0.186067388628005	0.594305868183296	-0.265591345212115	0.463792818209665	1.10417752493445	0.766752400525996	1.59009349789317	0.933105010006817
CACNA1C-AS1	10L0vf	outcome	CACNA1C-AS1	Wald ratio	1	0.00502211922051861	0.0324959862669187	0.877179376892767	-0.0586700138626421	0.0687142523036793	1.00503475119883	0.943017900654232	1.07113009245798	0.982879428050889
CACNA1C-AS2	10L0vf	outcome	CACNA1C-AS2	Wald ratio	1	0.00513663620475654	0.0332369767101404	0.877179376892767	-0.0600078381471187	0.0702811105566318	1.00514985133793	0.941757151924213	1.0728097170065	0.982879428050889
CACNA1D	10L0vf	outcome	CACNA1D	Wald ratio	1	0.129553491226123	0.111479117415315	0.245181699485513	-0.0889455789078955	0.348052561360141	1.13831999996679	0.914895361824426	1.41630669078969	0.778576188148028
CACNA2D2	10L0vf	outcome	CACNA2D2	Wald ratio	1	-0.166821518019911	0.125800568256024	0.184813462087995	-0.413390631801718	0.0797475957618962	0.846350656198362	0.66140386697419	1.08301367593206	0.724388366601479
CACNA2D4	10L0vf	outcome	CACNA2D4	Wald ratio	1	-0.198713288546393	0.106576988846674	0.0622508727902271	-0.407604186685875	0.0101776095930884	0.819784901362283	0.66524213841364	1.01022957761539	0.502588232322348
CACNG8	10L0vf	outcome	CACNG8	Wald ratio	1	-0.0141796623324531	0.0988967472406386	0.885991301505484	-0.208017286924105	0.179657962259198	0.985920395591982	0.812192996271896	1.19680793962282	0.984311313330455
CACYBP	10L0vf	outcome	CACYBP	Wald ratio	1	-0.0461519008347836	0.154798024764769	0.765594253846996	-0.349556029373732	0.257252227704164	0.954896901537101	0.705001019992014	1.29337130969751	0.970553289817108
CADM2	10L0vf	outcome	CADM2	Wald ratio	1	0.176735524002472	0.162588250418502	0.277031113002064	-0.141937446817793	0.495408494822737	1.19331544809521	0.867675530653951	1.64116851098639	0.803970355937572
CADM4	10L0vf	outcome	CADM4	Wald ratio	1	0.0669492688280482	0.0851425837967435	0.431680366192502	-0.0999301954135691	0.233828733069665	1.0692412329378	0.904900582042256	1.26342809022634	0.882104533172555
CALHM1	10L0vf	outcome	CALHM1	Wald ratio	1	0.0139457337880317	0.131925841438415	0.915813329518811	-0.244628915431261	0.272520383007325	1.01404342914971	0.782995041715236	1.31327022703634	0.990362933820926
CAMK2G	10L0vf	outcome	CAMK2G	Wald ratio	1	0.116295749024394	0.127998207390919	0.363575424843344	-0.134580737461807	0.367172235510595	1.12332804618449	0.874082304840923	1.44364654490325	0.85508244083893
CAMSAP3	10L0vf	outcome	CAMSAP3	Wald ratio	1	0.0593938476988679	0.0430381231063494	0.167577789645014	-0.0249608735895769	0.143748568987313	1.06119310691015	0.975348073150789	1.15459377134539	0.709555637840999
CAPNS2	10L0vf	outcome	CAPNS2	Wald ratio	1	-0.0403217737885855	0.124069732438497	0.745186496251164	-0.283498449368041	0.20285490179087	0.960480332028406	0.753144289988765	1.2248947253217	0.967593578484067
CAPRIN1	10L0vf	outcome	CAPRIN1	Wald ratio	1	0.0291155516847016	0.0989807143052199	0.7686403938989	-0.164886648353529	0.223117751722933	1.0295435530941	0.847989819682634	1.24996775092691	0.970553289817108
CAPS2	10L0vf	outcome	CAPS2	Wald ratio	1	0.0351606028861528	0.0638411891175608	0.581804333877698	-0.0899681277842664	0.160289333556572	1.03578604567055	0.913960314747339	1.17385045619012	0.929847456085503
CAPZA1	10L0vf	outcome	CAPZA1	Wald ratio	1	0.00374370344394375	0.103187532643257	0.971058635348011	-0.19850386053684	0.205991267424728	1.00375071985474	0.819956605261613	1.22874247386232	0.996918780623522
CARD14	10L0vf	outcome	CARD14	Wald ratio	1	0.072530494026823	0.0852483535144741	0.394872674435296	-0.0945562788615462	0.239617266915192	1.07522559354833	0.909776531997748	1.27076269430989	0.868948890995843
CARS-AS1	10L0vf	outcome	CARS-AS1	Wald ratio	1	-0.0919959782260564	0.0634926748538701	0.147359169495828	-0.216441620939642	0.0324496644875289	0.912108817833191	0.805379550851696	1.03298189616222	0.684151946035445
CASKIN2	10L0vf	outcome	CASKIN2	Wald ratio	1	0.0246741516645034	0.102426486746092	0.809635565663356	-0.176081762357837	0.225430065686843	1.02498107772565	0.838549418756471	1.25286141305017	0.97384749684548
CASP10	10L0vf	outcome	CASP10	Wald ratio	1	-0.00960733906768968	0.0715006615559631	0.893112268138196	-0.149748635717377	0.130533957581998	0.990438663974145	0.860924354861865	1.13943663174947	0.985322035777021
CASP16	10L0vf	outcome	CASP16	Wald ratio	1	0.0249927964390494	0.067852415996299	0.712619317783113	-0.107997938913697	0.157983531791795	1.02530773463107	0.897629446520286	1.17114690785774	0.962066373654486
CASP6	10L0vf	outcome	CASP6	Wald ratio	1	0.0985951718571182	0.0921774375963166	0.284788722925171	-0.0820726058316624	0.279262949545899	1.10361943290741	0.921205071407833	1.32215495821089	0.809085271154424
CASP8AP2	10L0vf	outcome	CASP8AP2	Wald ratio	1	-0.274641492491671	0.108204072606859	0.0111430421912848	-0.486721474801115	-0.0625615101822266	0.7598444843531	0.614638201333438	0.939355281121895	0.248346898050369
CATSPER2P1	10L0vf	outcome	CATSPER2P1	Wald ratio	1	0.00131003766996279	0.00692751964365402	0.850009496879706	-0.0122679008315991	0.0148879761715247	1.00131089614415	0.987807043082585	1.01499935413315	0.980221829055296
CAV1	10L0vf	outcome	CAV1	Wald ratio	1	-0.133345337515622	0.134278080266613	0.3206838107265	-0.396530374838184	0.129839699806941	0.875162813365948	0.67264984476074	1.13864584354589	0.827959074270584
CBFA2T2	10L0vf	outcome	CBFA2T2	Wald ratio	1	0.119674582384422	0.110632425709937	0.279371841649991	-0.0971649720070532	0.336514136775898	1.12713000393494	0.907406297146663	1.40005866144551	0.80559772804286
CBFB	10L0vf	outcome	CBFB	Wald ratio	1	0.220660209151742	0.12052405298942	0.067124487515979	-0.0155669347075215	0.456887353011006	1.24689967347601	0.984553603738653	1.57915098762595	0.52024575457372
CBR3-AS1	10L0vf	outcome	CBR3-AS1	Wald ratio	1	0.0583373250243876	0.0254749329311995	0.0220219342117237	0.00840645647923665	0.108268193569539	1.06007252439536	1.0084418899549	1.11434656589702	0.33906681990236
CBX3P2	10L0vf	outcome	CBX3P2	Wald ratio	1	-0.00862873884939899	0.0467008484827246	0.853412410804047	-0.100162401875539	0.0829049241767412	0.991408381872599	0.904690482673825	1.08643850960198	0.980228558995047
CBX5	10L0vf	outcome	CBX5	Wald ratio	1	-0.0278758924268345	0.08784948411879	0.751005172103986	-0.200060881299663	0.144309096445994	0.972509055050633	0.818680909202956	1.15524113427325	0.968056494081261
CBX7	10L0vf	outcome	CBX7	Wald ratio	1	-0.0773641122898624	0.0769092357986107	0.314456720481931	-0.228106214455139	0.0733779898754146	0.925552787100491	0.796039704421555	1.07613722902424	0.826979373511885
CBX8	10L0vf	outcome	CBX8	Wald ratio	1	0.0593689669996148	0.117711960264647	0.614009837650702	-0.171346475119093	0.290084409118323	1.06116670401207	0.842529607348997	1.33654029945253	0.937373124138781
CBY1	10L0vf	outcome	CBY1	Wald ratio	1	0.131453701312213	0.216553266332074	0.543832927482756	-0.292990700698652	0.555898103323079	1.14048510353626	0.746029078214177	1.74350613048719	0.919146193512528
CC2D1A	10L0vf	outcome	CC2D1A	Wald ratio	1	0.159722489783011	0.095972024219876	0.096060297557102	-0.0283826776879458	0.347827657253968	1.17318525491835	0.972016326659525	1.41598819341636	0.58958343746572
CC2D2A	10L0vf	outcome	CC2D2A	Wald ratio	1	0.0359843809583519	0.0864925993900985	0.677380734324536	-0.133541113846241	0.205509875762945	1.03663965504653	0.874991493972341	1.2281511098312	0.954400702137505
CCDC116	10L0vf	outcome	CCDC116	Wald ratio	1	-0.362693698215736	0.146818242651901	0.0134977695160298	-0.650457453813462	-0.0749299426180098	0.695799525498349	0.521807019543998	0.927808483885116	0.268979779943741
CCDC124	10L0vf	outcome	CCDC124	Wald ratio	1	0.0780167850928115	0.0643546070392738	0.225399377553334	-0.0481182447041651	0.204151814889788	1.08114080556655	0.953021090717827	1.22648433790765	0.765806907425094
CCDC135	10L0vf	outcome	CCDC135	Wald ratio	1	0.100315345744389	0.0424718738419526	0.0181803600872235	0.0170704730141618	0.183560218474616	1.10551948397798	1.0172170061478	1.20148731496666	0.308520711865727
CCDC14	10L0vf	outcome	CCDC14	Wald ratio	1	0.00824972757833605	0.0609121748448217	0.892266821537969	-0.111138135117515	0.127637590274187	1.00828385035088	0.894815134997688	1.13614117946386	0.985101656890814
CCDC141	10L0vf	outcome	CCDC141	Wald ratio	1	-0.0627354719275546	0.0722947618401616	0.385518389757907	-0.204433205134271	0.0789622612791622	0.939191883450593	0.815109185207803	1.08216348183415	0.865449517968105
CCDC147	10L0vf	outcome	CCDC147	Wald ratio	1	-0.15261863872136	0.0631353969280565	0.0156351417604211	-0.276364016700351	-0.0288732607423694	0.858457041668935	0.758536760450354	0.971539588870344	0.289051611094411
CCDC153	10L0vf	outcome	CCDC153	Wald ratio	1	0.107684949815636	0.0905794016421342	0.234500314151768	-0.0698506774029468	0.285220577034219	1.11369681972139	0.932533057768034	1.33005537543751	0.77277024109677
CCDC164	10L0vf	outcome	CCDC164	Wald ratio	1	-0.129822936892456	0.149455790594931	0.385045317229452	-0.42275628645852	0.163110412673609	0.878250922991829	0.655238304101631	1.17716665663118	0.865358304217699
CCDC17	10L0vf	outcome	CCDC17	Wald ratio	1	-0.0176533686617474	0.0698563253214726	0.800492577654611	-0.154571766291834	0.119265028968339	0.982501539163082	0.856782001868475	1.12666847850757	0.97343814059577
CCDC30	10L0vf	outcome	CCDC30	Wald ratio	1	0.0776260739939836	0.101813398524754	0.445800567279875	-0.121928187114534	0.277180335102502	1.08071847436453	0.885211935843484	1.31940428448913	0.887924768217547
CCDC34	10L0vf	outcome	CCDC34	Wald ratio	1	0.0114723598744497	0.0936623441668811	0.902513845526001	-0.172105834692637	0.195050554441537	1.01153841977428	0.841890067276831	1.21537242741099	0.987386655321873
CCDC37	10L0vf	outcome	CCDC37	Wald ratio	1	0.0234489091817018	0.136111693386546	0.863219794337154	-0.243330009855928	0.290227828219331	1.02372599641164	0.784012739143726	1.33673199860707	0.981141664483616
CCDC40	10L0vf	outcome	CCDC40	Wald ratio	1	0.0608287573895587	0.0569259181894864	0.285267994576668	-0.0507460422618346	0.172403557040952	1.06271691618585	0.950520031800706	1.18815722569048	0.809322540863532
CCDC42	10L0vf	outcome	CCDC42	Wald ratio	1	-0.19616340233337	0.154193714629406	0.203306309708596	-0.498383083007007	0.106056278340267	0.82187792693438	0.607512162733712	1.11188444975716	0.740505867386418
CCDC47	10L0vf	outcome	CCDC47	Wald ratio	1	-0.0751557648132598	0.0686083061280976	0.273327224567528	-0.209628044824331	0.0593165151978115	0.927598987791838	0.810885803055174	1.06111104536615	0.801476781053497
CCDC59	10L0vf	outcome	CCDC59	Wald ratio	1	0.290994193274075	0.196216646065099	0.138067766354813	-0.0935904330135195	0.67557881956167	1.3377568159403	0.910655660366711	1.96517012574662	0.671498819937905
CCDC61	10L0vf	outcome	CCDC61	Wald ratio	1	-0.0732094315985027	0.066046770553549	0.267668248332033	-0.202661101883459	0.0562422386864534	0.929406162623455	0.816554923465066	1.05785390584252	0.798048902105914
CCDC62	10L0vf	outcome	CCDC62	Wald ratio	1	-0.296592785697106	0.0836456858527901	0.000391389197104532	-0.460538329968575	-0.132647241425638	0.743346652126892	0.6309438980582	0.875773974403803	0.0376349021039697
CCDC64	10L0vf	outcome	CCDC64	Wald ratio	1	0.0199435578204066	0.0966189928417657	0.836467171843635	-0.169429668149454	0.209316783790267	1.02014375926451	0.844146122751542	1.23283547897386	0.976867713095106
CCDC71	10L0vf	outcome	CCDC71	Wald ratio	1	0.0146233975037908	0.07097314175359	0.836758660409059	-0.124483960333246	0.153730755340827	1.01473084247907	0.882952423515443	1.16617685761444	0.976867713095106
CCDC78	10L0vf	outcome	CCDC78	Wald ratio	1	0.0963137572635114	0.0728205864144009	0.185962724366955	-0.0464145921087143	0.239042106635737	1.1011044893327	0.954646091397823	1.2700320122333	0.725795870182872
CCDC81	10L0vf	outcome	CCDC81	Wald ratio	1	-0.018360350749645	0.127934194912125	0.88588423862531	-0.26911137277741	0.23239067127812	0.981807173654472	0.764058155630479	1.26161250833578	0.984311313330455
CCDC85B	10L0vf	outcome	CCDC85B	Wald ratio	1	0.199866937290353	0.160021992998028	0.211666289738614	-0.113776168985782	0.513510043566489	1.22124024581201	0.892457693238491	1.67114671013589	0.750001371357099
CCDC93	10L0vf	outcome	CCDC93	Wald ratio	1	-0.219845336830748	0.103425915854725	0.0335339931696283	-0.42256013190601	-0.0171305417554869	0.802642927662054	0.655366844684458	0.983015351709007	0.399514282765598
CCL25	10L0vf	outcome	CCL25	Wald ratio	1	-0.360410728236768	0.159295005886753	0.0236642906458086	-0.672628939774804	-0.0481925166987318	0.697389829543924	0.510365093496706	0.952950310569079	0.348558130716539
CCL28	10L0vf	outcome	CCL28	Wald ratio	1	-0.00192745902408837	0.0653665569242508	0.976476243543484	-0.13004591059562	0.126190992547443	0.998074397332181	0.87805511796172	1.13449882841344	0.997818098446836
CCL3	10L0vf	outcome	CCL3	Wald ratio	1	-0.0375845836799695	0.0863717588869703	0.663454285380704	-0.206873231098431	0.131704063738492	0.963112950637886	0.813122722128587	1.14077067390047	0.949621483873639
CCL8	10L0vf	outcome	CCL8	Wald ratio	1	0.0280100760818937	0.196866108207893	0.88685897907404	-0.357847496005577	0.413867648169365	1.02840604667277	0.699179694572606	1.51265691072394	0.984311313330455
CCNB1	10L0vf	outcome	CCNB1	Wald ratio	1	0.0931894554066914	0.0673939236740424	0.166739225406582	-0.0389026349944318	0.225281545807815	1.0976696750245	0.961844354568338	1.25267535204188	0.709500682469848
CCNC	10L0vf	outcome	CCNC	Wald ratio	1	-0.0197053131632761	0.214984171649666	0.926968681596179	-0.441074289596621	0.401663663270069	0.980487567517723	0.643344910963696	1.49430865725939	0.9913211216748
CCND1	10L0vf	outcome	CCND1	Wald ratio	1	0.0126193704418903	0.186148079561477	0.945951127376402	-0.352230865498605	0.377469606382386	1.0126993306924	0.7031177776009	1.45858911132091	0.994953311712776
CCND3	10L0vf	outcome	CCND3	Wald ratio	1	0.0818034469752217	0.0593541045939287	0.168133122741344	-0.0345305980288785	0.198137491979322	1.08524248117275	0.966058779739815	1.21913000289608	0.709555637840999
CCNDBP1	10L0vf	outcome	CCNDBP1	Wald ratio	1	-0.147707095113631	0.113858924033632	0.19453428892076	-0.37087058621955	0.0754563959922881	0.862683762228775	0.690133248532595	1.07837620516851	0.731669063544772
CCNE2	10L0vf	outcome	CCNE2	Wald ratio	1	-0.0899613207088522	0.113938211214584	0.429783409018745	-0.313280214689437	0.133357573271733	0.913966536165302	0.73104503430802	1.14265850943191	0.881738416887799
CCNF	10L0vf	outcome	CCNF	Wald ratio	1	0.0167891640260432	0.0612818985604159	0.78411065753517	-0.103323357152372	0.136901685204458	1.01693089410594	0.90183531143034	1.14671540388778	0.972368306363019
CCNG1	10L0vf	outcome	CCNG1	Wald ratio	1	-0.0680323982234116	0.0674721624974154	0.313308921088815	-0.200277836718346	0.0642130402715226	0.934230205687981	0.818503311209652	1.06631954357024	0.826868272485546
CCNH	10L0vf	outcome	CCNH	Wald ratio	1	-0.0858960692210428	0.107817241983722	0.42563566908257	-0.297217863509138	0.125425725067053	0.917689602459286	0.742882147818791	1.13363096546951	0.879890974766044
CCNJ	10L0vf	outcome	CCNJ	Wald ratio	1	0.293114079654235	0.136823480343392	0.0321710311957767	0.0249400581811873	0.561288101127283	1.34059571640444	1.0252536631132	1.75292899650289	0.395070599158418
CCNK	10L0vf	outcome	CCNK	Wald ratio	1	0.130716549864623	0.112290944812052	0.244388320504973	-0.0893737019669978	0.350806801696244	1.1396447030805	0.914503757856689	1.42021291667888	0.778576188148028
CCNT1	10L0vf	outcome	CCNT1	Wald ratio	1	0.315704380695429	0.169298013783659	0.0622115598654423	-0.0161197263205433	0.647528487711402	1.37122483517176	0.984009501165461	1.91081239191779	0.502588232322348
CCNY	10L0vf	outcome	CCNY	Wald ratio	1	-0.0275461158408826	0.0939375901869346	0.769339875997232	-0.211663792607274	0.156571560925509	0.972829818653871	0.809236723204229	1.16949444942982	0.970553289817108
CCPG1	10L0vf	outcome	CCPG1	Wald ratio	1	0.0404988883309643	0.152102416475087	0.790038475988588	-0.257621847960206	0.338619624622135	1.04133015208739	0.772887445817007	1.4030095734057	0.972753068194673
CCR10	10L0vf	outcome	CCR10	Wald ratio	1	-0.311479596726719	0.110624132987491	0.00486776303808012	-0.5283028973822	-0.0946562960712374	0.73236255294624	0.589604740830408	0.909685543237872	0.168378346355672
CCR7	10L0vf	outcome	CCR7	Wald ratio	1	0.487558118925579	0.102536828670172	1.98489544121692e-06	0.286585934732041	0.688530303119116	1.62833516048547	1.33187261709302	1.9907875279097	0.00091960807275047
CCR9	10L0vf	outcome	CCR9	Wald ratio	1	0.168511726840508	0.0700592529199135	0.0161603268601219	0.0311955911174778	0.305827862563539	1.18354210597299	1.03168727302037	1.35774856707312	0.293508054010512
CCT2	10L0vf	outcome	CCT2	Wald ratio	1	-0.00465326527482825	0.0685864048211055	0.945908781887181	-0.139082618724195	0.129776088174539	0.995357544390784	0.870156134298724	1.13857341472873	0.994953311712776
CCT7	10L0vf	outcome	CCT7	Wald ratio	1	0.0566271098280969	0.0502457198507765	0.259740936426458	-0.0418545010794251	0.155108720735619	1.05826112164073	0.959009305240628	1.16778491663883	0.792344992202653
CCT8P1	10L0vf	outcome	CCT8P1	Wald ratio	1	0.151322018446729	0.0976911708670572	0.121385670131484	-0.0401526764527027	0.342796713346161	1.16337122476466	0.960642760426438	1.40888232583945	0.637373634525115
CD109	10L0vf	outcome	CD109	Wald ratio	1	-0.00328294459079363	0.12869995496179	0.979649357583479	-0.255534856315902	0.248968967134314	0.996722438379524	0.774502139798768	1.28270222652625	0.998437861642144
CD160	10L0vf	outcome	CD160	Wald ratio	1	-0.110996033890797	0.0359006310691829	0.00198975538223428	-0.181361270786396	-0.040630796995199	0.894942298360878	0.834133956024825	0.960183567172289	0.100749054202086
CD164L2	10L0vf	outcome	CD164L2	Wald ratio	1	-0.130227643989145	0.0409581926593247	0.00147516066426983	-0.210505701601421	-0.0499495863768682	0.877895560524327	0.810174435848464	0.951277380631244	0.0820135687128052
CD180	10L0vf	outcome	CD180	Wald ratio	1	-0.0070993628405809	0.0540973740969512	0.895590960092694	-0.113130216070605	0.0989314903894434	0.992925778105709	0.8930343651185	1.10399066299762	0.98599820194954
CD2	10L0vf	outcome	CD2	Wald ratio	1	-0.0712418018867557	0.0886115166993953	0.421409081664878	-0.24492037461757	0.102436770844059	0.931236690112868	0.782766863871373	1.10786725018405	0.879056177091458
CD200	10L0vf	outcome	CD200	Wald ratio	1	-0.113535429070328	0.0755713072342123	0.133003751175962	-0.261655191249384	0.0345843331087282	0.892672569291691	0.769776403592269	1.03518932542898	0.659582987910893
CD248	10L0vf	outcome	CD248	Wald ratio	1	0.529384311985999	0.195031628294502	0.00664057481766274	0.147122320528775	0.911646303443223	1.69788661830207	1.1584956621653	2.48841585062222	0.193058870543683
CD28	10L0vf	outcome	CD28	Wald ratio	1	-0.0585156582660493	0.0901986290387028	0.516505014090565	-0.235304971181907	0.118273654649808	0.943163471979471	0.790329785063084	1.12555208178743	0.911617586630437
CD34	10L0vf	outcome	CD34	Wald ratio	1	0.097466367237221	0.0834033327816392	0.242558871424523	-0.0660041650147919	0.260936899489234	1.10237436504432	0.936126965300842	1.29814574918942	0.77648295335208
CD38	10L0vf	outcome	CD38	Wald ratio	1	-0.00201305363477913	0.117392204830692	0.986318463797203	-0.232101775102936	0.228075667833377	0.997988971198762	0.792865425239959	1.25618037428348	0.998867457203335
CD3D	10L0vf	outcome	CD3D	Wald ratio	1	0.140148990386787	0.0706472811791747	0.0472798545513375	0.00168031927560461	0.278617661497969	1.15044519136303	1.00168173180309	1.3213020626301	0.461604667762628
CD3E	10L0vf	outcome	CD3E	Wald ratio	1	0.125809619439842	0.0590188338491778	0.0330326718568816	0.0101327050954537	0.241486533784231	1.13406624356304	1.01018421478221	1.27314031041997	0.397257207014674
CD3EAP	10L0vf	outcome	CD3EAP	Wald ratio	1	0.00682994749992791	0.0765377276381924	0.928894076976094	-0.143183998670929	0.156843893670785	1.00685332478292	0.866594601970091	1.16981298443561	0.991619387891431
CD3G	10L0vf	outcome	CD3G	Wald ratio	1	-0.154586322801911	0.0778980550902901	0.0472035129670122	-0.30726651077888	-0.0019061348249429	0.856769530203402	0.735454568216195	0.998095680696317	0.461604667762628
CD46	10L0vf	outcome	CD46	Wald ratio	1	0.189310850908476	0.137138526976207	0.167452686243801	-0.079480661964889	0.458102363781842	1.20841653148197	0.923595880325476	1.58107083916866	0.709555637840999
CD58	10L0vf	outcome	CD58	Wald ratio	1	-0.230751147132051	0.117106543207626	0.0487882289557067	-0.460279971818998	-0.00122232244510451	0.793937014957058	0.631106928615419	0.998778424286695	0.465039421760474
CD70	10L0vf	outcome	CD70	Wald ratio	1	-0.152633661465448	0.0873923854387933	0.0807184249698379	-0.323922736925483	0.0186554139945865	0.858444145385357	0.72330612507602	1.01883051338594	0.555785130180201
CD72	10L0vf	outcome	CD72	Wald ratio	1	0.213341715579284	0.0664149913106113	0.00131698613211116	0.0831683326104861	0.343515098548083	1.23780755710914	1.08672472436219	1.40989480968674	0.0777428609028862
CD8B	10L0vf	outcome	CD8B	Wald ratio	1	0.0372383955471553	0.149436635667069	0.803212363466528	-0.2556574103603	0.330134201454611	1.03794043172329	0.774407227245218	1.39115481093619	0.97343814059577
CDADC1	10L0vf	outcome	CDADC1	Wald ratio	1	-0.0587868024160357	0.0556626876161826	0.290910728787905	-0.167885670143754	0.0503120653116821	0.942907773388718	0.84545048939221	1.05159921281259	0.812723278730764
CDC14B	10L0vf	outcome	CDC14B	Wald ratio	1	0.334930013682461	0.148069382049009	0.0236986252838094	0.0447140248664039	0.625146002498518	1.3978425519463	1.04572876472067	1.86851874592327	0.348727894094477
CDC25A	10L0vf	outcome	CDC25A	Wald ratio	1	0.0186307799420102	0.114727251816815	0.870997224761151	-0.206234633618947	0.243496193502968	1.01880541577063	0.813642146083211	1.27570146187759	0.9821654476693
CDC37	10L0vf	outcome	CDC37	Wald ratio	1	0.0236239049302537	0.0651531930762124	0.716911082251814	-0.104076353499123	0.15132416335963	1.02390515978465	0.901156488343189	1.16337372009729	0.963098473107751
CDC37L1	10L0vf	outcome	CDC37L1	Wald ratio	1	-0.0727193766415514	0.141629413721175	0.607637791638126	-0.350313027535054	0.204874274251951	0.929861734338941	0.704467537464272	1.22737074315745	0.935628942189094
CDC40	10L0vf	outcome	CDC40	Wald ratio	1	0.131541096737375	0.149290260010706	0.378258445698826	-0.161067812883609	0.424150006358359	1.1405847810724	0.851234344494342	1.5282908299321	0.862722629088949
CDC42-IT1	10L0vf	outcome	CDC42-IT1	Wald ratio	1	-0.0985626657478767	0.0663761159029692	0.137567237669615	-0.228659852917696	0.0315345214219429	0.906138906962747	0.795599108200226	1.03203700236552	0.670123123666353
CDC42BPG	10L0vf	outcome	CDC42BPG	Wald ratio	1	-0.0153323698281027	0.0632001965293218	0.808315254856902	-0.139204755025573	0.108540015369368	0.984784572523519	0.870049863136775	1.11464951075784	0.97380113516325
CDC42EP2	10L0vf	outcome	CDC42EP2	Wald ratio	1	0.0360523401430383	0.0721543983066859	0.617317689114805	-0.105370280538066	0.177474960824143	1.03671010662619	0.899991211650693	1.19419815579047	0.937877073484298
CDC45	10L0vf	outcome	CDC45	Wald ratio	1	-0.146500666307802	0.147310177128453	0.319977209145928	-0.435228613479569	0.142227280863965	0.86372515682776	0.647116710563363	1.15283863692482	0.827959074270584
CDCA2	10L0vf	outcome	CDCA2	Wald ratio	1	0.0319190110992913	0.122051491628288	0.793690864863708	-0.207301912492154	0.271139934690736	1.03243388623356	0.812774226248984	1.31145857609514	0.972753068194673
CDCA4	10L0vf	outcome	CDCA4	Wald ratio	1	-0.0226374252308589	0.0378987504693976	0.550298270044729	-0.0969189761508782	0.0516441256891603	0.977616878736175	0.907629542793255	1.05300093984222	0.920624334464738
CDCA5	10L0vf	outcome	CDCA5	Wald ratio	1	-0.918923346020584	0.190205534526064	1.3570410559388e-06	-1.29172619369167	-0.546120498349498	0.398948339257294	0.274796022282925	0.579192435443206	0.000691593356808277
CDCA8	10L0vf	outcome	CDCA8	Wald ratio	1	-0.11816713956259	0.0831010229903198	0.155035037392586	-0.281045144623617	0.0447108654984364	0.888547528757559	0.754994250779559	1.04572546088392	0.694588235005931
CDH24	10L0vf	outcome	CDH24	Wald ratio	1	-0.118954997611583	0.149981555808701	0.427701595367869	-0.412918846996637	0.175008851773471	0.887847755132454	0.661715980888162	1.19125676130069	0.880849603130179
CDIPT	10L0vf	outcome	CDIPT	Wald ratio	1	0.251031006870942	0.0999786970352363	0.0120442583858793	0.0550727606818786	0.446989253060005	1.28534993839297	1.05661749208784	1.56359749530766	0.257139353130253
CDK14	10L0vf	outcome	CDK14	Wald ratio	1	0.139776957177877	0.129626972776279	0.2808992348014	-0.11429190946363	0.393845823819383	1.15001726715276	0.891997535352545	1.48267193835551	0.80559772804286
CDK15	10L0vf	outcome	CDK15	Wald ratio	1	-0.138630979463602	0.100810908660187	0.169082306474518	-0.336220360437569	0.0589584015103652	0.870549219731545	0.714465648505081	1.06073111501009	0.709976825905819
CDK17	10L0vf	outcome	CDK17	Wald ratio	1	0.107467549418034	0.115925632907839	0.353906435169682	-0.119746691081331	0.334681789917399	1.11345472790636	0.887145130031137	1.39749561726559	0.847773008047317
CDK18	10L0vf	outcome	CDK18	Wald ratio	1	0.0742041645644834	0.158921617839284	0.640554942132758	-0.237282206400514	0.38569053552948	1.07702667373258	0.788768661041038	1.47062949281034	0.943194739503731
CDK2	10L0vf	outcome	CDK2	Wald ratio	1	0.0886123752210209	0.155017250147742	0.56757325896289	-0.215221435068554	0.392446185510595	1.09265703328721	0.806362863390541	1.48059818550173	0.92723517328844
CDK20	10L0vf	outcome	CDK20	Wald ratio	1	0.050345126000852	0.153927625041219	0.743614854709402	-0.251353019079937	0.352043271081641	1.05163397998201	0.77774776329101	1.42197005256959	0.967335741106338
CDK3	10L0vf	outcome	CDK3	Wald ratio	1	0.193819198292077	0.150432359108808	0.197601793619366	-0.101028225561187	0.488666622145341	1.21387679211745	0.903907519228806	1.63014117605582	0.734711532744768
CDK4	10L0vf	outcome	CDK4	Wald ratio	1	0.0288541936267719	0.0979464935923939	0.768306040744772	-0.16312093381432	0.220829321067864	1.02927450875049	0.849488450323942	1.24711055689995	0.970553289817108
CDK5RAP1	10L0vf	outcome	CDK5RAP1	Wald ratio	1	0.0774681844506088	0.12444396045359	0.53360353501576	-0.166441978038427	0.321378346939645	1.08054785368806	0.846671941077116	1.37902723293807	0.915684092458465
CDK6	10L0vf	outcome	CDK6	Wald ratio	1	0.116353086175485	0.173017585622403	0.501270001761303	-0.222761381644424	0.455467553995394	1.12339245646093	0.800305794164734	1.57691050150458	0.907332736387166
CDK7	10L0vf	outcome	CDK7	Wald ratio	1	-0.141852063611996	0.053216981027854	0.00768644776862832	-0.24615734642659	-0.0375467807974023	0.867749618735244	0.781799201936382	0.963149359771839	0.210066762937726
CDKL3	10L0vf	outcome	CDKL3	Wald ratio	1	0.306427047304668	0.121896048174054	0.0119424918720451	0.0675107928835227	0.545343301725814	1.35856235307653	1.06984180621359	1.72520054504988	0.256824418547342
CDKN1C	10L0vf	outcome	CDKN1C	Wald ratio	1	-0.129204335474451	0.0988357398751503	0.191123303818945	-0.322922385629746	0.0645137146808431	0.878794378331947	0.724030047323365	1.06664020677435	0.729609036726055
CDKN2AIPNL	10L0vf	outcome	CDKN2AIPNL	Wald ratio	1	0.0183006541732677	0.0538008274556682	0.73373933265367	-0.087148967639842	0.123750275986377	1.01846913735969	0.916540550580368	1.13173321474688	0.966926864007056
CDKN3	10L0vf	outcome	CDKN3	Wald ratio	1	0.0673985197318411	0.0763483476778087	0.377357092322348	-0.0822442417166641	0.217041281180346	1.06972169844477	0.921046973128191	1.24239538862727	0.862264621807858
CDON	10L0vf	outcome	CDON	Wald ratio	1	0.145804920554479	0.127838409060401	0.25406106742835	-0.104758361203906	0.396368202312864	1.15697046487776	0.900542102206777	1.48641651880493	0.787100235037901
CDPF1	10L0vf	outcome	CDPF1	Wald ratio	1	0.0311833658851479	0.127182186156052	0.806311963116409	-0.218093718980715	0.280460450751011	1.03167466048086	0.804050083381106	1.32373918873636	0.97344201140439
CDS1	10L0vf	outcome	CDS1	Wald ratio	1	0.128766294189919	0.146641922421976	0.379889371166469	-0.158651873757155	0.416184462136992	1.13742427044063	0.853293361080855	1.51616551820894	0.863148847639195
CDT1	10L0vf	outcome	CDT1	Wald ratio	1	-0.239974982222562	0.170907832666855	0.160283334576155	-0.574954334249599	0.0950043698044741	0.786647540993481	0.562730565733774	1.09966366043079	0.700363504525531
CEACAM3	10L0vf	outcome	CEACAM3	Wald ratio	1	-0.0671150663886182	0.0715238388701698	0.348059744136173	-0.207301790574151	0.0730716577969146	0.935087597993189	0.8127743253408	1.07580762415697	0.84521687231543
CEBPE	10L0vf	outcome	CEBPE	Wald ratio	1	0.0913555377806472	0.1405510803023	0.515704466810746	-0.18412457961186	0.366835655173155	1.09565848400291	0.831832168042725	1.44316072362555	0.911423844310237
CEBPG	10L0vf	outcome	CEBPG	Wald ratio	1	0.339843642602638	0.157230286560658	0.0306614593147565	0.0316722809437484	0.648015004261527	1.40472793378783	1.03217918508274	1.9117422599504	0.387784233655824
CEL	10L0vf	outcome	CEL	Wald ratio	1	0.0800683668346977	0.0603367366266136	0.184500364060309	-0.0381916369534649	0.19832837062286	1.08336113111456	0.962528467192699	1.21936273098803	0.723659842513613
CELSR3	10L0vf	outcome	CELSR3	Wald ratio	1	-0.0486032331999753	0.0488064120696129	0.319329327451445	-0.144263800856417	0.0470573344564661	0.952558998516323	0.865659356256007	1.0481821043081	0.827959074270584
CEND1	10L0vf	outcome	CEND1	Wald ratio	1	0.149026368073206	0.129709771367535	0.25058827821325	-0.105204783807163	0.403257519953574	1.16070359432293	0.900140169579748	1.49669227016405	0.782433087748642
CENPE	10L0vf	outcome	CENPE	Wald ratio	1	-0.401564776187071	0.12303730485348	0.0010994254533662	-0.642717893699893	-0.160411658674249	0.669271965409543	0.525861245062911	0.851793068777232	0.0721673099534837
CENPF	10L0vf	outcome	CENPF	Wald ratio	1	0.0390366037299027	0.0489853356706033	0.425506861230793	-0.0569746541844797	0.135047861644285	1.03980854382467	0.944618011176958	1.1445915650747	0.879890974766044
CENPH	10L0vf	outcome	CENPH	Wald ratio	1	0.280963406722017	0.165235043501614	0.0890582842433643	-0.0428972785411467	0.60482409198518	1.32440513872311	0.95800979317644	1.83093010527621	0.574519876707509
CENPJ	10L0vf	outcome	CENPJ	Wald ratio	1	0.0585988152619664	0.173555750999671	0.735636876827735	-0.281570456697388	0.398768087221321	1.06034975925714	0.754597747337137	1.48998803127136	0.967335741106338
CENPN	10L0vf	outcome	CENPN	Wald ratio	1	-0.0314524582939013	0.0286095112157203	0.271606406735866	-0.0875271002767131	0.0246221836889105	0.969037025032084	0.91619404220237	1.02492781291806	0.800203812006177
CENPT	10L0vf	outcome	CENPT	Wald ratio	1	0.157305063428441	0.10995388483986	0.152531754458048	-0.0582045508576848	0.372814677714567	1.17035259122175	0.943456942771004	1.45181526117818	0.690996209848828
CENPW	10L0vf	outcome	CENPW	Wald ratio	1	-0.0679962921231241	0.096679921634594	0.481860411893828	-0.257488938526928	0.12149635428068	0.934263937706442	0.772990176676217	1.12918524922517	0.901866535119721
CEP112	10L0vf	outcome	CEP112	Wald ratio	1	0.189236602596521	0.0953690534685182	0.0472273248758797	0.00231325779822533	0.376159947394817	1.20832681192517	1.00231593544334	1.45668010732708	0.461604667762628
CEP120	10L0vf	outcome	CEP120	Wald ratio	1	0.00388195620234376	0.0842076297019015	0.963230692974368	-0.161164998013383	0.168928910418071	1.0038895007537	0.851151621193907	1.18403596331038	0.996488944614058
CEP250	10L0vf	outcome	CEP250	Wald ratio	1	0.0151703608931137	0.0575101071007841	0.79194482591352	-0.0975494490244231	0.127890170810651	1.01528601491558	0.907057487338968	1.13642818285668	0.972753068194673
CEP290	10L0vf	outcome	CEP290	Wald ratio	1	-0.0302171916955402	0.0503917048330596	0.548742084898998	-0.128984933168337	0.0685505497772567	0.970234783725032	0.878987208998126	1.07095476010728	0.920448076960568
CEP350	10L0vf	outcome	CEP350	Wald ratio	1	-0.0965581652082211	0.0547452682959955	0.0777703923354797	-0.203858891068372	0.01074256065193	0.907957084550945	0.815577448330289	1.01080046913263	0.547940796505599
CEP55	10L0vf	outcome	CEP55	Wald ratio	1	0.126645020056509	0.181900525555143	0.486283366927944	-0.229880010031572	0.483170050144589	1.13501403904159	0.794628944285128	1.62120556781438	0.903925397806849
CEP57L1	10L0vf	outcome	CEP57L1	Wald ratio	1	0.478106450361092	0.139418375804855	0.000605156007999203	0.204846433783577	0.751366466938607	1.61301718050616	1.22733657305675	2.11989480450995	0.0516884369067029
CEP76	10L0vf	outcome	CEP76	Wald ratio	1	-0.280885120515953	0.140544641452332	0.0456573520454268	-0.556352617762523	-0.00541762326938339	0.755115077728186	0.573296285776347	0.99459702558563	0.45505557719852
CES2	10L0vf	outcome	CES2	Wald ratio	1	0.010654847660851	0.114445118997428	0.925824068275416	-0.213657585574108	0.23496728089581	1.01071181268832	0.807624880091683	1.26486738272816	0.991275849852627
CES4A	10L0vf	outcome	CES4A	Wald ratio	1	0.0348180111213557	0.0942114147110182	0.71170054560453	-0.14983636171224	0.219472383954951	1.03543125467891	0.860848832729009	1.24541945392107	0.962060542305017
CETN3	10L0vf	outcome	CETN3	Wald ratio	1	-0.0456304080211705	0.0928262978492927	0.623024994998814	-0.227569951805784	0.136309135763443	0.955395003275944	0.796466705264509	1.14603611959084	0.939363991292747
CFH	10L0vf	outcome	CFH	Wald ratio	1	0.112964855281451	0.151251598921446	0.455143738291324	-0.183488278604582	0.409417989167484	1.11959258449087	0.832361632120536	1.50594105599696	0.892134975431749
CFL1	10L0vf	outcome	CFL1	Wald ratio	1	0.0739779646297064	0.029673030455554	0.0126631584686505	0.0158188249368205	0.132137104322592	1.07678307792095	1.01594460490322	1.14126478087589	0.26329661009632
CFL1P5	10L0vf	outcome	CFL1P5	Wald ratio	1	-0.0476733398317103	0.0282644925731873	0.091663637184535	-0.103071745275157	0.00772506561173668	0.953445188779291	0.902062252455319	1.00775498091403	0.579891940889511
CFLAR-AS1	10L0vf	outcome	CFLAR-AS1	Wald ratio	1	-0.0807493228203477	0.0601359357229528	0.179343269527955	-0.198615756837335	0.0371171111966399	0.922424893335581	0.819864860283975	1.03781455342585	0.717531829599614
CGN	10L0vf	outcome	CGN	Wald ratio	1	6.74694217260805e-05	0.194668794407431	0.999723464620985	-0.381483367616838	0.38161830646029	1.00006747169784	0.682847743348954	1.46465292986553	0.999985086724909
CGREF1	10L0vf	outcome	CGREF1	Wald ratio	1	0.0482008235907489	0.125769178195467	0.701535669499251	-0.198306765672367	0.294708412853865	1.04938137470078	0.820118230424822	1.34273477739726	0.959568561466931
CHADL	10L0vf	outcome	CHADL	Wald ratio	1	-0.072315790598653	0.0726564937545092	0.319585142243872	-0.214722518357491	0.0700909371601851	0.930237089295662	0.806765271674028	1.07260571653722	0.827959074270584
CHAF1B	10L0vf	outcome	CHAF1B	Wald ratio	1	-0.115820160781923	0.0890480728055183	0.193379111363658	-0.290354383480739	0.0587140619168927	0.89063538006615	0.747998442311759	1.06047196806188	0.730433357534127
CHCHD3	10L0vf	outcome	CHCHD3	Wald ratio	1	0.0685240310325466	0.0855299508073404	0.423033233906295	-0.0991146725498406	0.236162734614934	1.07092636010797	0.905638850152657	1.26638037732236	0.879056177091458
CHCHD4	10L0vf	outcome	CHCHD4	Wald ratio	1	-0.0774392615095556	0.116466047233317	0.506109036639132	-0.305712714086857	0.150834191067746	0.925483235144176	0.736598203349577	1.16280383883375	0.909588380929966
CHCHD5	10L0vf	outcome	CHCHD5	Wald ratio	1	0.0184324435332993	0.0783500057551206	0.814008710585968	-0.135133567746737	0.171998454813336	1.01860336960051	0.873599219215771	1.18767599803137	0.974346879559879
CHCHD6	10L0vf	outcome	CHCHD6	Wald ratio	1	-0.0504261919742768	0.1264332735078	0.690013752424404	-0.298235408049564	0.19738302410101	0.95082410453249	0.74212661660362	1.21821055535984	0.957357989443166
CHD1	10L0vf	outcome	CHD1	Wald ratio	1	0.204941430359136	0.148636972968754	0.16795482484658	-0.0863870366596215	0.496269897377894	1.22745317136638	0.91723915733175	1.64258282679537	0.709555637840999
CHD5	10L0vf	outcome	CHD5	Wald ratio	1	-0.20717295525279	0.130490388091054	0.112365694868914	-0.462934115911256	0.0485882054056758	0.812879046127923	0.629434100834254	1.04978796470997	0.619754368272304
CHD9	10L0vf	outcome	CHD9	Wald ratio	1	-0.0100902353475934	0.0614884289031256	0.86965262454801	-0.13060755599772	0.110427085302533	0.989960500288863	0.877562100805296	1.11675491823639	0.981915587970942
CHDH	10L0vf	outcome	CHDH	Wald ratio	1	0.125596656143555	0.163083792182373	0.441219380370919	-0.194047576533896	0.445240888821006	1.13382475479263	0.823618718412547	1.56086614575538	0.886487763783388
CHEK1	10L0vf	outcome	CHEK1	Wald ratio	1	-0.024846014710591	0.130624221432539	0.84914468597192	-0.280869488718368	0.231177459297186	0.975460106971009	0.755126881626492	1.26008283302321	0.979964757233144
CHEK2	10L0vf	outcome	CHEK2	Wald ratio	1	-0.0320169724145465	0.11206850834325	0.775114742466951	-0.251671248767317	0.187637303938224	0.96849014432349	0.77750030024057	1.2063958809553	0.970690117870073
CHERP	10L0vf	outcome	CHERP	Wald ratio	1	0.138931313593213	0.107808371050864	0.197506706560143	-0.0723730936664808	0.350235720852907	1.14904517350884	0.930183785383891	1.419402091834	0.734711532744768
CHFR	10L0vf	outcome	CHFR	Wald ratio	1	-0.0200488303858159	0.0538687921977826	0.709759619465716	-0.12563166309347	0.085534002321838	0.980150810995939	0.881939637881433	1.08929859939593	0.961757938669798
CHID1	10L0vf	outcome	CHID1	Wald ratio	1	0.0171305736375128	0.148328179509322	0.908055933089731	-0.273592658200758	0.307853805475784	1.01727814336113	0.760641853384946	1.36050207644378	0.98911849251987
CHKA	10L0vf	outcome	CHKA	Wald ratio	1	-0.15339892468013	0.107794674612365	0.154717055022333	-0.364676486920365	0.0578786375601051	0.8577874609593	0.694421268905853	1.05958639391669	0.69388942629406
CHL1	10L0vf	outcome	CHL1	Wald ratio	1	-0.131138042284737	0.0859140767570465	0.126913767039325	-0.299529632728548	0.0372535481590743	0.877096689602857	0.741166759290973	1.03795615935101	0.648910499965694
CHMP2A	10L0vf	outcome	CHMP2A	Wald ratio	1	-0.0543165259008827	0.119783155372114	0.650219606130814	-0.289091510430227	0.180458458628461	0.947132267156725	0.748943666109586	1.19776636358946	0.944261683913098
CHMP4A	10L0vf	outcome	CHMP4A	Wald ratio	1	0.0419757498703142	0.0641210431039396	0.512704081455146	-0.0837014946134075	0.167652994354036	1.04286918873105	0.919705752244922	1.18252619617729	0.911276697451523
CHORDC1	10L0vf	outcome	CHORDC1	Wald ratio	1	-0.0471083122901121	0.104606138859507	0.652465413227938	-0.252136344454747	0.157919719874523	0.953984063795632	0.777138772283017	1.17107217711253	0.944296071832823
CHPF	10L0vf	outcome	CHPF	Wald ratio	1	0.141557670592197	0.0743369470829466	0.0568749375230232	-0.00414274569037859	0.287258086874772	1.15206694272785	0.995865823642942	1.33276813905623	0.488571089597769
CHRNB2	10L0vf	outcome	CHRNB2	Wald ratio	1	0.0712951845275049	0.0572150194309803	0.212730579573811	-0.0408462535572164	0.183436622612226	1.07389817721252	0.959976711606995	1.20133882528236	0.750793589820867
CHRNE	10L0vf	outcome	CHRNE	Wald ratio	1	-0.056797274933379	0.0356119365085628	0.110735872077139	-0.126596670490162	0.0130021206234041	0.944785581673682	0.881088970123795	1.01308701573357	0.61699731870093
CHST14	10L0vf	outcome	CHST14	Wald ratio	1	0.194871911278301	0.100937788247812	0.0535308001422677	-0.00296615368741104	0.392709976244012	1.21515532882821	0.997038241000258	1.48098880510163	0.480509384874545
CHST8	10L0vf	outcome	CHST8	Wald ratio	1	-0.0925734665784247	0.0607748822280372	0.127703877835641	-0.211692235745378	0.0265453025885282	0.911582237676388	0.80921370629969	1.02690076747086	0.649954922845911
CHTF18	10L0vf	outcome	CHTF18	Wald ratio	1	-0.00974202474190289	0.0879414489833355	0.91179196844122	-0.182107264749241	0.162623215265435	0.990305275057911	0.833511929172412	1.17659328377131	0.989522104308476
CICP16	10L0vf	outcome	CICP16	Wald ratio	1	-0.163236845355	0.052603746213215	0.00191478343382841	-0.266340187932902	-0.0601335027770987	0.8493899905153	0.766178438502679	0.941638813795799	0.098569440807416
CIDECP	10L0vf	outcome	CIDECP	Wald ratio	1	-0.109417552226008	0.126837592792321	0.388325148949142	-0.358019234098956	0.139184129646941	0.896356063877813	0.699059629095134	1.14933570729942	0.86606663684919
CILP	10L0vf	outcome	CILP	Wald ratio	1	0.121763480321515	0.0796335935518241	0.126252876869305	-0.0343183630400605	0.27784532368309	1.12948692430101	0.966263832973096	1.32028196506293	0.647310608469083
CINP	10L0vf	outcome	CINP	Wald ratio	1	0.0391503832638428	0.0577995418023913	0.498185410756498	-0.0741367186688441	0.15243748519653	1.039926859487	0.92854473576248	1.16466965072442	0.906810632977641
CIRBP	10L0vf	outcome	CIRBP	Wald ratio	1	0.166374240541153	0.101593149233847	0.101494275048823	-0.0327483319571871	0.365496813039493	1.18101500272321	0.96778208876764	1.44122985209762	0.599382844596905
CIZ1	10L0vf	outcome	CIZ1	Wald ratio	1	-0.0446827872695809	0.12829784787587	0.727634519868004	-0.296146569106285	0.206780994567123	0.956300784507777	0.743678419750406	1.2297132284101	0.966197613067285
CKMT2	10L0vf	outcome	CKMT2	Wald ratio	1	0.160637833352213	0.0790773111437502	0.0422141992359746	0.00564630351046241	0.315629363193963	1.1742596141258	1.00566227392592	1.37112197316895	0.441157137470141
CLASRP	10L0vf	outcome	CLASRP	Wald ratio	1	-0.0199168835072846	0.068222179433878	0.77033137369881	-0.153632355197686	0.113798588183116	0.980280147368517	0.857587250556853	1.1205264148935	0.970553289817108
CLC	10L0vf	outcome	CLC	Wald ratio	1	-0.227666971544653	0.167358815382016	0.173718423617789	-0.555690249693405	0.100356306604099	0.796389436021128	0.573676144719518	1.1055647679339	0.712750769036745
CLCN2	10L0vf	outcome	CLCN2	Wald ratio	1	0.238202207039836	0.0653948625942836	0.000269980194871658	0.110028276355041	0.366376137724632	1.26896576069425	1.11630963518018	1.44249771843492	0.0290685014041745
CLCN3	10L0vf	outcome	CLCN3	Wald ratio	1	-0.0862964248493546	0.133274606649252	0.517302971739369	-0.347514653881889	0.174921804183179	0.917322273797853	0.706441661741041	1.19115306978331	0.912122763836421
CLDN12	10L0vf	outcome	CLDN12	Wald ratio	1	0.0253159556019479	0.145331637600654	0.861712696202645	-0.259534054095334	0.31016596529923	1.02563912576346	0.771410937845062	1.36365141416768	0.981141664483616
CLDN20	10L0vf	outcome	CLDN20	Wald ratio	1	-0.0277560684555788	0.12613259059679	0.825828559921181	-0.274975946025288	0.21946380911413	0.972625591929508	0.759590394173356	1.24540877469328	0.975091877955075
CLDN4	10L0vf	outcome	CLDN4	Wald ratio	1	-0.062579846224052	0.0661131059892448	0.343864387008032	-0.192161533962972	0.0670018415148678	0.939338057222082	0.825173564169425	1.06929744729993	0.842416135800645
CLDN9	10L0vf	outcome	CLDN9	Wald ratio	1	0.00518874064454512	0.114357420968275	0.963809992056094	-0.218951804453274	0.229329285742364	1.00520222547229	0.803360435616027	1.25775613199028	0.996488944614058
CLEC17A	10L0vf	outcome	CLEC17A	Wald ratio	1	-0.158643905528146	0.092516662251342	0.0863891710424384	-0.339976563540777	0.022688752484484	0.853300160344857	0.711787004334233	1.02294809993841	0.568332201406128
CLIP1	10L0vf	outcome	CLIP1	Wald ratio	1	-0.129032254550543	0.127041500762196	0.309786508065046	-0.378033596044448	0.119969086943362	0.878945615092604	0.685207480018217	1.12746199774407	0.824569276080517
CLNK	10L0vf	outcome	CLNK	Wald ratio	1	-0.0348531241029566	0.141869851514862	0.805937928036235	-0.312918033072085	0.243211784866172	0.965747250835055	0.7313098533343	1.27533869295362	0.97344201140439
CLP1	10L0vf	outcome	CLP1	Wald ratio	1	0.0406630167425644	0.0811486903900557	0.616305880943943	-0.118388416421945	0.199714449907074	1.04150107797772	0.88835093550258	1.22105403628023	0.937877073484298
CLPB	10L0vf	outcome	CLPB	Wald ratio	1	0.0564032282968891	0.0996115505151872	0.571236210114445	-0.138835410712878	0.251641867306656	1.05802422304	0.870371270456815	1.28613534767969	0.927548808058754
CLPP	10L0vf	outcome	CLPP	Wald ratio	1	0.0233750713163731	0.0440591200849568	0.59573843675553	-0.0629808040501422	0.109730946682888	1.02365040946	0.938961497773968	1.11597777254108	0.933105010006817
CLPX	10L0vf	outcome	CLPX	Wald ratio	1	-0.0286908213305172	0.128609944459193	0.823470127831823	-0.280766312470535	0.223384669809501	0.971716852150942	0.755204796804205	1.25030143445837	0.975004658963585
CLRN1-AS1	10L0vf	outcome	CLRN1-AS1	Wald ratio	1	0.00501934967774492	0.035429442485117	0.887339322185531	-0.0644223575930843	0.0744610569485742	1.00503196771595	0.937608909648499	1.07730338922406	0.984311313330455
CLU	10L0vf	outcome	CLU	Wald ratio	1	-0.262533360719967	0.138153901112541	0.0573942337276607	-0.533315006900548	0.00824828546061407	0.7691007061873	0.586656970741058	1.00828239628791	0.488571089597769
CMAS	10L0vf	outcome	CMAS	Wald ratio	1	-0.209995130726474	0.162917404510038	0.197409617854224	-0.529313243566149	0.109322982113201	0.810588192936206	0.589009336763234	1.11552258600563	0.734711532744768
CMPK2	10L0vf	outcome	CMPK2	Wald ratio	1	-0.0774872754074753	0.123472997655208	0.530289241987967	-0.319494350811683	0.164519799996732	0.925438800153354	0.726516306591826	1.1788269100895	0.914871611459493
CMTM1	10L0vf	outcome	CMTM1	Wald ratio	1	-0.0347080823608936	0.123750890500268	0.779118983695613	-0.277259827741418	0.207843663019631	0.965887334657464	0.757857559108738	1.23102070044516	0.971525583729293
CMTM2	10L0vf	outcome	CMTM2	Wald ratio	1	-0.0118856640757052	0.0834616760795697	0.886757235435583	-0.175470549191662	0.151699221040251	0.988184691413121	0.83906210786691	1.16381013418155	0.984311313330455
CMTM5	10L0vf	outcome	CMTM5	Wald ratio	1	0.026907948301777	0.0703904375797255	0.70226325683628	-0.111057309354485	0.164873205958039	1.02727323616512	0.89488746203665	1.1792435881708	0.959568561466931
CMYA5	10L0vf	outcome	CMYA5	Wald ratio	1	-0.0277443383828331	0.148873984850452	0.852161496655939	-0.319537348689719	0.264048671924053	0.97263700096537	0.726485068603872	1.30219157492794	0.980221829055296
CNDP1	10L0vf	outcome	CNDP1	Wald ratio	1	-0.0576274742702717	0.118599293454482	0.627037604588248	-0.290082089441056	0.174827140900513	0.944001546807915	0.748202145561624	1.19104031666044	0.940099138475005
CNGA4	10L0vf	outcome	CNGA4	Wald ratio	1	0.0278364107801662	0.0500588757413305	0.578160657284918	-0.0702789856728417	0.125951807233174	1.02822746373365	0.932133731670881	1.13422750540416	0.928518727860201
CNIH2	10L0vf	outcome	CNIH2	Wald ratio	1	0.554513555861241	0.0956947788349628	6.84816905427172e-09	0.366951789344714	0.742075322377769	1.74109383385447	1.44332833363305	2.10028977305226	7.47868976219717e-06
CNNM2	10L0vf	outcome	CNNM2	Wald ratio	1	0.191667581181487	0.18190221947525	0.29202730708976	-0.164860768990003	0.548195931352977	1.21126780182198	0.848011765403413	1.73012892932292	0.813211560333009
CNNM3	10L0vf	outcome	CNNM3	Wald ratio	1	0.463376904432534	0.144817941095997	0.00137561018108921	0.179533739884381	0.747220068980687	1.58943229361198	1.19665927853206	2.11112307512933	0.079926064855313
CNOT3	10L0vf	outcome	CNOT3	Wald ratio	1	0.10474444385924	0.0755758614963668	0.165761853963381	-0.0433842446736392	0.252873132392119	1.1104267977052	0.957543388423443	1.28771989652812	0.708453094615373
CNOT4	10L0vf	outcome	CNOT4	Wald ratio	1	0.0313833471137444	0.144905402772533	0.828537098918799	-0.25263124232042	0.315397936547909	1.03188099667797	0.776754263117513	1.37080469572401	0.975323660715239
CNOT7	10L0vf	outcome	CNOT7	Wald ratio	1	0.177081319996339	0.129878621968056	0.172744823702008	-0.0774807790610507	0.431643419053728	1.19372816315008	0.925444812143923	1.53978595892333	0.712750769036745
CNPY3	10L0vf	outcome	CNPY3	Wald ratio	1	-0.10465594356659	0.0674546782005073	0.120781870642916	-0.236867112839584	0.0275552257064045	0.900634338324411	0.789096141796173	1.02793838216303	0.63715579322605
CNTLN	10L0vf	outcome	CNTLN	Wald ratio	1	0.0659424520073044	0.0645759227302806	0.307177886331434	-0.0606263565440455	0.192511260558654	1.0681652446315	0.941174837904841	1.21229015469498	0.822543379110028
CNTNAP3	10L0vf	outcome	CNTNAP3	Wald ratio	1	0.0200521412952128	0.0296167827190871	0.498372119843682	-0.0379967528341979	0.0781010354246235	1.02025453603284	0.962716066984814	1.08123189587529	0.906880664162111
COA4	10L0vf	outcome	COA4	Wald ratio	1	-0.121564277823792	0.140656601090845	0.387443501867322	-0.397251215961848	0.154122660314264	0.88553413131262	0.672165145807267	1.16663397769281	0.865610483454004
COA5	10L0vf	outcome	COA5	Wald ratio	1	0.00860665552468235	0.0536957422874446	0.872656083346285	-0.0966369993587091	0.113850310408074	1.00864379926901	0.907885509346827	1.12058437251163	0.982262086813348
COASY	10L0vf	outcome	COASY	Wald ratio	1	-0.015720076020278	0.0946254661431598	0.86805508363539	-0.201185989660871	0.169745837620315	0.984402839451712	0.817760322443892	1.18500362969993	0.981523903124904
COBL	10L0vf	outcome	COBL	Wald ratio	1	0.0717435422172814	0.0523413391644086	0.170472852552304	-0.0308454825449595	0.174332566979522	1.07437977567443	0.969625385548325	1.19045140482319	0.710667274911028
COG3	10L0vf	outcome	COG3	Wald ratio	1	0.0804308990092124	0.059359457109505	0.175423812118664	-0.0359136369254175	0.196775434943842	1.08375395558266	0.964723606382262	1.21747060864981	0.714341115652348
COG7	10L0vf	outcome	COG7	Wald ratio	1	0.133755261083836	0.0689967075777603	0.0525531654531031	-0.00147828576857403	0.268988807936246	1.1431130211654	0.998522806357608	1.30864049457666	0.479476916062889
COL15A1	10L0vf	outcome	COL15A1	Wald ratio	1	-0.0483605492222315	0.113900581097635	0.671138775191621	-0.271605688173596	0.174884589729133	0.952790197376113	0.762154728470009	1.19110874249694	0.951690425420643
COL17A1	10L0vf	outcome	COL17A1	Wald ratio	1	-0.141056589886488	0.0528973407418095	0.00766204756740563	-0.244735377740434	-0.0373778020325412	0.868440165376709	0.782911686692187	0.963312125312603	0.209937357093306
COL1A1	10L0vf	outcome	COL1A1	Wald ratio	1	0.369236176689807	0.137513153492794	0.00725087263273478	0.0997103958439307	0.638761957535682	1.44662922343321	1.10485090232579	1.89413440825872	0.203049066668326
COL24A1	10L0vf	outcome	COL24A1	Wald ratio	1	0.0835462238505488	0.198917504742634	0.674482251795035	-0.306332085445014	0.473424533146111	1.08713546571878	0.736142116778013	1.60548281899211	0.953364513775747
COL4A2	10L0vf	outcome	COL4A2	Wald ratio	1	-0.0651812155147599	0.117816803693907	0.580097644546019	-0.296102150754817	0.165739719725298	0.936897667599942	0.743711453453479	1.18026586181803	0.929591628540986
COL4A3	10L0vf	outcome	COL4A3	Wald ratio	1	0.0752873969579623	0.0814089675655043	0.355067498161842	-0.0842741794704262	0.234848973386351	1.0781939760299	0.919179201475915	1.26471774826992	0.848336331045043
COL4A3BP	10L0vf	outcome	COL4A3BP	Wald ratio	1	0.255213851726772	0.113454462600745	0.0244818017836641	0.0328431050293117	0.477584598424232	1.29073761782901	1.03338839308004	1.61217564396416	0.353115346670227
COL5A1	10L0vf	outcome	COL5A1	Wald ratio	1	0.0214747317917656	0.0763383028000417	0.778472602504808	-0.128148341696316	0.171097805279847	1.02170697330665	0.879722869882094	1.18660679975655	0.971383777546752
COL7A1	10L0vf	outcome	COL7A1	Wald ratio	1	-0.00636686118144031	0.138701823615682	0.963387382767388	-0.278222435468176	0.265488713105295	0.993653364332101	0.757128390574496	1.30406813525949	0.996488944614058
COL8A2	10L0vf	outcome	COL8A2	Wald ratio	1	-0.0131270983364071	0.154303788981716	0.932203293027666	-0.315562524740571	0.289308328067757	0.986958686241167	0.729378465415276	1.33550343824901	0.992225016516359
COLEC11	10L0vf	outcome	COLEC11	Wald ratio	1	0.0725205315711554	0.0588749056948664	0.218033813397878	-0.0428742835907827	0.187915346733093	1.07521488171438	0.958031822817366	1.20673135727399	0.756628562036692
COMMD6	10L0vf	outcome	COMMD6	Wald ratio	1	-0.161883614946815	0.0698525091332397	0.0204761795808353	-0.298794532847965	-0.0249726970456652	0.850540188945095	0.741711791189118	0.975336541233849	0.327637938353102
COPA	10L0vf	outcome	COPA	Wald ratio	1	-0.274396397453965	0.151378433118376	0.069885534669019	-0.571098126365982	0.0223053314580506	0.760030741290036	0.564904761158226	1.022555955311	0.525400941939224
COPB2	10L0vf	outcome	COPB2	Wald ratio	1	-0.271218919325955	0.166444935365352	0.103211158114447	-0.597450992642045	0.0550131539901341	0.76244956318883	0.550212345443362	1.05655451249172	0.603746822810245
COPE	10L0vf	outcome	COPE	Wald ratio	1	0.0170730968172742	0.0422932442575768	0.686445266718576	-0.0658216619275763	0.0999678555621247	1.01721967512845	0.93629782695295	1.10513539354869	0.956895203128914
COPS7B	10L0vf	outcome	COPS7B	Wald ratio	1	-0.0141528759459398	0.16486163777928	0.931588048931662	-0.337281685993328	0.308975934101448	0.985946805190477	0.713707770102609	1.36202959164302	0.992225016516359
COPS8	10L0vf	outcome	COPS8	Wald ratio	1	0.138031771364902	0.116812468528399	0.237343524974923	-0.0909206669507604	0.366984209680564	1.14801202360369	0.913090146251502	1.4433751275809	0.775188155942462
COPZ1	10L0vf	outcome	COPZ1	Wald ratio	1	-0.153256355042433	0.0709684310201681	0.0308113664779124	-0.292354479841962	-0.0141582302429032	0.857909764124982	0.746503868493158	0.985941526152624	0.388675727789441
COQ3	10L0vf	outcome	COQ3	Wald ratio	1	-0.132291298982597	0.179526918375392	0.461190234609826	-0.484164058998366	0.219581461033172	0.876085755016489	0.616212098479395	1.24555530804541	0.893324544040393
COQ4	10L0vf	outcome	COQ4	Wald ratio	1	0.117700262396787	0.113393215487231	0.299277836632735	-0.104550439958187	0.33995096475176	1.12490688393677	0.900729363509618	1.40487870029877	0.818260207837759
CORO1A	10L0vf	outcome	CORO1A	Wald ratio	1	-0.171639964650642	0.0646711918107169	0.00795342715370243	-0.298395500599647	-0.0448844287016367	0.84228237001178	0.742007817170789	0.956107974088051	0.213291861560455
CORO2B	10L0vf	outcome	CORO2B	Wald ratio	1	-0.0369469990364141	0.0419739956772276	0.378731772108138	-0.11921603056378	0.0453220324909521	0.963727212466368	0.887616027857373	1.04636476911099	0.862722629088949
CORO6	10L0vf	outcome	CORO6	Wald ratio	1	0.141046522035206	0.0643756050412608	0.0284522742582523	0.0148703361543349	0.267222707916077	1.15147821584879	1.01498144968501	1.3063313442682	0.375978237799844
COX16	10L0vf	outcome	COX16	Wald ratio	1	0.0431180261581745	0.0603056860101173	0.474614569573405	-0.0750811184216554	0.161317170738004	1.04406111410112	0.927668232293526	1.17505760360365	0.899201710728117
COX17	10L0vf	outcome	COX17	Wald ratio	1	-0.0762579109469698	0.0580310983022059	0.188816933797475	-0.189998863619293	0.0374830417253539	0.926577201336238	0.826960073684301	1.03819439094692	0.727896915653794
COX18	10L0vf	outcome	COX18	Wald ratio	1	0.0765650002015704	0.203489790826495	0.706723863629864	-0.32227498981836	0.475404990221501	1.07957236047765	0.724498933104288	1.6086655594005	0.961107845582544
COX5A	10L0vf	outcome	COX5A	Wald ratio	1	0.0149908422463231	0.0741943283329014	0.839878919125308	-0.130430041286164	0.16041172577881	1.01510376850288	0.877717894815948	1.17399413514844	0.977833117151262
CPLX1	10L0vf	outcome	CPLX1	Wald ratio	1	0.138060688859672	0.156768538194567	0.378498737054421	-0.169205646001679	0.445327023721023	1.14804522171538	0.844335251362705	1.56100059659516	0.862722629088949
CPNE4	10L0vf	outcome	CPNE4	Wald ratio	1	-0.0340603180018038	0.123921239909824	0.783427978052322	-0.276945948225059	0.208825312221452	0.966513204734031	0.758095472408963	1.23222972425472	0.972368306363019
CPSF3L	10L0vf	outcome	CPSF3L	Wald ratio	1	0.0872495783132154	0.0450313055213397	0.0526803921023395	-0.00101178050861048	0.175510937135041	1.09116897784993	0.998988731168705	1.19185502405932	0.479476916062889
CPSF7	10L0vf	outcome	CPSF7	Wald ratio	1	0.227587062256192	0.129822585140063	0.0795913369078806	-0.0268652046183313	0.482039329130715	1.25556674746961	0.973492454967674	1.61937347260052	0.553375147787443
CPT1C	10L0vf	outcome	CPT1C	Wald ratio	1	-0.00352363419666661	0.0781983691024408	0.964059324517533	-0.156792437637451	0.149745169244117	0.996482566517155	0.854881481623925	1.16153820935081	0.996488944614058
CRAMP1L	10L0vf	outcome	CRAMP1L	Wald ratio	1	0.00267567655913232	0.0409501555536939	0.947903423392146	-0.0775866283261078	0.0829379814443724	1.00267925937643	0.925346859674896	1.08647442488418	0.994959892063903
CRB3	10L0vf	outcome	CRB3	Wald ratio	1	0.201086359622762	0.110943465074479	0.0699071244410646	-0.0163628319232161	0.418535551168741	1.22273036179669	0.983770312017933	1.51973435200819	0.525400941939224
CREB1	10L0vf	outcome	CREB1	Wald ratio	1	-0.0378338666215088	0.0747675160714889	0.612842533142856	-0.184378198121627	0.108710464878609	0.962872892930905	0.831621226758328	1.11483951841282	0.937349888877664
CREB3	10L0vf	outcome	CREB3	Wald ratio	1	0.187594838318098	0.117053751381902	0.109014507887493	-0.0418305143904304	0.417020191026626	1.20634465169385	0.959032308974466	1.51743315115893	0.614800004091435
CREB3L3	10L0vf	outcome	CREB3L3	Wald ratio	1	-0.0357581142578587	0.110269124728619	0.745725768258383	-0.251885598725952	0.180369370210234	0.964873654438618	0.777333660943577	1.19765966123177	0.967634100430899
CREB3L4	10L0vf	outcome	CREB3L4	Wald ratio	1	-0.107999848589409	0.0526879309160501	0.0403837148278828	-0.211268193184867	-0.00473150399395093	0.89762773234077	0.809556920115199	0.995279671937802	0.432674573233006
CREBL2	10L0vf	outcome	CREBL2	Wald ratio	1	0.0827175115828512	0.0955753844526582	0.386781543136693	-0.104610241944359	0.270045265110061	1.08623491642135	0.900675499715273	1.31002374776032	0.865610483454004
CREBZF	10L0vf	outcome	CREBZF	Wald ratio	1	0.0506349950860761	0.15879396337277	0.749823356009585	-0.260601173124554	0.361871163296706	1.05193886034734	0.77058818961716	1.43601391874254	0.967844725266817
CREM	10L0vf	outcome	CREM	Wald ratio	1	-0.0753129400499438	0.0779353954594316	0.333868621024866	-0.22806631515043	0.0774404350505422	0.927453203658512	0.796071466485921	1.0805178695494	0.837596343558889
CRHR2	10L0vf	outcome	CRHR2	Wald ratio	1	0.0155836737750799	0.0755369408305729	0.836552412561908	-0.132468730252843	0.163636077803003	1.01570573243578	0.875930323797719	1.17778561476215	0.976867713095106
CRISP2	10L0vf	outcome	CRISP2	Wald ratio	1	0.119331181716427	0.071646775526816	0.0958033698201497	-0.0210964983161321	0.259758861748986	1.12674301318892	0.979124476147314	1.29661738491668	0.589431678543368
CRK	10L0vf	outcome	CRK	Wald ratio	1	0.059978130275629	0.0876918208206013	0.493997310049828	-0.11189783853275	0.231854099084008	1.06181332472669	0.894135599039204	1.26093574372684	0.906293400838991
CRLF3	10L0vf	outcome	CRLF3	Wald ratio	1	-0.236084375578132	0.11529915859102	0.0406010648627126	-0.462070726416531	-0.0100980247397331	0.789714038543082	0.629977782295194	0.989952789128356	0.432980733762395
CRMP1	10L0vf	outcome	CRMP1	Wald ratio	1	-0.0592742046659347	0.0925148971263587	0.521718245804575	-0.240603403033598	0.122054993701728	0.942448309999362	0.786153350603797	1.12981623284881	0.912777652163443
CRTC1	10L0vf	outcome	CRTC1	Wald ratio	1	-0.157739833051523	0.211921712413174	0.456676442700034	-0.573106389381343	0.257626723278298	0.854071954360418	0.563771422221434	1.29385576223571	0.89279833491274
CRTC2	10L0vf	outcome	CRTC2	Wald ratio	1	0.22234385273172	0.157196266660864	0.157234310587289	-0.0857608299235734	0.530448535387013	1.249000776364	0.917813718548915	1.69969451080365	0.69679865929538
CRY1	10L0vf	outcome	CRY1	Wald ratio	1	-0.0370510852592607	0.0678132113264461	0.584811820247437	-0.169964979459095	0.0958628089405737	0.963626906961269	0.843694362711961	1.10060806005025	0.930165823429998
CRYBB1	10L0vf	outcome	CRYBB1	Wald ratio	1	-0.0116867318573605	0.162253772229604	0.942580031294111	-0.329704125427385	0.306330661712664	0.988381292740438	0.719136476155327	1.3584314135503	0.993828968569676
CRYBB3	10L0vf	outcome	CRYBB3	Wald ratio	1	-0.0668030012301273	0.13263779334329	0.614507473962474	-0.326773076182975	0.19316707372272	0.935379451788991	0.721247392669268	1.21308545129158	0.937659030016279
CRYGN	10L0vf	outcome	CRYGN	Wald ratio	1	-0.0145851174937221	0.037894067941291	0.700317552609242	-0.0888574906586524	0.0596872556712082	0.98552073010768	0.914975956904777	1.0615045151105	0.959568561466931
CRYM	10L0vf	outcome	CRYM	Wald ratio	1	0.00587626248621724	0.203204049595191	0.976929959165337	-0.392403674720358	0.404156199692792	1.0058935615847	0.675431404338072	1.49803792174744	0.997818098446836
CRYZL1	10L0vf	outcome	CRYZL1	Wald ratio	1	0.133161311899441	0.171226371958812	0.436750842897725	-0.202442377139831	0.468765000938713	1.14243427171011	0.816733543764986	1.59801942156224	0.885155070227533
CSDC2	10L0vf	outcome	CSDC2	Wald ratio	1	0.0329111042543774	0.0797205137603862	0.679730392843425	-0.12334110271598	0.189163311224734	1.03345866507915	0.883962089260539	1.20823825524082	0.954657172164535
CSF1	10L0vf	outcome	CSF1	Wald ratio	1	-0.0606270050105718	0.0838372490070995	0.469587012563313	-0.224948013064487	0.103694003043343	0.941174227584662	0.798557732249618	1.10926097249622	0.896319080534393
CSF2RBP1	10L0vf	outcome	CSF2RBP1	Wald ratio	1	-0.11030610007007	0.0672977955912133	0.101197746845329	-0.242209779428848	0.0215975792887084	0.89555996236926	0.784891506188226	1.0218324951608	0.598766389906438
CSNK1A1	10L0vf	outcome	CSNK1A1	Wald ratio	1	-0.252935309282268	0.192576029905418	0.189037789216168	-0.630384327896887	0.124513709332352	0.77651811371306	0.532387150449095	1.13259754751001	0.728009763054406
CSNK1A1L	10L0vf	outcome	CSNK1A1L	Wald ratio	1	0.062722858737688	0.0938179319594967	0.503776589279573	-0.121160287902925	0.246606005378301	1.06473171724581	0.88589195044905	1.27967482844221	0.908617957774984
CSNK1G2-AS1	10L0vf	outcome	CSNK1G2-AS1	Wald ratio	1	-0.0537373778544986	0.124253238079273	0.665390611690475	-0.297273724489873	0.189798968780876	0.947680955829567	0.742840650852486	1.20900652516981	0.949963307697794
CSNK2A1	10L0vf	outcome	CSNK2A1	Wald ratio	1	-0.105502611074042	0.13376728078834	0.4302858089616	-0.367686481419189	0.156681259271105	0.899872123210974	0.692334207304292	1.16962274807305	0.881887837553065
CSNK2A2	10L0vf	outcome	CSNK2A2	Wald ratio	1	-0.375988995123697	0.235228931032881	0.109954862295259	-0.837037699948143	0.0850597097007491	0.686609889057622	0.432991275584535	1.08878207560946	0.615747632708178
CSRNP1	10L0vf	outcome	CSRNP1	Wald ratio	1	-0.0655858170383763	0.07495916241097	0.381598949421913	-0.212505775363878	0.0813341412871248	0.936518674052012	0.808555646604893	1.08473329019582	0.864463822449493
CSTP1	10L0vf	outcome	CSTP1	Wald ratio	1	0.0527601346631563	0.0477763637431692	0.269456703968297	-0.0408815382734553	0.146401807599768	1.05417675432843	0.959942839698714	1.15766125170037	0.798232377665554
CTA-204B4.2	10L0vf	outcome	CTA-204B4.2	Wald ratio	1	-0.0582600115821384	0.0455824554485724	0.20120585254316	-0.14760162426134	0.0310816010970635	0.943404619416426	0.862774755018894	1.03156967766953	0.737706541854286
CTA-204B4.6	10L0vf	outcome	CTA-204B4.6	Wald ratio	1	-0.0197188426216003	0.0628230303456977	0.753612787227604	-0.142851982099168	0.103414296855967	0.980474302141778	0.86688237350876	1.10895074872657	0.968374424040946
CTA-246H3.11	10L0vf	outcome	CTA-246H3.11	Wald ratio	1	-0.0515539477118181	0.0606418807424695	0.395248545662611	-0.170412033967058	0.067304138543422	0.949752411610716	0.843317269640626	1.06962074160389	0.868948890995843
CTA-292E10.6	10L0vf	outcome	CTA-292E10.6	Wald ratio	1	0.142692586893767	0.0850357902446664	0.0933412889876617	-0.023977561985779	0.309362735773313	1.1533751845137	0.976307615916313	1.36255652886973	0.584426780138437
CTA-363E6.6	10L0vf	outcome	CTA-363E6.6	Wald ratio	1	0.0117735352201571	0.0357609666716954	0.74198286004746	-0.0583179594563658	0.08186502989668	1.01184311608876	0.94334995270812	1.08530931563314	0.967335741106338
CTA-384D8.31	10L0vf	outcome	CTA-384D8.31	Wald ratio	1	0.095583630004199	0.0593890357739769	0.107518176995386	-0.0208188801127958	0.211986140121194	1.10030083634987	0.979396336660192	1.23613075233736	0.610640939109382
CTA-445C9.14	10L0vf	outcome	CTA-445C9.14	Wald ratio	1	-0.0767710954798702	0.0999114247006132	0.442254593130354	-0.272597487893072	0.119055296933332	0.926101818238034	0.761399198353327	1.12643220481274	0.887353080625982
CTA-833B7.2	10L0vf	outcome	CTA-833B7.2	Wald ratio	1	-0.0957921702080869	0.0616198335227096	0.12004918774038	-0.216567043912598	0.0249827034964239	0.90865284157723	0.805278544088487	1.02529738631115	0.63550320830316
CTAGE7P	10L0vf	outcome	CTAGE7P	Wald ratio	1	-0.010623287531297	0.0616212440530442	0.863125814257668	-0.131400925875264	0.11015435081267	0.989432940303397	0.876866145580304	1.1164503821841	0.981141664483616
CTB-131K11.1	10L0vf	outcome	CTB-131K11.1	Wald ratio	1	-0.00791727619459514	0.0580096669979477	0.891440242093769	-0.121616223510573	0.105781671121382	0.992113982886583	0.885488132828723	1.11157916017997	0.984913272248276
CTB-133G6.1	10L0vf	outcome	CTB-133G6.1	Wald ratio	1	0.0269030252081574	0.0274451652810137	0.32696449224454	-0.0268894987426293	0.0806955491589442	1.02726817881525	0.973468805108247	1.08404080918552	0.833021183457219
CTB-133G6.2	10L0vf	outcome	CTB-133G6.2	Wald ratio	1	0.0825419763831652	0.0842053325575667	0.32696449224454	-0.0825004754296655	0.247584428195996	1.08604426069228	0.920811000075835	1.28092750421693	0.833021183457219
CTB-134H23.3	10L0vf	outcome	CTB-134H23.3	Wald ratio	1	0.0157020132559175	0.0644670517751688	0.807566587054567	-0.110653408223413	0.142057434735248	1.01582593763721	0.895248981098812	1.15264284837273	0.97380113516325
CTB-161A2.3	10L0vf	outcome	CTB-161A2.3	Wald ratio	1	-0.0219328247751804	0.0379174536908804	0.562969714069848	-0.0962510340093059	0.0523853844589451	0.978305950766136	0.908235989326873	1.05378177538831	0.925510103055259
CTB-179K24.4	10L0vf	outcome	CTB-179K24.4	Wald ratio	1	0.0500141230478658	0.0458724054483861	0.275586396911152	-0.0398957916309709	0.139924037726703	1.05128594363288	0.96088956666973	1.15018642476316	0.803143283146601
CTB-31O20.4	10L0vf	outcome	CTB-31O20.4	Wald ratio	1	0.0133428176272996	0.0179073867719451	0.456210467637715	-0.0217556604457128	0.048441295700312	1.01343223024795	0.978479287037967	1.04963375199733	0.892628850743924
CTB-33O18.3	10L0vf	outcome	CTB-33O18.3	Wald ratio	1	-0.01539790490565	0.0701661329548689	0.826300112757448	-0.152923525497193	0.122127715685893	0.984720036704894	0.858195349364598	1.12989839831459	0.975091877955075
CTB-36H16.2	10L0vf	outcome	CTB-36H16.2	Wald ratio	1	-0.0202540231555747	0.0313805092908361	0.518646481355105	-0.0817598213656135	0.0412517750544641	0.979949711769008	0.921493255111559	1.04211445094072	0.912777652163443
CTB-39G8.3	10L0vf	outcome	CTB-39G8.3	Wald ratio	1	0.0291087621532547	0.0280056864896892	0.298624527124649	-0.025782383366536	0.0839999076730455	1.0295365629995	0.974547144203282	1.08762879339137	0.818260207837759
CTB-43E15.4	10L0vf	outcome	CTB-43E15.4	Wald ratio	1	0.0511993948244965	0.0320782912729788	0.110471798432574	-0.0116740560705419	0.114072845719535	1.0525327419425	0.988393821330405	1.12083376985282	0.616883633738636
CTB-47B11.3	10L0vf	outcome	CTB-47B11.3	Wald ratio	1	0.221180751929659	0.0524871174286933	2.5088645680539e-05	0.118306001769421	0.324055502089898	1.24754890705809	1.12558849074411	1.38272404906427	0.00547971862585373
CTB-52I2.4	10L0vf	outcome	CTB-52I2.4	Wald ratio	1	0.0797197207479435	0.072483360722615	0.271404117588415	-0.062347666268382	0.221787107764269	1.08298348733149	0.939556178011224	1.24830559500474	0.799980249433059
CTB-55O6.8	10L0vf	outcome	CTB-55O6.8	Wald ratio	1	0.0496314484497574	0.0595590771446665	0.404667325230244	-0.0671043427537888	0.166367239653304	1.05088372017216	0.935097625584889	1.18100673459857	0.872676542108653
CTB-58E17.1	10L0vf	outcome	CTB-58E17.1	Wald ratio	1	-0.0159187873224319	0.0939869921009136	0.865503857805822	-0.200133291840223	0.168295717195359	0.984207246915508	0.818621630222012	1.18328647707281	0.981218682701797
CTB-58E17.3	10L0vf	outcome	CTB-58E17.3	Wald ratio	1	0.00128936266657847	0.0559061339622968	0.981600026701182	-0.108286659899523	0.11086538523268	1.00129019425199	0.897370319471088	1.11724449912285	0.998777076642341
CTB-75G16.3	10L0vf	outcome	CTB-75G16.3	Wald ratio	1	-0.00175909364062811	0.0173210551992427	0.919107430320474	-0.0357083618311438	0.0321901745498875	0.998242452657763	0.964921660438597	1.03271388252932	0.990855577348417
CTB-91J4.1	10L0vf	outcome	CTB-91J4.1	Wald ratio	1	-0.0261718894547464	0.0334273450547113	0.433657358862866	-0.0916894857619807	0.0393457068524878	0.974167626074476	0.912388415157322	1.04013000157169	0.883083026059451
CTBP2	10L0vf	outcome	CTBP2	Wald ratio	1	0.181008077795815	0.185338563368449	0.328750018894888	-0.182255506406345	0.544271661997974	1.19842485988542	0.833388377140821	1.72335274187379	0.835301415764901
CTC-236F12.4	10L0vf	outcome	CTC-236F12.4	Wald ratio	1	0.0348685728599923	0.0571015033680938	0.541436650169381	-0.0770503737414716	0.146787519461456	1.03548360920695	0.925843214245088	1.15810786150278	0.918410399103921
CTC-241N9.1	10L0vf	outcome	CTC-241N9.1	Wald ratio	1	-0.148571451202278	0.135554412907203	0.273066459476273	-0.414258100500396	0.11711519809584	0.861938418433944	0.66083036860431	1.12424893356749	0.801348804047408
CTC-265F19.3	10L0vf	outcome	CTC-265F19.3	Wald ratio	1	-0.0483732776926631	0.0596051061089078	0.417042631928756	-0.165199285666122	0.0684527302807961	0.952778069891441	0.847724747862132	1.07085000497555	0.879056177091458
CTC-297N7.5	10L0vf	outcome	CTC-297N7.5	Wald ratio	1	-0.0444127801292973	0.0450752852516495	0.324475626206803	-0.13276033922253	0.0439347789639358	0.956559027409998	0.875674931897573	1.04491420227911	0.83027746428047
CTC-301O7.4	10L0vf	outcome	CTC-301O7.4	Wald ratio	1	-0.0234838717096172	0.0251979105243734	0.351348439541525	-0.0728717763373891	0.0259040329181547	0.976789728490186	0.929720034491238	1.02624245825362	0.846881017208005
CTC-325H20.2	10L0vf	outcome	CTC-325H20.2	Wald ratio	1	0.0342496888588389	0.0487974348837997	0.482757258383138	-0.0613932835134084	0.129892661231086	1.03484296323097	0.940453302256706	1.13870614944829	0.901866535119721
CTC-359D24.3	10L0vf	outcome	CTC-359D24.3	Wald ratio	1	0.0385463576532752	0.102099523198629	0.7057745006639	-0.161568707816038	0.238661423122588	1.03929890669962	0.850808072292581	1.26954862399988	0.960785890895768
CTC-360G5.1	10L0vf	outcome	CTC-360G5.1	Wald ratio	1	-0.119615539331698	0.06605002771714	0.0701433379528673	-0.249073593657292	0.00984251499389688	0.887261488297247	0.779522603354368	1.00989111185218	0.525400941939224
CTC-378H22.1	10L0vf	outcome	CTC-378H22.1	Wald ratio	1	-0.00939194962986437	0.0869485564130668	0.913981956979173	-0.179811120199475	0.161027220939747	0.990652016977346	0.8354279919825	1.17471694527784	0.990362933820926
CTC-428G20.1	10L0vf	outcome	CTC-428G20.1	Wald ratio	1	0.00472189474682692	0.0604718368360201	0.937761078745594	-0.113802905451773	0.123246694945426	1.00473306045935	0.892433832392707	1.13116343883273	0.992725297824263
CTC-429P9.5	10L0vf	outcome	CTC-429P9.5	Wald ratio	1	0.0218573895621383	0.0369645354874122	0.554314722515821	-0.0505930999931897	0.0943078791174663	1.0220980122313	0.950665417608296	1.09889802159357	0.922047653986904
CTC-448F2.6	10L0vf	outcome	CTC-448F2.6	Wald ratio	1	-0.0269333126314906	0.0620190010134058	0.664088627477767	-0.148490554617766	0.0946239293547847	0.97342615458856	0.862008149128504	1.09924538346309	0.949621483873639
CTC-459I6.1	10L0vf	outcome	CTC-459I6.1	Wald ratio	1	-0.0123540424706327	0.0444343868881441	0.780990195410866	-0.0994454407713951	0.0747373558301298	0.987721955429693	0.905339343137254	1.07760108807063	0.971680959647733
CTC-461F20.1	10L0vf	outcome	CTC-461F20.1	Wald ratio	1	0.00979420875853038	0.0424851686045607	0.81767807381141	-0.0734767217064086	0.0930651392234693	1.0098423289927	0.929157774747249	1.09753322540169	0.974526707370096
CTC-463N11.3	10L0vf	outcome	CTC-463N11.3	Wald ratio	1	0.15671398855118	0.144162878231384	0.27700940462789	-0.125845252782331	0.439273229884692	1.16966102961002	0.881751284784439	1.55157916727372	0.803970355937572
CTC-471J1.2	10L0vf	outcome	CTC-471J1.2	Wald ratio	1	-0.117382199689404	0.086470783878591	0.174629331653466	-0.286864936091443	0.052100536712634	0.8892452589444	0.750613102730406	1.05348165077143	0.713902325901824
CTC-479C5.12	10L0vf	outcome	CTC-479C5.12	Wald ratio	1	-0.312880260571114	0.114495428550938	0.00628198471185602	-0.537291300530954	-0.0884692206112747	0.731337477258154	0.584328882014687	0.915331283639815	0.188694035873412
CTC-487M23.5	10L0vf	outcome	CTC-487M23.5	Wald ratio	1	-0.00463038598093994	0.0309570825922759	0.881100434135972	-0.0653062678618007	0.0560454958999208	0.995380317729084	0.936780513673011	1.05764580118955	0.983267860535487
CTC-501O10.1	10L0vf	outcome	CTC-501O10.1	Wald ratio	1	0.000617643152225613	0.0547170343838632	0.990993710174957	-0.106627744240146	0.107863030544597	1.00061783393303	0.898860216611484	1.11389516532313	0.999096790957133
CTC-503J8.6	10L0vf	outcome	CTC-503J8.6	Wald ratio	1	-0.057543381494216	0.0485862447391116	0.236272405847363	-0.152772421182875	0.0376856581944427	0.944080933856479	0.858325036182288	1.03840476754081	0.774471084070516
CTC-523E23.5	10L0vf	outcome	CTC-523E23.5	Wald ratio	1	0.139102955992494	0.0904359840162129	0.124015059166613	-0.0381515726792829	0.316357484664272	1.14924241530635	0.962567030969627	1.37212068006186	0.644263078354858
CTC-527H23.3	10L0vf	outcome	CTC-527H23.3	Wald ratio	1	-0.0326516615709715	0.0392884874982918	0.405931523049486	-0.109657097067623	0.0443537739256803	0.967875649158121	0.896141372121638	1.04535210779901	0.872956914548632
CTC-534A2.2	10L0vf	outcome	CTC-534A2.2	Wald ratio	1	-0.112426738888798	0.0627289415262865	0.0730909034251738	-0.23537546428032	0.0105219865027237	0.893662815441244	0.790274074231405	1.01057753726654	0.537887497721372
CTC-548K16.6	10L0vf	outcome	CTC-548K16.6	Wald ratio	1	-0.0363681876646622	0.0266532041829611	0.172411545662911	-0.088608467863266	0.0158720925339415	0.964285190202562	0.915203835147538	1.0159987232725	0.712750769036745
CTC-559E9.5	10L0vf	outcome	CTC-559E9.5	Wald ratio	1	0.0197677935344941	0.0186271748510451	0.288583516329742	-0.0167414691735543	0.0562770562425425	1.0199644701819	0.983397890442816	1.05789073837142	0.811735249920381
CTC-559E9.8	10L0vf	outcome	CTC-559E9.8	Wald ratio	1	-0.0142058197800426	0.038845212291401	0.714586532293866	-0.0903424358711885	0.0619307963111033	0.985894606768193	0.913618276028326	1.06388871715661	0.963096847473189
CTC-756D1.1	10L0vf	outcome	CTC-756D1.1	Wald ratio	1	-0.0123082694027821	0.0531373864128734	0.81682457727813	-0.116457546772014	0.0918410079664497	0.987767167528516	0.89006788242935	1.09619052266472	0.974346879559879
CTC-756D1.3	10L0vf	outcome	CTC-756D1.3	Wald ratio	1	0.0528360662957348	0.0337848009189952	0.117840942327281	-0.0133821435054957	0.119054276096965	1.05425680272948	0.986706999293286	1.12643105491037	0.630174944820496
CTCF	10L0vf	outcome	CTCF	Wald ratio	1	0.289195206406525	0.126902264213324	0.0226741178388119	0.0404667685484102	0.537923644264641	1.33535237242607	1.04129670532649	1.71244751800576	0.342872855697042
CTD-2003C8.1	10L0vf	outcome	CTD-2003C8.1	Wald ratio	1	0.00964312523253895	0.0142090241481694	0.497352027120418	-0.0182065620978731	0.037492812562951	1.00968976997781	0.981958176066939	1.03820453502527	0.9063790365337
CTD-2006K23.2	10L0vf	outcome	CTD-2006K23.2	Wald ratio	1	0.171645028867627	0.0501689900962563	0.000623140343626461	0.0733138082789642	0.269976249456289	1.18725631668608	1.07606816303529	1.30993333873477	0.0523472127126646
CTD-2007H13.3	10L0vf	outcome	CTD-2007H13.3	Wald ratio	1	0.00609349194840451	0.0197608750855139	0.757807317732505	-0.0326378232192028	0.0448248071160118	1.0061120950372	0.967889043054497	1.0458446193229	0.968883985086996
CTD-2007L18.5	10L0vf	outcome	CTD-2007L18.5	Wald ratio	1	-0.126210348030347	0.0713898233475357	0.0770769685741615	-0.266134401791516	0.0137137057308233	0.881429420339598	0.766336123631302	1.01380816991734	0.547614159937853
CTD-2010I16.1	10L0vf	outcome	CTD-2010I16.1	Wald ratio	1	-0.00642228736381485	0.0194722329943896	0.741537702153172	-0.0445878640328185	0.0317432893051888	0.993598291445767	0.956391563982034	1.03225248103766	0.967335741106338
CTD-2012J19.1	10L0vf	outcome	CTD-2012J19.1	Wald ratio	1	0.0326207029583531	0.0353805507273948	0.356531005475503	-0.0367251764673408	0.101966582384047	1.0331585909165	0.963941012624497	1.10734646623068	0.849298867211863
CTD-2015H6.3	10L0vf	outcome	CTD-2015H6.3	Wald ratio	1	0.0789130914170392	0.0434651606703347	0.0694397156814417	-0.00627862349681677	0.164104806330895	1.08211027331309	0.993741045872639	1.17833780588329	0.52427842619929
CTD-2017C7.1	10L0vf	outcome	CTD-2017C7.1	Wald ratio	1	0.0348174794506976	0.0312479514663073	0.265179506014649	-0.0264285054232648	0.09606346432466	1.03543070417064	0.973917671178193	1.10082892514141	0.795746706076147
CTD-2017C7.2	10L0vf	outcome	CTD-2017C7.2	Wald ratio	1	-0.0882735561565805	0.0800565645722382	0.270183609369201	-0.245184422718167	0.0686373104050064	0.915510398958972	0.782560203053157	1.07104768084543	0.798846877518026
CTD-2020K17.1	10L0vf	outcome	CTD-2020K17.1	Wald ratio	1	-0.0987742332798224	0.0871514533449289	0.257061842093868	-0.269591081835883	0.0720426152762383	0.905947217668931	0.763691717910797	1.074701141774	0.79118281558119
CTD-2020K17.3	10L0vf	outcome	CTD-2020K17.3	Wald ratio	1	0.0258947355195188	0.0176948782178151	0.143357174581003	-0.00878722578739885	0.0605766968264365	1.02623291691275	0.991251269044343	1.06244908091828	0.679721132876246
CTD-2020K17.4	10L0vf	outcome	CTD-2020K17.4	Wald ratio	1	0.0527328522017867	0.03391351236893	0.119964747376406	-0.0137376320413161	0.119203336444889	1.05414799418418	0.986356298605553	1.12659897363003	0.63550320830316
CTD-2035E11.3	10L0vf	outcome	CTD-2035E11.3	Wald ratio	1	-0.00812945433330239	0.0403167386370096	0.840198421088111	-0.0871502620618412	0.0708913533952364	0.991903500318998	0.916539364190884	1.07346459124932	0.977833117151262
CTD-2044J15.1	10L0vf	outcome	CTD-2044J15.1	Wald ratio	1	0.0719855053035694	0.0755326947243852	0.340570971952695	-0.0760585763562256	0.220029586963364	1.07463976737372	0.926761918633121	1.24611359875936	0.84195125521652
CTD-2047H16.4	10L0vf	outcome	CTD-2047H16.4	Wald ratio	1	-0.0218325365173212	0.0281409790072709	0.437851030592562	-0.0769888553715722	0.0333237823369298	0.978404068285527	0.925900172362378	1.03388523883222	0.885286191761977
CTD-2083E4.4	10L0vf	outcome	CTD-2083E4.4	Wald ratio	1	-0.00827376058552969	0.0684819422238035	0.90383624178631	-0.142498367344185	0.125950846173125	0.991760372769644	0.867188970112214	1.13422641534394	0.987386655321873
CTD-2083E4.5	10L0vf	outcome	CTD-2083E4.5	Wald ratio	1	0.0256418095364688	0.0489277597510041	0.600226463538715	-0.0702565995754991	0.121540218648437	1.02597338876549	0.9321545987409	1.12923478130855	0.934412218821242
CTD-2083E4.6	10L0vf	outcome	CTD-2083E4.6	Wald ratio	1	-0.0191584588030393	0.0241821594605285	0.42821147293054	-0.0665554913456751	0.0282385737395965	0.981023898053158	0.935610996102593	1.02864106189479	0.880849603130179
CTD-2132N18.2	10L0vf	outcome	CTD-2132N18.2	Wald ratio	1	0.179020586281252	0.0823354292441181	0.0296838316442916	0.01764314496278	0.340398027599723	1.19604536604074	1.01779970462449	1.40550690978566	0.382191656787857
CTD-2134A5.4	10L0vf	outcome	CTD-2134A5.4	Wald ratio	1	-0.0555112779403934	0.0458502373007566	0.226007094125052	-0.145377743049876	0.0343551871690894	0.946001354663383	0.864695598658695	1.03495214317402	0.766697020307745
CTD-2152M20.2	10L0vf	outcome	CTD-2152M20.2	Wald ratio	1	-0.0195977737266173	0.0315650078596627	0.534685009258665	-0.0814651891315562	0.0422696416783215	0.980593014268125	0.921764796728473	1.04317572448441	0.916457298941225
CTD-2162K18.4	10L0vf	outcome	CTD-2162K18.4	Wald ratio	1	-0.051707189132725	0.0582128834728819	0.374410026608242	-0.165804440739574	0.0623900624741235	0.949606881352568	0.847211898122535	1.06437743746338	0.859770936739774
CTD-2165H16.4	10L0vf	outcome	CTD-2165H16.4	Wald ratio	1	-0.0327786463782791	0.0618636552793012	0.596213821023661	-0.15403141072571	0.0884741179691513	0.96775275145855	0.857245093898049	1.09250597597118	0.933201587800036
CTD-2184C24.2	10L0vf	outcome	CTD-2184C24.2	Wald ratio	1	0.0566558292567492	0.0607836957285621	0.351290404046484	-0.0624802143712326	0.175791872884731	1.05829151473194	0.939431649875474	1.19218990578195	0.846881017208005
CTD-2192J16.15	10L0vf	outcome	CTD-2192J16.15	Wald ratio	1	0.00205147371285643	0.0505916277672453	0.967654910187867	-0.0971081167109443	0.101211064136657	1.00205357942474	0.907457889467013	1.1065101617307	0.996488944614058
CTD-2192J16.20	10L0vf	outcome	CTD-2192J16.20	Wald ratio	1	0.0108584509295236	0.0868884823819037	0.900547325371599	-0.159442974539008	0.181159876398055	1.01091761786766	0.852618586978106	1.19860679291228	0.986893054001089
CTD-2206N4.4	10L0vf	outcome	CTD-2206N4.4	Wald ratio	1	0.00526954867354556	0.0452450323885965	0.907282517323278	-0.0834107148081036	0.0939498121551947	1.00528345716492	0.919973222990158	1.09850461295465	0.989011282584
CTD-2207P18.2	10L0vf	outcome	CTD-2207P18.2	Wald ratio	1	-0.0620895779808233	0.0711851016151672	0.383084473411895	-0.201612377146551	0.0774332211849045	0.939798697750678	0.817411714002536	1.08051007486679	0.86464678173573
CTD-2213F21.2	10L0vf	outcome	CTD-2213F21.2	Wald ratio	1	-0.0228046999372613	0.0436394265959724	0.601272807669523	-0.108337976065367	0.0627285761908446	0.977453361836312	0.897324271048475	1.06473780481693	0.934854790208189
CTD-2240E14.4	10L0vf	outcome	CTD-2240E14.4	Wald ratio	1	-0.0713694039952612	0.066556848478248	0.28358196486923	-0.201820827012627	0.0590820190221048	0.931117869928706	0.817241342397809	1.06086224805616	0.808142527658091
CTD-2246P4.1	10L0vf	outcome	CTD-2246P4.1	Wald ratio	1	-0.0139490032391293	0.0139425300996568	0.317085879099103	-0.0412763622344566	0.0133783557561981	0.986147833325801	0.959563906075369	1.01346824637315	0.82790074918982
CTD-2252P21.1	10L0vf	outcome	CTD-2252P21.1	Wald ratio	1	0.211445195174317	0.0627760547100834	0.00075648065289597	0.088404127942553	0.33448626240608	1.23546225447977	1.09242951412468	1.39722239513756	0.0588229660919032
CTD-2260A17.2	10L0vf	outcome	CTD-2260A17.2	Wald ratio	1	-0.105761480838759	0.039614225293179	0.00758997363446829	-0.18340536241339	-0.0281175992641278	0.899639203675376	0.832430651238128	0.972274021368466	0.209842869615526
CTD-2267D19.2	10L0vf	outcome	CTD-2267D19.2	Wald ratio	1	-0.0134981611568537	0.0335060090270535	0.687052747996824	-0.0791699388498786	0.0521736165361712	0.986592530504978	0.923882907505102	1.05355864183778	0.957007886476586
CTD-2270L9.4	10L0vf	outcome	CTD-2270L9.4	Wald ratio	1	0.116234790781596	0.0393969942774029	0.00317417554293818	0.0390166819978859	0.193452899565305	1.12325957216776	1.03978782924385	1.21343223201991	0.135558575072575
CTD-2286N8.2	10L0vf	outcome	CTD-2286N8.2	Wald ratio	1	0.000658292434180373	0.031860636762337	0.98351558366886	-0.0617885556200001	0.0631051404883608	1.0006585091562	0.940081640757323	1.06513882256019	0.998777076642341
CTD-2313F11.1	10L0vf	outcome	CTD-2313F11.1	Wald ratio	1	0.03448140922424	0.0576906113634015	0.55004323944242	-0.078592189048027	0.147555007496507	1.03508278520529	0.924416834895217	1.15899703660176	0.920624334464738
CTD-2313J17.1	10L0vf	outcome	CTD-2313J17.1	Wald ratio	1	0.0257331702626195	0.0273823780174782	0.347334934294454	-0.0279362906516378	0.0794026311768768	1.02606712672122	0.972450319003897	1.08264013900099	0.84475285755448
CTD-2313N18.5	10L0vf	outcome	CTD-2313N18.5	Wald ratio	1	0.040749458089518	0.0206003433353581	0.0479178704110773	0.00037278515221608	0.08112613102682	1.04159111062496	1.00037285464524	1.08450767800741	0.462802476762452
CTD-2319I12.1	10L0vf	outcome	CTD-2319I12.1	Wald ratio	1	0.338625193474499	0.199562596096959	0.0897274846410829	-0.0525174948755402	0.729767881824538	1.40301738658064	0.948837721112756	2.07459899964668	0.575679191220108
CTD-2319I12.2	10L0vf	outcome	CTD-2319I12.2	Wald ratio	1	-0.0612188059782437	0.0618938461053591	0.322617357190044	-0.182530744344748	0.0600931323882601	0.940617404546487	0.833159028606164	1.06193544252402	0.829130404114739
CTD-2323K18.1	10L0vf	outcome	CTD-2323K18.1	Wald ratio	1	-0.0281207239822155	0.053538325443539	0.599413064805624	-0.133055841851552	0.0768143938871209	0.972270983290992	0.87541620588202	1.07984163258343	0.933811529224902
CTD-2325A15.3	10L0vf	outcome	CTD-2325A15.3	Wald ratio	1	0.00140340391799101	0.0446908744088157	0.974948570008982	-0.0861907099232877	0.0889975177592697	1.00140438915011	0.917419253580222	1.09307794304037	0.997579948082379
CTD-2331H12.7	10L0vf	outcome	CTD-2331H12.7	Wald ratio	1	0.0810352568200385	0.0425763023567454	0.0570020830534414	-0.0024142957991824	0.164484809439259	1.08440912871028	0.997588616268918	1.17878566300039	0.488571089597769
CTD-2335A18.1	10L0vf	outcome	CTD-2335A18.1	Wald ratio	1	-0.0375571881379953	0.05243352556001	0.473817267466587	-0.140326898235615	0.0652125219596242	0.96313933600057	0.869074090171354	1.06738584321242	0.899067325492645
CTD-2341M24.1	10L0vf	outcome	CTD-2341M24.1	Wald ratio	1	0.0327875212660756	0.0306938582982594	0.285425282251041	-0.0273724409985127	0.092947483530664	1.03333095506059	0.972998789391837	1.09740410196588	0.809322540863532
CTD-2349P21.10	10L0vf	outcome	CTD-2349P21.10	Wald ratio	1	0.0409962284638374	0.0440277338021921	0.351778278557995	-0.045298129788459	0.127290586716134	1.04184817617	0.955712512987035	1.13574700282644	0.846983051860807
CTD-2349P21.9	10L0vf	outcome	CTD-2349P21.9	Wald ratio	1	-0.0193091779887743	0.0324378816807768	0.55166547493876	-0.0828874260830968	0.0442690701055482	0.980876050072101	0.920454760585665	1.04526356623206	0.921089160897532
CTD-2350C19.1	10L0vf	outcome	CTD-2350C19.1	Wald ratio	1	-0.00542477390494122	0.0290658896942757	0.851945161564498	-0.0623939177057216	0.0515443698958392	0.9945899136102	0.939512723192461	1.05289590213724	0.980221829055296
CTD-2357A8.3	10L0vf	outcome	CTD-2357A8.3	Wald ratio	1	0.01954794625247	0.014909180623732	0.189812209593742	-0.00967404777004468	0.0487699402749847	1.01974025841245	0.990372595299811	1.04997876512556	0.728608645535383
CTD-2373H9.5	10L0vf	outcome	CTD-2373H9.5	Wald ratio	1	0.0165311835761511	0.0642273649899981	0.796881301915782	-0.109354451804245	0.142416818956547	1.01666857965382	0.896412626108025	1.15305716447011	0.97343814059577
CTD-2373H9.6	10L0vf	outcome	CTD-2373H9.6	Wald ratio	1	0.0244063312121369	0.0951881764092547	0.797641316410427	-0.162162494550002	0.210975156974276	1.02470660358628	0.850303023706518	1.23488167648307	0.97343814059577
CTD-2377D24.6	10L0vf	outcome	CTD-2377D24.6	Wald ratio	1	0.224627845216869	0.0875201539494471	0.0102705683530595	0.053088343475953	0.396167346957786	1.25185674501509	1.05452280121416	1.4861179940684	0.241579568538349
CTD-2377D24.8	10L0vf	outcome	CTD-2377D24.8	Wald ratio	1	0.0772917704226897	0.0562056655170446	0.169081915552029	-0.0328713339907177	0.187454874836097	1.0803572467022	0.967663056923437	1.20617581931136	0.709976825905819
CTD-2509G16.5	10L0vf	outcome	CTD-2509G16.5	Wald ratio	1	0.0754720190709334	0.0712974647497793	0.289804207395369	-0.064271011838634	0.215215049980501	1.07839305285638	0.937750823515069	1.24012855791452	0.812446389682621
CTD-2510F5.4	10L0vf	outcome	CTD-2510F5.4	Wald ratio	1	0.018462016739326	0.0367567442724173	0.615473652042686	-0.0535812020346118	0.0905052355132639	1.01863349341325	0.947828972237825	1.09472723908562	0.937877073484298
CTD-2514K5.2	10L0vf	outcome	CTD-2514K5.2	Wald ratio	1	0.0368259590951682	0.0670651644491577	0.582931941438765	-0.0946217632251808	0.168273681415517	1.03751243552094	0.909716957811111	1.1832604027198	0.929847456085503
CTD-2521M24.4	10L0vf	outcome	CTD-2521M24.4	Wald ratio	1	-0.110432302806156	0.0836999210671703	0.187040903187802	-0.274484148097809	0.0536195424854983	0.89544694738323	0.759964051029246	1.05508311148666	0.726712921326411
CTD-2521M24.5	10L0vf	outcome	CTD-2521M24.5	Wald ratio	1	-0.0162029413672123	0.0470409678302425	0.730513007215614	-0.108403238314488	0.0759973555800631	0.983927620175811	0.897265711559239	1.07895972093091	0.966197613067285
CTD-2521M24.6	10L0vf	outcome	CTD-2521M24.6	Wald ratio	1	-0.0754596504409369	0.0512108779959031	0.140614045021474	-0.175832971312907	0.0249136704310332	0.92731714661711	0.838758068296581	1.02522660933264	0.673928377505415
CTD-2521M24.9	10L0vf	outcome	CTD-2521M24.9	Wald ratio	1	-0.023937132337556	0.050735432697711	0.637067367391788	-0.12337858042507	0.0755043157499576	0.976347088487708	0.883928961007301	1.07842788193309	0.942402771478521
CTD-2525I3.5	10L0vf	outcome	CTD-2525I3.5	Wald ratio	1	0.131520039307489	0.0598715579241946	0.0280416544492423	0.0141717857760678	0.248868292838911	1.14056076354121	1.01427268159333	1.28257309788346	0.373132162640962
CTD-2528L19.6	10L0vf	outcome	CTD-2528L19.6	Wald ratio	1	0.0541307287380205	0.0633658172824949	0.392962294247617	-0.0700662731356694	0.17832773061171	1.05562259334463	0.932332029291376	1.19521696624174	0.867734668264745
CTD-2555A7.3	10L0vf	outcome	CTD-2555A7.3	Wald ratio	1	0.025618924490814	0.0379509094003665	0.499641268406308	-0.0487648579339044	0.100002706915532	1.02594990958631	0.952405053862603	1.10517390968402	0.907088243283175
CTD-2555O16.2	10L0vf	outcome	CTD-2555O16.2	Wald ratio	1	0.0777745309520811	0.0462873945964892	0.09290811262338	-0.0129487624570378	0.1684978243612	1.08087892645162	0.987134712081774	1.18352565191773	0.582690691588992
CTD-2561B21.10	10L0vf	outcome	CTD-2561B21.10	Wald ratio	1	-0.0144960165329845	0.025707852580401	0.572839174445819	-0.0648834075905705	0.0358913745246014	0.985608544863691	0.937176724700153	1.03654324537256	0.927634299508596
CTD-2561B21.5	10L0vf	outcome	CTD-2561B21.5	Wald ratio	1	0.140305013999716	0.129830814648367	0.279841370326374	-0.114163382711084	0.394773410710516	1.15062470198185	0.892112188266868	1.48404788346504	0.80559772804286
CTD-2561J22.2	10L0vf	outcome	CTD-2561J22.2	Wald ratio	1	0.0299232993766773	0.0389909242475703	0.442818361332689	-0.0464989121485605	0.106345510901915	1.03037550047945	0.954565598994967	1.11220608945691	0.887394079074841
CTD-2568A17.5	10L0vf	outcome	CTD-2568A17.5	Wald ratio	1	-0.0421637378175338	0.0376597073596584	0.262885054166096	-0.115976764242464	0.0316492886073966	0.958712790180297	0.890495914404239	1.03215545314457	0.794686287888824
CTD-2571L23.6	10L0vf	outcome	CTD-2571L23.6	Wald ratio	1	-0.007909017800817	0.117592107260077	0.946376259136043	-0.238389548030567	0.222571512428933	0.992122176188358	0.787895708083962	1.24928515587222	0.994953311712776
CTD-2574D22.2	10L0vf	outcome	CTD-2574D22.2	Wald ratio	1	0.0992931517629353	0.0519214298777619	0.0558283410684017	-0.00247285079747808	0.201059154323349	1.10439000598623	0.997530204179369	1.22269709750358	0.487442616975607
CTD-2576D5.4	10L0vf	outcome	CTD-2576D5.4	Wald ratio	1	0.0234354650208982	0.0662738123602204	0.723626856185128	-0.106461207205134	0.15333213724693	1.02371223336724	0.899009922592299	1.16571209105664	0.96481130668993
CTD-2611K5.5	10L0vf	outcome	CTD-2611K5.5	Wald ratio	1	0.0539588069046195	0.0379081769632988	0.15461787993888	-0.0203412199434461	0.128258833752685	1.05544112437269	0.979864267027174	1.13684721905079	0.693871482579145
CTD-2611O12.6	10L0vf	outcome	CTD-2611O12.6	Wald ratio	1	-0.00559535213403024	0.0410818656000143	0.891663135926735	-0.0861158087100583	0.0749251044419978	0.994420272693002	0.917487971968869	1.07780342517273	0.9849429539916
CTD-2616J11.12	10L0vf	outcome	CTD-2616J11.12	Wald ratio	1	0.0118780731349496	0.0477556090011229	0.803572548863321	-0.0817229205072513	0.10547906677715	1.0119488975872	0.921527259631041	1.11124284238532	0.97343814059577
CTD-2616J11.14	10L0vf	outcome	CTD-2616J11.14	Wald ratio	1	0.0161191828258703	0.0648069248020459	0.803572548863321	-0.11090238978614	0.14314075543788	1.01624979771138	0.895026108355223	1.15389220683888	0.97343814059577
CTD-2616J11.2	10L0vf	outcome	CTD-2616J11.2	Wald ratio	1	0.00233102630386172	0.0546660355978173	0.965987538685716	-0.10481440346786	0.109476456075584	1.00233374525792	0.900491635202739	1.11569380281536	0.996488944614058
CTD-2619J13.14	10L0vf	outcome	CTD-2619J13.14	Wald ratio	1	0.0106467490197456	0.0180056705245529	0.554319576976373	-0.0246443652083781	0.0459378632478693	1.01070362732923	0.975656827849675	1.04700935117512	0.922047653986904
CTD-2619J13.19	10L0vf	outcome	CTD-2619J13.19	Wald ratio	1	0.0331597391472682	0.0327243137372227	0.310914085378779	-0.0309799157776883	0.0972993940722247	1.03371565091015	0.969495044434494	1.10219031347385	0.825068612490513
CTD-2619J13.3	10L0vf	outcome	CTD-2619J13.3	Wald ratio	1	0.0446406093160139	0.039197000279855	0.25475395731219	-0.0321855112325019	0.12146672986453	1.04565199478593	0.968326929893734	1.12915179826693	0.788540367279464
CTD-2619J13.8	10L0vf	outcome	CTD-2619J13.8	Wald ratio	1	0.0619770887446656	0.0712238720109565	0.384205881290306	-0.0776217003968092	0.20157587788614	1.06393796829434	0.925314406413515	1.22332905716418	0.864679282691271
CTD-2619J13.9	10L0vf	outcome	CTD-2619J13.9	Wald ratio	1	0.0506403387711587	0.0581025983840793	0.383444344988609	-0.0632407540616368	0.164521431603954	1.05194448159235	0.938717446443776	1.17882883347357	0.86464678173573
CTD-2623N2.3	10L0vf	outcome	CTD-2623N2.3	Wald ratio	1	-0.00049336788430621	0.019108070898686	0.979401014092154	-0.0379451868457307	0.0369584510771183	0.999506753801616	0.962765711670399	1.03764990670654	0.998437861642144
CTD-2630F21.1	10L0vf	outcome	CTD-2630F21.1	Wald ratio	1	0.00421007686457871	0.119738363053873	0.971951651622598	-0.230477114721013	0.23889726845017	1.00421895168837	0.794154609244061	1.26984807642182	0.997009343545899
CTD-2639E6.4	10L0vf	outcome	CTD-2639E6.4	Wald ratio	1	-0.0795621396779707	0.0628060299132671	0.20522988162249	-0.202661958307974	0.0435376789520328	0.923520630910952	0.81655422414771	1.04449934921147	0.742313617252484
CTD-2653D5.1	10L0vf	outcome	CTD-2653D5.1	Wald ratio	1	-0.041110390877193	0.0708495197306894	0.561746448763692	-0.179975449549344	0.0977546677949581	0.959723179416282	0.835290717923103	1.10269222600615	0.925308578230538
CTD-2653M23.2	10L0vf	outcome	CTD-2653M23.2	Wald ratio	1	0.00456219153973748	0.116415246469047	0.968739741666832	-0.223611691539596	0.232736074619071	1.00457261417956	0.799625575468122	1.26204834877719	0.996488944614058
CTD-2666L21.2	10L0vf	outcome	CTD-2666L21.2	Wald ratio	1	-0.0170495175124707	0.0666971809879286	0.798239826287778	-0.147775992248811	0.113676957223869	0.983095003010552	0.862624327836444	1.12039013247904	0.97343814059577
CTD-3014M21.4	10L0vf	outcome	CTD-3014M21.4	Wald ratio	1	-0.120215965984982	0.112831040981859	0.286671805934794	-0.341364806309425	0.10093287433946	0.886728912753516	0.710799556739725	1.10620238470541	0.810547470988014
CTD-3049M7.1	10L0vf	outcome	CTD-3049M7.1	Wald ratio	1	0.00980617956998517	0.0500073570613545	0.844536014947447	-0.0882082402702697	0.10782059941024	1.00985441769718	0.915570198285008	1.11384790249043	0.978405737141047
CTD-3064H18.6	10L0vf	outcome	CTD-3064H18.6	Wald ratio	1	0.0392751387639227	0.029872300124376	0.188587947291567	-0.0192745694798544	0.0978248470076997	1.04005660417541	0.980909997317057	1.10276961479397	0.727896915653794
CTD-3065J16.6	10L0vf	outcome	CTD-3065J16.6	Wald ratio	1	-0.031250034184209	0.0283024822302409	0.269530397596005	-0.0867228993554812	0.0242228309870632	0.969233201343873	0.916931142643837	1.02451858694496	0.798232377665554
CTD-3083F21.1	10L0vf	outcome	CTD-3083F21.1	Wald ratio	1	0.0228504762996617	0.0719711953549836	0.750868226440222	-0.118213066596106	0.16391401919543	1.02311354838598	0.888506721342515	1.17811301563292	0.968056494081261
CTD-3093M3.1	10L0vf	outcome	CTD-3093M3.1	Wald ratio	1	0.0178770818838687	0.0376840700384388	0.63521925159763	-0.0559836953914713	0.0917378591592088	1.01803783340615	0.945554552661537	1.09607745775115	0.942330055071088
CTD-3116E22.4	10L0vf	outcome	CTD-3116E22.4	Wald ratio	1	0.032786279286876	0.0467934931774567	0.483515886711282	-0.0589289673409392	0.124501525914691	1.03332967168584	0.942773734503963	1.13258374868511	0.902814774930094
CTD-3116E22.7	10L0vf	outcome	CTD-3116E22.7	Wald ratio	1	0.00185638707708744	0.0299696182428938	0.950608781810348	-0.0568840646789844	0.0605968388331593	1.00185811123031	0.944703587531574	1.06247048099033	0.995682220776107
CTD-3128G10.6	10L0vf	outcome	CTD-3128G10.6	Wald ratio	1	-0.146323475506224	0.0661327481649763	0.0269271582025932	-0.275943661909577	-0.0167032891028702	0.86387821454045	0.758855682037	0.983435437360551	0.366486739607888
CTD-3138B18.6	10L0vf	outcome	CTD-3138B18.6	Wald ratio	1	-0.0157780459626521	0.0411013680007775	0.701066438033524	-0.0963367272441759	0.0647806353188718	0.984345775329854	0.908158162981566	1.06692495305952	0.959568561466931
CTD-3187F8.14	10L0vf	outcome	CTD-3187F8.14	Wald ratio	1	0.0274031711270605	0.0526703006654599	0.602870191945926	-0.0758306181772408	0.130636960431362	1.02778209130741	0.926973205673835	1.13955400301389	0.935537561056255
CTD-3187F8.15	10L0vf	outcome	CTD-3187F8.15	Wald ratio	1	-0.104148910604957	0.0404396410203918	0.0100119502376724	-0.183410607004925	-0.0248872142049887	0.901091105408518	0.832426285490829	0.975419919335657	0.238569453747076
CTD-3187F8.6	10L0vf	outcome	CTD-3187F8.6	Wald ratio	1	0.0253054967302184	0.0486384628658263	0.602870191945925	-0.070025890486801	0.120636883947238	1.0256283987915	0.932369680088558	1.12821516494155	0.935537561056255
CTD-3195I5.1	10L0vf	outcome	CTD-3195I5.1	Wald ratio	1	0.0120713770619887	0.0503548718991197	0.810542599876322	-0.0866241718602859	0.110766925984263	1.01214453019073	0.917021673427682	1.1171345014844	0.9740774536182
CTD-3195I5.3	10L0vf	outcome	CTD-3195I5.3	Wald ratio	1	0.00398623639426774	0.0509830262521285	0.937678889074726	-0.0959404950599042	0.10391296784844	1.00399419200203	0.908518075773955	1.10950388820288	0.992725297824263
CTD-3203P2.1	10L0vf	outcome	CTD-3203P2.1	Wald ratio	1	-0.0526535711902926	0.0186183924171003	0.00468338545105025	-0.0891456203278092	-0.016161522052776	0.948708615556672	0.914712363161441	0.983968374627298	0.165750648521082
CTD-3203P2.2	10L0vf	outcome	CTD-3203P2.2	Wald ratio	1	-0.126535024997644	0.0520178476602333	0.0149937095457862	-0.228490006411701	-0.0245800435835862	0.881143286961488	0.795734249405233	0.975719585700404	0.285288659828315
CTD-3220F14.2	10L0vf	outcome	CTD-3220F14.2	Wald ratio	1	0.0584291793450289	0.0618753591614801	0.345014073236934	-0.0628465246114721	0.17970488330153	1.06016990110908	0.939087589462393	1.19686409641627	0.843468026342882
CTDSP1	10L0vf	outcome	CTDSP1	Wald ratio	1	0.259735494806657	0.123429053184076	0.0353496459379103	0.017814550565869	0.501656439047446	1.296587087287	1.01797417614896	1.6514545401134	0.407280133191191
CTDSPL	10L0vf	outcome	CTDSPL	Wald ratio	1	0.285662371090878	0.182433352176936	0.117384884353376	-0.0719069991759173	0.643231741357673	1.33064311581794	0.930617439975628	1.90261972924133	0.630174944820496
CTIF	10L0vf	outcome	CTIF	Wald ratio	1	0.104497956150377	0.0892577232931593	0.241701638656205	-0.0704471815042151	0.279443093804969	1.11015312487785	0.931976963847148	1.32239315829076	0.775734578523294
CTNND1	10L0vf	outcome	CTNND1	Wald ratio	1	-0.0429238735325239	0.155350270936378	0.782314720987055	-0.347410404567824	0.261562657502776	0.957984315253045	0.706515311638613	1.29895832850721	0.972107425972943
CTRC	10L0vf	outcome	CTRC	Wald ratio	1	0.0292326831966704	0.0279972454174961	0.29642658047022	-0.025641917821622	0.0841072842149628	1.02966415214995	0.974684044113573	1.08774558548034	0.816397840856713
CTSE	10L0vf	outcome	CTSE	Wald ratio	1	0.0037079468488139	0.0330144170941074	0.910575267612474	-0.0610003106556365	0.0684162043532643	1.00371482978829	0.940822947504013	1.07081089190019	0.989251002291576
CTTN	10L0vf	outcome	CTTN	Wald ratio	1	0.0318350732755799	0.0983066918483566	0.746063528717165	-0.160846042747199	0.224516189298359	1.03234722961695	0.851423143785286	1.25171697560357	0.967721106661328
CTU1	10L0vf	outcome	CTU1	Wald ratio	1	0.247046771185447	0.119946121099014	0.0394322176758518	0.0119523738313788	0.482141168539515	1.2802389896732	1.01202408888839	1.61953839703535	0.427984667696243
CUEDC2	10L0vf	outcome	CUEDC2	Wald ratio	1	0.00315817432962492	0.123659409331785	0.979624804563255	-0.239214267960674	0.245530616619923	1.00316316661629	0.787246182665754	1.27829942019915	0.998437861642144
CUL3	10L0vf	outcome	CUL3	Wald ratio	1	0.0614572174947277	0.069884177513985	0.379176119504509	-0.0755157704326829	0.198430205422138	1.06338500128118	0.92726510704674	1.2194869108698	0.862722629088949
CUL4A	10L0vf	outcome	CUL4A	Wald ratio	1	-0.00231613338573403	0.166685289349852	0.988913553139909	-0.329019300511445	0.324387033739976	0.997686546781589	0.719629127402831	1.38318254184809	0.998867457203335
CUTC	10L0vf	outcome	CUTC	Wald ratio	1	0.195723021535826	0.283229838381717	0.489540683740392	-0.359407461692339	0.750853504763991	1.21619000024033	0.698089848522424	2.11880765751755	0.9060492434162
CWC22	10L0vf	outcome	CWC22	Wald ratio	1	0.0237280637713223	0.0649369777659785	0.714811782737098	-0.103548412649996	0.15100454019264	1.02401181411385	0.901632371272807	1.16300193832267	0.963096847473189
CWC25	10L0vf	outcome	CWC25	Wald ratio	1	0.062484415215055	0.0461483922846962	0.175739889261639	-0.0279664336629496	0.15293526409306	1.06447786912992	0.972421006864711	1.16524954301508	0.714341115652348
CWC27	10L0vf	outcome	CWC27	Wald ratio	1	0.0818440971239572	0.109803611511833	0.456049289815594	-0.133370981439236	0.29705917568715	1.08528659733768	0.875140371045368	1.34589494134963	0.892628850743924
CXCL10	10L0vf	outcome	CXCL10	Wald ratio	1	0.121952105894096	0.0456490323641237	0.00755095438210093	0.0324800024604133	0.211424209327778	1.12969999451344	1.03301323521435	1.23543632753055	0.209142285412937
CXCL9	10L0vf	outcome	CXCL9	Wald ratio	1	-0.105089075454006	0.0885697275612776	0.235420027825052	-0.27868574147411	0.0685075905660979	0.900244329342341	0.756777689691065	1.07090875372381	0.773334261165342
CXCR4	10L0vf	outcome	CXCR4	Wald ratio	1	0.17119828138482	0.167656876550989	0.307196199536808	-0.157409196655118	0.499805759424758	1.18672603137579	0.854354388322579	1.64840105323271	0.822543379110028
CXCR5	10L0vf	outcome	CXCR5	Wald ratio	1	-0.679937990920484	0.153953618681814	1.0030637531175e-05	-0.98168708353684	-0.378188898304127	0.506648408192977	0.374678451489864	0.685101074010981	0.0026904985476164
CXXC5	10L0vf	outcome	CXXC5	Wald ratio	1	0.0135408252754627	0.0832137550581456	0.870736220825388	-0.149558134638503	0.176639785189428	1.01363291744858	0.861088377503045	1.19320120695937	0.9821654476693
CYB561D1	10L0vf	outcome	CYB561D1	Wald ratio	1	0.0315047224343112	0.0667853585197237	0.637118823353414	-0.0993945802643471	0.16240402513297	1.03200624916586	0.905385390326278	1.17633541439582	0.942402771478521
CYB561D2	10L0vf	outcome	CYB561D2	Wald ratio	1	-0.00739757462058746	0.103820960341267	0.943196249398015	-0.210886656889471	0.196091507648297	0.992629720088194	0.809865854394485	1.21663823194405	0.994107780025248
CYB5D2	10L0vf	outcome	CYB5D2	Wald ratio	1	0.00445638278226217	0.0300124793024195	0.881960554312284	-0.0543680766504801	0.0632808422150045	1.0044663272226	0.947083443036856	1.06532598573239	0.98359638847161
CYB5RL	10L0vf	outcome	CYB5RL	Wald ratio	1	-0.073189616790559	0.160254864515435	0.647881217471671	-0.387289151240811	0.240909917659693	0.929424578810525	0.678894763280053	1.27240640879827	0.943960543076528
CYC1	10L0vf	outcome	CYC1	Wald ratio	1	-0.28426557937512	0.122148205018125	0.0199536315107221	-0.523676061210645	-0.0448550975395953	0.752566751955955	0.592339066131861	0.95613601825725	0.324336064111436
CYGB	10L0vf	outcome	CYGB	Wald ratio	1	0.16478360418086	0.126511644332325	0.192739611211498	-0.0831792187104962	0.412746427072216	1.1791379305832	0.920186217853972	1.51096183833593	0.730249287823346
CYP11A1	10L0vf	outcome	CYP11A1	Wald ratio	1	-0.321828094298648	0.158999965054554	0.042962280158886	-0.633468025805574	-0.0101881627917212	0.724822780789179	0.530747957992768	0.989863560733882	0.444085157012394
CYP17A1	10L0vf	outcome	CYP17A1	Wald ratio	1	-0.237649698646804	0.11159750851463	0.0332108381546208	-0.45638081533548	-0.0189185819581285	0.788478847929286	0.633572517021652	0.981259251197362	0.397619815619419
CYP2F1P	10L0vf	outcome	CYP2F1P	Wald ratio	1	-0.0279412872915964	0.0309993829553477	0.367402369060869	-0.0887000778840778	0.0328175033008851	0.972445460031915	0.915119997145412	1.0333619368897	0.855689500497546
CYP46A1	10L0vf	outcome	CYP46A1	Wald ratio	1	-0.10627745558172	0.0743293332985122	0.152769118994429	-0.251962948846804	0.0394080376833637	0.899175132303351	0.77727353641631	1.04019483575947	0.691236182392964
CYP4B1	10L0vf	outcome	CYP4B1	Wald ratio	1	-0.00225366013777226	0.112856121512977	0.984067845834316	-0.223451658303207	0.218944338027662	0.997748877447593	0.79975355237687	1.24476198885181	0.998777076642341
CYP4F2	10L0vf	outcome	CYP4F2	Wald ratio	1	-0.101612441137146	0.107540820553213	0.344723606263831	-0.312392449421444	0.109167567147152	0.903379596602172	0.731694318862313	1.11534923057216	0.843006912374874
CYP4F34P	10L0vf	outcome	CYP4F34P	Wald ratio	1	-0.115714074098301	0.0720785475220989	0.108408325064623	-0.256988027241615	0.0255598790450132	0.890729869631891	0.773377473171646	1.02588933370491	0.612964083547715
CYSLTR2	10L0vf	outcome	CYSLTR2	Wald ratio	1	-0.18481404670726	0.114372189650831	0.106115887515972	-0.408983538422888	0.0393554450083679	0.831258844800431	0.664325168072188	1.0401401305691	0.606746168751771
CYTH1	10L0vf	outcome	CYTH1	Wald ratio	1	-0.0983144446247796	0.0767994813053892	0.200494270205247	-0.248841427983342	0.0522125387337832	0.906363857697522	0.779703602755046	1.05359964945348	0.736712963802471
DACT3	10L0vf	outcome	DACT3	Wald ratio	1	0.322280196705275	0.12820371867286	0.011943368538633	0.0710009081064701	0.573559485304079	1.3802714692977	1.07358220079486	1.77457238723471	0.256824418547342
DAG1	10L0vf	outcome	DAG1	Wald ratio	1	-0.0423949902341565	0.103472703320516	0.682010263536322	-0.245201488742367	0.160411508274054	0.958491111163613	0.782546847975753	1.17399387979916	0.955054454531889
DAGLA	10L0vf	outcome	DAGLA	Wald ratio	1	0.0440009052768575	0.0713293240129004	0.537320613063687	-0.0958045697884272	0.183806380342142	1.04498330088721	0.908641574733171	1.20178311173337	0.916685966513639
DALRD3	10L0vf	outcome	DALRD3	Wald ratio	1	0.0444578021484571	0.0612535105938685	0.46796134529707	-0.0755990786155251	0.164514682912439	1.04546085957749	0.927187861493297	1.17882087794827	0.896120161370688
DAP3	10L0vf	outcome	DAP3	Wald ratio	1	-0.0523714540834265	0.04501065688988	0.244612691641587	-0.140592341587591	0.0358494334207383	0.948976300243991	0.868843430846589	1.0364997725163	0.778576188148028
DBR1	10L0vf	outcome	DBR1	Wald ratio	1	-0.0403241289414812	0.073886736503668	0.5852336799133	-0.185142132488671	0.104493874605708	0.960478069953035	0.830986165326356	1.11014859374753	0.930165823429998
DCAF11	10L0vf	outcome	DCAF11	Wald ratio	1	0.0293477093114337	0.19372181098096	0.879585973167153	-0.350347040211248	0.409042458834115	1.02978259722889	0.704443577045513	1.50537563562306	0.982976029077201
DCAF17	10L0vf	outcome	DCAF17	Wald ratio	1	-0.00302293988798016	0.0986281871334648	0.975548780216491	-0.196334186669571	0.190288306893611	0.996981624594259	0.821737575043483	1.20959828291412	0.997736658019261
DCAF6	10L0vf	outcome	DCAF6	Wald ratio	1	-0.0550324559834225	0.0696051406282082	0.429155376046066	-0.191458531614711	0.0813936196478655	0.946454429345716	0.825753867076013	1.08479781027252	0.88155182618951
DCAF7	10L0vf	outcome	DCAF7	Wald ratio	1	0.132193192537221	0.221937851099154	0.551421376099614	-0.302804995617121	0.567191380691562	1.14132879417505	0.738743140475625	1.76330763027375	0.921089160897532
DCAF8	10L0vf	outcome	DCAF8	Wald ratio	1	0.264336539087502	0.14548383786566	0.0692251066299183	-0.0208117831291911	0.549484861304196	1.30256648708274	0.979403287444601	1.73236038210362	0.52427842619929
DCP1B	10L0vf	outcome	DCP1B	Wald ratio	1	0.0834849254435441	0.0991628351558587	0.399845428994683	-0.110874231461939	0.277844082349027	1.08706882808894	0.895051311145382	1.32028032615297	0.870455349179895
DCT	10L0vf	outcome	DCT	Wald ratio	1	0.0345629086361607	0.0695950962244883	0.619451047576491	-0.101843479963836	0.170969297236158	1.03516714728126	0.903170904948983	1.18645432103567	0.937877073484298
DCTN1	10L0vf	outcome	DCTN1	Wald ratio	1	0.000747721618099358	0.0789867714433061	0.992447005826125	-0.154066350410781	0.155561793646979	1.0007480012316	0.857215142547688	1.16831412822752	0.999541185974681
DCTPP1	10L0vf	outcome	DCTPP1	Wald ratio	1	-0.108003407478604	0.152061504881483	0.477542091927696	-0.406043957046311	0.190037142089103	0.897624537788817	0.66628087904172	1.20929451254767	0.899860274787003
DCUN1D1	10L0vf	outcome	DCUN1D1	Wald ratio	1	0.000905793637496072	0.0808453244961152	0.991060662531835	-0.15755104237489	0.159362629649882	1.00090620399244	0.854233210403915	1.17276314827056	0.999098408904736
DCUN1D2	10L0vf	outcome	DCUN1D2	Wald ratio	1	0.124665009858849	0.10339760873175	0.227938732205715	-0.0779943032553806	0.327324322973078	1.13276892307954	0.924969695844668	1.38725132170196	0.768654523510707
DCUN1D3	10L0vf	outcome	DCUN1D3	Wald ratio	1	-0.0461165721958272	0.086324211937308	0.593185713698586	-0.215312027592951	0.123078883201296	0.954930637340892	0.806289816251979	1.1309736322495	0.932567236682538
DCUN1D5	10L0vf	outcome	DCUN1D5	Wald ratio	1	0.143041916301207	0.14068493461002	0.309270651637229	-0.132700555534432	0.418784388136845	1.15377816276544	0.875727284539478	1.52011256515142	0.824056987257162
DDA1	10L0vf	outcome	DDA1	Wald ratio	1	-0.0107807054549949	0.057726153710911	0.851851948236183	-0.12392396672838	0.102362555818391	0.989277198082926	0.883447009695636	1.10778503283856	0.980221829055296
DDHD2	10L0vf	outcome	DDHD2	Wald ratio	1	0.0705757892248657	0.0485543117687427	0.146072997048848	-0.0245906618418699	0.165742240291601	1.07312589772874	0.975709225312835	1.18026883676014	0.68292876122977
DDI2	10L0vf	outcome	DDI2	Wald ratio	1	-0.00368886329707572	0.121749992580955	0.975828854329896	-0.242318848755748	0.234941122161597	0.996317932200681	0.784805903268367	1.26483429583123	0.997818098446836
DDIT3	10L0vf	outcome	DDIT3	Wald ratio	1	-0.180149112330319	0.0526131980228094	0.000617000513566842	-0.283270980455026	-0.0770272442056131	0.835145671609043	0.753315626387866	0.925864628816565	0.052117794762008
DDIT4	10L0vf	outcome	DDIT4	Wald ratio	1	0.0569046073797803	0.111201339320771	0.608842844701328	-0.161050017688932	0.274859232448492	1.05855482726044	0.851249492509999	1.31634536311128	0.935628942189094
DDTL	10L0vf	outcome	DDTL	Wald ratio	1	-0.0381770998169954	0.0222115621932919	0.0856518885396923	-0.0817117617158475	0.00535756208185666	0.962542459702088	0.921537542818878	1.00537193948206	0.566161575392717
DDX1	10L0vf	outcome	DDX1	Wald ratio	1	0.0409388140441978	0.0494529902983858	0.407765120561217	-0.0559890469406383	0.137866675029034	1.04178836077876	0.945549492493399	1.14782250666976	0.874426499329945
DDX21	10L0vf	outcome	DDX21	Wald ratio	1	-0.238369399561848	0.15451816946645	0.12291266308578	-0.541225011716089	0.0644862125923934	0.787911583135919	0.582034816010472	1.06661087234442	0.641588154973879
DDX27	10L0vf	outcome	DDX27	Wald ratio	1	-0.0846053014440077	0.204857352722973	0.679609422063254	-0.486125712781035	0.31691510989302	0.9188748914293	0.615004488529049	1.37288602253726	0.954657172164535
DDX28	10L0vf	outcome	DDX28	Wald ratio	1	-0.252206853312915	0.120420053257365	0.0362250326038159	-0.48823015769735	-0.0161835489284805	0.777083979047272	0.613711606336479	0.983946701116914	0.412700837168213
DDX42	10L0vf	outcome	DDX42	Wald ratio	1	0.157436154920834	0.113743778280449	0.166318708702581	-0.0655016505088446	0.380373960350514	1.17050602454624	0.936597500895893	1.46283152815216	0.709238796777691
DDX49	10L0vf	outcome	DDX49	Wald ratio	1	-0.0259894560673269	0.0680477976024225	0.70251371536942	-0.159363139368075	0.107384227233421	0.974345362986496	0.852686658645958	1.11336195629098	0.959641910950134
DDX54	10L0vf	outcome	DDX54	Wald ratio	1	0.123033750985146	0.166000076444069	0.458592290633295	-0.20232639884523	0.448393900815522	1.1309225900549	0.816828272621674	1.565795342259	0.89279833491274
DEDD2	10L0vf	outcome	DEDD2	Wald ratio	1	0.11179744093493	0.206293216696583	0.587863529840458	-0.292537263790373	0.516132145660232	1.11828631867056	0.746367432038148	1.67553437736528	0.930165823429998
DEFA4	10L0vf	outcome	DEFA4	Wald ratio	1	-0.0572917059781815	0.0371600702462335	0.123133259628645	-0.130125443660799	0.0155420317044361	0.944318565814505	0.877985286323791	1.01566343722656	0.642081994018538
DEK	10L0vf	outcome	DEK	Wald ratio	1	-0.0388066621810709	0.0858195325374009	0.651132717926284	-0.207012945954377	0.129399621592235	0.961936669906871	0.813009124740405	1.13814486055981	0.944261683913098
DENND1B	10L0vf	outcome	DENND1B	Wald ratio	1	-0.205968121943936	0.0809998140124398	0.0109961180618399	-0.364727757408318	-0.0472084864795541	0.81385902011287	0.694385666501235	0.953888504001693	0.247187071292934
DENND1C	10L0vf	outcome	DENND1C	Wald ratio	1	0.114005796960536	0.132045076800071	0.387925581069638	-0.144802553567603	0.372814147488676	1.12075862185882	0.865193105539057	1.45181449138835	0.865838570653094
DENND6A	10L0vf	outcome	DENND6A	Wald ratio	1	-0.0305462686639676	0.0504501616869248	0.544863996837747	-0.12942858557034	0.0683360482424051	0.969915554332142	0.87859733070314	1.07072506330352	0.919146193512528
DEPDC1B	10L0vf	outcome	DEPDC1B	Wald ratio	1	-0.340425486369189	0.188906844813782	0.071532620449652	-0.710682902204201	0.0298319294658229	0.711467538612113	0.491308567169213	1.03028135946272	0.53064640177328
DERL3	10L0vf	outcome	DERL3	Wald ratio	1	0.024439207837719	0.0662296299456809	0.712122385850342	-0.105370866855816	0.154249282531254	1.02474029303541	0.899990683970026	1.1667817088263	0.962060542305017
DES	10L0vf	outcome	DES	Wald ratio	1	-0.0212762049419282	0.0735743870231025	0.772444013534014	-0.165482003507209	0.122929593623353	0.978948536800678	0.847485114827444	1.13080480227587	0.970553289817108
DESI2	10L0vf	outcome	DESI2	Wald ratio	1	-0.12035578027926	0.128558735511206	0.349173858645691	-0.372330901881225	0.131619341322704	0.886604944042864	0.689126171645163	1.14067402914717	0.846363998600752
DFFB	10L0vf	outcome	DFFB	Wald ratio	1	0.0469841011458222	0.102745307530137	0.647464718585953	-0.154396701613246	0.24836490390489	1.04810534527314	0.856932007264192	1.28192762725393	0.943960543076528
DFNB59	10L0vf	outcome	DFNB59	Wald ratio	1	-0.157037457734773	0.135413202518715	0.246174679402968	-0.422447334671454	0.108372419201909	0.854672044139343	0.655440772421501	1.1144627154253	0.778576188148028
DGCR5	10L0vf	outcome	DGCR5	Wald ratio	1	-0.0750803997227109	0.0525642386671228	0.153189668445435	-0.178106307510271	0.0279455080648497	0.927668899007945	0.836853454952582	1.0283396466773	0.691706095942781
DGCR6	10L0vf	outcome	DGCR6	Wald ratio	1	-0.168339466132433	0.111447813806769	0.13092150980374	-0.3867771811937	0.0500982489288343	0.845066914390478	0.679242426052862	1.05137438770921	0.655358436889091
DGCR6L	10L0vf	outcome	DGCR6L	Wald ratio	1	-0.00653218685311446	0.016741059487193	0.696396371327696	-0.0393446634480128	0.0262802897417839	0.993489101501037	0.961419285948835	1.02662866163251	0.958445271727663
DGKG	10L0vf	outcome	DGKG	Wald ratio	1	-0.337121512757321	0.167843392370865	0.0445850890096803	-0.666094561804216	-0.00814846371042593	0.713822096141451	0.513710931500613	0.991884645030504	0.451730567176277
DGKH	10L0vf	outcome	DGKH	Wald ratio	1	0.149985601991188	0.151410178391764	0.321885198733444	-0.14677834765667	0.446749551639046	1.16181751474904	0.863485349757677	1.56322274368227	0.828366248387682
DGKZ	10L0vf	outcome	DGKZ	Wald ratio	1	0.138434222641235	0.19085769452134	0.468251498043151	-0.235646858620592	0.512515303903063	1.14847413549035	0.790059627421536	1.66948518075151	0.896120161370688
DGUOK-AS1	10L0vf	outcome	DGUOK-AS1	Wald ratio	1	0.0505706228196896	0.0741744041650421	0.495378093484026	-0.094811209343793	0.195952454983172	1.05187114683826	0.909544631788181	1.21646906691711	0.90632364104651
DHDDS	10L0vf	outcome	DHDDS	Wald ratio	1	0.0118304438540747	0.0735497559296209	0.872211911857773	-0.132327077767982	0.155987965476132	1.01190070033674	0.876054410293022	1.16881213690767	0.982240215768844
DHRS13	10L0vf	outcome	DHRS13	Wald ratio	1	-0.0405714801544208	0.0476732431702278	0.394751289636427	-0.134011036768067	0.0528680764592256	0.960240523917291	0.874580412008904	1.05429055020222	0.868948890995843
DHRS7B	10L0vf	outcome	DHRS7B	Wald ratio	1	-0.0217779223002038	0.0646564627357758	0.736248718169992	-0.148504589262324	0.104948744661917	0.978457504516917	0.86199605123542	1.11065368196681	0.967335741106338
DHX15	10L0vf	outcome	DHX15	Wald ratio	1	0.100299663138067	0.132012582716326	0.447389980638805	-0.158444998985931	0.359044325262066	1.10550214668708	0.853469904210245	1.4319602721793	0.888945744486177
DHX8	10L0vf	outcome	DHX8	Wald ratio	1	-0.0808399277107847	0.0586084477059094	0.167795462705082	-0.195712485214367	0.0340326297927978	0.922341320915276	0.822248609328603	1.03461836556024	0.709555637840999
DICER1	10L0vf	outcome	DICER1	Wald ratio	1	0.0374858746846798	0.0406333782001652	0.356247515293917	-0.0421555465876439	0.117127295957004	1.03819733211357	0.958720643249323	1.12426253465727	0.849298867211863
DIP2B	10L0vf	outcome	DIP2B	Wald ratio	1	-0.00510745117655762	0.0360248287100397	0.887257050064637	-0.0757161154482355	0.0655012130951203	0.994905569674983	0.927079352712546	1.06769403252713	0.984311313330455
DIS3	10L0vf	outcome	DIS3	Wald ratio	1	0.303055588290815	0.094318436092865	0.00131305611373002	0.118191453548799	0.48791972303283	1.35398972832515	1.12545956396965	1.62892407963886	0.0777428609028862
DIS3L2	10L0vf	outcome	DIS3L2	Wald ratio	1	0.0356550197233725	0.154282175700742	0.81723505608197	-0.266738044650082	0.338048084096827	1.03629828235007	0.765873669895502	1.40220792568601	0.974346879559879
DISP2	10L0vf	outcome	DISP2	Wald ratio	1	0.0234825266565026	0.0471324859591944	0.618326303230093	-0.0688971458235183	0.115862199136524	1.023760412073	0.933422681562262	1.12284113299423	0.937877073484298
DKFZP434I0714	10L0vf	outcome	DKFZP434I0714	Wald ratio	1	0.0182011362521261	0.058405033781753	0.755316844480298	-0.0962727299601098	0.132675002464362	1.01836778647159	0.908216284497289	1.14187883021398	0.968448529071845
DKFZP779L1853	10L0vf	outcome	DKFZP779L1853	Wald ratio	1	-0.0807963686083814	0.0648311073152854	0.212669224972879	-0.207865338946341	0.0462726017295779	0.92238149815036	0.812316416731741	1.04735988416084	0.750793589820867
DKK2	10L0vf	outcome	DKK2	Wald ratio	1	0.051893026114118	0.104501034813708	0.619485919499504	-0.152929002120749	0.256715054348985	1.05326306484379	0.858190649364602	1.2926767316627	0.937877073484298
DLAT	10L0vf	outcome	DLAT	Wald ratio	1	-0.342135944445467	0.187240985639657	0.0676623068565758	-0.709128276299194	0.0248563874082601	0.710251643380037	0.492072962215303	1.02516788293546	0.521924337762767
DLD	10L0vf	outcome	DLD	Wald ratio	1	0.0215795219202337	0.0857432657451623	0.801291511279223	-0.146477278940284	0.189636322780752	1.02181404372151	0.863745357321654	1.20880990108486	0.97343814059577
DLEU2	10L0vf	outcome	DLEU2	Wald ratio	1	-0.0675869347571883	0.0572801796479575	0.238025748790152	-0.179856086867185	0.0446822173528083	0.93464646382067	0.835390426414195	1.04569550321775	0.775188155942462
DLG2	10L0vf	outcome	DLG2	Wald ratio	1	0.173010382216242	0.0782535980035851	0.0270432031364622	0.0196333301292157	0.326387434303269	1.18887844821309	1.01982733150625	1.38595223030351	0.366870925247001
DLGAP5	10L0vf	outcome	DLGAP5	Wald ratio	1	-0.0424496631072177	0.117356891997505	0.717565558468132	-0.272469171422327	0.187569845207892	0.95843870913326	0.761496904679819	1.20631450176579	0.963139169708128
DLK1	10L0vf	outcome	DLK1	Wald ratio	1	-0.077297934674755	0.058912133865798	0.189490268153241	-0.192765717051719	0.0381698477022091	0.92561404000336	0.824675158835871	1.03890767397525	0.728608645535383
DLST	10L0vf	outcome	DLST	Wald ratio	1	-0.031225897876645	0.0570850772976661	0.584374392381794	-0.143112649380071	0.0806608536267805	0.969256595336843	0.866656435086252	1.08400319846523	0.930165823429998
DLX4	10L0vf	outcome	DLX4	Wald ratio	1	0.0129642009225913	0.111829087220852	0.907709048182026	-0.206220810030279	0.232149211875462	1.01304860050538	0.813653393615302	1.26130791690785	0.989022494131627
DMAP1	10L0vf	outcome	DMAP1	Wald ratio	1	-0.264167298116398	0.078037913716682	0.000711484868328892	-0.417121609001095	-0.111212987231701	0.767845069876754	0.658940781941196	0.894748158699718	0.0566556882910439
DMKN	10L0vf	outcome	DMKN	Wald ratio	1	-0.0197962991737328	0.0905222575585234	0.826891654022735	-0.197219923988439	0.157627325640973	0.98039836092399	0.821010053650939	1.17072981241604	0.975091877955075
DMRTC2	10L0vf	outcome	DMRTC2	Wald ratio	1	0.0229633595014685	0.0482521946430802	0.634143553998675	-0.0716109419989688	0.117537661001906	1.02322904723795	0.930892996735991	1.12472398737835	0.941682637228543
DMTF1	10L0vf	outcome	DMTF1	Wald ratio	1	0.291280507618256	0.187763824126793	0.12082663383243	-0.0767365876702574	0.65929760290677	1.33813988974287	0.926133776534662	1.93343381905481	0.63715579322605
DMWD	10L0vf	outcome	DMWD	Wald ratio	1	-0.09832489305137	0.196243559553137	0.616346486623757	-0.482962269775518	0.286312483672779	0.906354387670764	0.616953100713399	1.33150846490624	0.937877073484298
DMXL1	10L0vf	outcome	DMXL1	Wald ratio	1	-0.206982681186251	0.134324304364181	0.123336848130727	-0.470258317740046	0.0562929553675437	0.813033730645393	0.624840839960031	1.05790755804222	0.642740173389153
DNAAF1	10L0vf	outcome	DNAAF1	Wald ratio	1	0.034400206085039	0.0213668194742785	0.107401670117399	-0.00747876008454686	0.0762791722546248	1.03499873664635	0.992549136254991	1.07926383262131	0.610432763726734
DNAAF2	10L0vf	outcome	DNAAF2	Wald ratio	1	-0.0210505112169218	0.107568771048211	0.844850058325339	-0.231885302471415	0.189784280037571	0.979169504277086	0.793037077483338	1.20898876651373	0.978405737141047
DNAH10OS	10L0vf	outcome	DNAH10OS	Wald ratio	1	-0.00828723101325516	0.181446372899527	0.963570748820979	-0.363922121896328	0.347347659869817	0.9917470134232	0.694945313658728	1.41530868588149	0.996488944614058
DNAH11	10L0vf	outcome	DNAH11	Wald ratio	1	-0.0770144186328376	0.155180357677082	0.619690007345023	-0.381167919679917	0.227139082414242	0.925876503636893	0.683063180238599	1.255004404845	0.937877073484298
DNAH17	10L0vf	outcome	DNAH17	Wald ratio	1	-0.1143122008769	0.149003053487301	0.442974349535584	-0.406358185712009	0.177733783958209	0.891979435645554	0.666071547380845	1.19450728190261	0.887394079074841
DNAH7	10L0vf	outcome	DNAH7	Wald ratio	1	-0.06503242170747	0.0556078169474239	0.242208904670928	-0.174023742924421	0.0439588995094809	0.937037082542728	0.840276946789546	1.04493940648368	0.775768822459236
DNAJA2	10L0vf	outcome	DNAJA2	Wald ratio	1	0.0727339038028401	0.143338593981526	0.611855092963589	-0.208209740400951	0.353677548006631	1.07544432719101	0.812036701946069	1.42429584539165	0.936616840834625
DNAJB11	10L0vf	outcome	DNAJB11	Wald ratio	1	0.262756641900134	0.122272269381778	0.0316385915065536	0.0231029939118498	0.502410289888419	1.30051019074956	1.02337193519845	1.65269995987868	0.391896114349258
DNAJB14	10L0vf	outcome	DNAJB14	Wald ratio	1	0.468641741692808	0.153963783649291	0.00233576213650745	0.166872725740198	0.770410757645418	1.59782246303213	1.18160386798003	2.16065357651079	0.111250676962811
DNAJB9	10L0vf	outcome	DNAJB9	Wald ratio	1	-0.0542731208973076	0.114087032663215	0.634276133048567	-0.27788370491721	0.169337463122594	0.947173378328376	0.757384896532137	1.18451980323577	0.941682637228543
DNAJC14	10L0vf	outcome	DNAJC14	Wald ratio	1	-0.0285171567357625	0.107701816772247	0.791179876962743	-0.239612717609366	0.182578404137841	0.97188561961833	0.786932567184975	1.20030825639839	0.972753068194673
DNAJC16	10L0vf	outcome	DNAJC16	Wald ratio	1	-0.157143773968927	0.110958245442034	0.156704540087707	-0.374621935035312	0.060334387097459	0.854581183456242	0.687549167912279	1.06219167035724	0.695922480254084
DNAJC3	10L0vf	outcome	DNAJC3	Wald ratio	1	-0.194828351903948	0.0969612332061188	0.0445007961306864	-0.384872368987941	-0.00478433481995558	0.82297590818075	0.680537488350338	0.995227091879564	0.451175511964234
DNAJC30	10L0vf	outcome	DNAJC30	Wald ratio	1	-0.0517222066360822	0.0453711479017479	0.254294583477403	-0.140649656523508	0.0372052432513437	0.949592620735118	0.868793634568077	1.03790602218545	0.7875045344918
DNAJC4	10L0vf	outcome	DNAJC4	Wald ratio	1	0.248445662891327	0.150950062908669	0.0997885037161721	-0.0474164604096652	0.544307786192319	1.28203115861028	0.953690140688542	1.72341499772763	0.595441490362866
DNASE1L2	10L0vf	outcome	DNASE1L2	Wald ratio	1	0.0905768197696075	0.0920140848352532	0.324928735001938	-0.0897707865074888	0.270924426046704	1.09480560712586	0.914140694640389	1.31117597588819	0.830405246906086
DNMT3A	10L0vf	outcome	DNMT3A	Wald ratio	1	0.183411924687845	0.0807414586023692	0.0231109599310954	0.0251586658272017	0.341665183548489	1.20130915507329	1.02547781590293	1.40728903510432	0.345152584765213
DNMT3B	10L0vf	outcome	DNMT3B	Wald ratio	1	0.0710806242139641	0.117203854611375	0.544202683559683	-0.15863893082433	0.300800179252258	1.07366778600019	0.85330440527098	1.350939368851	0.919146193512528
DOC2B	10L0vf	outcome	DOC2B	Wald ratio	1	-0.0219914573287564	0.0682201641624635	0.747179925652871	-0.155702979087185	0.111720064429672	0.97824859187163	0.855813347085771	1.11819979293092	0.967814965303332
DOCK1	10L0vf	outcome	DOCK1	Wald ratio	1	-0.14436379643299	0.121385947837542	0.234323292387506	-0.382280254194572	0.0935526613285919	0.865572798477332	0.682303807903855	1.09806842756102	0.77277024109677
DOCK6	10L0vf	outcome	DOCK6	Wald ratio	1	-0.0199269004936643	0.0997083186293363	0.841596381681463	-0.215355205007163	0.175501404019835	0.980270327964813	0.806255003494175	1.19184366202223	0.978177599879367
DOK3	10L0vf	outcome	DOK3	Wald ratio	1	0.0601007706881021	0.0690806504073448	0.384295619457595	-0.0752973041102936	0.195498845486498	1.06194355393632	0.927467705374206	1.21591739012832	0.864679282691271
DOT1L	10L0vf	outcome	DOT1L	Wald ratio	1	0.0913455069108017	0.0809561946829313	0.259179515701392	-0.0673286346677436	0.250019648489347	1.09564749365038	0.934887914267867	1.28405064609532	0.792205595015348
DPAGT1	10L0vf	outcome	DPAGT1	Wald ratio	1	-0.0406612357952489	0.0486114421963559	0.402899538591341	-0.135939662500106	0.0546171909096086	0.960154340781487	0.872895299219838	1.05613623872816	0.871580290096641
DPCD	10L0vf	outcome	DPCD	Wald ratio	1	-0.0898116613012162	0.101373818741215	0.375646987676144	-0.288504346033997	0.108881023431565	0.914103330091697	0.749383548294048	1.11502968004424	0.860530455841596
DPF3	10L0vf	outcome	DPF3	Wald ratio	1	0.218400038727164	0.170150780585115	0.199293272585146	-0.115095491219663	0.55189556867399	1.24408465012621	0.891281030330448	1.73654163390622	0.736712963802471
DPH1	10L0vf	outcome	DPH1	Wald ratio	1	-0.0213022100302089	0.065058761173466	0.743342448308486	-0.148817381930202	0.106212961869784	0.978923079488567	0.861726467354982	1.1120586773861	0.967335741106338
DPH2	10L0vf	outcome	DPH2	Wald ratio	1	-0.101127612450968	0.104337032415636	0.332425519214589	-0.305628195985614	0.103372971083678	0.90381768713596	0.736660461862052	1.10890492142738	0.837464112522131
DPM2	10L0vf	outcome	DPM2	Wald ratio	1	0.0604618709692915	0.0578735389127625	0.296150581950457	-0.052970265299723	0.173894007238306	1.06232709129581	0.948408212696978	1.18992943522896	0.816397840856713
DPM3	10L0vf	outcome	DPM3	Wald ratio	1	-0.155269394222859	0.0966022768140389	0.107987315305345	-0.344609856778375	0.0340710683326572	0.856184495256055	0.708496714744856	1.03465813554387	0.611836192905989
DPRXP4	10L0vf	outcome	DPRXP4	Wald ratio	1	-0.0197554778835652	0.095657733270962	0.836382761175417	-0.207244635094651	0.16773367932752	0.980438382866829	0.812820781174681	1.18262161212133	0.976867713095106
DPY30	10L0vf	outcome	DPY30	Wald ratio	1	-0.331444200828264	0.18181666177058	0.0683097000636163	-0.6878048578986	0.0249164562420725	0.717886212555231	0.502678309156522	1.02522946542422	0.522130111527943
DRAP1	10L0vf	outcome	DRAP1	Wald ratio	1	-0.221874404019392	0.121069698587001	0.0668595283081989	-0.459171013249914	0.0154222052111305	0.801015962402451	0.631807188259618	1.01554174112985	0.519418357878076
DRG2	10L0vf	outcome	DRG2	Wald ratio	1	0.0150176394250252	0.036510044298776	0.680831319507186	-0.0565420474005758	0.0865773262506262	1.01513097078444	0.945026747741522	1.09043568376079	0.955023215168082
DSG2	10L0vf	outcome	DSG2	Wald ratio	1	-0.284537142872225	0.166515941858494	0.087493899126551	-0.610908388914874	0.0418341031704242	0.752362410044147	0.542857519278813	1.04272148021351	0.57068866200761
DTL	10L0vf	outcome	DTL	Wald ratio	1	0.0565203130618215	0.289261014710891	0.845083305473971	-0.510431275771525	0.623471901895168	1.05814810880987	0.600236655455915	1.86539327447013	0.978531308334874
DTX1	10L0vf	outcome	DTX1	Wald ratio	1	-0.0908534938154132	0.109077221948261	0.404885225950081	-0.304644848834006	0.122937861203179	0.913151483439563	0.73738521111058	1.13081415133349	0.872855360906767
DTX2P1	10L0vf	outcome	DTX2P1	Wald ratio	1	0.0547195117802359	0.0359377176803906	0.127853635351568	-0.0157184148733297	0.125157438433802	1.05624430903644	0.984404474690843	1.13332686822888	0.650500576003369
DTX3	10L0vf	outcome	DTX3	Wald ratio	1	-0.041924395719966	0.121665447068031	0.730404482930997	-0.280388671973306	0.196539880533374	0.958942277972413	0.755490046576723	1.21718386185189	0.966197613067285
DTX4	10L0vf	outcome	DTX4	Wald ratio	1	0.336232913015854	0.149296646100277	0.0243151338981702	0.0436114866593104	0.628854339372397	1.39966498704235	1.04457644415876	1.87546070649715	0.352524919060191
DUOX1	10L0vf	outcome	DUOX1	Wald ratio	1	0.127907577385347	0.0704327958133777	0.0693668435405446	-0.0101407024088731	0.265955857179567	1.13644796435089	0.989910541152287	1.3046774652727	0.52427842619929
DUOXA1	10L0vf	outcome	DUOXA1	Wald ratio	1	0.0330141023306961	0.164227965081359	0.840678189593356	-0.288872709228768	0.354900913890161	1.03356511481558	0.749107553812314	1.42603934658945	0.977866130577483
DUS4L	10L0vf	outcome	DUS4L	Wald ratio	1	-0.0300969928819025	0.074275673386324	0.685325655926889	-0.175677312719097	0.115483326955292	0.970351411804123	0.838888638359951	1.12241580030345	0.956802479542161
DUSP1	10L0vf	outcome	DUSP1	Wald ratio	1	-0.163019394154444	0.104221414655379	0.117779038157078	-0.367293366878988	0.0412545785700991	0.849574711471646	0.692606427451206	1.04211737252898	0.630174944820496
DUSP10	10L0vf	outcome	DUSP10	Wald ratio	1	0.0335226956504055	0.106959266411846	0.7539649835234	-0.176117466516813	0.243162857817624	1.0340909128258	0.838519479589194	1.27527629592193	0.968374424040946
DUSP11	10L0vf	outcome	DUSP11	Wald ratio	1	-0.145354281465485	0.159130300309116	0.361016792749283	-0.457249670071352	0.166541107140381	0.864715886025441	0.63302227361513	1.18121209112363	0.853249859734783
DUSP13	10L0vf	outcome	DUSP13	Wald ratio	1	-0.0520880353844155	0.180883359188835	0.773373704421825	-0.406619419394532	0.302443348625701	0.94924529598981	0.665897569783092	1.35316101581853	0.970553289817108
DUSP19	10L0vf	outcome	DUSP19	Wald ratio	1	0.00797111827690836	0.0887860857660783	0.928462905431715	-0.166049609824605	0.181991846378422	1.00800297222114	0.847004213416619	1.19960441271957	0.991619387891431
DUSP2	10L0vf	outcome	DUSP2	Wald ratio	1	-0.00493208578216732	0.114154987417285	0.965537982866088	-0.228675861120047	0.218811689555712	0.995080056981661	0.795586372190653	1.24459688402674	0.996488944614058
DUSP22	10L0vf	outcome	DUSP22	Wald ratio	1	-0.0847664342660632	0.126021745664546	0.501180552469617	-0.331769055768573	0.162236187236446	0.918726842453022	0.71765304154793	1.17613799730176	0.907332736387166
DUSP4	10L0vf	outcome	DUSP4	Wald ratio	1	0.145491128454545	0.18048309226655	0.420173347216387	-0.208255732387893	0.499237989296982	1.1566074736409	0.8119993556235	1.6474654059975	0.879056177091458
DUXAP1	10L0vf	outcome	DUXAP1	Wald ratio	1	0.00912406061818113	0.0432724604574625	0.833003197102125	-0.0756899618784453	0.0939380831148076	1.00916581174259	0.927103599464166	1.09849172862524	0.976446053859878
DVL2	10L0vf	outcome	DVL2	Wald ratio	1	-0.122081528476544	0.075453640392261	0.105669628835851	-0.269970663645375	0.0258076066922876	0.885076206646291	0.763401889436906	1.02614350633741	0.606746168751771
DYNC1H1	10L0vf	outcome	DYNC1H1	Wald ratio	1	0.0622734275574217	0.101131178952099	0.538047103451243	-0.135943683188693	0.260490538303537	1.06425330112908	0.872891789586726	1.29756643661454	0.916832748662781
DYNC1I2	10L0vf	outcome	DYNC1I2	Wald ratio	1	-0.0788638543478773	0.0702635794257556	0.261692327057716	-0.216580470022358	0.0588527613266037	0.924165737027411	0.805267732402945	1.06061906509877	0.794009523394606
DYNC1LI2	10L0vf	outcome	DYNC1LI2	Wald ratio	1	-0.0842807987511546	0.0617321614127881	0.17216957476559	-0.205275835120219	0.03671423761791	0.919173117190878	0.814422639059333	1.03739652957369	0.712750769036745
DYNC2H1	10L0vf	outcome	DYNC2H1	Wald ratio	1	0.324500717510487	0.139303735073536	0.0198353787460373	0.0514653967663564	0.597536038254617	1.38333979619322	1.05281275493607	1.8176346959703	0.324336064111436
DYNLL1	10L0vf	outcome	DYNLL1	Wald ratio	1	0.373115558514945	0.145866448936422	0.010529854627254	0.0872173185995582	0.659013798430333	1.45225215023844	1.09113377761894	1.9328851797389	0.243100888233394
DYNLRB1	10L0vf	outcome	DYNLRB1	Wald ratio	1	-0.0469060974111694	0.146335089183066	0.748559800633485	-0.333722872209978	0.23991067738764	0.954176993073534	0.716252248128352	1.27113560409754	0.967814965303332
DYRK1A	10L0vf	outcome	DYRK1A	Wald ratio	1	-0.0517007097537671	0.0880718589496317	0.557184424868597	-0.224321553295045	0.120920133787511	0.949613034235346	0.799058153272903	1.12853477696971	0.923146149958385
DYRK1B	10L0vf	outcome	DYRK1B	Wald ratio	1	0.0938350073641022	0.0752980706558808	0.212698038724668	-0.0537492111214243	0.241419225849629	1.09837850660099	0.947669741734206	1.27305462085904	0.750793589820867
DYRK2	10L0vf	outcome	DYRK2	Wald ratio	1	-0.14528327259188	0.18074853046888	0.421520147383845	-0.499550392310886	0.208983847127125	0.864777290706609	0.606803421874311	1.23242509116365	0.879056177091458
DYTN	10L0vf	outcome	DYTN	Wald ratio	1	0.10795750790283	0.152029918859067	0.477637792685956	-0.190021133060941	0.405936148866601	1.11400040816715	0.82694165795025	1.50070672757333	0.899860274787003
DZANK1	10L0vf	outcome	DZANK1	Wald ratio	1	0.1519330474914	0.170581881156914	0.373103454532468	-0.182407439576151	0.48627353455895	1.16408229559307	0.833261767421354	1.62624476952391	0.859489861174284
DZIP1L	10L0vf	outcome	DZIP1L	Wald ratio	1	0.0379085265678762	0.0983019314023788	0.699768053738531	-0.154763258980786	0.230580312116539	1.03863622091317	0.856617950086951	1.25933060273054	0.959568561466931
E2F2	10L0vf	outcome	E2F2	Wald ratio	1	0.215923898491145	0.159648076682114	0.176215669532405	-0.096986331805799	0.52883412878809	1.24100793283078	0.907568410869788	1.69695272654205	0.714341115652348
E2F5	10L0vf	outcome	E2F5	Wald ratio	1	0.0725739947788097	0.130617269880762	0.578468419399701	-0.183435854187484	0.328583843745103	1.07527236768755	0.832405269337733	1.38899969438239	0.92872032596892
E4F1	10L0vf	outcome	E4F1	Wald ratio	1	-0.0761346525514673	0.0873161765034698	0.383239950941562	-0.247274358498268	0.0950050533953335	0.926691416794246	0.780926410340314	1.09966441215107	0.86464678173573
EAF1-AS1	10L0vf	outcome	EAF1-AS1	Wald ratio	1	-0.0406653331197442	0.0563466507982893	0.470479430603088	-0.151104768684391	0.0697741024449027	0.960150406725647	0.859757618265925	1.07226593164108	0.897350301208909
EARS2	10L0vf	outcome	EARS2	Wald ratio	1	-0.163594389011307	0.0555792224650171	0.0032458140513229	-0.272529665042741	-0.0546591129798738	0.849086350797922	0.761450840368433	0.946807847454074	0.136806444520933
EBF1	10L0vf	outcome	EBF1	Wald ratio	1	-0.226365388748481	0.186234547540983	0.224180982718257	-0.591385101928809	0.138654324431846	0.797426677691629	0.553560016438296	1.14872694452488	0.764214725703329
EBNA1BP2	10L0vf	outcome	EBNA1BP2	Wald ratio	1	0.0206671292108349	0.0331912626306875	0.53350287200867	-0.0443877455453125	0.0857220039669824	1.02088217321822	0.956582974767061	1.08950340857629	0.915684092458465
ECT2L	10L0vf	outcome	ECT2L	Wald ratio	1	0.0589673975711205	0.0941614862945841	0.531159565355407	-0.125589115566264	0.243523910708505	1.06074065745457	0.881977163030465	1.27573682124725	0.915209051925429
EDC4	10L0vf	outcome	EDC4	Wald ratio	1	0.164234348313615	0.114797351259068	0.152531754458048	-0.060768460154158	0.389237156781388	1.17849045998632	0.941041103064955	1.4758545187403	0.690996209848828
EDF1	10L0vf	outcome	EDF1	Wald ratio	1	-0.407415479918838	0.181184129618937	0.0245362532663589	-0.762536373971955	-0.0522945858657205	0.66536768595234	0.466481753080047	0.949049249164527	0.353234252532355
EEF1B2	10L0vf	outcome	EEF1B2	Wald ratio	1	-0.171766860593343	0.118146751320173	0.145989760857623	-0.403334493180881	0.0598007719941957	0.842175494577589	0.668088590866747	1.0616250200394	0.68292876122977
EEF1D	10L0vf	outcome	EEF1D	Wald ratio	1	0.0803303146185247	0.0672893691718397	0.232554666723819	-0.0515568489582811	0.21221747819533	1.08364495233348	0.949749656148888	1.23641674952473	0.771538969930216
EEF1E1	10L0vf	outcome	EEF1E1	Wald ratio	1	-0.0276127649818157	0.158825472022596	0.861978614439928	-0.338910690146104	0.283685160182472	0.972764982542843	0.712546083634177	1.32801475300424	0.981141664483616
EEFSEC	10L0vf	outcome	EEFSEC	Wald ratio	1	-0.10623870342452	0.0613007103321565	0.0830824120579139	-0.226388095675546	0.0139106888265071	0.899209977954597	0.797408570787796	1.01400789265944	0.561331258737011
EFCAB5	10L0vf	outcome	EFCAB5	Wald ratio	1	-0.124976667907359	0.0584401191241553	0.0324727532342168	-0.239519301390703	-0.0104340344240147	0.882517493324294	0.78700608288347	0.989620211282045	0.395573087614828
EFCAB7	10L0vf	outcome	EFCAB7	Wald ratio	1	0.0918439125456633	0.118979497765212	0.440155545224491	-0.141355903074153	0.325043728165479	1.09619370664155	0.868180268679708	1.38409116842513	0.885979061454156
EFNA1	10L0vf	outcome	EFNA1	Wald ratio	1	0.0954442623313648	0.146831487425005	0.515675524471831	-0.192345453021645	0.383233977684375	1.10014750066815	0.825021812979656	1.46702124014778	0.911423844310237
EFNB2	10L0vf	outcome	EFNB2	Wald ratio	1	0.295028148326111	0.17462413460044	0.0911229140089973	-0.0472351554907508	0.637291452142973	1.34316416597713	0.953863065077716	1.89135112031836	0.578899786494657
EFR3A	10L0vf	outcome	EFR3A	Wald ratio	1	-0.0466139722022275	0.0756674479914142	0.537869886092512	-0.194922170265399	0.101694225860944	0.954455772944334	0.822898701551287	1.10704491426396	0.916832748662781
EGF	10L0vf	outcome	EGF	Wald ratio	1	-0.0189635038350426	0.0534120320637316	0.722558279004783	-0.123651086679957	0.0857240790098714	0.981215172180122	0.883688117653701	1.08950566934494	0.964364880985163
EGFL8	10L0vf	outcome	EGFL8	Wald ratio	1	-0.20749859378515	0.070889051573301	0.00342150477402673	-0.34644113486882	-0.0685560527014798	0.812614384482709	0.707200447509147	0.933741119924378	0.140986236671147
EGR2	10L0vf	outcome	EGR2	Wald ratio	1	-0.0538254735788659	0.114395714055069	0.637983534891922	-0.278041073126801	0.170390125969069	0.947597472866594	0.757265717604731	1.18576735973654	0.942841852808144
EGR3	10L0vf	outcome	EGR3	Wald ratio	1	0.368319486816425	0.15638437616488	0.0185117816537198	0.0618061095332604	0.674832864099589	1.44530372070383	1.06375607257017	1.96370474298049	0.311360428716966
EHBP1	10L0vf	outcome	EHBP1	Wald ratio	1	0.127037879068722	0.163938648816059	0.438392191271932	-0.194281872610753	0.448357630748197	1.1354600271353	0.823425770382363	1.56573855178643	0.885413238092017
EHD1	10L0vf	outcome	EHD1	Wald ratio	1	-0.00586666968960036	0.0710237860711746	0.934168426165304	-0.145073290389103	0.133339951009902	0.994150505613333	0.864958897613465	1.14263837338189	0.992529608592171
EHMT2	10L0vf	outcome	EHMT2	Wald ratio	1	-0.118457128815759	0.0996842598738275	0.234706060819972	-0.313838278168461	0.076924020536943	0.888289896880334	0.730637178588127	1.07996001849295	0.77277024109677
EID2	10L0vf	outcome	EID2	Wald ratio	1	-0.00832801597296302	0.0699715801192264	0.905259527601453	-0.145472313006647	0.128816281060721	0.991706565886048	0.86461382829988	1.13748112814174	0.987989782590087
EID2B	10L0vf	outcome	EID2B	Wald ratio	1	-0.0701700757398189	0.0803515749902783	0.382506055057807	-0.227659162720764	0.0873190112411265	0.932235255821559	0.796395654910262	1.0912447435372	0.86464678173573
EIF1AD	10L0vf	outcome	EIF1AD	Wald ratio	1	-0.240467455344342	0.124253510163617	0.0529538505218972	-0.484004335265032	0.00306942457634796	0.786260233600296	0.616310530037008	1.00307414008336	0.479815553999192
EIF1B	10L0vf	outcome	EIF1B	Wald ratio	1	0.0119755058800185	0.0956116310595574	0.900324400148672	-0.175423290996714	0.199374302756751	1.0120474993496	0.839101761364546	1.22063876885942	0.986893054001089
EIF2AK3	10L0vf	outcome	EIF2AK3	Wald ratio	1	-0.00747252971189231	0.0988510540761374	0.939742245891959	-0.201220595701122	0.186275536277337	0.992555320225252	0.817732023486918	1.20475416812781	0.993318254246786
EIF2B3	10L0vf	outcome	EIF2B3	Wald ratio	1	-0.156489130650445	0.131751797467176	0.234929127127101	-0.41472265368611	0.101744392385221	0.855140812476806	0.660523449047108	1.10710045225259	0.773101899407285
EIF2B4	10L0vf	outcome	EIF2B4	Wald ratio	1	-0.26309979606146	0.0926162159606966	0.00450071526383456	-0.444627579344425	-0.0815720127784944	0.76866518372545	0.641062976675073	0.921666335710344	0.162674788815051
EIF2B5	10L0vf	outcome	EIF2B5	Wald ratio	1	0.162555172014835	0.0967429705648731	0.0929030646878923	-0.0270610502923168	0.352171394321986	1.17651322726333	0.973301819349901	1.42215225165212	0.582690691588992
EIF2C4	10L0vf	outcome	EIF2C4	Wald ratio	1	-0.0728668481479923	0.0794533324304738	0.359088942085779	-0.228595379711721	0.0828616834157363	0.929724616338944	0.79565040467901	1.08639153218972	0.851443312380004
EIF2D	10L0vf	outcome	EIF2D	Wald ratio	1	-0.0509599361717806	0.0267836392658534	0.0570860112466462	-0.103455869132853	0.001535996789292	0.950316743096505	0.90171581536466	1.00153717703657	0.488571089597769
EIF3A	10L0vf	outcome	EIF3A	Wald ratio	1	0.0407258787929655	0.0906807169230271	0.653350222741576	-0.137008326376168	0.218460083962099	1.04156655092883	0.871962965810226	1.24415935372408	0.944762729948472
EIF3B	10L0vf	outcome	EIF3B	Wald ratio	1	0.0336392884705106	0.0482487821646896	0.485674558273362	-0.060928324572281	0.128206901513302	1.0342114874305	0.940890676100863	1.13678818156186	0.903452770585404
EIF3EP1	10L0vf	outcome	EIF3EP1	Wald ratio	1	-0.00891327235025804	0.0319633255997531	0.780352761902994	-0.0715613905257741	0.053734845825258	0.991126333102989	0.930939124998218	1.055204773107	0.971680959647733
EIF3H	10L0vf	outcome	EIF3H	Wald ratio	1	-0.0264136665088521	0.0847012924334101	0.755158395111927	-0.192428199678336	0.139600866660632	0.973932123166386	0.824953548007323	1.14981477784609	0.968448529071845
EIF3I	10L0vf	outcome	EIF3I	Wald ratio	1	0.0239859810260941	0.0753847641165718	0.750347831444818	-0.123768156642387	0.171740118694575	1.02427595849204	0.88358467037437	1.18736921805158	0.967844725266817
EIF3J	10L0vf	outcome	EIF3J	Wald ratio	1	0.0496292996045834	0.0821121812197012	0.545572091446543	-0.111310575586031	0.210569174795198	1.05088146198818	0.894660845959793	1.23438043828292	0.919146193512528
EIF3L	10L0vf	outcome	EIF3L	Wald ratio	1	0.0105619980396462	0.0762627167286673	0.889849292603043	-0.138912926748542	0.160036922827834	1.01061797283593	0.870303805341221	1.17355420113159	0.984578508800689
EIF4A1	10L0vf	outcome	EIF4A1	Wald ratio	1	0.344529449941525	0.195590990087189	0.0781573398060414	-0.0388288906293664	0.727887790512415	1.41132566402342	0.961915287784987	2.07070222838205	0.548863712345069
EIF4A2	10L0vf	outcome	EIF4A2	Wald ratio	1	0.000731223267916307	0.0900650584631112	0.993522178784316	-0.175796291319782	0.177258737855614	1.00073149067682	0.838788834501009	1.193939970634	0.999541185974681
EIF4EBP3	10L0vf	outcome	EIF4EBP3	Wald ratio	1	0.204788885083049	0.135840522276782	0.131665013643975	-0.0614585385794441	0.471036308745543	1.2272659434642	0.940391934916651	1.601653140635	0.656778594976422
EIF4ENIF1	10L0vf	outcome	EIF4ENIF1	Wald ratio	1	-0.0529960667973511	0.108071549267947	0.623865416204512	-0.264816303362527	0.158824169767825	0.948383742660411	0.767346896074381	1.17213183234846	0.939417404654271
EIF4G2	10L0vf	outcome	EIF4G2	Wald ratio	1	-0.0729400843085344	0.0844028626062282	0.387483690807718	-0.238369695016742	0.0924895263996729	0.929656529370926	0.787911350343621	1.09690165299063	0.865610483454004
EIF4H	10L0vf	outcome	EIF4H	Wald ratio	1	-0.0658586898388083	0.0504408924954347	0.191667976109237	-0.16472283912986	0.0330054594522437	0.936263158441982	0.848128739614548	1.03355618187652	0.730229675239004
EIF5A2	10L0vf	outcome	EIF5A2	Wald ratio	1	0.0286883184815336	0.125583916812116	0.819304638320439	-0.217456158470214	0.274832795433281	1.0291037918511	0.804562877413977	1.3163105633289	0.97473726677155
ELANE	10L0vf	outcome	ELANE	Wald ratio	1	-0.0328421203311704	0.0615706135973753	0.593752726714223	-0.153520522982026	0.0878362823196852	0.967691326315463	0.857683161802088	1.09180935889967	0.933105010006817
ELF3	10L0vf	outcome	ELF3	Wald ratio	1	0.00946709913873465	0.0516468173991172	0.85455902627439	-0.091760662963535	0.110694861241004	1.00951205387344	0.912323476214314	1.11705399837411	0.980242423045029
ELFN2	10L0vf	outcome	ELFN2	Wald ratio	1	0.0549318532073363	0.15240326350619	0.718519978151622	-0.243778543264795	0.353642249679468	1.05646861727451	0.783661162090163	1.42424557101823	0.963271896398655
ELL2	10L0vf	outcome	ELL2	Wald ratio	1	0.0738140664609653	0.0549037775743891	0.178810668581612	-0.0337973375848373	0.181425470506768	1.07660660960816	0.966767412203944	1.19892517809388	0.717165874067226
ELMO2	10L0vf	outcome	ELMO2	Wald ratio	1	0.0515245818153744	0.0974760903522619	0.59709206832307	-0.139528555275059	0.242577718905808	1.05287506755455	0.86976818637999	1.27453030041466	0.933303588341474
ELMOD3	10L0vf	outcome	ELMOD3	Wald ratio	1	-0.0507388472582114	0.0925509309617212	0.583536578856168	-0.232138671943185	0.130660977426762	0.950526870820382	0.792836171550712	1.1395813720058	0.930020927148124
ELMSAN1	10L0vf	outcome	ELMSAN1	Wald ratio	1	-0.0432595907327672	0.175446685896333	0.805242341647027	-0.387135095089579	0.300615913624045	0.957662757420119	0.678999359250995	1.35069046009289	0.97343814059577
ELOVL1	10L0vf	outcome	ELOVL1	Wald ratio	1	0.131964855281564	0.10619156458766	0.213976328136711	-0.0761706113102503	0.340100321873379	1.14106821604136	0.926658094720237	1.40508854460815	0.751719687702706
EMC10	10L0vf	outcome	EMC10	Wald ratio	1	0.105919104707827	0.075080711259582	0.158322305085709	-0.0412390893609533	0.253077298776608	1.1117319389888	0.959599672446012	1.28798283248406	0.697740877333395
EMC2	10L0vf	outcome	EMC2	Wald ratio	1	-0.111486550475131	0.0626242979429352	0.0750359856715039	-0.234230174443284	0.0112570734930215	0.894503421968384	0.791179685591848	1.01132067276803	0.541671238021177
EMC4	10L0vf	outcome	EMC4	Wald ratio	1	0.015905104996355	0.0480362951439396	0.740564428227171	-0.0782460334857667	0.110056243478477	1.0160322644458	0.924736882314364	1.11634085558611	0.967335741106338
EMID1	10L0vf	outcome	EMID1	Wald ratio	1	-0.19425537633201	0.0712278737516303	0.00638669210050211	-0.333862008885205	-0.0546487437788147	0.823447588390145	0.716152598104571	0.946817665145909	0.189278095693594
EML2	10L0vf	outcome	EML2	Wald ratio	1	-0.0918138640707291	0.164467784060381	0.576674829781136	-0.414170720829076	0.230542992687618	0.912274940886338	0.660888114267579	1.25928360610857	0.927929238578973
ENDOU	10L0vf	outcome	ENDOU	Wald ratio	1	0.105767766775949	0.0491142883611358	0.0312791694587028	0.00950376158812277	0.202031771963775	1.1115637045068	1.00954906573649	1.22388689278366	0.389258611284253
ENHO	10L0vf	outcome	ENHO	Wald ratio	1	0.399808847599321	0.173053855865248	0.0208707439102858	0.0606232901034359	0.738994405095207	1.49153955902226	1.06249858505588	2.09382891179221	0.330214362438562
ENKD1	10L0vf	outcome	ENKD1	Wald ratio	1	-0.169332355409978	0.139646617668249	0.225291371267158	-0.443039726039745	0.10437501521979	0.84422827292033	0.642081699218032	1.11001665000893	0.765806907425094
ENKUR	10L0vf	outcome	ENKUR	Wald ratio	1	0.0936291743374965	0.0660579211151832	0.156371865232124	-0.0358443510482626	0.223102699723256	1.09815244729465	0.964790450419189	1.24994893655433	0.695850310173395
ENO2	10L0vf	outcome	ENO2	Wald ratio	1	0.0564323996302213	0.140589675068706	0.688127198947258	-0.219123363504443	0.331988162764886	1.05805508746746	0.803222623683726	1.39373635043	0.957168481711581
ENO4	10L0vf	outcome	ENO4	Wald ratio	1	-0.0292045274426503	0.0487104407879847	0.548803678211152	-0.1246769913871	0.0662679365017997	0.971217803457886	0.88278200272741	1.06851297244313	0.920448076960568
ENPP3	10L0vf	outcome	ENPP3	Wald ratio	1	-0.0589072451109208	0.0573660733363363	0.304483772581412	-0.17134474885014	0.0535302586282983	0.942794213874307	0.842531061782955	1.05498891380203	0.820887391817529
ENTPD7	10L0vf	outcome	ENTPD7	Wald ratio	1	-0.100659168665869	0.14153045435967	0.476948446911828	-0.378058859210822	0.176740521879085	0.904241174096535	0.685190169726305	1.19332141215348	0.89980204841409
EPB41	10L0vf	outcome	EPB41	Wald ratio	1	-0.106943975857924	0.0943598591288812	0.257061832668183	-0.291889299750531	0.0780013480346828	0.898576013530397	0.746851208012408	1.08112411606191	0.79118281558119
EPB41L5	10L0vf	outcome	EPB41L5	Wald ratio	1	0.0347761779884801	0.0644107628844714	0.58925735588569	-0.0914689172650837	0.161021273242044	1.03538794025165	0.91258968149433	1.17470995843734	0.931082649249309
EPB49	10L0vf	outcome	EPB49	Wald ratio	1	0.100266276724979	0.125085358989483	0.422794309845788	-0.144901026894408	0.345433580344367	1.10546523855186	0.865107911290375	1.4126022634838	0.879056177091458
EPC1	10L0vf	outcome	EPC1	Wald ratio	1	-0.0147401300419285	0.0634924863186743	0.816417237758884	-0.13918540322653	0.109705143142673	0.985367973867869	0.870066700329798	1.11594897673527	0.974346879559879
EPC2	10L0vf	outcome	EPC2	Wald ratio	1	-0.0232983633238265	0.105758881085497	0.825639863077606	-0.230585770251401	0.183989043603748	0.976970947984324	0.794068324641518	1.20200265340679	0.975091877955075
EPHA10	10L0vf	outcome	EPHA10	Wald ratio	1	0.124175673778902	0.170428651093314	0.466241500856651	-0.209864482363992	0.458215829921797	1.13221475397376	0.810694101874524	1.58125024735196	0.895737376999203
EPHB2	10L0vf	outcome	EPHB2	Wald ratio	1	0.0115724663326324	0.0282860387289525	0.682449467967878	-0.0438681695761145	0.0670131022413793	1.01163968637143	0.957080121434841	1.06930948843384	0.955054454531889
EPN2	10L0vf	outcome	EPN2	Wald ratio	1	0.0154674398425135	0.12705016194461	0.903102732114666	-0.233550877568922	0.264485757253949	1.01558767982516	0.791717314063326	1.30276086816785	0.987386655321873
EPS8	10L0vf	outcome	EPS8	Wald ratio	1	-0.0715006228986689	0.0935095207176624	0.444489109359036	-0.254779283505287	0.111778037707949	0.9309956976787	0.775087553690922	1.1182646205178	0.887595396142032
EPT1	10L0vf	outcome	EPT1	Wald ratio	1	-0.0050615854216572	0.0894360679687183	0.954868252647983	-0.180356278640345	0.170233107797031	0.994951202816482	0.834972675482025	1.18558118732985	0.99569696982106
ERBB2IP	10L0vf	outcome	ERBB2IP	Wald ratio	1	-0.0641686612960315	0.163458641214289	0.694638445204328	-0.384547598076038	0.256210275483976	0.937846807732617	0.680758543025135	1.29202438042968	0.958083548419003
ERBB3	10L0vf	outcome	ERBB3	Wald ratio	1	-0.170397194144341	0.0506182579179956	0.000761786074053034	-0.269608979663612	-0.0711854086250695	0.843329784412261	0.763678049610308	0.931289207068013	0.0588229660919032
ERCC4	10L0vf	outcome	ERCC4	Wald ratio	1	0.116568312368967	0.181234864487328	0.520101322859446	-0.238652022026196	0.47178864676413	1.12363426596406	0.78768893308704	1.60285857857683	0.912777652163443
ERCC6	10L0vf	outcome	ERCC6	Wald ratio	1	0.0251780568446537	0.0721419218782331	0.727083834632713	-0.116220110036683	0.166576223725991	1.02549770115395	0.890279242332887	1.18125357198748	0.966197613067285
ERGIC3	10L0vf	outcome	ERGIC3	Wald ratio	1	0.0265653992571662	0.0860163381752498	0.757442237240515	-0.142026623566323	0.195157422080656	1.02692140496268	0.867598157621337	1.2155023183334	0.968883985086996
ERH	10L0vf	outcome	ERH	Wald ratio	1	-0.0732116459713721	0.109547630995459	0.503936496281734	-0.287925002722472	0.141501710779728	0.929404104573943	0.749817824425858	1.1520024750816	0.908617957774984
ERI1	10L0vf	outcome	ERI1	Wald ratio	1	0.0288627543430259	0.0784589487969981	0.712969592266099	-0.12491678529909	0.182642293985142	1.02928332011522	0.88257034235599	1.20038494635943	0.962184843865865
ERI2	10L0vf	outcome	ERI2	Wald ratio	1	-0.0352301834447892	0.102321203872765	0.730613387018082	-0.235779743035408	0.16531937614583	0.965383175455603	0.78995464778551	1.17976984889618	0.966197613067285
ERP29	10L0vf	outcome	ERP29	Wald ratio	1	0.0563008406913581	0.058379311998363	0.334846862732527	-0.0581226108254333	0.170724292208149	1.05791590001877	0.943534252830674	1.18616366936852	0.837596343558889
ERP44	10L0vf	outcome	ERP44	Wald ratio	1	-0.231082243346108	0.0869152351288491	0.00784408813906348	-0.401436104198652	-0.0607283824935636	0.793674188929959	0.669358087504758	0.941078818546658	0.212397307650074
ERRFI1	10L0vf	outcome	ERRFI1	Wald ratio	1	0.0764457658650537	0.174301999572819	0.66096424949736	-0.265186153297671	0.418077685027779	1.07944364605726	0.767063145350463	1.51903867638046	0.948496999118493
ESAM	10L0vf	outcome	ESAM	Wald ratio	1	0.0388330301855159	0.144133672247139	0.787603634701689	-0.243668967418877	0.321335027789909	1.03959688785843	0.783747037129742	1.37896749594477	0.972753068194673
ESF1	10L0vf	outcome	ESF1	Wald ratio	1	0.31868178629533	0.148331369566349	0.0316784228033028	0.0279523019452861	0.609411270645374	1.37531361162711	1.02834663311764	1.83934820167825	0.391896114349258
ESRP2	10L0vf	outcome	ESRP2	Wald ratio	1	0.206310397944306	0.0641932896122612	0.0013094822095364	0.0804915503042742	0.332129245584338	1.22913466566329	1.08381968865697	1.39393299655526	0.0777428609028862
ESRRA	10L0vf	outcome	ESRRA	Wald ratio	1	1.21678936442892	0.620513413593508	0.049886061748607	0.000583073785648924	2.4329956550722	3.37633014740095	1.00058324380621	11.3929603906663	0.468897343937564
ESYT1	10L0vf	outcome	ESYT1	Wald ratio	1	-0.00959918402935492	0.0853333741792761	0.91043459380739	-0.176852597420736	0.157654229362026	0.990446741072353	0.837903284525974	1.17076130982804	0.989251002291576
ETF1	10L0vf	outcome	ETF1	Wald ratio	1	-0.032054033816488	0.0850238966492001	0.706173388326118	-0.19870087124892	0.134592803615944	0.9684542513861	0.819795080938469	1.14407082798562	0.961016730302541
ETNK1	10L0vf	outcome	ETNK1	Wald ratio	1	0.0874939902008329	0.055803994115268	0.116909040131201	-0.0218818382650924	0.196869818666758	1.09143570511385	0.978355832444	1.21758552348136	0.630174944820496
ETV2	10L0vf	outcome	ETV2	Wald ratio	1	-0.277443607658446	0.108476820782527	0.0105388056243905	-0.490058176392199	-0.0648290389246925	0.757718292906964	0.612590754827731	0.937227679133517	0.243100888233394
ETV3	10L0vf	outcome	ETV3	Wald ratio	1	0.00309056892295803	0.195270210856737	0.987372296729709	-0.379639044356246	0.385820182202162	1.00309534965488	0.684108297402719	1.47082016739073	0.998867457203335
ETV5	10L0vf	outcome	ETV5	Wald ratio	1	-0.0611400660619444	0.0539555551167395	0.257148708683613	-0.166892954090754	0.044612821966865	0.940691471598169	0.846290198392388	1.04562293929256	0.79118281558119
EVC2	10L0vf	outcome	EVC2	Wald ratio	1	-0.00154126871404439	0.0802939125788048	0.984685277423376	-0.158917337368502	0.155834799940413	0.998459918430599	0.853066872807212	1.16863312887985	0.998840133669142
EVI2B	10L0vf	outcome	EVI2B	Wald ratio	1	-0.155222846409873	0.0751650568119671	0.0389141843364092	-0.302546357761329	-0.00789933505841786	0.856224349699383	0.738934232128161	0.992131782698327	0.425883295862105
EVI5	10L0vf	outcome	EVI5	Wald ratio	1	-0.03641167285785	0.0450174811105687	0.418610591166936	-0.124645935834565	0.0518225901188646	0.964243258986478	0.882809418435976	1.05318887982423	0.879056177091458
EXD2	10L0vf	outcome	EXD2	Wald ratio	1	-0.0185542355337144	0.0746832636864353	0.803794759651416	-0.164933432359128	0.127824961291699	0.981616834635126	0.847950148250164	1.1363540793377	0.97343814059577
EXOC3L2	10L0vf	outcome	EXOC3L2	Wald ratio	1	0.0950636319759594	0.124150789480292	0.443848247778249	-0.148271915405413	0.338399179357332	1.09972883081826	0.862196638516106	1.40270032067667	0.887595396142032
EXOC5	10L0vf	outcome	EXOC5	Wald ratio	1	0.366542500911575	0.161195079800902	0.0229716232912251	0.0506001445018073	0.682484857321342	1.44273771691542	1.05190220030226	1.97878863568515	0.343989371693967
EXOC6	10L0vf	outcome	EXOC6	Wald ratio	1	0.0537691691610857	0.107537253573794	0.617071526107693	-0.15700384784355	0.264542186165722	1.05524099187637	0.854700770056512	1.30283438362012	0.937877073484298
EXOC7	10L0vf	outcome	EXOC7	Wald ratio	1	0.0404201273198987	0.048959251923815	0.40903834945141	-0.0555400064507787	0.136380261090576	1.04124813910151	0.945974177844017	1.14611763468361	0.874655569896868
EXOSC10	10L0vf	outcome	EXOSC10	Wald ratio	1	-0.236421015577788	0.0782100420312985	0.00250366235596722	-0.389712697959133	-0.0831293331964429	0.789448233952157	0.677251422265638	0.920232122961465	0.116037944216446
EXOSC2	10L0vf	outcome	EXOSC2	Wald ratio	1	0.103040854064689	0.0812676745865373	0.204826766696055	-0.0562437881249245	0.262325496254302	1.10853669638082	0.94530865277308	1.29994960229977	0.741932402351507
EXOSC5	10L0vf	outcome	EXOSC5	Wald ratio	1	-0.09052379341088	0.184367540454699	0.62342901381414	-0.45188417270209	0.27083658588033	0.913452599489367	0.636427881177897	1.31106080703062	0.939363991292747
EXTL3	10L0vf	outcome	EXTL3	Wald ratio	1	-0.16975842728817	0.183152895140673	0.353995443072495	-0.528738101763889	0.189221247187549	0.843868647613019	0.589348198092045	1.20830825771526	0.847781379877095
EXTL3-AS1	10L0vf	outcome	EXTL3-AS1	Wald ratio	1	-0.0740249947752022	0.063099219551452	0.240734735065394	-0.197699465096048	0.0496494755456437	0.928648482191149	0.820616439964967	1.05090266472451	0.775188155942462
EYA2	10L0vf	outcome	EYA2	Wald ratio	1	-0.16751890610354	0.16658045377097	0.314591841265335	-0.494016595494641	0.15897878328756	0.845760627099702	0.610170656922789	1.17231307378748	0.826979373511885
EZH1	10L0vf	outcome	EZH1	Wald ratio	1	0.490583592873044	0.13962626940535	0.000442164597030256	0.216916104838558	0.764251080907531	1.63326910608963	1.24223987985068	2.14738555425179	0.0407244248433469
EZH2	10L0vf	outcome	EZH2	Wald ratio	1	0.375427552398011	0.191415725465403	0.0498416680630943	0.000252730485820696	0.750602374310202	1.45561363269254	1.00025276242486	2.11827562719633	0.468897343937564
F10	10L0vf	outcome	F10	Wald ratio	1	-0.0572110195733212	0.140366381395362	0.683579487548638	-0.33232912710823	0.217907087961588	0.944394762558602	0.7172512171832	1.24347152877722	0.955653414387667
F12	10L0vf	outcome	F12	Wald ratio	1	-0.076828672883682	0.0969829819604595	0.428251555232478	-0.266915317526183	0.113257971758819	0.926048497234731	0.765737913300646	1.11992080362619	0.880849603130179
F2RL3	10L0vf	outcome	F2RL3	Wald ratio	1	-0.0325603749298627	0.0743334730274509	0.661363719768404	-0.178253982063666	0.113133232203941	0.967964007308041	0.836729882116871	1.11978111391625	0.948645382858333
F7	10L0vf	outcome	F7	Wald ratio	1	0.000402897393846581	0.164899302254047	0.99805053577606	-0.322799735024086	0.323605529811779	1.0004029785679	0.724118855493262	1.38210200153647	0.999687274485435
FABP3	10L0vf	outcome	FABP3	Wald ratio	1	-0.122989705953612	0.0692097858318002	0.0755589296078294	-0.25864088618394	0.0126614742767168	0.884272765258835	0.772100245128993	1.01274197011538	0.54334620435712
FABP5	10L0vf	outcome	FABP5	Wald ratio	1	0.020862017345288	0.0262571657116948	0.426888913254644	-0.0306020274496338	0.0723260621402099	1.02108115042898	0.96986147452636	1.0750058056183	0.880796841396795
FABP6	10L0vf	outcome	FABP6	Wald ratio	1	-0.967356662789954	0.328472763921101	0.0032294076678733	-1.61116328007531	-0.323550045504596	0.380086407941898	0.199655223989973	0.723575745302963	0.136771229457382
FAF1	10L0vf	outcome	FAF1	Wald ratio	1	-0.0609114341361175	0.0818350715665454	0.456683246888114	-0.221308174406547	0.0994853061343114	0.940906568288978	0.801469649794222	1.10460223974376	0.89279833491274
FAF2	10L0vf	outcome	FAF2	Wald ratio	1	0.0626836211674031	0.140127920740754	0.654635787265001	-0.211967103484476	0.337334345819282	1.06468994057984	0.80899131012396	1.40120747328943	0.945539080164978
FAHD2CP	10L0vf	outcome	FAHD2CP	Wald ratio	1	-0.128389930144123	0.0390101359576145	0.000997630444679501	-0.204849796621047	-0.0519300636671982	0.879510364669895	0.814769688381106	0.94939526174414	0.0707863854716279
FAIM	10L0vf	outcome	FAIM	Wald ratio	1	-0.0174446257650387	0.0382848555119681	0.648639214630834	-0.0924829425684963	0.0575936910384188	0.98270665078744	0.911664761491059	1.05928451147153	0.944110723103757
FAM108B1	10L0vf	outcome	FAM108B1	Wald ratio	1	0.179274483309289	0.117833489361164	0.128153928375451	-0.051679155838593	0.410228122457172	1.1963490769586	0.949633502334717	1.50716156329877	0.651062742018013
FAM111B	10L0vf	outcome	FAM111B	Wald ratio	1	-0.335199515225679	0.116050338386587	0.00387210119972549	-0.56265817846339	-0.107740851987968	0.715195379749368	0.56969270448697	0.897860244981498	0.150191205390567
FAM114A1	10L0vf	outcome	FAM114A1	Wald ratio	1	0.0727543395000804	0.158663245801545	0.646560481178534	-0.238225622270948	0.383734301271109	1.07546630487024	0.78802487507302	1.46775540912218	0.943960543076528
FAM114A2	10L0vf	outcome	FAM114A2	Wald ratio	1	-0.03246571234093	0.0802469706840029	0.68579182376604	-0.189749774881576	0.124818350199716	0.968055641624069	0.82716608578178	1.13294263557055	0.956826785046883
FAM115A	10L0vf	outcome	FAM115A	Wald ratio	1	-0.00529427386299543	0.0872243812915869	0.951600378568076	-0.176254061194506	0.165665513468515	0.994719716105077	0.838404950113377	1.18017828195594	0.995682220776107
FAM117A	10L0vf	outcome	FAM117A	Wald ratio	1	-0.17613278326069	0.141894447066917	0.214497010779155	-0.454245899511848	0.101980332990467	0.838506636299448	0.634926585910904	1.1073616930208	0.752196503055973
FAM120A	10L0vf	outcome	FAM120A	Wald ratio	1	-0.00101434435469828	0.0977789005838405	0.991723007938395	-0.192660989499026	0.190632300789629	0.998986169918639	0.824761529569641	1.21001444891525	0.999173184077108
FAM122A	10L0vf	outcome	FAM122A	Wald ratio	1	-0.118990011122838	0.187609110092633	0.525921392434893	-0.486703866904399	0.248723844658723	0.887816669009307	0.614649023914686	1.28238784591349	0.912839283692615
FAM149B1	10L0vf	outcome	FAM149B1	Wald ratio	1	0.0531942515471175	0.0464981828424496	0.252620690396855	-0.0379421868240837	0.144330689918319	1.05463448960428	0.962768599992707	1.15526608021004	0.785418712106476
FAM157B	10L0vf	outcome	FAM157B	Wald ratio	1	-0.0511131709454244	0.0616487600386893	0.407046135035599	-0.171944740621255	0.0697183987304066	0.950171132682061	0.842025701700082	1.0722062041093	0.873940227293817
FAM161B	10L0vf	outcome	FAM161B	Wald ratio	1	0.109308366391386	0.0526064406643808	0.0377230479486382	0.00619974268919962	0.212416990093572	1.11550628195698	1.00621900087193	1.23666345398686	0.419995959050821
FAM162A	10L0vf	outcome	FAM162A	Wald ratio	1	0.236123692647518	0.0798062990533827	0.00308929702945458	0.0797033465028875	0.392544038792147	1.26633093630607	1.08296575443966	1.48074307398163	0.132674894054301
FAM167B	10L0vf	outcome	FAM167B	Wald ratio	1	-0.0153137822638355	0.0527310845823205	0.771500447504413	-0.118666708045184	0.0880391435175127	0.984802877440171	0.888103749275257	1.09203086712097	0.970553289817108
FAM168B	10L0vf	outcome	FAM168B	Wald ratio	1	0.0332133067147736	0.121740490671442	0.784991167711242	-0.205398055001252	0.271824668430799	1.0337710260262	0.814323106503829	1.3123568835465	0.972368306363019
FAM169B	10L0vf	outcome	FAM169B	Wald ratio	1	0.0331696561121858	0.0519087025200588	0.522822992021812	-0.0685714008271293	0.134910713051501	1.03372590228283	0.933726788858323	1.14443459671647	0.912777652163443
FAM170B	10L0vf	outcome	FAM170B	Wald ratio	1	0.0961205302323689	0.0828372635458627	0.245904804782052	-0.066240506317522	0.25848156678226	1.10089174673572	0.935905745977003	1.29496227931121	0.778576188148028
FAM175A	10L0vf	outcome	FAM175A	Wald ratio	1	-0.0300247285726872	0.0327162068588365	0.358758892192754	-0.0941484940160066	0.0340990368706323	0.970421536112305	0.910147600733286	1.0346870738239	0.851098716340106
FAM175B	10L0vf	outcome	FAM175B	Wald ratio	1	-0.266385982257316	0.175482698669014	0.129009736072474	-0.610332071648583	0.0775601071339511	0.766143352682079	0.543170467610411	1.08064718511159	0.652258549871711
FAM178B	10L0vf	outcome	FAM178B	Wald ratio	1	-0.365928156901024	0.182876925001798	0.0453974402934473	-0.724366929904549	-0.00748938389749926	0.693552626389919	0.484631277430198	0.992538591654633	0.453905886845583
FAM179B	10L0vf	outcome	FAM179B	Wald ratio	1	-0.028955388841117	0.0854947914453941	0.734850695392534	-0.196525180074089	0.138614402391855	0.971459801447492	0.82158064357332	1.14868108591726	0.967229595509897
FAM184A	10L0vf	outcome	FAM184A	Wald ratio	1	0.105504382799811	0.131151855385762	0.421140336048493	-0.151553253756282	0.362562019355904	1.1112709749904	0.859372116261097	1.43700634043019	0.879056177091458
FAM188A	10L0vf	outcome	FAM188A	Wald ratio	1	-0.120091320098145	0.0425723452133157	0.0047892665003864	-0.203533116716244	-0.0366495234800462	0.886839446753892	0.81584318582801	0.964013940400245	0.166626705811355
FAM193A	10L0vf	outcome	FAM193A	Wald ratio	1	0.148817665391927	0.103425241486626	0.150181363363737	-0.0538958079218607	0.351531138705714	1.16046137764714	0.947530826564706	1.42124200211309	0.687667824039585
FAM195A	10L0vf	outcome	FAM195A	Wald ratio	1	0.165744126201408	0.13485764918843	0.219060475935946	-0.0985768662079147	0.43006511861073	1.18027106264281	0.906126039464772	1.53735763088194	0.757398199857632
FAM201A	10L0vf	outcome	FAM201A	Wald ratio	1	-0.0258215961214553	0.103271054875597	0.802558650156993	-0.228232863677626	0.176589671434715	0.974508930274201	0.795938892995901	1.19314141266503	0.97343814059577
FAM208B	10L0vf	outcome	FAM208B	Wald ratio	1	-0.00176678920863721	0.0549135379948256	0.974333275373375	-0.109397323678495	0.105863745261221	0.998234770644638	0.896374196042432	1.11167039582739	0.997413859821292
FAM209A	10L0vf	outcome	FAM209A	Wald ratio	1	-0.00380494530730578	0.0508846050968524	0.940392967645869	-0.103538771297136	0.0959288806825249	0.996202284324732	0.901641064270554	1.10068078154437	0.993550416857003
FAM209B	10L0vf	outcome	FAM209B	Wald ratio	1	-0.0167325656686221	0.0556303779782704	0.763581429843802	-0.125768106506032	0.092302975168788	0.983406646169762	0.881819311236643	1.09669704372275	0.970037098536094
FAM211B	10L0vf	outcome	FAM211B	Wald ratio	1	-0.0772698402007827	0.0459912709317623	0.0929382588933499	-0.167412731227037	0.0128730508254714	0.925640045008213	0.845850430397179	1.01295626523531	0.582690691588992
FAM212A	10L0vf	outcome	FAM212A	Wald ratio	1	-0.0152487202392295	0.0648141052782753	0.8140003074863	-0.142284366584649	0.11178692610619	0.984866952793629	0.86737456906893	1.11827456014326	0.974346879559879
FAM214A	10L0vf	outcome	FAM214A	Wald ratio	1	-0.00764269735159391	0.0785479058361907	0.922488296391521	-0.161596592790528	0.14631119808734	0.992386433799046	0.850784347861968	1.15755636133091	0.990934923758762
FAM215A	10L0vf	outcome	FAM215A	Wald ratio	1	-0.310463361952145	0.153200961370547	0.0427124944090995	-0.610737246238418	-0.0101894776658722	0.733107183535806	0.542950433318149	0.989862259188728	0.443192865364662
FAM217B	10L0vf	outcome	FAM217B	Wald ratio	1	-0.0108190027859474	0.0895879918458572	0.903877978116324	-0.186411466803827	0.164773461231933	0.989239312132138	0.829932035234571	1.17912597070804	0.987386655321873
FAM220A	10L0vf	outcome	FAM220A	Wald ratio	1	-0.150393825865409	0.0597960853605718	0.0118994721726727	-0.26759415317213	-0.0331934985586881	0.860369074100009	0.765218279502571	0.967351360384249	0.256824418547342
FAM222B	10L0vf	outcome	FAM222B	Wald ratio	1	-0.047771244462185	0.0772136346312897	0.536121103747093	-0.199109968339513	0.103567479415143	0.953351846649794	0.819459773747249	1.10912063365163	0.916523090856949
FAM229A	10L0vf	outcome	FAM229A	Wald ratio	1	-0.00710636135239644	0.0336205055947782	0.832598678494086	-0.0730025523181618	0.0587898296133689	0.992918829127235	0.929598457391739	1.06055232062411	0.976196410697552
FAM229B	10L0vf	outcome	FAM229B	Wald ratio	1	-0.107974306268365	0.172266684201103	0.530799672640811	-0.445617007302527	0.229668394765798	0.897650660129301	0.64042900472955	1.25818272076988	0.914995244834717
FAM22HP	10L0vf	outcome	FAM22HP	Wald ratio	1	0.0593094967419819	0.0615882283787174	0.335547255896182	-0.0614034308803042	0.180022424364268	1.06110359803128	0.940443759180419	1.19724421026108	0.837596343558889
FAM35A	10L0vf	outcome	FAM35A	Wald ratio	1	0.0185675324045145	0.0248448019207112	0.454857912563651	-0.0301282793600794	0.0672633441691084	1.0187409808746	0.97032105340076	1.06957710798499	0.892134975431749
FAM35DP	10L0vf	outcome	FAM35DP	Wald ratio	1	-0.0614708886127215	0.061550138229207	0.31793401360531	-0.182109159541967	0.0591673823165242	0.940380321116676	0.833510349841567	1.06095281061788	0.827959074270584
FAM3C	10L0vf	outcome	FAM3C	Wald ratio	1	-0.0468239919082019	0.0440331024021059	0.287608923046777	-0.133128872616329	0.0394808887999256	0.954255339471761	0.875352275901462	1.04027061787507	0.811361148856528
FAM3D	10L0vf	outcome	FAM3D	Wald ratio	1	-0.0294463173245281	0.0503496318061462	0.558657460432323	-0.128131595664575	0.0692389610155185	0.970983001207458	0.879737601872548	1.07169227122616	0.923666935475735
FAM45A	10L0vf	outcome	FAM45A	Wald ratio	1	0.0344968995467445	0.0799576268409221	0.666148643165066	-0.122220049061463	0.191213848154952	1.03509881909564	0.884953613863457	1.21071833428152	0.950378141446473
FAM49B	10L0vf	outcome	FAM49B	Wald ratio	1	-0.0512579291294671	0.173039981992177	0.7670619628239	-0.390416293834135	0.287900435575201	0.950033597589269	0.676775078554979	1.33362451595518	0.970553289817108
FAM53C	10L0vf	outcome	FAM53C	Wald ratio	1	0.0165520379920472	0.0713573357535719	0.816569186471426	-0.123308340084954	0.156412416069048	1.01668978190429	0.883991050658734	1.16930834521269	0.974346879559879
FAM57A	10L0vf	outcome	FAM57A	Wald ratio	1	-0.128039966765347	0.102211328809646	0.210315493110667	-0.328374171232253	0.0722942377015601	0.879818214953804	0.720093531007152	1.07497159470637	0.748320782782525
FAM60A	10L0vf	outcome	FAM60A	Wald ratio	1	0.00425633983972815	0.106080956029215	0.967994662081064	-0.203662333977534	0.21217501365699	1.00426541091944	0.81573777161671	1.23636424677302	0.996488944614058
FAM65A	10L0vf	outcome	FAM65A	Wald ratio	1	0.0791292225102709	0.0386307446428309	0.0405258774097495	0.00341296301032246	0.154845482010219	1.0823441762654	1.00341879380011	1.1674775508829	0.432980733762395
FAM66C	10L0vf	outcome	FAM66C	Wald ratio	1	-0.000511962934275282	0.0172807030849224	0.976365106742695	-0.0343821409807232	0.0333582151121727	0.999488168096386	0.96620220862085	1.03392083898318	0.997818098446836
FAM72B	10L0vf	outcome	FAM72B	Wald ratio	1	-0.0193094128425332	0.0244463306164445	0.429603939807431	-0.0672242208507643	0.028605395165698	0.9808758197097	0.93498553457981	1.02901845869044	0.881738416887799
FAM73B	10L0vf	outcome	FAM73B	Wald ratio	1	0.376489482646562	0.108084249346961	0.000495279583151786	0.164644353926518	0.588334611366605	1.45716021387463	1.17897374675804	1.80098657390623	0.0442826289286997
FAM76A	10L0vf	outcome	FAM76A	Wald ratio	1	0.135246517404911	0.206013449318006	0.51150656407161	-0.26853984325838	0.539032878068203	1.1448189673693	0.764494962232721	1.71434807656659	0.911015363723079
FAM78B	10L0vf	outcome	FAM78B	Wald ratio	1	0.147485173624867	0.0663367546336891	0.0261969315860563	0.0174651345428363	0.277505212706898	1.15891610217749	1.01761854179657	1.31983299902841	0.365151292734609
FAM83D	10L0vf	outcome	FAM83D	Wald ratio	1	-0.0506993136680941	0.0713849872488629	0.477565392353694	-0.190613888675865	0.0892152613396771	0.95056444930289	0.826451628887373	1.09331597965989	0.899860274787003
FAM86B2	10L0vf	outcome	FAM86B2	Wald ratio	1	-0.0292198477274965	0.0839409185807543	0.727764959351346	-0.193744048145775	0.135304352690782	0.971202924238466	0.823868748018195	1.14488518021625	0.966197613067285
FAM86C2P	10L0vf	outcome	FAM86C2P	Wald ratio	1	0.0061070245131905	0.0691766194789543	0.929652841518584	-0.12947914966556	0.141693198691941	1.00612571040643	0.878552906347199	1.15222309075236	0.991766426348017
FAM86EP	10L0vf	outcome	FAM86EP	Wald ratio	1	0.0791270269582834	0.0378356491666976	0.0364980216937003	0.00496915459155606	0.153284899325011	1.0823417999251	1.0049815213158	1.16565702654048	0.414267448904962
FAM90A1	10L0vf	outcome	FAM90A1	Wald ratio	1	0.250198388133385	0.133810215014235	0.0615115464416109	-0.0120696332945159	0.512466409561285	1.28428017736329	0.988002912568769	1.66940355436804	0.499442396997233
FAM91A1	10L0vf	outcome	FAM91A1	Wald ratio	1	-0.0634933190166367	0.093983757099917	0.499308881171359	-0.247701482932474	0.120714844899201	0.938480389251587	0.780592928813266	1.12830312509851	0.907088243283175
FANCE	10L0vf	outcome	FANCE	Wald ratio	1	-0.0185607741224056	0.11652761837576	0.873446552802819	-0.246954906138895	0.209833357894084	0.981610416267376	0.781175918975534	1.23347249437523	0.982338913645076
FANCM	10L0vf	outcome	FANCM	Wald ratio	1	-0.0260923958135122	0.0820196949402073	0.750391227107721	-0.186850997896318	0.134666206269294	0.974245069284326	0.829567334454968	1.14415480890219	0.967844725266817
FAR1	10L0vf	outcome	FAR1	Wald ratio	1	-0.00656553591169717	0.0538653910863423	0.902987849894621	-0.112141702440928	0.0990106306175338	0.993455970127243	0.893917578222365	1.10407803652783	0.987386655321873
FAR2	10L0vf	outcome	FAR2	Wald ratio	1	-0.0858121201007132	0.174831186984764	0.623547787850543	-0.428481246590851	0.256857006389424	0.917766644927927	0.651497808244578	1.29286024278697	0.939363991292747
FARSA	10L0vf	outcome	FARSA	Wald ratio	1	-0.00907157330016195	0.0545623470800031	0.867951802766791	-0.116013773576968	0.0978706269766441	0.99096944928074	0.890462958352913	1.1028201007083	0.981523903124904
FASTK	10L0vf	outcome	FASTK	Wald ratio	1	-0.102786140101451	0.114189960686707	0.368049531152415	-0.326598463047397	0.121026182844495	0.902319922895879	0.721373342933994	1.12865446336478	0.855689500497546
FAT2	10L0vf	outcome	FAT2	Wald ratio	1	0.01407775657233	0.0697401139278687	0.840025981143788	-0.122612866726293	0.150768379870953	1.01417731482441	0.884606056719138	1.16272731583954	0.977833117151262
FAT4	10L0vf	outcome	FAT4	Wald ratio	1	0.251284760462601	0.136542101023237	0.0657174011560104	-0.0163377575429444	0.518907278468145	1.28567614194229	0.983794979758099	1.68019066570765	0.515454204739897
FBF1	10L0vf	outcome	FBF1	Wald ratio	1	0.00111021343928818	0.0876492540638558	0.989893827559176	-0.170682324525869	0.172902751404445	1.00111082995436	0.843089359746894	1.18875049514655	0.999062396336396
FBL	10L0vf	outcome	FBL	Wald ratio	1	0.0482208077539516	0.0557907085497879	0.387414266955188	-0.0611289810036328	0.157570596511536	1.04940234591898	0.94070189927578	1.17066339981676	0.865610483454004
FBLL1	10L0vf	outcome	FBLL1	Wald ratio	1	0.0314941231282775	0.0353262032614547	0.372648651868375	-0.0377452352641737	0.100733481520729	1.03199531067377	0.962958237444391	1.10598183788229	0.859469790076269
FBLN2	10L0vf	outcome	FBLN2	Wald ratio	1	0.310806575748976	0.180237021975712	0.0846297973359714	-0.0424579873234204	0.664071138821372	1.36452526338199	0.958430730915434	1.94268519815646	0.563571376211779
FBN1	10L0vf	outcome	FBN1	Wald ratio	1	-0.108429958272829	0.0435258215922641	0.0127325345871033	-0.193740568593666	-0.0231193479519909	0.897241736977107	0.823871614717422	0.977145856457035	0.263420461843332
FBXL12	10L0vf	outcome	FBXL12	Wald ratio	1	-0.0698080204299867	0.0794199990506334	0.379416013816406	-0.225471218569228	0.0858551777092549	0.932572837653902	0.798140031729386	1.08964851148417	0.862722629088949
FBXL14	10L0vf	outcome	FBXL14	Wald ratio	1	0.0926527919472037	0.186000621216705	0.618391270540997	-0.271908425637538	0.457214009531946	1.09708075385969	0.761924030602586	1.57966691185402	0.937877073484298
FBXL22	10L0vf	outcome	FBXL22	Wald ratio	1	-0.0819694500410329	0.118849234669527	0.490387454944169	-0.314913949993305	0.15097504991124	0.9213001039468	0.729851675308549	1.16296764157396	0.906293400838991
FBXL3	10L0vf	outcome	FBXL3	Wald ratio	1	0.0320888637305538	0.441719581629633	0.942088355746838	-0.833681516263527	0.897859243724635	1.0326092627394	0.434446915169791	2.45434333232283	0.993804349288055
FBXL6	10L0vf	outcome	FBXL6	Wald ratio	1	0.115026575853857	0.0913487743614166	0.207957314214336	-0.06401702189452	0.294070173602233	1.12190325271264	0.937989033044459	1.34187806478068	0.744697283578475
FBXO10	10L0vf	outcome	FBXO10	Wald ratio	1	0.105512967703005	0.0686819767721137	0.124476074656268	-0.0291037067703375	0.240129642176348	1.11128051518509	0.97131572722608	1.2714139685114	0.644320431093263
FBXO21	10L0vf	outcome	FBXO21	Wald ratio	1	0.140808224590524	0.111623668140877	0.207144994484055	-0.0779741649655951	0.359590614146643	1.15120385422348	0.924988323340008	1.43274274986912	0.743106507422232
FBXO22	10L0vf	outcome	FBXO22	Wald ratio	1	-0.0354712262806457	0.133906365909419	0.791089777877608	-0.297927703463107	0.226985250901816	0.965150504800227	0.742355007503942	1.25481136046784	0.972753068194673
FBXO27	10L0vf	outcome	FBXO27	Wald ratio	1	-0.165008154957726	0.08858860082548	0.0625137534709384	-0.338641812575667	0.00862550266021478	0.847886789578797	0.71273769705309	1.00866280949454	0.503038303587988
FBXO3	10L0vf	outcome	FBXO3	Wald ratio	1	-0.00354543772204245	0.0406655980455656	0.930524314518561	-0.083250009891351	0.0761591344472661	0.996460839921089	0.920121079090656	1.07913428793257	0.99206791084054
FBXO30	10L0vf	outcome	FBXO30	Wald ratio	1	0.184941648771172	0.0815506940735612	0.0233406631045084	0.0251022883869917	0.344781009155352	1.20314823290152	1.02542000371834	1.41168074065744	0.346718831761146
FBXO31	10L0vf	outcome	FBXO31	Wald ratio	1	0.192665427132691	0.140551264746993	0.170442295126068	-0.082815051771415	0.468145906036798	1.21247706372206	0.920521380276145	1.59703040206524	0.710667274911028
FBXO34	10L0vf	outcome	FBXO34	Wald ratio	1	-0.0240042267299213	0.0459591842511591	0.601465334821152	-0.114084227862193	0.0660757744023505	0.976281583270609	0.892182806067158	1.06830766447389	0.934854790208189
FBXO36	10L0vf	outcome	FBXO36	Wald ratio	1	-0.181347845596902	0.0871186890058806	0.0373773608011424	-0.352100476048428	-0.0105952151453756	0.834145154506419	0.703209462718588	0.98946071643661	0.418347342085407
FBXO39	10L0vf	outcome	FBXO39	Wald ratio	1	-0.00184472324653568	0.158207231527152	0.99069674103245	-0.311930897039753	0.308241450546682	0.998156977209608	0.732032112066486	1.36102957060131	0.999096790957133
FBXO4	10L0vf	outcome	FBXO4	Wald ratio	1	-0.186996248700867	0.114456993102779	0.102307434441803	-0.411331955182314	0.0373394577805811	0.829446847882809	0.662766886177606	1.03804533360221	0.601939794380706
FBXO40	10L0vf	outcome	FBXO40	Wald ratio	1	0.0884945412319893	0.078051557327469	0.256880141411885	-0.0644865111298499	0.241475593593829	1.09252828873573	0.937548760650249	1.27312638209875	0.79118281558119
FBXO42	10L0vf	outcome	FBXO42	Wald ratio	1	-0.0126865158939386	0.110202155603421	0.908349692985684	-0.228682740876644	0.203309709088766	0.987393618714537	0.795580898768888	1.22545194308568	0.989127259698877
FBXO45	10L0vf	outcome	FBXO45	Wald ratio	1	-0.15495264727282	0.119574704486027	0.195022077591444	-0.389319068065434	0.0794137735197934	0.856455732038042	0.677518061146066	1.08265220221588	0.732242766280842
FBXO46	10L0vf	outcome	FBXO46	Wald ratio	1	0.017298492376944	0.125229053527599	0.890133869637103	-0.22815045253715	0.262747437291038	1.01744897776736	0.796004489930744	1.30049822011672	0.984608920121145
FBXO48	10L0vf	outcome	FBXO48	Wald ratio	1	-0.0920132446679002	0.0576086825275163	0.110218591654754	-0.204926262421832	0.0208997730860318	0.912093069095296	0.814707388746355	1.02111970283195	0.616361392761351
FBXO5	10L0vf	outcome	FBXO5	Wald ratio	1	0.0264536327206979	0.102709725612782	0.796748639507302	-0.174857429480355	0.22776469492175	1.02680663592781	0.839576711124834	1.2557897969476	0.97343814059577
FBXO7	10L0vf	outcome	FBXO7	Wald ratio	1	0.0822638327272005	0.0701073130077486	0.240635942389967	-0.0551465007679869	0.219674166222388	1.08574222637748	0.946346497308881	1.24567078283839	0.775188155942462
FBXO8	10L0vf	outcome	FBXO8	Wald ratio	1	-0.00571523205337798	0.20615518659486	0.977883111069397	-0.409779397779304	0.398348933672548	0.994301068816132	0.663796669004835	1.48936362836991	0.998054398206943
FBXW2	10L0vf	outcome	FBXW2	Wald ratio	1	-0.303526138082159	0.0776679068867411	9.30635147380155e-05	-0.455755235580171	-0.151297040584146	0.738210593470481	0.633968991161988	0.859592326926281	0.0144670271418744
FBXW5	10L0vf	outcome	FBXW5	Wald ratio	1	-0.0942947889040642	0.124224987576355	0.447813921788667	-0.337775764553721	0.149186186745592	0.910014460531024	0.713355229493566	1.16088911125455	0.889224733974977
FCF1	10L0vf	outcome	FCF1	Wald ratio	1	0.0601556100256296	0.0926775891741839	0.51628359674938	-0.121492464755771	0.24180368480703	1.06200179181416	0.885597726518883	1.27354415220762	0.911617586630437
FCRL1	10L0vf	outcome	FCRL1	Wald ratio	1	-0.389287103279684	0.176314407950239	0.0272502475409345	-0.734863342862152	-0.0437108636972161	0.677539718211862	0.479570991296128	0.957230687606681	0.367936445783078
FDPS	10L0vf	outcome	FDPS	Wald ratio	1	-0.135260953660272	0.101330423525554	0.181925322929913	-0.333868583770357	0.0633466764498138	0.873487942068889	0.716147889498966	1.06539612296217	0.719846214197816
FDXACB1	10L0vf	outcome	FDXACB1	Wald ratio	1	0.386305334434481	0.14731953476647	0.00873570975086754	0.0975590462922007	0.675051622576762	1.47153391220172	1.10247653679323	1.96413436702992	0.224471035934477
FDXR	10L0vf	outcome	FDXR	Wald ratio	1	0.00464189499542829	0.0675751798464661	0.945234541914194	-0.127805457503645	0.137089247494502	1.00465268527933	0.880024564668338	1.14693050462672	0.994953311712776
FEM1B	10L0vf	outcome	FEM1B	Wald ratio	1	-0.0738695906027763	0.0969181497443582	0.44594940867375	-0.263829164101718	0.116089982896166	0.928792809254222	0.768104748313465	1.12309692710075	0.887924768217547
FGF17	10L0vf	outcome	FGF17	Wald ratio	1	-0.154235117281441	0.148707424053918	0.299655890096384	-0.445701668427122	0.137231433864239	0.857070485237621	0.640374787584861	1.14709359410579	0.818260207837759
FGF9	10L0vf	outcome	FGF9	Wald ratio	1	-0.271672781757454	0.184283457801038	0.140424670542305	-0.632868359047488	0.0895227955325806	0.762103594493222	0.531066325347718	1.093652263414	0.673928377505415
FGFBP3	10L0vf	outcome	FGFBP3	Wald ratio	1	-0.00320199097208018	0.167415606332115	0.984740589814163	-0.331336579383026	0.324932597438866	0.996803129933856	0.717963476664505	1.38393736191435	0.998840133669142
FGFR1OP2	10L0vf	outcome	FGFR1OP2	Wald ratio	1	-0.00548679106509459	0.11221285772646	0.961001955194385	-0.225423992208957	0.214450410078767	0.994528233880862	0.798177725868143	1.23918066857904	0.996406709988411
FGR	10L0vf	outcome	FGR	Wald ratio	1	0.150452052552596	0.121847079604029	0.216919372179985	-0.0883682234713011	0.389272328576493	1.16235957159258	0.91542373415013	1.47590642810591	0.755118461124725
FHOD3	10L0vf	outcome	FHOD3	Wald ratio	1	-0.0932945658038094	0.110332182474118	0.397787698882766	-0.309545643453081	0.122956511845462	0.910925133378099	0.733780278368483	1.13083524194039	0.869311705648578
FIBCD1	10L0vf	outcome	FIBCD1	Wald ratio	1	0.0684427833869023	0.08351514133804	0.412486690542796	-0.0952468936356561	0.232132460409461	1.07083935339715	0.909148443792073	1.26128678832813	0.877059976733033
FICD	10L0vf	outcome	FICD	Wald ratio	1	-0.0583707108411838	0.131625989433124	0.657433871998683	-0.316357650130108	0.19961622844774	0.943300191004257	0.728798748583172	1.2209341084607	0.946511812651182
FILIP1L	10L0vf	outcome	FILIP1L	Wald ratio	1	-0.403804719897911	0.146005715796577	0.00568046850968323	-0.689975922859201	-0.117633516936621	0.667774511611995	0.501588145729077	0.889021804353994	0.182529470738771
FIP1L1	10L0vf	outcome	FIP1L1	Wald ratio	1	-0.0568341342963573	0.140517997522183	0.685873309110405	-0.332249409439837	0.218581140847122	0.944750758120782	0.717308397056979	1.24430997689672	0.956826785046883
FITM2	10L0vf	outcome	FITM2	Wald ratio	1	-0.18859950340747	0.120981883844638	0.119018397601667	-0.425723995742961	0.0485249889280206	0.828118098766322	0.653296629890394	1.04972160291016	0.63337009430278
FIZ1	10L0vf	outcome	FIZ1	Wald ratio	1	-0.0183903014787613	0.151479266575503	0.903370460036752	-0.315289663966746	0.278509061009224	0.981777768254128	0.729577511342438	1.3211585763718	0.987386655321873
FKBP1B	10L0vf	outcome	FKBP1B	Wald ratio	1	0.110001079933037	0.0423845368687069	0.00945051997510977	0.0269273876703714	0.193074772195703	1.11627927596509	1.0272932059023	1.21297348681935	0.2336939096762
FKBP2	10L0vf	outcome	FKBP2	Wald ratio	1	-0.234068350128545	0.136454977946716	0.0862806687854177	-0.501520106904107	0.033383406647018	0.791307728062218	0.605609368677088	1.03394688536409	0.568282030892559
FKBP4	10L0vf	outcome	FKBP4	Wald ratio	1	-0.332498612715659	0.138823443209416	0.0166149894161866	-0.604592561406115	-0.0604046640252036	0.717129663726048	0.546296963768285	0.941383512455266	0.297107103139271
FKBP7	10L0vf	outcome	FKBP7	Wald ratio	1	0.216992334929386	0.170953618002171	0.204332193575673	-0.118076756354869	0.552061426213641	1.24233457951899	0.888627842162858	1.73682967631546	0.74166651717833
FKBPL	10L0vf	outcome	FKBPL	Wald ratio	1	0.0487728730201585	0.133326951096234	0.714503829145779	-0.212547951128461	0.310093697168778	1.04998184445023	0.808521545871407	1.36355286919026	0.963096847473189
FLI1-AS1	10L0vf	outcome	FLI1-AS1	Wald ratio	1	-0.156475699378444	0.0800813776332913	0.0507061092380356	-0.313435199539695	0.000483800782806992	0.85515229818279	0.730931742182355	1.00048391783328	0.471893108659038
FLOT2	10L0vf	outcome	FLOT2	Wald ratio	1	-0.207855362298946	0.0988796664960706	0.0355441490020164	-0.401659508631244	-0.0140512159666471	0.812324520966631	0.669208566643451	0.986047041617206	0.407983854423295
FLRT1	10L0vf	outcome	FLRT1	Wald ratio	1	0.0998137550090601	0.151482255224455	0.509951095722667	-0.197091465230871	0.396718975248991	1.10496510469447	0.821115526356683	1.4869380049478	0.910750154905293
FMNL1	10L0vf	outcome	FMNL1	Wald ratio	1	-0.426207709377209	0.130138514799563	0.00105650267043916	-0.681279198384353	-0.171136220370065	0.652980697819793	0.505969343051763	0.842706771824322	0.0714608164339298
FNDC5	10L0vf	outcome	FNDC5	Wald ratio	1	0.219777000792793	0.132607722854186	0.0974493566725693	-0.0401341360014121	0.479688137586997	1.24579888744489	0.960660571341856	1.61557048791028	0.591862899033878
FNDC8	10L0vf	outcome	FNDC8	Wald ratio	1	0.0743719957119666	0.100276274038469	0.458286747200017	-0.122169501403432	0.270913492827366	1.07720744752442	0.884998347326679	1.31116164059202	0.89279833491274
FNTA	10L0vf	outcome	FNTA	Wald ratio	1	0.0778599177366941	0.121493014576133	0.521614157402068	-0.160266390832526	0.315986226305914	1.08097122316811	0.85191681590595	1.37161136334061	0.912777652163443
FOSB	10L0vf	outcome	FOSB	Wald ratio	1	-0.267644641437121	0.122487138400798	0.0288827150303803	-0.507719432702686	-0.0275698501715559	0.765179645934579	0.601866612164173	0.97280672946327	0.37872026595153
FOSL2	10L0vf	outcome	FOSL2	Wald ratio	1	0.680907929610971	0.148307331615839	4.40714612406597e-06	0.390225559643926	0.971590299578017	1.97567068808767	1.47731397871971	2.64214291883402	0.00146480124110532
FOXI1	10L0vf	outcome	FOXI1	Wald ratio	1	0.0296153671728551	0.114118051281342	0.795237767434606	-0.194056013338574	0.253286747684285	1.03005826352707	0.823611769731602	1.28825262733456	0.97343814059577
FOXJ3	10L0vf	outcome	FOXJ3	Wald ratio	1	0.050090078984553	0.102210757225166	0.624086766896032	-0.150243005176772	0.250423163145878	1.05136579807413	0.860498845342095	1.28456888390199	0.939417404654271
FOXN3-AS1	10L0vf	outcome	FOXN3-AS1	Wald ratio	1	-0.0105679028264012	0.184099956568913	0.9542241169572	-0.371403817701471	0.350268012048668	0.989487741272364	0.689765345855119	1.41944792676484	0.99569696982106
FOXO3B	10L0vf	outcome	FOXO3B	Wald ratio	1	-0.019600786817246	0.0226996019952219	0.387870354977019	-0.064092006727881	0.024890433093389	0.980590059656955	0.937918700730083	1.02520278607255	0.865838570653094
FOXO6	10L0vf	outcome	FOXO6	Wald ratio	1	0.0504330770442108	0.0671825457909403	0.452840929433346	-0.0812447127060322	0.182110866794454	1.0517264763553	0.921968046541102	1.19974719863289	0.891000243695331
FPGT-TNNI3K	10L0vf	outcome	FPGT-TNNI3K	Wald ratio	1	0.00893996887274663	0.0333358816887611	0.788561874478745	-0.0563983592372252	0.0742782969827185	1.00898004974602	0.945162546655337	1.07710651928395	0.972753068194673
FRG1	10L0vf	outcome	FRG1	Wald ratio	1	-0.0421089858106586	0.0867727764543407	0.627478616320951	-0.212183627661166	0.127965656039849	0.958765283066609	0.808816162909073	1.13651396963631	0.940099138475005
FRRS1	10L0vf	outcome	FRRS1	Wald ratio	1	-0.0642877977917962	0.122813213048388	0.600654217871675	-0.305001695366637	0.176426099783045	0.937735082605781	0.737122124698311	1.19294626451427	0.934596216509906
FRS2	10L0vf	outcome	FRS2	Wald ratio	1	-0.0624185409854656	0.125135051170204	0.617913658077782	-0.307683241279065	0.182846159308134	0.939489589592669	0.735148145718354	1.20062968817057	0.937877073484298
FRY-AS1	10L0vf	outcome	FRY-AS1	Wald ratio	1	0.00595728122834574	0.0215280728043293	0.781993939224868	-0.0362377414681397	0.0481523039248312	1.00597506111723	0.964410985742583	1.04933046030225	0.971972218340994
FSCN2	10L0vf	outcome	FSCN2	Wald ratio	1	-0.273376538329585	0.143138877965622	0.0561500530389676	-0.553928739142204	0.00717566248303309	0.760806260969541	0.574687571859673	1.007201469239	0.48813703499873
FSD1	10L0vf	outcome	FSD1	Wald ratio	1	0.0197422680038156	0.0571267815572521	0.72965318368111	-0.0922262238483984	0.13171075985603	1.01993843537981	0.911898832945764	1.14077831266056	0.966197613067285
FSIP1	10L0vf	outcome	FSIP1	Wald ratio	1	-0.0800374185348943	0.0758577043830889	0.291379865493234	-0.228718519125749	0.06864368205596	0.923081805371658	0.795552434786508	1.07105450520915	0.812723278730764
FTH1P22	10L0vf	outcome	FTH1P22	Wald ratio	1	0.22417234286962	0.0947185874580819	0.0179465210957063	0.0385239114517793	0.40982077428746	1.25128665117871	1.03927557864876	1.5065477488211	0.30758966030991
FTL	10L0vf	outcome	FTL	Wald ratio	1	0.082371401692854	0.05685353249235	0.147383598405117	-0.0290615219921519	0.19380432537786	1.08585902482757	0.971356702828848	1.21385873836631	0.684151946035445
FTSJ2	10L0vf	outcome	FTSJ2	Wald ratio	1	0.00512276780132112	0.0455758389762288	0.910505498573543	-0.0842058765920872	0.0944514121947295	1.00513591161094	0.91924198620525	1.09905576112835	0.989251002291576
FTSJD2	10L0vf	outcome	FTSJD2	Wald ratio	1	0.0866011925412103	0.0812730687877747	0.286623360655468	-0.0726940222828281	0.245896407365249	1.09046170872624	0.929885310685797	1.27876709582731	0.810547470988014
FUBP3	10L0vf	outcome	FUBP3	Wald ratio	1	-0.00896338342911528	0.138480539821194	0.948391632200109	-0.280385241478656	0.262458474620425	0.991076667937551	0.755492638285731	1.3001224789681	0.995032445740388
FXN	10L0vf	outcome	FXN	Wald ratio	1	-0.0301208932139615	0.188761584417128	0.873218947955072	-0.400093598671532	0.339851812243609	0.97032822036031	0.670257307905978	1.40473940995759	0.982338913645076
FXR2	10L0vf	outcome	FXR2	Wald ratio	1	-0.0692312970190566	0.210836087503166	0.742635326093667	-0.482470028525262	0.344007434487149	0.93311082936307	0.617256865235625	1.4105891224754	0.967335741106338
FYB	10L0vf	outcome	FYB	Wald ratio	1	-0.0319150528087063	0.110882805120619	0.773479253725101	-0.249245350845119	0.185415245227706	0.968588857487578	0.779388726241676	1.20371817459184	0.970553289817108
FYCO1	10L0vf	outcome	FYCO1	Wald ratio	1	-0.00957209668962777	0.0950206726255762	0.919759245760504	-0.195812615035757	0.176668421656502	0.99047357000307	0.822166281844	1.19323537651569	0.990855577348417
FYTTD1	10L0vf	outcome	FYTTD1	Wald ratio	1	-0.143565319903878	0.111081437127496	0.196207219479125	-0.361284936673771	0.0741542968660144	0.86626421404397	0.696780431880156	1.07697296623032	0.733519009390733
FZD7	10L0vf	outcome	FZD7	Wald ratio	1	-0.0672965703574971	0.118169348157029	0.569021885258296	-0.298908492745274	0.16431535203028	0.93491789128459	0.741627270605631	1.17858592596013	0.927340698798284
FZD8	10L0vf	outcome	FZD8	Wald ratio	1	-0.0405870715279461	0.139178775207606	0.770578516530739	-0.313377470934855	0.232203327878962	0.960225552565321	0.730973939070036	1.26137617569843	0.970553289817108
G3BP1	10L0vf	outcome	G3BP1	Wald ratio	1	0.267441021518737	0.124422422280897	0.0315979525335742	0.0235730738481787	0.511308969189296	1.30661656530292	1.02385311490019	1.66747243708921	0.39187495750374
GAB1	10L0vf	outcome	GAB1	Wald ratio	1	-0.0213114595304933	0.137578029048667	0.876896584613148	-0.29096439646588	0.248341477404893	0.97891402498114	0.747542292691824	1.28189759652813	0.982879428050889
GAB2	10L0vf	outcome	GAB2	Wald ratio	1	0.151331826074043	0.0581650206399705	0.00927448636512715	0.0373283856197009	0.265335266528385	1.16338263473201	1.0380338402609	1.30386804581999	0.23131749108716
GABPB1	10L0vf	outcome	GABPB1	Wald ratio	1	0.00919591987333858	0.0695056599530391	0.894743353891531	-0.127035173634618	0.145427013381295	1.00923833225175	0.88070269453757	1.15653332004521	0.98599820194954
GABRD	10L0vf	outcome	GABRD	Wald ratio	1	0.0143251636176663	0.0588074455146347	0.807544976205937	-0.100937429591018	0.12958775682635	1.0144282604789	0.903989594114936	1.13835900585311	0.97380113516325
GABRR2	10L0vf	outcome	GABRR2	Wald ratio	1	0.115713129658641	0.0600425869494514	0.0539566684276136	-0.00197034076228403	0.233396600079566	1.1226737641279	0.998031599084813	1.26288223921655	0.480797014456861
GAL3ST1	10L0vf	outcome	GAL3ST1	Wald ratio	1	-0.0918973752720966	0.1594636494008	0.564418889530323	-0.404446128097664	0.220651377553471	0.912198758891116	0.667346332898009	1.24688866140764	0.925951408485832
GALNT3	10L0vf	outcome	GALNT3	Wald ratio	1	-0.263705102156324	0.0896174485956743	0.00325506212403976	-0.439355301403846	-0.0880549029088028	0.768200046794143	0.644451764330904	0.915710600167603	0.136806444520933
GALNT7	10L0vf	outcome	GALNT7	Wald ratio	1	0.0351159304997698	0.103587865470692	0.734612318365928	-0.167916285822787	0.238148146822327	1.03573977566961	0.845424605747612	1.26889716198346	0.967117706625864
GALNT9	10L0vf	outcome	GALNT9	Wald ratio	1	0.0324797054514496	0.0512451620714566	0.526204708069345	-0.0679608122086054	0.132920223111505	1.03301292840021	0.934297085899134	1.14215887681489	0.912839283692615
GAN	10L0vf	outcome	GAN	Wald ratio	1	-0.00830827748656692	0.169129884639134	0.960820755103266	-0.33980285137927	0.323186296406136	0.991726140865798	0.711910661133323	1.38152269964725	0.996406709988411
GANAB	10L0vf	outcome	GANAB	Wald ratio	1	0.0227882131697383	0.0419725632336433	0.587177188906412	-0.0594780107682025	0.105054437107679	1.0230498481173	0.942256252854586	1.11077107587457	0.930165823429998
GANC	10L0vf	outcome	GANC	Wald ratio	1	-0.0794521245444775	0.124128578748036	0.522121094266359	-0.322744138890627	0.163839889801672	0.923622237745488	0.724159114820913	1.17802568606618	0.912777652163443
GAPVD1	10L0vf	outcome	GAPVD1	Wald ratio	1	-0.281695662591663	0.13334806714614	0.0346449541168092	-0.543057874198098	-0.0203334509852275	0.754503273165849	0.580969003275443	0.979871879581295	0.404426214483648
GART	10L0vf	outcome	GART	Wald ratio	1	-0.0162730846694619	0.0694986920959195	0.814868910979371	-0.152490521177464	0.11994435183854	0.983858606663803	0.858567032122357	1.12743411019827	0.974346879559879
GAS2L1	10L0vf	outcome	GAS2L1	Wald ratio	1	-0.128499978317668	0.0796221316114327	0.106555058217811	-0.284559356276076	0.0275593996407403	0.879413581486153	0.75234569769971	1.0279426727193	0.607070573008288
GAS5	10L0vf	outcome	GAS5	Wald ratio	1	-0.0125899528947418	0.0538250886801591	0.815058795957242	-0.118087126707854	0.0929072209183701	0.987488969007329	0.888618626826246	1.09735991849947	0.974346879559879
GAS8	10L0vf	outcome	GAS8	Wald ratio	1	0.0177775109548388	0.0554154154990385	0.74835859968908	-0.0908367034232768	0.126391725332954	1.01793647147972	0.913166815739767	1.13472658238151	0.967814965303332
GATA3	10L0vf	outcome	GATA3	Wald ratio	1	-0.0963993723301137	0.156301010689857	0.537396580408251	-0.402749353282233	0.209950608622006	0.908101273117355	0.668479630552399	1.23361712840212	0.916685966513639
GATA6	10L0vf	outcome	GATA6	Wald ratio	1	0.332303181843965	0.162243145691255	0.040542355911882	0.0143066162891056	0.650299747398825	1.39417547313398	1.01440944571913	1.91611509345757	0.432980733762395
GATAD2B	10L0vf	outcome	GATAD2B	Wald ratio	1	0.108230996885614	0.111392772859079	0.331241635371968	-0.110098837918181	0.326560831689408	1.11430511667092	0.895745597291088	1.38619257163424	0.83687185852616
GBP1	10L0vf	outcome	GBP1	Wald ratio	1	0.243265835034222	0.150293059967334	0.105531223277843	-0.0513085625017515	0.537840232570197	1.27540762708722	0.949985495402238	1.71230468581366	0.606746168751771
GBP1P1	10L0vf	outcome	GBP1P1	Wald ratio	1	0.0330356916391426	0.0263346213651865	0.209675372907426	-0.0185801662366229	0.0846515495149082	1.03358742901251	0.981591380950635	1.08833776879549	0.747919440676405
GBP2	10L0vf	outcome	GBP2	Wald ratio	1	-0.182470455898072	0.117142044274758	0.119307835435669	-0.412068862676598	0.0471279508804545	0.833209259984004	0.662278668200055	1.04825612579353	0.634145373980276
GBP6	10L0vf	outcome	GBP6	Wald ratio	1	-0.0720225102464217	0.0787745269137671	0.360566163998937	-0.226420582997405	0.0823755625045619	0.930509949567191	0.797382665539701	1.08586354289191	0.853123401505973
GCFC2	10L0vf	outcome	GCFC2	Wald ratio	1	0.0250555044604761	0.0353666482704125	0.478665807999145	-0.0442631261495325	0.0943741350704846	1.02537203166641	0.956702190987562	1.09897083254131	0.900237755007128
GCK	10L0vf	outcome	GCK	Wald ratio	1	0.0926744499196282	0.0836323250669454	0.267811038236301	-0.0712449072115848	0.256593807050841	1.09710451466171	0.931233798324942	1.29252000760299	0.798048902105914
GCSHP4	10L0vf	outcome	GCSHP4	Wald ratio	1	0.0151461503037333	0.0459789066555445	0.741841887439684	-0.074972506741134	0.105264807348601	1.01526143454033	0.927768993371018	1.11100477363408	0.967335741106338
GDAP1	10L0vf	outcome	GDAP1	Wald ratio	1	0.013675785983259	0.0739372093042708	0.853256593205898	-0.131241144253112	0.15859271621963	1.01376972729633	0.87700626386932	1.17186056967048	0.980221829055296
GDF9	10L0vf	outcome	GDF9	Wald ratio	1	-0.253209802639002	0.102247784785454	0.0132702477707833	-0.453615460818493	-0.0528041444595111	0.776304993900787	0.635326994401342	0.94856577615306	0.267748969092362
GDPD3	10L0vf	outcome	GDPD3	Wald ratio	1	0.030242612608513	0.0924930628917348	0.743689301390917	-0.151043790659287	0.211529015876313	1.03070456554514	0.859810046186014	1.23556581613348	0.967335741106338
GEM	10L0vf	outcome	GEM	Wald ratio	1	0.250886914304545	0.120795952277127	0.0378063567145774	0.014126847841377	0.487646980767713	1.28516474236464	1.01422710329791	1.62847986377665	0.419995959050821
GEMIN2	10L0vf	outcome	GEMIN2	Wald ratio	1	0.176296473645295	0.097900518753985	0.0717388871672479	-0.0155885431125155	0.368181490403106	1.19279163751952	0.984532329335499	1.44510428773505	0.531660613620966
GEMIN5	10L0vf	outcome	GEMIN5	Wald ratio	1	0.00400708300703569	0.118987766248915	0.973135175609905	-0.229208938840837	0.237223104854908	1.00401512209833	0.795162375842218	1.26772392158825	0.997067069549858
GEMIN6	10L0vf	outcome	GEMIN6	Wald ratio	1	-0.0869907705556719	0.11254926205821	0.43957396115539	-0.307587324189763	0.133605783078419	0.916685556092416	0.735218662370519	1.14294216368107	0.885724351315111
GEMIN7	10L0vf	outcome	GEMIN7	Wald ratio	1	-0.0404727542324914	0.0572795040624844	0.479825326417226	-0.152740582194961	0.0717950737299781	0.960335329228083	0.858352364817796	1.07443514151601	0.900886488004801
GFAP	10L0vf	outcome	GFAP	Wald ratio	1	-0.0761050805579659	0.113704763953667	0.503290205055293	-0.298966417907153	0.146756256791221	0.926718821312003	0.741584312970104	1.15807165652455	0.908370197744112
GFM1	10L0vf	outcome	GFM1	Wald ratio	1	0.0450636782256062	0.122971931652799	0.714025591473343	-0.195961307813881	0.286088664265093	1.04609447122759	0.822044040743882	1.33121048081886	0.962974725222341
GFOD2	10L0vf	outcome	GFOD2	Wald ratio	1	-0.230979731359204	0.0810365434951158	0.00436758553875699	-0.389811356609631	-0.0721481061087767	0.793755554218408	0.677184608850185	0.93039308870642	0.160210154202607
GGA3	10L0vf	outcome	GGA3	Wald ratio	1	0.0320354236364215	0.142304013070838	0.821886227494687	-0.246880441982421	0.310951289255264	1.03255408147765	0.781234090747227	1.36472274290591	0.974942704094088
GGT5	10L0vf	outcome	GGT5	Wald ratio	1	0.128163575824453	0.0883447064268555	0.146857392082862	-0.0449920487721834	0.30131920042109	1.13673893049774	0.95600508321709	1.35164071697276	0.683552355044475
GH1	10L0vf	outcome	GH1	Wald ratio	1	-0.117464674157865	0.104911830405559	0.262862357654666	-0.32309186175276	0.0881625134370299	0.889171921938594	0.723907351915263	1.09216559919193	0.794686287888824
GID8	10L0vf	outcome	GID8	Wald ratio	1	-0.119898856195355	0.0691711670361702	0.0830308753622778	-0.255474343586249	0.0156766311955383	0.887010147761326	0.77454900845543	1.01580015420915	0.561331258737011
GIGYF2	10L0vf	outcome	GIGYF2	Wald ratio	1	-0.347789596061249	0.11020113192461	0.00159974620487851	-0.563783814633485	-0.131795377489013	0.706247457829618	0.569051798554082	0.876520332521881	0.086732339455275
GINS1	10L0vf	outcome	GINS1	Wald ratio	1	0.0287073943316113	0.168099732705907	0.864399927346179	-0.300768081771966	0.358182870435189	1.02912342306799	0.740249430176844	1.43072723427042	0.981141664483616
GIPR	10L0vf	outcome	GIPR	Wald ratio	1	-0.228603374486024	0.137413663689941	0.096189476223712	-0.497934155318308	0.0407274063462594	0.795644043659027	0.607784952991754	1.04156814197846	0.58958343746572
GJA4	10L0vf	outcome	GJA4	Wald ratio	1	0.0800254546574502	0.100092401773008	0.423991400494369	-0.116155652817646	0.276206562132546	1.08331464272714	0.890336629106491	1.31812010960931	0.879056177091458
GJB5	10L0vf	outcome	GJB5	Wald ratio	1	0.0918414447102223	0.146202494271967	0.529886201417267	-0.194715444062833	0.378398333483278	1.09619100141921	0.823068833859752	1.45994437179381	0.914553366575668
GJC2	10L0vf	outcome	GJC2	Wald ratio	1	-0.128073549886781	0.145599869883521	0.37906150720517	-0.413449294858483	0.157302195084921	0.879788668407987	0.661365068139637	1.17034923425329	0.862722629088949
GK5	10L0vf	outcome	GK5	Wald ratio	1	0.05423206431861	0.0558852387895671	0.331837977995037	-0.0553030037089414	0.163767132346161	1.05572957089323	0.946198402887799	1.17793997903268	0.837344585833656
GLI1	10L0vf	outcome	GLI1	Wald ratio	1	0.162136832874446	0.120802808289892	0.179543758788297	-0.0746366713737422	0.398910337122633	1.17602114866622	0.928080623337015	1.49019999699746	0.717776404741046
GLI4	10L0vf	outcome	GLI4	Wald ratio	1	0.0252123388719748	0.108430385972507	0.816133399289824	-0.187311217634138	0.237735895378088	1.02553285789678	0.829185639032422	1.26837416510636	0.974346879559879
GLIPR1L1	10L0vf	outcome	GLIPR1L1	Wald ratio	1	0.0511993034913899	0.100917875915214	0.611918860719457	-0.14659973330243	0.248998340285209	1.05253264581142	0.863639594410564	1.28273990408565	0.936616840834625
GLS2	10L0vf	outcome	GLS2	Wald ratio	1	0.00233305855871255	0.136709631402337	0.986384126486827	-0.265617818989868	0.270283936107293	1.0023357822576	0.766732101962044	1.31033644974956	0.998867457203335
GLT8D1	10L0vf	outcome	GLT8D1	Wald ratio	1	0.059202598363831	0.0719668635247059	0.410714501445	-0.0818524541445926	0.200257650872255	1.06099017384014	0.921407898583994	1.22171749419045	0.875749197741296
GLYCTK-AS1	10L0vf	outcome	GLYCTK-AS1	Wald ratio	1	0.0109299400715391	0.030919472274314	0.72371589244394	-0.0496722255861162	0.0715321057291945	1.01098989008412	0.951541264271556	1.07415263660138	0.96481130668993
GMEB1	10L0vf	outcome	GMEB1	Wald ratio	1	0.319364692158333	0.247274804449621	0.196517347257906	-0.165293924562924	0.80402330887959	1.37625314212489	0.847644523923415	2.23451300368427	0.733891969278487
GMFB	10L0vf	outcome	GMFB	Wald ratio	1	-0.176392026139135	0.110996138075588	0.11202142090308	-0.393944456767288	0.0411604044890182	0.838289287599727	0.674391513084947	1.04201923670404	0.619195771578883
GMFG	10L0vf	outcome	GMFG	Wald ratio	1	0.0513691238768567	0.0458631623997668	0.262691630439879	-0.0385226744266862	0.1412609221804	1.05271140248888	0.962209886934927	1.15172511941259	0.794686287888824
GMPPA	10L0vf	outcome	GMPPA	Wald ratio	1	0.128183846820711	0.149858654783166	0.392349118730347	-0.165539116554293	0.421906810195716	1.1367619735619	0.847436713752357	1.52486641605897	0.867734668264745
GMPS	10L0vf	outcome	GMPS	Wald ratio	1	-0.00136280700856014	0.0555522303055044	0.9804282634653	-0.110245178407349	0.107519564390228	0.998638121191211	0.89561452303318	1.11351264572936	0.998613531277464
GNAI2	10L0vf	outcome	GNAI2	Wald ratio	1	-0.0525891358066986	0.10823474520612	0.627052001639685	-0.264729236410694	0.159550964797297	0.948769747929757	0.767413709538201	1.17298404159131	0.940099138475005
GNAT2	10L0vf	outcome	GNAT2	Wald ratio	1	-0.212523900974764	0.110115478677603	0.0536056820140554	-0.428350239182866	0.00330243723333792	0.808540991172683	0.651583164874797	1.00330789628692	0.480509384874545
GNL2	10L0vf	outcome	GNL2	Wald ratio	1	0.0362620152136781	0.0410871431103908	0.377472125326453	-0.0442687852826879	0.116792815710044	1.0369275016814	0.956696776897793	1.1238865539296	0.862398583998228
GNL3	10L0vf	outcome	GNL3	Wald ratio	1	0.059458079917839	0.0612260152335155	0.331486313404857	-0.0605449099398515	0.179461069775529	1.06126127188734	0.941251496521091	1.1965723203317	0.8371480418974
GNPAT	10L0vf	outcome	GNPAT	Wald ratio	1	-0.0529568346301223	0.0438850170987549	0.227540812302972	-0.138971468143682	0.0330577988834374	0.948420950539869	0.870252858033539	1.03361027903488	0.768406498658985
GNRHR2	10L0vf	outcome	GNRHR2	Wald ratio	1	-0.0523826367694846	0.0313474953259842	0.0947155528907374	-0.113823727608414	0.0090584540694445	0.948965688199285	0.892415250189118	1.00909960602836	0.586752872020455
GOLGA1	10L0vf	outcome	GOLGA1	Wald ratio	1	0.166555024925979	0.059240330482896	0.0049308928249744	0.0504439771795024	0.282666072672455	1.18122853109467	1.05173794037866	1.32666207911993	0.169032332737743
GOLGA2P5	10L0vf	outcome	GOLGA2P5	Wald ratio	1	-0.156046365925914	0.0794293135208632	0.0494612277845827	-0.311727820426806	-0.000364911425022485	0.855519522496608	0.732180785763937	0.999635155147054	0.467856240280879
GOLGA4	10L0vf	outcome	GOLGA4	Wald ratio	1	-0.0475588857866566	0.0648178319523617	0.463112389495358	-0.174601836413286	0.0794840648399724	0.953554320683059	0.839791328537663	1.08272830594315	0.893941662360725
GOLGA5P1	10L0vf	outcome	GOLGA5P1	Wald ratio	1	-0.0169080508190535	0.0439961426477212	0.700750495454483	-0.103140490408587	0.06932438877048	0.983234088047661	0.902000242196888	1.07178382740156	0.959568561466931
GOLGA8R	10L0vf	outcome	GOLGA8R	Wald ratio	1	-0.0228983747657668	0.0537310219517364	0.669986347166568	-0.12821117779117	0.0824144282596366	0.9773618033487	0.879667593269098	1.08590574661855	0.951460269536472
GORASP2	10L0vf	outcome	GORASP2	Wald ratio	1	0.172765238117351	0.0980575593367756	0.0780902888157834	-0.0194275781827296	0.364958054417431	1.18858703739749	0.980759921032512	1.44045358621717	0.548863712345069
GOSR1	10L0vf	outcome	GOSR1	Wald ratio	1	-0.0290398045536672	0.113623287025506	0.798275402144705	-0.251741447123658	0.193661838016324	0.971377798437359	0.777445722913081	1.21368579115909	0.97343814059577
GOSR2	10L0vf	outcome	GOSR2	Wald ratio	1	-0.12751916084893	0.0904254385036488	0.158476694080652	-0.304753020316082	0.0497146986182218	0.88027654882666	0.737305451373376	1.05097121006063	0.697740877333395
GP1BA	10L0vf	outcome	GP1BA	Wald ratio	1	-0.250056514416015	0.0987549610123471	0.0113384670834699	-0.443616238000215	-0.0564967908318145	0.778756770843632	0.641711638121408	0.945069517377308	0.250873839709365
GP9	10L0vf	outcome	GP9	Wald ratio	1	0.157417735431438	0.193738568466094	0.416489544176596	-0.222309858762106	0.537145329624983	1.17048446462149	0.800667232136268	1.71111521357613	0.878361244642048
GPAA1	10L0vf	outcome	GPAA1	Wald ratio	1	0.215486740460613	0.0926004287490455	0.0199620796866284	0.0339899001124835	0.396983580808742	1.24046553481245	1.03457415759273	1.48733150907031	0.324336064111436
GPAM	10L0vf	outcome	GPAM	Wald ratio	1	0.0402627163232658	0.0845533882353204	0.633945439760206	-0.125461924617962	0.205987357264494	1.04108424809366	0.882089349676624	1.22873766929175	0.941682637228543
GPAT2	10L0vf	outcome	GPAT2	Wald ratio	1	-0.0480635310393105	0.0702567064481972	0.493903770151906	-0.185766675677777	0.0896396135991561	0.953073235420885	0.830467340607646	1.09378002921945	0.906293400838991
GPATCH11	10L0vf	outcome	GPATCH11	Wald ratio	1	0.213685612919219	0.0947418539213444	0.0241050321521392	0.0279915792333842	0.399379646605054	1.23823330903867	1.02838702457784	1.49089952612174	0.351721524155963
GPATCH2	10L0vf	outcome	GPATCH2	Wald ratio	1	0.199697924071758	0.154205979066451	0.195317587124373	-0.102545794898485	0.501941643042001	1.22103385750905	0.9025368172246	1.6519256087172	0.732292998648903
GPATCH4	10L0vf	outcome	GPATCH4	Wald ratio	1	0.0887548256602986	0.0931127075547166	0.34048987356239	-0.0937460811469458	0.271255732467543	1.09281269384828	0.910513929543336	1.31161044887572	0.84195125521652
GPBP1	10L0vf	outcome	GPBP1	Wald ratio	1	-0.0964728908495346	0.0496821102751412	0.0521609046482354	-0.193849826988811	0.000904045289742139	0.908034513310342	0.823781604744254	1.00090445406186	0.479085434089963
GPLD1	10L0vf	outcome	GPLD1	Wald ratio	1	-0.0285614459405996	0.102166867863973	0.779817529850615	-0.228808506953988	0.171685615072788	0.971842576530223	0.795480847971671	1.18730450389239	0.971597995700928
GPN1	10L0vf	outcome	GPN1	Wald ratio	1	-0.149285330694496	0.0553593765326064	0.00700390667442144	-0.257789708698405	-0.040780952690588	0.861323317853436	0.772757719248111	0.960039400965019	0.19903853000972
GPR107	10L0vf	outcome	GPR107	Wald ratio	1	0.211872849784653	0.129654982853939	0.102231957304793	-0.042250916609067	0.465996616178373	1.2359907186008	0.958629214400893	1.59360160687578	0.601857680105114
GPR113	10L0vf	outcome	GPR113	Wald ratio	1	-0.0121642510505431	0.0824914261644276	0.882768324670988	-0.173847446332821	0.149518944231735	0.987909434372652	0.840425097810141	1.16127547007523	0.98359638847161
GPR126	10L0vf	outcome	GPR126	Wald ratio	1	-0.0877200999377416	0.0442639668620461	0.047507269539537	-0.174477474987352	-0.000962724888131122	0.916017234125287	0.839895772679043	0.999037738382795	0.461879120671669
GPR135	10L0vf	outcome	GPR135	Wald ratio	1	-0.122074383897084	0.12185938152583	0.316457419911069	-0.360918771687711	0.116770003893542	0.885082530166167	0.697035615194029	1.12386091632819	0.82790074918982
GPR137	10L0vf	outcome	GPR137	Wald ratio	1	-0.0440142723480219	0.0748157176753213	0.556329280409688	-0.190653078991652	0.102624534295608	0.95694029959059	0.826419240621712	1.10807528669302	0.922556757431056
GPR15	10L0vf	outcome	GPR15	Wald ratio	1	0.0276969950790493	0.183941367396084	0.880310882043464	-0.332828085017276	0.388222075175374	1.02808412267312	0.716893428283838	1.47435716606133	0.983175644129367
GPR161	10L0vf	outcome	GPR161	Wald ratio	1	-0.0715909234900992	0.0935045429442516	0.443889867154802	-0.254859827660832	0.111677980680634	0.930911632012228	0.775025127432505	1.11815273588164	0.887595396142032
GPR18	10L0vf	outcome	GPR18	Wald ratio	1	-0.00165017893653344	0.0999336076195789	0.986825328392038	-0.197520049870908	0.194219691997841	0.998351181860106	0.820763684256836	1.21436303949527	0.998867457203335
GPR183	10L0vf	outcome	GPR183	Wald ratio	1	0.0193493485853255	0.14773318370936	0.895795111709543	-0.27020769148502	0.308906388655671	1.01953776048451	0.763220963379376	1.36193487198161	0.98599820194954
GPR20	10L0vf	outcome	GPR20	Wald ratio	1	-0.0806651952592764	0.0446967627512299	0.0711183208213123	-0.168270850251687	0.00694045973313422	0.922502497956427	0.845124901390489	1.00696460054091	0.529886943000509
GPR3	10L0vf	outcome	GPR3	Wald ratio	1	0.417108619362333	0.147137758754267	0.00458519430054734	0.12871861220397	0.705498626520696	1.51756734118005	1.13737003708554	2.02485608018798	0.163792139395019
GPR75	10L0vf	outcome	GPR75	Wald ratio	1	-0.197941560339954	0.124007627375521	0.110443093781584	-0.440996509995974	0.0451133893160665	0.820417796674049	0.64339495202001	1.04614647501705	0.616883633738636
GPR84	10L0vf	outcome	GPR84	Wald ratio	1	-0.0282352691911874	0.0378194039268922	0.455316188978608	-0.102361300887896	0.0458907625055214	0.972159620686181	0.90270334522295	1.0469600374188	0.892134975431749
GPR85	10L0vf	outcome	GPR85	Wald ratio	1	-0.0879948546713642	0.101036849382205	0.383798690629134	-0.286027079460487	0.110037370117758	0.91576558862611	0.751242272436009	1.11631978668128	0.86464678173573
GPR89A	10L0vf	outcome	GPR89A	Wald ratio	1	-0.0459267822128346	0.0436291536455325	0.292495614459274	-0.131439923358078	0.0395863589324091	0.955111890809815	0.876831950674622	1.04038034114112	0.813211560333009
GPR89B	10L0vf	outcome	GPR89B	Wald ratio	1	0.0370144033520906	0.0599300693428329	0.536821523881482	-0.0804485325598618	0.154477339264043	1.03770796720374	0.922702391491805	1.16704783159509	0.916523090856949
GPS1	10L0vf	outcome	GPS1	Wald ratio	1	0.15031857375328	0.121445215476744	0.215809511422642	-0.0877140485811375	0.388351196087697	1.16220443158677	0.916022777288998	1.47454754869463	0.75373188088274
GPX1	10L0vf	outcome	GPX1	Wald ratio	1	0.00439154367577534	0.0768679854818297	0.954440854779266	-0.146269707868611	0.155052795220161	1.00440120063485	0.863924664479972	1.16771960949161	0.99569696982106
GPX2	10L0vf	outcome	GPX2	Wald ratio	1	-0.06660873428103	0.0777975888757245	0.39189826155154	-0.21909200847745	0.0858745399153901	0.935561182752927	0.803247809145616	1.08966960968752	0.867734668264745
GRB2	10L0vf	outcome	GRB2	Wald ratio	1	0.0232862890439274	0.0597857645172131	0.696909604204631	-0.0938938094098103	0.140466387497665	1.0235595314847	0.910379430837086	1.15081039729758	0.958562419935487
GRIN2D	10L0vf	outcome	GRIN2D	Wald ratio	1	0.163617190663341	0.144576619365006	0.257761074525035	-0.11975298329207	0.446987364618752	1.17776336997083	0.887139547944584	1.56359454254844	0.7913935828905
GRIN3A	10L0vf	outcome	GRIN3A	Wald ratio	1	0.00655215623094035	0.0677148481069206	0.922916198233857	-0.126168946058624	0.139273258520505	1.00657366856497	0.881465914010984	1.14943815086163	0.990934923758762
GRIP1	10L0vf	outcome	GRIP1	Wald ratio	1	-0.0106364911657161	0.0908097985232154	0.906757565041281	-0.188623696271218	0.167350713939786	0.989419876278818	0.828098064460336	1.18216879568915	0.988831413118127
GRK6	10L0vf	outcome	GRK6	Wald ratio	1	0.244695600973566	0.137495977384083	0.0751322041695093	-0.0247965146992373	0.514187716646369	1.2772324657064	0.97550839345246	1.67227958508995	0.541837862994164
GRK7	10L0vf	outcome	GRK7	Wald ratio	1	-0.210688843484669	0.160363312825466	0.188906122576028	-0.525000936622582	0.103623249653245	0.810026072562704	0.591554810302962	1.10918249129835	0.727896915653794
GRTP1	10L0vf	outcome	GRTP1	Wald ratio	1	0.0429775514448632	0.0579745059061017	0.458500580480289	-0.0706524801310961	0.156607583020822	1.04391446021626	0.931785649895103	1.16953657782912	0.89279833491274
GS1-124K5.10	10L0vf	outcome	GS1-124K5.10	Wald ratio	1	0.0322607159769095	0.0384274248674502	0.401175757163176	-0.0430570367632928	0.107578468717112	1.0327867342098	0.957856755459925	1.11357823837406	0.87152454882263
GS1-124K5.3	10L0vf	outcome	GS1-124K5.3	Wald ratio	1	0.0184271872213979	0.0270079795399059	0.495057634773203	-0.0345084526768177	0.0713628271196135	1.01859801551757	0.966080173688491	1.07397082092576	0.906293400838991
GS1-251I9.4	10L0vf	outcome	GS1-251I9.4	Wald ratio	1	-0.064574746477457	0.0685766216777077	0.346375068114456	-0.198984924965764	0.0698354320108501	0.937466039358979	0.81956224816875	1.07233169526185	0.843836167872725
GSC	10L0vf	outcome	GSC	Wald ratio	1	0.254992425585433	0.0997468043582708	0.0105762394816768	0.0594886890432222	0.450496162127644	1.29045184641861	1.06129375666384	1.56909051567394	0.243100888233394
GSN-AS1	10L0vf	outcome	GSN-AS1	Wald ratio	1	0.24360430732833	0.096935476819403	0.011969024400992	0.0536107727623002	0.43359784189436	1.27583939029851	1.0550738587404	1.54279829450099	0.257014626498268
GSTA6P	10L0vf	outcome	GSTA6P	Wald ratio	1	0.0272798466730121	0.0264404389207883	0.30219059789001	-0.0245434136117331	0.0791031069577572	1.02765534845753	0.975755326935961	1.08231591061831	0.818939739470427
GSTCD	10L0vf	outcome	GSTCD	Wald ratio	1	-0.127011096260945	0.0618230519749485	0.039934148904077	-0.248184278131844	-0.0058379143900459	0.880723899800724	0.780216153254606	0.994179093119943	0.429362308434904
GTDC1	10L0vf	outcome	GTDC1	Wald ratio	1	-0.065840195889109	0.126887875538523	0.603841045249931	-0.314540431944615	0.182860040166397	0.936280473805854	0.73012433900138	1.20064635405677	0.935537561056255
GTDC2	10L0vf	outcome	GTDC2	Wald ratio	1	-0.0484590036029096	0.0718048633066697	0.4997578708967	-0.189196535683982	0.0922785284781629	0.952696395624987	0.827623833093556	1.09667023343713	0.907088243283175
GTF2A1	10L0vf	outcome	GTF2A1	Wald ratio	1	0.0352959688824655	0.0729197066995639	0.628358318060279	-0.10762665624868	0.178218594013611	1.03592626537086	0.897962782650522	1.19508653144579	0.940753292434392
GTF2B	10L0vf	outcome	GTF2B	Wald ratio	1	1.66257371178373e-05	0.0741050762201278	0.999820991765698	-0.145229323654333	0.145262575128568	1.00001662587533	0.864823945781142	1.15634315736228	0.999995210366752
GTF2E1	10L0vf	outcome	GTF2E1	Wald ratio	1	-0.165847255590433	0.0886026313317552	0.0612329501595467	-0.339508413000673	0.00781390181980704	0.847175625647976	0.712120305816298	1.00784451002185	0.499154242092453
GTF2F1	10L0vf	outcome	GTF2F1	Wald ratio	1	0.014826769330218	0.0484589274552074	0.759630766780015	-0.0801527284819885	0.109806267142425	1.01493723112995	0.922975370994106	1.11606183166539	0.969592561308173
GTF2H2B	10L0vf	outcome	GTF2H2B	Wald ratio	1	-0.0639259151332902	0.0373138761269164	0.0866768233815595	-0.137061112342046	0.00920928207546599	0.938074494080308	0.871916939617644	1.00925181798844	0.56900040905138
GTF2H3	10L0vf	outcome	GTF2H3	Wald ratio	1	-0.114467647692283	0.0785786286739949	0.145191621230463	-0.268481759893313	0.0395464645087469	0.891840791059105	0.764539367962309	1.04033883659493	0.68176741308125
GTF2H4	10L0vf	outcome	GTF2H4	Wald ratio	1	0.062335597567898	0.0699902460921739	0.373126283265481	-0.0748452847727629	0.199516479908559	1.06431946782473	0.927887033477036	1.22081232814075	0.859489861174284
GTF3C4	10L0vf	outcome	GTF3C4	Wald ratio	1	-0.597158182006542	0.155547458162287	0.00012349927356997	-0.902031200004625	-0.292285164008459	0.550373477059267	0.405744673585437	0.746555614824415	0.017483151792697
GUCD1	10L0vf	outcome	GUCD1	Wald ratio	1	0.0571146446504996	0.0665431551068815	0.390721398722491	-0.0733099393589881	0.187539228659987	1.05877718657831	0.929312754785653	1.20627756914544	0.867402338744773
GUCY2D	10L0vf	outcome	GUCY2D	Wald ratio	1	0.114566224323759	0.117929452518666	0.331308802226352	-0.116575502612827	0.345707951260345	1.12138690169424	0.88996289991567	1.41298989363553	0.83687185852616
GUSBP4	10L0vf	outcome	GUSBP4	Wald ratio	1	-0.0118682960227104	0.0526760769570143	0.821740348838047	-0.115113406858458	0.0913768148130376	0.988201854406253	0.891265062604479	1.09568179661197	0.974942704094088
GUSBP9	10L0vf	outcome	GUSBP9	Wald ratio	1	-0.036564064258047	0.0217071219238103	0.0920991586548729	-0.0791100232287152	0.00598189471262122	0.964096327801919	0.923938264181735	1.0059998219733	0.579944001925186
GYPA	10L0vf	outcome	GYPA	Wald ratio	1	-0.0729323773205545	0.059110297183315	0.217264244413829	-0.188788559799852	0.0429238051587429	0.929663694250234	0.827961552544602	1.04385835519873	0.755822909554034
GYPB	10L0vf	outcome	GYPB	Wald ratio	1	-0.0963373863909958	0.0797721640248238	0.227179349311665	-0.252690827879651	0.0600160550976589	0.908157564372198	0.776707981159242	1.06185359457167	0.768079329498386
H1FNT	10L0vf	outcome	H1FNT	Wald ratio	1	0.0701837334283977	0.0597043246740675	0.23978603270398	-0.0468367429327745	0.18720420978957	1.0727052549633	0.954243171816054	1.20587351108413	0.775188155942462
H1FX-AS1	10L0vf	outcome	H1FX-AS1	Wald ratio	1	0.43429749819636	0.190754228960171	0.0228018456549535	0.0604192094344242	0.808175786958296	1.54387810075303	1.06228177175827	2.24381106157885	0.342872855697042
H2AFV	10L0vf	outcome	H2AFV	Wald ratio	1	0.0299733111662868	0.122818512475331	0.807195544051404	-0.210750973285361	0.270697595617935	1.0304270326908	0.809975747367624	1.31087859500818	0.97380113516325
H3F3B	10L0vf	outcome	H3F3B	Wald ratio	1	-0.0997242120902058	0.0827806118905391	0.228326558624535	-0.261974211395662	0.0625257872152507	0.905086995669848	0.769530868578784	1.06452190961954	0.768886013951237
HAAO	10L0vf	outcome	HAAO	Wald ratio	1	-0.124332338797255	0.0654855795233308	0.0576142402517055	-0.252684074662983	0.00401939706847383	0.883086308267753	0.776713226454238	1.00402748567835	0.488571089597769
HACE1	10L0vf	outcome	HACE1	Wald ratio	1	0.0577299539495793	0.0877819632124227	0.510761990103952	-0.114322693946769	0.229782601845928	1.05942886249744	0.891970076092119	1.2583264223504	0.910781440016249
HACL1	10L0vf	outcome	HACL1	Wald ratio	1	-0.0554304759296528	0.0684986675047589	0.418388745380851	-0.18968786423898	0.0788269123796745	0.946077796563291	0.82721729775095	1.08201702210962	0.879056177091458
HADHB	10L0vf	outcome	HADHB	Wald ratio	1	0.0176006865363796	0.0515835066291	0.732947272496991	-0.0835029864566565	0.118704359529416	1.01775649136803	0.91988833946048	1.12603696697502	0.966926864007056
HAP1	10L0vf	outcome	HAP1	Wald ratio	1	-0.242256854098267	0.181151755850445	0.18112002816962	-0.59731429556514	0.112800587368605	0.784854558549697	0.550287563003554	1.11940868645847	0.719679428534012
HARBI1	10L0vf	outcome	HARBI1	Wald ratio	1	-0.177730869920837	0.138883275409167	0.200645744082248	-0.449942089722804	0.0944803498811308	0.837167700182464	0.637665077913977	1.09908756571948	0.736712963802471
HARS2	10L0vf	outcome	HARS2	Wald ratio	1	-0.233425365403663	0.0749882601445829	0.00185305571802504	-0.380402355287046	-0.0864483755202806	0.79181669045403	0.683586309306415	0.917182896652388	0.0977571131522363
HAUS1P1	10L0vf	outcome	HAUS1P1	Wald ratio	1	0.0703483928921258	0.0371447473396699	0.0582384421090187	-0.0024553118936272	0.143152097677879	1.07288190057811	0.997547699919136	1.15390529463544	0.491394890399993
HAUS3	10L0vf	outcome	HAUS3	Wald ratio	1	-0.224784416587314	0.252223199366884	0.372815289167924	-0.719141887346406	0.269573054171779	0.798688384168239	0.487170123493043	1.30940528625085	0.859489861174284
HAUS5	10L0vf	outcome	HAUS5	Wald ratio	1	-0.027061159619555	0.0944890049149439	0.774575757351573	-0.212259609252845	0.158137290013735	0.973301712941507	0.80875471010431	1.17132699516852	0.97063126543697
HAUS6	10L0vf	outcome	HAUS6	Wald ratio	1	0.116501922725802	0.0608417899080451	0.0555136878775687	-0.0027479854939666	0.23575183094557	1.1235596707623	0.997255786762012	1.26586012387285	0.486388982212119
HAVCR1	10L0vf	outcome	HAVCR1	Wald ratio	1	-0.200256746448843	0.0875773175383273	0.0222175454810276	-0.371908288823964	-0.0286052040737212	0.818520573847111	0.689417466911657	0.971800051443802	0.339502051616652
HBBP1	10L0vf	outcome	HBBP1	Wald ratio	1	0.0151859753060319	0.138205514638799	0.912504811829619	-0.255696833386014	0.286068783998078	1.01530186813442	0.774376698370959	1.33118401626211	0.989874135665038
HCFC1R1	10L0vf	outcome	HCFC1R1	Wald ratio	1	0.207383295834303	0.15791926899217	0.189107646044725	-0.102138471390351	0.516905063058957	1.2304541093402	0.902904516568422	1.67682992764989	0.72809539168416
HCG4	10L0vf	outcome	HCG4	Wald ratio	1	0.0249567749688237	0.0896478085201328	0.780715379100184	-0.150752929730637	0.200666479668284	1.02527080220422	0.860060167708036	1.22221706959613	0.971680959647733
HCG4P6	10L0vf	outcome	HCG4P6	Wald ratio	1	-0.105051541874662	0.0718775344019501	0.14386864094505	-0.245931509302484	0.0358284255531606	0.900278119368432	0.781975781158097	1.03647799809506	0.68015078893286
HCN3	10L0vf	outcome	HCN3	Wald ratio	1	-0.0950928733128203	0.0739192073706349	0.198288374950295	-0.239974519759265	0.0497887731336241	0.909288481912973	0.786647904789181	1.05104906312714	0.735496477110872
HCST	10L0vf	outcome	HCST	Wald ratio	1	-0.104660162461366	0.119589025175584	0.381483982805678	-0.339054651805511	0.12973432688278	0.900630538650921	0.712443511700963	1.138525867425	0.864463822449493
HDAC1	10L0vf	outcome	HDAC1	Wald ratio	1	0.03545688301685	0.129224176220998	0.783790508847364	-0.217822502376306	0.288736268410006	1.03609297396166	0.804268184689506	1.33473966909079	0.972368306363019
HDAC10	10L0vf	outcome	HDAC10	Wald ratio	1	0.0580952960350681	0.0502413804729928	0.247548801581815	-0.0403778096919979	0.156568401762134	1.05981598715965	0.960426512153228	1.16949075481163	0.780044028727199
HDAC3	10L0vf	outcome	HDAC3	Wald ratio	1	-0.228228006362243	0.0700077583500175	0.00111396985734987	-0.365443212728278	-0.0910127999962092	0.795942759131519	0.693889042259445	0.913006024350821	0.0721673099534837
HDGF	10L0vf	outcome	HDGF	Wald ratio	1	0.09048336181516	0.0649034465551219	0.163280584890808	-0.036727393432879	0.217694117063199	1.09470329361438	0.96393887560286	1.24320673372644	0.704997701890868
HDGFRP2	10L0vf	outcome	HDGFRP2	Wald ratio	1	0.0542794380390072	0.0985837881634188	0.581913443230961	-0.138944786761294	0.247503662839308	1.05577958591543	0.870276077892586	1.28082405382782	0.929847456085503
HEATR1	10L0vf	outcome	HEATR1	Wald ratio	1	0.0938034582528581	0.0781330662482094	0.229921804735751	-0.0593373515936324	0.246944268099349	1.09834385428193	0.942388799163054	1.28010776795125	0.769038388231218
HECTD1	10L0vf	outcome	HECTD1	Wald ratio	1	-0.176620026181809	0.0876729823469013	0.0439537114197939	-0.348459071581736	-0.00478098078188277	0.838098179393549	0.705774800679045	0.995230429914719	0.448304398864062
HECTD3	10L0vf	outcome	HECTD3	Wald ratio	1	-0.00158676514093915	0.0289437784922442	0.956280016853663	-0.0583165709857378	0.0551430407038595	0.998414493105265	0.94335126252273	1.05669175379794	0.996019155097463
HELQ	10L0vf	outcome	HELQ	Wald ratio	1	-0.0128062927000228	0.132182171753682	0.922818784504006	-0.271883349337239	0.246270763937193	0.98727535894307	0.761943137077942	1.27924590030983	0.990934923758762
HEMGN	10L0vf	outcome	HEMGN	Wald ratio	1	0.139110402282236	0.104034495056778	0.181171554615611	-0.0647972080290481	0.34301801259352	1.14925097293022	0.937257512404774	1.40919414493917	0.719679428534012
HERC2P9	10L0vf	outcome	HERC2P9	Wald ratio	1	-0.02822559688143	0.0200924237324061	0.160084311732348	-0.0676067473969459	0.0111555536340859	0.972169023760641	0.934627946190423	1.0112180088473	0.699706787255534
HERC3	10L0vf	outcome	HERC3	Wald ratio	1	-0.0408084809161123	0.0743250396625542	0.582968201980439	-0.186485558654719	0.104868596822494	0.960012973147634	0.829870546311909	1.110564669041	0.929847456085503
HERC4	10L0vf	outcome	HERC4	Wald ratio	1	0.359482058912458	0.0921870736058468	9.63977325146322e-05	0.178795394644998	0.540168723179917	1.43258722658597	1.19577605695194	1.716296416746	0.0145923260635268
HEXA	10L0vf	outcome	HEXA	Wald ratio	1	0.258251218184897	0.118532302042267	0.029350894117987	0.0259279061820528	0.490574530187741	1.29466402091955	1.0262669583031	1.63325430435278	0.38169214693571
HEXIM1	10L0vf	outcome	HEXIM1	Wald ratio	1	0.0994631038580126	0.110980012397248	0.370132402835964	-0.118057720440594	0.31698392815662	1.10457771533188	0.888644758167289	1.37298050542049	0.85741731923622
HFE	10L0vf	outcome	HFE	Wald ratio	1	0.64859298689006	0.184484594799299	0.00043859182577462	0.287003181083434	1.01018279269669	1.91284753315047	1.33242845203501	2.74610293670289	0.040640184389504
HGF	10L0vf	outcome	HGF	Wald ratio	1	0.0810919849008311	0.141734921539049	0.567228246159477	-0.196708461315706	0.358892431117368	1.08447064690384	0.821430077051309	1.43174278231666	0.92723517328844
HHIPL1	10L0vf	outcome	HHIPL1	Wald ratio	1	0.059720027019512	0.159923481447226	0.708829359338178	-0.253729996617051	0.373170050656075	1.06153930261471	0.775901269734374	1.45233128872376	0.961684905525129
HIC1	10L0vf	outcome	HIC1	Wald ratio	1	0.154345183380365	0.133982577897221	0.24932949652479	-0.108260669298189	0.416951036058919	1.16689360954851	0.897393642968406	1.51732821674678	0.780904516240387
HIC2	10L0vf	outcome	HIC2	Wald ratio	1	-0.385588679029246	0.168354973179612	0.0220021137263387	-0.715564426461286	-0.0556129315972064	0.680050187064187	0.488916076731857	0.945905195053902	0.33906681990236
HID1	10L0vf	outcome	HID1	Wald ratio	1	-0.0861643513612417	0.10301212549452	0.402902563875182	-0.288068117330502	0.115739414608018	0.917443435751242	0.749710522220262	1.12270327393878	0.871580290096641
HIGD1A	10L0vf	outcome	HIGD1A	Wald ratio	1	0.0145031049081828	0.0850038638880882	0.86452492372873	-0.15210446831247	0.181110678128836	1.01460878521363	0.858898548372179	1.19854782498317	0.981141664483616
HIGD1B	10L0vf	outcome	HIGD1B	Wald ratio	1	-0.0852223292937419	0.184533090717498	0.644205520675605	-0.446907187100039	0.276462528512555	0.918308094913467	0.639603268954256	1.31845754722669	0.943960543076528
HILPDA	10L0vf	outcome	HILPDA	Wald ratio	1	0.00149674017735269	0.104071140137175	0.988525303844856	-0.202482694491509	0.205476174846215	1.00149786085198	0.816700615895261	1.22810972071034	0.998867457203335
HIPK1	10L0vf	outcome	HIPK1	Wald ratio	1	0.119825939331184	0.115431061029449	0.29923578204653	-0.106418940286535	0.346070818948904	1.12730061580226	0.899047921774564	1.41350271504973	0.818260207837759
HIPK3	10L0vf	outcome	HIPK3	Wald ratio	1	0.0408680009413295	0.0921231919631939	0.657314906014114	-0.139693455306531	0.22142945718919	1.04171459112436	0.869624773403409	1.24785921761913	0.946511812651182
HIRIP3	10L0vf	outcome	HIRIP3	Wald ratio	1	-0.0641775130924224	0.134262855774633	0.632650904619253	-0.327332710410704	0.198977684225859	0.937838506140371	0.720843870864508	1.22015473689853	0.941682637228543
HIST1H1E	10L0vf	outcome	HIST1H1E	Wald ratio	1	0.267547031444462	0.189201020845274	0.157335851495366	-0.103286969412275	0.638381032301199	1.30675508697017	0.901868127776315	1.89341302207093	0.696844679464847
HIST1H2AE	10L0vf	outcome	HIST1H2AE	Wald ratio	1	0.0113752195301695	0.0277937610957324	0.682339761944713	-0.0431005522174659	0.065850991277805	1.01144016335634	0.957815074795062	1.0680675539265	0.955054454531889
HIST1H2AG	10L0vf	outcome	HIST1H2AG	Wald ratio	1	-0.0412291841370368	0.160225626236086	0.796932110911969	-0.355271411559765	0.272813043285692	0.959609177542713	0.700983162454052	1.31365462531286	0.97343814059577
HIST1H2BC	10L0vf	outcome	HIST1H2BC	Wald ratio	1	0.413921204159282	0.127743000906964	0.00119418564671281	0.163544922381633	0.664297485936931	1.51273792473157	1.1776782581113	1.94312496911607	0.0751877437692303
HIST1H2BH	10L0vf	outcome	HIST1H2BH	Wald ratio	1	0.165061642182509	0.14672953635192	0.260615276072302	-0.122528249067254	0.452651533432272	1.17946582131801	0.884680913179873	1.57247613566919	0.792758264941198
HIST1H2BN	10L0vf	outcome	HIST1H2BN	Wald ratio	1	0.0632780931475879	0.101510273007276	0.533043774605943	-0.135682041946674	0.262238228241849	1.06532305708346	0.873120203958709	1.29983616323157	0.915679419494522
HIST1H2BO	10L0vf	outcome	HIST1H2BO	Wald ratio	1	0.235456315331052	0.154719376596222	0.128052125537688	-0.067793662797543	0.538706293459646	1.26548609770846	0.934453266159155	1.71378828828517	0.650860687282484
HIST1H3D	10L0vf	outcome	HIST1H3D	Wald ratio	1	0.0715451833937296	0.0650108805160766	0.271109577947273	-0.0558761424177806	0.19896650920524	1.07416668410107	0.945656255334577	1.22014110172037	0.799574524929756
HIST1H4E	10L0vf	outcome	HIST1H4E	Wald ratio	1	-0.0810666584072177	0.0582272749179421	0.163848084825085	-0.195192117246384	0.0330588004319488	0.922132221530756	0.822676592511328	1.03361131424623	0.70563316846263
HLA-DMA	10L0vf	outcome	HLA-DMA	Wald ratio	1	0.162705706517105	0.0412578066641001	8.02559724665735e-05	0.0818404054554692	0.243571007578742	1.17669034642735	1.08528259082674	1.27579690587366	0.0131939092800155
HLA-DRA	10L0vf	outcome	HLA-DRA	Wald ratio	1	0.758753593564521	0.272034419173755	0.00528413079789864	0.225566131983961	1.29194105514508	2.13561271950197	1.25303189686173	3.63984484283394	0.176011058320419
HLA-J	10L0vf	outcome	HLA-J	Wald ratio	1	0.0997217138461661	0.0413731344819641	0.0159393573575744	0.0186303702615165	0.180813057430816	1.10486340710154	1.01880499838601	1.19819116542015	0.29225516921872
HLF	10L0vf	outcome	HLF	Wald ratio	1	0.29594183751221	0.103512734077551	0.00424992622998597	0.0930568787202098	0.49882679630421	1.34439196137701	1.09752415926234	1.64678811902409	0.157353673560295
HLX	10L0vf	outcome	HLX	Wald ratio	1	-0.173792023673522	0.0792058977709829	0.0282224473859789	-0.329035583304649	-0.018548464042396	0.840471677694782	0.719617409925962	0.981622500044514	0.373910743573857
HMGB1	10L0vf	outcome	HMGB1	Wald ratio	1	0.0321412191334335	0.122308966502661	0.792714675612272	-0.207584355211782	0.271866793478649	1.03266332682862	0.812544696502107	1.31241216780743	0.972753068194673
HMGB2P1	10L0vf	outcome	HMGB2P1	Wald ratio	1	0.00807262787832592	0.0328998995567947	0.806170437487159	-0.0564111752529917	0.0725564310096435	1.00810529939458	0.945150433514858	1.07525348201775	0.97344201140439
HMGB3P22	10L0vf	outcome	HMGB3P22	Wald ratio	1	0.00199158310483774	0.0702385044152809	0.977379351661825	-0.135675885549113	0.139659051758788	1.0019935676237	0.87312557925035	1.14988168187819	0.998006605727486
HMGCL	10L0vf	outcome	HMGCL	Wald ratio	1	0.107089482218778	0.0640484341108076	0.0945227815079477	-0.0184454486384047	0.232624413075961	1.11303384676157	0.981723627491676	1.26190743437859	0.586317629789929
HMGCR	10L0vf	outcome	HMGCR	Wald ratio	1	-0.00209474182481522	0.0700383548924508	0.976140030421915	-0.139369917414019	0.135180433764388	0.997907450615708	0.869906175489537	1.14474331606388	0.997818098446836
HMGCS1	10L0vf	outcome	HMGCS1	Wald ratio	1	0.0039833033901011	0.157204756410344	0.979785114037456	-0.304138019174173	0.312104625954376	1.0039912472872	0.737759034530689	1.36629763574569	0.998437861642144
HMGXB4	10L0vf	outcome	HMGXB4	Wald ratio	1	-0.000255543649929704	0.0499728202710731	0.995919913201476	-0.098202271381233	0.0976911840813736	0.999744488998568	0.906465533173801	1.10262222523068	0.999544050070868
HMOX2	10L0vf	outcome	HMOX2	Wald ratio	1	-0.12010847828058	0.0844947277795012	0.155174125947904	-0.285718144728403	0.0455011881672421	0.886824230331417	0.751474393119399	1.04655224809231	0.694647571230074
HN1	10L0vf	outcome	HN1	Wald ratio	1	-0.0326218133387868	0.0816804809504388	0.689610857500149	-0.192715556001647	0.127471929324073	0.967904538966375	0.824716526445319	1.13595298082562	0.957357989443166
HN1L	10L0vf	outcome	HN1L	Wald ratio	1	-0.0489430654566362	0.0490888578168356	0.318749933061512	-0.145157226777634	0.0472710958643615	0.952235343239621	0.864886299134241	1.04840618913994	0.827959074270584
HNF1A	10L0vf	outcome	HNF1A	Wald ratio	1	0.00891322440880188	0.088914175267443	0.920149616534294	-0.165358559115386	0.18318500793299	1.0089530654763	0.847589738569497	1.20103658882434	0.990855577348417
HNRNPA0	10L0vf	outcome	HNRNPA0	Wald ratio	1	-0.140488554322543	0.106055025862524	0.185278615100891	-0.34835640501309	0.0673792963680032	0.868933610409696	0.705847263875777	1.06970113499301	0.725223949379806
HNRNPA1	10L0vf	outcome	HNRNPA1	Wald ratio	1	0.329565297467364	0.170800356416882	0.0536644563160914	-0.00520340110972578	0.664333996044454	1.39036360249952	0.994810113131662	1.94319591411272	0.480509384874545
HNRNPH3	10L0vf	outcome	HNRNPH3	Wald ratio	1	-0.000458080665595712	0.0810019644110888	0.995487843471546	-0.15922193091133	0.158305769580138	0.999542024237334	0.852807073714726	1.17152435645799	0.999541185974681
HNRNPUL2	10L0vf	outcome	HNRNPUL2	Wald ratio	1	-0.0990039171996938	0.0711061421965534	0.163819501771669	-0.238371955904939	0.0403641215055509	0.905739160055439	0.787909568966162	1.04118982478453	0.70563316846263
HNRPCP	10L0vf	outcome	HNRPCP	Wald ratio	1	0.00517465562718078	0.0269511797657549	0.847741359305555	-0.0476496567136988	0.0579989679680603	1.0051880672812	0.953467769601606	1.05971390205113	0.979288028303726
HNRPDL	10L0vf	outcome	HNRPDL	Wald ratio	1	-0.13522129652124	0.14974155472687	0.366509333932113	-0.428714743785906	0.158272150743425	0.873522582788521	0.651345703092522	1.17148497183398	0.855689500497546
HOMER3	10L0vf	outcome	HOMER3	Wald ratio	1	0.109302471668869	0.166441851911138	0.511373419001876	-0.216923558076961	0.435528501414699	1.11549970637636	0.804991502051577	1.54577978991638	0.911015363723079
HOMEZ	10L0vf	outcome	HOMEZ	Wald ratio	1	0.102398277262768	0.0591691065956309	0.0835224639007363	-0.013573171664669	0.218369726190204	1.10782460522678	0.986518528473757	1.24404693933583	0.562043762686274
HOOK1	10L0vf	outcome	HOOK1	Wald ratio	1	0.00155228767343423	0.0408666943785888	0.969700299394919	-0.0785464333085998	0.0816510086554682	1.00155349309558	0.924459133238725	1.08507706124088	0.996533151683081
HOXA-AS2	10L0vf	outcome	HOXA-AS2	Wald ratio	1	-0.10496900946243	0.135229225384189	0.437613074166722	-0.37001829121544	0.16008027229058	0.900352424559555	0.69072169638245	1.17360507517839	0.885286191761977
HOXA10	10L0vf	outcome	HOXA10	Wald ratio	1	-0.136018273255581	0.157629425128287	0.388193000751321	-0.444971946507023	0.172935399995861	0.872826682957939	0.640842253643812	1.18878930680933	0.865991576216765
HOXA3	10L0vf	outcome	HOXA3	Wald ratio	1	-0.0540347763164944	0.0788948800632278	0.493409641962332	-0.208668741240421	0.100599188607432	0.947399158875908	0.811664061945775	1.10583332233175	0.906293400838991
HOXB7	10L0vf	outcome	HOXB7	Wald ratio	1	0.0464799813127746	0.0806108923505416	0.564211871978397	-0.111517367694287	0.204477330319836	1.04757710774016	0.894475856285145	1.22688364247073	0.925951408485832
HPN	10L0vf	outcome	HPN	Wald ratio	1	0.0810909209485875	0.169155704525667	0.631663864686396	-0.250454259921719	0.412636101818894	1.08446949307947	0.778447085430066	1.51079515028348	0.941644776442113
HRASLS5	10L0vf	outcome	HRASLS5	Wald ratio	1	0.0504002555737759	0.0789061293617331	0.522994110763162	-0.104255757975221	0.205056269122773	1.05169195771233	0.900994831336944	1.2275941386651	0.912777652163443
HRH1	10L0vf	outcome	HRH1	Wald ratio	1	0.279432730505447	0.160911519946455	0.0824646220229651	-0.0359538485896043	0.594819309600497	1.32237945400538	0.964684814020527	1.81270337726946	0.560300151114139
HRH4	10L0vf	outcome	HRH4	Wald ratio	1	-0.0607932889743083	0.195702510845788	0.756073300930057	-0.444370210232053	0.322783632283437	0.941017738414712	0.641227987717816	1.38096652200532	0.968448529071845
HS1BP3-IT1	10L0vf	outcome	HS1BP3-IT1	Wald ratio	1	0.00114674536715689	0.0303545714616644	0.969864413011686	-0.0583482146977054	0.0606417054320191	1.00114740313103	0.94332141185939	1.0625181514966	0.996533151683081
HS3ST3A1	10L0vf	outcome	HS3ST3A1	Wald ratio	1	0.162365989136949	0.126254523095016	0.198435674520851	-0.0850928761292832	0.409824854403181	1.17629067215759	0.918426980497193	1.50655389572279	0.735665137669566
hsa-mir-142	10L0vf	outcome	hsa-mir-142	Wald ratio	1	0.0363408412664187	0.113028369761422	0.747816627723702	-0.185194763465968	0.257876445998805	1.03700924180491	0.830942430863258	1.29417890776331	0.967814965303332
hsa-mir-146a	10L0vf	outcome	hsa-mir-146a	Wald ratio	1	-0.063841958669478	0.134846173105278	0.63589725358892	-0.328140457955824	0.200456540616868	0.938153254803813	0.720261846093588	1.22196050543628	0.942330055071088
hsa-mir-296	10L0vf	outcome	hsa-mir-296	Wald ratio	1	-0.165451380376543	0.146356801752715	0.258279939900002	-0.452310711811864	0.121407951058778	0.847511067872233	0.636156477682241	1.12908543002325	0.7913935828905
hsa-mir-6080	10L0vf	outcome	hsa-mir-6080	Wald ratio	1	-0.131789336819689	0.0487113130534226	0.00681979414289707	-0.227263510404398	-0.0363151632349811	0.876525627307357	0.796710813038282	0.964336322230434	0.195360793104449
hsa-mir-940	10L0vf	outcome	hsa-mir-940	Wald ratio	1	-0.101069054640936	0.0420848546924668	0.0163255955832029	-0.183555369838171	-0.0185827394437007	0.903870614270021	0.832305789825131	0.981588855115996	0.295387018782946
HSCB	10L0vf	outcome	HSCB	Wald ratio	1	-0.144572372269122	0.134098730193284	0.280987363886176	-0.407405883447958	0.118261138909714	0.865392279733735	0.6653740711646	1.12553799475827	0.80559772804286
HSF1	10L0vf	outcome	HSF1	Wald ratio	1	0.0394923582554859	0.0961837724607422	0.681371191298488	-0.149027835767569	0.228012552278541	1.04028254928112	0.861545132795113	1.25610109226417	0.955023215168082
HSF2BP	10L0vf	outcome	HSF2BP	Wald ratio	1	0.169610193491583	0.123753678433298	0.170516313294983	-0.0729470162376818	0.412167403220847	1.18484290181617	0.929650085080069	1.51008720863319	0.710667274911028
HSH2D	10L0vf	outcome	HSH2D	Wald ratio	1	-0.0273198701310592	0.186405909348421	0.883478396177326	-0.392675452453964	0.338035712191846	0.973049942126786	0.675247862064276	1.4021905778101	0.983721488791799
HSP90AB1	10L0vf	outcome	HSP90AB1	Wald ratio	1	-0.251265649947706	0.190064224398017	0.186166845163348	-0.62379152976782	0.121260229872408	0.777815717406687	0.535908667027256	1.12891865250261	0.725820169999816
HSP90B1	10L0vf	outcome	HSP90B1	Wald ratio	1	-0.0416731654790368	0.0882590730372091	0.636806429990063	-0.214660948631967	0.131314617673893	0.959183223537084	0.806814945519555	1.14032649174902	0.942402771478521
HSPA14	10L0vf	outcome	HSPA14	Wald ratio	1	-0.0978038551196667	0.0902580325066594	0.278540956825495	-0.274709598832719	0.0791018885933858	0.90682675573646	0.759792735887724	1.08231459196397	0.80524482556653
HSPA8	10L0vf	outcome	HSPA8	Wald ratio	1	0.110712757857114	0.0966056394070954	0.251783608971214	-0.0786342953807934	0.300059811095021	1.11707399003959	0.92437791191181	1.34993954652393	0.784437574298829
HSPA8P15	10L0vf	outcome	HSPA8P15	Wald ratio	1	-0.00491434596286226	0.0759123681514637	0.948383329584721	-0.153702587539731	0.143873895614007	0.995097709678643	0.857527022310748	1.15473848175579	0.995032445740388
HSPB11	10L0vf	outcome	HSPB11	Wald ratio	1	0.137443138275189	0.0833527304105226	0.099161188391841	-0.0259282133294355	0.300814489879813	1.14733646458691	0.97440503639144	1.35095870177949	0.594109837211037
HSPB9	10L0vf	outcome	HSPB9	Wald ratio	1	-0.30358313065976	0.0954058745659786	0.00146253149479442	-0.490578644809078	-0.116587616510441	0.738168522144835	0.612272003644529	0.889952119061519	0.0819071209667102
HSPE1	10L0vf	outcome	HSPE1	Wald ratio	1	0.1653870337165	0.0637202117760002	0.00944481231989529	0.0404954186355396	0.29027864879746	1.17984967195839	1.04132653899519	1.33679993382628	0.2336939096762
HTR3B	10L0vf	outcome	HTR3B	Wald ratio	1	-0.0415487385135287	0.14143130567238	0.768931154345014	-0.318754097631394	0.235656620604337	0.959302579220334	0.727054311703742	1.26573960663584	0.970553289817108
HTRA3	10L0vf	outcome	HTRA3	Wald ratio	1	0.00251267125923286	0.0555002852190131	0.963889609917412	-0.106267887770033	0.111293230288499	1.00251583066329	0.899183735482848	1.1177226089291	0.996488944614058
HTRA4	10L0vf	outcome	HTRA4	Wald ratio	1	-0.0793892935577096	0.164463210577208	0.629296233467143	-0.401737186289037	0.242958599173618	0.923680271665231	0.669156586108309	1.27501583631646	0.941480314099121
HTT	10L0vf	outcome	HTT	Wald ratio	1	-0.134086058712782	0.0886721302286423	0.130494281971629	-0.307883433960921	0.0397113165353571	0.874514801746721	0.735000989169825	1.0405103526975	0.654354567748191
HTT-AS1	10L0vf	outcome	HTT-AS1	Wald ratio	1	0.0300983249050356	0.0132837647897809	0.0234637667595841	0.00406214591706502	0.0561345038930061	1.03055585827898	1.00407040761474	1.05773994430939	0.346718831761146
HVCN1	10L0vf	outcome	HVCN1	Wald ratio	1	-0.0486968085494116	0.0584357359981088	0.40465327025485	-0.163230851105705	0.0658372340068817	0.952469866645516	0.849395081985911	1.06805286033287	0.872676542108653
HYDIN	10L0vf	outcome	HYDIN	Wald ratio	1	-0.0915342638484495	0.070462989064777	0.193930092473503	-0.229641722415412	0.0465731947185135	0.912530048825046	0.794818317083693	1.04767476052135	0.731196306678832
HYLS1	10L0vf	outcome	HYLS1	Wald ratio	1	0.0602865702560094	0.109244658745937	0.581051721160841	-0.153832960886026	0.274406101398045	1.06214088092085	0.857415230930778	1.31574902127485	0.929847456085503
IBA57	10L0vf	outcome	IBA57	Wald ratio	1	-0.0408173160605041	0.0566130785003647	0.470917269359268	-0.151778949921219	0.0701443178002107	0.960004491331867	0.859178181156231	1.07266297444508	0.897849374140647
IBTK	10L0vf	outcome	IBTK	Wald ratio	1	0.0584529238514963	0.0993913658512942	0.556459354913978	-0.13635415321704	0.253260000920033	1.06019507461902	0.872533567193918	1.28821817120604	0.922556757431056
ICAM1	10L0vf	outcome	ICAM1	Wald ratio	1	0.0774616577103295	0.0538482020993058	0.150286872163825	-0.02808081840431	0.183004133824969	1.08054080125588	0.97230978310062	1.20081937204767	0.687729208086314
ICOSLG	10L0vf	outcome	ICOSLG	Wald ratio	1	0.220085780229718	0.12120676119317	0.0694029016357111	-0.0174794717088948	0.457651032168331	1.24618362392018	0.982672408043274	1.58035741292376	0.52427842619929
IDH1	10L0vf	outcome	IDH1	Wald ratio	1	0.0511481580832958	0.0481031491703678	0.287645175274193	-0.0431340142906252	0.145430330457217	1.05247881497633	0.957783024853188	1.1565371563604	0.811361148856528
[truncated: 13,377 more rows]
