# Supplementary material for: Dynamic genetic regulation of CD4+ T cells in obstructive sleep apnea: integrating context-specific eQTL, Mendelian randomization, single-cell sequencing, and experimental validation
Source: Front Immunol. 2025 Dec 17;16:1691347. doi: 10.3389/fimmu.2025.1691347 (PMC12753881; doi:10.3389/fimmu.2025.1691347)
Supplement: Supplementary file 1 [file Supplementaryfile1.zip › Supplementary files/Supplementary Material 6.csv]

id.exposure	gene_id	Time	id.outcome	outcome	exposure	method	nsnp	b	se	pval	lo_ci	up_ci	or	or_lci95	or_uci95	FDR	gene
ENSG00000002549_CD4_Naive_stim_40h_500kb_combined	ENSG00000002549	CD4_Naive_stim_40h_500kb	GzazIP	outcome	ENSG00000002549	Wald ratio	1	-0.00559439518445327	0.0146263581166072	0.7021	-0.0342620570930033	0.0230732667240968	0.994421224303517	0.96631824090505	1.02334151368097	0.851746138266271	LAP3
ENSG00000002822_TEM_5d_500kb_combined	ENSG00000002822	TEM_5d_500kb	GzazIP	outcome	ENSG00000002822	Wald ratio	1	0.0387859572573013	0.00867343413740323	7.75600000000022e-06	0.021786026347991	0.0557858881666117	1.03954795214054	1.02202507463454	1.05737126379802	0.00163199081081087	MAD1L1
ENSG00000003402_T_ER-stress_5d_500kb_combined	ENSG00000003402	T_ER-stress_5d_500kb	GzazIP	outcome	ENSG00000003402	Wald ratio	1	0.00130783705354866	0.0155099361537386	0.9328	-0.0290916378077789	0.0317073119148762	1.00130869264538	0.971327450069965	1.0322153439553	0.952027691080989	CFLAR
ENSG00000003402_TEM_5d_500kb_combined	ENSG00000003402	TEM_5d_500kb	GzazIP	outcome	ENSG00000003402	Wald ratio	1	0.00116570069536853	0.0138243088544377	0.9328	-0.0259299446593294	0.0282613460500664	1.0011663803885	0.974403349376332	1.02866448669513	0.952027691080989	CFLAR
ENSG00000003402_TN_cycling_5d_500kb_combined	ENSG00000003402	TN_cycling_5d_500kb	GzazIP	outcome	ENSG00000003402	Wald ratio	1	0.0015044778134381	0.0178419435111018	0.9328	-0.0334657314683215	0.0364746870951977	1.00150561010795	0.967088051351092	1.03714805045561	0.952027691080989	CFLAR
ENSG00000003402_TN_HSP_5d_500kb_combined	ENSG00000003402	TN_HSP_5d_500kb	GzazIP	outcome	ENSG00000003402	Wald ratio	1	0.00451391996372942	0.00889432272792462	0.6118	-0.0129189525830028	0.0219467925104617	1.00452412304664	0.987164138881799	1.02218939489195	0.821569979478159	CFLAR
ENSG00000003402_TN_IFN_40h_500kb_combined	ENSG00000003402	TN_IFN_40h_500kb	GzazIP	outcome	ENSG00000003402	Wald ratio	1	0.00101100705663381	0.0119897619178337	0.9328	-0.0224889263023203	0.0245109404155879	1.00101151829654	0.977762064574892	1.02481380293477	0.952027691080989	CFLAR
ENSG00000003402_TN_IFN_5d_500kb_combined	ENSG00000003402	TN_IFN_5d_500kb	GzazIP	outcome	ENSG00000003402	Wald ratio	1	-0.00461452308313315	0.0132885845451067	0.7284	-0.0306601487915424	0.0214311026252761	0.995396107470578	0.969805106514103	1.02166239805541	0.866869508632138	CFLAR
ENSG00000004534_CD4_Memory_uns_0h_500kb_combined	ENSG00000004534	CD4_Memory_uns_0h_500kb	GzazIP	outcome	ENSG00000004534	Wald ratio	1	-0.00556806919184339	0.00889652211962239	0.531400000000001	-0.0230052525463033	0.0118691141626165	0.994447403773917	0.977257350670311	1.01193983160564	0.794660757803373	RBM6
ENSG00000004534_CD4_Naive_stim_5d_500kb_combined	ENSG00000004534	CD4_Naive_stim_5d_500kb	GzazIP	outcome	ENSG00000004534	Wald ratio	1	-0.00756006587805528	0.0093808879027985	0.4203	-0.0259466061675403	0.0108264744114298	0.992468439540471	0.974387114482175	1.01088529275899	0.752150872669576	RBM6
ENSG00000004534_CD4_Naive_uns_0h_500kb_combined	ENSG00000004534	CD4_Naive_uns_0h_500kb	GzazIP	outcome	ENSG00000004534	Wald ratio	1	-0.00592801370550264	0.00947163248863453	0.531400000000001	-0.0244924133832263	0.0126363859722211	0.994089522299407	0.975805091949604	1.01271656245518	0.794660757803373	RBM6
ENSG00000004534_TCM_0h_500kb_combined	ENSG00000004534	TCM_0h_500kb	GzazIP	outcome	ENSG00000004534	Wald ratio	1	-0.00479569523509051	0.00766244227001525	0.531400000000001	-0.0198140820843204	0.0102226916141394	0.995215785750868	0.980380926742613	1.01027512183308	0.794660757803373	RBM6
ENSG00000004534_TN_0h_500kb_combined	ENSG00000004534	TN_0h_500kb	GzazIP	outcome	ENSG00000004534	Wald ratio	1	-0.00620342359929809	0.00991167554982769	0.531400000000001	-0.0256303076769604	0.0132234604783642	0.993815777907335	0.974695360402016	1.01331127708476	0.794660757803373	RBM6
ENSG00000005020_CD4_Memory_stim_16h_500kb_combined	ENSG00000005020	CD4_Memory_stim_16h_500kb	GzazIP	outcome	ENSG00000005020	Wald ratio	1	0.0114392214512743	0.00784308702637914	0.1447	-0.00393322912042879	0.0268116720229774	1.01150489954147	0.996074495893826	1.02717433888144	0.479425776627219	SKAP2
ENSG00000005020_CD4_Memory_stim_40h_500kb_combined	ENSG00000005020	CD4_Memory_stim_40h_500kb	GzazIP	outcome	ENSG00000005020	Wald ratio	1	0.0140056551671232	0.00957163213907923	0.1434	-0.00475474382547213	0.0327660541597185	1.01410419385097	0.995256542074678	1.03330877267317	0.476705231910946	SKAP2
ENSG00000005020_CD4_Memory_stim_5d_500kb_combined	ENSG00000005020	CD4_Memory_stim_5d_500kb	GzazIP	outcome	ENSG00000005020	Wald ratio	1	0.00908027403186177	0.00625825406282482	0.1468	-0.00318590393127487	0.0213464519949984	1.00912162478407	0.996819165675466	1.02157591734986	0.482989790672053	SKAP2
ENSG00000005020_CD4_Memory_uns_0h_500kb_combined	ENSG00000005020	CD4_Memory_uns_0h_500kb	GzazIP	outcome	ENSG00000005020	Wald ratio	1	0.0140216226376179	0.00936183401850019	0.1342	-0.00432757203864251	0.0323708173138782	1.01412038665905	0.995681778408125	1.03290045167015	0.463313217726397	SKAP2
ENSG00000005020_CD4_Naive_stim_40h_500kb_combined	ENSG00000005020	CD4_Naive_stim_40h_500kb	GzazIP	outcome	ENSG00000005020	Wald ratio	1	0.015427735432684	0.0103218183348758	0.135	-0.00480302850367253	0.0356584993690406	1.0155473573162	0.995208487592974	1.03630188830717	0.465536951501155	SKAP2
ENSG00000005020_CD4_Naive_stim_5d_500kb_combined	ENSG00000005020	CD4_Naive_stim_5d_500kb	GzazIP	outcome	ENSG00000005020	Wald ratio	1	0.0112074373400417	0.00749825745509875	0.135	-0.00348914727195183	0.0259040219520352	1.01127047594621	0.996516932728996	1.02624244699973	0.465536951501155	SKAP2
ENSG00000005020_TCM_0h_500kb_combined	ENSG00000005020	TCM_0h_500kb	GzazIP	outcome	ENSG00000005020	Wald ratio	1	0.0128827526789214	0.00883281706106348	0.1447	-0.00442956876076306	0.0301950741186058	1.01296609283622	0.99558022730948	1.03065556857118	0.479425776627219	SKAP2
ENSG00000005020_TCM_16h_500kb_combined	ENSG00000005020	TCM_16h_500kb	GzazIP	outcome	ENSG00000005020	Wald ratio	1	0.0123384860138191	0.00845965085931303	0.1447	-0.00424242967043446	0.0289194016980726	1.01241491916534	0.995766556721783	1.02934162794438	0.479425776627219	SKAP2
ENSG00000005020_TCM_40h_500kb_combined	ENSG00000005020	TCM_40h_500kb	GzazIP	outcome	ENSG00000005020	Wald ratio	1	0.0122538160710128	0.00818152043560784	0.1342	-0.00378196398277855	0.0282895961248042	1.01232920168094	0.996225178635792	1.02869354695423	0.463313217726397	SKAP2
ENSG00000005020_TCM_5d_500kb_combined	ENSG00000005020	TCM_5d_500kb	GzazIP	outcome	ENSG00000005020	Wald ratio	1	0.0105326302099609	0.00725923860584241	0.1468	-0.00369547745749021	0.0247607378774121	1.01058829361523	0.996311342415847	1.02506983079781	0.482989790672053	SKAP2
ENSG00000005020_TEM_16h_500kb_combined	ENSG00000005020	TEM_16h_500kb	GzazIP	outcome	ENSG00000005020	Wald ratio	1	0.0164076764253634	0.0112132021763091	0.1434	-0.00557019984020252	0.0383855526909292	1.01654302156807	0.994445284958446	1.03913179571456	0.476705231910946	SKAP2
ENSG00000005020_TEM_40h_500kb_combined	ENSG00000005020	TEM_40h_500kb	GzazIP	outcome	ENSG00000005020	Wald ratio	1	0.0119222230450022	0.00814778972530235	0.1434	-0.00404744481659043	0.0278918909065948	1.01199357602627	0.995960735048609	1.02828451150583	0.476705231910946	SKAP2
ENSG00000005020_TEM_5d_500kb_combined	ENSG00000005020	TEM_5d_500kb	GzazIP	outcome	ENSG00000005020	Wald ratio	1	0.00981191358306997	0.00676251045176259	0.1468	-0.0034426069023847	0.0230664340685246	1.00986020823222	0.996563312074572	1.02333452156476	0.482989790672053	SKAP2
ENSG00000005020_TN_40h_500kb_combined	ENSG00000005020	TN_40h_500kb	GzazIP	outcome	ENSG00000005020	Wald ratio	1	0.0145753666348202	0.00990371455037062	0.1411	-0.00483591388390619	0.0339866471535466	1.01468210524539	0.995175760321575	1.03457079217095	0.472389723467866	SKAP2
ENSG00000005020_TN_5d_500kb_combined	ENSG00000005020	TN_5d_500kb	GzazIP	outcome	ENSG00000005020	Wald ratio	1	0.011195273418157	0.00747476196166687	0.1342	-0.00345526002671006	0.0258458068630241	1.01125817500595	0.996550702514862	1.02618270594326	0.463313217726397	SKAP2
ENSG00000005020_TN_IFN_5d_500kb_combined	ENSG00000005020	TN_IFN_5d_500kb	GzazIP	outcome	ENSG00000005020	Wald ratio	1	0.0136770102780459	0.00915050793230119	0.135	-0.00425798526926438	0.0316120058253563	1.01377096845008	0.995751067097174	1.03211697223512	0.465536951501155	SKAP2
ENSG00000005059_CD4_Naive_stim_16h_500kb_combined	ENSG00000005059	CD4_Naive_stim_16h_500kb	GzazIP	outcome	ENSG00000005059	Wald ratio	1	0.0261175142331575	0.0150179722244941	0.0820199999999997	-0.00331771132685093	0.0555527397931659	1.02646156522991	0.996687786195961	1.05712476814388	0.358577135239943	MCUB
ENSG00000005059_CD4_Naive_stim_40h_500kb_combined	ENSG00000005059	CD4_Naive_stim_40h_500kb	GzazIP	outcome	ENSG00000005059	Wald ratio	1	0.0212530499075561	0.00942196935198992	0.0240900000000003	0.00278598997765589	0.0397201098374564	1.02148050448264	1.00278987445427	1.0405195022596	0.196983664539656	MCUB
ENSG00000005059_CD4_Naive_stim_5d_500kb_combined	ENSG00000005059	CD4_Naive_stim_5d_500kb	GzazIP	outcome	ENSG00000005059	Wald ratio	1	0.0210629472619298	0.00926751960422318	0.0230400000000003	0.00289860883765232	0.0392272856862072	1.02128633679277	1.00290281386618	1.04000683545671	0.190151887661143	MCUB
ENSG00000005059_CD4_Naive_uns_0h_500kb_combined	ENSG00000005059	CD4_Naive_uns_0h_500kb	GzazIP	outcome	ENSG00000005059	Wald ratio	1	0.0212540088484905	0.0111013115781638	0.0555500000000005	-0.000504561844710445	0.0430125795416915	1.02148148402258	0.999495565425211	1.04395102719348	0.302904716981135	MCUB
ENSG00000005059_TN_0h_500kb_combined	ENSG00000005059	TN_0h_500kb	GzazIP	outcome	ENSG00000005059	Wald ratio	1	0.0201376404655994	0.00892748250785467	0.0240900000000003	0.00263977475020426	0.0376355061809946	1.02034177067845	1.00264326202343	1.03835269075683	0.196983664539656	MCUB
ENSG00000005059_TN_16h_500kb_combined	ENSG00000005059	TN_16h_500kb	GzazIP	outcome	ENSG00000005059	Wald ratio	1	0.0142992727766231	0.00633919886525025	0.0240900000000003	0.00187444300073262	0.0267241025525136	1.01440199641805	1.00187620086718	1.02708439370679	0.196983664539656	MCUB
ENSG00000005059_TN_40h_500kb_combined	ENSG00000005059	TN_40h_500kb	GzazIP	outcome	ENSG00000005059	Wald ratio	1	0.027543525850362	0.0122106830566274	0.0240900000000003	0.00361058705937223	0.0514764646413518	1.0279263555023	1.00361711308072	1.05282440740052	0.196983664539656	MCUB
ENSG00000005175_CD4_Naive_stim_40h_500kb_combined	ENSG00000005175	CD4_Naive_stim_40h_500kb	GzazIP	outcome	ENSG00000005175	Wald ratio	1	-0.0182821542138855	0.0122597465872463	0.1359	-0.0423112575248883	0.00574694909711736	0.981883950576041	0.958571371581325	1.00576349448907	0.46601799847793	RPAP3
ENSG00000005436_CD4_Memory_stim_40h_500kb_combined	ENSG00000005436	CD4_Memory_stim_40h_500kb	GzazIP	outcome	ENSG00000005436	Wald ratio	1	0.00630084982083627	0.0231624504108273	0.7856	-0.0390975529843852	0.0516992526260578	1.00632074193219	0.961656892070597	1.05305899015864	0.896127645788337	GCFC2
ENSG00000005436_TCM_40h_500kb_combined	ENSG00000005436	TCM_40h_500kb	GzazIP	outcome	ENSG00000005436	Wald ratio	1	0.00267453314229539	0.00983180730251225	0.7856	-0.0165958091706286	0.0219448754552194	1.00267811289674	0.983541142615218	1.02218743530029	0.896127645788337	GCFC2
ENSG00000005436_TN_16h_500kb_combined	ENSG00000005436	TN_16h_500kb	GzazIP	outcome	ENSG00000005436	Wald ratio	1	0.00409559734798971	0.0122681299689474	0.7385	-0.0199499373911472	0.0281411320871266	1.00410399576841	0.980247745837874	1.02854083429317	0.872528695652174	GCFC2
ENSG00000005436_TN_40h_500kb_combined	ENSG00000005436	TN_40h_500kb	GzazIP	outcome	ENSG00000005436	Wald ratio	1	0.00262092090356196	0.00963472423334116	0.7856	-0.0162631385937867	0.0215049804009106	1.00262435851934	0.983868392244623	1.02173787898897	0.896127645788337	GCFC2
ENSG00000006015_CD4_Naive_stim_40h_500kb_combined	ENSG00000006015	CD4_Naive_stim_40h_500kb	GzazIP	outcome	ENSG00000006015	Wald ratio	1	0.00129118583839444	0.0167076735916748	0.9384	-0.0314558544012882	0.0340382260780771	1.00129201977771	0.969033734083874	1.03462415559597	0.955138104976142	REX1BD
ENSG00000006015_TCM_16h_500kb_combined	ENSG00000006015	TCM_16h_500kb	GzazIP	outcome	ENSG00000006015	Wald ratio	1	-0.0127831060489233	0.00851517425386662	0.1333	-0.0294728475865019	0.00390663548865523	0.987298250817748	0.970957241115776	1.00391427633584	0.463313217726397	REX1BD
ENSG00000006015_TN_16h_500kb_combined	ENSG00000006015	TN_16h_500kb	GzazIP	outcome	ENSG00000006015	Wald ratio	1	-0.0144351261558022	0.0096156297321461	0.1333	-0.0332817604308086	0.0044115081192041	0.985668560766919	0.967265983909982	1.00442125314597	0.463313217726397	REX1BD
ENSG00000006015_TN_40h_500kb_combined	ENSG00000006015	TN_40h_500kb	GzazIP	outcome	ENSG00000006015	Wald ratio	1	-0.021752171773106	0.0144897126206378	0.1333	-0.0501520085095561	0.00664766496334414	0.978482700637806	0.951084840522926	1.00666980973121	0.463313217726397	REX1BD
ENSG00000006282_CD4_Memory_stim_16h_500kb_combined	ENSG00000006282	CD4_Memory_stim_16h_500kb	GzazIP	outcome	ENSG00000006282	Wald ratio	1	0.00294959629250933	0.0052344966998534	0.573100000000001	-0.00731001723920334	0.013209209824222	1.00295395063178	0.992716635952176	1.01329683683911	0.819537573822827	SPATA20
ENSG00000006282_CD4_Memory_stim_40h_500kb_combined	ENSG00000006282	CD4_Memory_stim_40h_500kb	GzazIP	outcome	ENSG00000006282	Wald ratio	1	0.00529565723386788	0.00586542210160153	0.366599999999999	-0.00620057008527111	0.0167918845530069	1.00530970401133	0.993818613778643	1.01693366069762	0.72306062673204	SPATA20
ENSG00000006282_CD4_Memory_stim_5d_500kb_combined	ENSG00000006282	CD4_Memory_stim_5d_500kb	GzazIP	outcome	ENSG00000006282	Wald ratio	1	0.00467163167265739	0.00517425702859038	0.3666	-0.00546991210337975	0.0148131754486945	1.00468256075616	0.994545020626517	1.01492343428725	0.72306062673204	SPATA20
ENSG00000006282_CD4_Memory_uns_0h_500kb_combined	ENSG00000006282	CD4_Memory_uns_0h_500kb	GzazIP	outcome	ENSG00000006282	Wald ratio	1	0.00518115042914207	0.00573859539935064	0.3666	-0.00606649655358518	0.0164287974118693	1.00519459579983	0.993951867482745	1.01656449218626	0.72306062673204	SPATA20
ENSG00000006282_CD4_Naive_stim_16h_500kb_combined	ENSG00000006282	CD4_Naive_stim_16h_500kb	GzazIP	outcome	ENSG00000006282	Wald ratio	1	0.00350914061440852	0.00622749120348809	0.5731	-0.00869674214442814	0.0157150233732452	1.00351530485662	0.991340965128219	1.01583915373782	0.819537573822827	SPATA20
ENSG00000006282_CD4_Naive_stim_40h_500kb_combined	ENSG00000006282	CD4_Naive_stim_40h_500kb	GzazIP	outcome	ENSG00000006282	Wald ratio	1	0.00519941631517493	0.00575882652967329	0.3666	-0.00608788368298471	0.0164867163133346	1.00521295673744	0.993930609932858	1.01662337219003	0.72306062673204	SPATA20
ENSG00000006282_CD4_Naive_stim_5d_500kb_combined	ENSG00000006282	CD4_Naive_stim_5d_500kb	GzazIP	outcome	ENSG00000006282	Wald ratio	1	0.00567153688862895	0.00628174301083221	0.3666	-0.00664067941260219	0.0179837531898601	1.00568765050255	0.99338132117238	1.0181464346236	0.72306062673204	SPATA20
ENSG00000006282_CD4_Naive_uns_0h_500kb_combined	ENSG00000006282	CD4_Naive_uns_0h_500kb	GzazIP	outcome	ENSG00000006282	Wald ratio	1	0.00520109393635243	0.0057606846477308	0.3666	-0.00608984797319994	0.0164920358459048	1.0052146431054	0.993928657566604	1.01662878016555	0.72306062673204	SPATA20
ENSG00000006282_T_ER-stress_5d_500kb_combined	ENSG00000006282	T_ER-stress_5d_500kb	GzazIP	outcome	ENSG00000006282	Wald ratio	1	0.00659218018016532	0.00730143920176648	0.3666	-0.00771864065529699	0.0209030010156276	1.00661395642461	0.992311071556378	1.02112299893978	0.72306062673204	SPATA20
ENSG00000006282_TCM_16h_500kb_combined	ENSG00000006282	TCM_16h_500kb	GzazIP	outcome	ENSG00000006282	Wald ratio	1	0.00671886775712393	0.0074417572172791	0.3666	-0.00786697638874311	0.021304711902991	1.00674148998597	0.992163887282385	1.02153327756697	0.72306062673204	SPATA20
ENSG00000006282_TCM_40h_500kb_combined	ENSG00000006282	TCM_40h_500kb	GzazIP	outcome	ENSG00000006282	Wald ratio	1	0.00520571257682038	0.00576580021217987	0.366599999999999	-0.00609525583905216	0.0165066809926929	1.00521928584115	0.993923282548291	1.01664366895229	0.72306062673204	SPATA20
ENSG00000006282_TCM_5d_500kb_combined	ENSG00000006282	TCM_5d_500kb	GzazIP	outcome	ENSG00000006282	Wald ratio	1	0.00546169426424727	0.00604932321616824	0.3666	-0.00639497923944248	0.017318367767937	1.0054766365073	0.993625425121969	1.01746920016457	0.72306062673204	SPATA20
ENSG00000006282_TEM_40h_500kb_combined	ENSG00000006282	TEM_40h_500kb	GzazIP	outcome	ENSG00000006282	Wald ratio	1	0.00529582916906087	0.0058656125354677	0.3666	-0.00620077140045583	0.0167924297385776	1.00530987685946	0.993818413707885	1.01693421511533	0.72306062673204	SPATA20
ENSG00000006282_TEM_5d_500kb_combined	ENSG00000006282	TEM_5d_500kb	GzazIP	outcome	ENSG00000006282	Wald ratio	1	0.00346215346528904	0.00604769032505669	0.567	-0.00839131957182206	0.0153156265024001	1.00346815364111	0.991643789278429	1.01543351176999	0.815133910811678	SPATA20
ENSG00000006282_TN_0h_500kb_combined	ENSG00000006282	TN_0h_500kb	GzazIP	outcome	ENSG00000006282	Wald ratio	1	0.00530217443928025	0.00587264049942795	0.3666	-0.00620820093959852	0.016812549818159	1.00531625584252	0.993811030122508	1.0169546761185	0.72306062673204	SPATA20
ENSG00000006282_TN_16h_500kb_combined	ENSG00000006282	TN_16h_500kb	GzazIP	outcome	ENSG00000006282	Wald ratio	1	0.00689339674907156	0.00763506395174692	0.366599999999999	-0.0080713285963524	0.0218581220944955	1.00691721089712	0.991961157116593	1.02209876095144	0.72306062673204	SPATA20
ENSG00000006282_TN_40h_500kb_combined	ENSG00000006282	TN_40h_500kb	GzazIP	outcome	ENSG00000006282	Wald ratio	1	0.00530101189910335	0.00587135288043252	0.3666	-0.00620683974654438	0.0168088635447511	1.00531508712267	0.9938123828921	1.01695092735243	0.72306062673204	SPATA20
ENSG00000006282_TN_5d_500kb_combined	ENSG00000006282	TN_5d_500kb	GzazIP	outcome	ENSG00000006282	Wald ratio	1	0.00895167202947857	0.00991479105411106	0.366599999999999	-0.0104813184365791	0.0283846624955362	1.00899185806678	0.989573419173809	1.02879134576495	0.72306062673204	SPATA20
ENSG00000006282_TN_cycling_40h_500kb_combined	ENSG00000006282	TN_cycling_40h_500kb	GzazIP	outcome	ENSG00000006282	Wald ratio	1	0.00746793096773319	0.00827141286094605	0.3666	-0.00874403823972106	0.0236799001751874	1.0074958855084	0.991294079680222	1.0239624952101	0.72306062673204	SPATA20
ENSG00000006282_TN_HSP_5d_500kb_combined	ENSG00000006282	TN_HSP_5d_500kb	GzazIP	outcome	ENSG00000006282	Wald ratio	1	0.0037595889241523	0.00656725064060323	0.567	-0.00911222233143003	0.0166314001797346	1.00376666504358	0.990929168151311	1.0167704718314	0.815133910811678	SPATA20
ENSG00000006282_TN_IFN_40h_500kb_combined	ENSG00000006282	TN_IFN_40h_500kb	GzazIP	outcome	ENSG00000006282	Wald ratio	1	0.00666561473812703	0.00738277465462308	0.366599999999999	-0.00780462358493421	0.0211358530611883	1.00668787938975	0.992225753411339	1.02136079720369	0.72306062673204	SPATA20
ENSG00000008018_CD4_Memory_stim_16h_500kb_combined	ENSG00000008018	CD4_Memory_stim_16h_500kb	GzazIP	outcome	ENSG00000008018	Wald ratio	1	-0.0312284910619847	0.0230085551714037	0.1747	-0.0763252591979358	0.0138682770739665	0.969254081878109	0.926514800083674	1.01396488771958	0.525390164484726	PSMB1
ENSG00000008018_CD4_Naive_stim_16h_500kb_combined	ENSG00000008018	CD4_Naive_stim_16h_500kb	GzazIP	outcome	ENSG00000008018	Wald ratio	1	-0.0435175936036263	0.0320629309744216	0.1747	-0.106360938313493	0.0193257511062401	0.95741570955029	0.899100069840218	1.01951370224739	0.525390164484726	PSMB1
ENSG00000008018_CD4_Naive_stim_40h_500kb_combined	ENSG00000008018	CD4_Naive_stim_40h_500kb	GzazIP	outcome	ENSG00000008018	Wald ratio	1	-0.0278356765642294	0.0205087943151076	0.1747	-0.0680329134218402	0.0123615602933815	0.972548166127611	0.934229724374172	1.01243828017974	0.525390164484726	PSMB1
ENSG00000008018_TCM_16h_500kb_combined	ENSG00000008018	TCM_16h_500kb	GzazIP	outcome	ENSG00000008018	Wald ratio	1	-0.0132698930383134	0.00977700348968618	0.1747	-0.0324328198780983	0.00589303380147156	0.986817763831498	0.968087483881963	1.0059104318842	0.525390164484726	PSMB1
ENSG00000008018_TN_16h_500kb_combined	ENSG00000008018	TN_16h_500kb	GzazIP	outcome	ENSG00000008018	Wald ratio	1	-0.0110293362987585	0.00812620412014946	0.1747	-0.0269566963742515	0.00489802377673441	0.989031263833138	0.973403392507897	1.00491003870365	0.525390164484726	PSMB1
ENSG00000008018_TN_40h_500kb_combined	ENSG00000008018	TN_40h_500kb	GzazIP	outcome	ENSG00000008018	Wald ratio	1	-0.0162743470329094	0.0082155407727656	0.0476000000000002	-0.03237680694753	-0.00017188711828886	0.983857364677445	0.968141710817672	0.999828127653456	0.284537840000002	PSMB1
ENSG00000010030_CD4_Naive_stim_16h_500kb_combined	ENSG00000010030	CD4_Naive_stim_16h_500kb	GzazIP	outcome	ENSG00000010030	Wald ratio	1	0.00662080752550993	0.010313447796297	0.520899999999999	-0.0135935501552321	0.026835165206252	1.00664277352244	0.986498424920075	1.0271984707599	0.789501454914565	ETV7
ENSG00000010030_CD4_Naive_stim_40h_500kb_combined	ENSG00000010030	CD4_Naive_stim_40h_500kb	GzazIP	outcome	ENSG00000010030	Wald ratio	1	0.00162550404118662	0.011938767877258	0.8917	-0.021774480998239	0.0250254890806123	1.00162682588901	0.978460871690443	1.02534125519726	0.933264053738318	ETV7
ENSG00000010030_CD4_Naive_stim_5d_500kb_combined	ENSG00000010030	CD4_Naive_stim_5d_500kb	GzazIP	outcome	ENSG00000010030	Wald ratio	1	0.00220202134943436	0.0161730891376141	0.8917	-0.0294972333602894	0.0339012760591581	1.00220444757899	0.970933563860833	1.03448247350019	0.933264053738318	ETV7
ENSG00000010030_TN_40h_500kb_combined	ENSG00000010030	TN_40h_500kb	GzazIP	outcome	ENSG00000010030	Wald ratio	1	0.00259147129751916	0.00782156962333805	0.7404	-0.0127388051642234	0.0179217477592617	1.00259483206174	0.987341989972557	1.01808330597269	0.87281647167083	ETV7
ENSG00000010030_TN_IFN_5d_500kb_combined	ENSG00000010030	TN_IFN_5d_500kb	GzazIP	outcome	ENSG00000010030	Wald ratio	1	0.00194859680577686	0.0143117730630517	0.8917	-0.0261024783978045	0.0299996720093582	1.00195049655428	0.974235246425814	1.03045419597413	0.933264053738318	ETV7
ENSG00000010165_CD4_Naive_stim_5d_500kb_combined	ENSG00000010165	CD4_Naive_stim_5d_500kb	GzazIP	outcome	ENSG00000010165	Wald ratio	1	-0.00153864638327904	0.00819114494630203	0.851	-0.017593290478031	0.0145159977114729	0.998462536726194	0.982560567844204	1.01462186644944	0.92268050344911	EEF1AKNMT
ENSG00000010219_TN_40h_500kb_combined	ENSG00000010219	TN_40h_500kb	GzazIP	outcome	ENSG00000010219	Wald ratio	1	-0.00895812092686463	0.0148741353214409	0.547	-0.0381114261568887	0.0201951843031595	0.99108188349447	0.962605675464207	1.02040048674892	0.802103827907739	DYRK4
ENSG00000010626_CD4_Memory_stim_40h_500kb_combined	ENSG00000010626	CD4_Memory_stim_40h_500kb	GzazIP	outcome	ENSG00000010626	Wald ratio	1	0.0204227507824743	0.00923351375107659	0.02698	0.00232506383036414	0.0385204377345844	1.02063272211867	1.00232776888734	1.03927196850559	0.213528109540636	LRRC23
ENSG00000010626_CD4_Naive_stim_40h_500kb_combined	ENSG00000010626	CD4_Naive_stim_40h_500kb	GzazIP	outcome	ENSG00000010626	Wald ratio	1	0.0133605624412438	0.00604056418928676	0.02698	0.00152105663024176	0.0252000682522459	1.01345021357387	1.00152221402362	1.02552027405026	0.213528109540636	LRRC23
ENSG00000010626_CD4_Naive_stim_5d_500kb_combined	ENSG00000010626	CD4_Naive_stim_5d_500kb	GzazIP	outcome	ENSG00000010626	Wald ratio	1	0.0141882011161674	0.00641475536300407	0.02698	0.00161528060467947	0.0267611216276554	1.01428933136101	1.00161658587309	1.02712241612491	0.213528109540636	LRRC23
ENSG00000010626_TN_40h_500kb_combined	ENSG00000010626	TN_40h_500kb	GzazIP	outcome	ENSG00000010626	Wald ratio	1	0.0139708709836351	0.00631649627985536	0.02698	0.00159053827511861	0.0263512036921516	1.01406891967811	1.00159180385201	1.02670146650788	0.213528109540636	LRRC23
ENSG00000011485_CD4_Naive_stim_40h_500kb_combined	ENSG00000011485	CD4_Naive_stim_40h_500kb	GzazIP	outcome	ENSG00000011485	Wald ratio	1	0.0164013618756445	0.0203603480608912	0.4205	-0.0235049203237023	0.0563076440749913	1.01653660257689	0.976769168636528	1.05792309745097	0.752150872669576	PPP5C
ENSG00000011485_TCM_16h_500kb_combined	ENSG00000011485	TCM_16h_500kb	GzazIP	outcome	ENSG00000011485	Wald ratio	1	0.00205685571596839	0.00918991516346863	0.8229	-0.0159553780044301	0.0200690894363669	1.00205897249474	0.984171234759974	1.02027182759726	0.909606551511413	PPP5C
ENSG00000011485_TN_40h_500kb_combined	ENSG00000011485	TN_40h_500kb	GzazIP	outcome	ENSG00000011485	Wald ratio	1	0.00498210567246485	0.0173503849116365	0.774	-0.0290246487543426	0.0389888600992723	1.00499453699708	0.971392520555903	1.03975890077471	0.890283431422723	PPP5C
ENSG00000012963_CD4_Memory_stim_40h_500kb_combined	ENSG00000012963	CD4_Memory_stim_40h_500kb	GzazIP	outcome	ENSG00000012963	Wald ratio	1	-0.000726045287939209	0.01569359735082	0.9631	-0.0314854960955465	0.030033405519668	0.999274218219164	0.969005010707909	1.03048895739768	0.970684317696029	UBR7
ENSG00000012963_CD4_Memory_stim_5d_500kb_combined	ENSG00000012963	CD4_Memory_stim_5d_500kb	GzazIP	outcome	ENSG00000012963	Wald ratio	1	-0.000348385158289616	0.00753040683277146	0.9631	-0.0151079825505217	0.0144112122339425	0.999651675520773	0.985005570446385	1.01451555438273	0.970684317696029	UBR7
ENSG00000012963_CD4_Naive_stim_40h_500kb_combined	ENSG00000012963	CD4_Naive_stim_40h_500kb	GzazIP	outcome	ENSG00000012963	Wald ratio	1	-0.000407588350734656	0.00881009431170645	0.9631	-0.0176753732016793	0.01686019650021	0.999592494702113	0.982479919906592	1.01700313178898	0.970684317696029	UBR7
ENSG00000012963_CD4_Naive_stim_5d_500kb_combined	ENSG00000012963	CD4_Naive_stim_5d_500kb	GzazIP	outcome	ENSG00000012963	Wald ratio	1	-0.00033344140824922	0.00720739503179836	0.9631	-0.014459935670574	0.0137930528540756	0.999666614177159	0.985644107111543	1.01388861587069	0.970684317696029	UBR7
ENSG00000012963_TCM_40h_500kb_combined	ENSG00000012963	TCM_40h_500kb	GzazIP	outcome	ENSG00000012963	Wald ratio	1	-0.000396774107858725	0.00857634253868614	0.9631	-0.0172064054836836	0.0164128572679661	0.999603304596578	0.982940779328257	1.01654828813111	0.970684317696029	UBR7
ENSG00000012963_TEM_40h_500kb_combined	ENSG00000012963	TEM_40h_500kb	GzazIP	outcome	ENSG00000012963	Wald ratio	1	-0.000502545504926338	0.0108626099993901	0.9631	-0.0217932611037309	0.0207881700938782	0.999497580749915	0.9784424962646	1.02100574917667	0.970684317696029	UBR7
ENSG00000012963_TN_40h_500kb_combined	ENSG00000012963	TN_40h_500kb	GzazIP	outcome	ENSG00000012963	Wald ratio	1	-0.000378356884739067	0.00817825100257755	0.9631	-0.0164077288497911	0.0156510150803129	0.999621714683201	0.983726144745962	1.01577413368863	0.970684317696029	UBR7
ENSG00000012963_TN_5d_500kb_combined	ENSG00000012963	TN_5d_500kb	GzazIP	outcome	ENSG00000012963	Wald ratio	1	-0.000428533053350691	0.0092628177642912	0.9631	-0.0185836558713614	0.0177265897646601	0.999571558753824	0.981587955561229	1.01788463826278	0.970684317696029	UBR7
ENSG00000012963_TN_IFN_5d_500kb_combined	ENSG00000012963	TN_IFN_5d_500kb	GzazIP	outcome	ENSG00000012963	Wald ratio	1	-0.000912343149016492	0.019720458577844	0.9631	-0.0395644419615908	0.0377397556635578	0.999088072909455	0.961208009865067	1.03846094413014	0.970684317696029	UBR7
ENSG00000013306_CD4_Naive_stim_40h_500kb_combined	ENSG00000013306	CD4_Naive_stim_40h_500kb	GzazIP	outcome	ENSG00000013306	Wald ratio	1	0.0167218785108131	0.0266269400712491	0.53	-0.0354669240288351	0.0689106810504614	1.01686247168872	0.965154657129666	1.07134051386541	0.794660757803373	SLC25A39
ENSG00000013306_TN_40h_500kb_combined	ENSG00000013306	TN_40h_500kb	GzazIP	outcome	ENSG00000013306	Wald ratio	1	0.0129039668962422	0.0205475212013674	0.53	-0.027369174658438	0.0531771084509224	1.01298758234699	0.973001967541966	1.05461641005875	0.794660757803373	SLC25A39
ENSG00000013364_TCM_16h_500kb_combined	ENSG00000013364	TCM_16h_500kb	GzazIP	outcome	ENSG00000013364	Wald ratio	1	-0.0258573241432111	0.0146290965571632	0.0771400000000007	-0.0545303533952509	0.00281570510882873	0.974474113619908	0.946929765888145	1.00281967292966	0.349765479658466	MVP
ENSG00000013573_CD4_Memory_stim_16h_500kb_combined	ENSG00000013573	CD4_Memory_stim_16h_500kb	GzazIP	outcome	ENSG00000013573	Wald ratio	1	0.000917208687769322	0.00359830177008773	0.7988	-0.00613546278160264	0.00796988015714128	1.00091762945229	0.993883320735347	1.0080017241935	0.900740268878	DDX11
ENSG00000013573_CD4_Memory_stim_40h_500kb_combined	ENSG00000013573	CD4_Memory_stim_40h_500kb	GzazIP	outcome	ENSG00000013573	Wald ratio	1	0.00484136058135184	0.012702344033591	0.7031	-0.0200552337244865	0.0297379548871902	1.004853098903	0.980144534778442	1.03018454375527	0.851746138266271	DDX11
ENSG00000013573_CD4_Memory_uns_0h_500kb_combined	ENSG00000013573	CD4_Memory_uns_0h_500kb	GzazIP	outcome	ENSG00000013573	Wald ratio	1	0.000973232049421838	0.00375511134128033	0.7955	-0.00638678617948761	0.00833325027833128	1.00097370579341	0.993633565987999	1.00836806845743	0.898724044887152	DDX11
ENSG00000013573_CD4_Naive_uns_0h_500kb_combined	ENSG00000013573	CD4_Naive_uns_0h_500kb	GzazIP	outcome	ENSG00000013573	Wald ratio	1	0.000911959540995872	0.00357770884027992	0.7988	-0.00610034978595276	0.00792426886794451	1.00091237550254	0.993918219568762	1.00795574898385	0.900740268878	DDX11
ENSG00000013573_TCM_0h_500kb_combined	ENSG00000013573	TCM_0h_500kb	GzazIP	outcome	ENSG00000013573	Wald ratio	1	0.00120686692313324	0.0056144291476347	0.8298	-0.00979741420623078	0.0122111480524973	1.00120759548008	0.990250424098301	1.01228600852131	0.914181425937308	DDX11
ENSG00000013573_TCM_16h_500kb_combined	ENSG00000013573	TCM_16h_500kb	GzazIP	outcome	ENSG00000013573	Wald ratio	1	0.00145920125928283	0.00563017134628749	0.7955	-0.00957593457944066	0.0124943370980063	1.00146026641147	0.99046976868194	1.01257271742434	0.898724044887152	DDX11
ENSG00000013573_TEM_0h_500kb_combined	ENSG00000013573	TEM_0h_500kb	GzazIP	outcome	ENSG00000013573	Wald ratio	1	-0.000208756843773248	0.00601192767224748	0.9723	-0.0119921350813783	0.0115746213938318	0.99979126494442	0.988079483996104	1.01164186651922	0.977391128308659	DDX11
ENSG00000013573_TN_0h_500kb_combined	ENSG00000013573	TN_0h_500kb	GzazIP	outcome	ENSG00000013573	Wald ratio	1	0.000931630195197754	0.00365487879165222	0.7988	-0.0062319322364406	0.00809519262683611	1.00093206429741	0.99378744597779	1.00812804729378	0.900740268878	DDX11
ENSG00000013573_TN_16h_500kb_combined	ENSG00000013573	TN_16h_500kb	GzazIP	outcome	ENSG00000013573	Wald ratio	1	0.00146511588721759	0.00681582135046131	0.8298	-0.0118938939596866	0.0148241257341218	1.00146618969385	0.988176558801223	1.01493454804939	0.914181425937308	DDX11
ENSG00000013725_CD4_Memory_stim_16h_500kb_combined	ENSG00000013725	CD4_Memory_stim_16h_500kb	GzazIP	outcome	ENSG00000013725	Wald ratio	1	-0.0147344479259971	0.012169916347727	0.226	-0.038587483967542	0.00911858811554781	0.985373572858839	0.962147528574678	1.00916028909514	0.603677400119261	CD6
ENSG00000013725_CD4_Memory_stim_40h_500kb_combined	ENSG00000013725	CD4_Memory_stim_40h_500kb	GzazIP	outcome	ENSG00000013725	Wald ratio	1	-0.0299656583131087	0.0247501336193039	0.226	-0.0784759202069442	0.0185446035807269	0.970478860857421	0.924524322017868	1.01871762260995	0.603677400119261	CD6
ENSG00000013725_CD4_Naive_stim_40h_500kb_combined	ENSG00000013725	CD4_Naive_stim_40h_500kb	GzazIP	outcome	ENSG00000013725	Wald ratio	1	-0.00933266774979197	0.0127361852146975	0.4637	-0.034295590770599	0.015630255271015	0.990710746432189	0.966285837244014	1.0157530466302	0.768731563583288	CD6
ENSG00000013725_TCM_16h_500kb_combined	ENSG00000013725	TCM_16h_500kb	GzazIP	outcome	ENSG00000013725	Wald ratio	1	-0.0128295039155636	0.0105965279608316	0.226	-0.0335986987187935	0.00793969088766627	0.987252443347866	0.966959468860759	1.00797129381716	0.603677400119261	CD6
ENSG00000013725_TN_40h_500kb_combined	ENSG00000013725	TN_40h_500kb	GzazIP	outcome	ENSG00000013725	Wald ratio	1	-0.00185948850854646	0.0127118048449844	0.883700000000001	-0.0267746260047159	0.023055648987623	0.998142239269117	0.973580636558233	1.02332348487867	0.931140271599157	CD6
ENSG00000014138_CD4_Naive_stim_40h_500kb_combined	ENSG00000014138	CD4_Naive_stim_40h_500kb	GzazIP	outcome	ENSG00000014138	Wald ratio	1	-0.0148648903500989	0.0231056136027276	0.52	-0.0601518930114451	0.0304221123112472	0.985245046724162	0.941621496996574	1.03088959331398	0.788270727580372	POLA2
ENSG00000014138_TCM_40h_500kb_combined	ENSG00000014138	TCM_40h_500kb	GzazIP	outcome	ENSG00000014138	Wald ratio	1	-0.0154775476532758	0.0109759378963089	0.158499999999998	-0.0369903859300412	0.00603529062348965	0.984641614018469	0.963685400243373	1.00605353968427	0.500788344417221	POLA2
ENSG00000014138_TN_40h_500kb_combined	ENSG00000014138	TN_40h_500kb	GzazIP	outcome	ENSG00000014138	Wald ratio	1	-0.0124219813357696	0.0193084169586678	0.52	-0.0502664785747586	0.0254225159032193	0.987654853000427	0.950975976010201	1.02574842400102	0.788270727580372	POLA2
ENSG00000015133_CD4_Memory_uns_0h_500kb_combined	ENSG00000015133	CD4_Memory_uns_0h_500kb	GzazIP	outcome	ENSG00000015133	Wald ratio	1	0.00807130361678957	0.0106446157572216	0.448300000000001	-0.0127921432673647	0.0289347505009438	1.00810396440039	0.987289328428106	1.02935742722736	0.763589787395596	CCDC88C
ENSG00000015133_TN_0h_500kb_combined	ENSG00000015133	TN_0h_500kb	GzazIP	outcome	ENSG00000015133	Wald ratio	1	0.00891832627341615	0.0117616881838734	0.448300000000001	-0.0141345825669757	0.031971235113808	1.00895821303137	0.985964841653996	1.03248780548375	0.763589787395596	CCDC88C
ENSG00000015532_CD4_Naive_stim_16h_500kb_combined	ENSG00000015532	CD4_Naive_stim_16h_500kb	GzazIP	outcome	ENSG00000015532	Wald ratio	1	0.00238057796558056	0.00772643489096115	0.758	-0.0127632344207033	0.0175243903518644	1.00238341379116	0.987317870236465	1.01767884339314	0.884833753738136	XYLT2
ENSG00000015532_TN_16h_500kb_combined	ENSG00000015532	TN_16h_500kb	GzazIP	outcome	ENSG00000015532	Wald ratio	1	0.000734781486733505	0.00856069800497618	0.9316	-0.0160441866030198	0.0175137495764868	1.00073505150478	0.984083835772791	1.01766801455877	0.951657597173145	XYLT2
ENSG00000015532_TN_40h_500kb_combined	ENSG00000015532	TN_40h_500kb	GzazIP	outcome	ENSG00000015532	Wald ratio	1	0.00462590391108341	0.00868291039767561	0.5942	-0.0123926004683608	0.0216444082905276	1.00463661992195	0.987683871583002	1.02188034767701	0.821569979478159	XYLT2
ENSG00000021355_CD4_Memory_stim_5d_500kb_combined	ENSG00000021355	CD4_Memory_stim_5d_500kb	GzazIP	outcome	ENSG00000021355	Wald ratio	1	0.00193418654118192	0.00714438223340098	0.7866	-0.012068802636284	0.0159371757186479	1.00193605828654	0.988003733261863	1.01606484985691	0.896127645788337	SERPINB1
ENSG00000021355_CD4_Naive_stim_5d_500kb_combined	ENSG00000021355	CD4_Naive_stim_5d_500kb	GzazIP	outcome	ENSG00000021355	Wald ratio	1	0.00350106409857835	0.0129320205736705	0.7866	-0.0218456962258159	0.0288478244229726	1.00350719998211	0.978391192857917	1.02926795311226	0.896127645788337	SERPINB1
ENSG00000021355_TEM_5d_500kb_combined	ENSG00000021355	TEM_5d_500kb	GzazIP	outcome	ENSG00000021355	Wald ratio	1	0.00331799590665574	0.0054996194103564	0.5463	-0.0074612581376428	0.0140972499509543	1.00332350654815	0.992566507949292	1.01419708475949	0.802103827907739	SERPINB1
ENSG00000021355_TN_IFN_5d_500kb_combined	ENSG00000021355	TN_IFN_5d_500kb	GzazIP	outcome	ENSG00000021355	Wald ratio	1	0.00311112130795986	0.011491673282434	0.7866	-0.0194125583256108	0.0256348009415305	1.00311596586856	0.980774652017022	1.02596619815879	0.896127645788337	SERPINB1
ENSG00000022556_CD4_Memory_stim_16h_500kb_combined	ENSG00000022556	CD4_Memory_stim_16h_500kb	GzazIP	outcome	ENSG00000022556	Wald ratio	1	0.0165546703155928	0.00687029687792593	0.0159700000000001	0.003088888434858	0.0300204521963276	1.01669245816426	1.0030936639665	1.03047560922747	0.157398492849286	NLRP2
ENSG00000022556_CD4_Memory_stim_40h_500kb_combined	ENSG00000022556	CD4_Memory_stim_40h_500kb	GzazIP	outcome	ENSG00000022556	Wald ratio	1	0.0151648230277285	0.00794249904400021	0.0562199999999997	-0.000402475098511906	0.0307321211539689	1.01528039241387	0.999597605883726	1.03120922774596	0.304627343656941	NLRP2
ENSG00000022556_CD4_Naive_stim_16h_500kb_combined	ENSG00000022556	CD4_Naive_stim_16h_500kb	GzazIP	outcome	ENSG00000022556	Wald ratio	1	0.0135666979332392	0.00712248685828067	0.0568099999999995	-0.000393376308990919	0.0275267721754693	1.01365914316542	0.999606701053325	1.02790913410258	0.304627343656941	NLRP2
ENSG00000022556_CD4_Naive_stim_40h_500kb_combined	ENSG00000022556	CD4_Naive_stim_40h_500kb	GzazIP	outcome	ENSG00000022556	Wald ratio	1	0.0108016452030985	0.00671867739652392	0.1079	-0.00236696249408837	0.0239702529002854	1.01086019358905	0.997635836552787	1.02425984867759	0.415595915735172	NLRP2
ENSG00000022556_CD4_Naive_stim_5d_500kb_combined	ENSG00000022556	CD4_Naive_stim_5d_500kb	GzazIP	outcome	ENSG00000022556	Wald ratio	1	0.0160790313400711	0.00842131100464897	0.0562199999999997	-0.000426738229040872	0.0325848009091831	1.01620899459122	0.999573352810767	1.03312149907181	0.304627343656941	NLRP2
ENSG00000022556_TCM_16h_500kb_combined	ENSG00000022556	TCM_16h_500kb	GzazIP	outcome	ENSG00000022556	Wald ratio	1	0.0175446878599353	0.00918894116337673	0.0562199999999997	-0.000465636820283138	0.0355550125401536	1.01769949994731	0.999534471571717	1.03619465025994	0.304627343656941	NLRP2
ENSG00000022556_TCM_40h_500kb_combined	ENSG00000022556	TCM_40h_500kb	GzazIP	outcome	ENSG00000022556	Wald ratio	1	0.0143779100526845	0.00753035736977357	0.0562199999999997	-0.000381590392071741	0.0291374104974407	1.01448176936441	0.999618482404282	1.0295660579398	0.304627343656941	NLRP2
ENSG00000022556_TCM_5d_500kb_combined	ENSG00000022556	TCM_5d_500kb	GzazIP	outcome	ENSG00000022556	Wald ratio	1	0.0141412652917561	0.00740641587807238	0.0562199999999997	-0.000375309829265777	0.0286578404127779	1.01424172597226	0.999624760590658	1.02907242723294	0.304627343656941	NLRP2
ENSG00000022556_TEM_40h_500kb_combined	ENSG00000022556	TEM_40h_500kb	GzazIP	outcome	ENSG00000022556	Wald ratio	1	0.0168555765552464	0.00882802261729856	0.0562199999999997	-0.000447347774658727	0.0341585008851516	1.01699843330134	0.999552752270438	1.03474860230043	0.304627343656941	NLRP2
ENSG00000022556_TN_16h_500kb_combined	ENSG00000022556	TN_16h_500kb	GzazIP	outcome	ENSG00000022556	Wald ratio	1	0.0113141772932668	0.00710918574863669	0.111499999999999	-0.00261982677406112	0.0252481813605947	1.01137842467062	0.997383601977204	1.02556961620531	0.424895150999571	NLRP2
ENSG00000022556_TN_40h_500kb_combined	ENSG00000022556	TN_40h_500kb	GzazIP	outcome	ENSG00000022556	Wald ratio	1	0.0112498901457957	0.00699748799509291	0.107900000000001	-0.00246518632458641	0.0249649666161778	1.01131340812658	0.997537849751877	1.02527920089547	0.415595915735172	NLRP2
ENSG00000022556_TN_cycling_40h_500kb_combined	ENSG00000022556	TN_cycling_40h_500kb	GzazIP	outcome	ENSG00000022556	Wald ratio	1	0.0177591932946533	0.00930128729541308	0.0562199999999997	-0.000471329804356321	0.035989716393663	1.01791782543612	0.999528781254087	1.03664518598511	0.304627343656941	NLRP2
ENSG00000023191_CD4_Memory_stim_5d_500kb_combined	ENSG00000023191	CD4_Memory_stim_5d_500kb	GzazIP	outcome	ENSG00000023191	Wald ratio	1	0.0351508290557744	0.0185083638787139	0.0575399999999993	-0.00112556414650485	0.0714272222580536	1.0357759221229	0.998875069063224	1.07403998165224	0.306480891795478	RNH1
ENSG00000023516_TEM_40h_500kb_combined	ENSG00000023516	TEM_40h_500kb	GzazIP	outcome	ENSG00000023516	Wald ratio	1	0.00859843169551127	0.0112676721919284	0.4454	-0.0134862058006683	0.0306830691916909	1.00863550438882	0.986604325640597	1.0311586461504	0.763370414201185	AKAP11
ENSG00000023516_TN_40h_500kb_combined	ENSG00000023516	TN_40h_500kb	GzazIP	outcome	ENSG00000023516	Wald ratio	1	0.0151693789232789	0.0115510548569735	0.1891	-0.00747068859638907	0.0378094464429469	1.01528501793583	0.992557147635922	1.03853331780456	0.55565142296369	AKAP11
ENSG00000025708_CD4_Naive_uns_0h_500kb_combined	ENSG00000025708	CD4_Naive_uns_0h_500kb	GzazIP	outcome	ENSG00000025708	Wald ratio	1	0.00131134138055715	0.00852153837909476	0.8777	-0.0153908738424686	0.0180135566035829	1.00131220156462	0.984726960358028	1.01817677931521	0.931140271599157	TYMP
ENSG00000025708_TN_0h_500kb_combined	ENSG00000025708	TN_0h_500kb	GzazIP	outcome	ENSG00000025708	Wald ratio	1	0.00129319863442081	0.00840364069829613	0.8777	-0.0151779371342396	0.0177643344030812	1.00129403517634	0.984936667201821	1.01792305867549	0.931140271599157	TYMP
ENSG00000026297_CD4_Memory_stim_16h_500kb_combined	ENSG00000026297	CD4_Memory_stim_16h_500kb	GzazIP	outcome	ENSG00000026297	Wald ratio	1	-0.0038042161648013	0.00825462630445882	0.6449	-0.0199832837215406	0.012374851391938	0.996203010698425	0.980215058717675	1.01245173668613	0.829408426643698	RNASET2
ENSG00000026297_CD4_Memory_stim_40h_500kb_combined	ENSG00000026297	CD4_Memory_stim_40h_500kb	GzazIP	outcome	ENSG00000026297	Wald ratio	1	-0.00756092660417095	0.01640617171294	0.6449	-0.0397170231615333	0.0245951699531914	0.992467585297334	0.961061358781911	1.02490012616295	0.829408426643698	RNASET2
ENSG00000026297_CD4_Memory_stim_5d_500kb_combined	ENSG00000026297	CD4_Memory_stim_5d_500kb	GzazIP	outcome	ENSG00000026297	Wald ratio	1	-0.00314866387646791	0.00683216792438734	0.6449	-0.0165397130082671	0.0102423852553313	0.996856287967042	0.983596317046366	1.01029501802474	0.829408426643698	RNASET2
ENSG00000026297_CD4_Memory_uns_0h_500kb_combined	ENSG00000026297	CD4_Memory_uns_0h_500kb	GzazIP	outcome	ENSG00000026297	Wald ratio	1	-0.00332533640139148	0.00640966537876508	0.6039	-0.015888280543771	0.00923760774098808	0.996680186406273	0.984237272366134	1.00928040612275	0.821569979478159	RNASET2
ENSG00000026297_CD4_Naive_stim_16h_500kb_combined	ENSG00000026297	CD4_Naive_stim_16h_500kb	GzazIP	outcome	ENSG00000026297	Wald ratio	1	-0.00238257790126579	0.00516986663328532	0.6449	-0.012515516502505	0.00775036069997343	0.997620258184616	0.987562476859351	1.0077804724876	0.829408426643698	RNASET2
ENSG00000026297_CD4_Naive_stim_40h_500kb_combined	ENSG00000026297	CD4_Naive_stim_40h_500kb	GzazIP	outcome	ENSG00000026297	Wald ratio	1	-0.00312046394212181	0.0067709779420748	0.6449	-0.0163915807085884	0.0101506528243448	0.996884399645287	0.983742030222913	1.01020234545733	0.829408426643698	RNASET2
ENSG00000026297_CD4_Naive_stim_5d_500kb_combined	ENSG00000026297	CD4_Naive_stim_5d_500kb	GzazIP	outcome	ENSG00000026297	Wald ratio	1	-0.00241823883288864	0.00524724595440253	0.6449	-0.0127028409035176	0.00786636323774033	0.997584682751134	0.987377499635826	1.00789738436083	0.829408426643698	RNASET2
ENSG00000026297_CD4_Naive_uns_0h_500kb_combined	ENSG00000026297	CD4_Naive_uns_0h_500kb	GzazIP	outcome	ENSG00000026297	Wald ratio	1	-0.00205039287465329	0.00444907077420822	0.6449	-0.0107705715921014	0.00666978584279482	0.997951707744873	0.989287223333213	1.00669207839902	0.829408426643698	RNASET2
ENSG00000026297_T_ER-stress_5d_500kb_combined	ENSG00000026297	T_ER-stress_5d_500kb	GzazIP	outcome	ENSG00000026297	Wald ratio	1	0.00259301284032035	0.00667567455262172	0.6977	-0.0104913092828182	0.0156773349634589	1.00259637760578	0.989563532547324	1.01580086909696	0.851746138266271	RNASET2
ENSG00000026297_TCM_0h_500kb_combined	ENSG00000026297	TCM_0h_500kb	GzazIP	outcome	ENSG00000026297	Wald ratio	1	-0.00308392915241214	0.00669170246899424	0.6449	-0.0161996659916409	0.0100318076868166	0.996920821272517	0.98393084291358	1.01008229495451	0.829408426643698	RNASET2
ENSG00000026297_TCM_16h_500kb_combined	ENSG00000026297	TCM_16h_500kb	GzazIP	outcome	ENSG00000026297	Wald ratio	1	-0.00396917855731565	0.00861257202717947	0.6449	-0.0208498197305874	0.0129114626159561	0.996038688220238	0.979366034980633	1.01299517544644	0.829408426643698	RNASET2
ENSG00000026297_TCM_40h_500kb_combined	ENSG00000026297	TCM_40h_500kb	GzazIP	outcome	ENSG00000026297	Wald ratio	1	-0.00311002909410528	0.00674833575582964	0.6449	-0.0163367671755314	0.0101167089873208	0.996894802036761	0.983795954077071	1.01016805589552	0.829408426643698	RNASET2
ENSG00000026297_TCM_5d_500kb_combined	ENSG00000026297	TCM_5d_500kb	GzazIP	outcome	ENSG00000026297	Wald ratio	1	0.0032378306738963	0.00833574886299335	0.6977	-0.0131002370975707	0.0195758984453633	1.00324307810954	0.986985197530221	1.01976876278723	0.851746138266271	RNASET2
ENSG00000026297_TCM_LA_500kb_combined	ENSG00000026297	TCM_LA_500kb	GzazIP	outcome	ENSG00000026297	Wald ratio	1	-0.00610832494417145	0.010298610594151	0.5531	-0.0262936017087073	0.0140769518203644	0.993910292945312	0.974049065152276	1.01417649866355	0.806324565111365	RNASET2
ENSG00000026297_TEM_0h_500kb_combined	ENSG00000026297	TEM_0h_500kb	GzazIP	outcome	ENSG00000026297	Wald ratio	1	-0.00328541872651412	0.00633272310653206	0.6039	-0.015697556015317	0.00912671856228872	0.996719972355986	0.984425008458162	1.00916849405247	0.821569979478159	RNASET2
ENSG00000026297_TEM_40h_500kb_combined	ENSG00000026297	TEM_40h_500kb	GzazIP	outcome	ENSG00000026297	Wald ratio	1	0.000590022467494985	0.00805392228765632	0.9416	-0.0151956652163114	0.0163757101513014	1.00059019656499	0.984919206318524	1.01651052699462	0.957198956087598	RNASET2
ENSG00000026297_TEM_5d_500kb_combined	ENSG00000026297	TEM_5d_500kb	GzazIP	outcome	ENSG00000026297	Wald ratio	1	0.00326365443220273	0.00840223176022344	0.6977	-0.0132047198178352	0.0197320286822407	1.00326898595083	0.986882080019015	1.01992799195565	0.851746138266271	RNASET2
ENSG00000026297_TN_0h_500kb_combined	ENSG00000026297	TN_0h_500kb	GzazIP	outcome	ENSG00000026297	Wald ratio	1	-0.00204010336575438	0.00442674395387588	0.6449	-0.0107165215153511	0.00663631478384234	0.99796197623068	0.989340695828645	1.00665838391302	0.829408426643698	RNASET2
ENSG00000026297_TN_16h_500kb_combined	ENSG00000026297	TN_16h_500kb	GzazIP	outcome	ENSG00000026297	Wald ratio	1	-0.00220888619253243	0.00479297949394693	0.6449	-0.0116031260006684	0.00718535361560356	0.997793551601307	0.988463930659615	1.00721123020926	0.829408426643698	RNASET2
ENSG00000026297_TN_40h_500kb_combined	ENSG00000026297	TN_40h_500kb	GzazIP	outcome	ENSG00000026297	Wald ratio	1	-0.00299983044489342	0.00650921983047379	0.6449	-0.015757901312622	0.00975824042283522	0.997004664550591	0.984365604830735	1.00980600729803	0.829408426643698	RNASET2
ENSG00000026297_TN_5d_500kb_combined	ENSG00000026297	TN_5d_500kb	GzazIP	outcome	ENSG00000026297	Wald ratio	1	-0.0026900901163767	0.00583712588192727	0.6449	-0.0141308568449542	0.00875067661220076	0.99731352493371	0.985968515091762	1.00878907570708	0.829408426643698	RNASET2
ENSG00000026297_TN_cycling_40h_500kb_combined	ENSG00000026297	TN_cycling_40h_500kb	GzazIP	outcome	ENSG00000026297	Wald ratio	1	-0.00325840381570759	0.0070702885121392	0.6449	-0.0171161692995004	0.0105993616680852	0.996746899020848	0.983029480155413	1.0106557338958	0.829408426643698	RNASET2
ENSG00000026297_TN_HSP_5d_500kb_combined	ENSG00000026297	TN_HSP_5d_500kb	GzazIP	outcome	ENSG00000026297	Wald ratio	1	-0.0027675908462594	0.00600529181566778	0.6449	-0.0145379628049683	0.00900278111244944	0.997236235402642	0.985567203126671	1.00904342803321	0.829408426643698	RNASET2
ENSG00000026297_TN_IFN_40h_500kb_combined	ENSG00000026297	TN_IFN_40h_500kb	GzazIP	outcome	ENSG00000026297	Wald ratio	1	-0.00466279395592448	0.0101176221259383	0.6449	-0.0244933333227635	0.0151677454109146	0.995348059991354	0.975804194268332	1.01528335945656	0.829408426643698	RNASET2
ENSG00000026297_TN_IFN_5d_500kb_combined	ENSG00000026297	TN_IFN_5d_500kb	GzazIP	outcome	ENSG00000026297	Wald ratio	1	0.00258752214804866	0.00548322996447614	0.637	-0.00815960858232457	0.0133346528784219	1.00259087267271	0.991873590664797	1.01342395586206	0.827513658748553	RNASET2
ENSG00000026297_TN_LA_500kb_combined	ENSG00000026297	TN_LA_500kb	GzazIP	outcome	ENSG00000026297	Wald ratio	1	-0.00946593515953075	0.0148879838634415	0.524899999999999	-0.0386463835318761	0.0197145132128146	0.990578725774432	0.962090860173309	1.01991012759454	0.792213460242588	RNASET2
ENSG00000026751_CD4_Memory_stim_40h_500kb_combined	ENSG00000026751	CD4_Memory_stim_40h_500kb	GzazIP	outcome	ENSG00000026751	Wald ratio	1	0.0145067680581379	0.0125549162453246	0.2479	-0.0101008677826983	0.0391144038989741	1.01461250188456	0.989949974654044	1.03988944425217	0.626321517202482	SLAMF7
ENSG00000026751_CD4_Naive_stim_40h_500kb_combined	ENSG00000026751	CD4_Naive_stim_40h_500kb	GzazIP	outcome	ENSG00000026751	Wald ratio	1	0.0113518493779103	0.009227200220124	0.2186	-0.00673346305353274	0.0294371618093534	1.01141652612192	0.993289155912349	1.02987471797468	0.593476216379571	SLAMF7
ENSG00000026751_TN_40h_500kb_combined	ENSG00000026751	TN_40h_500kb	GzazIP	outcome	ENSG00000026751	Wald ratio	1	0.0122988602184095	0.00999696542269252	0.2186	-0.00729519201006779	0.0318929124468869	1.01237480221373	0.992731353312865	1.03240694145204	0.593476216379571	SLAMF7
ENSG00000027847_CD4_Memory_stim_16h_500kb_combined	ENSG00000027847	CD4_Memory_stim_16h_500kb	GzazIP	outcome	ENSG00000027847	Wald ratio	1	0.0129313952121583	0.00987138681559151	0.1902	-0.00641652294640111	0.0322793133707176	1.01301536727147	0.993604018977568	1.03280594153002	0.557227534336167	B4GALT7
ENSG00000027847_CD4_Memory_stim_5d_500kb_combined	ENSG00000027847	CD4_Memory_stim_5d_500kb	GzazIP	outcome	ENSG00000027847	Wald ratio	1	0.0112323345367493	0.00924539626185586	0.2244	-0.00688864213648816	0.0293533112099868	1.0112956540596	0.99313503017088	1.02978836598269	0.602818470764618	B4GALT7
ENSG00000028203_CD4_Naive_stim_40h_500kb_combined	ENSG00000028203	CD4_Naive_stim_40h_500kb	GzazIP	outcome	ENSG00000028203	Wald ratio	1	0.0119280158943801	0.010629638825614	0.2618	-0.00890607620382333	0.0327621079925835	1.01199943836961	0.991133465418879	1.0333046950721	0.640662715105162	VEZT
ENSG00000028203_CD4_Naive_stim_5d_500kb_combined	ENSG00000028203	CD4_Naive_stim_5d_500kb	GzazIP	outcome	ENSG00000028203	Wald ratio	1	0.0147092590315776	0.0149974726612826	0.3267	-0.0146857873845363	0.0441043054476914	1.01481797256001	0.985421522837062	1.04509135792551	0.690809373528027	VEZT
ENSG00000029534_CD4_Memory_stim_40h_500kb_combined	ENSG00000029534	CD4_Memory_stim_40h_500kb	GzazIP	outcome	ENSG00000029534	Wald ratio	1	0.00879784959611544	0.00836991606779631	0.293200000000001	-0.00760718589676532	0.0252028850889962	1.00883666442037	0.992421675510801	1.02552316277753	0.663312741894948	ANK1
ENSG00000029639_CD4_Memory_stim_16h_500kb_combined	ENSG00000029639	CD4_Memory_stim_16h_500kb	GzazIP	outcome	ENSG00000029639	Wald ratio	1	0.00418023924484094	0.0053839800144969	0.4375	-0.006372361583573	0.0147328400732549	1.00418898863218	0.993647898854048	1.01484190330707	0.761170423076923	TFB1M
ENSG00000029639_CD4_Memory_stim_40h_500kb_combined	ENSG00000029639	CD4_Memory_stim_40h_500kb	GzazIP	outcome	ENSG00000029639	Wald ratio	1	0.0117845312907442	0.0151780023183804	0.4375	-0.0179643532532813	0.0415334158347698	1.01185424244826	0.982196043827877	1.04240799420279	0.761170423076923	TFB1M
ENSG00000029639_CD4_Naive_stim_16h_500kb_combined	ENSG00000029639	CD4_Naive_stim_16h_500kb	GzazIP	outcome	ENSG00000029639	Wald ratio	1	0.00476838929446098	0.00614149362250098	0.4375	-0.00726893820564094	0.0168057167945629	1.00477977615449	0.992757416629792	1.01694772726695	0.761170423076923	TFB1M
ENSG00000029639_CD4_Naive_stim_40h_500kb_combined	ENSG00000029639	CD4_Naive_stim_40h_500kb	GzazIP	outcome	ENSG00000029639	Wald ratio	1	0.00102437303825096	0.0046679238391798	0.8263	-0.00812475768654144	0.0101735037630434	1.00102489788751	0.9919081589503	1.01022542979295	0.911902155703375	TFB1M
ENSG00000029639_TCM_16h_500kb_combined	ENSG00000029639	TCM_16h_500kb	GzazIP	outcome	ENSG00000029639	Wald ratio	1	0.00571910987988241	0.00736598349771493	0.4375	-0.00871821777563887	0.0201564375354037	1.0057354952104	0.99131967568385	1.0203609502942	0.761170423076923	TFB1M
ENSG00000029639_TCM_40h_500kb_combined	ENSG00000029639	TCM_40h_500kb	GzazIP	outcome	ENSG00000029639	Wald ratio	1	0.00567374170567401	0.00730755111408194	0.4375	-0.0086490584779266	0.0199965418892746	1.00568986786227	0.991388237027229	1.02019781206366	0.761170423076923	TFB1M
ENSG00000029639_TEM_16h_500kb_combined	ENSG00000029639	TEM_16h_500kb	GzazIP	outcome	ENSG00000029639	Wald ratio	1	0.00028665823535296	0.0219917022617339	0.9896	-0.0428170781976454	0.0433903946683514	1.00028669932575	0.958086628972017	1.04434552220145	0.990042032384143	TFB1M
ENSG00000029639_TEM_40h_500kb_combined	ENSG00000029639	TEM_40h_500kb	GzazIP	outcome	ENSG00000029639	Wald ratio	1	-0.00222290275129308	0.00545787979725688	0.6838	-0.0129203471539166	0.0084745416513304	0.997779566067374	0.987162762212364	1.00851055223194	0.844071074380165	TFB1M
ENSG00000029639_TN_16h_500kb_combined	ENSG00000029639	TN_16h_500kb	GzazIP	outcome	ENSG00000029639	Wald ratio	1	0.000932734482807653	0.00425033983260325	0.8263	-0.00739793158909472	0.00926340055471002	1.00093316961489	0.992629365750708	1.00930643863999	0.911902155703375	TFB1M
ENSG00000029639_TN_40h_500kb_combined	ENSG00000029639	TN_40h_500kb	GzazIP	outcome	ENSG00000029639	Wald ratio	1	0.000930151519315078	0.00423856963130694	0.8263	-0.00737744495804653	0.00923774799667668	1.0009305842444	0.992649701590597	1.00928054768008	0.911902155703375	TFB1M
ENSG00000029639_TN_cycling_40h_500kb_combined	ENSG00000029639	TN_cycling_40h_500kb	GzazIP	outcome	ENSG00000029639	Wald ratio	1	0.000987445294201699	0.00575639087028989	0.863800000000001	-0.0102950808115665	0.0122699713999699	1.00098793297881	0.989757732139644	1.01234555632431	0.926193558756995	TFB1M
ENSG00000031691_CD4_Memory_stim_40h_500kb_combined	ENSG00000031691	CD4_Memory_stim_40h_500kb	GzazIP	outcome	ENSG00000031691	Wald ratio	1	-0.00225080474624169	0.0181303637647556	0.9012	-0.0377863177251626	0.0332847082326792	0.997751726415355	0.962918677562782	1.03384484148186	0.93451459440721	CENPQ
ENSG00000031691_CD4_Memory_stim_5d_500kb_combined	ENSG00000031691	CD4_Memory_stim_5d_500kb	GzazIP	outcome	ENSG00000031691	Wald ratio	1	-0.00130946579137552	0.0105478234728195	0.9012	-0.0219831997981018	0.0193642682153507	0.998691391184853	0.978256669822717	1.01955297172416	0.93451459440721	CENPQ
ENSG00000031691_CD4_Naive_stim_40h_500kb_combined	ENSG00000031691	CD4_Naive_stim_40h_500kb	GzazIP	outcome	ENSG00000031691	Wald ratio	1	-0.00149612572650904	0.012051380158457	0.9012	-0.0251168308370848	0.0221245793840668	0.998504992911642	0.975195972410853	1.02237114290443	0.93451459440721	CENPQ
ENSG00000031691_CD4_Naive_stim_5d_500kb_combined	ENSG00000031691	CD4_Naive_stim_5d_500kb	GzazIP	outcome	ENSG00000031691	Wald ratio	1	-0.00103579977987955	0.00834342775757298	0.9012	-0.0173889181847226	0.0153173186249635	0.998964736475545	0.982761396521978	1.0154352300094	0.93451459440721	CENPQ
ENSG00000031691_TCM_40h_500kb_combined	ENSG00000031691	TCM_40h_500kb	GzazIP	outcome	ENSG00000031691	Wald ratio	1	-0.00170487461134008	0.0137328646247544	0.9012	-0.0286212892758587	0.0252115400531786	0.998296577861835	0.971784419969255	1.02553203868218	0.93451459440721	CENPQ
ENSG00000031691_TCM_5d_500kb_combined	ENSG00000031691	TCM_5d_500kb	GzazIP	outcome	ENSG00000031691	Wald ratio	1	-0.0014396613684425	0.0115965564545355	0.9012	-0.0241689120193321	0.0212895892824471	0.998561374446851	0.976120817293781	1.02151782942365	0.93451459440721	CENPQ
ENSG00000031691_TEM_40h_500kb_combined	ENSG00000031691	TEM_40h_500kb	GzazIP	outcome	ENSG00000031691	Wald ratio	1	-0.00188879281972381	0.0152143365411999	0.9012	-0.0317088924404755	0.0279313068010279	0.998112989826907	0.968788562708045	1.02832504305837	0.93451459440721	CENPQ
ENSG00000031691_TEM_5d_500kb_combined	ENSG00000031691	TEM_5d_500kb	GzazIP	outcome	ENSG00000031691	Wald ratio	1	-0.00160852330930829	0.0129567492562574	0.9012	-0.0270037518515728	0.0237867052329562	0.998392769670954	0.973357589624283	1.02407186542409	0.93451459440721	CENPQ
ENSG00000031691_TN_40h_500kb_combined	ENSG00000031691	TN_40h_500kb	GzazIP	outcome	ENSG00000031691	Wald ratio	1	-0.00124303748491128	0.0100127395822758	0.9012	-0.0208680070661718	0.0183819320963492	0.998757734766171	0.979348223083871	1.01855191978005	0.93451459440721	CENPQ
ENSG00000031691_TN_5d_500kb_combined	ENSG00000031691	TN_5d_500kb	GzazIP	outcome	ENSG00000031691	Wald ratio	1	-0.0012379043441738	0.00997139183366203	0.9012	-0.0207818323381514	0.0183060236498038	0.998762861543344	0.979432621787098	1.01847460602051	0.93451459440721	CENPQ
ENSG00000031691_TN_cycling_40h_500kb_combined	ENSG00000031691	TN_cycling_40h_500kb	GzazIP	outcome	ENSG00000031691	Wald ratio	1	-0.00302137296818347	0.0243373358233906	0.9012	-0.0507225511820291	0.0446798052456621	0.996983186785728	0.950542360804895	1.0456929808912	0.93451459440721	CENPQ
ENSG00000031691_TN_cycling_5d_500kb_combined	ENSG00000031691	TN_cycling_5d_500kb	GzazIP	outcome	ENSG00000031691	Wald ratio	1	-0.00298449469810388	0.00831350771816584	0.7196	-0.0192789698257089	0.0133099804295012	0.997019954478915	0.980905680983313	1.01339895251973	0.860618929381925	CENPQ
ENSG00000031691_TN_HSP_5d_500kb_combined	ENSG00000031691	TN_HSP_5d_500kb	GzazIP	outcome	ENSG00000031691	Wald ratio	1	-0.00135241074759989	0.010893747604848	0.9012	-0.0227041560531021	0.0199993345579023	0.998648503347691	0.977551643734635	1.02020066114206	0.93451459440721	CENPQ
ENSG00000031691_TN_IFN_5d_500kb_combined	ENSG00000031691	TN_IFN_5d_500kb	GzazIP	outcome	ENSG00000031691	Wald ratio	1	-0.00207489942845504	0.0167134361503314	0.9012	-0.0348332342831045	0.0306834354261944	0.997927251687324	0.965766459564925	1.03115902379634	0.93451459440721	CENPQ
ENSG00000033178_CD4_Memory_stim_16h_500kb_combined	ENSG00000033178	CD4_Memory_stim_16h_500kb	GzazIP	outcome	ENSG00000033178	Wald ratio	1	0.00675786188945701	0.00676190562940707	0.3176	-0.00649547314418085	0.0200111969230949	1.00678074776226	0.993525576840307	1.02021276320665	0.688337194679565	UBA6
ENSG00000033178_CD4_Memory_stim_40h_500kb_combined	ENSG00000033178	CD4_Memory_stim_40h_500kb	GzazIP	outcome	ENSG00000033178	Wald ratio	1	0.0073863474293404	0.00904995446786315	0.414400000000001	-0.0103515633276714	0.0251242581863522	1.00741369378194	0.989701829711368	1.02544253223755	0.751236260623231	UBA6
ENSG00000033178_CD4_Memory_stim_5d_500kb_combined	ENSG00000033178	CD4_Memory_stim_5d_500kb	GzazIP	outcome	ENSG00000033178	Wald ratio	1	0.0188273038487804	0.0120897327180778	0.119399999999998	-0.00486857227865209	0.0425231799762129	1.01900565506644	0.995143260009459	1.04344024301337	0.436988743882545	UBA6
ENSG00000033178_CD4_Memory_uns_0h_500kb_combined	ENSG00000033178	CD4_Memory_uns_0h_500kb	GzazIP	outcome	ENSG00000033178	Wald ratio	1	0.0059992736841416	0.00600286350338691	0.3176	-0.00576633878249674	0.0177648861507799	1.00601730536748	0.99425025463923	1.01792362031235	0.688337194679565	UBA6
ENSG00000033178_CD4_Naive_stim_16h_500kb_combined	ENSG00000033178	CD4_Naive_stim_16h_500kb	GzazIP	outcome	ENSG00000033178	Wald ratio	1	0.00693055500364039	0.0069347020789436	0.3176	-0.00666146107108908	0.0205225710783699	1.00695462687832	0.993360677275524	1.020734607064	0.688337194679565	UBA6
ENSG00000033178_CD4_Naive_stim_40h_500kb_combined	ENSG00000033178	CD4_Naive_stim_40h_500kb	GzazIP	outcome	ENSG00000033178	Wald ratio	1	0.00537050134514241	0.00658008482651037	0.414400000000001	-0.00752646491481791	0.0182674676051027	1.00538494833845	0.992501787996289	1.01843533842508	0.751236260623231	UBA6
ENSG00000033178_CD4_Naive_stim_5d_500kb_combined	ENSG00000033178	CD4_Naive_stim_5d_500kb	GzazIP	outcome	ENSG00000033178	Wald ratio	1	0.0127201107103645	0.00816807015321143	0.119399999999999	-0.00328930678992988	0.0287295282106589	1.01280135543377	0.99671609705306	1.02914620181345	0.436988743882545	UBA6
ENSG00000033178_CD4_Naive_uns_0h_500kb_combined	ENSG00000033178	CD4_Naive_uns_0h_500kb	GzazIP	outcome	ENSG00000033178	Wald ratio	1	0.00929732170087194	0.00797682813237009	0.2438	-0.00633726143857343	0.0249319048403173	1.0093406760519	0.993682776651481	1.02524530390469	0.622981846414455	UBA6
ENSG00000033178_TCM_0h_500kb_combined	ENSG00000033178	TCM_0h_500kb	GzazIP	outcome	ENSG00000033178	Wald ratio	1	0.00797961392098408	0.00853278268987494	0.3497	-0.00874464015117081	0.024703867993139	1.00801153589199	0.991293483009145	1.02501153685276	0.713496310635391	UBA6
ENSG00000033178_TCM_16h_500kb_combined	ENSG00000033178	TCM_16h_500kb	GzazIP	outcome	ENSG00000033178	Wald ratio	1	0.0063888763778377	0.00639269932584517	0.3176	-0.00614081430081883	0.0189185670564942	1.00640932878128	0.993878001963889	1.01909865703496	0.688337194679565	UBA6
ENSG00000033178_TCM_40h_500kb_combined	ENSG00000033178	TCM_40h_500kb	GzazIP	outcome	ENSG00000033178	Wald ratio	1	0.00526974892879488	0.00645664021614037	0.414400000000001	-0.00738526589484025	0.01792476375243	1.00528365847823	0.992641938170381	1.01808637650962	0.751236260623231	UBA6
ENSG00000033178_TCM_5d_500kb_combined	ENSG00000033178	TCM_5d_500kb	GzazIP	outcome	ENSG00000033178	Wald ratio	1	0.0128405204824188	0.0110167883089198	0.2438	-0.00875238460306406	0.0344334255679017	1.01292331395647	0.991285806014181	1.03503311934023	0.622981846414455	UBA6
ENSG00000033178_TEM_0h_500kb_combined	ENSG00000033178	TEM_0h_500kb	GzazIP	outcome	ENSG00000033178	Wald ratio	1	0.00827870144121175	0.00716179183065979	0.2477	-0.00575841054688143	0.0223158134293049	1.00831306465212	0.994258137320757	1.0225666737693	0.625992750352609	UBA6
ENSG00000033178_TEM_40h_500kb_combined	ENSG00000033178	TEM_40h_500kb	GzazIP	outcome	ENSG00000033178	Wald ratio	1	0.00878244859758805	0.01076049572334	0.414400000000001	-0.0123081230201583	0.0298730202153344	1.00882112744803	0.987767312120477	1.03032369536579	0.751236260623231	UBA6
ENSG00000033178_TEM_5d_500kb_combined	ENSG00000033178	TEM_5d_500kb	GzazIP	outcome	ENSG00000033178	Wald ratio	1	0.010067816788377	0.0100738411247164	0.3176	-0.00967691181606709	0.0298125453928211	1.01011866776532	0.990369758831181	1.0302613886072	0.688337194679565	UBA6
ENSG00000033178_TM_ER-stress_40h_500kb_combined	ENSG00000033178	TM_ER-stress_40h_500kb	GzazIP	outcome	ENSG00000033178	Wald ratio	1	0.00741219767311452	0.0090816268920724	0.414400000000001	-0.0103877910353474	0.0252121863815764	1.0074397360081	0.989665975732252	1.02553270151287	0.751236260623231	UBA6
ENSG00000033178_TN_0h_500kb_combined	ENSG00000033178	TN_0h_500kb	GzazIP	outcome	ENSG00000033178	Wald ratio	1	0.00530129798382065	0.00649529497943423	0.414400000000001	-0.00742948017587044	0.0180320761435117	1.00531537472799	0.99259805019101	1.01819563565533	0.751236260623231	UBA6
ENSG00000033178_TN_16h_500kb_combined	ENSG00000033178	TN_16h_500kb	GzazIP	outcome	ENSG00000033178	Wald ratio	1	0.00651248832914532	0.00651638524353357	0.3176	-0.00625962674818049	0.0192846034064711	1.00653374069147	0.993759923900807	1.01947175246673	0.688337194679565	UBA6
ENSG00000033178_TN_40h_500kb_combined	ENSG00000033178	TN_40h_500kb	GzazIP	outcome	ENSG00000033178	Wald ratio	1	0.00635888569594763	0.00679970112972382	0.3497	-0.00696852851831105	0.0196862999102063	1.00637914633185	0.993055695375585	1.01988135296739	0.713496310635391	UBA6
ENSG00000033178_TN_5d_500kb_combined	ENSG00000033178	TN_5d_500kb	GzazIP	outcome	ENSG00000033178	Wald ratio	1	0.00695905795829117	0.00696322208906819	0.3176	-0.00668885733628248	0.0206069732528648	1.00698332846942	0.993333463275759	1.02082076292024	0.688337194679565	UBA6
ENSG00000033178_TN_cycling_40h_500kb_combined	ENSG00000033178	TN_cycling_40h_500kb	GzazIP	outcome	ENSG00000033178	Wald ratio	1	0.0057287096652104	0.0070189714369273	0.414400000000001	-0.00802847435116711	0.0194858936815879	1.00574515010159	0.992003667774109	1.01967698287101	0.751236260623231	UBA6
ENSG00000033178_TN_HSP_5d_500kb_combined	ENSG00000033178	TN_HSP_5d_500kb	GzazIP	outcome	ENSG00000033178	Wald ratio	1	0.0154659529935348	0.00993128062435252	0.119399999999998	-0.00399935703019619	0.0349312630172657	1.01558616980078	0.996008629747259	1.03554852587206	0.436988743882545	UBA6
ENSG00000033178_TN_IFN_5d_500kb_combined	ENSG00000033178	TN_IFN_5d_500kb	GzazIP	outcome	ENSG00000033178	Wald ratio	1	0.0085640882227483	0.0104929546323218	0.414400000000001	-0.0120021028566023	0.0291302793020989	1.00860086493767	0.98806963509099	1.0295587159293	0.751236260623231	UBA6
ENSG00000033867_CD4_Memory_stim_40h_500kb_combined	ENSG00000033867	CD4_Memory_stim_40h_500kb	GzazIP	outcome	ENSG00000033867	Wald ratio	1	-0.0324928291351918	0.0169555427842648	0.0553199999999997	-0.0657256929923507	0.000740034721967139	0.968029391414314	0.936387686770263	1.00074030861522	0.301834275274054	SLC4A7
ENSG00000033867_CD4_Memory_stim_5d_500kb_combined	ENSG00000033867	CD4_Memory_stim_5d_500kb	GzazIP	outcome	ENSG00000033867	Wald ratio	1	0.00436619761634778	0.00798253149567327	0.5844	-0.0112795641151718	0.0200119593478674	1.00437574334495	0.988783811660624	1.02021354104243	0.821569979478159	SLC4A7
ENSG00000033867_CD4_Naive_stim_40h_500kb_combined	ENSG00000033867	CD4_Naive_stim_40h_500kb	GzazIP	outcome	ENSG00000033867	Wald ratio	1	-0.0141087826197797	0.00679245633875139	0.0377899999999991	-0.0274219970437325	-0.00079556819582703	0.985990279822998	0.972950572614557	0.999204748184644	0.251344179658494	SLC4A7
ENSG00000033867_CD4_Naive_stim_5d_500kb_combined	ENSG00000033867	CD4_Naive_stim_5d_500kb	GzazIP	outcome	ENSG00000033867	Wald ratio	1	-0.010075128075685	0.00485051541339058	0.0377899999999991	-0.0195821382859306	-0.000568117865439487	0.98997545600429	0.9806083463919	0.999432043482959	0.251344179658494	SLC4A7
ENSG00000033867_TN_40h_500kb_combined	ENSG00000033867	TN_40h_500kb	GzazIP	outcome	ENSG00000033867	Wald ratio	1	-0.0138778500851835	0.00668127742270207	0.0377899999999991	-0.0269731538336795	-0.000782546336687394	0.986218003350778	0.973387372892879	0.999217759772844	0.251344179658494	SLC4A7
ENSG00000033867_TN_cycling_40h_500kb_combined	ENSG00000033867	TN_cycling_40h_500kb	GzazIP	outcome	ENSG00000033867	Wald ratio	1	-0.0274887499196146	0.0143095034412965	0.0547299999999998	-0.0555353766645558	0.000557876825326615	0.972885627533403	0.945978557512371	1.00055803246754	0.300222391437308	SLC4A7
ENSG00000033867_TN_IFN_5d_500kb_combined	ENSG00000033867	TN_IFN_5d_500kb	GzazIP	outcome	ENSG00000033867	Wald ratio	1	-0.0247285951013649	0.00796101010990175	0.00189500000000004	-0.0403321749167723	-0.00912501528595746	0.97557465184036	0.960470342001306	0.99091649132061	0.0412070509708747	SLC4A7
ENSG00000035115_CD4_Memory_stim_16h_500kb_combined	ENSG00000035115	CD4_Memory_stim_16h_500kb	GzazIP	outcome	ENSG00000035115	Wald ratio	1	-0.0243104082756092	0.0069054648190172	0.000430800000000011	-0.0378451193208829	-0.0107756972303355	0.975982709623549	0.962862058072667	0.989282152617792	0.0175433509090914	SH3YL1
ENSG00000035115_CD4_Memory_stim_40h_500kb_combined	ENSG00000035115	CD4_Memory_stim_40h_500kb	GzazIP	outcome	ENSG00000035115	Wald ratio	1	-0.0249543130220506	0.00650876781757653	0.000126100000000006	-0.0377114979445006	-0.0121971280996006	0.975354472008675	0.962990725622309	0.987876955359624	0.00748165496688783	SH3YL1
ENSG00000035115_CD4_Memory_stim_5d_500kb_combined	ENSG00000035115	CD4_Memory_stim_5d_500kb	GzazIP	outcome	ENSG00000035115	Wald ratio	1	-0.017475186784824	0.00496389390833183	0.00043080000000001	-0.0272044188451544	-0.0077459547244936	0.98267661872895	0.973162288478995	0.992283967873262	0.0175433509090914	SH3YL1
ENSG00000035115_CD4_Memory_uns_0h_500kb_combined	ENSG00000035115	CD4_Memory_uns_0h_500kb	GzazIP	outcome	ENSG00000035115	Wald ratio	1	-0.0132314608582018	0.00375844726360219	0.000430800000000011	-0.0205980174948621	-0.00586490422154149	0.986855690118325	0.979612672588482	0.994152260755845	0.0175433509090914	SH3YL1
ENSG00000035115_CD4_Naive_stim_16h_500kb_combined	ENSG00000035115	CD4_Naive_stim_16h_500kb	GzazIP	outcome	ENSG00000035115	Wald ratio	1	-0.0216241488329132	0.00614242250948505	0.000430800000000011	-0.0336632969515039	-0.00958500071432247	0.978607976889016	0.966897007005452	0.990460788990127	0.0175433509090914	SH3YL1
ENSG00000035115_CD4_Naive_stim_40h_500kb_combined	ENSG00000035115	CD4_Naive_stim_40h_500kb	GzazIP	outcome	ENSG00000035115	Wald ratio	1	-0.02343391297158	0.00601767027994164	9.85299999999965e-05	-0.0352285467202656	-0.0116392792228944	0.976838528891343	0.965384755523214	0.988428195149449	0.0066370696992479	SH3YL1
ENSG00000035115_CD4_Naive_stim_5d_500kb_combined	ENSG00000035115	CD4_Naive_stim_5d_500kb	GzazIP	outcome	ENSG00000035115	Wald ratio	1	-0.0186575318621834	0.00486639495275549	0.000126100000000007	-0.0281956659695841	-0.00911939775478259	0.981515442456955	0.972198122101458	0.990922057840527	0.00748165496688783	SH3YL1
ENSG00000035115_CD4_Naive_uns_0h_500kb_combined	ENSG00000035115	CD4_Naive_uns_0h_500kb	GzazIP	outcome	ENSG00000035115	Wald ratio	1	-0.0129526431082059	0.00367924801109743	0.000430800000000011	-0.0201639692099569	-0.00574131700645498	0.987130881363733	0.980037964080735	0.994275132857678	0.0175433509090914	SH3YL1
ENSG00000035115_nTreg_40h_500kb_combined	ENSG00000035115	nTreg_40h_500kb	GzazIP	outcome	ENSG00000035115	Wald ratio	1	-0.0234056164187735	0.00664845521781767	0.000430800000000011	-0.0364365886456961	-0.0103746441918509	0.976866170445437	0.964219234405302	0.989678986801476	0.0175433509090914	SH3YL1
ENSG00000035115_T_ER-stress_5d_500kb_combined	ENSG00000035115	T_ER-stress_5d_500kb	GzazIP	outcome	ENSG00000035115	Wald ratio	1	-0.0297572410784844	0.00712422908599899	2.95499999999993e-05	-0.0437207300870424	-0.0157937520699264	0.970681146457033	0.957221243242154	0.984330315210921	0.00290921373626367	SH3YL1
ENSG00000035115_TCM_0h_500kb_combined	ENSG00000035115	TCM_0h_500kb	GzazIP	outcome	ENSG00000035115	Wald ratio	1	-0.0138381798556497	0.00393078812453743	0.000430800000000011	-0.021542524579743	-0.0061338351315563	0.986257127621371	0.978687858294361	0.993884938430896	0.0175433509090914	SH3YL1
ENSG00000035115_TCM_16h_500kb_combined	ENSG00000035115	TCM_16h_500kb	GzazIP	outcome	ENSG00000035115	Wald ratio	1	-0.0214116942181664	0.00587256945045175	0.000266300000000004	-0.0329219303410518	-0.00990145809528094	0.978815908756994	0.967614097942987	0.990147399952653	0.0140340100000002	SH3YL1
ENSG00000035115_TCM_40h_500kb_combined	ENSG00000035115	TCM_40h_500kb	GzazIP	outcome	ENSG00000035115	Wald ratio	1	-0.023170785668272	0.00604357506986259	0.000126100000000006	-0.0350161928052027	-0.0113253785313414	0.977095595598369	0.965589780523752	0.988738512145268	0.00748165496688783	SH3YL1
ENSG00000035115_TCM_5d_500kb_combined	ENSG00000035115	TCM_5d_500kb	GzazIP	outcome	ENSG00000035115	Wald ratio	1	-0.0178097225734795	0.00505892008366679	0.000430800000000011	-0.0277252059374664	-0.00789423920949254	0.98234793321291	0.97265561006767	0.992136838464888	0.0175433509090914	SH3YL1
ENSG00000035115_TCM_LA_500kb_combined	ENSG00000035115	TCM_LA_500kb	GzazIP	outcome	ENSG00000035115	Wald ratio	1	-0.0292389408869908	0.00830543343210794	0.000430800000000011	-0.0455175904139223	-0.0129602913600592	0.971184381083157	0.955502794734463	0.987123331567012	0.0175433509090914	SH3YL1
ENSG00000035115_TEM_0h_500kb_combined	ENSG00000035115	TEM_0h_500kb	GzazIP	outcome	ENSG00000035115	Wald ratio	1	-0.0155591543949477	0.00441963755070978	0.00043080000000001	-0.0242216439943389	-0.00689666479555656	0.984561263903235	0.976069345872346	0.993127062619085	0.0175433509090914	SH3YL1
ENSG00000035115_TEM_40h_500kb_combined	ENSG00000035115	TEM_40h_500kb	GzazIP	outcome	ENSG00000035115	Wald ratio	1	-0.0304597951579059	0.00794474823965561	0.000126100000000006	-0.0460315017076309	-0.0148880886081809	0.969999429957166	0.955011877211913	0.985222191020401	0.00748165496688783	SH3YL1
ENSG00000035115_TEM_5d_500kb_combined	ENSG00000035115	TEM_5d_500kb	GzazIP	outcome	ENSG00000035115	Wald ratio	1	-0.0190430692576621	0.00486889296336379	9.18499999999998e-05	-0.0285860994658552	-0.00950003904946911	0.981137104486052	0.971818617480057	0.990544943762646	0.00637894689922481	SH3YL1
ENSG00000035115_TN_0h_500kb_combined	ENSG00000035115	TN_0h_500kb	GzazIP	outcome	ENSG00000035115	Wald ratio	1	-0.0128202118278876	0.0036416303974067	0.000430800000000011	-0.0199578074068047	-0.00568261624897046	0.987261617026749	0.980240031303123	0.994333499274185	0.0175433509090914	SH3YL1
ENSG00000035115_TN_16h_500kb_combined	ENSG00000035115	TN_16h_500kb	GzazIP	outcome	ENSG00000035115	Wald ratio	1	-0.0306340484039776	0.00757662887358399	5.27199999999997e-05	-0.0454842409962022	-0.015783855811753	0.969830419133578	0.955534660727651	0.984340056446049	0.00418112634782601	SH3YL1
ENSG00000035115_TN_40h_500kb_combined	ENSG00000035115	TN_40h_500kb	GzazIP	outcome	ENSG00000035115	Wald ratio	1	-0.0192658971237719	0.0049258651360038	9.18500000000001e-05	-0.0289205927903393	-0.00961120145720445	0.980918504154726	0.971493605000183	0.990434838521622	0.00637894689922481	SH3YL1
ENSG00000035115_TN_5d_500kb_combined	ENSG00000035115	TN_5d_500kb	GzazIP	outcome	ENSG00000035115	Wald ratio	1	-0.0186615481399608	0.00479215928452647	9.85299999999965e-05	-0.0280541803376327	-0.00926891594228893	0.981511500426212	0.972335683898425	0.990773908046299	0.0066370696992479	SH3YL1
ENSG00000035115_TN_cycling_5d_500kb_combined	ENSG00000035115	TN_cycling_5d_500kb	GzazIP	outcome	ENSG00000035115	Wald ratio	1	-0.0280014624613649	0.0070719872263346	7.51099999999989e-05	-0.0418625574249807	-0.014140367497749	0.972386944721869	0.959001579161396	0.98595913793214	0.00541481960000002	SH3YL1
ENSG00000035115_TN_HSP_5d_500kb_combined	ENSG00000035115	TN_HSP_5d_500kb	GzazIP	outcome	ENSG00000035115	Wald ratio	1	-0.0168379227644168	0.00439179109867834	0.000126100000000006	-0.0254458333178263	-0.00823001221100719	0.98330304275931	0.974875183289823	0.991803761622958	0.00748165496688783	SH3YL1
ENSG00000035115_TN_IFN_40h_500kb_combined	ENSG00000035115	TN_IFN_40h_500kb	GzazIP	outcome	ENSG00000035115	Wald ratio	1	-0.0246401512853569	0.00632742411662036	9.85299999999965e-05	-0.0370419025539328	-0.012238400016781	0.975660939201105	0.963635755703829	0.987836184625087	0.0066370696992479	SH3YL1
ENSG00000035115_TN_IFN_5d_500kb_combined	ENSG00000035115	TN_IFN_5d_500kb	GzazIP	outcome	ENSG00000035115	Wald ratio	1	-0.0252459788314432	0.00648299653097877	9.85299999999967e-05	-0.0379526520321616	-0.0125393056307248	0.975070035939307	0.962758524471699	0.987538983888404	0.0066370696992479	SH3YL1
ENSG00000035115_TN_LA_500kb_combined	ENSG00000035115	TN_LA_500kb	GzazIP	outcome	ENSG00000035115	Wald ratio	1	-0.0299013960626856	0.00878125155582743	0.000661299999999991	-0.0471126491121074	-0.0126901430132638	0.970541228016913	0.953979926545532	0.987390037326556	0.02162257919708	SH3YL1
ENSG00000035141_CD4_Memory_stim_16h_500kb_combined	ENSG00000035141	CD4_Memory_stim_16h_500kb	GzazIP	outcome	ENSG00000035141	Wald ratio	1	0.00976755951711682	0.0209343474837272	0.6408	-0.0312637615509885	0.0507988805852221	1.00981541781927	0.969219896415545	1.05211127200004	0.8277	FAM136A
ENSG00000035141_CD4_Memory_stim_40h_500kb_combined	ENSG00000035141	CD4_Memory_stim_40h_500kb	GzazIP	outcome	ENSG00000035141	Wald ratio	1	0.0203871392079472	0.039835193368212	0.6088	-0.0576898397937484	0.0984641182096427	1.02059637642759	0.943942675493075	1.10347480903226	0.821569979478159	FAM136A
ENSG00000035141_CD4_Naive_stim_16h_500kb_combined	ENSG00000035141	CD4_Naive_stim_16h_500kb	GzazIP	outcome	ENSG00000035141	Wald ratio	1	0.0136096373896703	0.0291688909336673	0.6408	-0.0435613888403175	0.0707806636196581	1.01370267007254	0.957373780220837	1.07334577627055	0.8277	FAM136A
ENSG00000035141_CD4_Naive_stim_40h_500kb_combined	ENSG00000035141	CD4_Naive_stim_40h_500kb	GzazIP	outcome	ENSG00000035141	Wald ratio	1	0.00673751966408819	0.0151207546290297	0.6559	-0.02289915940881	0.0363741987369864	1.0067602678097	0.977361036468861	1.03704383438713	0.832238990889979	FAM136A
ENSG00000035141_TCM_16h_500kb_combined	ENSG00000035141	TCM_16h_500kb	GzazIP	outcome	ENSG00000035141	Wald ratio	1	0.00513881876835728	0.0110137867667117	0.6408	-0.0164482032943977	0.0267258408311123	1.0051520451438	0.983686329782358	1.02708617906717	0.8277	FAM136A
ENSG00000035141_TCM_40h_500kb_combined	ENSG00000035141	TCM_40h_500kb	GzazIP	outcome	ENSG00000035141	Wald ratio	1	0.00721997358668843	0.0162035072957618	0.6559	-0.0245389007130046	0.0389788478863815	1.00724610043652	0.975759730430871	1.03974849053935	0.832238990889979	FAM136A
ENSG00000035141_TN_16h_500kb_combined	ENSG00000035141	TN_16h_500kb	GzazIP	outcome	ENSG00000035141	Wald ratio	1	0.00507720179564091	0.0114158403169174	0.6565	-0.0172978452255171	0.027452248816799	1.00509011262573	0.982850903586327	1.0278325337158	0.832238990889979	FAM136A
ENSG00000035141_TN_40h_500kb_combined	ENSG00000035141	TN_40h_500kb	GzazIP	outcome	ENSG00000035141	Wald ratio	1	0.0046481815110677	0.0104317338730259	0.6559	-0.0157980168800632	0.0250943799021986	1.004659001064	0.984326117237967	1.0254118942319	0.832238990889979	FAM136A
ENSG00000035141_TN_cycling_40h_500kb_combined	ENSG00000035141	TN_cycling_40h_500kb	GzazIP	outcome	ENSG00000035141	Wald ratio	1	0.00539551883288645	0.0105425059316845	0.6088	-0.0152677927932153	0.0260588304589882	1.00541010085869	0.98484816904463	1.02640133035865	0.821569979478159	FAM136A
ENSG00000035499_CD4_Naive_stim_40h_500kb_combined	ENSG00000035499	CD4_Naive_stim_40h_500kb	GzazIP	outcome	ENSG00000035499	Wald ratio	1	0.0564680605517405	0.0297708439920997	0.0578599999999991	-0.00188279367277482	0.114818914776256	1.05809281935967	0.998118977671366	1.12167030126253	0.307819323040375	DEPDC1B
ENSG00000035499_TN_40h_500kb_combined	ENSG00000035499	TN_40h_500kb	GzazIP	outcome	ENSG00000035499	Wald ratio	1	0.0504619273805417	0.026604316721844	0.0578599999999991	-0.00168253339427252	0.102606388155356	1.05175681945557	0.99831888127152	1.10805517958589	0.307819323040375	DEPDC1B
ENSG00000036257_CD4_Memory_stim_16h_500kb_combined	ENSG00000036257	CD4_Memory_stim_16h_500kb	GzazIP	outcome	ENSG00000036257	Wald ratio	1	0.0109390705510053	0.00915428822770176	0.2321	-0.00700333437529011	0.0288814754773008	1.01099912094869	0.99302113182259	1.02930258964684	0.610147857981221	CUL3
ENSG00000036257_CD4_Memory_stim_40h_500kb_combined	ENSG00000036257	CD4_Memory_stim_40h_500kb	GzazIP	outcome	ENSG00000036257	Wald ratio	1	0.0146722935358816	0.0133069704842085	0.2702	-0.0114093686131671	0.0407539556849303	1.01478046000395	0.988655471404077	1.0415957952909	0.64811828647925	CUL3
ENSG00000036257_CD4_Naive_stim_16h_500kb_combined	ENSG00000036257	CD4_Naive_stim_16h_500kb	GzazIP	outcome	ENSG00000036257	Wald ratio	1	0.019546957050164	0.0177280245850121	0.2702	-0.0151999711364598	0.0542938852367877	1.01973924968353	0.9849149653442	1.0557948390821	0.64811828647925	CUL3
ENSG00000036257_CD4_Naive_stim_40h_500kb_combined	ENSG00000036257	CD4_Naive_stim_40h_500kb	GzazIP	outcome	ENSG00000036257	Wald ratio	1	0.0137700831228589	0.012488714817003	0.2702	-0.0107077979184669	0.0382479641641847	1.01386532738917	0.989349326475702	1.03898883293694	0.64811828647925	CUL3
ENSG00000036257_TN_16h_500kb_combined	ENSG00000036257	TN_16h_500kb	GzazIP	outcome	ENSG00000036257	Wald ratio	1	0.0164397270510122	0.0137574759307024	0.2321	-0.0105249257731644	0.0434043798751888	1.01657560293004	0.989530267453516	1.04436012769172	0.610147857981221	CUL3
ENSG00000036257_TN_40h_500kb_combined	ENSG00000036257	TN_40h_500kb	GzazIP	outcome	ENSG00000036257	Wald ratio	1	0.011959978527448	0.0108470486135864	0.2702	-0.00930023675518144	0.0332201938100773	1.01203178505326	0.990742876688072	1.0337781457303	0.64811828647925	CUL3
ENSG00000036448_CD4_Memory_uns_0h_500kb_combined	ENSG00000036448	CD4_Memory_uns_0h_500kb	GzazIP	outcome	ENSG00000036448	Wald ratio	1	-0.0132353431743736	0.0088118787092705	0.1331	-0.0305066254445438	0.00403593909579659	0.986851858839957	0.969954005669447	1.00404409446582	0.463313217726397	MYOM2
ENSG00000036448_CD4_Naive_stim_40h_500kb_combined	ENSG00000036448	CD4_Naive_stim_40h_500kb	GzazIP	outcome	ENSG00000036448	Wald ratio	1	-0.002076770507513	0.00472828326728276	0.6605	-0.0113442057113872	0.00719066469636121	0.997925384488289	0.988719897162516	1.00721657960365	0.832238990889979	MYOM2
ENSG00000036448_CD4_Naive_stim_5d_500kb_combined	ENSG00000036448	CD4_Naive_stim_5d_500kb	GzazIP	outcome	ENSG00000036448	Wald ratio	1	0.00257503278091852	0.00519019805004636	0.6198	-0.00759775539717235	0.0127478209590094	1.00257835102541	0.992431034587138	1.0128294208	0.821569979478159	MYOM2
ENSG00000036448_T_ER-stress_5d_500kb_combined	ENSG00000036448	T_ER-stress_5d_500kb	GzazIP	outcome	ENSG00000036448	Wald ratio	1	0.00767981458500319	0.00729265175227794	0.2923	-0.00661378284946157	0.0219734120194679	1.0077093799982	0.993408040075129	1.02221660543392	0.663312741894948	MYOM2
ENSG00000036448_TCM_0h_500kb_combined	ENSG00000036448	TCM_0h_500kb	GzazIP	outcome	ENSG00000036448	Wald ratio	1	-0.0132859354248059	0.0088455622162688	0.1331	-0.0306232373686928	0.0040513665190809	0.986801933046515	0.969840904061136	1.00405958439855	0.463313217726397	MYOM2
ENSG00000036448_TEM_5d_500kb_combined	ENSG00000036448	TEM_5d_500kb	GzazIP	outcome	ENSG00000036448	Wald ratio	1	-0.0178195566660516	0.00946263105688733	0.0596799999999995	-0.0363663135375508	0.000727200205447594	0.982338272759897	0.964286997397273	1.00072746467962	0.308932819179664	MYOM2
ENSG00000036448_TEM_HLApositive_5d_500kb_combined	ENSG00000036448	TEM_HLApositive_5d_500kb	GzazIP	outcome	ENSG00000036448	Wald ratio	1	0.00389518853103418	0.00785108448643719	0.6198	-0.0114929370623827	0.0192833141244511	1.00390278463743	0.988572854451657	1.01947043808098	0.821569979478159	MYOM2
ENSG00000036448_TN_5d_500kb_combined	ENSG00000036448	TN_5d_500kb	GzazIP	outcome	ENSG00000036448	Wald ratio	1	0.00372384205274588	0.00595421227448379	0.5317	-0.00794641400524234	0.0153940981107341	1.003730784167	0.992085075278363	1.01551319759731	0.794711428094761	MYOM2
ENSG00000036448_TN_cycling_40h_500kb_combined	ENSG00000036448	TN_cycling_40h_500kb	GzazIP	outcome	ENSG00000036448	Wald ratio	1	0.00353197409262089	0.00711899482762944	0.6198	-0.0104212557695328	0.0174852039547746	1.00353821886307	0.989632857377594	1.01763896500722	0.821569979478159	MYOM2
ENSG00000036448_TN_IFN_40h_500kb_combined	ENSG00000036448	TN_IFN_40h_500kb	GzazIP	outcome	ENSG00000036448	Wald ratio	1	0.00318029334260426	0.00641015230084653	0.6198	-0.00938360516705493	0.0157441918522635	1.0031853558408	0.990660283470748	1.015868784653	0.821569979478159	MYOM2
ENSG00000037757_TN_16h_500kb_combined	ENSG00000037757	TN_16h_500kb	GzazIP	outcome	ENSG00000037757	Wald ratio	1	0.0129436330126064	0.00755629855529608	0.0867199999999999	-0.00186671215577392	0.0277539781809867	1.01302776442724	0.998135029067739	1.02814270776464	0.370847007159904	MRI1
ENSG00000037757_TN_40h_500kb_combined	ENSG00000037757	TN_40h_500kb	GzazIP	outcome	ENSG00000037757	Wald ratio	1	0.0143510886263074	0.0085619666698916	0.0937100000000002	-0.00243036604668016	0.0311325432992949	1.01445455988122	0.997572584901768	1.03162222943921	0.380402306298143	MRI1
ENSG00000038002_CD4_Memory_stim_16h_500kb_combined	ENSG00000038002	CD4_Memory_stim_16h_500kb	GzazIP	outcome	ENSG00000038002	Wald ratio	1	-0.00504826076786638	0.0090507584505562	0.577	-0.0227877473309565	0.0126912257952238	0.994964460285124	0.977469932358793	1.01277210117507	0.821569979478159	AGA
ENSG00000038002_CD4_Memory_stim_40h_500kb_combined	ENSG00000038002	CD4_Memory_stim_40h_500kb	GzazIP	outcome	ENSG00000038002	Wald ratio	1	-0.00928687751371457	0.0149254937132724	0.533800000000001	-0.0385408451917286	0.0199670901642994	0.990756112349802	0.962192403003999	1.02016776592074	0.796123555851508	AGA
ENSG00000038002_CD4_Memory_stim_5d_500kb_combined	ENSG00000038002	CD4_Memory_stim_5d_500kb	GzazIP	outcome	ENSG00000038002	Wald ratio	1	-0.00413779924375613	0.00665010349369444	0.533800000000001	-0.0171720020913972	0.00889640360388497	0.995870749652265	0.98297459640719	1.00893609421635	0.796123555851508	AGA
ENSG00000038002_CD4_Naive_stim_16h_500kb_combined	ENSG00000038002	CD4_Naive_stim_16h_500kb	GzazIP	outcome	ENSG00000038002	Wald ratio	1	-0.0042078663719594	0.00676271254662537	0.533800000000001	-0.0174627829633451	0.00904705021942633	0.995800974293283	0.982688807749895	1.00908809847342	0.796123555851508	AGA
ENSG00000038002_CD4_Naive_stim_40h_500kb_combined	ENSG00000038002	CD4_Naive_stim_40h_500kb	GzazIP	outcome	ENSG00000038002	Wald ratio	1	-0.00432919163789774	0.00695770160417992	0.533800000000001	-0.0179662867820904	0.00930790350629491	0.995680165803965	0.982194144725366	1.00935135675505	0.796123555851508	AGA
ENSG00000038002_CD4_Naive_stim_5d_500kb_combined	ENSG00000038002	CD4_Naive_stim_5d_500kb	GzazIP	outcome	ENSG00000038002	Wald ratio	1	-0.00436001605637862	0.00700724136214187	0.533800000000001	-0.0180942091261767	0.00937417701341945	0.995649475014876	0.982068508184057	1.00941825222605	0.796123555851508	AGA
ENSG00000038002_TCM_16h_500kb_combined	ENSG00000038002	TCM_16h_500kb	GzazIP	outcome	ENSG00000038002	Wald ratio	1	-0.00724487589549425	0.0129889529779756	0.577	-0.0327032237323265	0.018213471941338	0.992781304954054	0.96782574468433	1.01838034881759	0.821569979478159	AGA
ENSG00000038002_TCM_40h_500kb_combined	ENSG00000038002	TCM_40h_500kb	GzazIP	outcome	ENSG00000038002	Wald ratio	1	-0.00669961638148711	0.0107673523243473	0.533800000000001	-0.0278036269372077	0.0144043941742335	0.993322776013617	0.972579336433091	1.01450863737868	0.796123555851508	AGA
ENSG00000038002_TEM_16h_500kb_combined	ENSG00000038002	TEM_16h_500kb	GzazIP	outcome	ENSG00000038002	Wald ratio	1	-0.00731378465270904	0.0131124958267621	0.577	-0.0330142764731627	0.0183867071677446	0.992712895985159	0.967524746649352	1.01855678344979	0.821569979478159	AGA
ENSG00000038002_TN_16h_500kb_combined	ENSG00000038002	TN_16h_500kb	GzazIP	outcome	ENSG00000038002	Wald ratio	1	-0.00409449392652981	0.00734080056683624	0.577	-0.0184824630375288	0.0102934751844692	0.995913877084812	0.981687290254003	1.01034663524417	0.821569979478159	AGA
ENSG00000038002_TN_40h_500kb_combined	ENSG00000038002	TN_40h_500kb	GzazIP	outcome	ENSG00000038002	Wald ratio	1	-0.00414721848801578	0.00666524172188509	0.533800000000001	-0.0172110922629105	0.00891665528687899	0.995861369346601	0.982936172512626	1.00895652707719	0.796123555851508	AGA
ENSG00000038002_TN_cycling_40h_500kb_combined	ENSG00000038002	TN_cycling_40h_500kb	GzazIP	outcome	ENSG00000038002	Wald ratio	1	-0.00648654535170894	0.0104249131879704	0.533800000000001	-0.0269193752001308	0.013946284496713	0.993534446870067	0.973439721743318	1.01404398759238	0.796123555851508	AGA
ENSG00000041357_CD4_Naive_stim_16h_500kb_combined	ENSG00000041357	CD4_Naive_stim_16h_500kb	GzazIP	outcome	ENSG00000041357	Wald ratio	1	0.0127532290284739	0.0203619101809876	0.5311	-0.0271561149262619	0.0526625729832096	1.01283489826668	0.97320929716659	1.05407391209013	0.794660757803373	PSMA4
ENSG00000042286_CD4_Memory_stim_40h_500kb_combined	ENSG00000042286	CD4_Memory_stim_40h_500kb	GzazIP	outcome	ENSG00000042286	Wald ratio	1	0.0110729168515516	0.0206774836503925	0.5923	-0.0294549511032176	0.0516007848063208	1.01113444849723	0.970974617991304	1.05295530284084	0.821569979478159	AIFM2
ENSG00000042493_CD4_Memory_stim_40h_500kb_combined	ENSG00000042493	CD4_Memory_stim_40h_500kb	GzazIP	outcome	ENSG00000042493	Wald ratio	1	-0.0217219883613675	0.011001019050394	0.0483200000000009	-0.0432839857001397	-0.000159991022595365	0.978512235029761	0.957639395553355	0.999840021775286	0.286119550561803	CAPG
ENSG00000042493_CD4_Memory_stim_5d_500kb_combined	ENSG00000042493	CD4_Memory_stim_5d_500kb	GzazIP	outcome	ENSG00000042493	Wald ratio	1	-0.0118556706368645	0.00600425966359975	0.0483200000000009	-0.02362401957752	-8.73216962089546e-05	0.988214330914719	0.976652843084672	0.999912682116219	0.286119550561803	CAPG
ENSG00000042493_CD4_Memory_uns_0h_500kb_combined	ENSG00000042493	CD4_Memory_uns_0h_500kb	GzazIP	outcome	ENSG00000042493	Wald ratio	1	-0.0154807112061538	0.00628145113918508	0.0137200000000001	-0.0277923554389565	-0.00316906697335101	0.984638499057584	0.972590298921163	0.996835949219107	0.14342763127188	CAPG
ENSG00000042493_CD4_Naive_stim_5d_500kb_combined	ENSG00000042493	CD4_Naive_stim_5d_500kb	GzazIP	outcome	ENSG00000042493	Wald ratio	1	-0.016080263317258	0.008143788687555	0.0483200000000009	-0.0320420891448658	-0.000118437489650177	0.984048333901861	0.968465819323202	0.999881569523792	0.286119550561803	CAPG
ENSG00000042493_TCM_0h_500kb_combined	ENSG00000042493	TCM_0h_500kb	GzazIP	outcome	ENSG00000042493	Wald ratio	1	-0.0153113593872835	0.00621273496966292	0.0137200000000001	-0.0274883199278228	-0.00313439884674418	0.984805263498862	0.972886045866328	0.996870508253046	0.14342763127188	CAPG
ENSG00000042493_TCM_16h_500kb_combined	ENSG00000042493	TCM_16h_500kb	GzazIP	outcome	ENSG00000042493	Wald ratio	1	-0.0193221777898165	0.00760003151884272	0.0110100000000002	-0.0342182395667482	-0.00442611601288477	0.980863298961484	0.966360583507609	0.995583664802932	0.129200663198962	CAPG
ENSG00000042493_TCM_40h_500kb_combined	ENSG00000042493	TCM_40h_500kb	GzazIP	outcome	ENSG00000042493	Wald ratio	1	-0.0154193502887354	0.0062565533422114	0.0137200000000001	-0.0276821948394697	-0.00315650573800107	0.984698919232912	0.972697445953129	0.996848470788714	0.14342763127188	CAPG
ENSG00000042493_TCM_5d_500kb_combined	ENSG00000042493	TCM_5d_500kb	GzazIP	outcome	ENSG00000042493	Wald ratio	1	-0.0116272054304897	0.00588855432181111	0.0483200000000009	-0.0231687719012395	-8.56389597399306e-05	0.988440129298329	0.977097563243248	0.999914364707171	0.286119550561803	CAPG
ENSG00000042493_TEM_5d_500kb_combined	ENSG00000042493	TEM_5d_500kb	GzazIP	outcome	ENSG00000042493	Wald ratio	1	-0.0154791251449284	0.00783934452822203	0.0483200000000009	-0.0308442404202436	-0.000114009869613187	0.984640060755767	0.969626589944729	0.999885996629265	0.286119550561803	CAPG
ENSG00000042493_TN_0h_500kb_combined	ENSG00000042493	TN_0h_500kb	GzazIP	outcome	ENSG00000042493	Wald ratio	1	-0.00883688526595832	0.00725486665078287	0.2232	-0.0230564239014928	0.00538265336957611	0.991202045245425	0.977207344366765	1.00539716587514	0.600312117576485	CAPG
ENSG00000042493_TN_40h_500kb_combined	ENSG00000042493	TN_40h_500kb	GzazIP	outcome	ENSG00000042493	Wald ratio	1	-0.0231718590842426	0.00940221018940608	0.0137200000000001	-0.0416001910554785	-0.00474352711300669	0.977094546768914	0.959253221933924	0.995267705643749	0.14342763127188	CAPG
ENSG00000042493_TN_5d_500kb_combined	ENSG00000042493	TN_5d_500kb	GzazIP	outcome	ENSG00000042493	Wald ratio	1	-0.0161332119658362	0.00817060433085669	0.0483200000000009	-0.0321475964543153	-0.000118827477357114	0.98399623125184	0.968363644490502	0.999881179582348	0.286119550561803	CAPG
ENSG00000042493_TN_cycling_5d_500kb_combined	ENSG00000042493	TN_cycling_5d_500kb	GzazIP	outcome	ENSG00000042493	Wald ratio	1	-0.0136508897873716	0.00691344162916442	0.0483200000000009	-0.0272012353805338	-0.000100544194209332	0.986441861084974	0.973165386511642	0.999899460860189	0.286119550561803	CAPG
ENSG00000042493_TN_IFN_5d_500kb_combined	ENSG00000042493	TN_IFN_5d_500kb	GzazIP	outcome	ENSG00000042493	Wald ratio	1	-0.0220797944604635	0.00895909420566663	0.0137200000000001	-0.0396396191035701	-0.00451996981735688	0.978162180013672	0.961135751710152	0.995490229873001	0.14342763127188	CAPG
ENSG00000043514_CD4_Memory_stim_40h_500kb_combined	ENSG00000043514	CD4_Memory_stim_40h_500kb	GzazIP	outcome	ENSG00000043514	Wald ratio	1	-0.0133770600571588	0.0138839152993657	0.3353	-0.0405895340439154	0.0138354139295979	0.986712015180089	0.960223187997475	1.01393156619262	0.694876867915799	TRIT1
ENSG00000043514_CD4_Naive_stim_40h_500kb_combined	ENSG00000043514	CD4_Naive_stim_40h_500kb	GzazIP	outcome	ENSG00000043514	Wald ratio	1	-0.00599868398889298	0.00622597342417408	0.3353	-0.0182015919002742	0.00620422392248821	0.994019272193477	0.981963056605237	1.00622350998411	0.694876867915799	TRIT1
ENSG00000043514_TCM_16h_500kb_combined	ENSG00000043514	TCM_16h_500kb	GzazIP	outcome	ENSG00000043514	Wald ratio	1	-0.0081226190914504	0.00843038417954598	0.3353	-0.0246461720833605	0.00840093390045973	0.991910280242488	0.975655064961354	1.0084363207705	0.694876867915799	TRIT1
ENSG00000043514_TCM_40h_500kb_combined	ENSG00000043514	TCM_40h_500kb	GzazIP	outcome	ENSG00000043514	Wald ratio	1	-0.0064175285447582	0.00666068795131123	0.3353	-0.0194724769293282	0.00663741983981182	0.993603019811501	0.980715887129884	1.00665949632749	0.694876867915799	TRIT1
ENSG00000043514_TN_40h_500kb_combined	ENSG00000043514	TN_40h_500kb	GzazIP	outcome	ENSG00000043514	Wald ratio	1	-0.00590924824184935	0.00613314896712721	0.3353	-0.0179302202174187	0.00611172373371997	0.994108177025237	0.982229569732832	1.00613043842413	0.694876867915799	TRIT1
ENSG00000047662_CD4_Memory_stim_16h_500kb_combined	ENSG00000047662	CD4_Memory_stim_16h_500kb	GzazIP	outcome	ENSG00000047662	Wald ratio	1	-0.000650973600757221	0.00490884762397377	0.8945	-0.0102723149437458	0.00897036774223136	0.999349238236588	0.989780265089838	1.00901072206506	0.934085559566787	FAM184B
ENSG00000047662_CD4_Memory_stim_40h_500kb_combined	ENSG00000047662	CD4_Memory_stim_40h_500kb	GzazIP	outcome	ENSG00000047662	Wald ratio	1	-0.00184908802201464	0.0048343784640516	0.7021	-0.0113244698115558	0.0076262937675265	0.998152620488018	0.988739410631925	1.00765544801166	0.851746138266271	FAM184B
ENSG00000047662_CD4_Memory_stim_5d_500kb_combined	ENSG00000047662	CD4_Memory_stim_5d_500kb	GzazIP	outcome	ENSG00000047662	Wald ratio	1	-0.000805113183659846	0.00396519931504633	0.8391	-0.00857690384115065	0.00696667747383096	0.999195210832997	0.991459772866166	1.00699100122378	0.916767914634146	FAM184B
ENSG00000047662_CD4_Memory_uns_0h_500kb_combined	ENSG00000047662	CD4_Memory_uns_0h_500kb	GzazIP	outcome	ENSG00000047662	Wald ratio	1	-0.000837721710972219	0.00412579699595366	0.8391	-0.00892428382304139	0.00724884040109695	0.999162629079898	0.991115419402435	1.00727517684244	0.916767914634146	FAM184B
ENSG00000047662_CD4_Naive_stim_16h_500kb_combined	ENSG00000047662	CD4_Naive_stim_16h_500kb	GzazIP	outcome	ENSG00000047662	Wald ratio	1	-0.00277198788796025	0.00451224333913208	0.539	-0.0116159848326591	0.00607200905673863	0.99723185052297	0.988451220249723	1.00609048107222	0.798165454545455	FAM184B
ENSG00000047662_CD4_Naive_stim_40h_500kb_combined	ENSG00000047662	CD4_Naive_stim_40h_500kb	GzazIP	outcome	ENSG00000047662	Wald ratio	1	-0.0018681508679942	0.00497352310271144	0.7072	-0.0116162561493086	0.00787995441332022	0.998133593039709	0.988450952066486	1.00791108296423	0.853307043771044	FAM184B
ENSG00000047662_CD4_Naive_stim_5d_500kb_combined	ENSG00000047662	CD4_Naive_stim_5d_500kb	GzazIP	outcome	ENSG00000047662	Wald ratio	1	-0.00126483262104618	0.00456660987045574	0.7818	-0.0102153879671394	0.00768572272504706	0.998735966942593	0.989836611891646	1.00771533370393	0.893385994897959	FAM184B
ENSG00000047662_CD4_Naive_uns_0h_500kb_combined	ENSG00000047662	CD4_Naive_uns_0h_500kb	GzazIP	outcome	ENSG00000047662	Wald ratio	1	-0.000862357229587329	0.00424712744181022	0.8391	-0.00918672701553536	0.00746201255636071	0.999138014493548	0.990855342036897	1.00748992275094	0.916767914634146	FAM184B
ENSG00000047662_nTreg_0h_500kb_combined	ENSG00000047662	nTreg_0h_500kb	GzazIP	outcome	ENSG00000047662	Wald ratio	1	-0.00199615323748098	0.00521887552530397	0.7021	-0.0122251492670767	0.0082328427921148	0.9980058377514	0.987849274281842	1.00826682583734	0.851746138266271	FAM184B
ENSG00000047662_T_ER-stress_5d_500kb_combined	ENSG00000047662	T_ER-stress_5d_500kb	GzazIP	outcome	ENSG00000047662	Wald ratio	1	-0.00171054318140195	0.0061758237778291	0.7818	-0.013815157785947	0.0103940714231431	0.998290918963779	0.986279833563076	1.01044827742776	0.893385994897959	FAM184B
ENSG00000047662_TCM_0h_500kb_combined	ENSG00000047662	TCM_0h_500kb	GzazIP	outcome	ENSG00000047662	Wald ratio	1	-0.000835795187130097	0.00411630882562651	0.8391	-0.00890376048535805	0.00723217011109785	0.99916455399238	0.991135760607604	1.00725838541309	0.916767914634146	FAM184B
ENSG00000047662_TCM_16h_500kb_combined	ENSG00000047662	TCM_16h_500kb	GzazIP	outcome	ENSG00000047662	Wald ratio	1	-0.000929571132452346	0.00457815732308783	0.8391	-0.0099027594857045	0.0080436172207998	0.99907086078495	0.990146111385148	1.00807605402121	0.916767914634146	FAM184B
ENSG00000047662_TCM_40h_500kb_combined	ENSG00000047662	TCM_40h_500kb	GzazIP	outcome	ENSG00000047662	Wald ratio	1	-0.000754127074722892	0.00371409165920759	0.8391	-0.00803374672676977	0.00652549257732398	0.999246157207633	0.991998437571961	1.00654682999114	0.916767914634146	FAM184B
ENSG00000047662_TCM_5d_500kb_combined	ENSG00000047662	TCM_5d_500kb	GzazIP	outcome	ENSG00000047662	Wald ratio	1	-0.000915220803527688	0.00450748165216653	0.8391	-0.00974988484177409	0.00791944323471871	0.999085197883292	0.990297491190137	1.00795088497084	0.916767914634146	FAM184B
ENSG00000047662_TCM_LA_500kb_combined	ENSG00000047662	TCM_LA_500kb	GzazIP	outcome	ENSG00000047662	Wald ratio	1	-0.00282752383424793	0.00460264478165186	0.539	-0.0118487076062856	0.00619365993778973	0.997176469846306	0.98822121190528	1.0062128803105	0.798165454545455	FAM184B
ENSG00000047662_TEM_0h_500kb_combined	ENSG00000047662	TEM_0h_500kb	GzazIP	outcome	ENSG00000047662	Wald ratio	1	-0.000646501305428169	0.00487512303625748	0.8945	-0.0102017424564928	0.00890873984563649	0.999353707631512	0.989850118809826	1.00894854077269	0.934085559566787	FAM184B
ENSG00000047662_TEM_16h_500kb_combined	ENSG00000047662	TEM_16h_500kb	GzazIP	outcome	ENSG00000047662	Wald ratio	1	-0.00103069422635131	0.005472143474354	0.850600000000001	-0.0117560954360851	0.00969470698338252	0.9989698367565	0.988312737454477	1.0097418528872	0.922358436213993	FAM184B
ENSG00000047662_TEM_40h_500kb_combined	ENSG00000047662	TEM_40h_500kb	GzazIP	outcome	ENSG00000047662	Wald ratio	1	-0.000679104067788487	0.00512097324026155	0.8945	-0.0107162116187011	0.00935800348312416	0.999321126471189	0.98934100242206	1.00940192650139	0.934085559566787	FAM184B
ENSG00000047662_TEM_5d_500kb_combined	ENSG00000047662	TEM_5d_500kb	GzazIP	outcome	ENSG00000047662	Wald ratio	1	-0.000930029565585096	0.00458041511588128	0.8391	-0.00990764319271239	0.0080475840615422	0.99907040277787	0.990141275813452	1.0080800529063	0.916767914634146	FAM184B
ENSG00000047662_TEM_HLApositive_40h_500kb_combined	ENSG00000047662	TEM_HLApositive_40h_500kb	GzazIP	outcome	ENSG00000047662	Wald ratio	1	0.00483534139121356	0.00551597239451501	0.3807	-0.00597596450203586	0.015646647284463	1.00484705051934	0.994041856057814	1.01576969700427	0.723371693735499	FAM184B
ENSG00000047662_TEM_HLApositive_5d_500kb_combined	ENSG00000047662	TEM_HLApositive_5d_500kb	GzazIP	outcome	ENSG00000047662	Wald ratio	1	-0.00238195690569011	0.00622754624445678	0.7021	-0.0145879475448254	0.00982403373344517	0.997620877702575	0.985517941037597	1.00987244796398	0.851746138266271	FAM184B
ENSG00000047662_TEM_LA_500kb_combined	ENSG00000047662	TEM_LA_500kb	GzazIP	outcome	ENSG00000047662	Wald ratio	1	-0.00217678701311095	0.00579519603307712	0.7072	-0.0135353712379421	0.0091817972117202	0.997825580469592	0.986555819999921	1.00922407922094	0.853307043771044	FAM184B
ENSG00000047662_TM_ER-stress_40h_500kb_combined	ENSG00000047662	TM_ER-stress_40h_500kb	GzazIP	outcome	ENSG00000047662	Wald ratio	1	-0.00130426669406148	0.00642354082244828	0.8391	-0.0138944067060601	0.0112858733179372	0.99869658349208	0.986201675048366	1.01134979904576	0.916767914634146	FAM184B
ENSG00000047662_TN_0h_500kb_combined	ENSG00000047662	TN_0h_500kb	GzazIP	outcome	ENSG00000047662	Wald ratio	1	-0.00170593234068858	0.00446010274836377	0.7021	-0.0104477337274816	0.0070358690461044	0.998295521934804	0.989606654267315	1.00706067892494	0.851746138266271	FAM184B
ENSG00000047662_TN_16h_500kb_combined	ENSG00000047662	TN_16h_500kb	GzazIP	outcome	ENSG00000047662	Wald ratio	1	-0.00174457511606107	0.00456113298533887	0.7021	-0.0106843957673253	0.00719524553520312	0.998256945770544	0.989372479649088	1.00722119351104	0.851746138266271	FAM184B
ENSG00000047662_TN_40h_500kb_combined	ENSG00000047662	TN_40h_500kb	GzazIP	outcome	ENSG00000047662	Wald ratio	1	-0.00173651162028142	0.00462306380579928	0.7072	-0.010797716679648	0.00732469343908517	0.998264995243667	0.989260369409404	1.00735158462254	0.853307043771044	FAM184B
ENSG00000047662_TN_5d_500kb_combined	ENSG00000047662	TN_5d_500kb	GzazIP	outcome	ENSG00000047662	Wald ratio	1	-0.00176985852504731	0.00462723560806188	0.7021	-0.0108392403168486	0.00729952326675397	0.998231706750977	0.989219292573564	1.00732622972865	0.851746138266271	FAM184B
ENSG00000047662_TN_cycling_40h_500kb_combined	ENSG00000047662	TN_cycling_40h_500kb	GzazIP	outcome	ENSG00000047662	Wald ratio	1	-0.00169023666293942	0.00449986734808252	0.7072	-0.0105099766651812	0.00712950333930231	0.998311190982583	0.989545060158906	1.0071549787546	0.853307043771044	FAM184B
ENSG00000047662_TN_cycling_5d_500kb_combined	ENSG00000047662	TN_cycling_5d_500kb	GzazIP	outcome	ENSG00000047662	Wald ratio	1	-0.000890781663527159	0.0043871183751054	0.8391	-0.00948953367873374	0.00770797035167942	0.99910961496468	0.99055534985917	1.00773775322782	0.916767914634146	FAM184B
ENSG00000047662_TN_HSP_5d_500kb_combined	ENSG00000047662	TN_HSP_5d_500kb	GzazIP	outcome	ENSG00000047662	Wald ratio	1	-0.000651968438747295	0.0049163494767342	0.8945	-0.0102880134131463	0.00898407653565175	0.999348244046495	0.989764727176594	1.00902455447942	0.934085559566787	FAM184B
ENSG00000047662_TN_IFN_40h_500kb_combined	ENSG00000047662	TN_IFN_40h_500kb	GzazIP	outcome	ENSG00000047662	Wald ratio	1	-0.00322540219952018	0.00525031139350187	0.539	-0.0135160125307838	0.00706520813174349	0.996779793822233	0.986574918629997	1.00709022559788	0.798165454545455	FAM184B
ENSG00000047662_TN_IFN_5d_500kb_combined	ENSG00000047662	TN_IFN_5d_500kb	GzazIP	outcome	ENSG00000047662	Wald ratio	1	-0.00137154197159567	0.00495187821773016	0.7818	-0.0110772232783468	0.00833413933515544	0.998629398162234	0.988983903247181	1.00836896495434	0.893385994897959	FAM184B
ENSG00000047662_TN_LA_500kb_combined	ENSG00000047662	TN_LA_500kb	GzazIP	outcome	ENSG00000047662	Wald ratio	1	-0.00106733867092082	0.0052566653394236	0.8391	-0.0113704027361911	0.00923572539434944	0.998933230732398	0.988693995982115	1.00927850630896	0.916767914634146	FAM184B
ENSG00000047662_TN_NFKB_500kb_combined	ENSG00000047662	TN_NFKB_500kb	GzazIP	outcome	ENSG00000047662	Wald ratio	1	-0.003383737941787	0.0055080503978796	0.539	-0.014179516721631	0.00741204083805702	0.99662198044778	0.985920539152671	1.00743957800624	0.798165454545455	FAM184B
ENSG00000048162_CD4_Memory_stim_16h_500kb_combined	ENSG00000048162	CD4_Memory_stim_16h_500kb	GzazIP	outcome	ENSG00000048162	Wald ratio	1	0.035228131619343	0.0309483308218809	0.255000000000001	-0.0254305967915436	0.0958868600302297	1.03585599335178	0.974890037114336	1.10063453119171	0.633891509433965	NOP16
ENSG00000048162_CD4_Memory_stim_5d_500kb_combined	ENSG00000048162	CD4_Memory_stim_5d_500kb	GzazIP	outcome	ENSG00000048162	Wald ratio	1	0.0151917141113785	0.0245233210249187	0.5356	-0.0328739950974621	0.063257423320219	1.01530769477093	0.967660481872176	1.06530103726735	0.796950739079887	NOP16
ENSG00000048162_CD4_Naive_stim_16h_500kb_combined	ENSG00000048162	CD4_Naive_stim_16h_500kb	GzazIP	outcome	ENSG00000048162	Wald ratio	1	0.0304642987563862	0.0267632472353877	0.255000000000001	-0.0219916658249737	0.082920263337746	1.0309330837986	0.97824838791052	1.08645517478501	0.633891509433965	NOP16
ENSG00000048162_CD4_Naive_stim_40h_500kb_combined	ENSG00000048162	CD4_Naive_stim_40h_500kb	GzazIP	outcome	ENSG00000048162	Wald ratio	1	0.0181506131064252	0.0187955124914377	0.3342	-0.0186885913767926	0.054989817589643	1.01831633662726	0.981484957537157	1.05652985660017	0.694711796060255	NOP16
ENSG00000048162_TCM_16h_500kb_combined	ENSG00000048162	TCM_16h_500kb	GzazIP	outcome	ENSG00000048162	Wald ratio	1	0.0133966292875668	0.0117690974806642	0.255000000000001	-0.00967080177453504	0.0364640603496687	1.01348676618615	0.990375810050026	1.03713702900576	0.633891509433965	NOP16
ENSG00000048162_TN_16h_500kb_combined	ENSG00000048162	TN_16h_500kb	GzazIP	outcome	ENSG00000048162	Wald ratio	1	0.00930750146435313	0.00817675026187818	0.255000000000001	-0.0067189290489281	0.0253339319776344	1.00935095095355	0.993303592486425	1.02565756320342	0.633891509433965	NOP16
ENSG00000048162_TN_40h_500kb_combined	ENSG00000048162	TN_40h_500kb	GzazIP	outcome	ENSG00000048162	Wald ratio	1	0.0144479493006294	0.0149612913879757	0.3342	-0.0148761818198029	0.0437720804210617	1.01455282539291	0.985233921922373	1.04474421009008	0.694711796060255	NOP16
ENSG00000049167_CD4_Naive_stim_5d_500kb_combined	ENSG00000049167	CD4_Naive_stim_5d_500kb	GzazIP	outcome	ENSG00000049167	Wald ratio	1	0.00356513028821772	0.00728767203712079	0.6247	-0.010718706904539	0.0178489674809745	1.00357149292417	0.989338533736548	1.01800921228267	0.821569979478159	ERCC8
ENSG00000049192_CD4_Naive_uns_0h_500kb_combined	ENSG00000049192	CD4_Naive_uns_0h_500kb	GzazIP	outcome	ENSG00000049192	Wald ratio	1	-0.0129722824100352	0.00623060227646933	0.0373399999999993	-0.025184262871915	-0.000760301948155266	0.987111494992777	0.975130215179172	0.999239987008135	0.248905550595233	ADAMTS6
ENSG00000049192_TN_0h_500kb_combined	ENSG00000049192	TN_0h_500kb	GzazIP	outcome	ENSG00000049192	Wald ratio	1	-0.0125698600384597	0.00603731834499245	0.0373399999999993	-0.0244030039946449	-0.000736716082274536	0.9875088106806	0.975892341986678	0.999263555226389	0.248905550595233	ADAMTS6
ENSG00000049239_CD4_Memory_stim_5d_500kb_combined	ENSG00000049239	CD4_Memory_stim_5d_500kb	GzazIP	outcome	ENSG00000049239	Wald ratio	1	0.00520091777705851	0.00656879696307622	0.4285	-0.00767392427057088	0.0180757598246879	1.00521446602752	0.992355445112127	1.01824011516036	0.756381782566113	H6PD
ENSG00000049239_CD4_Memory_uns_0h_500kb_combined	ENSG00000049239	CD4_Memory_uns_0h_500kb	GzazIP	outcome	ENSG00000049239	Wald ratio	1	0.00553332920971283	0.00698863501914841	0.4285	-0.00816439542781804	0.0192310538472437	1.00554866635122	0.991868842730533	1.01941716166541	0.756381782566113	H6PD
ENSG00000049239_CD4_Naive_stim_16h_500kb_combined	ENSG00000049239	CD4_Naive_stim_16h_500kb	GzazIP	outcome	ENSG00000049239	Wald ratio	1	0.00717645862573039	0.00906391941712283	0.4285	-0.0105888234318303	0.0249417406832911	1.00720227111541	0.989467040806286	1.0252553881061	0.756381782566113	H6PD
ENSG00000049239_CD4_Naive_stim_5d_500kb_combined	ENSG00000049239	CD4_Naive_stim_5d_500kb	GzazIP	outcome	ENSG00000049239	Wald ratio	1	0.00607271546023891	0.00766988377489871	0.4285	-0.00896025673856257	0.0211056876590404	1.00609119177831	0.99107976673245	1.02132998790919	0.756381782566113	H6PD
ENSG00000049239_CD4_Naive_uns_0h_500kb_combined	ENSG00000049239	CD4_Naive_uns_0h_500kb	GzazIP	outcome	ENSG00000049239	Wald ratio	1	0.00563407414694876	0.00711587660729267	0.4285	-0.00831304400334488	0.0195811922972424	1.0056499753916	0.991721413797774	1.0197741613063	0.756381782566113	H6PD
ENSG00000049239_TCM_5d_500kb_combined	ENSG00000049239	TCM_5d_500kb	GzazIP	outcome	ENSG00000049239	Wald ratio	1	0.00629286551198056	0.00794793489073841	0.4285	-0.00928508687386673	0.0218708178978278	1.00631270718866	0.990757886438765	1.02211173739867	0.756381782566113	H6PD
ENSG00000049239_TN_0h_500kb_combined	ENSG00000049239	TN_0h_500kb	GzazIP	outcome	ENSG00000049239	Wald ratio	1	0.00538731357589917	0.00680421621210869	0.4285	-0.00794895019983385	0.0187235773516322	1.00540185124428	0.992082559160752	1.01889996266091	0.756381782566113	H6PD
ENSG00000049246_CD4_Memory_stim_16h_500kb_combined	ENSG00000049246	CD4_Memory_stim_16h_500kb	GzazIP	outcome	ENSG00000049246	Wald ratio	1	0.00150736502865454	0.0083298846580198	0.8564	-0.0148192089010643	0.0178339389583733	1.00150850167436	0.985290055173568	1.01799391322318	0.924761786272389	PER3
ENSG00000049449_CD4_Naive_stim_16h_500kb_combined	ENSG00000049449	CD4_Naive_stim_16h_500kb	GzazIP	outcome	ENSG00000049449	Wald ratio	1	0.00739198863085792	0.0168667900153167	0.6612	-0.0256669197991628	0.0404508970608786	1.00741937682162	0.974659675389627	1.04128017852997	0.832238990889979	RCN1
ENSG00000050344_CD4_Memory_stim_16h_500kb_combined	ENSG00000050344	CD4_Memory_stim_16h_500kb	GzazIP	outcome	ENSG00000050344	Wald ratio	1	0.0158413595644512	0.012385819480457	0.2009	-0.00843484661724458	0.040117565746147	1.01596749909454	0.991600626893543	1.04093314508083	0.567422162673392	NFE2L3
ENSG00000050344_CD4_Memory_stim_40h_500kb_combined	ENSG00000050344	CD4_Memory_stim_40h_500kb	GzazIP	outcome	ENSG00000050344	Wald ratio	1	0.023180676529779	0.0159843597857563	0.147	-0.00814866865030342	0.0545100217098615	1.02345143649739	0.991884441753808	1.0560230595174	0.483470264317181	NFE2L3
ENSG00000050344_CD4_Naive_stim_40h_500kb_combined	ENSG00000050344	CD4_Naive_stim_40h_500kb	GzazIP	outcome	ENSG00000050344	Wald ratio	1	0.0127349211504681	0.00995700109108761	0.2009	-0.00678080098806363	0.0322506432889998	1.01281635557866	0.99324213676822	1.03277633132375	0.567422162673392	NFE2L3
ENSG00000050344_TCM_16h_500kb_combined	ENSG00000050344	TCM_16h_500kb	GzazIP	outcome	ENSG00000050344	Wald ratio	1	0.010336971566112	0.0106182513396353	0.3303	-0.0104748010595731	0.0311487441917971	1.01039058262278	0.989579868617874	1.03163894277544	0.69190595516114	NFE2L3
ENSG00000050344_TCM_40h_500kb_combined	ENSG00000050344	TCM_40h_500kb	GzazIP	outcome	ENSG00000050344	Wald ratio	1	0.0115192321457274	0.00900649526513036	0.2009	-0.0061334985739281	0.0291719628653829	1.01158583398869	0.99388527293051	1.02960163249964	0.567422162673392	NFE2L3
ENSG00000050344_TEM_40h_500kb_combined	ENSG00000050344	TEM_40h_500kb	GzazIP	outcome	ENSG00000050344	Wald ratio	1	0.0127911799048014	0.0100009878949053	0.2009	-0.00681075636921309	0.0323931161788159	1.01287333696803	0.993212384267065	1.03292348443462	0.567422162673392	NFE2L3
ENSG00000051825_CD4_Memory_stim_16h_500kb_combined	ENSG00000051825	CD4_Memory_stim_16h_500kb	GzazIP	outcome	ENSG00000051825	Wald ratio	1	-0.0137687982138113	0.0133150562660911	0.3011	-0.0398663084953499	0.0123287120677273	0.986325558134043	0.960917897124774	1.01240502392486	0.67148060515873	MPHOSPH9
ENSG00000051825_CD4_Memory_uns_0h_500kb_combined	ENSG00000051825	CD4_Memory_uns_0h_500kb	GzazIP	outcome	ENSG00000051825	Wald ratio	1	-0.00788729235742986	0.00762737167728591	0.3011	-0.0228369408449102	0.00706235613005053	0.99214373071667	0.977421848360756	1.00708735337895	0.67148060515873	MPHOSPH9
ENSG00000051825_CD4_Naive_uns_0h_500kb_combined	ENSG00000051825	CD4_Naive_uns_0h_500kb	GzazIP	outcome	ENSG00000051825	Wald ratio	1	-0.00560475352288174	0.00894423980241147	0.5309	-0.0231354635356082	0.0119259564898447	0.994410923805283	0.977130109308167	1.01199735425552	0.794660757803373	MPHOSPH9
ENSG00000051825_TCM_0h_500kb_combined	ENSG00000051825	TCM_0h_500kb	GzazIP	outcome	ENSG00000051825	Wald ratio	1	0.00709167843835105	0.00937950899127134	0.4496	-0.0112921591845408	0.0254755160612429	1.00711688393776	0.988771357938353	1.02580279027028	0.764154993367444	MPHOSPH9
ENSG00000051825_TN_0h_500kb_combined	ENSG00000051825	TN_0h_500kb	GzazIP	outcome	ENSG00000051825	Wald ratio	1	-0.00888091669948427	0.00858825176401282	0.3011	-0.0257138901569494	0.00795205675798085	0.9911584021593	0.974613896351091	1.00798375833652	0.67148060515873	MPHOSPH9
ENSG00000053372_TEM_40h_500kb_combined	ENSG00000053372	TEM_40h_500kb	GzazIP	outcome	ENSG00000053372	Wald ratio	1	0.0146745429479679	0.0142115168052732	0.301799999999998	-0.0131800299903675	0.0425291158863032	1.01478274266595	0.9869064462681	1.04344643679922	0.67148060515873	MRTO4
ENSG00000054148_CD4_Naive_stim_40h_500kb_combined	ENSG00000054148	CD4_Naive_stim_40h_500kb	GzazIP	outcome	ENSG00000054148	Wald ratio	1	-0.00203431671107466	0.0198568010344851	0.9184	-0.0409536467386655	0.0368850133165162	0.997967751108728	0.959873622189468	1.03757370681911	0.942593528064147	PHPT1
ENSG00000054282_CD4_Naive_stim_40h_500kb_combined	ENSG00000054282	CD4_Naive_stim_40h_500kb	GzazIP	outcome	ENSG00000054282	Wald ratio	1	0.00642534190812146	0.00837390495589686	0.4429	-0.00998751180543638	0.0228381956216793	1.00644602870028	0.990062197761322	1.0231009839351	0.762391311852704	SDCCAG8
ENSG00000054282_CD4_Naive_stim_5d_500kb_combined	ENSG00000054282	CD4_Naive_stim_5d_500kb	GzazIP	outcome	ENSG00000054282	Wald ratio	1	0.00518898520374302	0.00676260805028553	0.4429	-0.00806572657481661	0.0184436969823027	1.00520247130377	0.991966714119923	1.01861483246609	0.762391311852704	SDCCAG8
ENSG00000055950_CD4_Memory_stim_16h_500kb_combined	ENSG00000055950	CD4_Memory_stim_16h_500kb	GzazIP	outcome	ENSG00000055950	Wald ratio	1	0.0112292969947494	0.0066033836948121	0.0890300000000001	-0.00171333504708234	0.0241719290365811	1.01129258221124	0.998288131873514	1.02446643827783	0.374713073012937	MRPL43
ENSG00000055950_CD4_Memory_stim_40h_500kb_combined	ENSG00000055950	CD4_Memory_stim_40h_500kb	GzazIP	outcome	ENSG00000055950	Wald ratio	1	0.0515193506201191	0.0331004491784851	0.1196	-0.0133575297697117	0.11639623100995	1.0528695597739	0.986731286137556	1.12344092608811	0.436988743882545	MRPL43
ENSG00000055950_CD4_Naive_stim_16h_500kb_combined	ENSG00000055950	CD4_Naive_stim_16h_500kb	GzazIP	outcome	ENSG00000055950	Wald ratio	1	0.0118360270996012	0.0076044788757979	0.1196	-0.00306875149696271	0.0267408056961651	1.01190635004257	0.996935952308079	1.02710154938824	0.436988743882545	MRPL43
ENSG00000055950_CD4_Naive_stim_40h_500kb_combined	ENSG00000055950	CD4_Naive_stim_40h_500kb	GzazIP	outcome	ENSG00000055950	Wald ratio	1	0.0121477163924062	0.00714345986149661	0.08903	-0.00185346493612717	0.0261488977209395	1.01222179957576	0.998148251669288	1.0264937796794	0.374713073012937	MRPL43
ENSG00000055950_TCM_16h_500kb_combined	ENSG00000055950	TCM_16h_500kb	GzazIP	outcome	ENSG00000055950	Wald ratio	1	0.0117197309129618	0.0068917831681203	0.08903	-0.00178816409655393	0.0252276259224776	1.01178867603547	0.998213433716338	1.0255485353892	0.374713073012937	MRPL43
ENSG00000055950_TCM_40h_500kb_combined	ENSG00000055950	TCM_40h_500kb	GzazIP	outcome	ENSG00000055950	Wald ratio	1	0.0155566960423903	0.0099949556921471	0.1196	-0.00403341711421797	0.0351468091989986	1.01567833136765	0.995974706187366	1.03577175846041	0.436988743882545	MRPL43
ENSG00000055950_TEM_40h_500kb_combined	ENSG00000055950	TEM_40h_500kb	GzazIP	outcome	ENSG00000055950	Wald ratio	1	0.0220802515963322	0.0123817884076447	0.0745400000000006	-0.00218805368265129	0.0463485568753157	1.02232582445786	0.997814338361849	1.04743943955476	0.341587652173916	MRPL43
ENSG00000055950_TN_16h_500kb_combined	ENSG00000055950	TN_16h_500kb	GzazIP	outcome	ENSG00000055950	Wald ratio	1	0.00985057779581403	0.00579262841046696	0.08903	-0.00150297388870121	0.0212041294803293	1.00989925443699	0.998498155010914	1.02143053444225	0.374713073012937	MRPL43
ENSG00000055950_TN_40h_500kb_combined	ENSG00000055950	TN_40h_500kb	GzazIP	outcome	ENSG00000055950	Wald ratio	1	0.0114861605974178	0.00675443223564636	0.08903	-0.00175252658444905	0.0247248477792847	1.01155237983211	0.998249008193555	1.02503304160118	0.374713073012937	MRPL43
ENSG00000055950_TN_IFN_40h_500kb_combined	ENSG00000055950	TN_IFN_40h_500kb	GzazIP	outcome	ENSG00000055950	Wald ratio	1	0.0153432743708448	0.00906205657246067	0.090429999999999	-0.00241835651117816	0.0331049052528677	1.01546158673024	0.997584565357082	1.03365896980934	0.374713073012937	MRPL43
ENSG00000057608_CD4_Memory_stim_5d_500kb_combined	ENSG00000057608	CD4_Memory_stim_5d_500kb	GzazIP	outcome	ENSG00000057608	Wald ratio	1	-0.00869482710413731	0.0122238993782566	0.4769	-0.0326536698855202	0.0152640156772455	0.991342863587927	0.967873705361325	1.01538110576093	0.769342235018895	GDI2
ENSG00000057608_CD4_Memory_uns_0h_500kb_combined	ENSG00000057608	CD4_Memory_uns_0h_500kb	GzazIP	outcome	ENSG00000057608	Wald ratio	1	-0.00634725107331943	0.00892348490884523	0.4769	-0.0238372814946561	0.0111427793480172	0.993672850173069	0.976444582434801	1.01120509134168	0.769342235018895	GDI2
ENSG00000057608_CD4_Naive_stim_16h_500kb_combined	ENSG00000057608	CD4_Naive_stim_16h_500kb	GzazIP	outcome	ENSG00000057608	Wald ratio	1	-0.0180186148392841	0.0153939529711037	0.2418	-0.0481907626626473	0.0121535329840791	0.982142749758697	0.952951982079777	1.01222768727378	0.622981846414455	GDI2
ENSG00000057608_CD4_Naive_stim_5d_500kb_combined	ENSG00000057608	CD4_Naive_stim_5d_500kb	GzazIP	outcome	ENSG00000057608	Wald ratio	1	-0.0124470889647398	0.00930496598564652	0.181	-0.030684822296607	0.0057906443671274	0.98763005564013	0.969781178318093	1.00580744255668	0.540346217927358	GDI2
ENSG00000057608_CD4_Naive_uns_0h_500kb_combined	ENSG00000057608	CD4_Naive_uns_0h_500kb	GzazIP	outcome	ENSG00000057608	Wald ratio	1	-0.00420772812856703	0.00627199778888096	0.5023	-0.0165008437947737	0.00808538753763966	0.995801111956197	0.98363454940463	1.00811816255682	0.77829569353165	GDI2
ENSG00000057608_TCM_0h_500kb_combined	ENSG00000057608	TCM_0h_500kb	GzazIP	outcome	ENSG00000057608	Wald ratio	1	-0.00466368891214894	0.00837446748961808	0.5776	-0.0210776451918004	0.0117502673675025	0.99534716919881	0.97914293587681	1.01181957294612	0.821569979478159	GDI2
ENSG00000057608_TCM_5d_500kb_combined	ENSG00000057608	TCM_5d_500kb	GzazIP	outcome	ENSG00000057608	Wald ratio	1	-0.0067102249026249	0.00943378321762462	0.4769	-0.0252004400091691	0.0117799902039194	0.993312238383845	0.975114440491436	1.01184964754072	0.769342235018895	GDI2
ENSG00000057608_TN_0h_500kb_combined	ENSG00000057608	TN_0h_500kb	GzazIP	outcome	ENSG00000057608	Wald ratio	1	-0.00428312689057429	0.00638438643523464	0.5023	-0.0167965243036342	0.0082302705224856	0.995726032615631	0.983343750834383	1.00826423230654	0.77829569353165	GDI2
ENSG00000057608_TN_5d_500kb_combined	ENSG00000057608	TN_5d_500kb	GzazIP	outcome	ENSG00000057608	Wald ratio	1	-0.0108536502165834	0.00927266510157181	0.2418	-0.0290280738156641	0.00732077338249738	0.989205038125445	0.97138919348265	1.00734763575506	0.622981846414455	GDI2
ENSG00000057608_TN_IFN_5d_500kb_combined	ENSG00000057608	TN_IFN_5d_500kb	GzazIP	outcome	ENSG00000057608	Wald ratio	1	-0.00701415274570464	0.00986106984765887	0.4769	-0.026341849647116	0.0123135441557067	0.993010389010267	0.974002070426682	1.01238966797099	0.769342235018895	GDI2
ENSG00000059573_CD4_Naive_stim_16h_500kb_combined	ENSG00000059573	CD4_Naive_stim_16h_500kb	GzazIP	outcome	ENSG00000059573	Wald ratio	1	0.0285492515689167	0.0152655790677185	0.0614600000000001	-0.00137128340381164	0.058469786541645	1.02896068751477	0.998629656375658	1.0602129525108	0.314460388349515	ALDH18A1
ENSG00000059573_TN_16h_500kb_combined	ENSG00000059573	TN_16h_500kb	GzazIP	outcome	ENSG00000059573	Wald ratio	1	0.0159817735803686	0.00805984897304933	0.0473799999999997	0.000184469593191884	0.0317790775675453	1.01611016518705	1.00018448660875	1.03228942422134	0.28412143239625	ALDH18A1
ENSG00000060069_CD4_Memory_stim_40h_500kb_combined	ENSG00000060069	CD4_Memory_stim_40h_500kb	GzazIP	outcome	ENSG00000060069	Wald ratio	1	0.0084264434910152	0.0113063510386909	0.456100000000001	-0.013734004544819	0.0305868915268494	1.00846204589626	0.986359876616061	1.03105947648876	0.766378361147572	CTDP1
ENSG00000060069_CD4_Memory_stim_5d_500kb_combined	ENSG00000060069	CD4_Memory_stim_5d_500kb	GzazIP	outcome	ENSG00000060069	Wald ratio	1	0.00619461016179302	0.00831174351453886	0.4561	-0.0100964071267031	0.0224856274502892	1.00621383643858	0.989954390490183	1.02274033467251	0.766378361147572	CTDP1
ENSG00000060069_TCM_40h_500kb_combined	ENSG00000060069	TCM_40h_500kb	GzazIP	outcome	ENSG00000060069	Wald ratio	1	0.00254088543864192	0.00761410072435392	0.7386	-0.0123827519810918	0.0174645228583756	1.00254411622382	0.987693598822937	1.01761791933531	0.872528695652174	CTDP1
ENSG00000060069_TCM_5d_500kb_combined	ENSG00000060069	TCM_5d_500kb	GzazIP	outcome	ENSG00000060069	Wald ratio	1	0.00626536331860666	0.00840667799417829	0.456100000000001	-0.0102117255499828	0.0227424521871961	1.00628503176256	0.989840237092874	1.02300303342221	0.766378361147572	CTDP1
ENSG00000060069_TN_HSP_5d_500kb_combined	ENSG00000060069	TN_HSP_5d_500kb	GzazIP	outcome	ENSG00000060069	Wald ratio	1	0.00261154607908197	0.00782584471933133	0.7386	-0.0127271095708074	0.0179502017289714	1.00261495913602	0.987353537590562	1.01811227489638	0.872528695652174	CTDP1
ENSG00000060138_CD4_Naive_stim_16h_500kb_combined	ENSG00000060138	CD4_Naive_stim_16h_500kb	GzazIP	outcome	ENSG00000060138	Wald ratio	1	0.0127830528726175	0.021020198059121	0.543099999999999	-0.0284165353232596	0.0539826410684946	1.01286510534727	0.971983417042342	1.05546628022919	0.801866666666667	YBX3
ENSG00000060138_TN_16h_500kb_combined	ENSG00000060138	TN_16h_500kb	GzazIP	outcome	ENSG00000060138	Wald ratio	1	0.0063922365005825	0.0105112666451386	0.543099999999999	-0.0142098461238891	0.0269943191250541	1.00641271044584	0.985890637225501	1.02736196643206	0.801866666666667	YBX3
ENSG00000063660_CD4_Memory_stim_16h_500kb_combined	ENSG00000063660	CD4_Memory_stim_16h_500kb	GzazIP	outcome	ENSG00000063660	Wald ratio	1	-0.0199825000237894	0.00601534473305962	0.000894000000000015	-0.0317725757005862	-0.00819242434699254	0.980215826910313	0.968726869058461	0.991841042108521	0.0273289376854591	GPC1
ENSG00000063660_CD4_Memory_stim_40h_500kb_combined	ENSG00000063660	CD4_Memory_stim_40h_500kb	GzazIP	outcome	ENSG00000063660	Wald ratio	1	-0.0218881127013223	0.00636392904409233	0.000583000000000007	-0.0343614136277433	-0.00941481177490134	0.978349693831977	0.966222235642631	0.990629368806146	0.0192734206642069	GPC1
ENSG00000063660_CD4_Memory_stim_5d_500kb_combined	ENSG00000063660	CD4_Memory_stim_5d_500kb	GzazIP	outcome	ENSG00000063660	Wald ratio	1	-0.0232201708928222	0.00722961384459017	0.00131899999999997	-0.0373902140282189	-0.00905012775742543	0.977047342704473	0.96330016876087	0.990990701386296	0.0322231062670307	GPC1
ENSG00000063660_TCM_16h_500kb_combined	ENSG00000063660	TCM_16h_500kb	GzazIP	outcome	ENSG00000063660	Wald ratio	1	-0.0209186780832042	0.00651304270665844	0.00131899999999997	-0.0336842417882547	-0.00815311437815365	0.979298599770621	0.966876755717566	0.991880032115323	0.0322231062670307	GPC1
ENSG00000063660_TCM_40h_500kb_combined	ENSG00000063660	TCM_40h_500kb	GzazIP	outcome	ENSG00000063660	Wald ratio	1	-0.027220973993619	0.0083813516007596	0.00116300000000001	-0.0436484231311078	-0.0107935248561302	0.973146177766187	0.957290459498787	0.989264516222977	0.0297275909090912	GPC1
ENSG00000063660_TCM_5d_500kb_combined	ENSG00000063660	TCM_5d_500kb	GzazIP	outcome	ENSG00000063660	Wald ratio	1	-0.0213292202152666	0.00664086524058577	0.00131899999999997	-0.0343453160868148	-0.00831312434371853	0.978896638952117	0.966237789569805	0.991721334122508	0.0322231062670307	GPC1
ENSG00000063660_TEM_16h_500kb_combined	ENSG00000063660	TEM_16h_500kb	GzazIP	outcome	ENSG00000063660	Wald ratio	1	-0.0223171326373686	0.0076242230751592	0.00342099999999989	-0.0372606098646806	-0.0073736554100566	0.97793005233262	0.963425024564219	0.992653463291406	0.0600955666666647	GPC1
ENSG00000063660_TEM_40h_500kb_combined	ENSG00000063660	TEM_40h_500kb	GzazIP	outcome	ENSG00000063660	Wald ratio	1	-0.0257755250677341	0.00749418713452499	0.000583000000000008	-0.0404641318514031	-0.0110869182840651	0.974553827961714	0.960343609640963	0.988974315089063	0.0192734206642069	GPC1
ENSG00000063660_TEM_5d_500kb_combined	ENSG00000063660	TEM_5d_500kb	GzazIP	outcome	ENSG00000063660	Wald ratio	1	-0.0264709992451931	0.00803520570412133	0.000986400000000014	-0.0422200024252709	-0.0107219960651153	0.973876286573402	0.958658850098698	0.989335279648598	0.0273289376854591	GPC1
ENSG00000063660_TN_40h_500kb_combined	ENSG00000063660	TN_40h_500kb	GzazIP	outcome	ENSG00000063660	Wald ratio	1	-0.0261417446475925	0.00986868405191418	0.00807399999999985	-0.0454843653893443	-0.00679912390584067	0.974196992612322	0.955534541865699	0.993223937840944	0.10304126210826	GPC1
ENSG00000063660_TN_cycling_40h_500kb_combined	ENSG00000063660	TN_cycling_40h_500kb	GzazIP	outcome	ENSG00000063660	Wald ratio	1	-0.0223191440777811	0.00677492043816438	0.000986400000000014	-0.0355979881365833	-0.0090403000189789	0.97792808528657	0.965028168284945	0.99100044063157	0.0273289376854591	GPC1
ENSG00000063660_TN_IFN_40h_500kb_combined	ENSG00000063660	TN_IFN_40h_500kb	GzazIP	outcome	ENSG00000063660	Wald ratio	1	-0.00220810244240506	0.00790530601243523	0.780000000000001	-0.0177025022267781	0.013286297341968	0.997794333622436	0.982453266545727	1.01337495238783	0.892809505557686	GPC1
ENSG00000063854_CD4_Memory_stim_16h_500kb_combined	ENSG00000063854	CD4_Memory_stim_16h_500kb	GzazIP	outcome	ENSG00000063854	Wald ratio	1	0.0288192401257622	0.011051867104005	0.00911700000000012	0.00715758060191239	0.0504808996496121	1.02923853263166	1.00718325730642	1.05177677385824	0.112351035763413	HAGH
ENSG00000063854_CD4_Memory_stim_40h_500kb_combined	ENSG00000063854	CD4_Memory_stim_40h_500kb	GzazIP	outcome	ENSG00000063854	Wald ratio	1	0.0564477913220719	0.036139330245126	0.1183	-0.0143852959583749	0.127280878602519	1.05807137285065	0.985717678049652	1.13573597691902	0.435853150572828	HAGH
ENSG00000063854_CD4_Memory_stim_5d_500kb_combined	ENSG00000063854	CD4_Memory_stim_5d_500kb	GzazIP	outcome	ENSG00000063854	Wald ratio	1	0.0190395860703377	0.0111843036864194	0.0886900000000011	-0.00288164915504434	0.0409608212957197	1.01922199481241	0.997122498810598	1.04181128792953	0.374713073012937	HAGH
ENSG00000063854_CD4_Memory_uns_0h_500kb_combined	ENSG00000063854	CD4_Memory_uns_0h_500kb	GzazIP	outcome	ENSG00000063854	Wald ratio	1	0.0133454812760486	0.00511784782868129	0.00911700000000013	0.00331449953183331	0.023376463020264	1.01343492967904	1.00331999855924	1.02365183407925	0.112351035763413	HAGH
ENSG00000063854_CD4_Naive_stim_16h_500kb_combined	ENSG00000063854	CD4_Naive_stim_16h_500kb	GzazIP	outcome	ENSG00000063854	Wald ratio	1	0.0195727090618361	0.00750592237938286	0.00911700000000014	0.00486110119824567	0.0342843169254265	1.01976551035872	1.00487293551885	1.03487879846246	0.112351035763413	HAGH
ENSG00000063854_CD4_Naive_stim_40h_500kb_combined	ENSG00000063854	CD4_Naive_stim_40h_500kb	GzazIP	outcome	ENSG00000063854	Wald ratio	1	0.0178269482116668	0.0114132715132872	0.1183	-0.00454306395437612	0.0401969603777097	1.01798679671046	0.995467240150695	1.04101579286521	0.435853150572828	HAGH
ENSG00000063854_CD4_Naive_uns_0h_500kb_combined	ENSG00000063854	CD4_Naive_uns_0h_500kb	GzazIP	outcome	ENSG00000063854	Wald ratio	1	0.0137164181707403	0.00569348274415395	0.0159899999999997	0.00255719199219852	0.024875644349282	1.01381091981482	1.00256046439644	1.025187624723	0.157422428571426	HAGH
ENSG00000063854_TCM_0h_500kb_combined	ENSG00000063854	TCM_0h_500kb	GzazIP	outcome	ENSG00000063854	Wald ratio	1	0.0146202211439091	0.0056066967903573	0.00911700000000013	0.00363109543480876	0.0256093468530094	1.01472761933385	1.00363769584833	1.02594008345672	0.112351035763413	HAGH
ENSG00000063854_TCM_16h_500kb_combined	ENSG00000063854	TCM_16h_500kb	GzazIP	outcome	ENSG00000063854	Wald ratio	1	0.0196164104240415	0.0125589313228128	0.1183	-0.0049990949686715	0.0442319158167545	1.01981007647445	0.995013379710556	1.0452247309291	0.435853150572828	HAGH
ENSG00000063854_TCM_40h_500kb_combined	ENSG00000063854	TCM_40h_500kb	GzazIP	outcome	ENSG00000063854	Wald ratio	1	0.0178683597922682	0.0114397842740574	0.1183	-0.00455361738488425	0.0402903369694206	1.01802895402564	0.995456734611788	1.04111300391041	0.435853150572828	HAGH
ENSG00000063854_TCM_5d_500kb_combined	ENSG00000063854	TCM_5d_500kb	GzazIP	outcome	ENSG00000063854	Wald ratio	1	0.0147193652285989	0.0103429902513132	0.1547	-0.005552895663975	0.0349916261211727	1.0148282285622	0.994462493163792	1.03561103668198	0.495870232558146	HAGH
ENSG00000063854_TN_0h_500kb_combined	ENSG00000063854	TN_0h_500kb	GzazIP	outcome	ENSG00000063854	Wald ratio	1	0.013915272454266	0.0053363565871084	0.00911700000000013	0.00345601354353356	0.0243745313649985	1.01401254050481	1.00346199244408	1.02467401859102	0.112351035763413	HAGH
ENSG00000063854_TN_16h_500kb_combined	ENSG00000063854	TN_16h_500kb	GzazIP	outcome	ENSG00000063854	Wald ratio	1	0.0132732226492048	0.00849785909248028	0.1183	-0.00338258117205654	0.0299290264704662	1.01336170290829	0.996623133310587	1.03038140155348	0.435853150572828	HAGH
ENSG00000063854_TN_40h_500kb_combined	ENSG00000063854	TN_40h_500kb	GzazIP	outcome	ENSG00000063854	Wald ratio	1	0.0172761864498936	0.0110606596443561	0.1183	-0.00440270645304435	0.0389550793528316	1.0174262828778	0.995606971251105	1.03972377753617	0.435853150572828	HAGH
ENSG00000064201_CD4_Memory_stim_40h_500kb_combined	ENSG00000064201	CD4_Memory_stim_40h_500kb	GzazIP	outcome	ENSG00000064201	Wald ratio	1	-0.00693037638037777	0.00709251342535648	0.3285	-0.0208317026940765	0.00697094993332093	0.993093583296199	0.979383778351575	1.00699530356123	0.691158892538714	TSPAN32
ENSG00000064201_CD4_Memory_uns_0h_500kb_combined	ENSG00000064201	CD4_Memory_uns_0h_500kb	GzazIP	outcome	ENSG00000064201	Wald ratio	1	-0.00861922270205381	0.00774237892288687	0.2656	-0.0237942853909121	0.00655583998680446	0.99141781630573	0.97648656664994	1.00657737654345	0.643806926406926	TSPAN32
ENSG00000064201_TCM_0h_500kb_combined	ENSG00000064201	TCM_0h_500kb	GzazIP	outcome	ENSG00000064201	Wald ratio	1	-0.0077984502805369	0.00700510465622648	0.2656	-0.0215284554067408	0.005931554845667	0.992231878741852	0.978701627720017	1.00594918135074	0.643806926406926	TSPAN32
ENSG00000064886_CD4_Naive_uns_0h_500kb_combined	ENSG00000064886	CD4_Naive_uns_0h_500kb	GzazIP	outcome	ENSG00000064886	Wald ratio	1	-0.00667344048662292	0.00580980788459953	0.2507	-0.018060663940438	0.00471378296719215	0.993348777466472	0.982101452407129	1.00472491031923	0.629788605823068	CHI3L2
ENSG00000064886_TN_0h_500kb_combined	ENSG00000064886	TN_0h_500kb	GzazIP	outcome	ENSG00000064886	Wald ratio	1	-0.00676126461997623	0.00588626639853053	0.2507	-0.0182983467610961	0.00477581752114361	0.99326154130175	0.98186805150254	1.00478723991416	0.629788605823068	CHI3L2
ENSG00000065268_CD4_Memory_stim_16h_500kb_combined	ENSG00000065268	CD4_Memory_stim_16h_500kb	GzazIP	outcome	ENSG00000065268	Wald ratio	1	0.00583626844094078	0.00903059944010794	0.5181	-0.0118637064616708	0.0235362433435523	1.00585333263652	0.988206389829391	1.02381540656772	0.786855043227666	WDR18
ENSG00000065268_CD4_Memory_stim_5d_500kb_combined	ENSG00000065268	CD4_Memory_stim_5d_500kb	GzazIP	outcome	ENSG00000065268	Wald ratio	1	0.0107665836310519	0.0147292562768746	0.4648	-0.0181027586716224	0.0396359259337262	1.01082475186287	0.982060111980607	1.04043191095293	0.768731563583288	WDR18
ENSG00000065268_CD4_Memory_uns_0h_500kb_combined	ENSG00000065268	CD4_Memory_uns_0h_500kb	GzazIP	outcome	ENSG00000065268	Wald ratio	1	-0.0155215075305137	0.0089391009919275	0.0824999999999993	-0.0330421454746915	0.00199913041366424	0.984598330245375	0.967497783076435	1.00200113000713	0.358577135239943	WDR18
ENSG00000065268_CD4_Naive_stim_16h_500kb_combined	ENSG00000065268	CD4_Naive_stim_16h_500kb	GzazIP	outcome	ENSG00000065268	Wald ratio	1	0.00643025196655522	0.00994968452814452	0.5181	-0.013071129708608	0.0259316336417185	1.00645097042122	0.987013926510377	1.02627078367892	0.786855043227666	WDR18
ENSG00000065268_CD4_Naive_stim_40h_500kb_combined	ENSG00000065268	CD4_Naive_stim_40h_500kb	GzazIP	outcome	ENSG00000065268	Wald ratio	1	0.00580992150777967	0.00898983219263451	0.5181	-0.011810149589784	0.0234299926053433	1.00582683183511	0.98825931648969	1.02370663120382	0.786855043227666	WDR18
ENSG00000065268_CD4_Naive_stim_5d_500kb_combined	ENSG00000065268	CD4_Naive_stim_5d_500kb	GzazIP	outcome	ENSG00000065268	Wald ratio	1	-0.00268219851535414	0.00691490486206089	0.6981	-0.0162354120449935	0.0108710150142852	0.997321395365199	0.98389567189779	1.01093031920209	0.851746138266271	WDR18
ENSG00000065268_CD4_Naive_uns_0h_500kb_combined	ENSG00000065268	CD4_Naive_uns_0h_500kb	GzazIP	outcome	ENSG00000065268	Wald ratio	1	-0.0166077238977772	0.00956467152925871	0.0824999999999993	-0.0353544800951243	0.00213903229956982	0.983529424060676	0.965263189017715	1.00214132166121	0.358577135239943	WDR18
ENSG00000065268_HSP_16h_500kb_combined	ENSG00000065268	HSP_16h_500kb	GzazIP	outcome	ENSG00000065268	Wald ratio	1	-0.0011149296531631	0.00457347815081655	0.8074	-0.0100789468287635	0.00784908752243734	0.998885691649978	0.989971675539688	1.00787997236296	0.903033316745459	WDR18
ENSG00000065268_T_ER-stress_5d_500kb_combined	ENSG00000065268	T_ER-stress_5d_500kb	GzazIP	outcome	ENSG00000065268	Wald ratio	1	0.00399449132807432	0.00718791358393149	0.5784	-0.0100938192964314	0.01808280195258	1.00400247994183	0.989956952327437	1.01824728576273	0.821569979478159	WDR18
ENSG00000065268_TCM_0h_500kb_combined	ENSG00000065268	TCM_0h_500kb	GzazIP	outcome	ENSG00000065268	Wald ratio	1	-0.01342734092542	0.00773303471646729	0.0824999999999993	-0.0285840889696959	0.00172940711885589	0.986662403690507	0.971820571319619	1.00173090340579	0.358577135239943	WDR18
ENSG00000065268_TCM_16h_500kb_combined	ENSG00000065268	TCM_16h_500kb	GzazIP	outcome	ENSG00000065268	Wald ratio	1	0.00328839334021818	0.00508821061908559	0.5181	-0.00668449947318958	0.0132612861536259	1.003293806037	0.99333779209643	1.01334960699299	0.786855043227666	WDR18
ENSG00000065268_TCM_40h_500kb_combined	ENSG00000065268	TCM_40h_500kb	GzazIP	outcome	ENSG00000065268	Wald ratio	1	0.0045175711835715	0.00618027649178696	0.4648	-0.00759577074033093	0.0166309131074739	1.00452779079174	0.992433004224135	1.01676997659083	0.768731563583288	WDR18
ENSG00000065268_TCM_5d_500kb_combined	ENSG00000065268	TCM_5d_500kb	GzazIP	outcome	ENSG00000065268	Wald ratio	1	0.0108822455162225	0.0148874878577105	0.4648	-0.0182972306848902	0.0400617217173351	1.01094167252075	0.981869147342721	1.04087501680335	0.768731563583288	WDR18
ENSG00000065268_TN_0h_500kb_combined	ENSG00000065268	TN_0h_500kb	GzazIP	outcome	ENSG00000065268	Wald ratio	1	-0.0175426887339272	0.0101031337293907	0.0824999999999993	-0.0373448308435329	0.00225945337567853	0.982610288380587	0.963343887382374	1.00226200786401	0.358577135239943	WDR18
ENSG00000065268_TN_16h_500kb_combined	ENSG00000065268	TN_16h_500kb	GzazIP	outcome	ENSG00000065268	Wald ratio	1	0.00360220605680595	0.00557378063208168	0.5181	-0.00732240398207414	0.014526816095686	1.00360870179837	0.99270433950262	1.014632843078	0.786855043227666	WDR18
ENSG00000065268_TN_40h_500kb_combined	ENSG00000065268	TN_40h_500kb	GzazIP	outcome	ENSG00000065268	Wald ratio	1	0.00488348633700292	0.00755633662621669	0.5181	-0.00992693345038179	0.0196939061243876	1.00489542999071	0.990122175917334	1.0198891104329	0.786855043227666	WDR18
ENSG00000065268_TN_5d_500kb_combined	ENSG00000065268	TN_5d_500kb	GzazIP	outcome	ENSG00000065268	Wald ratio	1	-0.00296795413899767	0.00765160385730025	0.6981	-0.0179650976993062	0.0120291894213108	0.997036445882791	0.982195312636209	1.01210183110167	0.851746138266271	WDR18
ENSG00000065268_TN_IFN_40h_500kb_combined	ENSG00000065268	TN_IFN_40h_500kb	GzazIP	outcome	ENSG00000065268	Wald ratio	1	0.0102086743037695	0.0157961288766567	0.5181	-0.0207517382944777	0.0411690869020166	1.01026096059239	0.97946209731871	1.04202828398468	0.786855043227666	WDR18
ENSG00000065600_TN_40h_500kb_combined	ENSG00000065600	TN_40h_500kb	GzazIP	outcome	ENSG00000065600	Wald ratio	1	0.00778525608276285	0.00842058901125397	0.355199999999999	-0.00871909837929494	0.0242896105448206	1.00781563998654	0.991318802724504	1.02458700612759	0.7173232996633	PACC1
ENSG00000065989_CD4_Naive_stim_5d_500kb_combined	ENSG00000065989	CD4_Naive_stim_5d_500kb	GzazIP	outcome	ENSG00000065989	Wald ratio	1	0.0161511919429593	0.00838258134307076	0.0540100000000004	-0.000278667489459372	0.032581051375378	1.01628232749077	0.999721371334719	1.03311762535508	0.300222391437308	PDE4A
ENSG00000067334_CD4_Naive_stim_16h_500kb_combined	ENSG00000067334	CD4_Naive_stim_16h_500kb	GzazIP	outcome	ENSG00000067334	Wald ratio	1	-0.00531172816365376	0.0161155363047641	0.7417	-0.0368981793209915	0.0262747229936839	0.994702354119602	0.963774262503101	1.02662294666527	0.873408293901157	DNTTIP2
ENSG00000067334_TN_16h_500kb_combined	ENSG00000067334	TN_16h_500kb	GzazIP	outcome	ENSG00000067334	Wald ratio	1	-0.0020636748547272	0.0167080086581648	0.9017	-0.0348113718247303	0.0306840221152759	0.997938453058201	0.96578757382475	1.03115962876626	0.93451459440721	DNTTIP2
ENSG00000068097_CD4_Naive_stim_16h_500kb_combined	ENSG00000068097	CD4_Naive_stim_16h_500kb	GzazIP	outcome	ENSG00000068097	Wald ratio	1	-0.00295293321907846	0.0105081520897296	0.778699999999999	-0.0235489113149485	0.0176430448767916	0.997051422399881	0.976726200537693	1.01779960275701	0.891663254089978	HEATR6
ENSG00000068097_TN_16h_500kb_combined	ENSG00000068097	TN_16h_500kb	GzazIP	outcome	ENSG00000068097	Wald ratio	1	-0.00303742332504338	0.010808814115481	0.778699999999999	-0.0242226989913862	0.0181478523412995	0.996967184978214	0.976068316122612	1.01831352529891	0.891663254089978	HEATR6
ENSG00000068097_TN_40h_500kb_combined	ENSG00000068097	TN_40h_500kb	GzazIP	outcome	ENSG00000068097	Wald ratio	1	-0.00321723553600342	0.0114486843462573	0.778699999999999	-0.0256566568546678	0.0192221857826609	0.996787934220649	0.974669678319106	1.01940812144827	0.891663254089978	HEATR6
ENSG00000068784_CD4_Naive_stim_40h_500kb_combined	ENSG00000068784	CD4_Naive_stim_40h_500kb	GzazIP	outcome	ENSG00000068784	Wald ratio	1	0.0027907662291916	0.0100475617278624	0.7812	-0.0169024547574188	0.022483987215802	1.00279466404238	0.983239590301614	1.02273865713992	0.893156049004594	SRBD1
ENSG00000068796_CD4_Memory_stim_5d_500kb_combined	ENSG00000068796	CD4_Memory_stim_5d_500kb	GzazIP	outcome	ENSG00000068796	Wald ratio	1	0.0350863240921597	0.0142032677048451	0.0134999999999999	0.00724791939066334	0.062924728793656	1.03570911158956	1.00727424913192	1.06494667639334	0.142228072855461	KIF2A
ENSG00000068796_CD4_Naive_stim_5d_500kb_combined	ENSG00000068796	CD4_Naive_stim_5d_500kb	GzazIP	outcome	ENSG00000068796	Wald ratio	1	0.0157367977800352	0.0117130117127725	0.1791	-0.00722070517699891	0.0386943007370694	1.0158612732736	0.992805301481509	1.03945267515907	0.536461685055166	KIF2A
ENSG00000069188_CD4_Naive_uns_0h_500kb_combined	ENSG00000069188	CD4_Naive_uns_0h_500kb	GzazIP	outcome	ENSG00000069188	Wald ratio	1	-0.00685339177229463	0.00667017338002686	0.3042	-0.0199269315971473	0.00622014805255802	0.993170039159423	0.980270297474992	1.00623953334574	0.673361445485942	SDK2
ENSG00000069188_TN_0h_500kb_combined	ENSG00000069188	TN_0h_500kb	GzazIP	outcome	ENSG00000069188	Wald ratio	1	-0.00689804919676005	0.0067136369341015	0.3042	-0.020056777587599	0.00626067919407889	0.993125687733736	0.980143021570618	1.0062803182092	0.673361445485942	SDK2
ENSG00000069974_CD4_Memory_stim_16h_500kb_combined	ENSG00000069974	CD4_Memory_stim_16h_500kb	GzazIP	outcome	ENSG00000069974	Wald ratio	1	0.00215116673064332	0.0111785570563336	0.8474	-0.0197588050997705	0.0240611385610572	1.00215348214978	0.98043512074178	1.02435294344116	0.9197761962447	RAB27A
ENSG00000069974_CD4_Memory_stim_40h_500kb_combined	ENSG00000069974	CD4_Memory_stim_40h_500kb	GzazIP	outcome	ENSG00000069974	Wald ratio	1	-0.0066330619633488	0.0222876831998864	0.766	-0.0503169210351262	0.0370507971084285	0.993388888233004	0.950928007652051	1.03774573398188	0.886448848578412	RAB27A
ENSG00000069974_CD4_Naive_stim_40h_500kb_combined	ENSG00000069974	CD4_Naive_stim_40h_500kb	GzazIP	outcome	ENSG00000069974	Wald ratio	1	0.00372232942714399	0.0167271874197322	0.8239	-0.0290629579155311	0.0365076167698191	1.00372926589927	0.97135530803605	1.03718220396577	0.910487245590231	RAB27A
ENSG00000069974_TCM_16h_500kb_combined	ENSG00000069974	TCM_16h_500kb	GzazIP	outcome	ENSG00000069974	Wald ratio	1	0.0028914259107798	0.0123916491015061	0.8155	-0.0213962063281722	0.0271790581497318	1.00289561011448	0.978831068667511	1.02755177781197	0.904765907966353	RAB27A
ENSG00000069974_TCM_40h_500kb_combined	ENSG00000069974	TCM_40h_500kb	GzazIP	outcome	ENSG00000069974	Wald ratio	1	0.0016035310528342	0.00876869252383202	0.8549	-0.0155831062938766	0.0187901683995449	1.00160481739622	0.984537682073768	1.01896781453628	0.924552365435675	RAB27A
ENSG00000069974_TEM_16h_500kb_combined	ENSG00000069974	TEM_16h_500kb	GzazIP	outcome	ENSG00000069974	Wald ratio	1	0.00247405608342391	0.0135290408276886	0.8549	-0.0240428639388458	0.0289909761056936	1.00247711908567	0.976243863203811	1.02941530509831	0.924552365435675	RAB27A
ENSG00000069974_TEM_40h_500kb_combined	ENSG00000069974	TEM_40h_500kb	GzazIP	outcome	ENSG00000069974	Wald ratio	1	-0.00394270557339356	0.0132478443976208	0.766	-0.0299084805927304	0.0220230694459432	0.996065056685441	0.97053435221278	1.02226736734019	0.886448848578412	RAB27A
ENSG00000069974_TN_40h_500kb_combined	ENSG00000069974	TN_40h_500kb	GzazIP	outcome	ENSG00000069974	Wald ratio	1	0.00310411842224917	0.0139491067725953	0.8239	-0.0242361308520377	0.0304443676965361	1.00310894118669	0.976055205797051	1.03091253641437	0.910487245590231	RAB27A
ENSG00000070770_CD4_Memory_stim_16h_500kb_combined	ENSG00000070770	CD4_Memory_stim_16h_500kb	GzazIP	outcome	ENSG00000070770	Wald ratio	1	0.00329436188818816	0.0065593619140412	0.6155	-0.00956198746333258	0.0161507112397089	1.00329979426208	0.99048358297514	1.01628183896067	0.821569979478159	CSNK2A2
ENSG00000070770_CD4_Memory_stim_40h_500kb_combined	ENSG00000070770	CD4_Memory_stim_40h_500kb	GzazIP	outcome	ENSG00000070770	Wald ratio	1	0.00257150850344556	0.012769315625246	0.8404	-0.0224563501220366	0.0275993671289277	1.00257481766734	0.977793916846992	1.02798375782695	0.917628714198659	CSNK2A2
ENSG00000070770_CD4_Memory_stim_5d_500kb_combined	ENSG00000070770	CD4_Memory_stim_5d_500kb	GzazIP	outcome	ENSG00000070770	Wald ratio	1	0.00242004225533417	0.00544642947435903	0.6568	-0.00825495951440953	0.0130950440250779	1.00242297292123	0.991779019102232	1.01318115959928	0.832238990889979	CSNK2A2
ENSG00000070770_CD4_Memory_uns_0h_500kb_combined	ENSG00000070770	CD4_Memory_uns_0h_500kb	GzazIP	outcome	ENSG00000070770	Wald ratio	1	0.00406778802872202	0.00809932083225581	0.6155	-0.0118068808024994	0.0199424568599434	1.00407607270808	0.988262546904457	1.02014263612718	0.821569979478159	CSNK2A2
ENSG00000070770_CD4_Naive_stim_16h_500kb_combined	ENSG00000070770	CD4_Naive_stim_16h_500kb	GzazIP	outcome	ENSG00000070770	Wald ratio	1	0.00251483119937339	0.00565975686462285	0.6568	-0.00857829225528739	0.0136079546540342	1.00251799603981	0.991458396310357	1.01370096428037	0.832238990889979	CSNK2A2
ENSG00000070770_CD4_Naive_stim_40h_500kb_combined	ENSG00000070770	CD4_Naive_stim_40h_500kb	GzazIP	outcome	ENSG00000070770	Wald ratio	1	0.00398354853211664	0.00793159264560074	0.6155	-0.0115623730532608	0.0195294701174941	1.00399149340767	0.988504214299029	1.01972141772785	0.821569979478159	CSNK2A2
ENSG00000070770_CD4_Naive_stim_5d_500kb_combined	ENSG00000070770	CD4_Naive_stim_5d_500kb	GzazIP	outcome	ENSG00000070770	Wald ratio	1	0.00252175569183066	0.0056753407907841	0.6568	-0.00860191225810618	0.0136454236417675	1.00252493799215	0.991434978336808	1.01373894734096	0.832238990889979	CSNK2A2
ENSG00000070770_CD4_Naive_uns_0h_500kb_combined	ENSG00000070770	CD4_Naive_uns_0h_500kb	GzazIP	outcome	ENSG00000070770	Wald ratio	1	0.000816647292721393	0.0115025314343933	0.9434	-0.0217283143186894	0.0233616089041322	1.00081698083991	0.978506045022702	1.02363662874896	0.958376301167933	CSNK2A2
ENSG00000070770_TCM_16h_500kb_combined	ENSG00000070770	TCM_16h_500kb	GzazIP	outcome	ENSG00000070770	Wald ratio	1	0.00287802952276267	0.00647715335808696	0.6568	-0.00981719105908778	0.0155732501046131	1.00288217502574	0.990230840255026	1.01569514510912	0.832238990889979	CSNK2A2
ENSG00000070770_TCM_40h_500kb_combined	ENSG00000070770	TCM_40h_500kb	GzazIP	outcome	ENSG00000070770	Wald ratio	1	0.00113143446795787	0.015936329734557	0.9434	-0.0301037718117739	0.0323666407476896	1.0011320747814	0.970344833882248	1.03289613770206	0.958376301167933	CSNK2A2
ENSG00000070770_TCM_5d_500kb_combined	ENSG00000070770	TCM_5d_500kb	GzazIP	outcome	ENSG00000070770	Wald ratio	1	0.00258832130961273	0.00582515013476068	0.6568	-0.0088289729545182	0.0140056155737437	1.00259167390512	0.991209887975734	1.01410415369916	0.832238990889979	CSNK2A2
ENSG00000070770_TEM_40h_500kb_combined	ENSG00000070770	TEM_40h_500kb	GzazIP	outcome	ENSG00000070770	Wald ratio	1	0.00217525649184526	0.0091904539839892	0.8129	-0.0158380333167736	0.0201885463004641	1.00217762407864	0.984286728802292	1.02039371335022	0.904765907966353	CSNK2A2
ENSG00000070770_TN_0h_500kb_combined	ENSG00000070770	TN_0h_500kb	GzazIP	outcome	ENSG00000070770	Wald ratio	1	0.000810050982186939	0.0114096219617852	0.9434	-0.021552808062912	0.0231729100272859	1.00081037916209	0.978677794025991	1.02344348789012	0.958376301167933	CSNK2A2
ENSG00000070770_TN_16h_500kb_combined	ENSG00000070770	TN_16h_500kb	GzazIP	outcome	ENSG00000070770	Wald ratio	1	0.00246664174569894	0.00555130402241842	0.6568	-0.00841391413824117	0.013347197629639	1.0024696864093	0.991621383770091	1.01343666909321	0.832238990889979	CSNK2A2
ENSG00000070770_TN_40h_500kb_combined	ENSG00000070770	TN_40h_500kb	GzazIP	outcome	ENSG00000070770	Wald ratio	1	0.00304868113204399	0.00686121357546043	0.6568	-0.0103992974758584	0.0164966597399464	1.00305333308661	0.989654588265091	1.01663348096018	0.832238990889979	CSNK2A2
ENSG00000070770_TN_5d_500kb_combined	ENSG00000070770	TN_5d_500kb	GzazIP	outcome	ENSG00000070770	Wald ratio	1	0.00198993556278194	0.00988140433563301	0.8404	-0.0173776169350588	0.0213574880606226	1.00199191679851	0.982772503016639	1.02158719159093	0.917628714198659	CSNK2A2
ENSG00000070770_TN_IFN_5d_500kb_combined	ENSG00000070770	TN_IFN_5d_500kb	GzazIP	outcome	ENSG00000070770	Wald ratio	1	-0.00409398613030642	0.0126699465075394	0.7466	-0.0289270812850836	0.0207391090244707	0.995914382806246	0.971487301489483	1.0209556587715	0.876758343164242	CSNK2A2
ENSG00000070831_CD4_Memory_stim_40h_500kb_combined	ENSG00000070831	CD4_Memory_stim_40h_500kb	GzazIP	outcome	ENSG00000070831	Wald ratio	1	-0.0223427455998008	0.0177218306967655	0.2074	-0.0570775337654612	0.0123920425658596	0.977905004967698	0.944520834270626	1.01246914206963	0.582658074631546	CDC42
ENSG00000070831_CD4_Memory_stim_5d_500kb_combined	ENSG00000070831	CD4_Memory_stim_5d_500kb	GzazIP	outcome	ENSG00000070831	Wald ratio	1	-0.0182815758724162	0.0117710469529003	0.1204	-0.0413528279001008	0.00478967615526846	0.981884518440412	0.959490535187775	1.00480116498938	0.438837917005696	CDC42
ENSG00000070831_CD4_Naive_stim_40h_500kb_combined	ENSG00000070831	CD4_Naive_stim_40h_500kb	GzazIP	outcome	ENSG00000070831	Wald ratio	1	-0.0197914233924915	0.0156981716075604	0.2074	-0.05055983974331	0.0109769929583269	0.980403141143581	0.950697037503478	1.01103746119613	0.582658074631546	CDC42
ENSG00000070831_CD4_Naive_stim_5d_500kb_combined	ENSG00000070831	CD4_Naive_stim_5d_500kb	GzazIP	outcome	ENSG00000070831	Wald ratio	1	-0.0199701667187061	0.0128582881335639	0.1204	-0.0451724114604912	0.00523207802307912	0.980227916285705	0.955832671119067	1.0052457892456	0.438837917005696	CDC42
ENSG00000070831_TCM_5d_500kb_combined	ENSG00000070831	TCM_5d_500kb	GzazIP	outcome	ENSG00000070831	Wald ratio	1	-0.0228672684309882	0.0117927644450704	0.0524899999999996	-0.0459810867433262	0.000246549881349759	0.977392205965009	0.955060025315296	1.00024658027727	0.299230600000001	CDC42
ENSG00000070831_TN_40h_500kb_combined	ENSG00000070831	TN_40h_500kb	GzazIP	outcome	ENSG00000070831	Wald ratio	1	-0.0265144488978884	0.0170719868508837	0.1204	-0.0599755431256204	0.00694664532984355	0.973833972906246	0.941787566482797	1.00697082923709	0.438837917005696	CDC42
ENSG00000071282_CD4_Memory_stim_5d_500kb_combined	ENSG00000071282	CD4_Memory_stim_5d_500kb	GzazIP	outcome	ENSG00000071282	Wald ratio	1	0.000460134895136968	0.00726513326049907	0.9495	-0.0137795262954412	0.0146997960857151	1.00046024077344	0.986314976809701	1.01480836943791	0.963411812627291	LMCD1
ENSG00000072163_TN_40h_500kb_combined	ENSG00000072163	TN_40h_500kb	GzazIP	outcome	ENSG00000072163	Wald ratio	1	0.00842610285230491	0.0084800680708001	0.3204	-0.00819483056646329	0.0250470362710731	1.00846170237511	0.991838655524165	1.0253633486586	0.690033617021277	LIMS2
ENSG00000072210_CD4_Naive_stim_5d_500kb_combined	ENSG00000072210	CD4_Naive_stim_5d_500kb	GzazIP	outcome	ENSG00000072210	Wald ratio	1	0.00964916670348993	0.00867843075047585	0.2662	-0.00736055756744274	0.0266588909744226	1.00969587000765	0.992666464995385	1.02701741809646	0.644389570386382	ALDH3A2
ENSG00000072778_CD4_Memory_stim_5d_500kb_combined	ENSG00000072778	CD4_Memory_stim_5d_500kb	GzazIP	outcome	ENSG00000072778	Wald ratio	1	0.000900796454475389	0.0149333878609492	0.9519	-0.028368643752985	0.0301702366619358	1.00090120229345	0.972029967969154	1.03062997002606	0.964714038461538	ACADVL
ENSG00000073050_TN_40h_500kb_combined	ENSG00000073050	TN_40h_500kb	GzazIP	outcome	ENSG00000073050	Wald ratio	1	0.0138357846455698	0.0104903364626411	0.1872	-0.00672527482120683	0.0343968441123463	1.01393194207332	0.993297289228023	1.03499525701471	0.553506534653465	XRCC1
ENSG00000074071_CD4_Memory_stim_16h_500kb_combined	ENSG00000074071	CD4_Memory_stim_16h_500kb	GzazIP	outcome	ENSG00000074071	Wald ratio	1	0.0343776468375839	0.0148178476361046	0.0203400000000001	0.00533466547081876	0.063420628204349	1.0349753881171	1.00534892013534	1.06547491378807	0.176420731472572	MRPS34
ENSG00000074071_CD4_Memory_stim_40h_500kb_combined	ENSG00000074071	CD4_Memory_stim_40h_500kb	GzazIP	outcome	ENSG00000074071	Wald ratio	1	0.121372171504673	0.0491273038586105	0.01349	0.0250826559417965	0.21766168706755	1.12904503257273	1.02539987241393	1.24316641719121	0.142228072855461	MRPS34
ENSG00000074071_CD4_Naive_stim_16h_500kb_combined	ENSG00000074071	CD4_Naive_stim_16h_500kb	GzazIP	outcome	ENSG00000074071	Wald ratio	1	0.0420765971179646	0.0207928096261608	0.0430099999999999	0.00132269025068936	0.0828305039852398	1.04297436452165	1.00132356539124	1.08635765964851	0.273669453124999	MRPS34
ENSG00000074071_CD4_Naive_stim_40h_500kb_combined	ENSG00000074071	CD4_Naive_stim_40h_500kb	GzazIP	outcome	ENSG00000074071	Wald ratio	1	0.0457843999004622	0.019734517171601	0.0203400000000001	0.00710474624412423	0.0844640535568001	1.04684868594375	1.00713004483158	1.0881337289917	0.176420731472572	MRPS34
ENSG00000074071_CD4_Naive_stim_5d_500kb_combined	ENSG00000074071	CD4_Naive_stim_5d_500kb	GzazIP	outcome	ENSG00000074071	Wald ratio	1	0.022666085821483	0.00976979628059997	0.0203400000000001	0.00351728511150701	0.0418148865314589	1.02292491338135	1.00352347801739	1.04270144280381	0.176420731472572	MRPS34
ENSG00000074071_CD4_Naive_uns_0h_500kb_combined	ENSG00000074071	CD4_Naive_uns_0h_500kb	GzazIP	outcome	ENSG00000074071	Wald ratio	1	0.0146253513555978	0.00630398668750117	0.0203400000000001	0.00226953744809555	0.0269811652631001	1.0147328251147	1.00227211479764	1.02734845274345	0.176420731472572	MRPS34
ENSG00000074071_TN_0h_500kb_combined	ENSG00000074071	TN_0h_500kb	GzazIP	outcome	ENSG00000074071	Wald ratio	1	0.0122799086683825	0.00529302707928338	0.0203400000000001	0.00190557559298704	0.0226542417437779	1.01235561632382	1.00190739235597	1.02291279785093	0.176420731472572	MRPS34
ENSG00000074071_TN_16h_500kb_combined	ENSG00000074071	TN_16h_500kb	GzazIP	outcome	ENSG00000074071	Wald ratio	1	0.0146635690486217	0.00724623236078849	0.0430099999999999	0.000460953621476233	0.0288661844757671	1.01477160660338	1.00046105987692	1.0292868506997	0.273669453124999	MRPS34
ENSG00000074071_TN_40h_500kb_combined	ENSG00000074071	TN_40h_500kb	GzazIP	outcome	ENSG00000074071	Wald ratio	1	0.037363269479101	0.0150446297878572	0.0130099999999996	0.00787579509490088	0.0668507438633011	1.03807005151903	1.00790689074982	1.0691358911725	0.141715090909096	MRPS34
ENSG00000074201_CD4_Memory_stim_16h_500kb_combined	ENSG00000074201	CD4_Memory_stim_16h_500kb	GzazIP	outcome	ENSG00000074201	Wald ratio	1	0.00896280973287144	0.0144753680521066	0.5358	-0.0194089116492575	0.0373345311150004	1.0090030959814	0.980778228591275	1.03804021951259	0.796983596214511	CLNS1A
ENSG00000074201_CD4_Naive_stim_16h_500kb_combined	ENSG00000074201	CD4_Naive_stim_16h_500kb	GzazIP	outcome	ENSG00000074201	Wald ratio	1	0.0111254921993546	0.00972459608645843	0.2526	-0.00793471613010393	0.0301857005288131	1.01118761064003	0.992096680633579	1.03064590767394	0.631077356385945	CLNS1A
ENSG00000074201_CD4_Naive_stim_40h_500kb_combined	ENSG00000074201	CD4_Naive_stim_40h_500kb	GzazIP	outcome	ENSG00000074201	Wald ratio	1	0.0139362203775696	0.0119239281840915	0.2425	-0.00943467886324978	0.0373071196183889	1.01403378218423	0.990609688080456	1.03801176566661	0.622981846414455	CLNS1A
ENSG00000074201_CD4_Naive_uns_0h_500kb_combined	ENSG00000074201	CD4_Naive_uns_0h_500kb	GzazIP	outcome	ENSG00000074201	Wald ratio	1	0.00540798598667645	0.00873415702340219	0.5358	-0.0117109617791918	0.0225269337525447	1.00542263553918	0.988357344629107	1.02278258116642	0.796983596214511	CLNS1A
ENSG00000074201_TCM_16h_500kb_combined	ENSG00000074201	TCM_16h_500kb	GzazIP	outcome	ENSG00000074201	Wald ratio	1	0.0108415772620256	0.00947643105798472	0.2526	-0.00773222761162447	0.0294153821356756	1.01090056012382	0.992297589160778	1.02985228788365	0.631077356385945	CLNS1A
ENSG00000074201_TN_0h_500kb_combined	ENSG00000074201	TN_0h_500kb	GzazIP	outcome	ENSG00000074201	Wald ratio	1	0.00951909150115107	0.0083204696295687	0.2526	-0.00678902897280358	0.0258272119751057	1.00956454215449	0.993233964420696	1.02616362436827	0.631077356385945	CLNS1A
ENSG00000074201_TN_16h_500kb_combined	ENSG00000074201	TN_16h_500kb	GzazIP	outcome	ENSG00000074201	Wald ratio	1	0.0105881062955825	0.00925487656635995	0.2526	-0.00755145177448302	0.028727664365648	1.01064435865306	0.992476988803224	1.02914428364622	0.631077356385945	CLNS1A
ENSG00000074201_TN_40h_500kb_combined	ENSG00000074201	TN_40h_500kb	GzazIP	outcome	ENSG00000074201	Wald ratio	1	0.0117081429918153	0.010017569500277	0.2425	-0.00792629322872764	0.0313425792123583	1.01177695157601	0.992105037001269	1.03183892991275	0.622981846414455	CLNS1A
ENSG00000074201_TN_IFN_40h_500kb_combined	ENSG00000074201	TN_IFN_40h_500kb	GzazIP	outcome	ENSG00000074201	Wald ratio	1	0.00873376575935678	0.00807602794703576	0.2795	-0.00709524901683331	0.0245627805355469	1.00877201636772	0.992929862835756	1.02486693078232	0.658264443290942	CLNS1A
ENSG00000074319_CD4_Naive_stim_40h_500kb_combined	ENSG00000074319	CD4_Naive_stim_40h_500kb	GzazIP	outcome	ENSG00000074319	Wald ratio	1	-0.00153815311551917	0.012581895834359	0.9027	-0.0261986689508628	0.0231223627198245	0.998463029235694	0.974141538705622	1.02339175688491	0.93451459440721	TSG101
ENSG00000074319_CD4_Naive_stim_5d_500kb_combined	ENSG00000074319	CD4_Naive_stim_5d_500kb	GzazIP	outcome	ENSG00000074319	Wald ratio	1	-0.00110185371898308	0.00901302255092263	0.9027	-0.0187673779187914	0.0165636704808253	0.998898753098931	0.981407632777444	1.01670160860556	0.93451459440721	TSG101
ENSG00000074319_TCM_5d_500kb_combined	ENSG00000074319	TCM_5d_500kb	GzazIP	outcome	ENSG00000074319	Wald ratio	1	-0.00114980632816073	0.0094052687633261	0.9027	-0.0195841331042799	0.0172845204479584	0.998850854445857	0.980606390258328	1.01743476214181	0.93451459440721	TSG101
ENSG00000074319_TEM_5d_500kb_combined	ENSG00000074319	TEM_5d_500kb	GzazIP	outcome	ENSG00000074319	Wald ratio	1	-0.00139343158445465	0.0113980922126837	0.9027	-0.0237336923213147	0.0209468291524054	0.998607538790566	0.976545736761066	1.021167753839	0.93451459440721	TSG101
ENSG00000074319_TN_40h_500kb_combined	ENSG00000074319	TN_40h_500kb	GzazIP	outcome	ENSG00000074319	Wald ratio	1	-0.00145015027267771	0.0118620438309485	0.9027	-0.0246997561813367	0.0217994556359813	0.998550900687151	0.975602786765415	1.02203879979576	0.93451459440721	TSG101
ENSG00000074319_TN_IFN_5d_500kb_combined	ENSG00000074319	TN_IFN_5d_500kb	GzazIP	outcome	ENSG00000074319	Wald ratio	1	-0.00104558030941183	0.00855271325510158	0.9027	-0.0178088982894109	0.0157177376705873	0.998954966119218	0.982348742946994	1.01584191103107	0.93451459440721	TSG101
ENSG00000074696_TN_40h_500kb_combined	ENSG00000074696	TN_40h_500kb	GzazIP	outcome	ENSG00000074696	Wald ratio	1	0.019153291233475	0.0185604611504503	0.3021	-0.0172252126214077	0.0555317950883576	1.01933789220454	0.982922293199481	1.05710262720954	0.67148060515873	HACD3
ENSG00000074800_CD4_Naive_uns_0h_500kb_combined	ENSG00000074800	CD4_Naive_uns_0h_500kb	GzazIP	outcome	ENSG00000074800	Wald ratio	1	0.011167187578318	0.00762034755348284	0.1428	-0.00376869362650838	0.0261030687831443	1.01122977336965	0.996238398986557	1.02644673763778	0.475769877277798	ENO1
ENSG00000074800_TN_0h_500kb_combined	ENSG00000074800	TN_0h_500kb	GzazIP	outcome	ENSG00000074800	Wald ratio	1	0.0104537348218236	0.0071334964166726	0.1428	-0.00352791815485466	0.0244353877985019	1.01050856600467	0.996478297636649	1.02473637849478	0.475769877277798	ENO1
ENSG00000074935_CD4_Memory_stim_16h_500kb_combined	ENSG00000074935	CD4_Memory_stim_16h_500kb	GzazIP	outcome	ENSG00000074935	Wald ratio	1	-0.0451314128399163	0.01789316905264	0.0116599999999999	-0.0802020241830907	-0.0100608014967419	0.955871859743418	0.92292987339752	0.989989639067409	0.133004143033292	TUBE1
ENSG00000074935_CD4_Naive_stim_16h_500kb_combined	ENSG00000074935	CD4_Naive_stim_16h_500kb	GzazIP	outcome	ENSG00000074935	Wald ratio	1	-0.0348586923393345	0.0138203622650612	0.0116599999999998	-0.0619466023788544	-0.00777078229981448	0.965741873341052	0.93993307564137	0.992259332174134	0.133004143033292	TUBE1
ENSG00000074935_CD4_Naive_stim_40h_500kb_combined	ENSG00000074935	CD4_Naive_stim_40h_500kb	GzazIP	outcome	ENSG00000074935	Wald ratio	1	-0.0288090084071232	0.0108942456924001	0.00818300000000005	-0.0501617299642274	-0.00745628685001909	0.97160201456319	0.951075594639702	0.992571442295154	0.103931981664317	TUBE1
ENSG00000074935_TCM_16h_500kb_combined	ENSG00000074935	TCM_16h_500kb	GzazIP	outcome	ENSG00000074935	Wald ratio	1	-0.0254243078406643	0.0100799290253332	0.0116599999999998	-0.0451809687303174	-0.00566764695101127	0.974896168169171	0.955824491835988	0.994348383860012	0.133004143033292	TUBE1
ENSG00000074935_TN_16h_500kb_combined	ENSG00000074935	TN_16h_500kb	GzazIP	outcome	ENSG00000074935	Wald ratio	1	-0.0206940556319411	0.00784052516585604	0.00830599999999984	-0.036061484957019	-0.00532662630686331	0.979518596929845	0.964580984439465	0.994687535011868	0.104660272855132	TUBE1
ENSG00000074935_TN_40h_500kb_combined	ENSG00000074935	TN_40h_500kb	GzazIP	outcome	ENSG00000074935	Wald ratio	1	-0.0300828734451352	0.0114024962945954	0.00833299999999988	-0.0524317661825421	-0.00773398070772823	0.970365112716249	0.948919067217252	0.992295849569265	0.104742722067037	TUBE1
ENSG00000075142_CD4_Naive_uns_0h_500kb_combined	ENSG00000075142	CD4_Naive_uns_0h_500kb	GzazIP	outcome	ENSG00000075142	Wald ratio	1	0.00970368082061608	0.00914218641308606	0.2885	-0.0082150045490326	0.0276223661902648	1.0097509141869	0.99181864639025	1.02800740076034	0.663312741894948	SRI
ENSG00000075142_TN_0h_500kb_combined	ENSG00000075142	TN_0h_500kb	GzazIP	outcome	ENSG00000075142	Wald ratio	1	0.00938863772323296	0.00884537298963613	0.2885	-0.00794829333645386	0.0267255687829198	1.00943284923602	0.992083210823669	1.02708589965026	0.663312741894948	SRI
ENSG00000075234_CD4_Naive_stim_5d_500kb_combined	ENSG00000075234	CD4_Naive_stim_5d_500kb	GzazIP	outcome	ENSG00000075234	Wald ratio	1	-0.0020867347518508	0.0106946921621875	0.8453	-0.0230483313897384	0.0188748618860368	0.997915440965467	0.977215252460684	1.01905411812774	0.919347764449292	TTC38
ENSG00000075239_CD4_Memory_stim_5d_500kb_combined	ENSG00000075239	CD4_Memory_stim_5d_500kb	GzazIP	outcome	ENSG00000075239	Wald ratio	1	-0.0116268095520856	0.0193535087574962	0.548	-0.0495596867167782	0.0263060676126069	0.988440520600507	0.951648355675425	1.02665512627463	0.802867048242028	ACAT1
ENSG00000075239_CD4_Naive_stim_5d_500kb_combined	ENSG00000075239	CD4_Naive_stim_5d_500kb	GzazIP	outcome	ENSG00000075239	Wald ratio	1	-0.00582796962577223	0.00970099842828956	0.548	-0.0248419265452198	0.0131859872936753	0.994188980045831	0.975464094821391	1.01327330579559	0.802867048242028	ACAT1
ENSG00000075239_TN_5d_500kb_combined	ENSG00000075239	TN_5d_500kb	GzazIP	outcome	ENSG00000075239	Wald ratio	1	-0.0152238710551915	0.0139461222136913	0.275	-0.0425582705940263	0.0121105284836434	0.984891426237863	0.95833462116627	1.01218415786375	0.654202071163038	ACAT1
ENSG00000075914_CD4_Memory_stim_40h_500kb_combined	ENSG00000075914	CD4_Memory_stim_40h_500kb	GzazIP	outcome	ENSG00000075914	Wald ratio	1	0.0168664391028139	0.0460721887561986	0.714300000000001	-0.0734350508593353	0.107167929064963	1.0170094805552	0.929196494345521	1.11312116418139	0.858201830082821	EXOSC7
ENSG00000075914_CD4_Naive_stim_16h_500kb_combined	ENSG00000075914	CD4_Naive_stim_16h_500kb	GzazIP	outcome	ENSG00000075914	Wald ratio	1	0.00217320138057232	0.0174519978884489	0.9009	-0.0320327144807874	0.0363791172419321	1.00217556449422	0.968474898407486	1.03704893510491	0.93451459440721	EXOSC7
ENSG00000075914_TCM_16h_500kb_combined	ENSG00000075914	TCM_16h_500kb	GzazIP	outcome	ENSG00000075914	Wald ratio	1	0.00116220201152337	0.00933311897939038	0.9009	-0.0171307111880818	0.0194551152111285	1.00116287762999	0.983015185154179	1.01964559925609	0.93451459440721	EXOSC7
ENSG00000075914_TN_16h_500kb_combined	ENSG00000075914	TN_16h_500kb	GzazIP	outcome	ENSG00000075914	Wald ratio	1	0.000996655087075932	0.00800368646488726	0.9009	-0.0146905703841031	0.016683880558255	1.0009971519128	0.985416809577617	1.01682383373085	0.93451459440721	EXOSC7
ENSG00000075914_TN_40h_500kb_combined	ENSG00000075914	TN_40h_500kb	GzazIP	outcome	ENSG00000075914	Wald ratio	1	0.00126638693565095	0.0101697810081085	0.9009	-0.0186663838402417	0.0211991577115436	1.00126718914219	0.981506754142249	1.02142545613843	0.93451459440721	EXOSC7
ENSG00000076554_nTreg_16h_500kb_combined	ENSG00000076554	nTreg_16h_500kb	GzazIP	outcome	ENSG00000076554	Wald ratio	1	0.00348160651977247	0.00953474923344865	0.715	-0.0152065019777869	0.0221697150173318	1.00348767435164	0.984908533041845	1.02241728931481	0.858201830082821	TPD52
ENSG00000076924_CD4_Memory_stim_16h_500kb_combined	ENSG00000076924	CD4_Memory_stim_16h_500kb	GzazIP	outcome	ENSG00000076924	Wald ratio	1	-0.00839625221997398	0.00921469168775007	0.3622	-0.0264570479279641	0.00966454348801617	0.991638897860589	0.973889873525195	1.00971139600285	0.722223414199866	XAB2
ENSG00000076924_CD4_Naive_stim_16h_500kb_combined	ENSG00000076924	CD4_Naive_stim_16h_500kb	GzazIP	outcome	ENSG00000076924	Wald ratio	1	-0.00868959660001016	0.00851695034402069	0.3076	-0.0253828192742907	0.0080036260742704	0.991348048824427	0.974936616052608	1.00803574071011	0.677264290980585	XAB2
ENSG00000076924_CD4_Naive_stim_40h_500kb_combined	ENSG00000076924	CD4_Naive_stim_40h_500kb	GzazIP	outcome	ENSG00000076924	Wald ratio	1	-0.0104119491541925	0.0103324216738494	0.3136	-0.0306634956349373	0.00983959732655225	0.989642067552783	0.969801860733719	1.00988816533016	0.68391976630964	XAB2
ENSG00000076924_TCM_40h_500kb_combined	ENSG00000076924	TCM_40h_500kb	GzazIP	outcome	ENSG00000076924	Wald ratio	1	-0.00577175346486727	0.00908875193925334	0.5254	-0.0235857072658038	0.0120422003360693	0.994244871104479	0.976690261629626	1.01211499955799	0.792602322841273	XAB2
ENSG00000076924_TN_16h_500kb_combined	ENSG00000076924	TN_16h_500kb	GzazIP	outcome	ENSG00000076924	Wald ratio	1	-0.00744216520722165	0.00738532122551727	0.3136	-0.0219173948092355	0.00703306439479221	0.992585459133483	0.978321046110101	1.00705785447485	0.68391976630964	XAB2
ENSG00000076924_TN_40h_500kb_combined	ENSG00000076924	TN_40h_500kb	GzazIP	outcome	ENSG00000076924	Wald ratio	1	-0.00992041314561979	0.00984464006511868	0.3136	-0.0292159076732524	0.00937508138201281	0.99012863183672	0.971206750838208	1.00941916511263	0.68391976630964	XAB2
ENSG00000077935_CD4_Memory_stim_40h_500kb_combined	ENSG00000077935	CD4_Memory_stim_40h_500kb	GzazIP	outcome	ENSG00000077935	Wald ratio	1	0.00175680492159752	0.0118456819142003	0.8821	-0.0214607316302351	0.0249743414734301	1.00175834900745	0.978767911334781	1.02528881278668	0.931140271599157	SMC1B
ENSG00000077935_CD4_Memory_stim_5d_500kb_combined	ENSG00000077935	CD4_Memory_stim_5d_500kb	GzazIP	outcome	ENSG00000077935	Wald ratio	1	0.00156820614192407	0.010574009046056	0.8821	-0.0191568515883456	0.0222932638721938	1.0015694364202	0.981025474770449	1.02254361560367	0.931140271599157	SMC1B
ENSG00000077935_CD4_Naive_stim_5d_500kb_combined	ENSG00000077935	CD4_Naive_stim_5d_500kb	GzazIP	outcome	ENSG00000077935	Wald ratio	1	0.0013351410065317	0.00900251102415974	0.8821	-0.0163097806008214	0.0189800626138848	1.00133603270409	0.983822503718325	1.01916132900192	0.931140271599157	SMC1B
ENSG00000077935_TN_40h_500kb_combined	ENSG00000077935	TN_40h_500kb	GzazIP	outcome	ENSG00000077935	Wald ratio	1	-0.000847789829148318	0.00751678189905193	0.9102	-0.0155806823512901	0.0138851026929935	0.999152569443113	0.984540068539476	1.01398194845002	0.937943616287095	SMC1B
ENSG00000077984_CD4_Memory_stim_40h_500kb_combined	ENSG00000077984	CD4_Memory_stim_40h_500kb	GzazIP	outcome	ENSG00000077984	Wald ratio	1	0.00367020772480157	0.00966031072639782	0.704	-0.0152640012989382	0.0226044167485413	1.00367695118462	0.984851903097906	1.02286183249534	0.851746138266271	CST7
ENSG00000077984_CD4_Memory_uns_0h_500kb_combined	ENSG00000077984	CD4_Memory_uns_0h_500kb	GzazIP	outcome	ENSG00000077984	Wald ratio	1	0.00583218588972673	0.0134900572378397	0.6655	-0.020608326296439	0.0322726980758925	1.00584922619716	0.97960257400787	1.03279910923682	0.834576497760358	CST7
ENSG00000077984_CD4_Naive_stim_5d_500kb_combined	ENSG00000077984	CD4_Naive_stim_5d_500kb	GzazIP	outcome	ENSG00000077984	Wald ratio	1	0.00338473188657462	0.0104921168864748	0.747	-0.0171798172109159	0.0239492809840651	1.00339046655983	0.982966914373253	1.0242383682111	0.876768374164811	CST7
ENSG00000077984_nTreg_40h_500kb_combined	ENSG00000077984	nTreg_40h_500kb	GzazIP	outcome	ENSG00000077984	Wald ratio	1	0.00265065948545919	0.00633616692190587	0.6757	-0.00976822768147631	0.0150695466523947	1.00265417558929	0.990279326488595	1.01518366478614	0.841478495968863	CST7
ENSG00000077984_T_ER-stress_5d_500kb_combined	ENSG00000077984	T_ER-stress_5d_500kb	GzazIP	outcome	ENSG00000077984	Wald ratio	1	0.00247644404008131	0.00767657268051504	0.747	-0.0125696384137282	0.0175225264938908	1.00247951296044	0.987509029537	1.01767694658608	0.876768374164811	CST7
ENSG00000077984_TCM_0h_500kb_combined	ENSG00000077984	TCM_0h_500kb	GzazIP	outcome	ENSG00000077984	Wald ratio	1	0.00206538527670625	0.00543627637419029	0.704	-0.00858971641670673	0.0127204869701192	1.00206751965406	0.991447069794295	1.01280173651023	0.851746138266271	CST7
ENSG00000077984_TCM_16h_500kb_combined	ENSG00000077984	TCM_16h_500kb	GzazIP	outcome	ENSG00000077984	Wald ratio	1	0.0046235191012683	0.0106943671713586	0.6655	-0.0163374405545945	0.0255844787571311	1.00463422405754	0.983795291609696	1.02591457059759	0.834576497760358	CST7
ENSG00000077984_TCM_5d_500kb_combined	ENSG00000077984	TCM_5d_500kb	GzazIP	outcome	ENSG00000077984	Wald ratio	1	0.00269812324276311	0.00710169855702565	0.704	-0.0112212059290072	0.0166174524145334	1.00270176645315	0.988841516974154	1.0167562902545	0.851746138266271	CST7
ENSG00000077984_TN_5d_500kb_combined	ENSG00000077984	TN_5d_500kb	GzazIP	outcome	ENSG00000077984	Wald ratio	1	0.00597902218687181	0.0118845640567431	0.6149	-0.0173147233643447	0.0292727677380883	1.00599693221706	0.982834315032322	1.02970542659253	0.821569979478159	CST7
ENSG00000078304_CD4_Memory_stim_16h_500kb_combined	ENSG00000078304	CD4_Memory_stim_16h_500kb	GzazIP	outcome	ENSG00000078304	Wald ratio	1	0.00695312211162537	0.0160930673972758	0.6657	-0.0245892899870353	0.038495534210286	1.00697735118853	0.975710563845171	1.03924608729313	0.834593660789253	PPP2R5C
ENSG00000078304_TN_16h_500kb_combined	ENSG00000078304	TN_16h_500kb	GzazIP	outcome	ENSG00000078304	Wald ratio	1	0.00501740551681778	0.011612832889359	0.6657	-0.0177437469463258	0.0277785579799614	1.00503001377397	0.982412746371907	1.0281679796163	0.834593660789253	PPP2R5C
ENSG00000079257_CD4_Memory_stim_40h_500kb_combined	ENSG00000079257	CD4_Memory_stim_40h_500kb	GzazIP	outcome	ENSG00000079257	Wald ratio	1	-0.00236474490815916	0.0165674568109262	0.8865	-0.0348369602575746	0.0301074704412562	0.997638048898434	0.965762861150456	1.03056528330801	0.931140271599157	LXN
ENSG00000079257_CD4_Naive_stim_40h_500kb_combined	ENSG00000079257	CD4_Naive_stim_40h_500kb	GzazIP	outcome	ENSG00000079257	Wald ratio	1	-0.00135361335627553	0.00948344607547765	0.8865	-0.0199411676642117	0.0172339409516607	0.998647302365059	0.980256342380629	1.01738330210545	0.931140271599157	LXN
ENSG00000079257_TN_40h_500kb_combined	ENSG00000079257	TN_40h_500kb	GzazIP	outcome	ENSG00000079257	Wald ratio	1	-0.00135905948971282	0.00952160181066816	0.8865	-0.0200213990386224	0.0173032800591968	0.998641863613404	0.980177698221912	1.01745384900144	0.931140271599157	LXN
ENSG00000079257_TN_cycling_40h_500kb_combined	ENSG00000079257	TN_cycling_40h_500kb	GzazIP	outcome	ENSG00000079257	Wald ratio	1	-0.00235927240718565	0.016529116344175	0.8865	-0.0347563404417687	0.0300377956273974	0.997643508488567	0.965840723913033	1.03049348136515	0.931140271599157	LXN
ENSG00000079263_CD4_Naive_stim_16h_500kb_combined	ENSG00000079263	CD4_Naive_stim_16h_500kb	GzazIP	outcome	ENSG00000079263	Wald ratio	1	0.0128171532756838	0.0123999014790165	0.3013	-0.0114866536231886	0.0371209601745561	1.01289964504452	0.988579066108592	1.03781854795883	0.67148060515873	SP140
ENSG00000079263_CD4_Naive_stim_40h_500kb_combined	ENSG00000079263	CD4_Naive_stim_40h_500kb	GzazIP	outcome	ENSG00000079263	Wald ratio	1	-0.00139460159116139	0.00770674002476652	0.8564	-0.0164998120397038	0.013710608857381	0.998606370413732	0.983635564275087	1.01380503028661	0.924761786272389	SP140
ENSG00000079263_CD4_Naive_stim_5d_500kb_combined	ENSG00000079263	CD4_Naive_stim_5d_500kb	GzazIP	outcome	ENSG00000079263	Wald ratio	1	-0.00205253524712711	0.00881591714456717	0.8159	-0.0193317328504788	0.0152266623562246	0.997949569762895	0.980853926797937	1.01534317861288	0.904765907966353	SP140
ENSG00000079263_CD4_Naive_uns_0h_500kb_combined	ENSG00000079263	CD4_Naive_uns_0h_500kb	GzazIP	outcome	ENSG00000079263	Wald ratio	1	-0.00213695618416584	0.00871049517178553	0.8062	-0.0192095267208655	0.0149356143525338	0.997865325481138	0.980973800484547	1.01504770800784	0.903033316745459	SP140
ENSG00000079263_TN_40h_500kb_combined	ENSG00000079263	TN_40h_500kb	GzazIP	outcome	ENSG00000079263	Wald ratio	1	-0.00148438761458641	0.00820290864007549	0.8564	-0.0175620885491344	0.0145933133199615	0.998516713543793	0.982591226107474	1.01470031558906	0.924761786272389	SP140
ENSG00000079263_TN_5d_500kb_combined	ENSG00000079263	TN_5d_500kb	GzazIP	outcome	ENSG00000079263	Wald ratio	1	-0.00229789464565226	0.00986976902412257	0.8159	-0.0216426419329325	0.017046852641628	0.99770474349314	0.978589879561158	1.01719297938693	0.904765907966353	SP140
ENSG00000079263_TN_cycling_40h_500kb_combined	ENSG00000079263	TN_cycling_40h_500kb	GzazIP	outcome	ENSG00000079263	Wald ratio	1	-0.00252389904272266	0.0139473767234284	0.8564	-0.0298607574206423	0.024812959335197	0.997479283312589	0.970580670295902	1.02512336283646	0.924761786272389	SP140
ENSG00000079332_CD4_Memory_stim_16h_500kb_combined	ENSG00000079332	CD4_Memory_stim_16h_500kb	GzazIP	outcome	ENSG00000079332	Wald ratio	1	-0.00514239554668987	0.010539225124687	0.6256	-0.0257992767910763	0.0155144856976965	0.994870803933947	0.974530680903702	1.01563546014	0.821569979478159	SAR1A
ENSG00000079332_CD4_Memory_stim_40h_500kb_combined	ENSG00000079332	CD4_Memory_stim_40h_500kb	GzazIP	outcome	ENSG00000079332	Wald ratio	1	-0.025337165635021	0.0414991733111772	0.541499999999999	-0.106675545324928	0.0560012140548863	0.974981126473211	0.898817251144969	1.05759896771903	0.800676431754413	SAR1A
ENSG00000079332_CD4_Memory_stim_5d_500kb_combined	ENSG00000079332	CD4_Memory_stim_5d_500kb	GzazIP	outcome	ENSG00000079332	Wald ratio	1	-0.00368014419120397	0.00754237354366367	0.6256	-0.0184631963367848	0.0111029079543768	0.996326619240085	0.981706204311454	1.01116477398919	0.821569979478159	SAR1A
ENSG00000079332_CD4_Memory_uns_0h_500kb_combined	ENSG00000079332	CD4_Memory_uns_0h_500kb	GzazIP	outcome	ENSG00000079332	Wald ratio	1	-0.00341435687044279	0.00624897257245868	0.5848	-0.0156623431124618	0.00883362937157622	0.996591465417635	0.984459673530679	1.00887276101546	0.821569979478159	SAR1A
ENSG00000079332_CD4_Naive_stim_16h_500kb_combined	ENSG00000079332	CD4_Naive_stim_16h_500kb	GzazIP	outcome	ENSG00000079332	Wald ratio	1	-0.00829181326820355	0.0132291131570935	0.530799999999999	-0.0342208750561068	0.0176372485196997	0.991742468995952	0.96635803667793	1.01779370324416	0.794660757803373	SAR1A
ENSG00000079332_CD4_Naive_stim_40h_500kb_combined	ENSG00000079332	CD4_Naive_stim_40h_500kb	GzazIP	outcome	ENSG00000079332	Wald ratio	1	-0.00813873867670304	0.012984891413678	0.530799999999999	-0.0335891258475119	0.0173116484941059	0.991894291189031	0.966968725483595	1.01746236353337	0.794660757803373	SAR1A
ENSG00000079332_CD4_Naive_stim_5d_500kb_combined	ENSG00000079332	CD4_Naive_stim_5d_500kb	GzazIP	outcome	ENSG00000079332	Wald ratio	1	-0.00484287663428544	0.00772653229499057	0.530799999999999	-0.019986879932467	0.0103011266638961	0.995168831185295	0.980211533663909	1.01035436592024	0.794660757803373	SAR1A
ENSG00000079332_CD4_Naive_uns_0h_500kb_combined	ENSG00000079332	CD4_Naive_uns_0h_500kb	GzazIP	outcome	ENSG00000079332	Wald ratio	1	-0.00342269600967204	0.00626423490568828	0.5848	-0.0157005964248211	0.00885520440547699	0.996583154737302	0.984422015407561	1.00889452771428	0.821569979478159	SAR1A
ENSG00000079332_TCM_0h_500kb_combined	ENSG00000079332	TCM_0h_500kb	GzazIP	outcome	ENSG00000079332	Wald ratio	1	-0.00437819891172422	0.006985165602989	0.530799999999999	-0.0180691234935826	0.00931272567013421	0.995631371429085	0.98209314430284	1.0093562240244	0.794660757803373	SAR1A
ENSG00000079332_TCM_5d_500kb_combined	ENSG00000079332	TCM_5d_500kb	GzazIP	outcome	ENSG00000079332	Wald ratio	1	-0.00402892944956231	0.00825720116138298	0.6256	-0.0202130437258729	0.0121551848267483	0.995979175797882	0.979989870372166	1.01222935931604	0.821569979478159	SAR1A
ENSG00000079332_TEM_0h_500kb_combined	ENSG00000079332	TEM_0h_500kb	GzazIP	outcome	ENSG00000079332	Wald ratio	1	-0.00535599881961102	0.00854518935268356	0.530799999999999	-0.0221045699508708	0.0113925723116488	0.994658318968643	0.978137945866172	1.01145771480875	0.794660757803373	SAR1A
ENSG00000079332_TN_0h_500kb_combined	ENSG00000079332	TN_0h_500kb	GzazIP	outcome	ENSG00000079332	Wald ratio	1	-0.00342436606810008	0.0062672914547566	0.5848	-0.015708257319423	0.00885952518322286	0.996581490386595	0.984414473883144	1.00889888693272	0.821569979478159	SAR1A
ENSG00000079332_TN_16h_500kb_combined	ENSG00000079332	TN_16h_500kb	GzazIP	outcome	ENSG00000079332	Wald ratio	1	-0.00744584164806448	0.0118794138900556	0.530799999999999	-0.0307294928725734	0.0158378095764444	0.992581809958469	0.969737858601862	1.0159638924285	0.794660757803373	SAR1A
ENSG00000079332_TN_40h_500kb_combined	ENSG00000079332	TN_40h_500kb	GzazIP	outcome	ENSG00000079332	Wald ratio	1	-0.00840587241506874	0.0134110879931969	0.530799999999999	-0.0346916048817346	0.0178798600515971	0.991629358146815	0.965903250177014	1.01804066168993	0.794660757803373	SAR1A
ENSG00000079332_TN_5d_500kb_combined	ENSG00000079332	TN_5d_500kb	GzazIP	outcome	ENSG00000079332	Wald ratio	1	-0.00525358668489198	0.00838179665737854	0.530799999999999	-0.0216819081333539	0.01117473476357	0.994760189266693	0.978551454809218	1.01123740533688	0.794660757803373	SAR1A
ENSG00000079332_TN_IFN_5d_500kb_combined	ENSG00000079332	TN_IFN_5d_500kb	GzazIP	outcome	ENSG00000079332	Wald ratio	1	-0.00668597636270366	0.0106670923484293	0.530799999999999	-0.0275934773656252	0.0142215246402178	0.993336325047344	0.972783745041411	1.0143231316191	0.794660757803373	SAR1A
ENSG00000079459_CD4_Memory_uns_0h_500kb_combined	ENSG00000079459	CD4_Memory_uns_0h_500kb	GzazIP	outcome	ENSG00000079459	Wald ratio	1	-0.00242489085529949	0.00643957270173165	0.7065	-0.0150464533506935	0.0101966716400946	0.997578046817539	0.985066178915537	1.01024883484262	0.853151839870603	FDFT1
ENSG00000079459_CD4_Naive_uns_0h_500kb_combined	ENSG00000079459	CD4_Naive_uns_0h_500kb	GzazIP	outcome	ENSG00000079459	Wald ratio	1	-0.00222221698595634	0.005901349254056	0.7065	-0.0137888615239061	0.00934442755199341	0.997780250310249	0.986305769377031	1.00938822302337	0.853151839870603	FDFT1
ENSG00000079459_TCM_0h_500kb_combined	ENSG00000079459	TCM_0h_500kb	GzazIP	outcome	ENSG00000079459	Wald ratio	1	0.00264742775951796	0.00610609976285791	0.6646	-0.00932052777568354	0.0146153832947195	1.00265093529102	0.990722773708005	1.01472271024654	0.833914761904762	FDFT1
ENSG00000079459_TN_0h_500kb_combined	ENSG00000079459	TN_0h_500kb	GzazIP	outcome	ENSG00000079459	Wald ratio	1	-0.00220238552561514	0.00584868456180003	0.7065	-0.0136658072667432	0.00926103621551291	0.997800037945921	0.986427145968617	1.00930405230003	0.853151839870603	FDFT1
ENSG00000079691_CD4_Memory_stim_16h_500kb_combined	ENSG00000079691	CD4_Memory_stim_16h_500kb	GzazIP	outcome	ENSG00000079691	Wald ratio	1	0.000356027885316202	0.00809052697629705	0.9649	-0.015501404988226	0.0162134607588584	1.00035609127077	0.984618123373891	1.01634561215823	0.971506349027981	CARMIL1
ENSG00000079691_CD4_Memory_stim_40h_500kb_combined	ENSG00000079691	CD4_Memory_stim_40h_500kb	GzazIP	outcome	ENSG00000079691	Wald ratio	1	0.00030505471866668	0.006932191360313	0.9649	-0.0132820403475468	0.0138921497848802	1.00030510125259	0.986805776723769	1.01398909409916	0.971506349027981	CARMIL1
ENSG00000079691_CD4_Memory_stim_5d_500kb_combined	ENSG00000079691	CD4_Memory_stim_5d_500kb	GzazIP	outcome	ENSG00000079691	Wald ratio	1	0.000326434517435886	0.00741803487376823	0.9649	-0.0142129138351499	0.0148657828700216	1.00032648780298	0.98588761280233	1.01497682819642	0.971506349027981	CARMIL1
ENSG00000079691_CD4_Memory_uns_0h_500kb_combined	ENSG00000079691	CD4_Memory_uns_0h_500kb	GzazIP	outcome	ENSG00000079691	Wald ratio	1	0.000255289657741514	0.00580130924546253	0.9649	-0.011115276463365	0.0116258557788481	1.00025532224692	0.988946269975769	1.01169369869589	0.971506349027981	CARMIL1
ENSG00000079691_TCM_0h_500kb_combined	ENSG00000079691	TCM_0h_500kb	GzazIP	outcome	ENSG00000079691	Wald ratio	1	0.00029931507996123	0.00680176140329039	0.9649	-0.0130321372704879	0.0136307674304104	1.00029935987919	0.987052413340173	1.01372408987756	0.971506349027981	CARMIL1
ENSG00000079691_TCM_5d_500kb_combined	ENSG00000079691	TCM_5d_500kb	GzazIP	outcome	ENSG00000079691	Wald ratio	1	0.00030038947575524	0.00682617642389175	0.9649	-0.0130789163150726	0.0136796952665831	1.00030043459719	0.987006241051278	1.01377369041717	0.971506349027981	CARMIL1
ENSG00000079691_TEM_5d_500kb_combined	ENSG00000079691	TEM_5d_500kb	GzazIP	outcome	ENSG00000079691	Wald ratio	1	0.000324441111696292	0.00737273588575059	0.9649	-0.0141261212243749	0.0147750034477674	1.00032449374841	0.985973184275608	1.01488469336839	0.971506349027981	CARMIL1
ENSG00000079785_CD4_Memory_stim_16h_500kb_combined	ENSG00000079785	CD4_Memory_stim_16h_500kb	GzazIP	outcome	ENSG00000079785	Wald ratio	1	-0.0278787307848822	0.0213777799509199	0.1922	-0.0697791794886852	0.0140217179189208	0.972506294725647	0.932599734320233	1.01412048328576	0.557949983865766	DDX1
ENSG00000079785_CD4_Naive_stim_16h_500kb_combined	ENSG00000079785	CD4_Naive_stim_16h_500kb	GzazIP	outcome	ENSG00000079785	Wald ratio	1	-0.036375510810904	0.02112334543229	0.0850599999999998	-0.0777772678581924	0.00502624623638436	0.964278128626952	0.925170468796623	1.00503889900175	0.365668205374279	DDX1
ENSG00000079785_TN_16h_500kb_combined	ENSG00000079785	TN_16h_500kb	GzazIP	outcome	ENSG00000079785	Wald ratio	1	-0.0139876022165635	0.00891624856848628	0.1167	-0.0314634494107966	0.00348824497766963	0.986109769762447	0.969026374291398	1.00349433598443	0.435853150572828	DDX1
ENSG00000080546_CD4_Naive_stim_16h_500kb_combined	ENSG00000080546	CD4_Naive_stim_16h_500kb	GzazIP	outcome	ENSG00000080546	Wald ratio	1	0.0271919925696834	0.0117317934688637	0.0204600000000001	0.00419767737071045	0.0501863077686563	1.02756506868414	1.00420649995884	1.05146697459449	0.176420731472572	SESN1
ENSG00000080546_CD4_Naive_uns_0h_500kb_combined	ENSG00000080546	CD4_Naive_uns_0h_500kb	GzazIP	outcome	ENSG00000080546	Wald ratio	1	0.015388718149972	0.00663935394301739	0.0204600000000001	0.00237558442165796	0.0284018518782861	1.01550773419085	1.00237840835805	1.02880903020516	0.176420731472572	SESN1
ENSG00000080546_TN_0h_500kb_combined	ENSG00000080546	TN_0h_500kb	GzazIP	outcome	ENSG00000080546	Wald ratio	1	0.0149323981280012	0.0064424778869597	0.0204600000000002	0.00230514146956019	0.0275596547864422	1.01504444339175	1.0023078003508	1.02794293499448	0.176420731472572	SESN1
ENSG00000081665_CD4_Memory_stim_16h_500kb_combined	ENSG00000081665	CD4_Memory_stim_16h_500kb	GzazIP	outcome	ENSG00000081665	Wald ratio	1	0.00461048615188981	0.00869401594328083	0.5959	-0.0124297850969406	0.0216507574007202	1.00462113079588	0.987647145607908	1.02188683572853	0.821569979478159	ZNF506
ENSG00000081665_CD4_Memory_stim_40h_500kb_combined	ENSG00000081665	CD4_Memory_stim_40h_500kb	GzazIP	outcome	ENSG00000081665	Wald ratio	1	0.00474753430233995	0.00788874724700811	0.547300000000001	-0.0107144103017959	0.0202094789064758	1.00475882169868	0.989342784540338	1.02041507307335	0.802103827907739	ZNF506
ENSG00000081665_CD4_Memory_stim_5d_500kb_combined	ENSG00000081665	CD4_Memory_stim_5d_500kb	GzazIP	outcome	ENSG00000081665	Wald ratio	1	0.00436157182049112	0.0078340222436313	0.5777	-0.0109931117770262	0.0197162554180085	1.00437109731854	0.989067091666568	1.01991190448881	0.821569979478159	ZNF506
ENSG00000081665_CD4_Naive_stim_16h_500kb_combined	ENSG00000081665	CD4_Naive_stim_16h_500kb	GzazIP	outcome	ENSG00000081665	Wald ratio	1	0.00652369420873437	0.0108401059270094	0.547300000000001	-0.0147229134082041	0.0277703018256729	1.00654501985057	0.985384938733397	1.02815949093787	0.802103827907739	ZNF506
ENSG00000081665_CD4_Naive_stim_40h_500kb_combined	ENSG00000081665	CD4_Naive_stim_40h_500kb	GzazIP	outcome	ENSG00000081665	Wald ratio	1	0.00354301269653346	0.00588725217680201	0.547300000000001	-0.00799600156999848	0.0150820269630654	1.00354929658512	0.992035881415161	1.01519633467273	0.802103827907739	ZNF506
ENSG00000081665_CD4_Naive_stim_5d_500kb_combined	ENSG00000081665	CD4_Naive_stim_5d_500kb	GzazIP	outcome	ENSG00000081665	Wald ratio	1	0.00373027355249826	0.00619841444923395	0.547300000000001	-0.00841861876800028	0.0158791658729968	1.00373723968205	0.991616718569593	1.01600590980136	0.802103827907739	ZNF506
ENSG00000081665_CD4_Naive_uns_0h_500kb_combined	ENSG00000081665	CD4_Naive_uns_0h_500kb	GzazIP	outcome	ENSG00000081665	Wald ratio	1	0.00641252969639996	0.010655389254144	0.547300000000001	-0.0144720332417222	0.0272970926345221	1.00643313398328	0.985632183283956	1.02767307151494	0.802103827907739	ZNF506
ENSG00000081665_T_ER-stress_5d_500kb_combined	ENSG00000081665	T_ER-stress_5d_500kb	GzazIP	outcome	ENSG00000081665	Wald ratio	1	0.00887058089066726	0.00788018124558237	0.260299999999999	-0.00657457435067419	0.0243157361320087	1.00891004108532	0.99344699087666	1.02461377441442	0.638561801752462	ZNF506
ENSG00000081665_TCM_16h_500kb_combined	ENSG00000081665	TCM_16h_500kb	GzazIP	outcome	ENSG00000081665	Wald ratio	1	0.00369774788819621	0.00697286100317935	0.5959	-0.00996905967803532	0.0173645554544277	1.00370459299247	0.990080466683679	1.01751619579831	0.821569979478159	ZNF506
ENSG00000081665_TCM_40h_500kb_combined	ENSG00000081665	TCM_40h_500kb	GzazIP	outcome	ENSG00000081665	Wald ratio	1	0.00376038475424375	0.00624844877120963	0.547300000000001	-0.00848657483732713	0.0160073443458146	1.00376746387161	0.991549334484725	1.01613614823396	0.802103827907739	ZNF506
ENSG00000081665_TCM_5d_500kb_combined	ENSG00000081665	TCM_5d_500kb	GzazIP	outcome	ENSG00000081665	Wald ratio	1	0.00522523802191016	0.00868252432425588	0.547300000000001	-0.0117925096536314	0.0222429856974517	1.00523891338674	0.988276749474693	1.0224922052695	0.802103827907739	ZNF506
ENSG00000081665_TEM_40h_500kb_combined	ENSG00000081665	TEM_40h_500kb	GzazIP	outcome	ENSG00000081665	Wald ratio	1	0.00411280418707731	0.00683404703201369	0.547300000000001	-0.00928192799566952	0.0175075363698241	1.00412127337294	0.990761016127194	1.01766169159673	0.802103827907739	ZNF506
ENSG00000081665_TEM_5d_500kb_combined	ENSG00000081665	TEM_5d_500kb	GzazIP	outcome	ENSG00000081665	Wald ratio	1	0.0047896644350935	0.0086029393228763	0.5777	-0.0120720966377441	0.021651425507931	1.00480115321293	0.988000478781483	1.02188751845873	0.821569979478159	ZNF506
ENSG00000081665_TN_0h_500kb_combined	ENSG00000081665	TN_0h_500kb	GzazIP	outcome	ENSG00000081665	Wald ratio	1	0.00648271523891848	0.0107720131624851	0.547300000000001	-0.0146304305595524	0.0275958610373893	1.0065037735177	0.985476074153717	1.02798015362812	0.802103827907739	ZNF506
ENSG00000081665_TN_16h_500kb_combined	ENSG00000081665	TN_16h_500kb	GzazIP	outcome	ENSG00000081665	Wald ratio	1	0.00345960050006963	0.00652378532633895	0.5959	-0.00932701873955471	0.016246219739694	1.00346559182508	0.990716342983145	1.01637890715001	0.821569979478159	ZNF506
ENSG00000081665_TN_40h_500kb_combined	ENSG00000081665	TN_40h_500kb	GzazIP	outcome	ENSG00000081665	Wald ratio	1	0.00331592759829074	0.00550991589453104	0.547300000000001	-0.00748350755499011	0.0141153627515716	1.0033214313679	0.992544424168488	1.01421545487544	0.802103827907739	ZNF506
ENSG00000081665_TN_5d_500kb_combined	ENSG00000081665	TN_5d_500kb	GzazIP	outcome	ENSG00000081665	Wald ratio	1	0.00474850595751773	0.00789036179924103	0.547300000000001	-0.0107166031689947	0.0202136150840301	1.00475979797827	0.989340615045376	1.0204192937	0.802103827907739	ZNF506
ENSG00000081665_TN_cycling_40h_500kb_combined	ENSG00000081665	TN_cycling_40h_500kb	GzazIP	outcome	ENSG00000081665	Wald ratio	1	0.00538600231987204	0.00967404956623557	0.5777	-0.0135751348299497	0.0243471394696938	1.00540053290591	0.986516591776734	1.024645951212	0.821569979478159	ZNF506
ENSG00000081665_TN_cycling_5d_500kb_combined	ENSG00000081665	TN_cycling_5d_500kb	GzazIP	outcome	ENSG00000081665	Wald ratio	1	0.00436092331353379	0.00783285743008748	0.5777	-0.0109914772494377	0.0197133238765053	1.00437044597711	0.989068708325337	1.01990891457911	0.821569979478159	ZNF506
ENSG00000081665_TN_HSP_5d_500kb_combined	ENSG00000081665	TN_HSP_5d_500kb	GzazIP	outcome	ENSG00000081665	Wald ratio	1	0.00434048311802774	0.00721237005726318	0.547300000000001	-0.00979576219420808	0.0184767284302636	1.00434991665865	0.990252060005258	1.01864847934462	0.802103827907739	ZNF506
ENSG00000081665_TN_IFN_40h_500kb_combined	ENSG00000081665	TN_IFN_40h_500kb	GzazIP	outcome	ENSG00000081665	Wald ratio	1	0.00503688674796052	0.00836955015720072	0.547300000000001	-0.0113674315601529	0.0214412050560739	1.00504959318669	0.988696933570389	1.02167271938122	0.802103827907739	ZNF506
ENSG00000081665_TN_IFN_5d_500kb_combined	ENSG00000081665	TN_IFN_5d_500kb	GzazIP	outcome	ENSG00000081665	Wald ratio	1	0.00378206836974895	0.00679314911114119	0.5777	-0.00953250388808777	0.0170966406275857	1.00378922941533	0.990512786402896	1.01724362463746	0.821569979478159	ZNF506
ENSG00000081791_CD4_Naive_stim_40h_500kb_combined	ENSG00000081791	CD4_Naive_stim_40h_500kb	GzazIP	outcome	ENSG00000081791	Wald ratio	1	-0.0168801335161176	0.00709042175300906	0.0172800000000005	-0.0307773601520154	-0.00298290688021988	0.983261537674712	0.96969144099975	0.997021537566287	0.160342665995976	DELE1
ENSG00000082212_CD4_Memory_stim_40h_500kb_combined	ENSG00000082212	CD4_Memory_stim_40h_500kb	GzazIP	outcome	ENSG00000082212	Wald ratio	1	0.00379247414911341	0.0330705056749256	0.9087	-0.0610257169737408	0.0686106652719676	1.00379967467893	0.940799044960568	1.07101914301769	0.937908214285714	ME2
ENSG00000083642_CD4_Memory_stim_16h_500kb_combined	ENSG00000083642	CD4_Memory_stim_16h_500kb	GzazIP	outcome	ENSG00000083642	Wald ratio	1	0.0141581923544466	0.00753365446134519	0.0601999999999992	-0.000607770389789972	0.0289241550986832	1.01425889425084	0.999392414265222	1.02934652082913	0.309072664756443	PDS5B
ENSG00000083642_CD4_Memory_stim_40h_500kb_combined	ENSG00000083642	CD4_Memory_stim_40h_500kb	GzazIP	outcome	ENSG00000083642	Wald ratio	1	0.0317937381358474	0.0169176284057718	0.0601999999999992	-0.0013648135394654	0.0649522898111602	1.03230455828188	0.998636117394968	1.06710811124016	0.309072664756443	PDS5B
ENSG00000083642_CD4_Memory_stim_5d_500kb_combined	ENSG00000083642	CD4_Memory_stim_5d_500kb	GzazIP	outcome	ENSG00000083642	Wald ratio	1	0.0227625331865431	0.0121120730245243	0.0601999999999992	-0.000977129941524459	0.0465021963146107	1.02302357655172	0.999023347294484	1.04760037992603	0.309072664756443	PDS5B
ENSG00000083642_CD4_Naive_stim_16h_500kb_combined	ENSG00000083642	CD4_Naive_stim_16h_500kb	GzazIP	outcome	ENSG00000083642	Wald ratio	1	0.0175150437237526	0.00932348717398299	0.060299999999999	-0.000758991137254011	0.0357890785847593	1.0176693315719	0.999241296823661	1.03643721663033	0.309231654264448	PDS5B
ENSG00000083642_CD4_Naive_stim_40h_500kb_combined	ENSG00000083642	CD4_Naive_stim_40h_500kb	GzazIP	outcome	ENSG00000083642	Wald ratio	1	0.0123458660970424	0.00920391546765623	0.1798	-0.00569380821956378	0.0303855404136486	1.01242239089927	0.994322370785176	1.03085189241473	0.537839131886477	PDS5B
ENSG00000083642_CD4_Naive_stim_5d_500kb_combined	ENSG00000083642	CD4_Naive_stim_5d_500kb	GzazIP	outcome	ENSG00000083642	Wald ratio	1	0.0126788380641867	0.0090797886054902	0.1626	-0.00511754760257409	0.0304752237309475	1.01275955530439	0.994895524735215	1.03094434677783	0.505810208333333	PDS5B
ENSG00000083642_CD4_Naive_uns_0h_500kb_combined	ENSG00000083642	CD4_Naive_uns_0h_500kb	GzazIP	outcome	ENSG00000083642	Wald ratio	1	0.0140229682156834	0.00896810436388655	0.1179	-0.00355451633753428	0.031600452768901	1.01412175123811	0.996451793477335	1.03210504819835	0.435853150572828	PDS5B
ENSG00000083642_TCM_16h_500kb_combined	ENSG00000083642	TCM_16h_500kb	GzazIP	outcome	ENSG00000083642	Wald ratio	1	0.0160948184935013	0.00856748268280043	0.060299999999999	-0.000697447564787585	0.0328870845517901	1.01622503776517	0.999302795595231	1.0334338420075	0.309231654264448	PDS5B
ENSG00000083642_TCM_40h_500kb_combined	ENSG00000083642	TCM_40h_500kb	GzazIP	outcome	ENSG00000083642	Wald ratio	1	0.0196114368878875	0.0124189261553763	0.1143	-0.00472965837665012	0.0439525321524252	1.01980500442478	0.995281508844879	1.04493275300256	0.43207329113924	PDS5B
ENSG00000083642_TN_0h_500kb_combined	ENSG00000083642	TN_0h_500kb	GzazIP	outcome	ENSG00000083642	Wald ratio	1	0.0110334960934339	0.00804071233520685	0.17	-0.00472630008357154	0.0267932922704393	1.01109458959635	0.995284851297493	1.02715545984477	0.519318305084746	PDS5B
ENSG00000083642_TN_16h_500kb_combined	ENSG00000083642	TN_16h_500kb	GzazIP	outcome	ENSG00000083642	Wald ratio	1	0.0167194160785245	0.00889649613296173	0.0601999999999992	-0.000717716342080503	0.0341565484991295	1.01685996773682	0.999282541154686	1.03474658207369	0.309072664756443	PDS5B
ENSG00000083642_TN_40h_500kb_combined	ENSG00000083642	TN_40h_500kb	GzazIP	outcome	ENSG00000083642	Wald ratio	1	0.014087950439028	0.0100889065088949	0.1626	-0.00568630631840592	0.0338622071964619	1.01418765326546	0.9943298301213	1.03444205823596	0.505810208333333	PDS5B
ENSG00000083642_TN_5d_500kb_combined	ENSG00000083642	TN_5d_500kb	GzazIP	outcome	ENSG00000083642	Wald ratio	1	0.0145728911975313	0.0104361906646751	0.1626	-0.00588204250523198	0.0350278249002946	1.01467959346658	0.99413522283837	1.03564852521567	0.505810208333333	PDS5B
ENSG00000083642_TN_IFN_5d_500kb_combined	ENSG00000083642	TN_IFN_5d_500kb	GzazIP	outcome	ENSG00000083642	Wald ratio	1	0.0193152150320578	0.0138323455566527	0.1626	-0.0077961822589814	0.046426612323097	1.01950296063198	0.992234129147693	1.04752120110017	0.505810208333333	PDS5B
ENSG00000083845_CD4_Memory_stim_16h_500kb_combined	ENSG00000083845	CD4_Memory_stim_16h_500kb	GzazIP	outcome	ENSG00000083845	Wald ratio	1	0.0142730604086488	0.0143555703914918	0.3201	-0.0138638575586751	0.0424099783759726	1.01437540688814	0.98623180312888	1.04332213059349	0.690033617021277	RPS5
ENSG00000083845_CD4_Memory_stim_40h_500kb_combined	ENSG00000083845	CD4_Memory_stim_40h_500kb	GzazIP	outcome	ENSG00000083845	Wald ratio	1	0.017024850836823	0.0169017973765609	0.3138	-0.0161026720212363	0.0501523736948822	1.01717059955175	0.984026282901114	1.05143129464199	0.684050861859675	RPS5
ENSG00000083845_CD4_Memory_stim_5d_500kb_combined	ENSG00000083845	CD4_Memory_stim_5d_500kb	GzazIP	outcome	ENSG00000083845	Wald ratio	1	0.0120001805883618	0.0152386807601847	0.431	-0.0178676337016001	0.0418679948783238	1.01207247163457	0.982291045983108	1.0427568204242	0.756381782566113	RPS5
ENSG00000083845_CD4_Memory_uns_0h_500kb_combined	ENSG00000083845	CD4_Memory_uns_0h_500kb	GzazIP	outcome	ENSG00000083845	Wald ratio	1	0.0076265524035917	0.00767064012479201	0.3201	-0.00740790224100063	0.022661007048184	1.00765570862773	0.992619468638171	1.0229197181908	0.690033617021277	RPS5
ENSG00000083845_CD4_Naive_stim_40h_500kb_combined	ENSG00000083845	CD4_Naive_stim_40h_500kb	GzazIP	outcome	ENSG00000083845	Wald ratio	1	0.0211831103633878	0.0182439539779609	0.2456	-0.0145750394334155	0.0569412601601911	1.02140906510003	0.98553066229508	1.05859362694913	0.622981846414455	RPS5
ENSG00000083845_CD4_Naive_stim_5d_500kb_combined	ENSG00000083845	CD4_Naive_stim_5d_500kb	GzazIP	outcome	ENSG00000083845	Wald ratio	1	0.0180352636048989	0.0176769361841341	0.3076	-0.0166115313160038	0.0526820585258017	1.01819888111978	0.983525679359949	1.05409445149235	0.677264290980585	RPS5
ENSG00000083845_CD4_Naive_uns_0h_500kb_combined	ENSG00000083845	CD4_Naive_uns_0h_500kb	GzazIP	outcome	ENSG00000083845	Wald ratio	1	0.00954684067131145	0.00960202923195942	0.3201	-0.009273136623329	0.0283668179659519	1.00959255712145	0.990769726314475	1.02877298763115	0.690033617021277	RPS5
ENSG00000083845_nTreg_40h_500kb_combined	ENSG00000083845	nTreg_40h_500kb	GzazIP	outcome	ENSG00000083845	Wald ratio	1	0.0106086299472041	0.0103978560383715	0.3076	-0.00977116788800404	0.0309884277824122	1.01066510097864	0.990276414867135	1.0314735673809	0.677264290980585	RPS5
ENSG00000083845_TCM_0h_500kb_combined	ENSG00000083845	TCM_0h_500kb	GzazIP	outcome	ENSG00000083845	Wald ratio	1	0.00705420295942257	0.00709498203191919	0.3201	-0.00685196182313905	0.0209603677419842	1.00707914245739	0.993171459343097	1.0211815791037	0.690033617021277	RPS5
ENSG00000083845_TCM_5d_500kb_combined	ENSG00000083845	TCM_5d_500kb	GzazIP	outcome	ENSG00000083845	Wald ratio	1	0.0134992645949054	0.0171423239962348	0.431	-0.0200996904377149	0.0470982196275256	1.0135907910501	0.980100961742501	1.04822496028882	0.756381782566113	RPS5
ENSG00000083845_TEM_0h_500kb_combined	ENSG00000083845	TEM_0h_500kb	GzazIP	outcome	ENSG00000083845	Wald ratio	1	0.0075511375261837	0.00759478928760643	0.3201	-0.0073346494775249	0.0224369245298923	1.0075797192614	0.992692183420575	1.02269052544434	0.690033617021277	RPS5
ENSG00000083845_TEM_LA_500kb_combined	ENSG00000083845	TEM_LA_500kb	GzazIP	outcome	ENSG00000083845	Wald ratio	1	0.0116934793714286	0.0102059905508411	0.2519	-0.00831026210821988	0.031697220851077	1.01176211537165	0.991724172666578	1.03220492785697	0.631077356385945	RPS5
ENSG00000083845_TN_0h_500kb_combined	ENSG00000083845	TN_0h_500kb	GzazIP	outcome	ENSG00000083845	Wald ratio	1	0.00885598301395879	0.00890717785133907	0.3201	-0.00860208557466579	0.0263140516025834	1.00889531324843	0.991434806504724	1.02666332311159	0.690033617021277	RPS5
ENSG00000083845_TN_40h_500kb_combined	ENSG00000083845	TN_40h_500kb	GzazIP	outcome	ENSG00000083845	Wald ratio	1	0.0274911855997275	0.0167129614910263	0.0999900000000003	-0.00526621892268401	0.060248590122139	1.02787255498719	0.994747623298804	1.06210054143406	0.39831498888395	RPS5
ENSG00000083845_TN_IFN_40h_500kb_combined	ENSG00000083845	TN_IFN_40h_500kb	GzazIP	outcome	ENSG00000083845	Wald ratio	1	0.0175362972117873	0.0176376713768681	0.3201	-0.0170335386868742	0.0521061331104488	1.01769096082471	0.983110711839654	1.05348754649034	0.690033617021277	RPS5
ENSG00000083937_CD4_Memory_stim_40h_500kb_combined	ENSG00000083937	CD4_Memory_stim_40h_500kb	GzazIP	outcome	ENSG00000083937	Wald ratio	1	0.0687229598788897	0.023048637744773	0.00286700000000009	0.0235476298991346	0.113898289858645	1.07113941944443	1.02382706436512	1.12063813882397	0.0529060288065849	CHMP2B
ENSG00000083937_CD4_Naive_stim_40h_500kb_combined	ENSG00000083937	CD4_Naive_stim_40h_500kb	GzazIP	outcome	ENSG00000083937	Wald ratio	1	0.0269601913765689	0.00933681931249719	0.00388299999999989	0.00866002552407441	0.0452603572290634	1.02732690547954	1.00869763202448	1.04630023627989	0.0639815309734527	CHMP2B
ENSG00000083937_TCM_40h_500kb_combined	ENSG00000083937	TCM_40h_500kb	GzazIP	outcome	ENSG00000083937	Wald ratio	1	0.0344181527911141	0.0114370397670406	0.00261800000000011	0.0120015548477145	0.0568347507345137	1.03501731163114	1.01207386248559	1.05848088275416	0.0527000000000006	CHMP2B
ENSG00000083937_TN_40h_500kb_combined	ENSG00000083937	TN_40h_500kb	GzazIP	outcome	ENSG00000083937	Wald ratio	1	0.0307462477145053	0.0106480015456088	0.00388299999999989	0.00987616468511199	0.0516163307438986	1.03122379528844	1.00992509494801	1.05297167214548	0.0639815309734527	CHMP2B
ENSG00000084072_CD4_Memory_stim_16h_500kb_combined	ENSG00000084072	CD4_Memory_stim_16h_500kb	GzazIP	outcome	ENSG00000084072	Wald ratio	1	-0.00504446350217598	0.00833631793482125	0.5451	-0.0213836466544256	0.0112947196500737	0.994968238436705	0.97884336254359	1.01135874582156	0.801896699507389	PPIE
ENSG00000084072_CD4_Memory_stim_40h_500kb_combined	ENSG00000084072	CD4_Memory_stim_40h_500kb	GzazIP	outcome	ENSG00000084072	Wald ratio	1	-0.0228031081193209	0.0376836821403829	0.5451	-0.0966631251144713	0.0510569088758296	0.977454917765348	0.907861790461588	1.05238278150014	0.801896699507389	PPIE
ENSG00000084072_CD4_Memory_stim_5d_500kb_combined	ENSG00000084072	CD4_Memory_stim_5d_500kb	GzazIP	outcome	ENSG00000084072	Wald ratio	1	-0.00376338684870545	0.00621925191231944	0.5451	-0.0159531205968516	0.00842634689944066	0.996243685816408	0.984173456438086	1.00846194848733	0.801896699507389	PPIE
ENSG00000084072_CD4_Naive_stim_16h_500kb_combined	ENSG00000084072	CD4_Naive_stim_16h_500kb	GzazIP	outcome	ENSG00000084072	Wald ratio	1	-0.00428298823262531	0.0093358258155748	0.6464	-0.0225812068311519	0.0140152303659013	0.99572617068097	0.977671840337536	1.0141139041467	0.83062214572576	PPIE
ENSG00000084072_CD4_Naive_stim_40h_500kb_combined	ENSG00000084072	CD4_Naive_stim_40h_500kb	GzazIP	outcome	ENSG00000084072	Wald ratio	1	-0.00560166970924859	0.00925713896869519	0.5451	-0.0237456620878912	0.012542322669394	0.994413990387975	0.976534047806503	1.01262130747056	0.801896699507389	PPIE
ENSG00000084072_CD4_Naive_stim_5d_500kb_combined	ENSG00000084072	CD4_Naive_stim_5d_500kb	GzazIP	outcome	ENSG00000084072	Wald ratio	1	-0.00401660803828533	0.00663771709563596	0.5451	-0.0170265335457318	0.00899331746916116	0.995991447742534	0.98311759869307	1.00903387885133	0.801896699507389	PPIE
ENSG00000084072_T_ER-stress_5d_500kb_combined	ENSG00000084072	T_ER-stress_5d_500kb	GzazIP	outcome	ENSG00000084072	Wald ratio	1	-0.00406150644916967	0.00671191476358194	0.5451	-0.0172168593857903	0.00909384648745093	0.995946730313154	0.982930503815282	1.00913532113545	0.801896699507389	PPIE
ENSG00000084072_TCM_16h_500kb_combined	ENSG00000084072	TCM_16h_500kb	GzazIP	outcome	ENSG00000084072	Wald ratio	1	-0.00477969692399029	0.00789877321409553	0.5451	-0.0202612924236175	0.0107018985756369	0.995231707649982	0.979942588277776	1.01075936872246	0.801896699507389	PPIE
ENSG00000084072_TCM_5d_500kb_combined	ENSG00000084072	TCM_5d_500kb	GzazIP	outcome	ENSG00000084072	Wald ratio	1	-0.00512899393087132	0.00847601019911597	0.5451	-0.0217419739211386	0.011483986059396	0.994884136899592	0.978492679110419	1.01155018017539	0.801896699507389	PPIE
ENSG00000084072_TEM_5d_500kb_combined	ENSG00000084072	TEM_5d_500kb	GzazIP	outcome	ENSG00000084072	Wald ratio	1	-0.00385898169942539	0.00637722888414003	0.5451	-0.0163583503123398	0.00864038691348906	0.996148454601861	0.983774720903542	1.008677822799	0.801896699507389	PPIE
ENSG00000084072_TN_40h_500kb_combined	ENSG00000084072	TN_40h_500kb	GzazIP	outcome	ENSG00000084072	Wald ratio	1	-0.00421243179013662	0.00696132912175484	0.5451	-0.0178566368687761	0.00943177328850287	0.995796428055792	0.98230184813292	1.0094763926317	0.801896699507389	PPIE
ENSG00000084072_TN_5d_500kb_combined	ENSG00000084072	TN_5d_500kb	GzazIP	outcome	ENSG00000084072	Wald ratio	1	-0.00377542393208676	0.00623914400868039	0.5451	-0.0160041461891003	0.00845329832492681	0.996231694020267	0.984123239685776	1.00848912834065	0.801896699507389	PPIE
ENSG00000084072_TN_IFN_5d_500kb_combined	ENSG00000084072	TN_IFN_5d_500kb	GzazIP	outcome	ENSG00000084072	Wald ratio	1	-0.00425490003264077	0.00703151077169541	0.5451	-0.0180366611451638	0.00952686107988223	0.995754139229573	0.982125025870143	1.00957238607616	0.801896699507389	PPIE
ENSG00000084207_CD4_Memory_stim_16h_500kb_combined	ENSG00000084207	CD4_Memory_stim_16h_500kb	GzazIP	outcome	ENSG00000084207	Wald ratio	1	-0.00925131155449044	0.00821495545664919	0.2601	-0.0253526242495229	0.00685000114054198	0.990791350167925	0.974966054732325	1.0068735160601	0.638491317447275	GSTP1
ENSG00000084207_CD4_Memory_stim_40h_500kb_combined	ENSG00000084207	CD4_Memory_stim_40h_500kb	GzazIP	outcome	ENSG00000084207	Wald ratio	1	-0.0374903800574217	0.0261009681213077	0.1509	-0.0886482775751847	0.0136675174603414	0.963203683640381	0.915167401871718	1.01376134495276	0.489468899348298	GSTP1
ENSG00000084207_CD4_Memory_stim_5d_500kb_combined	ENSG00000084207	CD4_Memory_stim_5d_500kb	GzazIP	outcome	ENSG00000084207	Wald ratio	1	-0.014527955449082	0.0129004959121135	0.2601	-0.0398129274368246	0.0107570165386605	0.985577066097773	0.960969193308388	1.01081508125534	0.638491317447275	GSTP1
ENSG00000084207_CD4_Memory_uns_0h_500kb_combined	ENSG00000084207	CD4_Memory_uns_0h_500kb	GzazIP	outcome	ENSG00000084207	Wald ratio	1	-0.00856490769503549	0.00683543536231209	0.2102	-0.0219623610051672	0.00483254561509621	0.991471666633808	0.978277055723305	1.00484424119588	0.586488363410081	GSTP1
ENSG00000084207_CD4_Naive_stim_16h_500kb_combined	ENSG00000084207	CD4_Naive_stim_16h_500kb	GzazIP	outcome	ENSG00000084207	Wald ratio	1	-0.0113534530346183	0.0100816095544071	0.2601	-0.0311134077612563	0.00840650169201969	0.988710754192316	0.969365633255823	1.00844193554937	0.638491317447275	GSTP1
ENSG00000084207_CD4_Naive_stim_40h_500kb_combined	ENSG00000084207	CD4_Naive_stim_40h_500kb	GzazIP	outcome	ENSG00000084207	Wald ratio	1	-0.0144572192056651	0.0128376837275473	0.2601	-0.0396190793116579	0.0107046409003276	0.98564678458281	0.961155493441237	1.01076214055663	0.638491317447275	GSTP1
ENSG00000084207_CD4_Naive_uns_0h_500kb_combined	ENSG00000084207	CD4_Naive_uns_0h_500kb	GzazIP	outcome	ENSG00000084207	Wald ratio	1	-0.00893973394501215	0.00793828158526595	0.2601	-0.0244987658521334	0.00661929796210912	0.99110010666661	0.975798893197786	1.0066412539325	0.638491317447275	GSTP1
ENSG00000084207_HSP_16h_500kb_combined	ENSG00000084207	HSP_16h_500kb	GzazIP	outcome	ENSG00000084207	Wald ratio	1	-0.00883926283147247	0.00705439123063048	0.2102	-0.0226658696435082	0.00498734398056327	0.991199688600426	0.977589071393747	1.00499980148189	0.586488363410081	GSTP1
ENSG00000084207_TCM_0h_500kb_combined	ENSG00000084207	TCM_0h_500kb	GzazIP	outcome	ENSG00000084207	Wald ratio	1	-0.00836019802361858	0.00742366679235419	0.2601	-0.0229105849366328	0.00619018888939562	0.991674651248652	0.977349869666939	1.00620938770296	0.638491317447275	GSTP1
ENSG00000084207_TCM_16h_500kb_combined	ENSG00000084207	TCM_16h_500kb	GzazIP	outcome	ENSG00000084207	Wald ratio	1	-0.00634262537257413	0.00563210790243237	0.2601	-0.0173815568613416	0.00469630611619331	0.993677446616944	0.982768630973052	1.00470735104512	0.638491317447275	GSTP1
ENSG00000084207_TCM_40h_500kb_combined	ENSG00000084207	TCM_40h_500kb	GzazIP	outcome	ENSG00000084207	Wald ratio	1	-0.0121675543901269	0.00847110508787997	0.1509	-0.0287709203623716	0.00443581158211789	0.987906170977702	0.971639021688962	1.00444566435728	0.489468899348298	GSTP1
ENSG00000084207_TEM_16h_500kb_combined	ENSG00000084207	TEM_16h_500kb	GzazIP	outcome	ENSG00000084207	Wald ratio	1	-0.00761860807798467	0.00676515169051174	0.2601	-0.0208783053913877	0.00564108923541834	0.992410339955315	0.979338137489302	1.00565703013989	0.638491317447275	GSTP1
ENSG00000084207_TEM_40h_500kb_combined	ENSG00000084207	TEM_40h_500kb	GzazIP	outcome	ENSG00000084207	Wald ratio	1	-0.0119773690019516	0.00833869718093699	0.1509	-0.0283212154765881	0.00436647747268487	0.988094074163964	0.972076070768421	1.00437602442591	0.489468899348298	GSTP1
ENSG00000084207_TEM_5d_500kb_combined	ENSG00000084207	TEM_5d_500kb	GzazIP	outcome	ENSG00000084207	Wald ratio	1	-0.0130549483541134	0.0115924989215007	0.2601	-0.0357762462402546	0.00966634953202792	0.987029897861832	0.96485615952511	1.00971321958772	0.638491317447275	GSTP1
ENSG00000084207_TN_0h_500kb_combined	ENSG00000084207	TN_0h_500kb	GzazIP	outcome	ENSG00000084207	Wald ratio	1	-0.00860803066236026	0.00764373657121473	0.2601	-0.0235897543419411	0.00637369301722061	0.991428912355376	0.976686308897773	1.00639404822152	0.638491317447275	GSTP1
ENSG00000084207_TN_16h_500kb_combined	ENSG00000084207	TN_16h_500kb	GzazIP	outcome	ENSG00000084207	Wald ratio	1	-0.00609400260217296	0.00541133650452576	0.2601	-0.0167002221510434	0.00451221694669754	0.993924528170384	0.983438453514287	1.00452241232641	0.638491317447275	GSTP1
ENSG00000084207_TN_40h_500kb_combined	ENSG00000084207	TN_40h_500kb	GzazIP	outcome	ENSG00000084207	Wald ratio	1	-0.0101797616298893	0.00903939812817748	0.2601	-0.0278969819611172	0.00753745870133851	0.989871876772779	0.972488545503845	1.00756593684916	0.638491317447275	GSTP1
ENSG00000084207_TN_IFN_40h_500kb_combined	ENSG00000084207	TN_IFN_40h_500kb	GzazIP	outcome	ENSG00000084207	Wald ratio	1	-0.013681033852307	0.012148448685966	0.2601	-0.0374919932768003	0.0101299255721864	0.986412126165627	0.963202129782786	1.01018140695559	0.638491317447275	GSTP1
ENSG00000084207_TN_NFKB_500kb_combined	ENSG00000084207	TN_NFKB_500kb	GzazIP	outcome	ENSG00000084207	Wald ratio	1	-0.00692086391738322	0.00614557065427523	0.2601	-0.0189661823997627	0.00512445456499622	0.993103030107091	0.981212543935299	1.00513760703911	0.638491317447275	GSTP1
ENSG00000085063_CD4_Memory_stim_16h_500kb_combined	ENSG00000085063	CD4_Memory_stim_16h_500kb	GzazIP	outcome	ENSG00000085063	Wald ratio	1	-0.00485009751584228	0.0108680037913398	0.6554	-0.0261513849468683	0.0164511899151837	0.995161645214981	0.974187601107028	1.01658725586488	0.832238990889979	CD59
ENSG00000085063_CD4_Memory_stim_40h_500kb_combined	ENSG00000085063	CD4_Memory_stim_40h_500kb	GzazIP	outcome	ENSG00000085063	Wald ratio	1	-0.00808875612941936	0.0181251267618041	0.6554	-0.0436140045825554	0.0274364923237167	0.991943869831364	0.957323408613973	1.02781633880718	0.832238990889979	CD59
ENSG00000085063_CD4_Memory_stim_5d_500kb_combined	ENSG00000085063	CD4_Memory_stim_5d_500kb	GzazIP	outcome	ENSG00000085063	Wald ratio	1	-0.00258523702364035	0.0103309366898089	0.8024	-0.0228338729356658	0.0176633988883851	0.997418101823737	0.97742484700688	1.01782031927275	0.902646234939759	CD59
ENSG00000085063_CD4_Naive_stim_16h_500kb_combined	ENSG00000085063	CD4_Naive_stim_16h_500kb	GzazIP	outcome	ENSG00000085063	Wald ratio	1	-0.0125716363243231	0.00882311756873215	0.154199999999998	-0.0298649467590381	0.00472167411039192	0.987507056584218	0.970576604213551	1.00473283877865	0.494798638968475	CD59
ENSG00000085063_CD4_Naive_stim_40h_500kb_combined	ENSG00000085063	CD4_Naive_stim_40h_500kb	GzazIP	outcome	ENSG00000085063	Wald ratio	1	-0.0134282210916462	0.0137565895963446	0.329	-0.0403911367004816	0.0135346945171893	0.986661535263965	0.960413712626243	1.01362670312923	0.691254924953096	CD59
ENSG00000085063_TCM_16h_500kb_combined	ENSG00000085063	TCM_16h_500kb	GzazIP	outcome	ENSG00000085063	Wald ratio	1	-0.00524513772102115	0.0117532021679893	0.6554	-0.0282814139702803	0.017791138528238	0.994768593995098	0.972114761630255	1.01795034357823	0.832238990889979	CD59
ENSG00000085063_TCM_40h_500kb_combined	ENSG00000085063	TCM_40h_500kb	GzazIP	outcome	ENSG00000085063	Wald ratio	1	0.00775112015000939	0.0134459192379934	0.564299999999999	-0.0186028815564577	0.0341051218564765	1.00778123784681	0.981569084041711	1.03469336989925	0.813576392018022	CD59
ENSG00000085491_CD4_Memory_stim_40h_500kb_combined	ENSG00000085491	CD4_Memory_stim_40h_500kb	GzazIP	outcome	ENSG00000085491	Wald ratio	1	0.020279304999304	0.0144847576853687	0.1615	-0.00811082006401853	0.0486694300626266	1.02048632715863	0.99192198388814	1.04987323684033	0.504138850174216	SLC25A24
ENSG00000085491_CD4_Memory_stim_5d_500kb_combined	ENSG00000085491	CD4_Memory_stim_5d_500kb	GzazIP	outcome	ENSG00000085491	Wald ratio	1	0.0177142309561239	0.0126526201460512	0.1615	-0.00708490453013644	0.0425133664423842	1.01787205849916	0.99294013423864	1.04343000322749	0.504138850174216	SLC25A24
ENSG00000085491_CD4_Naive_stim_40h_500kb_combined	ENSG00000085491	CD4_Naive_stim_40h_500kb	GzazIP	outcome	ENSG00000085491	Wald ratio	1	0.0113847894847351	0.00571967013462909	0.0465400000000001	0.00017423602086203	0.0225953429486081	1.01144984283906	1.00017425120084	1.02285255129382	0.281808920187797	SLC25A24
ENSG00000085491_CD4_Naive_stim_5d_500kb_combined	ENSG00000085491	CD4_Naive_stim_5d_500kb	GzazIP	outcome	ENSG00000085491	Wald ratio	1	0.0114709796740596	0.00819329661436841	0.1615	-0.00458788169010251	0.0275298410382217	1.01153702364952	0.99542262656275	1.02791228861948	0.504138850174216	SLC25A24
ENSG00000085491_TCM_40h_500kb_combined	ENSG00000085491	TCM_40h_500kb	GzazIP	outcome	ENSG00000085491	Wald ratio	1	0.0108897367088342	0.00696430982356842	0.117899999999999	-0.00276031054535988	0.0245397839630283	1.0109492457079	0.997243495608932	1.02484336262662	0.435853150572828	SLC25A24
ENSG00000085491_TN_0h_500kb_combined	ENSG00000085491	TN_0h_500kb	GzazIP	outcome	ENSG00000085491	Wald ratio	1	-0.00660981415245566	0.00709448279289077	0.3515	-0.0205150004265216	0.00729537212161025	0.993411982618467	0.979694000536427	1.00732204817994	0.715946443990002	SLC25A24
ENSG00000085491_TN_40h_500kb_combined	ENSG00000085491	TN_40h_500kb	GzazIP	outcome	ENSG00000085491	Wald ratio	1	0.0120838403069951	0.00607087031413437	0.04654	0.000184934491291741	0.0239827461226985	1.0121571448746	1.00018495159273	1.02427264506362	0.281808920187797	SLC25A24
ENSG00000085871_CD4_Memory_stim_16h_500kb_combined	ENSG00000085871	CD4_Memory_stim_16h_500kb	GzazIP	outcome	ENSG00000085871	Wald ratio	1	-0.0141489702937446	0.00580183782729022	0.0147400000000001	-0.0255205724352334	-0.00277736815225574	0.9859506559633	0.974802324701769	0.997226485166484	0.150233970420934	MGST2
ENSG00000085871_CD4_Memory_stim_40h_500kb_combined	ENSG00000085871	CD4_Memory_stim_40h_500kb	GzazIP	outcome	ENSG00000085871	Wald ratio	1	-0.0166652449571381	0.00697046382399899	0.0168099999999998	-0.0303273540521762	-0.00300313586210011	0.983472852033348	0.970127906261811	0.997001369039664	0.160342665995976	MGST2
ENSG00000085871_CD4_Memory_stim_5d_500kb_combined	ENSG00000085871	CD4_Memory_stim_5d_500kb	GzazIP	outcome	ENSG00000085871	Wald ratio	1	-0.0028650981377615	0.00609858650228684	0.6385	-0.0148183276822437	0.0090881314067207	0.997139002338884	0.985290923430091	1.0091295538621	0.827670488965816	MGST2
ENSG00000085871_CD4_Memory_uns_0h_500kb_combined	ENSG00000085871	CD4_Memory_uns_0h_500kb	GzazIP	outcome	ENSG00000085871	Wald ratio	1	-0.00996957552372135	0.00416990963573926	0.0168099999999998	-0.0181425984097703	-0.00179655263767239	0.990079955955073	0.982020987742255	0.998205060197025	0.160342665995976	MGST2
ENSG00000085871_CD4_Naive_stim_40h_500kb_combined	ENSG00000085871	CD4_Naive_stim_40h_500kb	GzazIP	outcome	ENSG00000085871	Wald ratio	1	-0.0226673858236682	0.00948094032070202	0.0168099999999998	-0.0412500288522442	-0.00408474279509226	0.977587589193716	0.959589174971171	0.995923588419276	0.160342665995976	MGST2
ENSG00000085871_CD4_Naive_stim_5d_500kb_combined	ENSG00000085871	CD4_Naive_stim_5d_500kb	GzazIP	outcome	ENSG00000085871	Wald ratio	1	-0.00341123249923013	0.00647127199356817	0.5981	-0.0160949256066237	0.00927246060816349	0.996594579144185	0.984033905606216	1.0093155830517	0.821569979478159	MGST2
ENSG00000085871_CD4_Naive_uns_0h_500kb_combined	ENSG00000085871	CD4_Naive_uns_0h_500kb	GzazIP	outcome	ENSG00000085871	Wald ratio	1	-0.0137814662838736	0.00576428443869085	0.0168099999999998	-0.0250794637837076	-0.0024834687840395	0.986313063371911	0.975232413291648	0.997519612473298	0.160342665995976	MGST2
ENSG00000085871_T_ER-stress_5d_500kb_combined	ENSG00000085871	T_ER-stress_5d_500kb	GzazIP	outcome	ENSG00000085871	Wald ratio	1	-0.00335270266255642	0.00713649104530246	0.6385	-0.0173402251113493	0.0106348197862364	0.996652911369203	0.982809251359858	1.01069157048157	0.827670488965816	MGST2
ENSG00000085871_TCM_0h_500kb_combined	ENSG00000085871	TCM_0h_500kb	GzazIP	outcome	ENSG00000085871	Wald ratio	1	-0.0113075734444382	0.00449641101948867	0.0119100000000001	-0.020120539042636	-0.00249460784624045	0.988756116877128	0.980080528217773	0.997508501102173	0.133004143033292	MGST2
ENSG00000085871_TCM_40h_500kb_combined	ENSG00000085871	TCM_40h_500kb	GzazIP	outcome	ENSG00000085871	Wald ratio	1	-0.0115722891507578	0.00484026626033257	0.0168099999999998	-0.0210592110210096	-0.00208536728050595	0.988494412243463	0.979160985731286	0.99791680558717	0.160342665995976	MGST2
ENSG00000085871_TCM_5d_500kb_combined	ENSG00000085871	TCM_5d_500kb	GzazIP	outcome	ENSG00000085871	Wald ratio	1	-0.00310411806980804	0.0058886611611525	0.5981	-0.0146458939456669	0.00843765780605087	0.996900694723573	0.985460835474496	1.00847335517076	0.821569979478159	MGST2
ENSG00000085871_TEM_40h_500kb_combined	ENSG00000085871	TEM_40h_500kb	GzazIP	outcome	ENSG00000085871	Wald ratio	1	-0.014239570858163	0.00578761038636262	0.0138800000000002	-0.0255832872154338	-0.00289585450089228	0.985861332323829	0.974741192105215	0.997108334441255	0.144426155632987	MGST2
ENSG00000085871_TEM_5d_500kb_combined	ENSG00000085871	TEM_5d_500kb	GzazIP	outcome	ENSG00000085871	Wald ratio	1	-0.0106176385993876	0.00431549209232192	0.0138800000000002	-0.0190760031003385	-0.0021592740984366	0.989438529558493	0.981104792403093	0.997843055456862	0.144426155632987	MGST2
ENSG00000085871_TEM_HLApositive_40h_500kb_combined	ENSG00000085871	TEM_HLApositive_40h_500kb	GzazIP	outcome	ENSG00000085871	Wald ratio	1	-0.0176645059046796	0.00702752374744882	0.0119500000000001	-0.0314384524496793	-0.00389055935967992	0.982490596865693	0.969050597308748	0.996116999061047	0.133004143033292	MGST2
ENSG00000085871_TN_0h_500kb_combined	ENSG00000085871	TN_0h_500kb	GzazIP	outcome	ENSG00000085871	Wald ratio	1	-0.012873536175335	0.00538453040611802	0.0168099999999998	-0.0234272157713263	-0.00231985657934372	0.987208973348868	0.976845070996493	0.997682832208328	0.160342665995976	MGST2
ENSG00000085871_TN_40h_500kb_combined	ENSG00000085871	TN_40h_500kb	GzazIP	outcome	ENSG00000085871	Wald ratio	1	-0.0192561207958784	0.00805413264212077	0.0168099999999998	-0.0350422207744351	-0.00347002081732165	0.980928093982536	0.965564648509722	0.996535992747172	0.160342665995976	MGST2
ENSG00000085871_TN_5d_500kb_combined	ENSG00000085871	TN_5d_500kb	GzazIP	outcome	ENSG00000085871	Wald ratio	1	-0.00347234753999194	0.00739116456764335	0.6385	-0.0179590300925729	0.011014335012589	0.996533674086984	0.982201272229181	1.01107521611679	0.827670488965816	MGST2
ENSG00000085871_TN_cycling_40h_500kb_combined	ENSG00000085871	TN_cycling_40h_500kb	GzazIP	outcome	ENSG00000085871	Wald ratio	1	-0.0201881099611402	0.00820536770777368	0.0138800000000002	-0.0362706306683767	-0.00410558925390383	0.980014305513663	0.964379267558158	0.995902827155611	0.144426155632987	MGST2
ENSG00000085871_TN_cycling_5d_500kb_combined	ENSG00000085871	TN_cycling_5d_500kb	GzazIP	outcome	ENSG00000085871	Wald ratio	1	-0.00321163902208248	0.00609263357503294	0.5981	-0.015153200829147	0.00872992278498208	0.99679351277381	0.984961031197054	1.00876813969016	0.821569979478159	MGST2
ENSG00000085871_TN_HSP_5d_500kb_combined	ENSG00000085871	TN_HSP_5d_500kb	GzazIP	outcome	ENSG00000085871	Wald ratio	1	-0.00368879895248355	0.00785189840611967	0.6385	-0.0190785198284781	0.011700921923511	0.996317996308354	0.981102323232161	1.01176964549191	0.827670488965816	MGST2
ENSG00000085871_TN_IFN_40h_500kb_combined	ENSG00000085871	TN_IFN_40h_500kb	GzazIP	outcome	ENSG00000085871	Wald ratio	1	-0.0215799963283987	0.00829618987450569	0.00928999999999972	-0.0378405284824299	-0.00531946417436756	0.978651185836018	0.962866478426974	0.994694659121298	0.113970229508195	MGST2
ENSG00000085871_TN_IFN_5d_500kb_combined	ENSG00000085871	TN_IFN_5d_500kb	GzazIP	outcome	ENSG00000085871	Wald ratio	1	-0.00384198514127625	0.00742809163467648	0.605	-0.0184010447452422	0.0107170744626897	0.996165385840881	0.981767220810596	1.01077470800887	0.821569979478159	MGST2
ENSG00000086015_TN_40h_500kb_combined	ENSG00000086015	TN_40h_500kb	GzazIP	outcome	ENSG00000086015	Wald ratio	1	0.0239762136926426	0.00514646550760779	3.18100000000009e-06	0.0138891412977313	0.0340632860875539	1.02426595409606	1.01398604353059	1.03465008361199	0.00138294381818184	MAST2
ENSG00000086061_CD4_Memory_stim_16h_500kb_combined	ENSG00000086061	CD4_Memory_stim_16h_500kb	GzazIP	outcome	ENSG00000086061	Wald ratio	1	-0.00525769202596701	0.0104863311204499	0.6161	-0.0258109010220489	0.0152955169701149	0.994756105445211	0.974519352799818	1.01541309208232	0.821569979478159	DNAJA1
ENSG00000086061_CD4_Memory_stim_40h_500kb_combined	ENSG00000086061	CD4_Memory_stim_40h_500kb	GzazIP	outcome	ENSG00000086061	Wald ratio	1	-0.0176644454495475	0.0352312807840834	0.6161	-0.086717755786351	0.051388864887256	0.982490656262293	0.916935858954687	1.05273218428075	0.821569979478159	DNAJA1
ENSG00000086061_CD4_Memory_stim_5d_500kb_combined	ENSG00000086061	CD4_Memory_stim_5d_500kb	GzazIP	outcome	ENSG00000086061	Wald ratio	1	-0.00795167902725056	0.0158594187014882	0.6161	-0.0390361396821674	0.0231327816276663	0.992079851942358	0.961715952409466	1.02340241956486	0.821569979478159	DNAJA1
ENSG00000086061_CD4_Memory_uns_0h_500kb_combined	ENSG00000086061	CD4_Memory_uns_0h_500kb	GzazIP	outcome	ENSG00000086061	Wald ratio	1	-0.00429056422032865	0.00855741965975008	0.6161	-0.0210631067534388	0.0124819783127815	0.99571862710032	0.97915717118951	1.01256020333293	0.821569979478159	DNAJA1
ENSG00000086061_CD4_Naive_stim_16h_500kb_combined	ENSG00000086061	CD4_Naive_stim_16h_500kb	GzazIP	outcome	ENSG00000086061	Wald ratio	1	0.00614082646788456	0.0109922431891658	0.5764	-0.0154039701828803	0.0276856231186495	1.0061597199969	0.98471406412299	1.02807243140766	0.821569979478159	DNAJA1
ENSG00000086061_CD4_Naive_stim_40h_500kb_combined	ENSG00000086061	CD4_Naive_stim_40h_500kb	GzazIP	outcome	ENSG00000086061	Wald ratio	1	-0.00485500860885718	0.00968318943248631	0.6161	-0.0238340598965304	0.014124042678816	0.995156757895577	0.976447728151905	1.01422425823	0.821569979478159	DNAJA1
ENSG00000086061_CD4_Naive_stim_5d_500kb_combined	ENSG00000086061	CD4_Naive_stim_5d_500kb	GzazIP	outcome	ENSG00000086061	Wald ratio	1	-0.00973507757283842	0.0194163610968206	0.6161	-0.0477911453226067	0.0283209901769299	0.99031215489998	0.953332874316544	1.02872584232001	0.821569979478159	DNAJA1
ENSG00000086061_CD4_Naive_uns_0h_500kb_combined	ENSG00000086061	CD4_Naive_uns_0h_500kb	GzazIP	outcome	ENSG00000086061	Wald ratio	1	-0.00438050217393991	0.0087367985882239	0.6161	-0.0215046274068587	0.0127436230589789	0.995629078231607	0.978724948500129	1.01282516905227	0.821569979478159	DNAJA1
ENSG00000086061_TCM_0h_500kb_combined	ENSG00000086061	TCM_0h_500kb	GzazIP	outcome	ENSG00000086061	Wald ratio	1	-0.00507293677571627	0.0101178415396981	0.6161	-0.0249039061935245	0.014758032642092	0.994939908837209	0.975403637773432	1.01486747010362	0.821569979478159	DNAJA1
ENSG00000086061_TCM_16h_500kb_combined	ENSG00000086061	TCM_16h_500kb	GzazIP	outcome	ENSG00000086061	Wald ratio	1	-0.00423621700940321	0.00844902554947842	0.6161	-0.0207963070863809	0.0123238730675745	0.995772743101083	0.979418444849094	1.01240012490865	0.821569979478159	DNAJA1
ENSG00000086061_TCM_40h_500kb_combined	ENSG00000086061	TCM_40h_500kb	GzazIP	outcome	ENSG00000086061	Wald ratio	1	-0.00414271040611663	0.00826252904128265	0.6161	-0.0203372673270306	0.0120518465147974	0.995865858781333	0.979868140062415	1.01212476264726	0.821569979478159	DNAJA1
ENSG00000086061_TCM_5d_500kb_combined	ENSG00000086061	TCM_5d_500kb	GzazIP	outcome	ENSG00000086061	Wald ratio	1	-0.00652831973402828	0.013020565307569	0.6161	-0.0320486277368635	0.0189919882688069	0.993492943449132	0.968459486941048	1.01917348324071	0.821569979478159	DNAJA1
ENSG00000086061_TCM_LA_500kb_combined	ENSG00000086061	TCM_LA_500kb	GzazIP	outcome	ENSG00000086061	Wald ratio	1	-0.00423104602203294	0.00843871214855715	0.6161	-0.0207709218332049	0.0123088297891391	0.995777892242674	0.979443307949858	1.01238489520623	0.821569979478159	DNAJA1
ENSG00000086061_TEM_0h_500kb_combined	ENSG00000086061	TEM_0h_500kb	GzazIP	outcome	ENSG00000086061	Wald ratio	1	-0.00380412227224827	0.0075872237423676	0.6161	-0.0186750808072888	0.0110668362627922	0.996203104234474	0.981498218047471	1.01112830022316	0.821569979478159	DNAJA1
ENSG00000086061_TEM_16h_500kb_combined	ENSG00000086061	TEM_16h_500kb	GzazIP	outcome	ENSG00000086061	Wald ratio	1	-0.00512913556111136	0.010229928567487	0.6161	-0.0251797955533859	0.0149215244311631	0.994883995993923	0.975134571406181	1.0150334061662	0.821569979478159	DNAJA1
ENSG00000086061_TEM_40h_500kb_combined	ENSG00000086061	TEM_40h_500kb	GzazIP	outcome	ENSG00000086061	Wald ratio	1	-0.0056017586741711	0.011172563174886	0.6161	-0.0274999824969477	0.0162964651486054	0.994413901920015	0.972874699581731	1.01642997680681	0.821569979478159	DNAJA1
ENSG00000086061_TN_0h_500kb_combined	ENSG00000086061	TN_0h_500kb	GzazIP	outcome	ENSG00000086061	Wald ratio	1	-0.00425907282194739	0.00849461087801829	0.6161	-0.0209085101428632	0.0123903644989685	0.995749984166018	0.979308557270983	1.01246744308011	0.821569979478159	DNAJA1
ENSG00000086061_TN_16h_500kb_combined	ENSG00000086061	TN_16h_500kb	GzazIP	outcome	ENSG00000086061	Wald ratio	1	-0.00427488179065036	0.00852614145829446	0.6161	-0.0209861190489075	0.0124363554676068	0.995734242510112	0.979232557154354	1.01251400850932	0.821569979478159	DNAJA1
ENSG00000086061_TN_40h_500kb_combined	ENSG00000086061	TN_40h_500kb	GzazIP	outcome	ENSG00000086061	Wald ratio	1	-0.00524476806671895	0.010460554617111	0.6161	-0.0257474551162565	0.0152579189828186	0.994768961715656	0.974581184024317	1.01537491531147	0.821569979478159	DNAJA1
ENSG00000086061_TN_5d_500kb_combined	ENSG00000086061	TN_5d_500kb	GzazIP	outcome	ENSG00000086061	Wald ratio	1	0.00479637429266209	0.0148618956645335	0.7469	-0.0243329412098236	0.0339256897951478	1.00480789530818	0.975960718117126	1.03450772939048	0.876768374164811	DNAJA1
ENSG00000086061_TN_cycling_40h_500kb_combined	ENSG00000086061	TN_cycling_40h_500kb	GzazIP	outcome	ENSG00000086061	Wald ratio	1	-0.00404917027667851	0.00807596566604243	0.6161	-0.0198780629821217	0.0117797224287647	0.995959016559594	0.980318203097312	1.01184937659256	0.821569979478159	DNAJA1
ENSG00000086061_TN_cycling_5d_500kb_combined	ENSG00000086061	TN_cycling_5d_500kb	GzazIP	outcome	ENSG00000086061	Wald ratio	1	-0.00484794096228166	0.00966909319370566	0.6161	-0.0237993636219448	0.0141034816973814	0.995163791336684	0.976481607838146	1.01420340499824	0.821569979478159	DNAJA1
ENSG00000086061_TN_IFN_40h_500kb_combined	ENSG00000086061	TN_IFN_40h_500kb	GzazIP	outcome	ENSG00000086061	Wald ratio	1	-0.00589519772113978	0.0117578197846276	0.6161	-0.0289405244990098	0.0171501290567303	0.994122144860894	0.971474241665646	1.0172980368562	0.821569979478159	DNAJA1
ENSG00000086061_TN_IFN_5d_500kb_combined	ENSG00000086061	TN_IFN_5d_500kb	GzazIP	outcome	ENSG00000086061	Wald ratio	1	-0.00694500056915392	0.00966708375330919	0.4725	-0.0258924847256399	0.0120024835873321	0.993079060214359	0.974439851144859	1.01207480243911	0.769342235018895	DNAJA1
ENSG00000086061_TN_NFKB_500kb_combined	ENSG00000086061	TN_NFKB_500kb	GzazIP	outcome	ENSG00000086061	Wald ratio	1	-0.00481183407506237	0.00959707893854575	0.6161	-0.023622108794612	0.0139984406444873	0.995199724252172	0.976654709258015	1.0140968775997	0.821569979478159	DNAJA1
ENSG00000086062_CD4_Memory_stim_40h_500kb_combined	ENSG00000086062	CD4_Memory_stim_40h_500kb	GzazIP	outcome	ENSG00000086062	Wald ratio	1	-0.00420200348261485	0.0127180432851948	0.7411	-0.0291293683215967	0.020725361356367	0.995806812581319	0.971290802077567	1.02094162310844	0.87281647167083	B4GALT1
ENSG00000086062_CD4_Memory_stim_5d_500kb_combined	ENSG00000086062	CD4_Memory_stim_5d_500kb	GzazIP	outcome	ENSG00000086062	Wald ratio	1	-0.00275324624689636	0.00833314515033153	0.7411	-0.0190862107415462	0.0135797182477534	0.997250540459509	0.981094777688498	1.0136723414122	0.87281647167083	B4GALT1
ENSG00000086062_CD4_Memory_uns_0h_500kb_combined	ENSG00000086062	CD4_Memory_uns_0h_500kb	GzazIP	outcome	ENSG00000086062	Wald ratio	1	-0.00585968196521274	0.00693290596304372	0.398	-0.0194481776527784	0.00772881372235294	0.994157452487337	0.980739718105979	1.00775875809825	0.735983883615353	B4GALT1
ENSG00000086062_CD4_Naive_stim_16h_500kb_combined	ENSG00000086062	CD4_Naive_stim_16h_500kb	GzazIP	outcome	ENSG00000086062	Wald ratio	1	-0.00638136810261393	0.00805622440762357	0.4283	-0.0221715679415561	0.00940883173632826	0.993638949585628	0.978072414784435	1.00945323394202	0.756381782566113	B4GALT1
ENSG00000086062_CD4_Naive_stim_40h_500kb_combined	ENSG00000086062	CD4_Naive_stim_40h_500kb	GzazIP	outcome	ENSG00000086062	Wald ratio	1	-0.00308213155088202	0.00932856972559895	0.7411	-0.021366128213056	0.0152018651112919	0.996922613340521	0.978860510503849	1.01531800121156	0.87281647167083	B4GALT1
ENSG00000086062_CD4_Naive_stim_5d_500kb_combined	ENSG00000086062	CD4_Naive_stim_5d_500kb	GzazIP	outcome	ENSG00000086062	Wald ratio	1	-0.00351752619799081	0.0072237185697425	0.6263	-0.0176760145946861	0.0106409621987045	0.99648865304994	0.982479289751044	1.01069777858514	0.822127721611722	B4GALT1
ENSG00000086062_CD4_Naive_uns_0h_500kb_combined	ENSG00000086062	CD4_Naive_uns_0h_500kb	GzazIP	outcome	ENSG00000086062	Wald ratio	1	-0.00459778623980996	0.00543988902947593	0.398	-0.0152599687375828	0.00606439625796287	0.99541276739869	0.984855874581639	1.00608282193699	0.735983883615353	B4GALT1
ENSG00000086062_TCM_0h_500kb_combined	ENSG00000086062	TCM_0h_500kb	GzazIP	outcome	ENSG00000086062	Wald ratio	1	-0.00574561963442672	0.00679795266387838	0.398	-0.0190696068556284	0.00757836758677491	0.994270854870883	0.981111067809501	1.00760715609176	0.735983883615353	B4GALT1
ENSG00000086062_TCM_40h_500kb_combined	ENSG00000086062	TCM_40h_500kb	GzazIP	outcome	ENSG00000086062	Wald ratio	1	-0.00311172230364618	0.00941813092564392	0.7411	-0.0215712589179083	0.0153478143106159	0.9968931140864	0.978659736750512	1.01546619687515	0.87281647167083	B4GALT1
ENSG00000086062_TCM_5d_500kb_combined	ENSG00000086062	TCM_5d_500kb	GzazIP	outcome	ENSG00000086062	Wald ratio	1	-0.00283917494296844	0.00859322224941214	0.7411	-0.0196818905518162	0.0140035406658794	0.997164851702525	0.980510533366017	1.01410204952866	0.87281647167083	B4GALT1
ENSG00000086062_TEM_0h_500kb_combined	ENSG00000086062	TEM_0h_500kb	GzazIP	outcome	ENSG00000086062	Wald ratio	1	-0.00230837731777449	0.00702041842111793	0.7423	-0.0160683974231656	0.0114516427876166	0.997694284936257	0.98406001058445	1.01151746386207	0.873770292996978	B4GALT1
ENSG00000086062_TEM_5d_500kb_combined	ENSG00000086062	TEM_5d_500kb	GzazIP	outcome	ENSG00000086062	Wald ratio	1	-0.00330739693367921	0.0067921895396187	0.6263	-0.0166200884313319	0.0100052945639734	0.996698066478675	0.983517263253292	1.01005551487355	0.822127721611722	B4GALT1
ENSG00000086062_TN_0h_500kb_combined	ENSG00000086062	TN_0h_500kb	GzazIP	outcome	ENSG00000086062	Wald ratio	1	-0.0045783232221315	0.00541686128289807	0.398	-0.0151953713366117	0.00603872489234872	0.995432141323516	0.984919495766327	1.00605699474854	0.735983883615353	B4GALT1
ENSG00000086062_TN_16h_500kb_combined	ENSG00000086062	TN_16h_500kb	GzazIP	outcome	ENSG00000086062	Wald ratio	1	-0.0078611966461412	0.00930100599797875	0.398	-0.0260911684021795	0.0103687751098971	0.992169621750845	0.974246265084499	1.01042271713491	0.735983883615353	B4GALT1
ENSG00000086062_TN_40h_500kb_combined	ENSG00000086062	TN_40h_500kb	GzazIP	outcome	ENSG00000086062	Wald ratio	1	-0.00331831662253089	0.0100434220518702	0.7411	-0.0230034238441965	0.0163667905991347	0.996687182905333	0.977259137784522	1.01650146021638	0.87281647167083	B4GALT1
ENSG00000086062_TN_5d_500kb_combined	ENSG00000086062	TN_5d_500kb	GzazIP	outcome	ENSG00000086062	Wald ratio	1	-0.00356877844573736	0.0108014852762363	0.7411	-0.0247396895871606	0.0176021326956859	0.99643758207538	0.975563828401283	1.01775796320712	0.87281647167083	B4GALT1
ENSG00000086062_TN_IFN_5d_500kb_combined	ENSG00000086062	TN_IFN_5d_500kb	GzazIP	outcome	ENSG00000086062	Wald ratio	1	-0.00348498884187216	0.0105478824857542	0.7411	-0.0241588385139504	0.017188860830206	0.9965210766836	0.976130650301613	1.01733743937638	0.87281647167083	B4GALT1
ENSG00000086232_CD4_Naive_stim_5d_500kb_combined	ENSG00000086232	CD4_Naive_stim_5d_500kb	GzazIP	outcome	ENSG00000086232	Wald ratio	1	-0.00355296816145221	0.0102042050852891	0.7277	-0.0235532101286188	0.0164472738057144	0.996453336161363	0.976722001782774	1.0165832748057	0.866719529380484	EIF2AK1
ENSG00000086504_CD4_Memory_stim_40h_500kb_combined	ENSG00000086504	CD4_Memory_stim_40h_500kb	GzazIP	outcome	ENSG00000086504	Wald ratio	1	0.012980966331535	0.0258243022684849	0.6152	-0.0376346661146954	0.0635965987777655	1.01306558482183	0.963064716804246	1.06566242251713	0.821569979478159	MRPL28
ENSG00000086504_CD4_Memory_stim_5d_500kb_combined	ENSG00000086504	CD4_Memory_stim_5d_500kb	GzazIP	outcome	ENSG00000086504	Wald ratio	1	0.00474176036647814	0.00943324632860157	0.6152	-0.0137474024375809	0.0232309231705372	1.00475302030244	0.986346661560737	1.02350286278604	0.821569979478159	MRPL28
ENSG00000086504_CD4_Naive_stim_40h_500kb_combined	ENSG00000086504	CD4_Naive_stim_40h_500kb	GzazIP	outcome	ENSG00000086504	Wald ratio	1	0.00682520355692027	0.0135780430513608	0.6152	-0.0197877608237469	0.0334381679375874	1.00684854833946	0.980406731944058	1.03400350718024	0.821569979478159	MRPL28
ENSG00000086504_CD4_Naive_stim_5d_500kb_combined	ENSG00000086504	CD4_Naive_stim_5d_500kb	GzazIP	outcome	ENSG00000086504	Wald ratio	1	0.00403482060659048	0.00802686212124108	0.6152	-0.011697829151042	0.019767470364223	1.00404297145397	0.988370324443823	1.01996414055976	0.821569979478159	MRPL28
ENSG00000086504_TCM_40h_500kb_combined	ENSG00000086504	TCM_40h_500kb	GzazIP	outcome	ENSG00000086504	Wald ratio	1	0.00584130667815529	0.0116206810376777	0.6152	-0.016935228155693	0.0286178415120036	1.00585840037698	0.983207366726963	1.02903126629024	0.821569979478159	MRPL28
ENSG00000086504_TCM_5d_500kb_combined	ENSG00000086504	TCM_5d_500kb	GzazIP	outcome	ENSG00000086504	Wald ratio	1	0.00519956707614635	0.0103440058629123	0.6152	-0.0150746844151618	0.0254738185674545	1.00521310828434	0.985038369841276	1.0258010489779	0.821569979478159	MRPL28
ENSG00000086504_TEM_40h_500kb_combined	ENSG00000086504	TEM_40h_500kb	GzazIP	outcome	ENSG00000086504	Wald ratio	1	0.00525856729635828	0.0104613807548692	0.6152	-0.0152457389831854	0.0257628735759019	1.00527241782871	0.984869888938561	1.02609760476718	0.821569979478159	MRPL28
ENSG00000086504_TEM_5d_500kb_combined	ENSG00000086504	TEM_5d_500kb	GzazIP	outcome	ENSG00000086504	Wald ratio	1	0.00512538236004584	0.0101964229724439	0.6152	-0.0148596066659442	0.0251103713860359	1.00513853960124	0.985250252461556	1.02542829222075	0.821569979478159	MRPL28
ENSG00000086504_TM_ER-stress_40h_500kb_combined	ENSG00000086504	TM_ER-stress_40h_500kb	GzazIP	outcome	ENSG00000086504	Wald ratio	1	0.00509206630751585	0.0101301441000585	0.6152	-0.0147630161285987	0.0249471487436304	1.00510505291068	0.98534542290907	1.02526093276409	0.821569979478159	MRPL28
ENSG00000086504_TN_40h_500kb_combined	ENSG00000086504	TN_40h_500kb	GzazIP	outcome	ENSG00000086504	Wald ratio	1	0.00413789075905559	0.00823190962726932	0.6152	-0.0119966521103923	0.0202724336285034	1.00414646364951	0.988075020822487	1.02047931504278	0.821569979478159	MRPL28
ENSG00000086504_TN_5d_500kb_combined	ENSG00000086504	TN_5d_500kb	GzazIP	outcome	ENSG00000086504	Wald ratio	1	0.00380568014834437	0.00757101066114512	0.6152	-0.0110335007475001	0.0186448610441888	1.00381293094419	0.989027145071712	1.0188197617748	0.821569979478159	MRPL28
ENSG00000086504_TN_cycling_5d_500kb_combined	ENSG00000086504	TN_cycling_5d_500kb	GzazIP	outcome	ENSG00000086504	Wald ratio	1	-0.00362995252245191	0.00775666596498077	0.6398	-0.0188330178138142	0.0115731127689104	0.996376627790723	0.981343215397652	1.01164034033224	0.827670488965816	MRPL28
ENSG00000086504_TN_HSP_5d_500kb_combined	ENSG00000086504	TN_HSP_5d_500kb	GzazIP	outcome	ENSG00000086504	Wald ratio	1	0.00407670456545157	0.00811018596526045	0.6152	-0.0118192599264589	0.0199726690573621	1.00408502562917	0.988250313155606	1.02017345734348	0.821569979478159	MRPL28
ENSG00000086504_TN_IFN_5d_500kb_combined	ENSG00000086504	TN_IFN_5d_500kb	GzazIP	outcome	ENSG00000086504	Wald ratio	1	0.00439327679383778	0.00873997397232067	0.6152	-0.0127370721919107	0.0215236257795863	1.00440294138222	0.987343701010371	1.02175692985624	0.821569979478159	MRPL28
ENSG00000087008_CD4_Naive_stim_40h_500kb_combined	ENSG00000087008	CD4_Naive_stim_40h_500kb	GzazIP	outcome	ENSG00000087008	Wald ratio	1	0.00125156142446204	0.0104866941082181	0.905	-0.0193023590276454	0.0218054818765695	1.00125234495431	0.980882738650563	1.02204495886601	0.935593734856352	ACOX3
ENSG00000087008_TCM_16h_500kb_combined	ENSG00000087008	TCM_16h_500kb	GzazIP	outcome	ENSG00000087008	Wald ratio	1	0.00852008860671565	0.0117848886085657	0.4697	-0.0145782930660731	0.0316184702795044	1.00855648786317	0.985527455745549	1.03212364432952	0.768731563583288	ACOX3
ENSG00000087008_TN_40h_500kb_combined	ENSG00000087008	TN_40h_500kb	GzazIP	outcome	ENSG00000087008	Wald ratio	1	0.00115600086724798	0.00968600281754054	0.905	-0.0178285646551315	0.0201405663896275	1.00115666929379	0.982329423907319	1.02034475612532	0.935593734856352	ACOX3
ENSG00000087074_CD4_Naive_stim_16h_500kb_combined	ENSG00000087074	CD4_Naive_stim_16h_500kb	GzazIP	outcome	ENSG00000087074	Wald ratio	1	0.0030437026241753	0.0155483345026013	0.844800000000001	-0.0274310330009232	0.0335184382492738	1.00304833939013	0.972941781114554	1.03408651029535	0.919347764449292	PPP1R15A
ENSG00000087074_TCM_16h_500kb_combined	ENSG00000087074	TCM_16h_500kb	GzazIP	outcome	ENSG00000087074	Wald ratio	1	0.00177527655477155	0.0090687551040544	0.844800000000001	-0.0159994834491751	0.0195500365587182	1.0017768532911	0.984127828407195	1.01974238998411	0.919347764449292	PPP1R15A
ENSG00000087076_CD4_Memory_uns_0h_500kb_combined	ENSG00000087076	CD4_Memory_uns_0h_500kb	GzazIP	outcome	ENSG00000087076	Wald ratio	1	0.0103428632602638	0.00637838557071625	0.1049	-0.00215877245834006	0.0228444989788676	1.0103965355526	0.997843556015074	1.02310743292637	0.408786037407568	HSD17B14
ENSG00000087076_CD4_Naive_stim_5d_500kb_combined	ENSG00000087076	CD4_Naive_stim_5d_500kb	GzazIP	outcome	ENSG00000087076	Wald ratio	1	0.0125435710633485	0.00773554968894323	0.1049	-0.00261810632698023	0.0277052484536772	1.01262257162166	0.997385317924386	1.02809260787155	0.408786037407568	HSD17B14
ENSG00000087076_TN_0h_500kb_combined	ENSG00000087076	TN_0h_500kb	GzazIP	outcome	ENSG00000087076	Wald ratio	1	0.00990960612725045	0.00611119833483359	0.1049	-0.00206834260902338	0.0218875548635243	1.00995886886436	0.997933794937571	1.02212884459092	0.408786037407568	HSD17B14
ENSG00000087076_TN_5d_500kb_combined	ENSG00000087076	TN_5d_500kb	GzazIP	outcome	ENSG00000087076	Wald ratio	1	0.0135125694306781	0.00833312552927831	0.1049	-0.00282035660670735	0.0298454954680636	1.01360427679883	0.997183616862576	1.03029533635676	0.408786037407568	HSD17B14
ENSG00000087077_CD4_Naive_stim_16h_500kb_combined	ENSG00000087077	CD4_Naive_stim_16h_500kb	GzazIP	outcome	ENSG00000087077	Wald ratio	1	0.0267394373897041	0.0106934147351131	0.0124000000000003	0.00578034450888243	0.0476985302705258	1.02710014399951	1.00579708293595	1.04885440980246	0.136812315270939	TRIP6
ENSG00000087250_CD4_Memory_stim_5d_500kb_combined	ENSG00000087250	CD4_Memory_stim_5d_500kb	GzazIP	outcome	ENSG00000087250	Wald ratio	1	-0.00500296075196624	0.0114588585556498	0.6624	-0.0274623235210399	0.0174564020171074	0.995009533211889	0.972911337736477	1.01760965545527	0.832238990889979	MT3
ENSG00000088179_CD4_Memory_uns_0h_500kb_combined	ENSG00000088179	CD4_Memory_uns_0h_500kb	GzazIP	outcome	ENSG00000088179	Wald ratio	1	0.0129808938187032	0.00946874870796994	0.1704	-0.00557785364891785	0.0315396412863243	1.01306551136157	0.994437673693584	1.03204228626853	0.519318305084746	PTPN4
ENSG00000088179_CD4_Naive_stim_16h_500kb_combined	ENSG00000088179	CD4_Naive_stim_16h_500kb	GzazIP	outcome	ENSG00000088179	Wald ratio	1	0.0169247669330381	0.0167020391151963	0.3109	-0.0158112297327466	0.0496607635988227	1.01706880224155	0.984313111567908	1.05091452743663	0.680682575757576	PTPN4
ENSG00000088179_CD4_Naive_uns_0h_500kb_combined	ENSG00000088179	CD4_Naive_uns_0h_500kb	GzazIP	outcome	ENSG00000088179	Wald ratio	1	0.010607506549325	0.00773751140225701	0.1704	-0.00455801579909875	0.0257730288977488	1.01066396560025	0.995452356190366	1.02610802517151	0.519318305084746	PTPN4
ENSG00000088179_TCM_0h_500kb_combined	ENSG00000088179	TCM_0h_500kb	GzazIP	outcome	ENSG00000088179	Wald ratio	1	0.0126542625221847	0.00923049164261776	0.1704	-0.00543750109734613	0.0307460261417155	1.01273466649523	0.994577255353558	1.03122356679733	0.519318305084746	PTPN4
ENSG00000088179_TN_0h_500kb_combined	ENSG00000088179	TN_0h_500kb	GzazIP	outcome	ENSG00000088179	Wald ratio	1	0.00999479754840223	0.00729057857606827	0.1704	-0.00429473646069157	0.024284331557496	1.01004491236073	0.99571447273154	1.02458159736005	0.519318305084746	PTPN4
ENSG00000088448_CD4_Memory_uns_0h_500kb_combined	ENSG00000088448	CD4_Memory_uns_0h_500kb	GzazIP	outcome	ENSG00000088448	Wald ratio	1	-0.0100830017119071	0.00928107367973171	0.2773	-0.0282739061241812	0.00810790270036709	0.989967661328367	0.972122060145674	1.00814086075682	0.657404260386346	ANKRD10
ENSG00000088448_CD4_Naive_stim_40h_500kb_combined	ENSG00000088448	CD4_Naive_stim_40h_500kb	GzazIP	outcome	ENSG00000088448	Wald ratio	1	-0.0131231227067124	0.00996804870536084	0.188	-0.0326604981692197	0.0064142527557948	0.986962610031227	0.967867096467643	1.00643486812884	0.555505277044855	ANKRD10
ENSG00000088448_CD4_Naive_stim_5d_500kb_combined	ENSG00000088448	CD4_Naive_stim_5d_500kb	GzazIP	outcome	ENSG00000088448	Wald ratio	1	-0.0157940170509796	0.010439426956886	0.1303	-0.0362552938864762	0.00466725978451699	0.984330054382072	0.964394058146074	1.00467816840599	0.458498273155409	ANKRD10
ENSG00000089012_CD4_Memory_stim_40h_500kb_combined	ENSG00000089012	CD4_Memory_stim_40h_500kb	GzazIP	outcome	ENSG00000089012	Wald ratio	1	-0.0215721359915405	0.0114017188472704	0.0584899999999994	-0.0439195049321905	0.000775232949109458	0.978658878394238	0.957030990647098	1.00077553351984	0.308726515679445	SIRPG
ENSG00000089012_CD4_Naive_stim_16h_500kb_combined	ENSG00000089012	CD4_Naive_stim_16h_500kb	GzazIP	outcome	ENSG00000089012	Wald ratio	1	-0.00989034861082788	0.00908291861818197	0.276199999999999	-0.0276928691024645	0.00791217188080879	0.990158400040902	0.972687063180191	1.00794355582987	0.655490278145693	SIRPG
ENSG00000089012_CD4_Naive_stim_40h_500kb_combined	ENSG00000089012	CD4_Naive_stim_40h_500kb	GzazIP	outcome	ENSG00000089012	Wald ratio	1	-0.0117597809449461	0.0107997339116696	0.276199999999999	-0.0329272594118185	0.00940769752192638	0.988309095025838	0.967608941472724	1.00945208900627	0.655490278145693	SIRPG
ENSG00000089012_CD4_Naive_stim_5d_500kb_combined	ENSG00000089012	CD4_Naive_stim_5d_500kb	GzazIP	outcome	ENSG00000089012	Wald ratio	1	-0.0191572346142153	0.0126821875210665	0.130899999999998	-0.0440143221555057	0.00569985292707502	0.981025099012385	0.956940251927803	1.00571612799591	0.459895333333333	SIRPG
ENSG00000089012_TN_40h_500kb_combined	ENSG00000089012	TN_40h_500kb	GzazIP	outcome	ENSG00000089012	Wald ratio	1	-0.019864892724929	0.00907048529461498	0.0285199999999997	-0.0376430439023744	-0.00208674154748364	0.980331114225198	0.963056648486325	0.997915434184	0.219888709122201	SIRPG
ENSG00000089012_TN_HSP_5d_500kb_combined	ENSG00000089012	TN_HSP_5d_500kb	GzazIP	outcome	ENSG00000089012	Wald ratio	1	-0.0183383284961558	0.0121747291408588	0.132	-0.0422007976122389	0.00552414061992738	0.981828795499008	0.958677261139466	1.00553942681946	0.461948437500007	SIRPG
ENSG00000089012_TN_IFN_5d_500kb_combined	ENSG00000089012	TN_IFN_5d_500kb	GzazIP	outcome	ENSG00000089012	Wald ratio	1	-0.0164366469605872	0.0109319694308087	0.1327	-0.0378633070449722	0.00499001312379778	0.983697697655636	0.962844545962472	1.00500248397389	0.463313217726397	SIRPG
ENSG00000089063_CD4_Naive_uns_0h_500kb_combined	ENSG00000089063	CD4_Naive_uns_0h_500kb	GzazIP	outcome	ENSG00000089063	Wald ratio	1	-0.015494673265329	0.010520423219728	0.1408	-0.0361147027759958	0.00512535624533784	0.984624751572566	0.964529652909135	1.00513851335234	0.472389723467866	TMEM230
ENSG00000089063_TN_0h_500kb_combined	ENSG00000089063	TN_0h_500kb	GzazIP	outcome	ENSG00000089063	Wald ratio	1	-0.0144419606029557	0.0099733097624634	0.1476	-0.033989647737384	0.00510572653147254	0.98566182429025	0.966581510891353	1.00511878296458	0.483845005488474	TMEM230
ENSG00000089157_CD4_Naive_stim_40h_500kb_combined	ENSG00000089157	CD4_Naive_stim_40h_500kb	GzazIP	outcome	ENSG00000089157	Wald ratio	1	0.0133552671483574	0.0164901031174018	0.418	-0.0189653349617502	0.045675869258465	1.01344484707238	0.981213375452459	1.04673507694893	0.752150872669576	RPLP0
ENSG00000089157_TEM_40h_500kb_combined	ENSG00000089157	TEM_40h_500kb	GzazIP	outcome	ENSG00000089157	Wald ratio	1	0.00987751476384487	0.0121960298652276	0.418	-0.0140267037720013	0.033781733299691	1.00992645842732	0.986071212090455	1.03435881600201	0.752150872669576	RPLP0
ENSG00000089157_TN_40h_500kb_combined	ENSG00000089157	TN_40h_500kb	GzazIP	outcome	ENSG00000089157	Wald ratio	1	0.00928225311735835	0.01146104449778	0.418	-0.0131813940982904	0.0317459003330071	1.00932546683222	0.986905100022116	1.03225517628113	0.752150872669576	RPLP0
ENSG00000089157_TN_cycling_40h_500kb_combined	ENSG00000089157	TN_cycling_40h_500kb	GzazIP	outcome	ENSG00000089157	Wald ratio	1	0.00374515797844441	0.007461160310812	0.6157	-0.0108787162307471	0.0183690321876359	1.00375217984585	0.989180243008707	1.01853878063801	0.821569979478159	RPLP0
ENSG00000089177_CD4_Memory_uns_0h_500kb_combined	ENSG00000089177	CD4_Memory_uns_0h_500kb	GzazIP	outcome	ENSG00000089177	Wald ratio	1	0.00286296905840447	0.00747196374014752	0.7016	-0.0117820798722847	0.0175080179890936	1.00286707126822	0.988287057038852	1.01766218172232	0.851746138266271	KIF16B
ENSG00000089177_CD4_Naive_stim_40h_500kb_combined	ENSG00000089177	CD4_Naive_stim_40h_500kb	GzazIP	outcome	ENSG00000089177	Wald ratio	1	-0.000916126411314813	0.00571757567816133	0.8727	-0.012122574740511	0.0102903219178814	0.999084293104366	0.987950607650492	1.01034344935691	0.930333091385055	KIF16B
ENSG00000089177_TN_40h_500kb_combined	ENSG00000089177	TN_40h_500kb	GzazIP	outcome	ENSG00000089177	Wald ratio	1	-0.000837380586830453	0.00522612034484945	0.8727	-0.0110805764627354	0.00940581528907448	0.999162969918451	0.988980587007356	1.00945018898418	0.930333091385055	KIF16B
ENSG00000089335_CD4_Memory_stim_40h_500kb_combined	ENSG00000089335	CD4_Memory_stim_40h_500kb	GzazIP	outcome	ENSG00000089335	Wald ratio	1	-0.00511641485869122	0.0157632521745507	0.7455	-0.0360123891208106	0.0257795594034281	0.994896651697673	0.964628342512019	1.02611472619768	0.875696145273371	ZNF302
ENSG00000089335_CD4_Memory_stim_5d_500kb_combined	ENSG00000089335	CD4_Memory_stim_5d_500kb	GzazIP	outcome	ENSG00000089335	Wald ratio	1	-0.00456760955746535	0.0114323512528963	0.6895	-0.0269750180131421	0.0178397988982114	0.995442806106806	0.97338555832582	1.01799987862375	0.84796461791741	ZNF302
ENSG00000089335_CD4_Memory_uns_0h_500kb_combined	ENSG00000089335	CD4_Memory_uns_0h_500kb	GzazIP	outcome	ENSG00000089335	Wald ratio	1	-0.00318395693913376	0.00796918248907264	0.6895	-0.0188035546177161	0.0124356407394486	0.996821106476437	0.981372129331193	1.01251328483731	0.84796461791741	ZNF302
ENSG00000089335_CD4_Naive_stim_16h_500kb_combined	ENSG00000089335	CD4_Naive_stim_16h_500kb	GzazIP	outcome	ENSG00000089335	Wald ratio	1	-0.00515314134651016	0.0147210921827558	0.7263	-0.0340064820247115	0.0237001993316912	0.99486011330888	0.966565239317434	1.02398328099601	0.865167092142002	ZNF302
ENSG00000089335_CD4_Naive_uns_0h_500kb_combined	ENSG00000089335	CD4_Naive_uns_0h_500kb	GzazIP	outcome	ENSG00000089335	Wald ratio	1	-0.000328339732651829	0.00903170720771081	0.971	-0.018030485859765	0.0173738063944614	0.999671714164939	0.982131090791201	1.01752560882316	0.976339955106622	ZNF302
ENSG00000089335_TN_0h_500kb_combined	ENSG00000089335	TN_0h_500kb	GzazIP	outcome	ENSG00000089335	Wald ratio	1	-0.00030034889866729	0.00826175769533769	0.971	-0.0164933939815292	0.0158926961841946	0.999699696201548	0.98364187732562	1.0160196567705	0.976339955106622	ZNF302
ENSG00000089335_TN_16h_500kb_combined	ENSG00000089335	TN_16h_500kb	GzazIP	outcome	ENSG00000089335	Wald ratio	1	-0.00347322453350742	0.00992203688800385	0.7263	-0.022920416833995	0.0159739677669801	0.996532800133797	0.977340260510572	1.01610223365168	0.865167092142002	ZNF302
ENSG00000089335_TN_40h_500kb_combined	ENSG00000089335	TN_40h_500kb	GzazIP	outcome	ENSG00000089335	Wald ratio	1	-0.00448207333754721	0.011218261125742	0.6895	-0.0264698651440015	0.0175057184689071	0.99552795616324	0.973877391048285	1.01765984159028	0.84796461791741	ZNF302
ENSG00000089351_CD4_Memory_uns_0h_500kb_combined	ENSG00000089351	CD4_Memory_uns_0h_500kb	GzazIP	outcome	ENSG00000089351	Wald ratio	1	-0.0143031319767471	0.00915474498246518	0.118199999999999	-0.0322464321423789	0.00364016818888465	0.985798671866183	0.968267940332974	1.00364680164763	0.435853150572828	GRAMD1A
ENSG00000089351_TCM_0h_500kb_combined	ENSG00000089351	TCM_0h_500kb	GzazIP	outcome	ENSG00000089351	Wald ratio	1	-0.0122258989007657	0.00782520826906091	0.118199999999999	-0.027563307108125	0.00311150930659372	0.987848533757024	0.972813094620231	1.00311635507626	0.435853150572828	GRAMD1A
ENSG00000089351_TN_0h_500kb_combined	ENSG00000089351	TN_0h_500kb	GzazIP	outcome	ENSG00000089351	Wald ratio	1	-0.00182505792597308	0.00884900557489959	0.8366	-0.0191691088527763	0.0155189930008301	0.998176606479544	0.981013450155486	1.01564003792721	0.915706754610969	GRAMD1A
ENSG00000089639_CD4_Memory_stim_40h_500kb_combined	ENSG00000089639	CD4_Memory_stim_40h_500kb	GzazIP	outcome	ENSG00000089639	Wald ratio	1	-0.0207494333417087	0.0169796161069265	0.2217	-0.0540294809112847	0.0125306142278672	0.979464354935185	0.947404175751632	1.0126094513226	0.598256114457831	GMIP
ENSG00000089693_CD4_Memory_stim_40h_500kb_combined	ENSG00000089693	CD4_Memory_stim_40h_500kb	GzazIP	outcome	ENSG00000089693	Wald ratio	1	0.04451915170715	0.0353583656048499	0.208	-0.0247832448783557	0.113821548292656	1.04552500010733	0.975521338359998	1.12055214259808	0.584160501567398	MLF2
ENSG00000089693_CD4_Naive_stim_40h_500kb_combined	ENSG00000089693	CD4_Naive_stim_40h_500kb	GzazIP	outcome	ENSG00000089693	Wald ratio	1	0.0189585822653367	0.0142897711314754	0.184600000000001	-0.00904936915235496	0.0469665336830284	1.01913943729647	0.990991453157152	1.04808693288321	0.546721123966945	MLF2
ENSG00000089693_TN_16h_500kb_combined	ENSG00000089693	TN_16h_500kb	GzazIP	outcome	ENSG00000089693	Wald ratio	1	0.00595515614938433	0.0119586885522209	0.6185	-0.0174838734129686	0.0293941857117373	1.00597292334306	0.982668082619652	1.02983045892931	0.821569979478159	MLF2
ENSG00000089693_TN_40h_500kb_combined	ENSG00000089693	TN_40h_500kb	GzazIP	outcome	ENSG00000089693	Wald ratio	1	0.0229126464769457	0.0134754591387826	0.0890700000000001	-0.0034992534350681	0.0493245463889595	1.02317715751394	0.996506861817215	1.0505612512785	0.374713073012937	MLF2
ENSG00000089775_CD4_Memory_uns_0h_500kb_combined	ENSG00000089775	CD4_Memory_uns_0h_500kb	GzazIP	outcome	ENSG00000089775	Wald ratio	1	0.00743854943412875	0.0102358421602919	0.467399999999999	-0.0126237012000435	0.027500800068301	1.00746628416905	0.987455643490464	1.02788243748308	0.768731563583288	ZBTB25
ENSG00000089775_TCM_0h_500kb_combined	ENSG00000089775	TCM_0h_500kb	GzazIP	outcome	ENSG00000089775	Wald ratio	1	0.00529251246917741	0.0111689453919247	0.6356	-0.0165986204989951	0.0271836454373499	1.00530654255384	0.983538377561991	1.02755649149833	0.827513658748553	ZBTB25
ENSG00000089876_CD4_Memory_stim_40h_500kb_combined	ENSG00000089876	CD4_Memory_stim_40h_500kb	GzazIP	outcome	ENSG00000089876	Wald ratio	1	0.0185883647954026	0.0107213939565211	0.082959999999999	-0.00242556735937875	0.039602296950184	1.01876220390598	0.997577371952149	1.04039692287363	0.359616339458414	DHX32
ENSG00000089876_CD4_Memory_stim_5d_500kb_combined	ENSG00000089876	CD4_Memory_stim_5d_500kb	GzazIP	outcome	ENSG00000089876	Wald ratio	1	0.0151900680860532	0.00770288774680312	0.0486099999999999	9.24081023190981e-05	0.0302877280697873	1.01530602355012	1.00009241237208	1.03075106730601	0.287646624834874	DHX32
ENSG00000089876_TEM_40h_500kb_combined	ENSG00000089876	TEM_40h_500kb	GzazIP	outcome	ENSG00000089876	Wald ratio	1	0.0183822489137843	0.0106025104725865	0.082959999999999	-0.00239867161248516	0.0391631694400537	1.0185522424751	0.997604202901469	1.03994015626008	0.359616339458414	DHX32
ENSG00000090447_TN_16h_500kb_combined	ENSG00000090447	TN_16h_500kb	GzazIP	outcome	ENSG00000090447	Wald ratio	1	0.00964517379154801	0.00971497351200388	0.3208	-0.00939617429197959	0.0286865218750756	1.009691838389	0.990647831816141	1.02910194295824	0.690033617021277	TFAP4
ENSG00000090487_CD4_Naive_stim_16h_500kb_combined	ENSG00000090487	CD4_Naive_stim_16h_500kb	GzazIP	outcome	ENSG00000090487	Wald ratio	1	-0.00574159552350432	0.00945073717288833	0.5435	-0.0242650403823654	0.0127818493353568	0.994274855935141	0.976026988907348	1.01286388632711	0.801896699507389	SPG21
ENSG00000090487_TN_0h_500kb_combined	ENSG00000090487	TN_0h_500kb	GzazIP	outcome	ENSG00000090487	Wald ratio	1	-0.00616487926234771	0.0130640237124829	0.637	-0.0317703657388143	0.0194406072141189	0.993854084615793	0.968729009910175	1.01963080634809	0.827513658748553	SPG21
ENSG00000090621_CD4_Memory_stim_16h_500kb_combined	ENSG00000090621	CD4_Memory_stim_16h_500kb	GzazIP	outcome	ENSG00000090621	Wald ratio	1	-0.057881410768389	0.0121064749840371	1.74400000000005e-06	-0.0816101017371016	-0.0341527197996763	0.943761860794703	0.921631231067987	0.966423901302208	0.00086802755555558	PABPC4
ENSG00000090621_CD4_Memory_stim_5d_500kb_combined	ENSG00000090621	CD4_Memory_stim_5d_500kb	GzazIP	outcome	ENSG00000090621	Wald ratio	1	-0.0480168318845648	0.0114258170025921	2.63999999999998e-05	-0.0704114332096454	-0.0256222305594842	0.953117744174642	0.932010281029697	0.97470323316274	0.00271859310344826	PABPC4
ENSG00000090621_CD4_Naive_stim_40h_500kb_combined	ENSG00000090621	CD4_Naive_stim_40h_500kb	GzazIP	outcome	ENSG00000090621	Wald ratio	1	-0.0880264928227502	0.0184116198818214	1.74400000000005e-06	-0.12411326779112	-0.0519397178543802	0.915736615954107	0.883279788065942	0.949386096148817	0.00086802755555558	PABPC4
ENSG00000091136_CD4_Memory_stim_16h_500kb_combined	ENSG00000091136	CD4_Memory_stim_16h_500kb	GzazIP	outcome	ENSG00000091136	Wald ratio	1	0.00200343468670276	0.00615238040336486	0.7447	-0.0100552309038924	0.0140621002772979	1.00200544290286	0.989995153911974	1.01416143668945	0.875330267646287	LAMB1
ENSG00000091136_CD4_Memory_stim_40h_500kb_combined	ENSG00000091136	CD4_Memory_stim_40h_500kb	GzazIP	outcome	ENSG00000091136	Wald ratio	1	0.00215841841736013	0.00662832248107046	0.7447	-0.010833093645538	0.0151499304802582	1.00216074947923	0.989225372998096	1.01526527241502	0.875330267646287	LAMB1
ENSG00000091136_CD4_Memory_stim_5d_500kb_combined	ENSG00000091136	CD4_Memory_stim_5d_500kb	GzazIP	outcome	ENSG00000091136	Wald ratio	1	0.00186700195140008	0.00470812313531303	0.6917	-0.00736091939381345	0.0110949232966136	1.00186874588468	0.992666105822546	1.01115670021676	0.848663420980553	LAMB1
ENSG00000091136_CD4_Memory_uns_0h_500kb_combined	ENSG00000091136	CD4_Memory_uns_0h_500kb	GzazIP	outcome	ENSG00000091136	Wald ratio	1	0.00203085003156098	0.00623657063505882	0.7447	-0.0101928284131543	0.0142545284762763	1.00203291360419	0.98985894241601	1.01435660872588	0.875330267646287	LAMB1
ENSG00000091136_CD4_Naive_stim_16h_500kb_combined	ENSG00000091136	CD4_Naive_stim_16h_500kb	GzazIP	outcome	ENSG00000091136	Wald ratio	1	0.00216506557670419	0.0054597668328663	0.6917	-0.00853607741571375	0.0128662085691221	1.00216741102356	0.991500251450949	1.01294933435258	0.848663420980553	LAMB1
ENSG00000091136_CD4_Naive_stim_5d_500kb_combined	ENSG00000091136	CD4_Naive_stim_5d_500kb	GzazIP	outcome	ENSG00000091136	Wald ratio	1	0.00207624079941502	0.00523577242909475	0.6917	-0.0081858731616107	0.0123383547604407	1.00207839767982	0.991847539864341	1.01241478628247	0.848663420980553	LAMB1
ENSG00000091136_CD4_Naive_uns_0h_500kb_combined	ENSG00000091136	CD4_Naive_uns_0h_500kb	GzazIP	outcome	ENSG00000091136	Wald ratio	1	0.00189710643992423	0.00478403930604387	0.6917	-0.00747961059992175	0.0112738234797702	1.00189890708484	0.992548292077049	1.01133761251777	0.848663420980553	LAMB1
ENSG00000091136_TCM_0h_500kb_combined	ENSG00000091136	TCM_0h_500kb	GzazIP	outcome	ENSG00000091136	Wald ratio	1	0.00205028530355566	0.00629625473025182	0.7447	-0.0102903739677379	0.0143909445748492	1.00205238857566	0.989762390785681	1.0144949927357	0.875330267646287	LAMB1
ENSG00000091136_TCM_16h_500kb_combined	ENSG00000091136	TCM_16h_500kb	GzazIP	outcome	ENSG00000091136	Wald ratio	1	0.00199032617889981	0.00501911673025846	0.6917	-0.00784714261240677	0.0118277949702064	1.00199230819278	0.992183565834164	1.01189801993284	0.848663420980553	LAMB1
ENSG00000091136_TCM_5d_500kb_combined	ENSG00000091136	TCM_5d_500kb	GzazIP	outcome	ENSG00000091136	Wald ratio	1	0.00780581474581755	0.0069546855304507	0.2617	-0.00582536889386583	0.0214369983855009	1.00783635954169	0.994191565668195	1.02166842154969	0.640592978142076	LAMB1
ENSG00000091136_TEM_0h_500kb_combined	ENSG00000091136	TEM_0h_500kb	GzazIP	outcome	ENSG00000091136	Wald ratio	1	0.0023236505375818	0.00713573650619714	0.7447	-0.0116623930145646	0.0163096940897282	1.00232635230574	0.988405349090095	1.01644342318807	0.875330267646287	LAMB1
ENSG00000091136_TEM_16h_500kb_combined	ENSG00000091136	TEM_16h_500kb	GzazIP	outcome	ENSG00000091136	Wald ratio	1	0.00274098765569343	0.00841734389979404	0.7447	-0.0137570063879029	0.0192389816992897	1.00274474759689	0.986337188781887	1.01942524348588	0.875330267646287	LAMB1
ENSG00000091136_TEM_5d_500kb_combined	ENSG00000091136	TEM_5d_500kb	GzazIP	outcome	ENSG00000091136	Wald ratio	1	0.00795887158148945	0.00709105337865697	0.2617	-0.00593959304067822	0.0218573362036571	1.00799062759134	0.994078011470278	1.02209795769371	0.640592978142076	LAMB1
ENSG00000091136_TN_0h_500kb_combined	ENSG00000091136	TN_0h_500kb	GzazIP	outcome	ENSG00000091136	Wald ratio	1	0.00190590014746673	0.00480621488968209	0.6917	-0.00751428103631017	0.0113260813312436	1.00190771752955	0.99251388059116	1.01139046422946	0.848663420980553	LAMB1
ENSG00000091136_TN_16h_500kb_combined	ENSG00000091136	TN_16h_500kb	GzazIP	outcome	ENSG00000091136	Wald ratio	1	0.00215542544884542	0.00543545678382473	0.6917	-0.00849806984745105	0.0128089207451419	1.00215775004814	0.991537936680596	1.01289130635158	0.848663420980553	LAMB1
ENSG00000091136_TN_5d_500kb_combined	ENSG00000091136	TN_5d_500kb	GzazIP	outcome	ENSG00000091136	Wald ratio	1	0.00224600759951417	0.00566388285423676	0.6917	-0.00885520279478989	0.0133472179938182	1.00224853176399	0.991183889039672	1.01343668973102	0.848663420980553	LAMB1
ENSG00000091136_TN_cycling_5d_500kb_combined	ENSG00000091136	TN_cycling_5d_500kb	GzazIP	outcome	ENSG00000091136	Wald ratio	1	0.00223488727332327	0.00686315194370178	0.7447	-0.0112168905363322	0.0156866650829788	1.00223738649537	0.9888457842228	1.01581034668469	0.875330267646287	LAMB1
ENSG00000091136_TN_IFN_5d_500kb_combined	ENSG00000091136	TN_IFN_5d_500kb	GzazIP	outcome	ENSG00000091136	Wald ratio	1	0.00261397312986294	0.00659180209135037	0.6917	-0.0103059589691838	0.0155339052289097	1.00261739253639	0.989746965457591	1.01565518349603	0.848663420980553	LAMB1
ENSG00000091640_CD4_Memory_stim_40h_500kb_combined	ENSG00000091640	CD4_Memory_stim_40h_500kb	GzazIP	outcome	ENSG00000091640	Wald ratio	1	0.0436448308658549	0.0425219729912207	0.304700000000001	-0.0396982361969376	0.126987897928647	1.04461127531217	0.961079414377237	1.13540327696687	0.673361445485942	SPAG7
ENSG00000091640_CD4_Memory_stim_5d_500kb_combined	ENSG00000091640	CD4_Memory_stim_5d_500kb	GzazIP	outcome	ENSG00000091640	Wald ratio	1	0.00761358087629659	0.00741770500574069	0.304700000000001	-0.00692512093495517	0.0221522826875483	1.00764263787898	0.99309880245904	1.02239946635479	0.673361445485942	SPAG7
ENSG00000091640_CD4_Naive_stim_40h_500kb_combined	ENSG00000091640	CD4_Naive_stim_40h_500kb	GzazIP	outcome	ENSG00000091640	Wald ratio	1	0.00612635856348321	0.00596874471049377	0.304700000000001	-0.00557238106908458	0.017825098196051	1.00614516307956	0.994443115848034	1.01798491342073	0.673361445485942	SPAG7
ENSG00000091640_TCM_40h_500kb_combined	ENSG00000091640	TCM_40h_500kb	GzazIP	outcome	ENSG00000091640	Wald ratio	1	0.0178978601596045	0.00922610453548064	0.0523899999999994	-0.000185304729937556	0.0359810250491466	1.01805898669672	0.999814712437923	1.03663617618381	0.299230600000001	SPAG7
ENSG00000091640_TCM_5d_500kb_combined	ENSG00000091640	TCM_5d_500kb	GzazIP	outcome	ENSG00000091640	Wald ratio	1	0.00821276330760735	0.00800147217027203	0.304700000000001	-0.00747012214612583	0.0238956487613405	1.00824658056249	0.992557709870339	1.02418343750385	0.673361445485942	SPAG7
ENSG00000091640_TN_40h_500kb_combined	ENSG00000091640	TN_40h_500kb	GzazIP	outcome	ENSG00000091640	Wald ratio	1	0.00655308966851582	0.00638449723290545	0.304700000000001	-0.00596052490797887	0.0190667042450105	1.00657460813909	0.994057203779028	1.01924963462726	0.673361445485942	SPAG7
ENSG00000092020_TCM_40h_500kb_combined	ENSG00000092020	TCM_40h_500kb	GzazIP	outcome	ENSG00000092020	Wald ratio	1	0.0140466731432436	0.0119014185609899	0.2379	-0.00928010723629662	0.0373734535227838	1.01414579120569	0.990762820066243	1.03808062332361	0.616352255639098	PPP2R3C
ENSG00000092020_TN_IFN_5d_500kb_combined	ENSG00000092020	TN_IFN_5d_500kb	GzazIP	outcome	ENSG00000092020	Wald ratio	1	-0.00647340150877118	0.0100910903080113	0.5212	-0.0262519385124733	0.013305135494931	0.993547505816612	0.974089647995019	1.01339404268	0.789822530446549	PPP2R3C
ENSG00000092203_CD4_Memory_stim_40h_500kb_combined	ENSG00000092203	CD4_Memory_stim_40h_500kb	GzazIP	outcome	ENSG00000092203	Wald ratio	1	-0.00926932318388095	0.0239721366443435	0.699	-0.0562547110067943	0.0377160646390324	0.990773504562037	0.945298327334727	1.03843634221787	0.851746138266271	TOX4
ENSG00000092203_CD4_Memory_stim_5d_500kb_combined	ENSG00000092203	CD4_Memory_stim_5d_500kb	GzazIP	outcome	ENSG00000092203	Wald ratio	1	-0.00325904074449542	0.00842846543449755	0.699	-0.0197788329961106	0.0132607515071198	0.996746264164256	0.980415484885447	1.01334906520931	0.851746138266271	TOX4
ENSG00000092203_CD4_Naive_stim_5d_500kb_combined	ENSG00000092203	CD4_Naive_stim_5d_500kb	GzazIP	outcome	ENSG00000092203	Wald ratio	1	-0.00371878816550871	0.00961745494104323	0.699	-0.0225689998499534	0.015131423518936	0.996288117963738	0.977683774832151	1.01524648311376	0.851746138266271	TOX4
ENSG00000096872_CD4_Memory_stim_40h_500kb_combined	ENSG00000096872	CD4_Memory_stim_40h_500kb	GzazIP	outcome	ENSG00000096872	Wald ratio	1	-0.000232675213503583	0.0162843547294557	0.9886	-0.0321500104832368	0.0316846600562296	0.999767351853275	0.968361306835479	1.03219196262406	0.989373033958892	IFT74
ENSG00000096996_CD4_Memory_stim_5d_500kb_combined	ENSG00000096996	CD4_Memory_stim_5d_500kb	GzazIP	outcome	ENSG00000096996	Wald ratio	1	-0.026541423020814	0.0137043403925394	0.0527799999999995	-0.0534019301901911	0.000319084148563138	0.973807704943231	0.947998906517635	1.00031913506132	0.299230600000001	IL12RB1
ENSG00000096996_CD4_Memory_uns_0h_500kb_combined	ENSG00000096996	CD4_Memory_uns_0h_500kb	GzazIP	outcome	ENSG00000096996	Wald ratio	1	-0.0179664827728058	0.00927677447370242	0.0527799999999995	-0.0361489607412625	0.00021599519565094	0.982193952224452	0.96449661065177	1.00021601852429	0.299230600000001	IL12RB1
ENSG00000096996_CD4_Naive_stim_40h_500kb_combined	ENSG00000096996	CD4_Naive_stim_40h_500kb	GzazIP	outcome	ENSG00000096996	Wald ratio	1	-0.0150536818957783	0.00736432088002047	0.0409399999999998	-0.0294877508206184	-0.000619612970938144	0.985059058345987	0.970942770820522	0.999380578949538	0.263492428160918	IL12RB1
ENSG00000096996_CD4_Naive_stim_5d_500kb_combined	ENSG00000096996	CD4_Naive_stim_5d_500kb	GzazIP	outcome	ENSG00000096996	Wald ratio	1	-0.0179517632754086	0.00926917424056569	0.0527799999999995	-0.0361193447869173	0.000215818236100184	0.982208409732178	0.964525175562344	1.00021584152653	0.299230600000001	IL12RB1
ENSG00000096996_TN_40h_500kb_combined	ENSG00000096996	TN_40h_500kb	GzazIP	outcome	ENSG00000096996	Wald ratio	1	-0.0155085195558666	0.00889895703390654	0.0813799999999997	-0.0329504753423234	0.00193343623059024	0.984611118266571	0.967586477791541	1.00193530652359	0.358577135239943	IL12RB1
ENSG00000096996_TN_cycling_5d_500kb_combined	ENSG00000096996	TN_cycling_5d_500kb	GzazIP	outcome	ENSG00000096996	Wald ratio	1	-0.0176289288806137	0.00534843394930635	0.0009804	-0.0281118594212542	-0.0071459983399733	0.98252555157909	0.972279602084595	0.992879473595913	0.0273289376854591	IL12RB1
ENSG00000097033_CD4_Memory_stim_16h_500kb_combined	ENSG00000097033	CD4_Memory_stim_16h_500kb	GzazIP	outcome	ENSG00000097033	Wald ratio	1	-0.00736394135215608	0.00853767926799359	0.3884	-0.0240977927174235	0.00936991001311136	0.992663106031459	0.976190240793531	1.00941394504725	0.729548042704624	SH3GLB1
ENSG00000097033_CD4_Memory_stim_40h_500kb_combined	ENSG00000097033	CD4_Memory_stim_40h_500kb	GzazIP	outcome	ENSG00000097033	Wald ratio	1	0.00126355211654894	0.0367872455710301	0.9726	-0.0708394492026701	0.073366553435768	1.00126435073485	0.931611451082639	1.07612492191614	0.977391128308659	SH3GLB1
ENSG00000097033_CD4_Memory_uns_0h_500kb_combined	ENSG00000097033	CD4_Memory_uns_0h_500kb	GzazIP	outcome	ENSG00000097033	Wald ratio	1	0.000358843561945294	0.0104474252086407	0.9726	-0.0201181098469904	0.020835796970881	1.000358907954	0.980082909028016	1.02105437764991	0.977391128308659	SH3GLB1
ENSG00000097033_CD4_Naive_stim_40h_500kb_combined	ENSG00000097033	CD4_Naive_stim_40h_500kb	GzazIP	outcome	ENSG00000097033	Wald ratio	1	0.000448030598800406	0.013044029957721	0.9726	-0.0251182681183328	0.0260143293159336	1.0004481309795	0.975194570780976	1.02635565534252	0.977391128308659	SH3GLB1
ENSG00000097046_CD4_Memory_stim_5d_500kb_combined	ENSG00000097046	CD4_Memory_stim_5d_500kb	GzazIP	outcome	ENSG00000097046	Wald ratio	1	-0.00537493909364134	0.0106296907856935	0.613100000000001	-0.0262091330336006	0.0154592548463179	0.994639480045923	0.974131345261295	1.01557936727789	0.821569979478159	CDC7
ENSG00000099308_CD4_Memory_stim_40h_500kb_combined	ENSG00000099308	CD4_Memory_stim_40h_500kb	GzazIP	outcome	ENSG00000099308	Wald ratio	1	0.0475636449001455	0.00929683648488122	3.11900000000008e-07	0.0293418453897783	0.0657854444105127	1.04871294422795	1.02977655868212	1.06799754773866	0.000262857060000012	MAST3
ENSG00000099308_CD4_Memory_uns_0h_500kb_combined	ENSG00000099308	CD4_Memory_uns_0h_500kb	GzazIP	outcome	ENSG00000099308	Wald ratio	1	0.0264586110660442	0.00483093150319236	4.32800000000004e-08	0.0169899853197872	0.0359272368123013	1.02681174773857	1.01713513599111	1.0365804188512	0.000129248506666668	MAST3
ENSG00000099308_CD4_Naive_stim_5d_500kb_combined	ENSG00000099308	CD4_Naive_stim_5d_500kb	GzazIP	outcome	ENSG00000099308	Wald ratio	1	0.0306138390623731	0.00598381088192175	3.11900000000009e-07	0.0188855697338065	0.0423421083909397	1.03108726137499	1.01906503006253	1.04325132273899	0.000262857060000012	MAST3
ENSG00000099308_CD4_Naive_uns_0h_500kb_combined	ENSG00000099308	CD4_Naive_uns_0h_500kb	GzazIP	outcome	ENSG00000099308	Wald ratio	1	0.0209848870946319	0.00420016671578101	5.84700000000013e-07	0.0127525603317012	0.0292172138575627	1.02120661812193	1.01283422098748	1.02964822404921	0.000327395456250007	MAST3
ENSG00000099308_TCM_40h_500kb_combined	ENSG00000099308	TCM_40h_500kb	GzazIP	outcome	ENSG00000099308	Wald ratio	1	0.034393821982956	0.00672265003527258	3.11900000000009e-07	0.0212174279138217	0.0475702160520902	1.03499212912985	1.0214441179586	1.04871983550269	0.000262857060000012	MAST3
ENSG00000099308_TCM_5d_500kb_combined	ENSG00000099308	TCM_5d_500kb	GzazIP	outcome	ENSG00000099308	Wald ratio	1	0.0287318747978639	0.00524599415896441	4.32800000000006e-08	0.0184497262462936	0.0390140233494341	1.02914861679759	1.01862097398233	1.03978506481722	0.000129248506666668	MAST3
ENSG00000099308_TN_0h_500kb_combined	ENSG00000099308	TN_0h_500kb	GzazIP	outcome	ENSG00000099308	Wald ratio	1	0.0238630202584917	0.00435701692882931	4.32800000000006e-08	0.0153232670779863	0.0324027734389972	1.02415002047682	1.01544127029613	1.03293345969362	0.000129248506666668	MAST3
ENSG00000099308_TN_40h_500kb_combined	ENSG00000099308	TN_40h_500kb	GzazIP	outcome	ENSG00000099308	Wald ratio	1	0.0363065676490184	0.00672936365951036	6.84299999999963e-08	0.0231170148763781	0.0494961204216587	1.03697370035599	1.02338628396065	1.05074151577289	0.000153266092499992	MAST3
ENSG00000099377_CD4_Memory_stim_5d_500kb_combined	ENSG00000099377	CD4_Memory_stim_5d_500kb	GzazIP	outcome	ENSG00000099377	Wald ratio	1	0.0033515432739426	0.00706867701401443	0.6354	-0.0105030636735257	0.0172061502214109	1.00335716597492	0.989551900899294	1.01735502867341	0.827513658748553	HSD3B7
ENSG00000099377_TCM_5d_500kb_combined	ENSG00000099377	TCM_5d_500kb	GzazIP	outcome	ENSG00000099377	Wald ratio	1	0.0069419742711151	0.009702267028263	0.4743	-0.0120744691042804	0.0259584176465106	1.00696612562819	0.98799813478619	1.02629827168863	0.769342235018895	HSD3B7
ENSG00000099377_TEM_5d_500kb_combined	ENSG00000099377	TEM_5d_500kb	GzazIP	outcome	ENSG00000099377	Wald ratio	1	0.00282841630586481	0.00631043909968947	0.654	-0.00954004432952656	0.0151968769412562	1.00283242004913	0.990505317527395	1.01531293664536	0.832238990889979	HSD3B7
ENSG00000099800_CD4_Naive_uns_0h_500kb_combined	ENSG00000099800	CD4_Naive_uns_0h_500kb	GzazIP	outcome	ENSG00000099800	Wald ratio	1	0.0104107935218207	0.00871593553325949	0.2323	-0.00667244012336793	0.0274940271670093	1.01046517438484	0.993349771176586	1.02787547576037	0.610315454545455	TIMM13
ENSG00000099800_TN_0h_500kb_combined	ENSG00000099800	TN_0h_500kb	GzazIP	outcome	ENSG00000099800	Wald ratio	1	0.0110876998903255	0.00928264279314076	0.2323	-0.00710627998423041	0.0292816797648814	1.01114939624747	0.992918909919223	1.02971460339577	0.610315454545455	TIMM13
ENSG00000099817_CD4_Memory_uns_0h_500kb_combined	ENSG00000099817	CD4_Memory_uns_0h_500kb	GzazIP	outcome	ENSG00000099817	Wald ratio	1	-0.00798538198123197	0.00891686259459766	0.3705	-0.0254624326666434	0.00949166870417945	0.992046416484203	0.974859001130909	1.00953685745062	0.72306062673204	POLR2E
ENSG00000099817_TN_0h_500kb_combined	ENSG00000099817	TN_0h_500kb	GzazIP	outcome	ENSG00000099817	Wald ratio	1	0.00067386172535305	0.0102143366289002	0.9474	-0.0193462380672914	0.0206939615179975	1.00067408882117	0.980839699402253	1.02090956620978	0.961785450424929	POLR2E
ENSG00000099940_CD4_Memory_stim_40h_500kb_combined	ENSG00000099940	CD4_Memory_stim_40h_500kb	GzazIP	outcome	ENSG00000099940	Wald ratio	1	-0.0225751749409053	0.018932372058313	0.233099999999998	-0.0596826241751987	0.0145322742933882	0.97767773756456	0.942063474315635	1.01463838115976	0.610508284714119	SNAP29
ENSG00000099940_CD4_Memory_stim_5d_500kb_combined	ENSG00000099940	CD4_Memory_stim_5d_500kb	GzazIP	outcome	ENSG00000099940	Wald ratio	1	-0.0136631831524623	0.00810899908945699	0.0920000000000012	-0.029556821367798	0.00223045506287343	0.986429734469574	0.970875709588066	1.00223294437819	0.376777313841934	SNAP29
ENSG00000099940_CD4_Naive_stim_40h_500kb_combined	ENSG00000099940	CD4_Naive_stim_40h_500kb	GzazIP	outcome	ENSG00000099940	Wald ratio	1	-0.0172968092286888	0.0102655295417505	0.0920000000000012	-0.0374172471305198	0.00282362867314213	0.982851921817273	0.963274128120842	1.00282761886731	0.376777313841934	SNAP29
ENSG00000099940_CD4_Naive_stim_5d_500kb_combined	ENSG00000099940	CD4_Naive_stim_5d_500kb	GzazIP	outcome	ENSG00000099940	Wald ratio	1	-0.0129808151969328	0.00770401870762953	0.0920000000000012	-0.0280806918638867	0.00211906147002103	0.987103072216681	0.972309906137119	1.00212130826753	0.376777313841934	SNAP29
ENSG00000099940_TCM_40h_500kb_combined	ENSG00000099940	TCM_40h_500kb	GzazIP	outcome	ENSG00000099940	Wald ratio	1	-0.0167332274151714	0.00993104786484901	0.0920000000000012	-0.0361980812302754	0.00273162639993269	0.983405995404023	0.964449235270164	1.00273536069078	0.376777313841934	SNAP29
ENSG00000099940_TCM_5d_500kb_combined	ENSG00000099940	TCM_5d_500kb	GzazIP	outcome	ENSG00000099940	Wald ratio	1	-0.0154497364476427	0.0091693053798893	0.0920000000000012	-0.0334215749922257	0.00252210209694033	0.984668998469667	0.967130755494339	1.00252528527197	0.376777313841934	SNAP29
ENSG00000099940_TEM_40h_500kb_combined	ENSG00000099940	TEM_40h_500kb	GzazIP	outcome	ENSG00000099940	Wald ratio	1	-0.00673532285061909	0.00564848947902171	0.233099999999998	-0.0178063622295016	0.00433571652826346	0.993287308597789	0.982351234245417	1.00434512934602	0.610508284714119	SNAP29
ENSG00000099940_TEM_5d_500kb_combined	ENSG00000099940	TEM_5d_500kb	GzazIP	outcome	ENSG00000099940	Wald ratio	1	-0.0124344824411315	0.00737977422009695	0.0920000000000012	-0.0268988399125215	0.00202987503025855	0.987642506300223	0.973459711813225	1.00203193662127	0.376777313841934	SNAP29
ENSG00000099940_TN_40h_500kb_combined	ENSG00000099940	TN_40h_500kb	GzazIP	outcome	ENSG00000099940	Wald ratio	1	-0.0147507599695529	0.00875446796161461	0.0920000000000012	-0.0319095171743176	0.00240799723521169	0.985357499533294	0.968594219256206	1.00241089878906	0.376777313841934	SNAP29
ENSG00000099940_TN_5d_500kb_combined	ENSG00000099940	TN_5d_500kb	GzazIP	outcome	ENSG00000099940	Wald ratio	1	-0.0138847018811457	0.0082404688318404	0.0920000000000012	-0.0300360207915529	0.00226661702926149	0.986211246009395	0.970410577961799	1.00226918774755	0.376777313841934	SNAP29
ENSG00000099940_TN_IFN_5d_500kb_combined	ENSG00000099940	TN_IFN_5d_500kb	GzazIP	outcome	ENSG00000099940	Wald ratio	1	-0.0124544733475197	0.00739163867656296	0.0920000000000012	-0.0269420851535831	0.00203313845854371	0.987622762628682	0.973417615223569	1.00203520668597	0.376777313841934	SNAP29
ENSG00000099956_CD4_Memory_stim_16h_500kb_combined	ENSG00000099956	CD4_Memory_stim_16h_500kb	GzazIP	outcome	ENSG00000099956	Wald ratio	1	-0.0207043721295575	0.0132013912407661	0.116799999999999	-0.046579098961459	0.00517035470234408	0.9795084917807	0.954489058490691	1.00518374405217	0.435853150572828	SMARCB1
ENSG00000099956_CD4_Memory_stim_40h_500kb_combined	ENSG00000099956	CD4_Memory_stim_40h_500kb	GzazIP	outcome	ENSG00000099956	Wald ratio	1	-0.0481159201501742	0.0325952507884357	0.139900000000001	-0.112002611695508	0.0157707713951597	0.953023306069382	0.894041922532035	1.01589578633978	0.472389723467866	SMARCB1
ENSG00000099956_CD4_Memory_stim_5d_500kb_combined	ENSG00000099956	CD4_Memory_stim_5d_500kb	GzazIP	outcome	ENSG00000099956	Wald ratio	1	-0.0148106355420898	0.0100331943839754	0.139900000000001	-0.0344756965346816	0.00485442545050198	0.985298502455116	0.966111819266266	1.00486622726301	0.472389723467866	SMARCB1
ENSG00000099956_CD4_Naive_stim_16h_500kb_combined	ENSG00000099956	CD4_Naive_stim_16h_500kb	GzazIP	outcome	ENSG00000099956	Wald ratio	1	-0.0262422070588004	0.0177773035962726	0.139900000000001	-0.0610857221074946	0.00860130798989385	0.974099127349425	0.940742593881734	1.00863840552562	0.472389723467866	SMARCB1
ENSG00000099956_CD4_Naive_stim_40h_500kb_combined	ENSG00000099956	CD4_Naive_stim_40h_500kb	GzazIP	outcome	ENSG00000099956	Wald ratio	1	-0.0141106485709818	0.00955900100264355	0.139900000000001	-0.0328462905361631	0.0046249933941996	0.985988440014966	0.967687290852676	1.00463570518377	0.472389723467866	SMARCB1
ENSG00000099956_CD4_Naive_stim_5d_500kb_combined	ENSG00000099956	CD4_Naive_stim_5d_500kb	GzazIP	outcome	ENSG00000099956	Wald ratio	1	-0.0068147495937057	0.00645244896339501	0.2909	-0.0194615495619599	0.00583205037454851	0.993208418154965	0.98072660383122	1.00584908988933	0.663312741894948	SMARCB1
ENSG00000099956_TCM_16h_500kb_combined	ENSG00000099956	TCM_16h_500kb	GzazIP	outcome	ENSG00000099956	Wald ratio	1	-0.018546613611288	0.012766771387567	0.146300000000002	-0.0435694855309194	0.00647625830834332	0.981624316471005	0.95736602869293	1.00649727461369	0.482230206033855	SMARCB1
ENSG00000099956_TCM_40h_500kb_combined	ENSG00000099956	TCM_40h_500kb	GzazIP	outcome	ENSG00000099956	Wald ratio	1	-0.0139962570515077	0.00948150855827816	0.139900000000001	-0.0325800138257329	0.00458749972271748	0.986101235182086	0.96794499775036	1.00459803840881	0.472389723467866	SMARCB1
ENSG00000099956_TCM_5d_500kb_combined	ENSG00000099956	TCM_5d_500kb	GzazIP	outcome	ENSG00000099956	Wald ratio	1	-0.0181098106880129	0.0122681602942334	0.139900000000001	-0.0421554048647105	0.00593578348868463	0.98205318650102	0.958720779122035	1.00595343515971	0.472389723467866	SMARCB1
ENSG00000099956_TEM_5d_500kb_combined	ENSG00000099956	TEM_5d_500kb	GzazIP	outcome	ENSG00000099956	Wald ratio	1	-0.00840562114918446	0.00795874312400872	0.2909	-0.0240047576722416	0.00719351537387263	0.991629607309473	0.976281064921537	1.00721945085739	0.663312741894948	SMARCB1
ENSG00000099956_TN_16h_500kb_combined	ENSG00000099956	TN_16h_500kb	GzazIP	outcome	ENSG00000099956	Wald ratio	1	-0.0106525480263361	0.00721637398537878	0.139900000000001	-0.0247966410376785	0.00349154498500634	0.989403989429317	0.975508270208258	1.00349764752857	0.472389723467866	SMARCB1
ENSG00000099956_TN_40h_500kb_combined	ENSG00000099956	TN_40h_500kb	GzazIP	outcome	ENSG00000099956	Wald ratio	1	-0.0111103078627465	0.00752647502100485	0.139900000000001	-0.025862198903916	0.00364158317842304	0.988951183667024	0.974469363303369	1.00364822179836	0.472389723467866	SMARCB1
ENSG00000099956_TN_5d_500kb_combined	ENSG00000099956	TN_5d_500kb	GzazIP	outcome	ENSG00000099956	Wald ratio	1	-0.012109715944013	0.00772132074284136	0.116799999999999	-0.027243504599982	0.00302407271195607	0.987963311587984	0.973124252439719	1.00302864983253	0.435853150572828	SMARCB1
ENSG00000099956_TN_cycling_40h_500kb_combined	ENSG00000099956	TN_cycling_40h_500kb	GzazIP	outcome	ENSG00000099956	Wald ratio	1	-0.0152809304797915	0.0103517870948926	0.139900000000001	-0.035570433185781	0.00500857222619795	0.984835230503052	0.965054759955009	1.00502113609099	0.472389723467866	SMARCB1
ENSG00000099956_TN_cycling_5d_500kb_combined	ENSG00000099956	TN_cycling_5d_500kb	GzazIP	outcome	ENSG00000099956	Wald ratio	1	-0.0092491649010751	0.00875744055707248	0.2909	-0.0264137483929372	0.00791541859078697	0.990793477055844	0.973932043416848	1.00794682833559	0.663312741894948	SMARCB1
ENSG00000099974_TEM_5d_500kb_combined	ENSG00000099974	TEM_5d_500kb	GzazIP	outcome	ENSG00000099974	Wald ratio	1	-0.00964964156823251	0.00772648465236039	0.2117	-0.0247935514868589	0.00549426835039386	0.990396766828208	0.975511284095289	1.00550938952332	0.587207632880099	DDTL
ENSG00000099977_CD4_Memory_stim_40h_500kb_combined	ENSG00000099977	CD4_Memory_stim_40h_500kb	GzazIP	outcome	ENSG00000099977	Wald ratio	1	-0.0155682670512358	0.0213603576927147	0.4661	-0.0574345681289567	0.026298034026485	0.984552291975721	0.944183668069296	1.02664687858539	0.768731563583288	DDT
ENSG00000099977_CD4_Naive_stim_40h_500kb_combined	ENSG00000099977	CD4_Naive_stim_40h_500kb	GzazIP	outcome	ENSG00000099977	Wald ratio	1	-0.00592816867703447	0.00813371218437262	0.4661	-0.0218702445584048	0.0100139072043359	0.994089368243843	0.97836717528031	1.01006421415591	0.768731563583288	DDT
ENSG00000099977_TCM_40h_500kb_combined	ENSG00000099977	TCM_40h_500kb	GzazIP	outcome	ENSG00000099977	Wald ratio	1	-0.00497338250860728	0.00682370291933741	0.4661	-0.0183478402305086	0.00840107521329404	0.995038964281265	0.981819456648739	1.0084364632755	0.768731563583288	DDT
ENSG00000099977_TEM_40h_500kb_combined	ENSG00000099977	TEM_40h_500kb	GzazIP	outcome	ENSG00000099977	Wald ratio	1	-0.00504466270287829	0.00692150252934051	0.4661	-0.0186108076603857	0.00852148225462911	0.994968040238353	0.981561304053971	1.0085578934368	0.768731563583288	DDT
ENSG00000099977_TN_0h_500kb_combined	ENSG00000099977	TN_0h_500kb	GzazIP	outcome	ENSG00000099977	Wald ratio	1	0.0048549342886305	0.0087685335153507	0.5798	-0.0123313914014569	0.0220412599787179	1.00486673857739	0.987744328641419	1.02228596309737	0.821569979478159	DDT
ENSG00000099977_TN_40h_500kb_combined	ENSG00000099977	TN_40h_500kb	GzazIP	outcome	ENSG00000099977	Wald ratio	1	-0.00516022075270131	0.00708005333466578	0.4661	-0.0190371252886462	0.00871668378324361	0.994853070314965	0.981142936351934	1.00875478469541	0.768731563583288	DDT
ENSG00000099977_TN_cycling_40h_500kb_combined	ENSG00000099977	TN_cycling_40h_500kb	GzazIP	outcome	ENSG00000099977	Wald ratio	1	-0.00528480205041272	0.00725098443908353	0.4661	-0.0194967315510164	0.00892712745019099	0.994729137948421	0.980692100525527	1.00896709309004	0.768731563583288	DDT
ENSG00000100031_CD4_Naive_stim_16h_500kb_combined	ENSG00000100031	CD4_Naive_stim_16h_500kb	GzazIP	outcome	ENSG00000100031	Wald ratio	1	-0.00340840324644513	0.00971836141668474	0.7258	-0.0224563916231472	0.015639585130257	0.996597398766162	0.97779387626746	1.01576252350736	0.86515073832646	GGT1
ENSG00000100031_TN_40h_500kb_combined	ENSG00000100031	TN_40h_500kb	GzazIP	outcome	ENSG00000100031	Wald ratio	1	0.00165388552364925	0.00767110340789051	0.8293	-0.0133814771558161	0.0166892482031146	1.00165525394661	0.986707656785398	1.01682929169472	0.914086946358268	GGT1
ENSG00000100031_TN_IFN_5d_500kb_combined	ENSG00000100031	TN_IFN_5d_500kb	GzazIP	outcome	ENSG00000100031	Wald ratio	1	-0.00140005392596373	0.0100312184708983	0.889	-0.0210612421289244	0.0182611342769969	0.998600925692308	0.979158996951677	1.01842888836035	0.932071503803394	GGT1
ENSG00000100036_TN_16h_500kb_combined	ENSG00000100036	TN_16h_500kb	GzazIP	outcome	ENSG00000100036	Wald ratio	1	-0.00232442959558091	0.00753455681275848	0.7577	-0.0170921609485875	0.0124433017574257	0.997678269798969	0.983053081355442	1.0125210417495	0.88469103349407	SLC35E4
ENSG00000100075_CD4_Memory_stim_16h_500kb_combined	ENSG00000100075	CD4_Memory_stim_16h_500kb	GzazIP	outcome	ENSG00000100075	Wald ratio	1	-0.0010505539364824	0.0071508149630897	0.8832	-0.0150661512641382	0.0129650433911734	0.998949997702112	0.985046775358313	1.01304945396736	0.931140271599157	SLC25A1
ENSG00000100075_CD4_Memory_stim_40h_500kb_combined	ENSG00000100075	CD4_Memory_stim_40h_500kb	GzazIP	outcome	ENSG00000100075	Wald ratio	1	-0.00150571437235551	0.0102489596108038	0.8832	-0.0215936752095309	0.0185822464648198	0.998495418646791	0.978637799074335	1.0187559708011	0.931140271599157	SLC25A1
ENSG00000100075_CD4_Memory_stim_5d_500kb_combined	ENSG00000100075	CD4_Memory_stim_5d_500kb	GzazIP	outcome	ENSG00000100075	Wald ratio	1	-0.000826344328913092	0.00562468540324684	0.8832	-0.0118507277192769	0.0101980390614507	0.999173996999537	0.988219215588788	1.0102502162794	0.931140271599157	SLC25A1
ENSG00000100075_CD4_Memory_uns_0h_500kb_combined	ENSG00000100075	CD4_Memory_uns_0h_500kb	GzazIP	outcome	ENSG00000100075	Wald ratio	1	0.00248732993592416	0.0085609369912791	0.7714	-0.0142921065669829	0.0192667664388312	1.0024904259074	0.985809540760402	1.01945356834425	0.887957420017988	SLC25A1
ENSG00000100075_CD4_Naive_stim_16h_500kb_combined	ENSG00000100075	CD4_Naive_stim_16h_500kb	GzazIP	outcome	ENSG00000100075	Wald ratio	1	-0.00288165032660301	0.00559616806366658	0.6066	-0.0138501397313895	0.00808683907818349	0.997122497642411	0.986245332179213	1.00811962588227	0.821569979478159	SLC25A1
ENSG00000100075_CD4_Naive_stim_40h_500kb_combined	ENSG00000100075	CD4_Naive_stim_40h_500kb	GzazIP	outcome	ENSG00000100075	Wald ratio	1	-0.0028487926663869	0.00538516135967394	0.5968	-0.0134037089313478	0.00770612359857402	0.997155261292898	0.986685720766096	1.00773589218671	0.821569979478159	SLC25A1
ENSG00000100075_CD4_Naive_stim_5d_500kb_combined	ENSG00000100075	CD4_Naive_stim_5d_500kb	GzazIP	outcome	ENSG00000100075	Wald ratio	1	-0.000960476470760497	0.00653768386400674	0.8832	-0.0137743368442137	0.0118533839026927	0.999039984639125	0.986320095256449	1.01192391365425	0.931140271599157	SLC25A1
ENSG00000100075_CD4_Naive_uns_0h_500kb_combined	ENSG00000100075	CD4_Naive_uns_0h_500kb	GzazIP	outcome	ENSG00000100075	Wald ratio	1	-0.00444556680936503	0.00840359317338617	0.5968	-0.0209166094292019	0.0120254758104719	0.995564300096019	0.979300625602684	1.01209807255632	0.821569979478159	SLC25A1
ENSG00000100075_TCM_16h_500kb_combined	ENSG00000100075	TCM_16h_500kb	GzazIP	outcome	ENSG00000100075	Wald ratio	1	0.00278039215889944	0.00956960383084071	0.7714	-0.0159760313495483	0.0215368156673472	1.00278426103401	0.98415090854171	1.02177040680434	0.887957420017988	SLC25A1
ENSG00000100075_TCM_40h_500kb_combined	ENSG00000100075	TCM_40h_500kb	GzazIP	outcome	ENSG00000100075	Wald ratio	1	-0.000941521602508811	0.00640866359116726	0.8832	-0.0135025022411966	0.011619459036179	0.999058921489884	0.986588247632887	1.01168722717234	0.931140271599157	SLC25A1
ENSG00000100075_TCM_5d_500kb_combined	ENSG00000100075	TCM_5d_500kb	GzazIP	outcome	ENSG00000100075	Wald ratio	1	0.00096315699576414	0.00441219968478321	0.8272	-0.00768475438641094	0.00961106837793922	1.00096362098041	0.992344697845899	1.00965740301845	0.912331450024618	SLC25A1
ENSG00000100075_TEM_40h_500kb_combined	ENSG00000100075	TEM_40h_500kb	GzazIP	outcome	ENSG00000100075	Wald ratio	1	-0.00148796875149942	0.0101281703331281	0.8832	-0.0213391826044304	0.0183632451014316	0.998513137725134	0.978886886851426	1.01853288628334	0.931140271599157	SLC25A1
ENSG00000100075_TEM_5d_500kb_combined	ENSG00000100075	TEM_5d_500kb	GzazIP	outcome	ENSG00000100075	Wald ratio	1	-0.00371405993376908	0.00702080298044759	0.5968	-0.0174748337754464	0.0100467139079082	0.996292828655976	0.982676965623073	1.01009735157673	0.821569979478159	SLC25A1
ENSG00000100075_TN_0h_500kb_combined	ENSG00000100075	TN_0h_500kb	GzazIP	outcome	ENSG00000100075	Wald ratio	1	-0.00400184035834253	0.00756480326546976	0.5968	-0.0188288547586633	0.0108251740419782	0.996006156334066	0.981347300792084	1.01088397823549	0.821569979478159	SLC25A1
ENSG00000100075_TN_16h_500kb_combined	ENSG00000100075	TN_16h_500kb	GzazIP	outcome	ENSG00000100075	Wald ratio	1	0.00114072033102461	0.00522561317324955	0.8272	-0.00910148148854452	0.0113829221505937	1.00114137119992	0.990939811622976	1.011447954126	0.912331450024618	SLC25A1
ENSG00000100075_TN_40h_500kb_combined	ENSG00000100075	TN_40h_500kb	GzazIP	outcome	ENSG00000100075	Wald ratio	1	0.00086223067968624	0.00394985858988003	0.8272	-0.00687949215647862	0.0086039535158511	1.00086260250742	0.993144117378127	1.00864107390824	0.912331450024618	SLC25A1
ENSG00000100075_TN_5d_500kb_combined	ENSG00000100075	TN_5d_500kb	GzazIP	outcome	ENSG00000100075	Wald ratio	1	-0.0011523863035831	0.00784395825550237	0.8832	-0.0165265444843677	0.0142217718772016	0.998848277438526	0.983609269643257	1.01432338239733	0.931140271599157	SLC25A1
ENSG00000100075_TN_cycling_40h_500kb_combined	ENSG00000100075	TN_cycling_40h_500kb	GzazIP	outcome	ENSG00000100075	Wald ratio	1	0.00167264615079207	0.00829004750546206	0.8401	-0.0145758469599136	0.0179211392614977	1.00167404580363	0.985529866453277	1.01808268647146	0.917628714198659	SLC25A1
ENSG00000100075_TN_IFN_40h_500kb_combined	ENSG00000100075	TN_IFN_40h_500kb	GzazIP	outcome	ENSG00000100075	Wald ratio	1	0.00682153996779116	0.0087001852399368	0.433	-0.010230823102485	0.0238739030380673	1.00684485966682	0.989821333747481	1.02416116613639	0.758702718560532	SLC25A1
ENSG00000100075_TN_IFN_5d_500kb_combined	ENSG00000100075	TN_IFN_5d_500kb	GzazIP	outcome	ENSG00000100075	Wald ratio	1	-0.00112137937021938	0.00763290308226757	0.8832	-0.0160818694114638	0.0138391106710251	0.998879249140672	0.984046753428803	1.01393531444238	0.931140271599157	SLC25A1
ENSG00000100100_CD4_Naive_uns_0h_500kb_combined	ENSG00000100100	CD4_Naive_uns_0h_500kb	GzazIP	outcome	ENSG00000100100	Wald ratio	1	0.00582539448426923	0.00951538094400516	0.5404	-0.0128247521659809	0.0244755411345193	1.00584239509043	0.987257134535397	1.02477752590501	0.799577803468208	PIK3IP1
ENSG00000100100_TN_0h_500kb_combined	ENSG00000100100	TN_0h_500kb	GzazIP	outcome	ENSG00000100100	Wald ratio	1	0.0059432786394027	0.0097079365977701	0.5404	-0.0130842770922267	0.0249708343710321	1.00596097496058	0.987000949944952	1.02528521700013	0.799577803468208	PIK3IP1
ENSG00000100116_CD4_Memory_stim_5d_500kb_combined	ENSG00000100116	CD4_Memory_stim_5d_500kb	GzazIP	outcome	ENSG00000100116	Wald ratio	1	0.0147129138452148	0.0138041701545993	0.2865	-0.0123432596577998	0.0417690873482295	1.01482168153735	0.98773260590809	1.04265368902293	0.662166872905388	GCAT
ENSG00000100116_CD4_Naive_stim_40h_500kb_combined	ENSG00000100116	CD4_Naive_stim_40h_500kb	GzazIP	outcome	ENSG00000100116	Wald ratio	1	0.0116508420311029	0.0109312273240837	0.2865	-0.0097743635241012	0.033076047586307	1.01171897744566	0.990273250309134	1.03362914125385	0.662166872905388	GCAT
ENSG00000100116_CD4_Naive_stim_5d_500kb_combined	ENSG00000100116	CD4_Naive_stim_5d_500kb	GzazIP	outcome	ENSG00000100116	Wald ratio	1	0.0098133398696955	0.00920721855448425	0.2865	-0.00823280849709363	0.0278594882364846	1.00986164858336	0.991800988259776	1.02825119288183	0.662166872905388	GCAT
ENSG00000100116_TCM_16h_500kb_combined	ENSG00000100116	TCM_16h_500kb	GzazIP	outcome	ENSG00000100116	Wald ratio	1	0.00868022371356879	0.00814408936140562	0.2865	-0.00728219143478622	0.0246426388619238	1.00871800609615	0.992744259475451	1.02494877820822	0.662166872905388	GCAT
ENSG00000100116_TCM_40h_500kb_combined	ENSG00000100116	TCM_40h_500kb	GzazIP	outcome	ENSG00000100116	Wald ratio	1	0.00920998200310575	0.0112577683052801	0.4133	-0.0128552438752433	0.0312752078814548	1.00925252439193	0.987227031836827	1.03176941589242	0.751236260623231	GCAT
ENSG00000100116_TN_40h_500kb_combined	ENSG00000100116	TN_40h_500kb	GzazIP	outcome	ENSG00000100116	Wald ratio	1	0.0111067776278278	0.0104207670796426	0.2865	-0.00931792584827162	0.0315314811039272	1.01116868687424	0.990725351500101	1.0320338646496	0.662166872905388	GCAT
ENSG00000100162_CD4_Memory_uns_0h_500kb_combined	ENSG00000100162	CD4_Memory_uns_0h_500kb	GzazIP	outcome	ENSG00000100162	Wald ratio	1	0.00789082911873501	0.00749924121349023	0.2927	-0.00680768365970584	0.0225893418971759	1.00792204375994	0.99321543612489	1.02284641312147	0.663312741894948	CENPM
ENSG00000100219_CD4_Memory_stim_5d_500kb_combined	ENSG00000100219	CD4_Memory_stim_5d_500kb	GzazIP	outcome	ENSG00000100219	Wald ratio	1	0.0103676338431463	0.0118593345678927	0.382	-0.0128766619099235	0.033611929596216	1.01042156397371	0.987205887600457	1.03418319295548	0.723371693735499	XBP1
ENSG00000100219_CD4_Memory_uns_0h_500kb_combined	ENSG00000100219	CD4_Memory_uns_0h_500kb	GzazIP	outcome	ENSG00000100219	Wald ratio	1	0.00798102414795881	0.00742768415024086	0.2826	-0.00657723678651327	0.0225392850824309	1.00801295741805	0.993444345891308	1.0227952139695	0.658264443290942	XBP1
ENSG00000100219_CD4_Naive_stim_40h_500kb_combined	ENSG00000100219	CD4_Naive_stim_40h_500kb	GzazIP	outcome	ENSG00000100219	Wald ratio	1	0.0104295804253842	0.0119301940576482	0.382	-0.0129535999276063	0.0338127607783746	1.01048415807495	0.987129936858207	1.03439091004602	0.723371693735499	XBP1
ENSG00000100219_CD4_Naive_uns_0h_500kb_combined	ENSG00000100219	CD4_Naive_uns_0h_500kb	GzazIP	outcome	ENSG00000100219	Wald ratio	1	0.00829911605676478	0.00685317772653869	0.2259	-0.00513311228725105	0.0217313444007806	1.0083336491858	0.994880039620596	1.02196918984132	0.603677400119261	XBP1
ENSG00000100219_TCM_5d_500kb_combined	ENSG00000100219	TCM_5d_500kb	GzazIP	outcome	ENSG00000100219	Wald ratio	1	0.00902705318547347	0.0103258704453054	0.382	-0.011211652887325	0.029265759258272	1.00906791990621	0.988850963463504	1.02969820994812	0.723371693735499	XBP1
ENSG00000100219_TN_0h_500kb_combined	ENSG00000100219	TN_0h_500kb	GzazIP	outcome	ENSG00000100219	Wald ratio	1	0.00846896751322313	0.00699343630471241	0.2259	-0.00523816764401319	0.0221761026704594	1.00850493067051	0.994775527632967	1.02242382018266	0.603677400119261	XBP1
ENSG00000100227_TN_40h_500kb_combined	ENSG00000100227	TN_40h_500kb	GzazIP	outcome	ENSG00000100227	Wald ratio	1	0.0226835937970042	0.0149425166662267	0.129	-0.00660373886880018	0.0519709264628085	1.02294282288247	0.993418017896381	1.05334511759973	0.456081689029203	POLDIP3
ENSG00000100298_CD4_Naive_stim_5d_500kb_combined	ENSG00000100298	CD4_Naive_stim_5d_500kb	GzazIP	outcome	ENSG00000100298	Wald ratio	1	0.0249228463619193	0.0131213310794765	0.0575099999999995	-0.000794962553854618	0.0506406552776931	1.02523601678431	0.999205353345162	1.05194481453971	0.306480891795478	APOBEC3H
ENSG00000100298_TCM_5d_500kb_combined	ENSG00000100298	TCM_5d_500kb	GzazIP	outcome	ENSG00000100298	Wald ratio	1	0.0197009224249929	0.0110821346016478	0.0754499999999994	-0.00202006139423686	0.0414219062442226	1.01989626630659	0.997981977556615	1.04229176219479	0.345228064351376	APOBEC3H
ENSG00000100299_CD4_Memory_stim_16h_500kb_combined	ENSG00000100299	CD4_Memory_stim_16h_500kb	GzazIP	outcome	ENSG00000100299	Wald ratio	1	0.00101035453381079	0.0095336470676374	0.9156	-0.0176755937187585	0.0196963027863801	1.00101086511389	0.982479703253014	1.0198915547653	0.940998050682261	ARSA
ENSG00000100299_CD4_Memory_stim_40h_500kb_combined	ENSG00000100299	CD4_Memory_stim_40h_500kb	GzazIP	outcome	ENSG00000100299	Wald ratio	1	0.000861148940975633	0.00812575170516219	0.9156	-0.0150653244011423	0.0167876222830935	1.00086151983618	0.985047589857377	1.01692932626111	0.940998050682261	ARSA
ENSG00000100299_CD4_Memory_stim_5d_500kb_combined	ENSG00000100299	CD4_Memory_stim_5d_500kb	GzazIP	outcome	ENSG00000100299	Wald ratio	1	0.000716864081499079	0.0067642880986548	0.9156	-0.0125411405918643	0.0139748687548625	1.00071712108996	0.987537171794407	1.01407297370177	0.940998050682261	ARSA
ENSG00000100299_CD4_Memory_uns_0h_500kb_combined	ENSG00000100299	CD4_Memory_uns_0h_500kb	GzazIP	outcome	ENSG00000100299	Wald ratio	1	0.000810272368079857	0.0076456832996988	0.9156	-0.0141752668993298	0.0157958116354895	1.00081060072742	0.985924729148669	1.01592122493292	0.940998050682261	ARSA
ENSG00000100299_CD4_Naive_stim_40h_500kb_combined	ENSG00000100299	CD4_Naive_stim_40h_500kb	GzazIP	outcome	ENSG00000100299	Wald ratio	1	0.000852551981083954	0.00804463128780456	0.9156	-0.014914925343013	0.0166200293051809	1.00085291550683	0.98519575122849	1.01675891032765	0.940998050682261	ARSA
ENSG00000100299_CD4_Naive_stim_5d_500kb_combined	ENSG00000100299	CD4_Naive_stim_5d_500kb	GzazIP	outcome	ENSG00000100299	Wald ratio	1	0.0042257878618708	0.00523679368990382	0.4197	-0.0060383277703407	0.0144899034940823	1.00423472909354	0.9939798662918	1.01459539103132	0.752150872669576	ARSA
ENSG00000100299_CD4_Naive_uns_0h_500kb_combined	ENSG00000100299	CD4_Naive_uns_0h_500kb	GzazIP	outcome	ENSG00000100299	Wald ratio	1	0.00545755137659266	0.00676325256862603	0.4197	-0.00779842365791436	0.0187135264110997	1.00547247093918	0.992231905157667	1.01888972180944	0.752150872669576	ARSA
ENSG00000100299_TCM_40h_500kb_combined	ENSG00000100299	TCM_40h_500kb	GzazIP	outcome	ENSG00000100299	Wald ratio	1	0.000668090204757905	0.00630406061274748	0.9156	-0.0116878685962272	0.013024049005743	1.00066831342673	0.988380169209646	1.01310923133657	0.940998050682261	ARSA
ENSG00000100299_TCM_5d_500kb_combined	ENSG00000100299	TCM_5d_500kb	GzazIP	outcome	ENSG00000100299	Wald ratio	1	0.000803984250794792	0.00758634898792052	0.9156	-0.0140652597655294	0.015673228267119	1.00080430753276	0.986033193868103	1.01579669751982	0.940998050682261	ARSA
ENSG00000100299_TEM_40h_500kb_combined	ENSG00000100299	TEM_40h_500kb	GzazIP	outcome	ENSG00000100299	Wald ratio	1	0.000761421780113352	0.0071847319710967	0.9156	-0.0133206528832362	0.0148434964434629	1.00076171173526	0.986767674386116	1.01495420824194	0.940998050682261	ARSA
ENSG00000100299_TEM_5d_500kb_combined	ENSG00000100299	TEM_5d_500kb	GzazIP	outcome	ENSG00000100299	Wald ratio	1	0.000770698697801407	0.00727226843097664	0.9156	-0.0134829474269128	0.0150243448225156	1.00077099576235	0.986607540371476	1.01513777766393	0.940998050682261	ARSA
ENSG00000100299_TEM_HLApositive_5d_500kb_combined	ENSG00000100299	TEM_HLApositive_5d_500kb	GzazIP	outcome	ENSG00000100299	Wald ratio	1	0.000945673346555966	0.00892331911782611	0.9156	-0.0165440321243832	0.0184353788174951	1.00094612063658	0.983592068788835	1.01860635949527	0.940998050682261	ARSA
ENSG00000100299_TN_0h_500kb_combined	ENSG00000100299	TN_0h_500kb	GzazIP	outcome	ENSG00000100299	Wald ratio	1	0.0052158185420211	0.00646368594954674	0.4197	-0.00745300591909052	0.0178846430031327	1.00522944460361	0.99257469885884	1.01804553094072	0.752150872669576	ARSA
ENSG00000100299_TN_40h_500kb_combined	ENSG00000100299	TN_40h_500kb	GzazIP	outcome	ENSG00000100299	Wald ratio	1	0.00524635825499861	0.00650153218826951	0.4197	-0.00749664483400962	0.0179893613440068	1.0052601444911	0.992531384921099	1.01815214456176	0.752150872669576	ARSA
ENSG00000100299_TN_5d_500kb_combined	ENSG00000100299	TN_5d_500kb	GzazIP	outcome	ENSG00000100299	Wald ratio	1	0.00532079142465994	0.0065937732486216	0.4197	-0.0076030041426384	0.0182445869919583	1.00533497197478	0.992425825582915	1.01841203626667	0.752150872669576	ARSA
ENSG00000100299_TN_cycling_5d_500kb_combined	ENSG00000100299	TN_cycling_5d_500kb	GzazIP	outcome	ENSG00000100299	Wald ratio	1	0.00682602937423796	0.00845913442003267	0.4197	-0.00975387408902607	0.023405932837502	1.00684937981277	0.990293540656471	1.02368200135623	0.752150872669576	ARSA
ENSG00000100299_TN_IFN_5d_500kb_combined	ENSG00000100299	TN_IFN_5d_500kb	GzazIP	outcome	ENSG00000100299	Wald ratio	1	0.00688951617274712	0.00853781022598705	0.4197	-0.0098445918701875	0.0236236242156817	1.00691330348561	0.990203707498558	1.02390487235959	0.752150872669576	ARSA
ENSG00000100321_TEMRA_40h_500kb_combined	ENSG00000100321	TEMRA_40h_500kb	GzazIP	outcome	ENSG00000100321	Wald ratio	1	-0.00832976005278259	0.00597944630542595	0.1636	-0.0200494748114174	0.00338995470585227	0.991704836272148	0.980150179361866	1.00339570710059	0.507511218836565	SYNGR1
ENSG00000100336_CD4_Memory_stim_5d_500kb_combined	ENSG00000100336	CD4_Memory_stim_5d_500kb	GzazIP	outcome	ENSG00000100336	Wald ratio	1	-0.00722020904858183	0.00772393904929481	0.3499	-0.0223591295851997	0.00791871148803599	0.992805794040554	0.977888983117626	1.00795014740639	0.713579353516959	APOL4
ENSG00000100336_TCM_5d_500kb_combined	ENSG00000100336	TCM_5d_500kb	GzazIP	outcome	ENSG00000100336	Wald ratio	1	-0.00731603867706177	0.00782645439262008	0.3499	-0.0226558892865971	0.00802381193247359	0.992710658388638	0.97759882813028	1.00805608898201	0.713579353516959	APOL4
ENSG00000100336_TEM_5d_500kb_combined	ENSG00000100336	TEM_5d_500kb	GzazIP	outcome	ENSG00000100336	Wald ratio	1	-0.00821856686890717	0.00885423551531551	0.3533	-0.0255728684789256	0.00913573474111124	0.991815113221267	0.974751347729764	1.0091775929371	0.7173232996633	APOL4
ENSG00000100336_TN_IFN_5d_500kb_combined	ENSG00000100336	TN_IFN_5d_500kb	GzazIP	outcome	ENSG00000100336	Wald ratio	1	-0.00505535509011044	0.00544636373900294	0.3533	-0.0157302280185562	0.00561951783833532	0.994957401711659	0.984392845846508	1.00563533694674	0.7173232996633	APOL4
ENSG00000100347_CD4_Memory_stim_40h_500kb_combined	ENSG00000100347	CD4_Memory_stim_40h_500kb	GzazIP	outcome	ENSG00000100347	Wald ratio	1	-0.0226828548297439	0.0429834866286152	0.5977	-0.10693048862183	0.0615647789623418	0.977572467002322	0.898588132918969	1.06349938668418	0.821569979478159	SAMM50
ENSG00000100347_CD4_Memory_stim_5d_500kb_combined	ENSG00000100347	CD4_Memory_stim_5d_500kb	GzazIP	outcome	ENSG00000100347	Wald ratio	1	-0.00742760795606234	0.0192967219836585	0.7003	-0.045249183044033	0.0303939671319084	0.99259990855448	0.955759293148012	1.0308605791498	0.851746138266271	SAMM50
ENSG00000100347_TCM_0h_500kb_combined	ENSG00000100347	TCM_0h_500kb	GzazIP	outcome	ENSG00000100347	Wald ratio	1	-0.00441181536177594	0.00836028833381889	0.5977	-0.020797980496061	0.0119743497725091	0.995597902399375	0.979416805882159	1.01204632931457	0.821569979478159	SAMM50
ENSG00000100365_CD4_Memory_stim_40h_500kb_combined	ENSG00000100365	CD4_Memory_stim_40h_500kb	GzazIP	outcome	ENSG00000100365	Wald ratio	1	-0.000992694413471303	0.0148772216061886	0.9468	-0.0301520487616009	0.0281666599346583	0.999007798144628	0.970297989724143	1.02856709106191	0.961394219653179	NCF4
ENSG00000100365_TEM_40h_500kb_combined	ENSG00000100365	TEM_40h_500kb	GzazIP	outcome	ENSG00000100365	Wald ratio	1	-0.00108238869556393	0.0162214436481297	0.9468	-0.0328764182458981	0.0307116408547703	0.998918196875789	0.967658137090034	1.03118810848871	0.961394219653179	NCF4
ENSG00000100376_CD4_Memory_stim_16h_500kb_combined	ENSG00000100376	CD4_Memory_stim_16h_500kb	GzazIP	outcome	ENSG00000100376	Wald ratio	1	-0.0060352598218757	0.00561915777272652	0.2828	-0.0170488090564197	0.00497828941266828	0.993982915775483	0.983095699490402	1.00499070168415	0.658264443290942	FAM118A
ENSG00000100376_CD4_Memory_stim_40h_500kb_combined	ENSG00000100376	CD4_Memory_stim_40h_500kb	GzazIP	outcome	ENSG00000100376	Wald ratio	1	-0.00815581145720051	0.00759350760285529	0.2828	-0.0230390863587969	0.00672746344439587	0.991877356940079	0.977224286887691	1.00675014365817	0.658264443290942	FAM118A
ENSG00000100376_CD4_Memory_stim_5d_500kb_combined	ENSG00000100376	CD4_Memory_stim_5d_500kb	GzazIP	outcome	ENSG00000100376	Wald ratio	1	-0.00556827299165981	0.00518436743159535	0.2828	-0.0157296331575867	0.00459308717426709	0.99444720110574	0.984393431423565	1.00460365156736	0.658264443290942	FAM118A
ENSG00000100376_CD4_Memory_uns_0h_500kb_combined	ENSG00000100376	CD4_Memory_uns_0h_500kb	GzazIP	outcome	ENSG00000100376	Wald ratio	1	-0.00540663073648239	0.00503386963011066	0.2828	-0.0152730152114993	0.00445975373853449	0.994607958786248	0.984843025768975	1.00446971324038	0.658264443290942	FAM118A
ENSG00000100376_CD4_Naive_stim_16h_500kb_combined	ENSG00000100376	CD4_Naive_stim_16h_500kb	GzazIP	outcome	ENSG00000100376	Wald ratio	1	-0.00557835695533094	0.00519375615461887	0.2828	-0.0157581190183839	0.00460140510772204	0.994437173186852	0.984365390528694	1.00461200782844	0.658264443290942	FAM118A
ENSG00000100376_CD4_Naive_stim_40h_500kb_combined	ENSG00000100376	CD4_Naive_stim_40h_500kb	GzazIP	outcome	ENSG00000100376	Wald ratio	1	-0.0069662992738341	0.00648600654603437	0.2828	-0.0196788721040615	0.00574627355639326	0.993057909141977	0.980513492990302	1.0057628150551	0.658264443290942	FAM118A
ENSG00000100376_CD4_Naive_stim_5d_500kb_combined	ENSG00000100376	CD4_Naive_stim_5d_500kb	GzazIP	outcome	ENSG00000100376	Wald ratio	1	-0.00497877839533505	0.00463551564382111	0.2828	-0.0140643890572244	0.00410683226655433	0.995033595178209	0.986034052415767	1.0041152768584	0.658264443290942	FAM118A
ENSG00000100376_CD4_Naive_uns_0h_500kb_combined	ENSG00000100376	CD4_Naive_uns_0h_500kb	GzazIP	outcome	ENSG00000100376	Wald ratio	1	-0.00497153023456551	0.00462876720876973	0.2828	-0.0140439139637542	0.00410085349462316	0.995040807367816	0.986054241761844	1.00410927350012	0.658264443290942	FAM118A
ENSG00000100376_T_ER-stress_5d_500kb_combined	ENSG00000100376	T_ER-stress_5d_500kb	GzazIP	outcome	ENSG00000100376	Wald ratio	1	-0.00607133895884438	0.00565274942725578	0.2828	-0.0171507278362657	0.00500804991857696	0.993947054376648	0.982995508681987	1.00502061116093	0.658264443290942	FAM118A
ENSG00000100376_TCM_0h_500kb_combined	ENSG00000100376	TCM_0h_500kb	GzazIP	outcome	ENSG00000100376	Wald ratio	1	-0.00546157174212195	0.00508502271846021	0.2828	-0.015428216270304	0.00450507278606007	0.994553315525867	0.984690188949145	1.00451523588256	0.658264443290942	FAM118A
ENSG00000100376_TCM_16h_500kb_combined	ENSG00000100376	TCM_16h_500kb	GzazIP	outcome	ENSG00000100376	Wald ratio	1	-0.00518416166929571	0.00482673873186132	0.2828	-0.0146445695837439	0.00427624624515247	0.994829252905691	0.985462140582168	1.00428540243285	0.658264443290942	FAM118A
ENSG00000100376_TCM_40h_500kb_combined	ENSG00000100376	TCM_40h_500kb	GzazIP	outcome	ENSG00000100376	Wald ratio	1	-0.00640609106895122	0.00596442199429679	0.2828	-0.0180963581777729	0.00528417603987049	0.993614384186992	0.982066397670429	1.00529816192185	0.658264443290942	FAM118A
ENSG00000100376_TCM_5d_500kb_combined	ENSG00000100376	TCM_5d_500kb	GzazIP	outcome	ENSG00000100376	Wald ratio	1	-0.00606527096230557	0.00564709978980483	0.2828	-0.017133586550323	0.0050030446257119	0.993953085662233	0.983012358633496	1.00501558075102	0.658264443290942	FAM118A
ENSG00000100376_TCM_LA_500kb_combined	ENSG00000100376	TCM_LA_500kb	GzazIP	outcome	ENSG00000100376	Wald ratio	1	-0.00807144975846351	0.00751496223626475	0.2828	-0.0228007757415424	0.0066578762246154	0.991961036928492	0.977457197562136	1.00668008915214	0.658264443290942	FAM118A
ENSG00000100376_TEM_0h_500kb_combined	ENSG00000100376	TEM_0h_500kb	GzazIP	outcome	ENSG00000100376	Wald ratio	1	-0.00556848462765524	0.00518456447630988	0.2828	-0.0157302310012226	0.00459326174591213	0.994446990644939	0.984392842910393	1.00460382694269	0.658264443290942	FAM118A
ENSG00000100376_TEM_16h_500kb_combined	ENSG00000100376	TEM_16h_500kb	GzazIP	outcome	ENSG00000100376	Wald ratio	1	-0.00856634702099184	0.00797573872004716	0.2828	-0.0241987949122843	0.0070661008703006	0.99147023958393	0.976091648415716	1.00709112466656	0.658264443290942	FAM118A
ENSG00000100376_TEM_40h_500kb_combined	ENSG00000100376	TEM_40h_500kb	GzazIP	outcome	ENSG00000100376	Wald ratio	1	-0.00691028898512016	0.00643385789651992	0.2828	-0.0195206504622992	0.00570007249205889	0.993113532159894	0.980668643718711	1.00571634881598	0.658264443290942	FAM118A
ENSG00000100376_TEM_5d_500kb_combined	ENSG00000100376	TEM_5d_500kb	GzazIP	outcome	ENSG00000100376	Wald ratio	1	-0.00619671757154008	0.0057694837894632	0.2828	-0.017504905798888	0.0051114706558078	0.993822442485874	0.982647414982653	1.00512455650842	0.658264443290942	FAM118A
ENSG00000100376_TN_0h_500kb_combined	ENSG00000100376	TN_0h_500kb	GzazIP	outcome	ENSG00000100376	Wald ratio	1	-0.00502914808504396	0.00468241258642029	0.2828	-0.0142066767544277	0.00414838058433981	0.994983476907002	0.98589376188213	1.00415699702572	0.658264443290942	FAM118A
ENSG00000100376_TN_16h_500kb_combined	ENSG00000100376	TN_16h_500kb	GzazIP	outcome	ENSG00000100376	Wald ratio	1	-0.00563512959390193	0.00524661459364547	0.2828	-0.0159184941974471	0.0046482350096432	0.994380717967208	0.984207535411285	1.00465905481183	0.658264443290942	FAM118A
ENSG00000100376_TN_40h_500kb_combined	ENSG00000100376	TN_40h_500kb	GzazIP	outcome	ENSG00000100376	Wald ratio	1	-0.00585782615392643	0.00545395730019895	0.2828	-0.0165475824623164	0.00483193015446351	0.99415929745767	0.983588576710802	1.00484362275399	0.658264443290942	FAM118A
ENSG00000100376_TN_5d_500kb_combined	ENSG00000100376	TN_5d_500kb	GzazIP	outcome	ENSG00000100376	Wald ratio	1	-0.00551305405668555	0.00513295557579793	0.2828	-0.0155736469852495	0.00454753887187839	0.994502114937201	0.984546995163606	1.00455789461854	0.658264443290942	FAM118A
ENSG00000100376_TN_HSP_5d_500kb_combined	ENSG00000100376	TN_HSP_5d_500kb	GzazIP	outcome	ENSG00000100376	Wald ratio	1	-0.00469635541068994	0.00437256436148974	0.2828	-0.0132665815592098	0.00387387073782995	0.995314655223022	0.986821031663312	1.00388138387358	0.658264443290942	FAM118A
ENSG00000100376_TN_IFN_40h_500kb_combined	ENSG00000100376	TN_IFN_40h_500kb	GzazIP	outcome	ENSG00000100376	Wald ratio	1	-0.00791859353554318	0.00737264471249898	0.2828	-0.0223689771720412	0.00653179010095483	0.992112675935069	0.977879353318359	1.00655316876355	0.658264443290942	FAM118A
ENSG00000100376_TN_IFN_5d_500kb_combined	ENSG00000100376	TN_IFN_5d_500kb	GzazIP	outcome	ENSG00000100376	Wald ratio	1	-0.00641005810491254	0.00596811552226653	0.2828	-0.0181075645285549	0.00528744831872987	0.993610442490817	0.982055392351551	1.00530145154315	0.658264443290942	FAM118A
ENSG00000100376_TN_LA_500kb_combined	ENSG00000100376	TN_LA_500kb	GzazIP	outcome	ENSG00000100376	Wald ratio	1	-0.00806489602642277	0.00750886035243141	0.2828	-0.0227822623171883	0.0066524702643428	0.991967537996626	0.977475293809534	1.00667464709428	0.658264443290942	FAM118A
ENSG00000100410_CD4_Memory_stim_40h_500kb_combined	ENSG00000100410	CD4_Memory_stim_40h_500kb	GzazIP	outcome	ENSG00000100410	Wald ratio	1	0.0875688521282924	0.0363794795757719	0.0160800000000004	0.0162650721597795	0.158872632096805	1.09151741515288	1.01639806853276	1.17218863796338	0.157615667396065	PHF5A
ENSG00000100410_CD4_Memory_stim_5d_500kb_combined	ENSG00000100410	CD4_Memory_stim_5d_500kb	GzazIP	outcome	ENSG00000100410	Wald ratio	1	0.0207810555005611	0.00863325218695415	0.0160800000000004	0.00385988121413098	0.0377022297869912	1.02099848516184	1.0038673401494	1.0384219757041	0.157615667396065	PHF5A
ENSG00000100410_CD4_Naive_stim_40h_500kb_combined	ENSG00000100410	CD4_Naive_stim_40h_500kb	GzazIP	outcome	ENSG00000100410	Wald ratio	1	0.0184446605048762	0.00766262356775139	0.0160800000000004	0.00342591831208348	0.0334634026976689	1.01861581392494	1.00343179347759	1.0340296003399	0.157615667396065	PHF5A
ENSG00000100410_TCM_40h_500kb_combined	ENSG00000100410	TCM_40h_500kb	GzazIP	outcome	ENSG00000100410	Wald ratio	1	0.017599925652091	0.0128560668177559	0.171	-0.00759796531071044	0.0427978166148925	1.0177557169734	0.99243082626245	1.04372684928886	0.519318305084746	PHF5A
ENSG00000100410_TN_40h_500kb_combined	ENSG00000100410	TN_40h_500kb	GzazIP	outcome	ENSG00000100410	Wald ratio	1	0.015041565276131	0.00624884651849688	0.0160800000000004	0.00279382609987714	0.0272893044523849	1.01515525894746	1.00279773246907	1.02766506784105	0.157615667396065	PHF5A
ENSG00000100422_CD4_Memory_stim_5d_500kb_combined	ENSG00000100422	CD4_Memory_stim_5d_500kb	GzazIP	outcome	ENSG00000100422	Wald ratio	1	-0.00914625898224365	0.00762123911350084	0.2301	-0.0240838876447053	0.005791369680218	0.990895440815219	0.97620381488419	1.00580817208225	0.606483744855967	CERK
ENSG00000100422_CD4_Naive_stim_40h_500kb_combined	ENSG00000100422	CD4_Naive_stim_40h_500kb	GzazIP	outcome	ENSG00000100422	Wald ratio	1	-0.0153242970739934	0.0105434247302451	0.1461	-0.0359894095452738	0.00534081539728703	0.984792522479312	0.964650509516574	1.00535510297629	0.481748214942955	CERK
ENSG00000100422_TN_40h_500kb_combined	ENSG00000100422	TN_40h_500kb	GzazIP	outcome	ENSG00000100422	Wald ratio	1	-0.0184026082303482	0.0126613647451501	0.1461	-0.0432188831308423	0.00641366667014585	0.981765685833369	0.957701742367913	1.00643427827198	0.481748214942955	CERK
ENSG00000100461_CD4_Naive_stim_40h_500kb_combined	ENSG00000100461	CD4_Naive_stim_40h_500kb	GzazIP	outcome	ENSG00000100461	Wald ratio	1	0.0152275243941888	0.0101591440257828	0.133899999999999	-0.00468439789634557	0.0351394466847231	1.01534405387763	0.995326556783445	1.03576413260413	0.463313217726397	RBM23
ENSG00000100564_CD4_Naive_stim_5d_500kb_combined	ENSG00000100564	CD4_Naive_stim_5d_500kb	GzazIP	outcome	ENSG00000100564	Wald ratio	1	0.00779740345539975	0.00868515343118767	0.369299999999999	-0.00922549726972808	0.0248203041805276	1.00782788237303	0.990816927068102	1.02513089223665	0.72306062673204	PIGH
ENSG00000100564_TN_5d_500kb_combined	ENSG00000100564	TN_5d_500kb	GzazIP	outcome	ENSG00000100564	Wald ratio	1	0.00929984617526147	0.0103586522591255	0.369299999999999	-0.0110031122526245	0.0296028046031475	1.0093432241098	0.98905720057471	1.03004532342961	0.72306062673204	PIGH
ENSG00000100564_TN_HSP_5d_500kb_combined	ENSG00000100564	TN_HSP_5d_500kb	GzazIP	outcome	ENSG00000100564	Wald ratio	1	0.00720593728244959	0.00802634765169807	0.369299999999999	-0.00852570411487863	0.0229375786797778	1.00723196252304	0.991510536634681	1.02320266789238	0.72306062673204	PIGH
ENSG00000100592_CD4_Memory_stim_5d_500kb_combined	ENSG00000100592	CD4_Memory_stim_5d_500kb	GzazIP	outcome	ENSG00000100592	Wald ratio	1	-0.00769798121215965	0.00834872432580333	0.356499999999999	-0.0240614808907342	0.00866551846641488	0.992331572362302	0.976225688687956	1.00870317275763	0.7173232996633	DAAM1
ENSG00000100592_TN_0h_500kb_combined	ENSG00000100592	TN_0h_500kb	GzazIP	outcome	ENSG00000100592	Wald ratio	1	-0.00828716148103393	0.00785308932937601	0.2913	-0.0236792165666109	0.00710489360454305	0.991747082381575	0.976598936276107	1.0071301932427	0.663312741894948	DAAM1
ENSG00000100596_CD4_Memory_stim_5d_500kb_combined	ENSG00000100596	CD4_Memory_stim_5d_500kb	GzazIP	outcome	ENSG00000100596	Wald ratio	1	-0.0105746239929008	0.0096729709493871	0.2743	-0.0295336470536995	0.00838439906789788	0.989481090782855	0.970898209227417	1.00841964658264	0.654137875166003	SPTLC2
ENSG00000100596_TN_IFN_5d_500kb_combined	ENSG00000100596	TN_IFN_5d_500kb	GzazIP	outcome	ENSG00000100596	Wald ratio	1	-0.0120939248692437	0.00873717968490774	0.1663	-0.0292187970516628	0.0050309473131755	0.987978912713686	0.971203944658444	1.0050436237779	0.512868055077453	SPTLC2
ENSG00000100612_CD4_Naive_uns_0h_500kb_combined	ENSG00000100612	CD4_Naive_uns_0h_500kb	GzazIP	outcome	ENSG00000100612	Wald ratio	1	-0.0217473512099955	0.00836313666054804	0.00931199999999987	-0.0381390990646697	-0.00535560335532134	0.978487417486786	0.962579037734694	0.994658712320566	0.113970229508195	DHRS7
ENSG00000100612_TN_0h_500kb_combined	ENSG00000100612	TN_0h_500kb	GzazIP	outcome	ENSG00000100612	Wald ratio	1	-0.0213172643024105	0.00819774292825789	0.00931199999999987	-0.037384840441796	-0.00524968816302503	0.978908342624991	0.963305345151485	0.994764067368602	0.113970229508195	DHRS7
ENSG00000100629_CD4_Naive_stim_40h_500kb_combined	ENSG00000100629	CD4_Naive_stim_40h_500kb	GzazIP	outcome	ENSG00000100629	Wald ratio	1	0.0149417712370106	0.011916804187803	0.2099	-0.0084151649710833	0.0382987074451044	1.01505395755855	0.991620143418273	1.03904155597682	0.586488363410081	CEP128
ENSG00000100744_CD4_Memory_stim_16h_500kb_combined	ENSG00000100744	CD4_Memory_stim_16h_500kb	GzazIP	outcome	ENSG00000100744	Wald ratio	1	-0.00277528365278225	0.00634653088853509	0.6619	-0.015214484194311	0.00966391688874652	0.997228563886734	0.984900671320054	1.00971076331862	0.832238990889979	GSKIP
ENSG00000100744_CD4_Memory_stim_40h_500kb_combined	ENSG00000100744	CD4_Memory_stim_40h_500kb	GzazIP	outcome	ENSG00000100744	Wald ratio	1	-0.00699244155808278	0.0245074786831609	0.7754	-0.0550270997770782	0.0410422166609126	0.993031948679175	0.946459498764512	1.04189608999097	0.890283431422723	GSKIP
ENSG00000100744_CD4_Naive_stim_16h_500kb_combined	ENSG00000100744	CD4_Naive_stim_16h_500kb	GzazIP	outcome	ENSG00000100744	Wald ratio	1	-0.00246967854837004	0.00564767178888894	0.6619	-0.0135391152545924	0.00859975815785229	0.997533368598689	0.986552126325419	1.00863684230672	0.832238990889979	GSKIP
ENSG00000100744_CD4_Naive_stim_40h_500kb_combined	ENSG00000100744	CD4_Naive_stim_40h_500kb	GzazIP	outcome	ENSG00000100744	Wald ratio	1	-0.00233609586540117	0.00534219432074423	0.6619	-0.0128067967340598	0.00813460500325751	0.997666630682972	0.98727486132281	1.00816778079885	0.832238990889979	GSKIP
ENSG00000100744_TN_16h_500kb_combined	ENSG00000100744	TN_16h_500kb	GzazIP	outcome	ENSG00000100744	Wald ratio	1	-0.00225712682261115	0.00516160756565616	0.6619	-0.0123738776512972	0.00785962400607492	0.997745418572682	0.987702363980561	1.00789059192975	0.832238990889979	GSKIP
ENSG00000100744_TN_40h_500kb_combined	ENSG00000100744	TN_40h_500kb	GzazIP	outcome	ENSG00000100744	Wald ratio	1	-0.00233456374459858	0.00533869066014045	0.6619	-0.0127983974384739	0.00812926994927669	0.997668159229942	0.98728315377102	1.00816240218367	0.832238990889979	GSKIP
ENSG00000100744_TN_cycling_40h_500kb_combined	ENSG00000100744	TN_cycling_40h_500kb	GzazIP	outcome	ENSG00000100744	Wald ratio	1	-0.00271562253692773	0.00621009758585787	0.6619	-0.0148874138052091	0.00945616873135369	0.997288061430444	0.985222855851488	1.00950101955574	0.832238990889979	GSKIP
ENSG00000100804_CD4_Memory_stim_40h_500kb_combined	ENSG00000100804	CD4_Memory_stim_40h_500kb	GzazIP	outcome	ENSG00000100804	Wald ratio	1	0.0267378400046993	0.064996789600079	0.680799999999999	-0.100655867611456	0.154131547620854	1.02709850332646	0.90424415905078	1.16664434597272	0.843724885876331	PSMB5
ENSG00000100804_CD4_Naive_stim_40h_500kb_combined	ENSG00000100804	CD4_Naive_stim_40h_500kb	GzazIP	outcome	ENSG00000100804	Wald ratio	1	0.0072497468138114	0.0176233483418378	0.6808	-0.0272920159361907	0.0417915095638135	1.00727608984988	0.973077046026968	1.04267706789082	0.843724885876331	PSMB5
ENSG00000100804_TCM_16h_500kb_combined	ENSG00000100804	TCM_16h_500kb	GzazIP	outcome	ENSG00000100804	Wald ratio	1	0.00440356563443629	0.0107045905346613	0.6808	-0.0165774318134999	0.0253845630823725	1.00441327557714	0.983559217668132	1.02570949469359	0.843724885876331	PSMB5
ENSG00000100804_TN_16h_500kb_combined	ENSG00000100804	TN_16h_500kb	GzazIP	outcome	ENSG00000100804	Wald ratio	1	0.00407744863135011	0.00991183546428636	0.6808	-0.0153497488786512	0.0235046461413514	1.00408577273488	0.98476745805137	1.02378305737638	0.843724885876331	PSMB5
ENSG00000100804_TN_40h_500kb_combined	ENSG00000100804	TN_40h_500kb	GzazIP	outcome	ENSG00000100804	Wald ratio	1	-0.0118853460226074	0.0135384396649195	0.38	-0.0384206877658495	0.0146499957206347	0.988185005708373	0.962308024512597	1.01475783286901	0.723371693735499	PSMB5
ENSG00000100883_TN_40h_500kb_combined	ENSG00000100883	TN_40h_500kb	GzazIP	outcome	ENSG00000100883	Wald ratio	1	-0.0010022123374373	0.0138226588069982	0.9422	-0.0280946235991537	0.0260901989242791	0.998998289709614	0.972296360267268	1.02643352749814	0.957700226911731	SRP54
ENSG00000100979_TEM_40h_500kb_combined	ENSG00000100979	TEM_40h_500kb	GzazIP	outcome	ENSG00000100979	Wald ratio	1	-0.0124390439787042	0.0118070597007393	0.2921	-0.0355808809921533	0.0107027930347449	0.987638001142097	0.96504467730241	1.01076027280579	0.663312741894948	PLTP
ENSG00000100979_TN_5d_500kb_combined	ENSG00000100979	TN_5d_500kb	GzazIP	outcome	ENSG00000100979	Wald ratio	1	-0.0085366272911464	0.00810291114349978	0.2921	-0.024418333132406	0.00734507855011316	0.991499706249469	0.975877382513186	1.00737211980574	0.663312741894948	PLTP
ENSG00000101126_CD4_Naive_uns_0h_500kb_combined	ENSG00000101126	CD4_Naive_uns_0h_500kb	GzazIP	outcome	ENSG00000101126	Wald ratio	1	-0.00808867110513615	0.00729015338189537	0.2672	-0.0223773717336511	0.00620002952337878	0.991943954170684	0.977871144484335	1.00621928948997	0.645163724434876	ADNP
ENSG00000101126_TN_0h_500kb_combined	ENSG00000101126	TN_0h_500kb	GzazIP	outcome	ENSG00000101126	Wald ratio	1	-0.00726445533265725	0.006547304609452	0.2672	-0.0200971723671832	0.00556826170186867	0.99276186704517	0.980103429708958	1.00558379328565	0.645163724434876	ADNP
ENSG00000101126_TN_16h_500kb_combined	ENSG00000101126	TN_16h_500kb	GzazIP	outcome	ENSG00000101126	Wald ratio	1	-0.0107373940867419	0.0096773930843226	0.2672	-0.0297050845320142	0.00823029635853043	0.98932004595985	0.970731775153653	1.0082642583561	0.645163724434876	ADNP
ENSG00000101126_TN_40h_500kb_combined	ENSG00000101126	TN_40h_500kb	GzazIP	outcome	ENSG00000101126	Wald ratio	1	-0.0109066171865755	0.00940327539893984	0.246099999999998	-0.0293370369684976	0.00752380259534657	0.989152644319457	0.971089116373576	1.00755217751589	0.622981846414455	ADNP
ENSG00000101158_CD4_Memory_stim_16h_500kb_combined	ENSG00000101158	CD4_Memory_stim_16h_500kb	GzazIP	outcome	ENSG00000101158	Wald ratio	1	0.00292498900772815	0.010303499699905	0.7765	-0.0172698704040856	0.0231198484195419	1.00292927096195	0.982878399049437	1.02338918377396	0.890283431422723	NELFCD
ENSG00000101158_CD4_Memory_stim_40h_500kb_combined	ENSG00000101158	CD4_Memory_stim_40h_500kb	GzazIP	outcome	ENSG00000101158	Wald ratio	1	0.00731937304854181	0.0257830568969278	0.7765	-0.0432154184694367	0.0578541645665203	1.00734622513295	0.957705060485926	1.05956046298297	0.890283431422723	NELFCD
ENSG00000101158_CD4_Memory_stim_5d_500kb_combined	ENSG00000101158	CD4_Memory_stim_5d_500kb	GzazIP	outcome	ENSG00000101158	Wald ratio	1	0.0029076295766002	0.0102423497629498	0.7765	-0.0171673759587813	0.0229826351119817	1.00291186083146	0.982979143788549	1.02324877079262	0.890283431422723	NELFCD
ENSG00000101158_CD4_Naive_stim_16h_500kb_combined	ENSG00000101158	CD4_Naive_stim_16h_500kb	GzazIP	outcome	ENSG00000101158	Wald ratio	1	0.00372636703887481	0.013126415711423	0.7765	-0.0220014077555144	0.029454141833264	1.00373331857651	0.978238857929094	1.02989220542048	0.890283431422723	NELFCD
ENSG00000101158_CD4_Naive_stim_40h_500kb_combined	ENSG00000101158	CD4_Naive_stim_40h_500kb	GzazIP	outcome	ENSG00000101158	Wald ratio	1	0.00222534164271423	0.00783893781730862	0.7765	-0.0131389764792107	0.0175896597646391	1.00222781955315	0.986946963074576	1.01774526886139	0.890283431422723	NELFCD
ENSG00000101158_CD4_Naive_stim_5d_500kb_combined	ENSG00000101158	CD4_Naive_stim_5d_500kb	GzazIP	outcome	ENSG00000101158	Wald ratio	1	0.00244925469552279	0.00862768884041409	0.7765	-0.0144610154316888	0.0193595248227344	1.00245225657009	0.985643042851938	1.0195481355956	0.890283431422723	NELFCD
ENSG00000101158_TCM_16h_500kb_combined	ENSG00000101158	TCM_16h_500kb	GzazIP	outcome	ENSG00000101158	Wald ratio	1	0.00329559824159857	0.0116089993513146	0.7765	-0.019458040486978	0.0260492369701751	1.00330103469597	0.980730045280447	1.0263914836362	0.890283431422723	NELFCD
ENSG00000101158_TCM_40h_500kb_combined	ENSG00000101158	TCM_40h_500kb	GzazIP	outcome	ENSG00000101158	Wald ratio	1	0.0022663340113302	0.00798333660192528	0.7765	-0.0133810057284434	0.0179136737511038	1.00226890408744	0.986708121946505	1.01807508599296	0.890283431422723	NELFCD
ENSG00000101158_TCM_5d_500kb_combined	ENSG00000101158	TCM_5d_500kb	GzazIP	outcome	ENSG00000101158	Wald ratio	1	0.00310756895180384	0.0109466516550139	0.7765	-0.0183478682920235	0.0245630061956312	1.00311240244971	0.981819429097398	1.0248671620539	0.890283431422723	NELFCD
ENSG00000101158_TEM_16h_500kb_combined	ENSG00000101158	TEM_16h_500kb	GzazIP	outcome	ENSG00000101158	Wald ratio	1	0.00716900076003518	0.0252533588962145	0.7765	-0.0423275826765452	0.0566655841966156	1.00719475956415	0.958555722886044	1.05830183835238	0.890283431422723	NELFCD
ENSG00000101158_TEM_40h_500kb_combined	ENSG00000101158	TEM_40h_500kb	GzazIP	outcome	ENSG00000101158	Wald ratio	1	0.00348147365596234	0.0122637598550487	0.7765	-0.020555495659933	0.0275184429718577	1.00348754102446	0.979654328402475	1.02790057247377	0.890283431422723	NELFCD
ENSG00000101158_TN_0h_500kb_combined	ENSG00000101158	TN_0h_500kb	GzazIP	outcome	ENSG00000101158	Wald ratio	1	0.00453867274276005	0.0159878252941939	0.7765	-0.0267974648338599	0.03587481031938	1.00454898811803	0.97355840137033	1.03652607599972	0.890283431422723	NELFCD
ENSG00000101158_TN_16h_500kb_combined	ENSG00000101158	TN_16h_500kb	GzazIP	outcome	ENSG00000101158	Wald ratio	1	0.00326756189784138	0.0115102391649599	0.7765	-0.01929250686548	0.0258276306611627	1.00327290619758	0.980892402513974	1.02616405400876	0.890283431422723	NELFCD
ENSG00000101158_TN_40h_500kb_combined	ENSG00000101158	TN_40h_500kb	GzazIP	outcome	ENSG00000101158	Wald ratio	1	0.00208426306148676	0.00734197761831308	0.7765	-0.0123060130704069	0.0164745391933804	1.00208643664759	0.98776939626207	1.01661099272065	0.890283431422723	NELFCD
ENSG00000101158_TN_5d_500kb_combined	ENSG00000101158	TN_5d_500kb	GzazIP	outcome	ENSG00000101158	Wald ratio	1	0.00383606896761366	0.0135128492285588	0.7765	-0.0226491155203615	0.0303212534555889	1.00384343609744	0.977605450178642	1.03078562421247	0.890283431422723	NELFCD
ENSG00000101158_TN_cycling_40h_500kb_combined	ENSG00000101158	TN_cycling_40h_500kb	GzazIP	outcome	ENSG00000101158	Wald ratio	1	0.00293582690875899	0.0103416770433835	0.7765	-0.0173338600962727	0.0232055139137907	1.00294014066903	0.982815506975468	1.02347685666942	0.890283431422723	NELFCD
ENSG00000101158_TN_IFN_40h_500kb_combined	ENSG00000101158	TN_IFN_40h_500kb	GzazIP	outcome	ENSG00000101158	Wald ratio	1	0.00285517251397166	0.0100575657081642	0.7765	-0.0168576562740302	0.0225680013019736	1.00285925240102	0.983283638930716	1.02282458520312	0.890283431422723	NELFCD
ENSG00000101161_CD4_Memory_stim_40h_500kb_combined	ENSG00000101161	CD4_Memory_stim_40h_500kb	GzazIP	outcome	ENSG00000101161	Wald ratio	1	0.0321718180302727	0.0222061976780196	0.147400000000001	-0.0113523294186457	0.075695965479191	1.03269492567067	0.988711865124136	1.07863458215105	0.483543244232885	PRPF6
ENSG00000101161_CD4_Memory_stim_5d_500kb_combined	ENSG00000101161	CD4_Memory_stim_5d_500kb	GzazIP	outcome	ENSG00000101161	Wald ratio	1	0.00551374139494526	0.0061956573119354	0.373499999999999	-0.00662974693644813	0.0176572297263387	1.00552897004311	0.99339218134935	1.01781404019364	0.72306062673204	PRPF6
ENSG00000101161_CD4_Memory_uns_0h_500kb_combined	ENSG00000101161	CD4_Memory_uns_0h_500kb	GzazIP	outcome	ENSG00000101161	Wald ratio	1	0.00622911366778791	0.00699950376310495	0.3735	-0.0074899137078978	0.0199481410434736	1.00624855494267	0.992538065797506	1.02014843482163	0.72306062673204	PRPF6
ENSG00000101161_CD4_Naive_stim_40h_500kb_combined	ENSG00000101161	CD4_Naive_stim_40h_500kb	GzazIP	outcome	ENSG00000101161	Wald ratio	1	0.0219774317909318	0.0151696492360301	0.147400000000001	-0.00775508071168707	0.0517099442935507	1.02222071451932	0.9922749123438	1.0530702491754	0.483543244232885	PRPF6
ENSG00000101161_CD4_Naive_stim_5d_500kb_combined	ENSG00000101161	CD4_Naive_stim_5d_500kb	GzazIP	outcome	ENSG00000101161	Wald ratio	1	0.00476918958511392	0.00535902252363626	0.3735	-0.00573449456121314	0.015272873731441	1.00478058027068	0.994281916268467	1.01539010010163	0.72306062673204	PRPF6
ENSG00000101161_CD4_Naive_uns_0h_500kb_combined	ENSG00000101161	CD4_Naive_uns_0h_500kb	GzazIP	outcome	ENSG00000101161	Wald ratio	1	0.00610579288409907	0.00686093119314804	0.373499999999999	-0.00734163225447109	0.0195532180226692	1.0061244712335	0.992685251696683	1.01974563426292	0.72306062673204	PRPF6
ENSG00000101161_T_ER-stress_5d_500kb_combined	ENSG00000101161	T_ER-stress_5d_500kb	GzazIP	outcome	ENSG00000101161	Wald ratio	1	0.0124491406875705	0.00883893963579774	0.159000000000002	-0.00487518099859303	0.0297734623737341	1.01252695380639	0.995136683408084	1.03022112366852	0.500788344417221	PRPF6
ENSG00000101161_TCM_0h_500kb_combined	ENSG00000101161	TCM_0h_500kb	GzazIP	outcome	ENSG00000101161	Wald ratio	1	0.00677404424265632	0.00761182901720116	0.3735	-0.00814514063105795	0.0216932291163706	1.00679703997574	0.99188794114738	1.02193023793732	0.72306062673204	PRPF6
ENSG00000101161_TCM_40h_500kb_combined	ENSG00000101161	TCM_40h_500kb	GzazIP	outcome	ENSG00000101161	Wald ratio	1	0.0114443976663157	0.00812556807568456	0.159000000000002	-0.00448171576202604	0.0273705110946574	1.0115101353219	0.995528312139731	1.02774852445916	0.500788344417221	PRPF6
ENSG00000101161_TCM_5d_500kb_combined	ENSG00000101161	TCM_5d_500kb	GzazIP	outcome	ENSG00000101161	Wald ratio	1	0.00586841373978208	0.00659419401310242	0.3735	-0.00705620652589866	0.0187930340054628	1.00588566661218	0.992968630047704	1.01897073450067	0.72306062673204	PRPF6
ENSG00000101161_TEM_0h_500kb_combined	ENSG00000101161	TEM_0h_500kb	GzazIP	outcome	ENSG00000101161	Wald ratio	1	0.00723731432987289	0.00813239436433471	0.373499999999999	-0.00870217862422314	0.0231768072839689	1.00726356698392	0.991335575737741	1.02344747651987	0.72306062673204	PRPF6
ENSG00000101161_TEM_40h_500kb_combined	ENSG00000101161	TEM_40h_500kb	GzazIP	outcome	ENSG00000101161	Wald ratio	1	0.0131802288078871	0.00935801512270094	0.159000000000002	-0.00516148083260671	0.031521938448381	1.01326747089246	0.994851816721392	1.0320240163529	0.500788344417221	PRPF6
ENSG00000101161_TEM_5d_500kb_combined	ENSG00000101161	TEM_5d_500kb	GzazIP	outcome	ENSG00000101161	Wald ratio	1	0.00594221977938168	0.00667712806752315	0.3735	-0.0071449512329637	0.0190293907917271	1.00595990978929	0.992880513247514	1.01921160361317	0.72306062673204	PRPF6
ENSG00000101161_TN_0h_500kb_combined	ENSG00000101161	TN_0h_500kb	GzazIP	outcome	ENSG00000101161	Wald ratio	1	0.00565584426096785	0.00635533485171392	0.373499999999999	-0.00680061204839143	0.0181123005703271	1.00567186874454	0.99322245978324	1.01827732309321	0.72306062673204	PRPF6
ENSG00000101161_TN_40h_500kb_combined	ENSG00000101161	TN_40h_500kb	GzazIP	outcome	ENSG00000101161	Wald ratio	1	0.0195140207198281	0.0134693103507461	0.147400000000001	-0.00688582756763431	0.0459138690072906	1.01970566376785	0.993137825421737	1.04698422928226	0.483543244232885	PRPF6
ENSG00000101161_TN_5d_500kb_combined	ENSG00000101161	TN_5d_500kb	GzazIP	outcome	ENSG00000101161	Wald ratio	1	0.0049660823660015	0.00558026616025144	0.3735	-0.00597123930809133	0.0159034040400943	1.00497843379063	0.99404655310947	1.01603053622082	0.72306062673204	PRPF6
ENSG00000101161_TN_cycling_5d_500kb_combined	ENSG00000101161	TN_cycling_5d_500kb	GzazIP	outcome	ENSG00000101161	Wald ratio	1	0.00586329590887377	0.00658844323079018	0.3735	-0.00705005282347498	0.0187766446412225	1.0058805186726	0.992974740499971	1.018954034355	0.72306062673204	PRPF6
ENSG00000101161_TN_HSP_5d_500kb_combined	ENSG00000101161	TN_HSP_5d_500kb	GzazIP	outcome	ENSG00000101161	Wald ratio	1	0.00597803102050668	0.00671736828954899	0.3735	-0.00718801082700933	0.0191440728680227	1.00599593510723	0.992837761136128	1.01932849561864	0.72306062673204	PRPF6
ENSG00000101161_TN_IFN_40h_500kb_combined	ENSG00000101161	TN_IFN_40h_500kb	GzazIP	outcome	ENSG00000101161	Wald ratio	1	0.0171814441145856	0.0193063715240128	0.3735	-0.0206590440724795	0.0550219323016506	1.01732989410188	0.979552892003804	1.05656378729708	0.72306062673204	PRPF6
ENSG00000101161_TN_IFN_5d_500kb_combined	ENSG00000101161	TN_IFN_5d_500kb	GzazIP	outcome	ENSG00000101161	Wald ratio	1	0.00587486670048136	0.006601445048339	0.3735	-0.00706396559426307	0.0188136989952258	1.0058921575738	0.99296092556611	1.01899179173804	0.72306062673204	PRPF6
ENSG00000101166_CD4_Memory_stim_16h_500kb_combined	ENSG00000101166	CD4_Memory_stim_16h_500kb	GzazIP	outcome	ENSG00000101166	Wald ratio	1	-0.00793554634928536	0.0250287321930889	0.7512	-0.0569918614477395	0.0411207687491688	0.992095856976227	0.944601757026005	1.04197793631914	0.880083797567674	PRELID3B
ENSG00000101166_CD4_Memory_stim_40h_500kb_combined	ENSG00000101166	CD4_Memory_stim_40h_500kb	GzazIP	outcome	ENSG00000101166	Wald ratio	1	-0.0124704988425917	0.0393319832192223	0.7512	-0.0895611859522675	0.0646201882670841	0.987606935611784	0.914332319119133	1.06675378182865	0.880083797567674	PRELID3B
ENSG00000101166_CD4_Memory_stim_5d_500kb_combined	ENSG00000101166	CD4_Memory_stim_5d_500kb	GzazIP	outcome	ENSG00000101166	Wald ratio	1	-0.00320779164169734	0.0101173825213058	0.7512	-0.0230378613834566	0.016622278100062	0.996797347824996	0.977225483964077	1.01676119681246	0.880083797567674	PRELID3B
ENSG00000101166_CD4_Naive_stim_40h_500kb_combined	ENSG00000101166	CD4_Naive_stim_40h_500kb	GzazIP	outcome	ENSG00000101166	Wald ratio	1	0.0160343468391551	0.0104933356811779	0.1265	-0.00453259109595368	0.0366012847742638	1.01616358681399	0.995477665592758	1.03727935930317	0.450442567567568	PRELID3B
ENSG00000101166_TCM_40h_500kb_combined	ENSG00000101166	TCM_40h_500kb	GzazIP	outcome	ENSG00000101166	Wald ratio	1	-0.00171253414891981	0.0140956615065777	0.9033	-0.029340030701812	0.0259149624039724	0.998288931400965	0.971086209196088	1.02625367461731	0.934802690841899	PRELID3B
ENSG00000101166_TCM_5d_500kb_combined	ENSG00000101166	TCM_5d_500kb	GzazIP	outcome	ENSG00000101166	Wald ratio	1	-0.00326087987054907	0.0102848229222626	0.7512	-0.0234191327981837	0.0168973730570855	0.996744431023918	0.976852966840877	1.01704094116656	0.880083797567674	PRELID3B
ENSG00000101166_TN_40h_500kb_combined	ENSG00000101166	TN_40h_500kb	GzazIP	outcome	ENSG00000101166	Wald ratio	1	0.0127947150892682	0.00837322790404345	0.1265	-0.00361681160265693	0.0292062417811934	1.01287691766845	0.996389721182104	1.02963692673224	0.450442567567568	PRELID3B
ENSG00000101166_TN_cycling_40h_500kb_combined	ENSG00000101166	TN_cycling_40h_500kb	GzazIP	outcome	ENSG00000101166	Wald ratio	1	0.0145118876600692	0.0094969948019831	0.1265	-0.00410222215181768	0.0331259974719561	1.01461769630998	0.995906180467743	1.03368077220073	0.450442567567568	PRELID3B
ENSG00000101181_CD4_Memory_stim_16h_500kb_combined	ENSG00000101181	CD4_Memory_stim_16h_500kb	GzazIP	outcome	ENSG00000101181	Wald ratio	1	-0.0101023213529207	0.00526015224301271	0.0547899999999999	-0.0204122197492256	0.000207577043384217	0.989948535693285	0.979794699324201	1.00020759858899	0.300222391437308	MTG2
ENSG00000101181_CD4_Memory_stim_40h_500kb_combined	ENSG00000101181	CD4_Memory_stim_40h_500kb	GzazIP	outcome	ENSG00000101181	Wald ratio	1	-0.0129866679192681	0.00676199538683747	0.0547899999999999	-0.0262401788774696	0.000266843038933321	0.987097294993389	0.974101103001093	1.0002668786447	0.300222391437308	MTG2
ENSG00000101181_CD4_Memory_stim_5d_500kb_combined	ENSG00000101181	CD4_Memory_stim_5d_500kb	GzazIP	outcome	ENSG00000101181	Wald ratio	1	-0.0109883074490275	0.00572147411032462	0.0547899999999999	-0.0222023967052638	0.00022578180720874	0.989071843480703	0.978042262485852	1.00022580729784	0.300222391437308	MTG2
ENSG00000101181_CD4_Naive_stim_16h_500kb_combined	ENSG00000101181	CD4_Naive_stim_16h_500kb	GzazIP	outcome	ENSG00000101181	Wald ratio	1	-0.0118475785108019	0.00616888579374346	0.0547899999999999	-0.0239385946665391	0.000243437644935304	0.988222327702017	0.976345660748107	1.00024346727828	0.300222391437308	MTG2
ENSG00000101181_CD4_Naive_stim_40h_500kb_combined	ENSG00000101181	CD4_Naive_stim_40h_500kb	GzazIP	outcome	ENSG00000101181	Wald ratio	1	-0.00782691447511231	0.00407537637082073	0.0547899999999999	-0.0158146521619209	0.000160823211696311	0.992203636062546	0.984309742831763	1.00016083614444	0.300222391437308	MTG2
ENSG00000101181_CD4_Naive_stim_5d_500kb_combined	ENSG00000101181	CD4_Naive_stim_5d_500kb	GzazIP	outcome	ENSG00000101181	Wald ratio	1	-0.0088990948488346	0.00463364726725375	0.0547899999999999	-0.017981043492652	0.000182853794982748	0.991140384897596	0.982179650877598	1.00018287051376	0.300222391437308	MTG2
ENSG00000101181_TCM_16h_500kb_combined	ENSG00000101181	TCM_16h_500kb	GzazIP	outcome	ENSG00000101181	Wald ratio	1	-0.0114073028283982	0.00593963975835872	0.0547899999999999	-0.0230489967547813	0.000234391097984891	0.988657513755601	0.977214602256032	1.00023441856972	0.300222391437308	MTG2
ENSG00000101181_TCM_40h_500kb_combined	ENSG00000101181	TCM_40h_500kb	GzazIP	outcome	ENSG00000101181	Wald ratio	1	-0.00921795031190534	0.00479967131466573	0.0547899999999999	-0.0186253060886502	0.000189405464839497	0.990824404749877	0.981547073060981	1.00018942340319	0.300222391437308	MTG2
ENSG00000101181_TCM_5d_500kb_combined	ENSG00000101181	TCM_5d_500kb	GzazIP	outcome	ENSG00000101181	Wald ratio	1	-0.0111318837909123	0.00579623251390587	0.0547899999999999	-0.0224924995181678	0.000228731936343146	0.988929846357513	0.97775857082623	1.00022875809749	0.300222391437308	MTG2
ENSG00000101181_TEM_40h_500kb_combined	ENSG00000101181	TEM_40h_500kb	GzazIP	outcome	ENSG00000101181	Wald ratio	1	-0.0111122822847383	0.00578602625506043	0.0547899999999999	-0.0224528937446568	0.000228329175180109	0.988949231061986	0.977797296477609	1.00022835524427	0.300222391437308	MTG2
ENSG00000101181_TEM_HLApositive_5d_500kb_combined	ENSG00000101181	TEM_HLApositive_5d_500kb	GzazIP	outcome	ENSG00000101181	Wald ratio	1	-0.0134526927566465	0.00837951388988551	0.1084	-0.0298765399808221	0.00297115446752907	0.98663739030884	0.970565352168944	1.00297557272165	0.416653021860262	MTG2
ENSG00000101181_TN_16h_500kb_combined	ENSG00000101181	TN_16h_500kb	GzazIP	outcome	ENSG00000101181	Wald ratio	1	-0.0103757909385584	0.00540254443229624	0.0547899999999999	-0.0209647780258591	0.000213196148742191	0.989677851891007	0.979253455201919	1.00021321887666	0.300222391437308	MTG2
ENSG00000101181_TN_40h_500kb_combined	ENSG00000101181	TN_40h_500kb	GzazIP	outcome	ENSG00000101181	Wald ratio	1	-0.00797111479941032	0.00415045967423198	0.0547899999999999	-0.016106015760905	0.000163786162084361	0.992060570291769	0.984022992578898	1.00016379957577	0.300222391437308	MTG2
ENSG00000101181_TN_5d_500kb_combined	ENSG00000101181	TN_5d_500kb	GzazIP	outcome	ENSG00000101181	Wald ratio	1	-0.0118341625003945	0.00616190024509863	0.0547899999999999	-0.0239114869807878	0.000243161979998793	0.988235585791985	0.976372127578188	1.00024319154627	0.300222391437308	MTG2
ENSG00000101181_TN_cycling_40h_500kb_combined	ENSG00000101181	TN_cycling_40h_500kb	GzazIP	outcome	ENSG00000101181	Wald ratio	1	-0.014160772100344	0.00737333673362913	0.0547899999999999	-0.028612512098257	0.000290967897569133	0.985939020033005	0.971792949531133	1.00029101023283	0.300222391437308	MTG2
ENSG00000101181_TN_IFN_40h_500kb_combined	ENSG00000101181	TN_IFN_40h_500kb	GzazIP	outcome	ENSG00000101181	Wald ratio	1	-0.0125254991022654	0.00652187055785815	0.0547899999999999	-0.0253083653956674	0.000257367191136544	0.987552618467612	0.975009206567374	1.00025740031291	0.300222391437308	MTG2
ENSG00000101181_TN_IFN_5d_500kb_combined	ENSG00000101181	TN_IFN_5d_500kb	GzazIP	outcome	ENSG00000101181	Wald ratio	1	-0.0179476311302124	0.00934510681736108	0.0547899999999999	-0.0362640404922401	0.000368778231815296	0.982212468368326	0.964385623008335	1.00036884623887	0.300222391437308	MTG2
ENSG00000101193_TN_40h_500kb_combined	ENSG00000101193	TN_40h_500kb	GzazIP	outcome	ENSG00000101193	Wald ratio	1	0.0348990247656913	0.00921755204152866	0.000152999999999998	0.0168326227642951	0.0529654267670875	1.03551514213628	1.01697508959982	1.05439319070782	0.00873074522292982	GID8
ENSG00000101236_CD4_Memory_stim_16h_500kb_combined	ENSG00000101236	CD4_Memory_stim_16h_500kb	GzazIP	outcome	ENSG00000101236	Wald ratio	1	-0.00501805040823514	0.0093732023448989	0.5924	-0.023389527004237	0.0133534261877667	0.994994518973329	0.976881887776641	1.01344298136207	0.821569979478159	RNF24
ENSG00000101236_CD4_Memory_stim_40h_500kb_combined	ENSG00000101236	CD4_Memory_stim_40h_500kb	GzazIP	outcome	ENSG00000101236	Wald ratio	1	-0.00687952775373043	0.0128502506804714	0.5924	-0.0320660190874543	0.0183069635799934	0.993144082024926	0.968442644269036	1.01847556331599	0.821569979478159	RNF24
ENSG00000101236_CD4_Memory_stim_5d_500kb_combined	ENSG00000101236	CD4_Memory_stim_5d_500kb	GzazIP	outcome	ENSG00000101236	Wald ratio	1	-0.00588197363850368	0.010986922134257	0.5924	-0.0274163410216475	0.0156523937446401	0.994135291301212	0.972956075660046	1.01577553410115	0.821569979478159	RNF24
ENSG00000101236_CD4_Naive_stim_16h_500kb_combined	ENSG00000101236	CD4_Naive_stim_16h_500kb	GzazIP	outcome	ENSG00000101236	Wald ratio	1	-0.00628644395426996	0.0117424311076147	0.5924	-0.0293016089251947	0.0167287210166548	0.993733274393459	0.971123520770278	1.01686942959993	0.821569979478159	RNF24
ENSG00000101236_TCM_5d_500kb_combined	ENSG00000101236	TCM_5d_500kb	GzazIP	outcome	ENSG00000101236	Wald ratio	1	-0.00641129172261789	0.0119756339054809	0.5924	-0.0298835341773604	0.0170609507321247	0.993609216756139	0.970558563867857	1.0172073199667	0.821569979478159	RNF24
ENSG00000101457_CD4_Memory_stim_16h_500kb_combined	ENSG00000101457	CD4_Memory_stim_16h_500kb	GzazIP	outcome	ENSG00000101457	Wald ratio	1	0.00603614516367307	0.0113422588648293	0.5946	-0.0161946822113923	0.0282669725387385	1.00605439939781	0.9839357466209	1.02867027448049	0.821569979478159	DNTTIP1
ENSG00000101457_TN_16h_500kb_combined	ENSG00000101457	TN_16h_500kb	GzazIP	outcome	ENSG00000101457	Wald ratio	1	-0.000150283654468809	0.00599482246765126	0.98	-0.0119001356910653	0.0115995683821277	0.999849727637554	0.988170390887838	1.01166710425182	0.982292862736324	DNTTIP1
ENSG00000101474_CD4_Memory_stim_16h_500kb_combined	ENSG00000101474	CD4_Memory_stim_16h_500kb	GzazIP	outcome	ENSG00000101474	Wald ratio	1	0.00419927301108233	0.0130170615419359	0.747	-0.021314167611112	0.0297127136332767	1.00420810231255	0.978911374006631	1.0301585409338	0.876768374164811	APMAP
ENSG00000101557_TN_NFKB_500kb_combined	ENSG00000101557	TN_NFKB_500kb	GzazIP	outcome	ENSG00000101557	Wald ratio	1	-0.00224271130450894	0.00598785270416535	0.708	-0.013978902604673	0.00949347999565514	0.997759801693495	0.986118348572042	1.00953868601778	0.853927302100161	USP14
ENSG00000101751_CD4_Memory_stim_40h_500kb_combined	ENSG00000101751	CD4_Memory_stim_40h_500kb	GzazIP	outcome	ENSG00000101751	Wald ratio	1	-0.00524687247953678	0.00993727649068066	0.597500000000001	-0.0247239344012709	0.0142301894421973	0.994766868313305	0.975579198711828	1.01433192056626	0.821569979478159	POLI
ENSG00000101751_CD4_Naive_uns_0h_500kb_combined	ENSG00000101751	CD4_Naive_uns_0h_500kb	GzazIP	outcome	ENSG00000101751	Wald ratio	1	-0.00467316991295256	0.00885071663053634	0.597500000000001	-0.0220205745088038	0.0126742346828987	0.995337732356235	0.97822010844593	1.01275489319673	0.821569979478159	POLI
ENSG00000101751_TN_0h_500kb_combined	ENSG00000101751	TN_0h_500kb	GzazIP	outcome	ENSG00000101751	Wald ratio	1	-0.00467762267215243	0.0088591499018781	0.597500000000001	-0.0220415564798335	0.0126863111355286	0.995333300366857	0.97819958367528	1.01276712375707	0.821569979478159	POLI
ENSG00000102189_CD4_Memory_uns_0h_500kb_combined	ENSG00000102189	CD4_Memory_uns_0h_500kb	GzazIP	outcome	ENSG00000102189	Wald ratio	1	-0.00442264998858936	0.00939715798620489	0.6379	-0.0228410796415509	0.0139957796643722	0.995587115526083	0.977417803018865	1.01409417911167	0.827653309196235	EEA1
ENSG00000102189_CD4_Naive_uns_0h_500kb_combined	ENSG00000102189	CD4_Naive_uns_0h_500kb	GzazIP	outcome	ENSG00000102189	Wald ratio	1	-0.00249844953814294	0.00913210595491368	0.7844	-0.0203973772097738	0.0154004781334879	0.997504668989203	0.979809242073606	1.01551967661529	0.89555753058104	EEA1
ENSG00000102189_TCM_0h_500kb_combined	ENSG00000102189	TCM_0h_500kb	GzazIP	outcome	ENSG00000102189	Wald ratio	1	-0.00284124033682699	0.00903637086965388	0.7532	-0.0205525272413486	0.0148700465676946	0.997162792166491	0.979657236430906	1.01498115575998	0.88196559926807	EEA1
ENSG00000102189_TN_0h_500kb_combined	ENSG00000102189	TN_0h_500kb	GzazIP	outcome	ENSG00000102189	Wald ratio	1	-0.0025736934343281	0.00940713061398052	0.7844	-0.0210116694377299	0.0158642825690737	0.997429615675132	0.979207537701401	1.01599078838915	0.89555753058104	EEA1
ENSG00000102524_CD4_Memory_uns_0h_500kb_combined	ENSG00000102524	CD4_Memory_uns_0h_500kb	GzazIP	outcome	ENSG00000102524	Wald ratio	1	-0.0114365847759461	0.00967137855332357	0.237	-0.0303924867404603	0.00751931718856814	0.98862856436199	0.970064721281023	1.00754765824466	0.615622789214265	TNFSF13B
ENSG00000102524_TEM_0h_500kb_combined	ENSG00000102524	TEM_0h_500kb	GzazIP	outcome	ENSG00000102524	Wald ratio	1	-0.00967028296359955	0.0081777006939548	0.237	-0.025698576323751	0.00635801039655187	0.99037632386796	0.974628821540013	1.00637826544918	0.615622789214265	TNFSF13B
ENSG00000102898_CD4_Memory_stim_16h_500kb_combined	ENSG00000102898	CD4_Memory_stim_16h_500kb	GzazIP	outcome	ENSG00000102898	Wald ratio	1	0.0255964039088047	0.0153002936177303	0.0943400000000003	-0.00439217158194667	0.055584979399556	1.0259268048574	0.99561745989746	1.0571588499797	0.382422929247408	NUTF2
ENSG00000102898_CD4_Memory_stim_40h_500kb_combined	ENSG00000102898	CD4_Memory_stim_40h_500kb	GzazIP	outcome	ENSG00000102898	Wald ratio	1	0.0556377931362359	0.0332575847083787	0.0943400000000004	-0.00954707289218641	0.120822659164658	1.05721468396322	0.990498355723172	1.12842477882905	0.382422929247408	NUTF2
ENSG00000102898_CD4_Memory_stim_5d_500kb_combined	ENSG00000102898	CD4_Memory_stim_5d_500kb	GzazIP	outcome	ENSG00000102898	Wald ratio	1	0.0254954055203107	0.0138455117739411	0.0655600000000006	-0.00164179755661375	0.0526326085972352	1.02582319313579	0.99835954945572	1.05404232788579	0.323298779419813	NUTF2
ENSG00000102898_CD4_Naive_stim_16h_500kb_combined	ENSG00000102898	CD4_Naive_stim_16h_500kb	GzazIP	outcome	ENSG00000102898	Wald ratio	1	0.0383117138405449	0.0236945564234317	0.1059	-0.00812961674938117	0.084753044430471	1.03905507025007	0.991903339217934	1.08844823515123	0.410895669120831	NUTF2
ENSG00000102898_CD4_Naive_stim_40h_500kb_combined	ENSG00000102898	CD4_Naive_stim_40h_500kb	GzazIP	outcome	ENSG00000102898	Wald ratio	1	0.0118307961682139	0.00714053960433434	0.0975500000000005	-0.00216466145628138	0.0258262537927092	1.01190105684372	0.997837679733729	1.02616264111682	0.390854405187837	NUTF2
ENSG00000102898_CD4_Naive_stim_5d_500kb_combined	ENSG00000102898	CD4_Naive_stim_5d_500kb	GzazIP	outcome	ENSG00000102898	Wald ratio	1	0.0127950728247176	0.00820063743880239	0.118699999999999	-0.00327817655533509	0.0288683222047703	1.01287728001049	0.996727190798782	1.0292890510384	0.435853150572828	NUTF2
ENSG00000102898_TCM_40h_500kb_combined	ENSG00000102898	TCM_40h_500kb	GzazIP	outcome	ENSG00000102898	Wald ratio	1	0.0259491140950302	0.0140919023405948	0.0655600000000006	-0.00167101449253562	0.053569242682596	1.02628872351424	0.998330380874847	1.0550300423488	0.323298779419813	NUTF2
ENSG00000102898_TCM_5d_500kb_combined	ENSG00000102898	TCM_5d_500kb	GzazIP	outcome	ENSG00000102898	Wald ratio	1	0.0190402426632646	0.0131617728484738	0.148	-0.0067568321197441	0.0448373174462733	1.01922266402658	0.99326594394352	1.04585770326633	0.484801462522852	NUTF2
ENSG00000102898_TEM_40h_500kb_combined	ENSG00000102898	TEM_40h_500kb	GzazIP	outcome	ENSG00000102898	Wald ratio	1	0.0140431658291153	0.00970748965678223	0.148	-0.00498351389817789	0.0330698455564085	1.01414223428407	0.995028883204947	1.03362273067489	0.484801462522852	NUTF2
ENSG00000102898_TEM_5d_500kb_combined	ENSG00000102898	TEM_5d_500kb	GzazIP	outcome	ENSG00000102898	Wald ratio	1	0.0115446062058611	0.00739918648099639	0.118699999999999	-0.00295779929689186	0.026047011708614	1.01161150235413	0.99704657068188	1.02638919964923	0.435853150572828	NUTF2
ENSG00000102898_TN_16h_500kb_combined	ENSG00000102898	TN_16h_500kb	GzazIP	outcome	ENSG00000102898	Wald ratio	1	0.0149657056197767	0.0092558050965862	0.1059	-0.00317567236953224	0.0331070836090857	1.01507825253924	0.996829364744482	1.03366122148924	0.410895669120831	NUTF2
ENSG00000102898_TN_40h_500kb_combined	ENSG00000102898	TN_40h_500kb	GzazIP	outcome	ENSG00000102898	Wald ratio	1	0.0112649752097407	0.00679903537203295	0.0975500000000005	-0.00206113411944383	0.0245910845389253	1.01132866396907	0.99794098855886	1.02489593902991	0.390854405187837	NUTF2
ENSG00000102898_TN_cycling_40h_500kb_combined	ENSG00000102898	TN_cycling_40h_500kb	GzazIP	outcome	ENSG00000102898	Wald ratio	1	0.0153104351787423	0.00924069413410475	0.0975500000000005	-0.00280132532410297	0.0334221956815876	1.01542824033966	0.997202594726383	1.03398699194342	0.390854405187837	NUTF2
ENSG00000102898_TN_HSP_5d_500kb_combined	ENSG00000102898	TN_HSP_5d_500kb	GzazIP	outcome	ENSG00000102898	Wald ratio	1	0.0154836034333712	0.0104837888984168	0.139699999999999	-0.00506462280752579	0.0360318296742682	1.01560409550157	0.994948180770348	1.03668884343398	0.472389723467866	NUTF2
ENSG00000102898_TN_IFN_40h_500kb_combined	ENSG00000102898	TN_IFN_40h_500kb	GzazIP	outcome	ENSG00000102898	Wald ratio	1	0.0152696889102944	0.009786672125439	0.118699999999999	-0.00391218845556606	0.0344515662761548	1.01538686627092	0.996095454183959	1.03505189574439	0.435853150572828	NUTF2
ENSG00000102898_TN_IFN_5d_500kb_combined	ENSG00000102898	TN_IFN_5d_500kb	GzazIP	outcome	ENSG00000102898	Wald ratio	1	0.0131978701144691	0.00845879888734087	0.118699999999999	-0.00338137570471899	0.0297771159336572	1.01328534641223	0.996624334707946	1.03022488765001	0.435853150572828	NUTF2
ENSG00000103024_TN_40h_500kb_combined	ENSG00000103024	TN_40h_500kb	GzazIP	outcome	ENSG00000103024	Wald ratio	1	0.0152927845477014	0.00618999614166303	0.01349	0.00316039211004186	0.0274251769853609	1.01541031754862	1.00316539141439	1.02780470878334	0.142228072855461	NME3
ENSG00000103148_CD4_Memory_stim_16h_500kb_combined	ENSG00000103148	CD4_Memory_stim_16h_500kb	GzazIP	outcome	ENSG00000103148	Wald ratio	1	-0.00758303628438798	0.00884938013537623	0.3915	-0.0249278213497254	0.00976174878094943	0.992445642398973	0.975380311122008	1.00980955006535	0.731785624869602	NPRL3
ENSG00000103148_CD4_Naive_stim_16h_500kb_combined	ENSG00000103148	CD4_Naive_stim_16h_500kb	GzazIP	outcome	ENSG00000103148	Wald ratio	1	-0.00802262329937566	0.00936237683647473	0.3915	-0.0263728818988661	0.0103276353001148	0.992009472055927	0.973971845418205	1.01038114939157	0.731785624869602	NPRL3
ENSG00000103148_CD4_Naive_stim_5d_500kb_combined	ENSG00000103148	CD4_Naive_stim_5d_500kb	GzazIP	outcome	ENSG00000103148	Wald ratio	1	-0.00740100066323875	0.00863694512263003	0.3915	-0.0243294131035936	0.0095274117771161	0.992626319302262	0.97596416141629	1.00957294204503	0.731785624869602	NPRL3
ENSG00000103202_CD4_Memory_stim_16h_500kb_combined	ENSG00000103202	CD4_Memory_stim_16h_500kb	GzazIP	outcome	ENSG00000103202	Wald ratio	1	-0.00139202477662861	0.00598224388819948	0.816	-0.0131172227974996	0.0103331732442424	0.998608943640455	0.986968433038201	1.01038674484142	0.904765907966353	NME4
ENSG00000103202_CD4_Memory_stim_40h_500kb_combined	ENSG00000103202	CD4_Memory_stim_40h_500kb	GzazIP	outcome	ENSG00000103202	Wald ratio	1	-0.00208610009911998	0.0089650412676975	0.816	-0.0196575809838071	0.0154853807855671	0.997916074295427	0.980534369443233	1.01560590058934	0.904765907966353	NME4
ENSG00000103202_CD4_Memory_stim_5d_500kb_combined	ENSG00000103202	CD4_Memory_stim_5d_500kb	GzazIP	outcome	ENSG00000103202	Wald ratio	1	-0.00141215625078108	0.00606875915016253	0.816	-0.0133069241850996	0.0104826116835375	0.998588840372673	0.98678122151464	1.01053774674212	0.904765907966353	NME4
ENSG00000103202_CD4_Memory_uns_0h_500kb_combined	ENSG00000103202	CD4_Memory_uns_0h_500kb	GzazIP	outcome	ENSG00000103202	Wald ratio	1	-0.00130497221859413	0.00560813443124345	0.816	-0.0122969157038313	0.00968697126664304	0.998695878887388	0.987778382403235	1.00973404184046	0.904765907966353	NME4
ENSG00000103202_TCM_0h_500kb_combined	ENSG00000103202	TCM_0h_500kb	GzazIP	outcome	ENSG00000103202	Wald ratio	1	-0.00125399869687325	0.00538907508410075	0.816	-0.0118165858617107	0.00930858846796421	0.998746787230941	0.988252955804464	1.00935204812227	0.904765907966353	NME4
ENSG00000103202_TCM_5d_500kb_combined	ENSG00000103202	TCM_5d_500kb	GzazIP	outcome	ENSG00000103202	Wald ratio	1	-0.00159033021234639	0.00683446397848595	0.816	-0.0149858796101789	0.0118052191854861	0.998410933692648	0.985125849865876	1.01187517579885	0.904765907966353	NME4
ENSG00000103202_TEM_40h_500kb_combined	ENSG00000103202	TEM_40h_500kb	GzazIP	outcome	ENSG00000103202	Wald ratio	1	-0.00141423497299969	0.00607769248489645	0.816	-0.0133265122433967	0.0104980422973974	0.99858676458602	0.986761892575855	1.01055334008019	0.904765907966353	NME4
ENSG00000103202_TEM_5d_500kb_combined	ENSG00000103202	TEM_5d_500kb	GzazIP	outcome	ENSG00000103202	Wald ratio	1	-0.00114681576310599	0.00492845508565399	0.816	-0.0108065877309878	0.00851295620477583	0.998853841578784	0.989251593668804	1.00854929445858	0.904765907966353	NME4
ENSG00000103202_TN_IFN_5d_500kb_combined	ENSG00000103202	TN_IFN_5d_500kb	GzazIP	outcome	ENSG00000103202	Wald ratio	1	-0.00141989759431376	0.00610202767081846	0.816	-0.0133798718291179	0.0105400766404904	0.998581109983333	0.986709240774814	1.01059581891878	0.904765907966353	NME4
ENSG00000103253_TN_16h_500kb_combined	ENSG00000103253	TN_16h_500kb	GzazIP	outcome	ENSG00000103253	Wald ratio	1	-0.00446415142371758	0.00868627992908621	0.6073	-0.0214892600847265	0.0125609572372914	0.995545798089365	0.978739988997258	1.01264017740688	0.821569979478159	HAGHL
ENSG00000103254_CD4_Memory_stim_16h_500kb_combined	ENSG00000103254	CD4_Memory_stim_16h_500kb	GzazIP	outcome	ENSG00000103254	Wald ratio	1	0.0102430875320123	0.0162946465182603	0.529600000000001	-0.0216944196437779	0.0421805947078024	1.01029572753163	0.978539211729081	1.04308283698216	0.794660757803373	ANTKMT
ENSG00000103254_CD4_Memory_stim_40h_500kb_combined	ENSG00000103254	CD4_Memory_stim_40h_500kb	GzazIP	outcome	ENSG00000103254	Wald ratio	1	0.0223735510599741	0.022521496591344	0.3205	-0.0217685822590601	0.0665156843790083	1.02262571605071	0.978466643392945	1.06877772705866	0.690033617021277	ANTKMT
ENSG00000103254_CD4_Naive_stim_40h_500kb_combined	ENSG00000103254	CD4_Naive_stim_40h_500kb	GzazIP	outcome	ENSG00000103254	Wald ratio	1	0.00861249183178958	0.00866944209762164	0.3205	-0.00837961467954883	0.025604598343128	1.00864968604116	0.991655396430086	1.02593521178167	0.690033617021277	ANTKMT
ENSG00000103254_TCM_16h_500kb_combined	ENSG00000103254	TCM_16h_500kb	GzazIP	outcome	ENSG00000103254	Wald ratio	1	0.00586428127362118	0.00932886594385456	0.529600000000001	-0.0124202959763338	0.0241488585235761	1.00588150983229	0.987656517555256	1.02444280358417	0.794660757803373	ANTKMT
ENSG00000103254_TCM_40h_500kb_combined	ENSG00000103254	TCM_40h_500kb	GzazIP	outcome	ENSG00000103254	Wald ratio	1	0.00565974393074176	0.00677932300310854	0.403800000000001	-0.00762772915535098	0.0189472170168345	1.00567579054037	0.992401288145107	1.01912785458932	0.741472473867598	ANTKMT
ENSG00000103254_TEM_40h_500kb_combined	ENSG00000103254	TEM_40h_500kb	GzazIP	outcome	ENSG00000103254	Wald ratio	1	0.00703572294480595	0.00842749053435892	0.403800000000001	-0.00948215850253753	0.0235536043921494	1.00706053179208	0.990562655406347	1.02383318123104	0.741472473867598	ANTKMT
ENSG00000103254_TN_40h_500kb_combined	ENSG00000103254	TN_40h_500kb	GzazIP	outcome	ENSG00000103254	Wald ratio	1	0.00768025752968301	0.00773104337848459	0.3205	-0.00747258749214678	0.0228331025515128	1.00770982635781	0.992555262875154	1.02309577322327	0.690033617021277	ANTKMT
ENSG00000103254_TN_cycling_40h_500kb_combined	ENSG00000103254	TN_cycling_40h_500kb	GzazIP	outcome	ENSG00000103254	Wald ratio	1	0.00087479531400784	0.00953498930600123	0.9269	-0.0178137837257546	0.0195633743537703	1.00087517805903	0.982343943756466	1.01975599118982	0.949908156028369	ANTKMT
ENSG00000103356_CD4_Memory_stim_40h_500kb_combined	ENSG00000103356	CD4_Memory_stim_40h_500kb	GzazIP	outcome	ENSG00000103356	Wald ratio	1	0.00440162176525186	0.0132373411341168	0.7395	-0.0215435668576172	0.0303468103881209	1.00441132313103	0.978686838230193	1.03081196826776	0.872537929672066	EARS2
ENSG00000103356_TN_40h_500kb_combined	ENSG00000103356	TN_40h_500kb	GzazIP	outcome	ENSG00000103356	Wald ratio	1	0.00317020617469781	0.00953400878995276	0.7395	-0.0155164510536096	0.0218568634030052	1.00317523659271	0.984603308856679	1.02209747444524	0.872537929672066	EARS2
ENSG00000103381_CD4_Naive_stim_5d_500kb_combined	ENSG00000103381	CD4_Naive_stim_5d_500kb	GzazIP	outcome	ENSG00000103381	Wald ratio	1	0.00480085737248876	0.00783219841619459	0.5399	-0.0105502515232526	0.0201519662682302	1.00481239995228	0.989505207174594	1.02035638799798	0.799101949446556	CPPED1
ENSG00000103479_CD4_Naive_uns_0h_500kb_combined	ENSG00000103479	CD4_Naive_uns_0h_500kb	GzazIP	outcome	ENSG00000103479	Wald ratio	1	-0.017151248710783	0.0106953975863298	0.1088	-0.0381142279799893	0.00381173055842336	0.982994996664809	0.962602978417167	1.00381900444244	0.417447194860814	RBL2
ENSG00000103479_TN_0h_500kb_combined	ENSG00000103479	TN_0h_500kb	GzazIP	outcome	ENSG00000103479	Wald ratio	1	-0.0153539283763812	0.00921789262708572	0.0957800000000003	-0.0334209979254692	0.00271314117270682	0.984763342226616	0.967131313593508	1.00271682507111	0.385659784269664	RBL2
ENSG00000103485_CD4_Memory_stim_5d_500kb_combined	ENSG00000103485	CD4_Memory_stim_5d_500kb	GzazIP	outcome	ENSG00000103485	Wald ratio	1	0.00373807324124877	0.00615749727906868	0.5438	-0.00833062142572585	0.0158067679082234	1.00374506855064	0.991703982044802	1.01593235570391	0.801896699507389	QPRT
ENSG00000103485_CD4_Naive_stim_5d_500kb_combined	ENSG00000103485	CD4_Naive_stim_5d_500kb	GzazIP	outcome	ENSG00000103485	Wald ratio	1	8.47159586748559e-05	0.00386217917812104	0.9825	-0.00748515523044238	0.00765458714779209	1.00008471954717	0.992542788778753	1.00768395839375	0.984367870722434	QPRT
ENSG00000103485_T_ER-stress_5d_500kb_combined	ENSG00000103485	T_ER-stress_5d_500kb	GzazIP	outcome	ENSG00000103485	Wald ratio	1	0.00593284260980025	0.00770161946150842	0.441099999999999	-0.00916233153475625	0.0210280167543567	1.00595047677685	0.990879514724199	1.0212506633657	0.761170423076923	QPRT
ENSG00000103485_TCM_5d_500kb_combined	ENSG00000103485	TCM_5d_500kb	GzazIP	outcome	ENSG00000103485	Wald ratio	1	0.00411816600594201	0.00678360062518999	0.5438	-0.00917769121943036	0.0174140232313144	1.00412665730376	0.990864295244187	1.01756653130744	0.801896699507389	QPRT
ENSG00000103485_TEM_5d_500kb_combined	ENSG00000103485	TEM_5d_500kb	GzazIP	outcome	ENSG00000103485	Wald ratio	1	0.00515972868029615	0.00849930251742272	0.5438	-0.0114989042538524	0.0218183616144447	1.00517306300429	0.988566955465753	1.02205812262195	0.801896699507389	QPRT
ENSG00000103485_TN_5d_500kb_combined	ENSG00000103485	TN_5d_500kb	GzazIP	outcome	ENSG00000103485	Wald ratio	1	8.45955306031644e-05	0.00385668889272235	0.9825	-0.00747451469913265	0.00764370576033898	1.00008459910891	0.992553350017561	1.00767299345383	0.984367870722434	QPRT
ENSG00000103485_TN_cycling_5d_500kb_combined	ENSG00000103485	TN_cycling_5d_500kb	GzazIP	outcome	ENSG00000103485	Wald ratio	1	0.00498269031965789	0.00646819530879799	0.441099999999999	-0.00769497248558618	0.017660353124902	1.00499512456449	0.992334558021165	1.01781721923751	0.761170423076923	QPRT
ENSG00000103485_TN_HSP_5d_500kb_combined	ENSG00000103485	TN_HSP_5d_500kb	GzazIP	outcome	ENSG00000103485	Wald ratio	1	0.00491747774458785	0.0063835407055451	0.4411	-0.00759426203828055	0.0174292175274562	1.0049295883814	0.992434501510973	1.01758199263212	0.761170423076923	QPRT
ENSG00000103485_TN_IFN_5d_500kb_combined	ENSG00000103485	TN_IFN_5d_500kb	GzazIP	outcome	ENSG00000103485	Wald ratio	1	0.00531448500306681	0.00689890897491583	0.4411	-0.00820737658776822	0.0188363465939018	1.0053286319286	0.991826211973321	1.01901486971652	0.761170423076923	QPRT
ENSG00000103496_CD4_Memory_stim_16h_500kb_combined	ENSG00000103496	CD4_Memory_stim_16h_500kb	GzazIP	outcome	ENSG00000103496	Wald ratio	1	0.00623497898505971	0.00731783237494898	0.3942	-0.00810797246984029	0.0205779304399597	1.00625445692701	0.991924808483428	1.02079111584433	0.733009090909091	STX4
ENSG00000103496_CD4_Naive_stim_40h_500kb_combined	ENSG00000103496	CD4_Naive_stim_40h_500kb	GzazIP	outcome	ENSG00000103496	Wald ratio	1	0.00494344660629539	0.00931934593125791	0.5958	-0.0133224714189701	0.0232093646315609	1.00495568559776	0.98676587991547	1.02348079779753	0.821569979478159	STX4
ENSG00000103496_TN_16h_500kb_combined	ENSG00000103496	TN_16h_500kb	GzazIP	outcome	ENSG00000103496	Wald ratio	1	0.00277472495759523	0.00717593771566973	0.699	-0.0112901129651174	0.0168395628803079	1.00277857806984	0.988773381183581	1.01698214754941	0.851746138266271	STX4
ENSG00000103496_TN_40h_500kb_combined	ENSG00000103496	TN_40h_500kb	GzazIP	outcome	ENSG00000103496	Wald ratio	1	0.00780990403175012	0.00810582038278023	0.335299999999999	-0.00807750391849914	0.0236973119819994	1.00784048088116	0.991955031455805	1.02398032440247	0.694876867915799	STX4
ENSG00000103510_CD4_Naive_stim_5d_500kb_combined	ENSG00000103510	CD4_Naive_stim_5d_500kb	GzazIP	outcome	ENSG00000103510	Wald ratio	1	0.0141734397764359	0.0105760929340456	0.1802	-0.00655570237429339	0.0349025819271652	1.0142743592021	0.993465739361717	1.0355188256374	0.538675942609276	KAT8
ENSG00000103550_CD4_Memory_stim_5d_500kb_combined	ENSG00000103550	CD4_Memory_stim_5d_500kb	GzazIP	outcome	ENSG00000103550	Wald ratio	1	0.00243832599942742	0.00732421511193208	0.7392	-0.0119171356199595	0.0167937876188143	1.00244130113389	0.988153592204246	1.01693559599114	0.872528695652174	KNOP1
ENSG00000103550_CD4_Naive_stim_5d_500kb_combined	ENSG00000103550	CD4_Naive_stim_5d_500kb	GzazIP	outcome	ENSG00000103550	Wald ratio	1	0.00235764378933106	0.00708186283311841	0.7392	-0.011522807363581	0.0162380949422431	1.00236042521689	0.988543325923753	1.01637064931081	0.872528695652174	KNOP1
ENSG00000103550_CD4_Naive_uns_0h_500kb_combined	ENSG00000103550	CD4_Naive_uns_0h_500kb	GzazIP	outcome	ENSG00000103550	Wald ratio	1	0.00269991885793007	0.0081099846800163	0.7392	-0.0131956511149019	0.018595488830762	1.00270356692127	0.986891029800011	1.0187694616298	0.872528695652174	KNOP1
ENSG00000103550_TCM_5d_500kb_combined	ENSG00000103550	TCM_5d_500kb	GzazIP	outcome	ENSG00000103550	Wald ratio	1	0.00273568412409208	0.00821741596810803	0.7392	-0.0133704511733997	0.0188418194215838	1.00273942952254	0.98671853626665	1.01902044662457	0.872528695652174	KNOP1
ENSG00000103550_TN_0h_500kb_combined	ENSG00000103550	TN_0h_500kb	GzazIP	outcome	ENSG00000103550	Wald ratio	1	0.00275988704543867	0.00829011642010717	0.7392	-0.0134887411379714	0.0190085152288487	1.00276369903978	0.986601824269018	1.01919032721933	0.872528695652174	KNOP1
ENSG00000103550_TN_5d_500kb_combined	ENSG00000103550	TN_5d_500kb	GzazIP	outcome	ENSG00000103550	Wald ratio	1	0.00390420256585571	0.0117273979933771	0.7392	-0.0190814975011635	0.0268899026328749	1.00391183389288	0.981099401834921	1.02725469849969	0.872528695652174	KNOP1
ENSG00000103550_TN_IFN_5d_500kb_combined	ENSG00000103550	TN_IFN_5d_500kb	GzazIP	outcome	ENSG00000103550	Wald ratio	1	-0.00121323657105879	0.0185312573926297	0.9478	-0.037534501060613	0.0351080279184954	0.998787499102884	0.963161187065084	1.03573159068419	0.962082506231588	KNOP1
ENSG00000103707_TN_40h_500kb_combined	ENSG00000103707	TN_40h_500kb	GzazIP	outcome	ENSG00000103707	Wald ratio	1	-0.00511526832102126	0.0108397883880188	0.637	-0.0263612535615381	0.0161307169194956	0.994897792384815	0.973983171157221	1.01626151929929	0.827513658748553	MTFMT
ENSG00000103876_CD4_Memory_stim_40h_500kb_combined	ENSG00000103876	CD4_Memory_stim_40h_500kb	GzazIP	outcome	ENSG00000103876	Wald ratio	1	-0.00863414213260297	0.0238026418078253	0.7168	-0.0552873200759405	0.0380190358107346	0.991403025026813	0.946213242832668	1.03875100615785	0.858201830082821	FAH
ENSG00000103876_CD4_Naive_stim_40h_500kb_combined	ENSG00000103876	CD4_Naive_stim_40h_500kb	GzazIP	outcome	ENSG00000103876	Wald ratio	1	-0.00679747314710768	0.0187393044999755	0.7168	-0.0435265099670597	0.0299315636728443	0.993225577415387	0.957407172921925	1.03038401584294	0.858201830082821	FAH
ENSG00000103876_TCM_16h_500kb_combined	ENSG00000103876	TCM_16h_500kb	GzazIP	outcome	ENSG00000103876	Wald ratio	1	-0.00493658876130788	0.0136092100678128	0.7168	-0.031610640494221	0.0217374629716053	0.99507557616701	0.968883752746067	1.02197544285132	0.858201830082821	FAH
ENSG00000103876_TCM_40h_500kb_combined	ENSG00000103876	TCM_40h_500kb	GzazIP	outcome	ENSG00000103876	Wald ratio	1	-0.00385474139412497	0.0106267683872946	0.7168	-0.0246832074332224	0.0169737246449725	0.996152678584388	0.975618931903783	1.01711859682189	0.858201830082821	FAH
ENSG00000104047_CD4_Memory_stim_40h_500kb_combined	ENSG00000104047	CD4_Memory_stim_40h_500kb	GzazIP	outcome	ENSG00000104047	Wald ratio	1	0.0313535368513303	0.0148555412534794	0.0348100000000002	0.00223667599451059	0.06047039770815	1.03185023649317	1.00223917922022	1.06233614952012	0.241400895410089	DTWD1
ENSG00000104047_CD4_Naive_stim_40h_500kb_combined	ENSG00000104047	CD4_Naive_stim_40h_500kb	GzazIP	outcome	ENSG00000104047	Wald ratio	1	0.0167850335934306	0.00763313170810686	0.0278799999999999	0.00182409544554113	0.03174597174132	1.01692669375008	1.00182576011966	1.03225524999273	0.217575714285714	DTWD1
ENSG00000104047_TN_40h_500kb_combined	ENSG00000104047	TN_40h_500kb	GzazIP	outcome	ENSG00000104047	Wald ratio	1	0.0205679403198114	0.00902384770100545	0.0226500000000005	0.00288119882584073	0.0382546818137821	1.02078091806937	1.00288535346834	1.0389958125233	0.189115890027963	DTWD1
ENSG00000104047_TN_IFN_5d_500kb_combined	ENSG00000104047	TN_IFN_5d_500kb	GzazIP	outcome	ENSG00000104047	Wald ratio	1	0.0265728233454797	0.0116402655799333	0.0224400000000003	0.00375790280881038	0.049387743882149	1.02692902894618	1.00376497257863	1.050627646214	0.187537276119406	DTWD1
ENSG00000104081_CD4_Naive_stim_16h_500kb_combined	ENSG00000104081	CD4_Naive_stim_16h_500kb	GzazIP	outcome	ENSG00000104081	Wald ratio	1	0.0074325662722969	0.00796432532215862	0.3507	-0.008177511359134	0.0230426439037278	1.00746025635327	0.991855833532232	1.02331017655744	0.714885392491468	BMF
ENSG00000104081_TN_16h_500kb_combined	ENSG00000104081	TN_16h_500kb	GzazIP	outcome	ENSG00000104081	Wald ratio	1	0.00498293845787635	0.00664311338923096	0.4532	-0.00803756378501634	0.018003440700769	1.00499537394222	0.991994651063371	1.01816647958996	0.7659178913738	BMF
ENSG00000104219_CD4_Memory_uns_0h_500kb_combined	ENSG00000104219	CD4_Memory_uns_0h_500kb	GzazIP	outcome	ENSG00000104219	Wald ratio	1	-0.00597735989996908	0.0073346192653947	0.4151	-0.0203532136601427	0.00839849386020453	0.99404046897483	0.97985251488323	1.00843386014828	0.751896663970886	ZDHHC2
ENSG00000104219_CD4_Naive_uns_0h_500kb_combined	ENSG00000104219	CD4_Naive_uns_0h_500kb	GzazIP	outcome	ENSG00000104219	Wald ratio	1	-0.00613756305395173	0.00753119922029824	0.4151	-0.0208987135257363	0.00862358741783282	0.993881233311882	0.979318151228962	1.00866087766263	0.751896663970886	ZDHHC2
ENSG00000104219_TCM_0h_500kb_combined	ENSG00000104219	TCM_0h_500kb	GzazIP	outcome	ENSG00000104219	Wald ratio	1	-0.00578210092495216	0.00709502347998654	0.4151	-0.0196883469457258	0.00812414509582145	0.994234583248587	0.980504202824218	1.00815723551234	0.751896663970886	ZDHHC2
ENSG00000104219_TN_0h_500kb_combined	ENSG00000104219	TN_0h_500kb	GzazIP	outcome	ENSG00000104219	Wald ratio	1	-0.00582628275255763	0.00714923752922541	0.4151	-0.0198387883098394	0.00818622280472419	0.994190657118007	0.980356705529551	1.00821982154631	0.751896663970886	ZDHHC2
ENSG00000104219_TN_40h_500kb_combined	ENSG00000104219	TN_40h_500kb	GzazIP	outcome	ENSG00000104219	Wald ratio	1	-0.00812545669560944	0.0125877523813012	0.5186	-0.0327974513629597	0.0165465379717408	0.991907465597744	0.967734553053995	1.01668419010522	0.787214063029484	ZDHHC2
ENSG00000104341_CD4_Naive_stim_16h_500kb_combined	ENSG00000104341	CD4_Naive_stim_16h_500kb	GzazIP	outcome	ENSG00000104341	Wald ratio	1	-0.0122354259406468	0.0126806456714153	0.3346	-0.0370894914566208	0.0126186395753272	0.987839122529477	0.963589898426782	1.01269859054459	0.694711796060255	LAPTM4B
ENSG00000104341_CD4_Naive_stim_40h_500kb_combined	ENSG00000104341	CD4_Naive_stim_40h_500kb	GzazIP	outcome	ENSG00000104341	Wald ratio	1	-0.00806747810911735	0.00836103555853884	0.3346	-0.0244551078038535	0.00832015158561877	0.99196497665772	0.975841495602939	1.00835486024047	0.694711796060255	LAPTM4B
ENSG00000104341_TCM_16h_500kb_combined	ENSG00000104341	TCM_16h_500kb	GzazIP	outcome	ENSG00000104341	Wald ratio	1	-0.00832204894083674	0.00862486965233913	0.3346	-0.0252267934594214	0.00858269557774795	0.991712483448642	0.975088743200146	1.00861963250662	0.694711796060255	LAPTM4B
ENSG00000104341_TN_16h_500kb_combined	ENSG00000104341	TN_16h_500kb	GzazIP	outcome	ENSG00000104341	Wald ratio	1	-0.00874030536984826	0.00905834549550264	0.3346	-0.0264946625410334	0.00901405180133691	0.991297780058934	0.97385324172338	1.00905480071185	0.694711796060255	LAPTM4B
ENSG00000104341_TN_40h_500kb_combined	ENSG00000104341	TN_40h_500kb	GzazIP	outcome	ENSG00000104341	Wald ratio	1	-0.00781341755694805	0.00809773031221795	0.3346	-0.0236849689688952	0.00805813385499913	0.992217027844198	0.976593318502313	1.00809068799874	0.694711796060255	LAPTM4B
ENSG00000104388_CD4_Naive_stim_16h_500kb_combined	ENSG00000104388	CD4_Naive_stim_16h_500kb	GzazIP	outcome	ENSG00000104388	Wald ratio	1	0.0147283928236984	0.00610657334236427	0.01587	0.00275950907266445	0.0266972765747324	1.0148373900619	1.00276332002247	1.02705684153323	0.156585165198238	RAB2A
ENSG00000104388_TN_16h_500kb_combined	ENSG00000104388	TN_16h_500kb	GzazIP	outcome	ENSG00000104388	Wald ratio	1	0.0143375775976935	0.00594170266494071	0.01582	0.00269184037440967	0.0259833148209772	1.01444085364923	1.00269546662975	1.02632382393384	0.156436401766004	RAB2A
ENSG00000104388_TN_40h_500kb_combined	ENSG00000104388	TN_40h_500kb	GzazIP	outcome	ENSG00000104388	Wald ratio	1	0.0118031574755502	0.00489373468366141	0.01587	0.00221143749557389	0.0213948774555266	1.0118730896079	1.00221388452696	1.02162538883195	0.156585165198238	RAB2A
ENSG00000104427_CD4_Memory_stim_16h_500kb_combined	ENSG00000104427	CD4_Memory_stim_16h_500kb	GzazIP	outcome	ENSG00000104427	Wald ratio	1	-0.00912858979250909	0.00900101445835673	0.3105	-0.0267705781308883	0.0085133985458701	0.99091294928945	0.973584577497787	1.00854974058147	0.680191982400391	ZC2HC1A
ENSG00000104427_CD4_Memory_uns_0h_500kb_combined	ENSG00000104427	CD4_Memory_uns_0h_500kb	GzazIP	outcome	ENSG00000104427	Wald ratio	1	-0.00610084947831948	0.0079982717747749	0.4456	-0.0217774621568783	0.00957576320023933	0.993917722915538	0.978457954747711	1.00962175751366	0.763370414201185	ZC2HC1A
ENSG00000104497_CD4_Memory_stim_40h_500kb_combined	ENSG00000104497	CD4_Memory_stim_40h_500kb	GzazIP	outcome	ENSG00000104497	Wald ratio	1	0.00159084982150433	0.0163102289001386	0.9223	-0.0303771988227673	0.033558898465776	1.00159211589437	0.970079551664001	1.03412835050586	0.94605973208152	SNX16
ENSG00000104497_CD4_Memory_stim_5d_500kb_combined	ENSG00000104497	CD4_Memory_stim_5d_500kb	GzazIP	outcome	ENSG00000104497	Wald ratio	1	0.00432278280950787	0.00867573755582228	0.6183	-0.0126816627999038	0.0213272284189195	1.00433213951259	0.987398410640246	1.02155627919625	0.821569979478159	SNX16
ENSG00000104497_TN_16h_500kb_combined	ENSG00000104497	TN_16h_500kb	GzazIP	outcome	ENSG00000104497	Wald ratio	1	0.00108184323176176	0.0110916256868385	0.9223	-0.0206577431144417	0.0228214295779652	1.00108242863524	0.979554166361841	1.02308383072308	0.94605973208152	SNX16
ENSG00000104497_TN_IFN_5d_500kb_combined	ENSG00000104497	TN_IFN_5d_500kb	GzazIP	outcome	ENSG00000104497	Wald ratio	1	0.00635490577792306	0.0129083339931661	0.6225	-0.0189454288486824	0.0316552404045285	1.00637514103332	0.98123290779126	1.03216159634271	0.821569979478159	SNX16
ENSG00000104518_CD4_Memory_stim_16h_500kb_combined	ENSG00000104518	CD4_Memory_stim_16h_500kb	GzazIP	outcome	ENSG00000104518	Wald ratio	1	-0.028474220303057	0.0152248726104076	0.0614500000000005	-0.0583149706194558	0.00136653001334189	0.9719273498157	0.943352772231491	1.00136746414094	0.314460388349515	GSDMD
ENSG00000104518_CD4_Memory_stim_40h_500kb_combined	ENSG00000104518	CD4_Memory_stim_40h_500kb	GzazIP	outcome	ENSG00000104518	Wald ratio	1	-0.0290601445488929	0.017191205459651	0.0909499999999992	-0.0627549072498089	0.00463461815202317	0.971358040818512	0.939173630131059	1.00464537460566	0.374975172572477	GSDMD
ENSG00000104518_CD4_Memory_stim_5d_500kb_combined	ENSG00000104518	CD4_Memory_stim_5d_500kb	GzazIP	outcome	ENSG00000104518	Wald ratio	1	-0.0197071969295742	0.0116582514199167	0.0909499999999991	-0.0425573697126109	0.00314297585346249	0.980485720510027	0.958335484512508	1.00314792018068	0.374975172572477	GSDMD
ENSG00000104518_CD4_Naive_stim_40h_500kb_combined	ENSG00000104518	CD4_Naive_stim_40h_500kb	GzazIP	outcome	ENSG00000104518	Wald ratio	1	-0.0021421583466623	0.00826942334896124	0.7956	-0.0183502281106263	0.0140659114173017	0.997860134437068	0.981817112184379	1.01416530180803	0.898724044887152	GSDMD
ENSG00000104518_CD4_Naive_stim_5d_500kb_combined	ENSG00000104518	CD4_Naive_stim_5d_500kb	GzazIP	outcome	ENSG00000104518	Wald ratio	1	-0.0113506704339963	0.00671475350741331	0.0909499999999992	-0.0245115873085263	0.00181024644053383	0.988713505383304	0.975786382115034	1.00181188592576	0.374975172572477	GSDMD
ENSG00000104518_TCM_16h_500kb_combined	ENSG00000104518	TCM_16h_500kb	GzazIP	outcome	ENSG00000104518	Wald ratio	1	-0.0255491295949164	0.0138194750916988	0.0644900000000005	-0.0526353007746461	0.0015370415848133	0.974774487513601	0.94872594901575	1.00153822343867	0.319737636967352	GSDMD
ENSG00000104518_TCM_40h_500kb_combined	ENSG00000104518	TCM_40h_500kb	GzazIP	outcome	ENSG00000104518	Wald ratio	1	-0.00178585570023602	0.00689398001245671	0.7956	-0.0152980565246512	0.0117263451241791	0.998215737991213	0.984818364315141	1.01179536824161	0.898724044887152	GSDMD
ENSG00000104518_TCM_5d_500kb_combined	ENSG00000104518	TCM_5d_500kb	GzazIP	outcome	ENSG00000104518	Wald ratio	1	-0.0183151989616279	0.010834782595592	0.0909499999999992	-0.0395513728489883	0.00292097492573245	0.981851505004663	0.96122057208287	1.0029252451297	0.374975172572477	GSDMD
ENSG00000104518_TEM_5d_500kb_combined	ENSG00000104518	TEM_5d_500kb	GzazIP	outcome	ENSG00000104518	Wald ratio	1	-0.0134234749628074	0.00794096931210532	0.0909499999999992	-0.0289877748145338	0.00214082488891907	0.986666218097844	0.97142834028564	1.00214311809068	0.374975172572477	GSDMD
ENSG00000104518_TN_16h_500kb_combined	ENSG00000104518	TN_16h_500kb	GzazIP	outcome	ENSG00000104518	Wald ratio	1	-0.00181896886188106	0.00702180751526113	0.7956	-0.0155817115917929	0.0119437738680308	0.998182684459381	0.984539055211482	1.01201538555574	0.898724044887152	GSDMD
ENSG00000104518_TN_40h_500kb_combined	ENSG00000104518	TN_40h_500kb	GzazIP	outcome	ENSG00000104518	Wald ratio	1	-0.00237777020804286	0.00917896126002574	0.7956	-0.0203685342776933	0.0156129938616076	0.9976250544483	0.979837503052589	1.01573551345233	0.898724044887152	GSDMD
ENSG00000104518_TN_5d_500kb_combined	ENSG00000104518	TN_5d_500kb	GzazIP	outcome	ENSG00000104518	Wald ratio	1	-0.00210944338469765	0.00814313302558136	0.7956	-0.0180699841148371	0.0138510973454418	0.997892779927407	0.98209229909297	1.01394746822771	0.898724044887152	GSDMD
ENSG00000104518_TN_cycling_40h_500kb_combined	ENSG00000104518	TN_cycling_40h_500kb	GzazIP	outcome	ENSG00000104518	Wald ratio	1	-0.00232897914038585	0.0089906119744875	0.7956	-0.0199505786103814	0.0152926203296096	0.997673730827305	0.980247117284367	1.01541015079989	0.898724044887152	GSDMD
ENSG00000104518_TN_cycling_5d_500kb_combined	ENSG00000104518	TN_cycling_5d_500kb	GzazIP	outcome	ENSG00000104518	Wald ratio	1	-0.0125705175492245	0.00743638248458405	0.0909499999999992	-0.0271458272190092	0.00200479212056023	0.987508161383141	0.973219309310435	1.0020068030599	0.374975172572477	GSDMD
ENSG00000104518_TN_HSP_5d_500kb_combined	ENSG00000104518	TN_HSP_5d_500kb	GzazIP	outcome	ENSG00000104518	Wald ratio	1	-0.0139340557390497	0.00824301526419488	0.0909499999999991	-0.0300903656568717	0.00222225417877224	0.986162573880785	0.970357842562597	1.00222472521567	0.374975172572477	GSDMD
ENSG00000104518_TN_IFN_5d_500kb_combined	ENSG00000104518	TN_IFN_5d_500kb	GzazIP	outcome	ENSG00000104518	Wald ratio	1	-0.0110229491286873	0.00652088233503866	0.0909499999999991	-0.0238038785053631	0.00175798024798843	0.9890375809642	0.976477199147479	1.00175952640117	0.374975172572477	GSDMD
ENSG00000104524_TN_16h_500kb_combined	ENSG00000104524	TN_16h_500kb	GzazIP	outcome	ENSG00000104524	Wald ratio	1	0.0128144945999141	0.0150591367859679	0.394799999999998	-0.016701413500583	0.0423304027004112	1.01289695207636	0.983437281896037	1.04323911083334	0.7338201659751	PYCR3
ENSG00000104524_TN_40h_500kb_combined	ENSG00000104524	TN_40h_500kb	GzazIP	outcome	ENSG00000104524	Wald ratio	1	0.0168884660749844	0.0151735563868845	0.2657	-0.0128517044433092	0.0466286365932779	1.01703188244145	0.987230526065894	1.04773284718442	0.643837324324324	PYCR3
ENSG00000104529_TN_cycling_40h_500kb_combined	ENSG00000104529	TN_cycling_40h_500kb	GzazIP	outcome	ENSG00000104529	Wald ratio	1	0.0111547151528936	0.0139310436125113	0.4233	-0.0161501303276285	0.0384595606334158	1.01121716096037	0.983979583788422	1.03920870256656	0.752150872669576	EEF1D
ENSG00000104613_CD4_Memory_stim_40h_500kb_combined	ENSG00000104613	CD4_Memory_stim_40h_500kb	GzazIP	outcome	ENSG00000104613	Wald ratio	1	0.0140988431878078	0.0307225700852052	0.6463	-0.0461173941791943	0.07431508055481	1.01419870061695	0.954929852404114	1.07714613983794	0.830612781523454	INTS10
ENSG00000104714_CD4_Naive_uns_0h_500kb_combined	ENSG00000104714	CD4_Naive_uns_0h_500kb	GzazIP	outcome	ENSG00000104714	Wald ratio	1	-0.00509102810584629	0.00782690267698816	0.515400000000001	-0.0204317573527431	0.0102497011410505	0.994921909213677	0.979775556670838	1.01030240925468	0.785684635017868	ERICH1
ENSG00000104714_TEM_5d_500kb_combined	ENSG00000104714	TEM_5d_500kb	GzazIP	outcome	ENSG00000104714	Wald ratio	1	0.00505086293136039	0.00758011890139748	0.505199999999999	-0.00980617011537867	0.0199078959780995	1.00506364004229	0.990241753593513	1.02010737970732	0.778916988548966	ERICH1
ENSG00000104714_TN_0h_500kb_combined	ENSG00000104714	TN_0h_500kb	GzazIP	outcome	ENSG00000104714	Wald ratio	1	-0.00511849567578802	0.00786913108198565	0.515400000000001	-0.0205419925964799	0.0103050012449039	0.994894581501864	0.979667556826345	1.01035828062766	0.785684635017868	ERICH1
ENSG00000104728_CD4_Naive_uns_0h_500kb_combined	ENSG00000104728	CD4_Naive_uns_0h_500kb	GzazIP	outcome	ENSG00000104728	Wald ratio	1	0.00879105238531676	0.00621472713505127	0.1572	-0.00338981279938373	0.0209719175700172	1.0088298071682	0.996615926129561	1.02119337364344	0.499948455804047	ARHGEF10
ENSG00000104728_TN_0h_500kb_combined	ENSG00000104728	TN_0h_500kb	GzazIP	outcome	ENSG00000104728	Wald ratio	1	0.00861711188509095	0.00609176202242797	0.1572	-0.00332274167886788	0.0205569654490498	1.00865434606724	0.996682772518156	1.0207697151922	0.499948455804047	ARHGEF10
ENSG00000104731_CD4_Memory_stim_40h_500kb_combined	ENSG00000104731	CD4_Memory_stim_40h_500kb	GzazIP	outcome	ENSG00000104731	Wald ratio	1	0.0157307998154832	0.0125736303281246	0.2109	-0.00891351562764111	0.0403751152586075	1.01585518019197	0.991126091984397	1.04120127143127	0.587207632880099	KLHDC4
ENSG00000104883_CD4_Naive_stim_40h_500kb_combined	ENSG00000104883	CD4_Naive_stim_40h_500kb	GzazIP	outcome	ENSG00000104883	Wald ratio	1	0.0135060947975671	0.00764304630530896	0.0772099999999989	-0.00147427596083849	0.0284864655559726	1.01359771410426	0.998526810250109	1.02889608520381	0.349765479658466	PEX11G
ENSG00000104883_TN_40h_500kb_combined	ENSG00000104883	TN_40h_500kb	GzazIP	outcome	ENSG00000104883	Wald ratio	1	0.0132724537688656	0.00763311249028235	0.082069999999999	-0.00168844671208782	0.028233354249819	1.0133609237547	0.998312977912148	1.02863569292729	0.358577135239943	PEX11G
ENSG00000104946_CD4_Memory_stim_5d_500kb_combined	ENSG00000104946	CD4_Memory_stim_5d_500kb	GzazIP	outcome	ENSG00000104946	Wald ratio	1	0.00853465075661038	0.00820571730256751	0.2983	-0.00754855515642193	0.0246178566696427	1.00857117472086	0.992479863634158	1.02492337804526	0.670295886631553	TBC1D17
ENSG00000104946_TCM_5d_500kb_combined	ENSG00000104946	TCM_5d_500kb	GzazIP	outcome	ENSG00000104946	Wald ratio	1	0.00679633201335668	0.00653439499592875	0.2983	-0.00601108217866366	0.019603746205377	1.00681947948737	0.994006948230303	1.01979716145843	0.670295886631553	TBC1D17
ENSG00000105053_CD4_Memory_stim_16h_500kb_combined	ENSG00000105053	CD4_Memory_stim_16h_500kb	GzazIP	outcome	ENSG00000105053	Wald ratio	1	-0.00334517336522512	0.00743347940229058	0.652700000000001	-0.0179147929937147	0.0112244462632644	0.996660415493559	0.982244722925019	1.01128767671437	0.832238990889979	VRK3
ENSG00000105053_CD4_Naive_stim_40h_500kb_combined	ENSG00000105053	CD4_Naive_stim_40h_500kb	GzazIP	outcome	ENSG00000105053	Wald ratio	1	-0.00242465716620551	0.00980062230238851	0.8046	-0.021633876878887	0.016784562546476	0.997578279940676	0.978598456991931	1.01692621472997	0.903033316745459	VRK3
ENSG00000105053_TCM_16h_500kb_combined	ENSG00000105053	TCM_16h_500kb	GzazIP	outcome	ENSG00000105053	Wald ratio	1	0.00316420938147554	0.00998822727427137	0.7514	-0.0164127160760963	0.0227411348390474	1.00316922077629	0.98372123869329	1.02300168577195	0.880203007322176	VRK3
ENSG00000105193_CD4_Memory_stim_16h_500kb_combined	ENSG00000105193	CD4_Memory_stim_16h_500kb	GzazIP	outcome	ENSG00000105193	Wald ratio	1	0.0140171321283213	0.0133160029721354	0.2925	-0.0120822336970642	0.0401164979537067	1.01411583275225	0.987990463412784	1.04093203358088	0.663312741894948	RPS16
ENSG00000105193_CD4_Memory_stim_40h_500kb_combined	ENSG00000105193	CD4_Memory_stim_40h_500kb	GzazIP	outcome	ENSG00000105193	Wald ratio	1	0.0132154321627221	0.0109835957451411	0.2289	-0.00831241549775444	0.0347432798231986	1.01330314193464	0.991722037100423	1.03535387844835	0.606483744855967	RPS16
ENSG00000105193_CD4_Memory_stim_5d_500kb_combined	ENSG00000105193	CD4_Memory_stim_5d_500kb	GzazIP	outcome	ENSG00000105193	Wald ratio	1	0.0102942020452784	0.00977929178207063	0.2925	-0.00887320984757999	0.0294616139381369	1.01034736962581	0.991166040899754	1.0298999009118	0.663312741894948	RPS16
ENSG00000105193_CD4_Naive_stim_40h_500kb_combined	ENSG00000105193	CD4_Naive_stim_40h_500kb	GzazIP	outcome	ENSG00000105193	Wald ratio	1	0.0122737889863998	0.0116598608849553	0.292500000000001	-0.0105795383481125	0.0351271163209121	1.01234942104835	0.989476228133248	1.03575136133429	0.663312741894948	RPS16
ENSG00000105193_CD4_Naive_stim_5d_500kb_combined	ENSG00000105193	CD4_Naive_stim_5d_500kb	GzazIP	outcome	ENSG00000105193	Wald ratio	1	-0.00755629200587661	0.0162485553982741	0.641900000000001	-0.0394034605864939	0.0242908765747407	0.992472184996571	0.961362758907772	1.02458830328621	0.828642953890491	RPS16
ENSG00000105193_nTreg_40h_500kb_combined	ENSG00000105193	nTreg_40h_500kb	GzazIP	outcome	ENSG00000105193	Wald ratio	1	0.00765766815998886	0.00727463585593315	0.292500000000001	-0.00660061811764012	0.0219159544376178	1.0076870630851	0.99342111811165	1.02215787302697	0.663312741894948	RPS16
ENSG00000105193_T_ER-stress_5d_500kb_combined	ENSG00000105193	T_ER-stress_5d_500kb	GzazIP	outcome	ENSG00000105193	Wald ratio	1	0.00996699778827077	0.00946845410008815	0.2925	-0.008591172247902	0.0285251678244435	1.01001683374474	0.991445626415773	1.02893590658691	0.663312741894948	RPS16
ENSG00000105193_TCM_0h_500kb_combined	ENSG00000105193	TCM_0h_500kb	GzazIP	outcome	ENSG00000105193	Wald ratio	1	-0.00594536852156063	0.0127845310518179	0.641900000000001	-0.0310030493831238	0.0191123123400025	0.994072270208306	0.969472616778082	1.0192961217215	0.828642953890491	RPS16
ENSG00000105193_TCM_40h_500kb_combined	ENSG00000105193	TCM_40h_500kb	GzazIP	outcome	ENSG00000105193	Wald ratio	1	0.0086451684393652	0.00745196127233662	0.246	-0.00596067565441457	0.023251012533145	1.00868264582964	0.994057053928459	1.02352342451272	0.622981846414455	RPS16
ENSG00000105193_TCM_5d_500kb_combined	ENSG00000105193	TCM_5d_500kb	GzazIP	outcome	ENSG00000105193	Wald ratio	1	0.0109674201417433	0.00911523041553063	0.2289	-0.00689843147269677	0.0288332717561833	1.01102778276628	0.993125308085756	1.02925297462769	0.606483744855967	RPS16
ENSG00000105193_TEM_40h_500kb_combined	ENSG00000105193	TEM_40h_500kb	GzazIP	outcome	ENSG00000105193	Wald ratio	1	0.0113387410511309	0.00942384224980237	0.2289	-0.0071319897584818	0.0298094718607435	1.01140326823048	0.992893382526352	1.03025822207064	0.606483744855967	RPS16
ENSG00000105193_TEM_5d_500kb_combined	ENSG00000105193	TEM_5d_500kb	GzazIP	outcome	ENSG00000105193	Wald ratio	1	0.012239428599713	0.0116272191857078	0.2925	-0.0105499210042742	0.0350287782037003	1.01231463692838	0.989505534224899	1.03564951250341	0.663312741894948	RPS16
ENSG00000105193_TM_ER-stress_40h_500kb_combined	ENSG00000105193	TM_ER-stress_40h_500kb	GzazIP	outcome	ENSG00000105193	Wald ratio	1	0.00749748033749365	0.0109087580954773	0.491900000000001	-0.0138836855296418	0.0288786462046291	1.00752565681671	0.986212248347187	1.02929967747327	0.774130223619845	RPS16
ENSG00000105193_TN_16h_500kb_combined	ENSG00000105193	TN_16h_500kb	GzazIP	outcome	ENSG00000105193	Wald ratio	1	0.0124971643463001	0.0181832477841196	0.491900000000001	-0.0231420013105742	0.0481363300031745	1.01257558022287	0.977123721072282	1.04931369851356	0.774130223619845	RPS16
ENSG00000105193_TN_40h_500kb_combined	ENSG00000105193	TN_40h_500kb	GzazIP	outcome	ENSG00000105193	Wald ratio	1	0.012437700427675	0.0107210475485848	0.246	-0.00857555276755117	0.0334509536229012	1.01251537030115	0.991461112402195	1.03401672770822	0.622981846414455	RPS16
ENSG00000105193_TN_5d_500kb_combined	ENSG00000105193	TN_5d_500kb	GzazIP	outcome	ENSG00000105193	Wald ratio	1	-0.00491850859137849	0.0149826650747012	0.7427	-0.0342845321377928	0.0244475149550358	0.995093567465162	0.96629652310336	1.0247488057086	0.874126287440883	RPS16
ENSG00000105193_TN_cycling_40h_500kb_combined	ENSG00000105193	TN_cycling_40h_500kb	GzazIP	outcome	ENSG00000105193	Wald ratio	1	0.0105379479771215	0.00908349915518517	0.246	-0.00726571036704145	0.0283416063212844	1.01059366770276	0.992760621095673	1.02874705089909	0.622981846414455	RPS16
ENSG00000105193_TN_HSP_5d_500kb_combined	ENSG00000105193	TN_HSP_5d_500kb	GzazIP	outcome	ENSG00000105193	Wald ratio	1	0.0123651100895664	0.0117466141573117	0.2925	-0.0106582536587646	0.0353884738378973	1.01244187413566	0.989398344269934	1.0360220981163	0.663312741894948	RPS16
ENSG00000105193_TN_IFN_40h_500kb_combined	ENSG00000105193	TN_IFN_40h_500kb	GzazIP	outcome	ENSG00000105193	Wald ratio	1	0.00973964726398209	0.00839538000057096	0.246	-0.00671529753713699	0.0261945920651012	1.00978723198907	0.993307199686683	1.02654068571111	0.622981846414455	RPS16
ENSG00000105258_CD4_Memory_stim_5d_500kb_combined	ENSG00000105258	CD4_Memory_stim_5d_500kb	GzazIP	outcome	ENSG00000105258	Wald ratio	1	-0.0353600985045161	0.011919761476497	0.00301200000000008	-0.0587228309984503	-0.0119973660105819	0.965257765789183	0.942968094465025	0.988074315435794	0.0550704244897974	POLR2I
ENSG00000105258_CD4_Naive_stim_40h_500kb_combined	ENSG00000105258	CD4_Naive_stim_40h_500kb	GzazIP	outcome	ENSG00000105258	Wald ratio	1	-0.0410869529718078	0.0138502634306138	0.00301200000000008	-0.0682334692958108	-0.0139404366478048	0.959745673580964	0.934042377902656	0.986156281287459	0.0550704244897974	POLR2I
ENSG00000105258_TN_40h_500kb_combined	ENSG00000105258	TN_40h_500kb	GzazIP	outcome	ENSG00000105258	Wald ratio	1	-0.0394540700427457	0.0132998244936018	0.00301200000000008	-0.0655217260502052	-0.0133864140352862	0.961314106092439	0.936578698382762	0.986702785540648	0.0550704244897974	POLR2I
ENSG00000105323_CD4_Memory_uns_0h_500kb_combined	ENSG00000105323	CD4_Memory_uns_0h_500kb	GzazIP	outcome	ENSG00000105323	Wald ratio	1	-0.00873784555455557	0.00705317471775116	0.2154	-0.0225620680013478	0.0050863768922367	0.991300218471372	0.977690552011552	1.0050993344669	0.592135194845045	HNRNPUL1
ENSG00000105323_TCM_0h_500kb_combined	ENSG00000105323	TCM_0h_500kb	GzazIP	outcome	ENSG00000105323	Wald ratio	1	-0.00964902064200719	0.00778867376613017	0.2154	-0.0249148212236223	0.00561677993960795	0.990397381791725	0.975392991271472	1.0056325836228	0.592135194845045	HNRNPUL1
ENSG00000105329_CD4_Memory_uns_0h_500kb_combined	ENSG00000105329	CD4_Memory_uns_0h_500kb	GzazIP	outcome	ENSG00000105329	Wald ratio	1	-0.00837516851823942	0.0109102554342087	0.4427	-0.0297592691692885	0.0130089321328096	0.991659805499744	0.970679177829522	1.01309391640881	0.762391311852704	TGFB1
ENSG00000105329_TCM_0h_500kb_combined	ENSG00000105329	TCM_0h_500kb	GzazIP	outcome	ENSG00000105329	Wald ratio	1	-0.0116818876453475	0.00942960070435406	0.2154	-0.0301639050258814	0.00680012973518651	0.988386080680567	0.970286485682944	1.00682330311494	0.592135194845045	TGFB1
ENSG00000105483_CD4_Memory_stim_40h_500kb_combined	ENSG00000105483	CD4_Memory_stim_40h_500kb	GzazIP	outcome	ENSG00000105483	Wald ratio	1	-0.00676480059920743	0.01851933009683	0.714900000000001	-0.0430626875889942	0.0295330863905793	0.993258029155778	0.957851342793646	1.02997351301408	0.858201830082821	CARD8
ENSG00000105483_CD4_Naive_stim_40h_500kb_combined	ENSG00000105483	CD4_Naive_stim_40h_500kb	GzazIP	outcome	ENSG00000105483	Wald ratio	1	-0.00787552997473776	0.0103090270145476	0.444900000000001	-0.0280812229232511	0.0123301629737756	0.99215540075955	0.972309389782975	1.0124064928305	0.763370414201185	CARD8
ENSG00000105483_CD4_Naive_stim_5d_500kb_combined	ENSG00000105483	CD4_Naive_stim_5d_500kb	GzazIP	outcome	ENSG00000105483	Wald ratio	1	-0.00151153974424739	0.0121016668640817	0.9006	-0.0252308067978476	0.0222077273093528	0.998489602056587	0.975084829846876	1.02245615447805	0.93451459440721	CARD8
ENSG00000105483_TEM_40h_500kb_combined	ENSG00000105483	TEM_40h_500kb	GzazIP	outcome	ENSG00000105483	Wald ratio	1	-0.00337981524502236	0.017716015331282	0.8487	-0.0381032052943351	0.0313435748042903	0.996625889901266	0.962613588945686	1.03183995720378	0.920855431754875	CARD8
ENSG00000105483_TEM_5d_500kb_combined	ENSG00000105483	TEM_5d_500kb	GzazIP	outcome	ENSG00000105483	Wald ratio	1	-0.00173521747531953	0.00909550882733705	0.8487	-0.0195624147769001	0.0160919798262611	0.998266287144117	0.980627687620213	1.01622215304454	0.920855431754875	CARD8
ENSG00000105483_TN_5d_500kb_combined	ENSG00000105483	TN_5d_500kb	GzazIP	outcome	ENSG00000105483	Wald ratio	1	-0.00588613332652726	0.0109208559930778	0.5899	-0.0272910110729598	0.0155187444199053	0.994131156017148	0.973078023836804	1.0156397854585	0.821569979478159	CARD8
ENSG00000105499_CD4_Memory_stim_5d_500kb_combined	ENSG00000105499	CD4_Memory_stim_5d_500kb	GzazIP	outcome	ENSG00000105499	Wald ratio	1	0.0129539627748442	0.00703294066810427	0.0654899999999989	-0.000830600934640194	0.0267385264843286	1.01303822881723	0.999169743918831	1.0270992084089	0.323298779419813	PLA2G4C
ENSG00000105499_CD4_Naive_stim_40h_500kb_combined	ENSG00000105499	CD4_Naive_stim_40h_500kb	GzazIP	outcome	ENSG00000105499	Wald ratio	1	0.000650176182464512	0.00804660869922605	0.9356	-0.0151211768680185	0.0164215292329476	1.00065038759281	0.984992574055892	1.01655710364049	0.954348218148696	PLA2G4C
ENSG00000105499_TCM_5d_500kb_combined	ENSG00000105499	TCM_5d_500kb	GzazIP	outcome	ENSG00000105499	Wald ratio	1	0.0133541992436427	0.00741349876573647	0.0716500000000002	-0.00117625833720077	0.0278846568244862	1.01344376481042	0.998824433183475	1.02827707283815	0.33717222338752	PLA2G4C
ENSG00000105499_TN_40h_500kb_combined	ENSG00000105499	TN_40h_500kb	GzazIP	outcome	ENSG00000105499	Wald ratio	1	0.000595431375413599	0.00736908458724833	0.9356	-0.0138479744155931	0.0150388371664203	1.00059560867986	0.986247467714122	1.01515248949632	0.954348218148696	PLA2G4C
ENSG00000105568_TN_40h_500kb_combined	ENSG00000105568	TN_40h_500kb	GzazIP	outcome	ENSG00000105568	Wald ratio	1	-0.00825539057048363	0.0153703650003424	0.5912	-0.0383813059711548	0.0218705248301875	0.991778591589954	0.962345922675895	1.02211143785084	0.821569979478159	PPP2R1A
ENSG00000105583_CD4_Memory_stim_16h_500kb_combined	ENSG00000105583	CD4_Memory_stim_16h_500kb	GzazIP	outcome	ENSG00000105583	Wald ratio	1	-0.0491661904054342	0.0270047382554304	0.0686600000000002	-0.102095477386078	0.00376309657520942	0.95202289947905	0.902943336883579	1.00377018591296	0.332769767818567	WDR83OS
ENSG00000105583_CD4_Naive_stim_16h_500kb_combined	ENSG00000105583	CD4_Naive_stim_16h_500kb	GzazIP	outcome	ENSG00000105583	Wald ratio	1	-0.0463516859752896	0.0254588597802414	0.0686600000000002	-0.0962510511445629	0.00354767919398359	0.954706146381116	0.908235973764016	1.00355397965629	0.332769767818567	WDR83OS
ENSG00000105583_CD4_Naive_uns_0h_500kb_combined	ENSG00000105583	CD4_Naive_uns_0h_500kb	GzazIP	outcome	ENSG00000105583	Wald ratio	1	-0.0325402937630284	0.0178728941286505	0.0686600000000002	-0.0675711662551834	0.00249057872912656	0.96798344534993	0.934661201911507	1.00249368279677	0.332769767818567	WDR83OS
ENSG00000105583_TCM_16h_500kb_combined	ENSG00000105583	TCM_16h_500kb	GzazIP	outcome	ENSG00000105583	Wald ratio	1	-0.0272947616423536	0.0156995252041895	0.082109999999999	-0.058065831042565	0.00347630775785779	0.973074374246994	0.943587828021658	1.00348235712346	0.358577135239943	WDR83OS
ENSG00000105583_TN_0h_500kb_combined	ENSG00000105583	TN_0h_500kb	GzazIP	outcome	ENSG00000105583	Wald ratio	1	-0.0287985377240341	0.0165644739736693	0.0821099999999989	-0.061264906712426	0.00366783126435784	0.971612187953235	0.940574042393074	1.00367456598888	0.358577135239943	WDR83OS
ENSG00000105583_TN_16h_500kb_combined	ENSG00000105583	TN_16h_500kb	GzazIP	outcome	ENSG00000105583	Wald ratio	1	-0.0328739584707461	0.0180561608821388	0.0686600000000002	-0.0682640337997382	0.00251611685824591	0.967660517314402	0.93401382979701	1.0025192849368	0.332769767818567	WDR83OS
ENSG00000105607_CD4_Memory_stim_16h_500kb_combined	ENSG00000105607	CD4_Memory_stim_16h_500kb	GzazIP	outcome	ENSG00000105607	Wald ratio	1	0.0121320871929017	0.0105575750836056	0.2505	-0.00856075997096526	0.0328249343567687	1.01220597948294	0.991475778993233	1.03336961588853	0.629788605823068	GCDH
ENSG00000105607_CD4_Memory_stim_40h_500kb_combined	ENSG00000105607	CD4_Memory_stim_40h_500kb	GzazIP	outcome	ENSG00000105607	Wald ratio	1	0.0294607703835448	0.025637327724377	0.2505	-0.0207883919562341	0.0797099327233236	1.02989903213537	0.979426197104233	1.08297288711433	0.629788605823068	GCDH
ENSG00000105607_CD4_Memory_stim_5d_500kb_combined	ENSG00000105607	CD4_Memory_stim_5d_500kb	GzazIP	outcome	ENSG00000105607	Wald ratio	1	-0.00119866738418451	0.0139244650034012	0.9314	-0.0284906187908508	0.0260932840224818	0.998802050730609	0.971911411807598	1.02643669415126	0.951580864408712	GCDH
ENSG00000105607_CD4_Naive_stim_40h_500kb_combined	ENSG00000105607	CD4_Naive_stim_40h_500kb	GzazIP	outcome	ENSG00000105607	Wald ratio	1	-0.000716593259868234	0.00832439248816039	0.9314	-0.0170324025366626	0.0155992160169261	0.999283663431764	0.983111828801731	1.0157215189026	0.951580864408712	GCDH
ENSG00000105607_TCM_40h_500kb_combined	ENSG00000105607	TCM_40h_500kb	GzazIP	outcome	ENSG00000105607	Wald ratio	1	-0.000744837935151999	0.00865250018318105	0.9314	-0.0177037382941869	0.0162140624238829	0.999255439387765	0.982452052168014	1.01634622365802	0.951580864408712	GCDH
ENSG00000105607_TN_40h_500kb_combined	ENSG00000105607	TN_40h_500kb	GzazIP	outcome	ENSG00000105607	Wald ratio	1	-0.000611511679204784	0.0071036995655397	0.9314	-0.0145347628276626	0.013311739469253	0.999388675255956	0.9855703569244	1.01340073513034	0.951580864408712	GCDH
ENSG00000105669_CD4_Memory_stim_16h_500kb_combined	ENSG00000105669	CD4_Memory_stim_16h_500kb	GzazIP	outcome	ENSG00000105669	Wald ratio	1	0.0052873160784151	0.00769654588644818	0.4921	-0.00979791385902334	0.0203725460158535	1.00530131860178	0.990249929317035	1.02058148277729	0.774130223619845	COPE
ENSG00000105669_CD4_Naive_stim_16h_500kb_combined	ENSG00000105669	CD4_Naive_stim_16h_500kb	GzazIP	outcome	ENSG00000105669	Wald ratio	1	0.00681508919639504	0.00992046738692699	0.4921	-0.0126290268819819	0.0262592052747719	1.00683836476175	0.987450384629782	1.02660701594256	0.774130223619845	COPE
ENSG00000105669_CD4_Naive_stim_40h_500kb_combined	ENSG00000105669	CD4_Naive_stim_40h_500kb	GzazIP	outcome	ENSG00000105669	Wald ratio	1	0.0075892936458251	0.0110474474997401	0.4921	-0.0140637034536655	0.0292422907453157	1.00761816532719	0.986034728444455	1.0296740447459	0.774130223619845	COPE
ENSG00000105669_TCM_16h_500kb_combined	ENSG00000105669	TCM_16h_500kb	GzazIP	outcome	ENSG00000105669	Wald ratio	1	0.00420577016260813	0.00612218043413648	0.4921	-0.00779370348829936	0.0162052438135156	1.00421462682595	0.99223658867161	1.0163372609362	0.774130223619845	COPE
ENSG00000105669_TEM_16h_500kb_combined	ENSG00000105669	TEM_16h_500kb	GzazIP	outcome	ENSG00000105669	Wald ratio	1	0.0235312553927532	0.0342535577994696	0.4921	-0.0436057178942072	0.0906682286797136	1.02381029983958	0.957331341687578	1.0949056866872	0.774130223619845	COPE
ENSG00000105669_TN_16h_500kb_combined	ENSG00000105669	TN_16h_500kb	GzazIP	outcome	ENSG00000105669	Wald ratio	1	0.00442145972411189	0.00643615156480494	0.4921	-0.0081933973429058	0.0170363167911296	1.00443124879917	0.99184007705171	1.01718226245023	0.774130223619845	COPE
ENSG00000105669_TN_40h_500kb_combined	ENSG00000105669	TN_40h_500kb	GzazIP	outcome	ENSG00000105669	Wald ratio	1	0.0052985787497081	0.00771294053074879	0.4921	-0.00981878469055954	0.0204159421899757	1.00531264104385	0.990229262193252	1.02062577307003	0.774130223619845	COPE
ENSG00000105750_CD4_Memory_stim_40h_500kb_combined	ENSG00000105750	CD4_Memory_stim_40h_500kb	GzazIP	outcome	ENSG00000105750	Wald ratio	1	-0.01251536097451	0.00498427381459481	0.01204	-0.0222845376511158	-0.0027461842979042	0.987562630452975	0.97796192846873	0.997257583016826	0.133004143033292	ZNF85
ENSG00000105750_CD4_Memory_stim_5d_500kb_combined	ENSG00000105750	CD4_Memory_stim_5d_500kb	GzazIP	outcome	ENSG00000105750	Wald ratio	1	-0.00990367002678635	0.00363668853040541	0.00646400000000006	-0.017031579546381	-0.00277576050719174	0.990145209816847	0.983112637893545	0.997228088354009	0.0916750525525505	ZNF85
ENSG00000105750_CD4_Naive_stim_5d_500kb_combined	ENSG00000105750	CD4_Naive_stim_5d_500kb	GzazIP	outcome	ENSG00000105750	Wald ratio	1	-0.00923647022075398	0.00339168865909266	0.00646400000000006	-0.0158841799925756	-0.00258876044893236	0.990806054942135	0.984241308289732	0.997414587501761	0.0916750525525505	ZNF85
ENSG00000105750_TCM_40h_500kb_combined	ENSG00000105750	TCM_40h_500kb	GzazIP	outcome	ENSG00000105750	Wald ratio	1	-0.0156456447943165	0.00623091717606782	0.01204	-0.0278582424594095	-0.00343304712922359	0.98447611248876	0.972526219955255	0.996572839039314	0.133004143033292	ZNF85
ENSG00000105750_TCM_5d_500kb_combined	ENSG00000105750	TCM_5d_500kb	GzazIP	outcome	ENSG00000105750	Wald ratio	1	-0.0102630601230201	0.00405574355350475	0.0113900000000001	-0.0182123174878894	-0.0023138027581508	0.989789425371138	0.98195252453092	0.997688872020083	0.131498724226805	ZNF85
ENSG00000105750_TEM_5d_500kb_combined	ENSG00000105750	TEM_5d_500kb	GzazIP	outcome	ENSG00000105750	Wald ratio	1	-0.0140005119788244	0.00553270520909447	0.0113900000000001	-0.0248446141886496	-0.00315640976899924	0.98609703940193	0.975461473125248	0.996848566455271	0.131498724226805	ZNF85
ENSG00000105750_TN_40h_500kb_combined	ENSG00000105750	TN_40h_500kb	GzazIP	outcome	ENSG00000105750	Wald ratio	1	-0.011230091205055	0.00650040087526355	0.0840599999999992	-0.0239708769205716	0.00151069451046156	0.988832730883341	0.976314142618204	1.00151183618425	0.362236490384617	ZNF85
ENSG00000105750_TN_5d_500kb_combined	ENSG00000105750	TN_5d_500kb	GzazIP	outcome	ENSG00000105750	Wald ratio	1	-0.00996302911625083	0.00365848555304923	0.00646400000000007	-0.0171336608002273	-0.00279239743227433	0.990086437443109	0.983012285644926	0.997211497683022	0.0916750525525505	ZNF85
ENSG00000105750_TN_cycling_5d_500kb_combined	ENSG00000105750	TN_cycling_5d_500kb	GzazIP	outcome	ENSG00000105750	Wald ratio	1	-0.012929968834643	0.00474796406102638	0.00646400000000006	-0.0222359783942547	-0.00362395927503132	0.987153264093135	0.978009418726251	0.996382599340272	0.0916750525525505	ZNF85
ENSG00000105750_TN_HSP_5d_500kb_combined	ENSG00000105750	TN_HSP_5d_500kb	GzazIP	outcome	ENSG00000105750	Wald ratio	1	-0.0126429549813268	0.00503508844697908	0.01204	-0.0225117283374058	-0.00277418162524782	0.987436631418505	0.977739769864174	0.997229662860675	0.133004143033292	ZNF85
ENSG00000105750_TN_IFN_5d_500kb_combined	ENSG00000105750	TN_IFN_5d_500kb	GzazIP	outcome	ENSG00000105750	Wald ratio	1	-0.0143210495113874	0.00570339379123809	0.01204	-0.025499701342214	-0.00314239768056074	0.98578100894257	0.974822670104078	0.996862534483405	0.133004143033292	ZNF85
ENSG00000105778_CD4_Memory_stim_16h_500kb_combined	ENSG00000105778	CD4_Memory_stim_16h_500kb	GzazIP	outcome	ENSG00000105778	Wald ratio	1	0.015829482846746	0.00972820120172558	0.1037	-0.00323779150863615	0.0348967572021281	1.01595543280701	0.996767444485747	1.03551279404254	0.405343935427574	AVL9
ENSG00000105939_CD4_Naive_stim_5d_500kb_combined	ENSG00000105939	CD4_Naive_stim_5d_500kb	GzazIP	outcome	ENSG00000105939	Wald ratio	1	0.0104640431219452	0.00510148961702626	0.0402499999999999	0.000465123472573782	0.0204629627713167	1.01051898268394	1.00046523165927	1.0206737646155	0.259798090778097	ZC3HAV1
ENSG00000105939_CD4_Naive_uns_0h_500kb_combined	ENSG00000105939	CD4_Naive_uns_0h_500kb	GzazIP	outcome	ENSG00000105939	Wald ratio	1	0.00819872728930063	0.00399709000161514	0.0402499999999998	0.000364430886134959	0.0160330236924663	1.00823242889434	1.00036449729914	1.01616224228139	0.259798090778097	ZC3HAV1
ENSG00000105939_nTreg_16h_500kb_combined	ENSG00000105939	nTreg_16h_500kb	GzazIP	outcome	ENSG00000105939	Wald ratio	1	0.0202962181340633	0.00956478593956394	0.0338400000000002	0.00154923769251803	0.0390431985756087	1.02050358692736	1.0015504383812	1.03981540122419	0.241400895410089	ZC3HAV1
[truncated: 7,589 more rows]
