# Supplementary material for: Dynamic genetic regulation of CD4+ T cells in obstructive sleep apnea: integrating context-specific eQTL, Mendelian randomization, single-cell sequencing, and experimental validation
Source: Front Immunol. 2025 Dec 17;16:1691347. doi: 10.3389/fimmu.2025.1691347 (PMC12753881; doi:10.3389/fimmu.2025.1691347)
Supplement: Supplementary file 1 [file Supplementaryfile1.zip › Supplementary files/Supplementary Material 7.csv]

	id.exposure	id.outcome	exposure	outcome	snp_r2.exposure	snp_r2.outcome	correct_causal_direction	steiger_pval
1	ENSG00000002549_CD4_Naive_stim_40h_500kb_combined	GzazIP	ENSG00000002549	outcome	0.263988698930357	3.39968885025746e-07	TRUE	1.00183587468891e-09
2	ENSG00000002822_TEM_5d_500kb_combined	GzazIP	ENSG00000002822	outcome	0.278228153288733	4.64678008004195e-05	TRUE	4.26453660746031e-10
3	ENSG00000003402_T_ER-stress_5d_500kb_combined	GzazIP	ENSG00000003402	outcome	0.429030366418718	1.6523144044595e-08	TRUE	3.1313689040772e-17
4	ENSG00000003402_TEM_5d_500kb_combined	GzazIP	ENSG00000003402	outcome	0.365682357621724	1.6523144044595e-08	TRUE	4.60151373693454e-14
5	ENSG00000003402_TN_cycling_5d_500kb_combined	GzazIP	ENSG00000003402	outcome	0.342498066619864	1.6523144044595e-08	TRUE	5.27908738004775e-13
6	ENSG00000003402_TN_HSP_5d_500kb_combined	GzazIP	ENSG00000003402	outcome	0.512030032870569	5.98531652597989e-07	TRUE	4.14708119950905e-22
7	ENSG00000003402_TN_IFN_40h_500kb_combined	GzazIP	ENSG00000003402	outcome	0.623998426581859	1.6523144044595e-08	TRUE	8.79979803577799e-31
8	ENSG00000003402_TN_IFN_5d_500kb_combined	GzazIP	ENSG00000003402	outcome	0.265119305855806	2.80221541142911e-07	TRUE	9.0235263981651e-10
9	ENSG00000004534_CD4_Memory_uns_0h_500kb_combined	GzazIP	ENSG00000004534	outcome	0.334890653610299	9.10277413370236e-07	TRUE	1.22439442559552e-12
10	ENSG00000004534_CD4_Naive_stim_5d_500kb_combined	GzazIP	ENSG00000004534	outcome	0.248153082946227	1.50927386823719e-06	TRUE	4.21198313574664e-09
11	ENSG00000004534_CD4_Naive_uns_0h_500kb_combined	GzazIP	ENSG00000004534	outcome	0.28985877517698	9.10277413370236e-07	TRUE	9.71708354031699e-11
12	ENSG00000004534_TCM_0h_500kb_combined	GzazIP	ENSG00000004534	outcome	0.344927142035882	9.10277413370236e-07	TRUE	4.38810456510958e-13
13	ENSG00000004534_TN_0h_500kb_combined	GzazIP	ENSG00000004534	outcome	0.326703808225159	9.10277413370236e-07	TRUE	2.78715279062004e-12
14	ENSG00000005020_CD4_Memory_stim_16h_500kb_combined	GzazIP	ENSG00000005020	outcome	0.346225479019373	4.94335911552312e-06	TRUE	4.24470457272537e-13
15	ENSG00000005020_CD4_Memory_stim_40h_500kb_combined	GzazIP	ENSG00000005020	outcome	0.334612091134164	4.97551615181724e-06	TRUE	1.39097040371388e-12
16	ENSG00000005020_CD4_Memory_stim_5d_500kb_combined	GzazIP	ENSG00000005020	outcome	0.53754786641842	4.892094603841e-06	TRUE	9.08157918775229e-24
17	ENSG00000005020_CD4_Memory_uns_0h_500kb_combined	GzazIP	ENSG00000005020	outcome	0.300290898093568	5.21288150168999e-06	TRUE	4.01096804510739e-11
18	ENSG00000005020_CD4_Naive_stim_40h_500kb_combined	GzazIP	ENSG00000005020	outcome	0.24525483940287	5.19152714643657e-06	TRUE	5.79285939715918e-09
19	ENSG00000005020_CD4_Naive_stim_5d_500kb_combined	GzazIP	ENSG00000005020	outcome	0.394405932607665	5.19152714643657e-06	TRUE	2.29330952309021e-15
20	ENSG00000005020_TCM_0h_500kb_combined	GzazIP	ENSG00000005020	outcome	0.240098299021781	4.94335911552312e-06	TRUE	8.98786856397825e-09
21	ENSG00000005020_TCM_16h_500kb_combined	GzazIP	ENSG00000005020	outcome	0.382372664421875	4.94335911552312e-06	TRUE	8.83734581022599e-15
22	ENSG00000005020_TCM_40h_500kb_combined	GzazIP	ENSG00000005020	outcome	0.270141533962454	5.21288150168999e-06	TRUE	6.48049651252265e-10
23	ENSG00000005020_TCM_5d_500kb_combined	GzazIP	ENSG00000005020	outcome	0.32738935158054	4.892094603841e-06	TRUE	2.86675301254423e-12
24	ENSG00000005020_TEM_16h_500kb_combined	GzazIP	ENSG00000005020	outcome	0.275255943874393	4.97551615181724e-06	TRUE	4.06917271183322e-10
25	ENSG00000005020_TEM_40h_500kb_combined	GzazIP	ENSG00000005020	outcome	0.252270564730566	4.97551615181724e-06	TRUE	3.14265474439793e-09
26	ENSG00000005020_TEM_5d_500kb_combined	GzazIP	ENSG00000005020	outcome	0.441401963381765	4.892094603841e-06	TRUE	8.11772544819622e-18
27	ENSG00000005020_TN_40h_500kb_combined	GzazIP	ENSG00000005020	outcome	0.295294907381221	5.0332210272414e-06	TRUE	6.40794692044645e-11
28	ENSG00000005020_TN_5d_500kb_combined	GzazIP	ENSG00000005020	outcome	0.301720657664168	5.21288150168999e-06	TRUE	3.50207686679627e-11
29	ENSG00000005020_TN_IFN_5d_500kb_combined	GzazIP	ENSG00000005020	outcome	0.304762861137035	5.19152714643657e-06	TRUE	2.61994670233391e-11
30	ENSG00000005059_CD4_Naive_stim_16h_500kb_combined	GzazIP	ENSG00000005059	outcome	0.386294453421096	7.02818970196783e-06	TRUE	5.91831323575048e-15
31	ENSG00000005059_CD4_Naive_stim_40h_500kb_combined	GzazIP	ENSG00000005059	outcome	0.49504252031912	1.18238648133544e-05	TRUE	6.65634344537851e-21
32	ENSG00000005059_CD4_Naive_stim_5d_500kb_combined	GzazIP	ENSG00000005059	outcome	0.417328926971345	1.20035990869963e-05	TRUE	1.75529881796247e-16
33	ENSG00000005059_CD4_Naive_uns_0h_500kb_combined	GzazIP	ENSG00000005059	outcome	0.310229186177902	8.51794578718954e-06	TRUE	1.62533179701306e-11
34	ENSG00000005059_TN_0h_500kb_combined	GzazIP	ENSG00000005059	outcome	0.287506102909587	1.18238648133544e-05	TRUE	1.44201594466832e-10
35	ENSG00000005059_TN_16h_500kb_combined	GzazIP	ENSG00000005059	outcome	0.335258200661579	1.18238648133544e-05	TRUE	1.43141438447506e-12
36	ENSG00000005059_TN_40h_500kb_combined	GzazIP	ENSG00000005059	outcome	0.475826040900903	1.18238648133544e-05	TRUE	9.8655133700234e-20
37	ENSG00000005175_CD4_Naive_stim_40h_500kb_combined	GzazIP	ENSG00000005175	outcome	0.269438265411009	5.16767206699328e-06	TRUE	6.8984510450555e-10
38	ENSG00000005436_CD4_Memory_stim_40h_500kb_combined	GzazIP	ENSG00000005436	outcome	0.276127502781021	1.71962843640253e-07	TRUE	3.31576025488771e-10
39	ENSG00000005436_TCM_40h_500kb_combined	GzazIP	ENSG00000005436	outcome	0.275904319496906	1.71962843640253e-07	TRUE	3.38384792422481e-10
40	ENSG00000005436_TN_16h_500kb_combined	GzazIP	ENSG00000005436	outcome	0.308032807935527	2.58990061190853e-07	TRUE	1.68032168228149e-11
41	ENSG00000005436_TN_40h_500kb_combined	GzazIP	ENSG00000005436	outcome	0.284177112701861	1.71962843640253e-07	TRUE	1.58453801067954e-10
42	ENSG00000006015_CD4_Naive_stim_40h_500kb_combined	GzazIP	ENSG00000006015	outcome	0.266657816255627	1.38787700102411e-08	TRUE	7.64611346895563e-10
43	ENSG00000006015_TCM_16h_500kb_combined	GzazIP	ENSG00000006015	outcome	0.30446798112941	5.23707593227896e-06	TRUE	2.69676035248823e-11
44	ENSG00000006015_TN_16h_500kb_combined	GzazIP	ENSG00000006015	outcome	0.321483180759184	5.23707593227896e-06	TRUE	5.17706005984968e-12
45	ENSG00000006015_TN_40h_500kb_combined	GzazIP	ENSG00000006015	outcome	0.355977044456507	5.23707593227896e-06	TRUE	1.54318102433996e-13
46	ENSG00000006282_CD4_Memory_stim_16h_500kb_combined	GzazIP	ENSG00000006282	outcome	0.444916946059182	7.37870958214339e-07	TRUE	4.57334446945891e-18
47	ENSG00000006282_CD4_Memory_stim_40h_500kb_combined	GzazIP	ENSG00000006282	outcome	0.584700027602357	1.89428713684646e-06	TRUE	2.40081394165774e-27
48	ENSG00000006282_CD4_Memory_stim_5d_500kb_combined	GzazIP	ENSG00000006282	outcome	0.605314874509976	1.89428713684646e-06	TRUE	4.64710751021877e-29
49	ENSG00000006282_CD4_Memory_uns_0h_500kb_combined	GzazIP	ENSG00000006282	outcome	0.371125208191456	1.89428713684646e-06	TRUE	2.83224852800747e-14
50	ENSG00000006282_CD4_Naive_stim_16h_500kb_combined	GzazIP	ENSG00000006282	outcome	0.370821009812895	7.37870958214339e-07	TRUE	2.80400439643947e-14
51	ENSG00000006282_CD4_Naive_stim_40h_500kb_combined	GzazIP	ENSG00000006282	outcome	0.501479105697968	1.89428713684646e-06	TRUE	2.11659155339614e-21
52	ENSG00000006282_CD4_Naive_stim_5d_500kb_combined	GzazIP	ENSG00000006282	outcome	0.431172264920242	1.89428713684646e-06	TRUE	2.6973230095239e-17
53	ENSG00000006282_CD4_Naive_uns_0h_500kb_combined	GzazIP	ENSG00000006282	outcome	0.392184604243599	1.89428713684646e-06	TRUE	2.73065118006644e-15
54	ENSG00000006282_T_ER-stress_5d_500kb_combined	GzazIP	ENSG00000006282	outcome	0.272918314638975	1.89428713684646e-06	TRUE	4.74146828507008e-10
55	ENSG00000006282_TCM_16h_500kb_combined	GzazIP	ENSG00000006282	outcome	0.251073676805994	1.89428713684646e-06	TRUE	3.29864513847251e-09
56	ENSG00000006282_TCM_40h_500kb_combined	GzazIP	ENSG00000006282	outcome	0.507527036092242	1.89428713684646e-06	TRUE	8.66829840985063e-22
57	ENSG00000006282_TCM_5d_500kb_combined	GzazIP	ENSG00000006282	outcome	0.46038232218074	1.89428713684646e-06	TRUE	6.44336446462055e-19
58	ENSG00000006282_TEM_40h_500kb_combined	GzazIP	ENSG00000006282	outcome	0.484468797481639	1.89428713684646e-06	TRUE	2.42334624144849e-20
59	ENSG00000006282_TEM_5d_500kb_combined	GzazIP	ENSG00000006282	outcome	0.412291871969106	7.61585470762581e-07	TRUE	2.53386135846561e-16
60	ENSG00000006282_TN_0h_500kb_combined	GzazIP	ENSG00000006282	outcome	0.486216229468682	1.89428713684646e-06	TRUE	1.89554674071907e-20
61	ENSG00000006282_TN_16h_500kb_combined	GzazIP	ENSG00000006282	outcome	0.275790739791012	1.89428713684646e-06	TRUE	3.6542696553531e-10
62	ENSG00000006282_TN_40h_500kb_combined	GzazIP	ENSG00000006282	outcome	0.473096000065108	1.89428713684646e-06	TRUE	1.168272561497e-19
63	ENSG00000006282_TN_5d_500kb_combined	GzazIP	ENSG00000006282	outcome	0.27986013090773	1.89428713684646e-06	TRUE	2.52110440373286e-10
64	ENSG00000006282_TN_cycling_40h_500kb_combined	GzazIP	ENSG00000006282	outcome	0.373196793812752	1.89428713684646e-06	TRUE	2.26018592469251e-14
65	ENSG00000006282_TN_HSP_5d_500kb_combined	GzazIP	ENSG00000006282	outcome	0.348278348640811	7.61585470762581e-07	TRUE	3.08114659067826e-13
66	ENSG00000006282_TN_IFN_40h_500kb_combined	GzazIP	ENSG00000006282	outcome	0.330986390251067	1.89428713684646e-06	TRUE	1.87569561005483e-12
67	ENSG00000008018_CD4_Memory_stim_16h_500kb_combined	GzazIP	ENSG00000008018	outcome	0.468231544034637	4.28081920172233e-06	TRUE	2.41806045444709e-19
68	ENSG00000008018_CD4_Naive_stim_16h_500kb_combined	GzazIP	ENSG00000008018	outcome	0.29392547494862	4.28081920172233e-06	TRUE	7.19579909373667e-11
69	ENSG00000008018_CD4_Naive_stim_40h_500kb_combined	GzazIP	ENSG00000008018	outcome	0.241558557203342	4.28081920172233e-06	TRUE	7.85374897429738e-09
70	ENSG00000008018_TCM_16h_500kb_combined	GzazIP	ENSG00000008018	outcome	0.410696396633819	4.28081920172233e-06	TRUE	3.40540120530217e-16
71	ENSG00000008018_TN_16h_500kb_combined	GzazIP	ENSG00000008018	outcome	0.428326886269861	4.28081920172233e-06	TRUE	4.08146317099641e-17
72	ENSG00000008018_TN_40h_500kb_combined	GzazIP	ENSG00000008018	outcome	0.302691943317018	9.11877112472214e-06	TRUE	3.36944797520657e-11
73	ENSG00000010030_CD4_Naive_stim_16h_500kb_combined	GzazIP	ENSG00000010030	outcome	0.30367603819421	9.57677316931295e-07	TRUE	2.64235094757203e-11
74	ENSG00000010030_CD4_Naive_stim_40h_500kb_combined	GzazIP	ENSG00000010030	outcome	0.304047132994611	4.30786924253502e-08	TRUE	2.40989825721955e-11
75	ENSG00000010030_CD4_Naive_stim_5d_500kb_combined	GzazIP	ENSG00000010030	outcome	0.249782141826692	4.30786924253502e-08	TRUE	3.42009049667142e-09
76	ENSG00000010030_TN_40h_500kb_combined	GzazIP	ENSG00000010030	outcome	0.331753958307576	2.55099909979793e-07	TRUE	1.62306067102086e-12
77	ENSG00000010030_TN_IFN_5d_500kb_combined	GzazIP	ENSG00000010030	outcome	0.247158112674787	4.30786924253502e-08	TRUE	4.29708652160581e-09
78	ENSG00000010165_CD4_Naive_stim_5d_500kb_combined	GzazIP	ENSG00000010165	outcome	0.312564542720593	8.19962184821464e-08	TRUE	1.06587497306883e-11
79	ENSG00000010219_TN_40h_500kb_combined	GzazIP	ENSG00000010219	outcome	0.253233168484557	8.42898847251546e-07	TRUE	2.65049923425531e-09
80	ENSG00000010626_CD4_Memory_stim_40h_500kb_combined	GzazIP	ENSG00000010626	outcome	0.279636129645931	1.1368285678731e-05	TRUE	2.95670794305759e-10
81	ENSG00000010626_CD4_Naive_stim_40h_500kb_combined	GzazIP	ENSG00000010626	outcome	0.305483392308722	1.1368285678731e-05	TRUE	2.64982055605836e-11
82	ENSG00000010626_CD4_Naive_stim_5d_500kb_combined	GzazIP	ENSG00000010626	outcome	0.286172985818751	1.1368285678731e-05	TRUE	1.62328252544844e-10
83	ENSG00000010626_TN_40h_500kb_combined	GzazIP	ENSG00000010626	outcome	0.272929902053011	1.1368285678731e-05	TRUE	5.43132378312388e-10
84	ENSG00000011485_CD4_Naive_stim_40h_500kb_combined	GzazIP	ENSG00000011485	outcome	0.286404771784623	1.50797524390117e-06	TRUE	1.36572207062198e-10
85	ENSG00000011485_TCM_16h_500kb_combined	GzazIP	ENSG00000011485	outcome	0.244793931047819	1.16409933701893e-07	TRUE	5.31962455210266e-09
86	ENSG00000011485_TN_40h_500kb_combined	GzazIP	ENSG00000011485	outcome	0.305741837673447	1.91607718521232e-07	TRUE	2.08355284781817e-11
87	ENSG00000012963_CD4_Memory_stim_40h_500kb_combined	GzazIP	ENSG00000012963	outcome	0.394036714216718	4.97379463681521e-09	TRUE	1.97497103324158e-15
88	ENSG00000012963_CD4_Memory_stim_5d_500kb_combined	GzazIP	ENSG00000012963	outcome	0.382921776576428	4.97379463681521e-09	TRUE	6.92280216360326e-15
89	ENSG00000012963_CD4_Naive_stim_40h_500kb_combined	GzazIP	ENSG00000012963	outcome	0.632768289142444	4.97379463681521e-09	TRUE	1.338881344834e-31
90	ENSG00000012963_CD4_Naive_stim_5d_500kb_combined	GzazIP	ENSG00000012963	outcome	0.498994010180799	4.97379463681521e-09	TRUE	2.65912850795615e-21
91	ENSG00000012963_TCM_40h_500kb_combined	GzazIP	ENSG00000012963	outcome	0.375926451310847	4.97379463681521e-09	TRUE	1.50217791863518e-14
92	ENSG00000012963_TEM_40h_500kb_combined	GzazIP	ENSG00000012963	outcome	0.420075502122945	4.97379463681521e-09	TRUE	9.28546981745452e-17
93	ENSG00000012963_TN_40h_500kb_combined	GzazIP	ENSG00000012963	outcome	0.621995269113174	4.97379463681521e-09	TRUE	1.33036351637327e-30
94	ENSG00000012963_TN_5d_500kb_combined	GzazIP	ENSG00000012963	outcome	0.295705890173198	4.97379463681521e-09	TRUE	5.27086038294782e-11
95	ENSG00000012963_TN_IFN_5d_500kb_combined	GzazIP	ENSG00000012963	outcome	0.25762282404349	4.97379463681521e-09	TRUE	1.70330504845021e-09
96	ENSG00000013306_CD4_Naive_stim_40h_500kb_combined	GzazIP	ENSG00000013306	outcome	0.251623791136357	9.16500379272665e-07	TRUE	3.05892778369064e-09
97	ENSG00000013306_TN_40h_500kb_combined	GzazIP	ENSG00000013306	outcome	0.283216690193095	9.16500379272665e-07	TRUE	1.79876172938787e-10
98	ENSG00000013364_TCM_16h_500kb_combined	GzazIP	ENSG00000013364	outcome	0.259423429021018	7.25996345631087e-06	TRUE	1.7302562632872e-09
99	ENSG00000013573_CD4_Memory_stim_16h_500kb_combined	GzazIP	ENSG00000013573	outcome	0.592025981246798	1.50989424545624e-07	TRUE	5.41045644607892e-28
100	ENSG00000013573_CD4_Memory_stim_40h_500kb_combined	GzazIP	ENSG00000013573	outcome	0.241136562777776	3.37576659919532e-07	TRUE	7.40396435511762e-09
101	ENSG00000013573_CD4_Memory_uns_0h_500kb_combined	GzazIP	ENSG00000013573	outcome	0.525761993910022	1.56096275361083e-07	TRUE	4.84268523697583e-23
102	ENSG00000013573_CD4_Naive_uns_0h_500kb_combined	GzazIP	ENSG00000013573	outcome	0.716594655548374	1.50989424545624e-07	TRUE	6.9639138959147e-41
103	ENSG00000013573_TCM_0h_500kb_combined	GzazIP	ENSG00000013573	outcome	0.335808098311029	1.07377416989542e-07	TRUE	1.06240123274913e-12
104	ENSG00000013573_TCM_16h_500kb_combined	GzazIP	ENSG00000013573	outcome	0.386161412435886	1.56096275361083e-07	TRUE	4.95324947823343e-15
105	ENSG00000013573_TEM_0h_500kb_combined	GzazIP	ENSG00000013573	outcome	0.361424473687337	2.80194360401446e-09	TRUE	7.21906111930828e-14
106	ENSG00000013573_TN_0h_500kb_combined	GzazIP	ENSG00000013573	outcome	0.692805657611124	1.50989424545624e-07	TRUE	6.42415399100426e-38
107	ENSG00000013573_TN_16h_500kb_combined	GzazIP	ENSG00000013573	outcome	0.326652613339547	1.07377416989542e-07	TRUE	2.66989381129196e-12
108	ENSG00000013725_CD4_Memory_stim_16h_500kb_combined	GzazIP	ENSG00000013725	outcome	0.3034046339408	3.40640680782025e-06	TRUE	2.88953153859507e-11
109	ENSG00000013725_CD4_Memory_stim_40h_500kb_combined	GzazIP	ENSG00000013725	outcome	0.309882617917825	3.40640680782025e-06	TRUE	1.55212423836379e-11
110	ENSG00000013725_CD4_Naive_stim_40h_500kb_combined	GzazIP	ENSG00000013725	outcome	0.315757939058341	1.24777930001759e-06	TRUE	8.30999750443201e-12
111	ENSG00000013725_TCM_16h_500kb_combined	GzazIP	ENSG00000013725	outcome	0.262735327648035	3.40640680782025e-06	TRUE	1.21942314661718e-09
112	ENSG00000013725_TN_40h_500kb_combined	GzazIP	ENSG00000013725	outcome	0.291421736873981	4.97253654221245e-08	TRUE	7.96990156395444e-11
113	ENSG00000014138_CD4_Naive_stim_40h_500kb_combined	GzazIP	ENSG00000014138	outcome	0.272835103544041	9.61819174317093e-07	TRUE	4.64915568912663e-10
114	ENSG00000014138_TCM_40h_500kb_combined	GzazIP	ENSG00000014138	outcome	0.318414086262861	4.62087746012519e-06	TRUE	6.9261969252422e-12
115	ENSG00000014138_TN_40h_500kb_combined	GzazIP	ENSG00000014138	outcome	0.315333861274076	9.61819174317093e-07	TRUE	8.57309704977734e-12
116	ENSG00000015133_CD4_Memory_uns_0h_500kb_combined	GzazIP	ENSG00000015133	outcome	0.240559176934186	1.33607934847458e-06	TRUE	8.0714342816633e-09
117	ENSG00000015133_TN_0h_500kb_combined	GzazIP	ENSG00000015133	outcome	0.292157150048734	1.33607934847458e-06	TRUE	7.95377971622432e-11
118	ENSG00000015532_CD4_Naive_stim_16h_500kb_combined	GzazIP	ENSG00000015532	outcome	0.266410926592861	2.20603229372655e-07	TRUE	8.00616920562178e-10
119	ENSG00000015532_TN_16h_500kb_combined	GzazIP	ENSG00000015532	outcome	0.292782851182169	1.71199893828066e-08	TRUE	6.96933975057315e-11
120	ENSG00000015532_TN_40h_500kb_combined	GzazIP	ENSG00000015532	outcome	0.246672931113833	6.59580383075383e-07	TRUE	4.66112981216811e-09
121	ENSG00000021355_CD4_Memory_stim_5d_500kb_combined	GzazIP	ENSG00000021355	outcome	0.391959298637883	1.70322772307415e-07	TRUE	2.57747413431941e-15
122	ENSG00000021355_CD4_Naive_stim_5d_500kb_combined	GzazIP	ENSG00000021355	outcome	0.249763488598969	1.70322772307415e-07	TRUE	3.47189895929679e-09
123	ENSG00000021355_TEM_5d_500kb_combined	GzazIP	ENSG00000021355	outcome	0.368781823510219	8.45846376744895e-07	TRUE	3.51583224301328e-14
124	ENSG00000021355_TN_IFN_5d_500kb_combined	GzazIP	ENSG00000021355	outcome	0.247904836182303	1.70322772307415e-07	TRUE	4.08135340502019e-09
125	ENSG00000022556_CD4_Memory_stim_16h_500kb_combined	GzazIP	ENSG00000022556	outcome	0.274842522636958	1.3492413596249e-05	TRUE	4.66552548288934e-10
126	ENSG00000022556_CD4_Memory_stim_40h_500kb_combined	GzazIP	ENSG00000022556	outcome	0.266034560936152	8.47153505753578e-06	TRUE	9.76732219516613e-10
127	ENSG00000022556_CD4_Naive_stim_16h_500kb_combined	GzazIP	ENSG00000022556	outcome	0.298332718337784	8.43114924401979e-06	TRUE	5.04894609107999e-11
128	ENSG00000022556_CD4_Naive_stim_40h_500kb_combined	GzazIP	ENSG00000022556	outcome	0.26666594083183	6.00641134971634e-06	TRUE	8.94969311366629e-10
129	ENSG00000022556_CD4_Naive_stim_5d_500kb_combined	GzazIP	ENSG00000022556	outcome	0.243672539282344	8.47153505753578e-06	TRUE	6.91333771669893e-09
130	ENSG00000022556_TCM_16h_500kb_combined	GzazIP	ENSG00000022556	outcome	0.264864587345971	8.47153505753578e-06	TRUE	1.08401741087628e-09
131	ENSG00000022556_TCM_40h_500kb_combined	GzazIP	ENSG00000022556	outcome	0.381249109838181	8.47153505753578e-06	TRUE	1.06104227648156e-14
132	ENSG00000022556_TCM_5d_500kb_combined	GzazIP	ENSG00000022556	outcome	0.324173412545636	8.47153505753578e-06	TRUE	4.16154939527593e-12
133	ENSG00000022556_TEM_40h_500kb_combined	GzazIP	ENSG00000022556	outcome	0.270341689021024	8.47153505753578e-06	TRUE	6.64315135789458e-10
134	ENSG00000022556_TN_16h_500kb_combined	GzazIP	ENSG00000022556	outcome	0.300828256661399	5.8858490695e-06	TRUE	3.85155663577672e-11
135	ENSG00000022556_TN_40h_500kb_combined	GzazIP	ENSG00000022556	outcome	0.271441370154431	6.00641134971634e-06	TRUE	5.83161159835031e-10
136	ENSG00000022556_TN_cycling_40h_500kb_combined	GzazIP	ENSG00000022556	outcome	0.257768253568907	8.47153505753578e-06	TRUE	2.03072523827494e-09
137	ENSG00000023191_CD4_Memory_stim_5d_500kb_combined	GzazIP	ENSG00000023191	outcome	0.258904025423697	8.38179215933471e-06	TRUE	1.83565646753318e-09
138	ENSG00000023516_TEM_40h_500kb_combined	GzazIP	ENSG00000023516	outcome	0.25904307389467	1.35324034533835e-06	TRUE	1.6158724212834e-09
139	ENSG00000023516_TN_40h_500kb_combined	GzazIP	ENSG00000023516	outcome	0.284190916452366	4.00770741060812e-06	TRUE	1.76963994789511e-10
140	ENSG00000025708_CD4_Naive_uns_0h_500kb_combined	GzazIP	ENSG00000025708	outcome	0.249387514355241	5.5030180902294e-08	TRUE	3.54601577763641e-09
141	ENSG00000025708_TN_0h_500kb_combined	GzazIP	ENSG00000025708	outcome	0.274859824329189	5.5030180902294e-08	TRUE	3.67513293142079e-10
142	ENSG00000026297_CD4_Memory_stim_16h_500kb_combined	GzazIP	ENSG00000026297	outcome	0.531950648398194	4.93560920796576e-07	TRUE	1.8872832050528e-23
143	ENSG00000026297_CD4_Memory_stim_40h_500kb_combined	GzazIP	ENSG00000026297	outcome	0.419916241769093	4.93560920796576e-07	TRUE	1.00244068788445e-16
144	ENSG00000026297_CD4_Memory_stim_5d_500kb_combined	GzazIP	ENSG00000026297	outcome	0.550609692376671	4.93560920796576e-07	TRUE	8.99033396645172e-25
145	ENSG00000026297_CD4_Memory_uns_0h_500kb_combined	GzazIP	ENSG00000026297	outcome	0.532408861968115	6.25468766209133e-07	TRUE	1.77154658052224e-23
146	ENSG00000026297_CD4_Naive_stim_16h_500kb_combined	GzazIP	ENSG00000026297	outcome	0.735247131996821	4.93560920796576e-07	TRUE	2.03084659096443e-43
147	ENSG00000026297_CD4_Naive_stim_40h_500kb_combined	GzazIP	ENSG00000026297	outcome	0.53948599126039	4.93560920796576e-07	TRUE	5.62636749378299e-24
148	ENSG00000026297_CD4_Naive_stim_5d_500kb_combined	GzazIP	ENSG00000026297	outcome	0.675328676435535	4.93560920796576e-07	TRUE	6.66892724735151e-36
149	ENSG00000026297_CD4_Naive_uns_0h_500kb_combined	GzazIP	ENSG00000026297	outcome	0.727519646233517	4.93560920796576e-07	TRUE	2.47225665620897e-42
150	ENSG00000026297_T_ER-stress_5d_500kb_combined	GzazIP	ENSG00000026297	outcome	0.289676220998429	3.50610010048667e-07	TRUE	9.63210432966078e-11
151	ENSG00000026297_TCM_0h_500kb_combined	GzazIP	ENSG00000026297	outcome	0.392987303924423	4.93560920796576e-07	TRUE	2.35136754223639e-15
152	ENSG00000026297_TCM_16h_500kb_combined	GzazIP	ENSG00000026297	outcome	0.48186549881857	4.93560920796576e-07	TRUE	3.25942611152011e-20
153	ENSG00000026297_TCM_40h_500kb_combined	GzazIP	ENSG00000026297	outcome	0.503920849751937	4.93560920796576e-07	TRUE	1.37865183731348e-21
154	ENSG00000026297_TCM_5d_500kb_combined	GzazIP	ENSG00000026297	outcome	0.433581208230047	3.50610010048667e-07	TRUE	1.86072350947679e-17
155	ENSG00000026297_TCM_LA_500kb_combined	GzazIP	ENSG00000026297	outcome	0.264348677216623	8.17508121798903e-07	TRUE	9.91424559472108e-10
156	ENSG00000026297_TEM_0h_500kb_combined	GzazIP	ENSG00000026297	outcome	0.367085066209127	6.25468766209133e-07	TRUE	4.17851070156524e-14
157	ENSG00000026297_TEM_40h_500kb_combined	GzazIP	ENSG00000026297	outcome	0.286723955265728	1.24717577048883e-08	TRUE	1.22510344959512e-10
158	ENSG00000026297_TEM_5d_500kb_combined	GzazIP	ENSG00000026297	outcome	0.378953917201109	3.50610010048667e-07	TRUE	1.12425737055291e-14
159	ENSG00000026297_TN_0h_500kb_combined	GzazIP	ENSG00000026297	outcome	0.723917597790414	4.93560920796576e-07	TRUE	7.68713377659461e-42
160	ENSG00000026297_TN_16h_500kb_combined	GzazIP	ENSG00000026297	outcome	0.674966823975223	4.93560920796576e-07	TRUE	7.31053659280943e-36
161	ENSG00000026297_TN_40h_500kb_combined	GzazIP	ENSG00000026297	outcome	0.568621596483718	4.93560920796576e-07	TRUE	4.06323025225471e-26
162	ENSG00000026297_TN_5d_500kb_combined	GzazIP	ENSG00000026297	outcome	0.591077963045405	4.93560920796576e-07	TRUE	6.72086267677407e-28
163	ENSG00000026297_TN_cycling_40h_500kb_combined	GzazIP	ENSG00000026297	outcome	0.449617522867977	4.93560920796576e-07	TRUE	2.46486412879441e-18
164	ENSG00000026297_TN_HSP_5d_500kb_combined	GzazIP	ENSG00000026297	outcome	0.542457717731348	4.93560920796576e-07	TRUE	3.46651915933079e-24
165	ENSG00000026297_TN_IFN_40h_500kb_combined	GzazIP	ENSG00000026297	outcome	0.456749834408068	4.93560920796576e-07	TRUE	9.74283123628993e-19
166	ENSG00000026297_TN_IFN_5d_500kb_combined	GzazIP	ENSG00000026297	outcome	0.463369890939666	5.17488195136578e-07	TRUE	4.06544308438887e-19
167	ENSG00000026297_TN_LA_500kb_combined	GzazIP	ENSG00000026297	outcome	0.377337075047389	9.39421087668963e-07	TRUE	1.38729664904418e-14
168	ENSG00000026751_CD4_Memory_stim_40h_500kb_combined	GzazIP	ENSG00000026751	outcome	0.243958253846516	3.10254285209875e-06	TRUE	6.2655194056684e-09
169	ENSG00000026751_CD4_Naive_stim_40h_500kb_combined	GzazIP	ENSG00000026751	outcome	0.25646429410161	3.51720162200282e-06	TRUE	2.12647508965383e-09
170	ENSG00000026751_TN_40h_500kb_combined	GzazIP	ENSG00000026751	outcome	0.263243195504924	3.51720162200282e-06	TRUE	1.16794677867751e-09
171	ENSG00000027847_CD4_Memory_stim_16h_500kb_combined	GzazIP	ENSG00000027847	outcome	0.252176515500372	3.98784379332611e-06	TRUE	3.12040851762027e-09
172	ENSG00000027847_CD4_Memory_stim_5d_500kb_combined	GzazIP	ENSG00000027847	outcome	0.241180709717521	3.42999076673525e-06	TRUE	8.00060329941619e-09
173	ENSG00000028203_CD4_Naive_stim_40h_500kb_combined	GzazIP	ENSG00000028203	outcome	0.262825009661026	2.9261970753645e-06	TRUE	1.19882586970575e-09
174	ENSG00000028203_CD4_Naive_stim_5d_500kb_combined	GzazIP	ENSG00000028203	outcome	0.264843628360178	2.23537250254971e-06	TRUE	9.87201492769756e-10
175	ENSG00000029534_CD4_Memory_stim_40h_500kb_combined	GzazIP	ENSG00000029534	outcome	0.264963598842767	2.56752798797012e-06	TRUE	9.83788466159587e-10
176	ENSG00000029639_CD4_Memory_stim_16h_500kb_combined	GzazIP	ENSG00000029639	outcome	0.409776663952016	1.40087772833866e-06	TRUE	3.50765515246017e-16
177	ENSG00000029639_CD4_Memory_stim_40h_500kb_combined	GzazIP	ENSG00000029639	outcome	0.371356834363879	1.40087772833866e-06	TRUE	2.71782265546098e-14
178	ENSG00000029639_CD4_Naive_stim_16h_500kb_combined	GzazIP	ENSG00000029639	outcome	0.359810459727118	1.40087772833866e-06	TRUE	9.40403899328862e-14
179	ENSG00000029639_CD4_Naive_stim_40h_500kb_combined	GzazIP	ENSG00000029639	outcome	0.556907279078485	1.1191135334275e-07	TRUE	2.97523058862878e-25
180	ENSG00000029639_TCM_16h_500kb_combined	GzazIP	ENSG00000029639	outcome	0.420441437568082	1.40087772833866e-06	TRUE	9.82846180152674e-17
181	ENSG00000029639_TCM_40h_500kb_combined	GzazIP	ENSG00000029639	outcome	0.273026063647092	1.40087772833866e-06	TRUE	4.63367841377613e-10
182	ENSG00000029639_TEM_16h_500kb_combined	GzazIP	ENSG00000029639	outcome	0.245123919501932	3.94835862941258e-10	TRUE	5.06364035101280e-09
183	ENSG00000029639_TEM_40h_500kb_combined	GzazIP	ENSG00000029639	outcome	0.256919401302837	3.85476819494755e-07	TRUE	1.87992646576118e-09
184	ENSG00000029639_TN_16h_500kb_combined	GzazIP	ENSG00000029639	outcome	0.472122322873241	1.1191135334275e-07	TRUE	1.2035474713488e-19
185	ENSG00000029639_TN_40h_500kb_combined	GzazIP	ENSG00000029639	outcome	0.553564801281749	1.1191135334275e-07	TRUE	5.24790297545875e-25
186	ENSG00000029639_TN_cycling_40h_500kb_combined	GzazIP	ENSG00000029639	outcome	0.363710115607254	6.83802916574092e-08	TRUE	5.75045983114326e-14
187	ENSG00000031691_CD4_Memory_stim_40h_500kb_combined	GzazIP	ENSG00000031691	outcome	0.547262119123703	3.58152539112397e-08	TRUE	1.48363168510018e-24
188	ENSG00000031691_CD4_Memory_stim_5d_500kb_combined	GzazIP	ENSG00000031691	outcome	0.45624009897386	3.58152539112397e-08	TRUE	9.91401259514627e-19
189	ENSG00000031691_CD4_Naive_stim_40h_500kb_combined	GzazIP	ENSG00000031691	outcome	0.608071774368692	3.58152539112397e-08	TRUE	2.3252382071978e-29
190	ENSG00000031691_CD4_Naive_stim_5d_500kb_combined	GzazIP	ENSG00000031691	outcome	0.71916447695479	3.58152539112397e-08	TRUE	3.09778381493737e-41
191	ENSG00000031691_TCM_40h_500kb_combined	GzazIP	ENSG00000031691	outcome	0.443481788029319	3.58152539112397e-08	TRUE	5.15482300165513e-18
192	ENSG00000031691_TCM_5d_500kb_combined	GzazIP	ENSG00000031691	outcome	0.340166496811259	3.58152539112397e-08	TRUE	6.73859824866748e-13
193	ENSG00000031691_TEM_40h_500kb_combined	GzazIP	ENSG00000031691	outcome	0.520159722239622	3.58152539112397e-08	TRUE	1.12995999080432e-22
194	ENSG00000031691_TEM_5d_500kb_combined	GzazIP	ENSG00000031691	outcome	0.252263790345354	3.58152539112397e-08	TRUE	2.75020224955627e-09
195	ENSG00000031691_TN_40h_500kb_combined	GzazIP	ENSG00000031691	outcome	0.65036424431465	3.58152539112397e-08	TRUE	2.63849676540415e-33
196	ENSG00000031691_TN_5d_500kb_combined	GzazIP	ENSG00000031691	outcome	0.522535030801704	3.58152539112397e-08	TRUE	7.82824516938839e-23
197	ENSG00000031691_TN_cycling_40h_500kb_combined	GzazIP	ENSG00000031691	outcome	0.24817080558658	3.58152539112397e-08	TRUE	3.93049159597884e-09
198	ENSG00000031691_TN_cycling_5d_500kb_combined	GzazIP	ENSG00000031691	outcome	0.268744049807756	2.99487241555498e-07	TRUE	6.52780602823505e-10
199	ENSG00000031691_TN_HSP_5d_500kb_combined	GzazIP	ENSG00000031691	outcome	0.376834563059508	3.58152539112397e-08	TRUE	1.37297796867956e-14
200	ENSG00000031691_TN_IFN_5d_500kb_combined	GzazIP	ENSG00000031691	outcome	0.416125431967537	3.58152539112397e-08	TRUE	1.5091649698293e-16
201	ENSG00000033178_CD4_Memory_stim_16h_500kb_combined	GzazIP	ENSG00000033178	outcome	0.479638698776999	2.32105186974022e-06	TRUE	4.82251983573918e-20
202	ENSG00000033178_CD4_Memory_stim_40h_500kb_combined	GzazIP	ENSG00000033178	outcome	0.534433115275186	1.54800173642691e-06	TRUE	1.34743013267337e-23
203	ENSG00000033178_CD4_Memory_stim_5d_500kb_combined	GzazIP	ENSG00000033178	outcome	0.353351414348032	5.6356739306079e-06	TRUE	2.0472201762007e-13
204	ENSG00000033178_CD4_Memory_uns_0h_500kb_combined	GzazIP	ENSG00000033178	outcome	0.513964793835617	2.32105186974022e-06	TRUE	3.35113099721336e-22
205	ENSG00000033178_CD4_Naive_stim_16h_500kb_combined	GzazIP	ENSG00000033178	outcome	0.517639460859782	2.32105186974022e-06	TRUE	1.91678036877498e-22
206	ENSG00000033178_CD4_Naive_stim_40h_500kb_combined	GzazIP	ENSG00000033178	outcome	0.569180257947396	1.54800173642691e-06	TRUE	3.91776548437529e-26
207	ENSG00000033178_CD4_Naive_stim_5d_500kb_combined	GzazIP	ENSG00000033178	outcome	0.459187818659068	5.6356739306079e-06	TRUE	8.30784568121555e-19
208	ENSG00000033178_CD4_Naive_uns_0h_500kb_combined	GzazIP	ENSG00000033178	outcome	0.439055159200892	3.15688903805e-06	TRUE	1.04771172818886e-17
209	ENSG00000033178_TCM_0h_500kb_combined	GzazIP	ENSG00000033178	outcome	0.27249594408342	2.03229592542076e-06	TRUE	4.94272741319644e-10
210	ENSG00000033178_TCM_16h_500kb_combined	GzazIP	ENSG00000033178	outcome	0.532012438755259	2.32105186974022e-06	TRUE	2.04291156946738e-23
211	ENSG00000033178_TCM_40h_500kb_combined	GzazIP	ENSG00000033178	outcome	0.512330935645688	1.54800173642691e-06	TRUE	4.16438897093738e-22
212	ENSG00000033178_TCM_5d_500kb_combined	GzazIP	ENSG00000033178	outcome	0.289286577070234	3.15688903805e-06	TRUE	1.08670153313894e-10
213	ENSG00000033178_TEM_0h_500kb_combined	GzazIP	ENSG00000033178	outcome	0.267984161761945	3.10516832317969e-06	TRUE	7.59110524940853e-10
214	ENSG00000033178_TEM_40h_500kb_combined	GzazIP	ENSG00000033178	outcome	0.419729334170212	1.54800173642691e-06	TRUE	1.07688339497326e-16
215	ENSG00000033178_TEM_5d_500kb_combined	GzazIP	ENSG00000033178	outcome	0.257346960819994	2.32105186974022e-06	TRUE	1.92221672426138e-09
216	ENSG00000033178_TM_ER-stress_40h_500kb_combined	GzazIP	ENSG00000033178	outcome	0.240940605573642	1.54800173642691e-06	TRUE	7.85587930769136e-09
217	ENSG00000033178_TN_0h_500kb_combined	GzazIP	ENSG00000033178	outcome	0.498841388686614	1.54800173642691e-06	TRUE	3.06851124087032e-21
218	ENSG00000033178_TN_16h_500kb_combined	GzazIP	ENSG00000033178	outcome	0.498442214563075	2.32105186974022e-06	TRUE	3.34671999964388e-21
219	ENSG00000033178_TN_40h_500kb_combined	GzazIP	ENSG00000033178	outcome	0.549986005839103	2.03229592542076e-06	TRUE	1.08174985154353e-24
220	ENSG00000033178_TN_5d_500kb_combined	GzazIP	ENSG00000033178	outcome	0.403106679008531	2.32105186974022e-06	TRUE	7.8907180008231e-16
221	ENSG00000033178_TN_cycling_40h_500kb_combined	GzazIP	ENSG00000033178	outcome	0.478621055270055	1.54800173642691e-06	TRUE	5.39935080217124e-20
222	ENSG00000033178_TN_HSP_5d_500kb_combined	GzazIP	ENSG00000033178	outcome	0.251413097562925	5.6356739306079e-06	TRUE	3.41844978034549e-09
223	ENSG00000033178_TN_IFN_5d_500kb_combined	GzazIP	ENSG00000033178	outcome	0.285013411645869	1.54800173642691e-06	TRUE	1.55508009638708e-10
224	ENSG00000033867_CD4_Memory_stim_40h_500kb_combined	GzazIP	ENSG00000033867	outcome	0.305044314027719	8.53401484982975e-06	TRUE	2.67354115192969e-11
225	ENSG00000033867_CD4_Memory_stim_5d_500kb_combined	GzazIP	ENSG00000033867	outcome	0.264951535420637	6.9523340949818e-07	TRUE	9.35031062032726e-10
226	ENSG00000033867_CD4_Naive_stim_40h_500kb_combined	GzazIP	ENSG00000033867	outcome	0.502424169747962	1.00259713694894e-05	TRUE	2.21759156103047e-21
227	ENSG00000033867_CD4_Naive_stim_5d_500kb_combined	GzazIP	ENSG00000033867	outcome	0.439772171160414	1.00259713694894e-05	TRUE	1.09015841969927e-17
228	ENSG00000033867_TN_40h_500kb_combined	GzazIP	ENSG00000033867	outcome	0.478371097884898	1.00259713694894e-05	TRUE	6.76846270700212e-20
229	ENSG00000033867_TN_cycling_40h_500kb_combined	GzazIP	ENSG00000033867	outcome	0.288605405758572	8.5755615901462e-06	TRUE	1.25627868102068e-10
230	ENSG00000033867_TN_IFN_5d_500kb_combined	GzazIP	ENSG00000033867	outcome	0.282271345972685	2.24211683639187e-05	TRUE	2.55574604205717e-10
231	ENSG00000035115_CD4_Memory_stim_16h_500kb_combined	GzazIP	ENSG00000035115	outcome	0.512280847343656	2.87999414118797e-05	TRUE	6.46731463669038e-22
232	ENSG00000035115_CD4_Memory_stim_40h_500kb_combined	GzazIP	ENSG00000035115	outcome	0.56707317440715	3.41573590020628e-05	TRUE	9.60461017991855e-26
233	ENSG00000035115_CD4_Memory_stim_5d_500kb_combined	GzazIP	ENSG00000035115	outcome	0.714220627074984	2.87999414118797e-05	TRUE	2.91304412098167e-40
234	ENSG00000035115_CD4_Memory_uns_0h_500kb_combined	GzazIP	ENSG00000035115	outcome	0.778722750870892	2.87999414118797e-05	TRUE	4.72619437592464e-50
235	ENSG00000035115_CD4_Naive_stim_16h_500kb_combined	GzazIP	ENSG00000035115	outcome	0.520641113218419	2.87999414118797e-05	TRUE	1.81995348514835e-22
236	ENSG00000035115_CD4_Naive_stim_40h_500kb_combined	GzazIP	ENSG00000035115	outcome	0.549582219510847	3.52389521304513e-05	TRUE	1.91072429637719e-24
237	ENSG00000035115_CD4_Naive_stim_5d_500kb_combined	GzazIP	ENSG00000035115	outcome	0.6510670832837	3.41573590020628e-05	TRUE	4.68227478597009e-33
238	ENSG00000035115_CD4_Naive_uns_0h_500kb_combined	GzazIP	ENSG00000035115	outcome	0.812458657584592	2.87999414118797e-05	TRUE	9.55853501141569e-57
239	ENSG00000035115_nTreg_40h_500kb_combined	GzazIP	ENSG00000035115	outcome	0.303675580485242	2.87999414118797e-05	TRUE	3.64143484696075e-11
240	ENSG00000035115_T_ER-stress_5d_500kb_combined	GzazIP	ENSG00000035115	outcome	0.259486389791801	4.05412755145921e-05	TRUE	2.19546159928969e-09
241	ENSG00000035115_TCM_0h_500kb_combined	GzazIP	ENSG00000035115	outcome	0.714201444434387	2.87999414118797e-05	TRUE	2.92973150986385e-40
242	ENSG00000035115_TCM_16h_500kb_combined	GzazIP	ENSG00000035115	outcome	0.319175876295429	3.08914125104125e-05	TRUE	8.30821119205427e-12
243	ENSG00000035115_TCM_40h_500kb_combined	GzazIP	ENSG00000035115	outcome	0.476941618434178	3.41573590020628e-05	TRUE	1.07449304427131e-19
244	ENSG00000035115_TCM_5d_500kb_combined	GzazIP	ENSG00000035115	outcome	0.66372429358843	2.87999414118797e-05	TRUE	2.21255688783693e-34
245	ENSG00000035115_TCM_LA_500kb_combined	GzazIP	ENSG00000035115	outcome	0.403885647447919	2.87999414118797e-05	TRUE	1.01058598178066e-15
246	ENSG00000035115_TEM_0h_500kb_combined	GzazIP	ENSG00000035115	outcome	0.604581946048804	2.87999414118797e-05	TRUE	8.70664288531439e-29
247	ENSG00000035115_TEM_40h_500kb_combined	GzazIP	ENSG00000035115	outcome	0.394978025440528	3.41573590020628e-05	TRUE	2.9252336445594e-15
248	ENSG00000035115_TEM_5d_500kb_combined	GzazIP	ENSG00000035115	outcome	0.523459103468074	3.55470399452699e-05	TRUE	1.2566243350402e-22
249	ENSG00000035115_TN_0h_500kb_combined	GzazIP	ENSG00000035115	outcome	0.82735977777954	2.87999414118797e-05	TRUE	3.317408111061e-60
250	ENSG00000035115_TN_16h_500kb_combined	GzazIP	ENSG00000035115	outcome	0.27474806095748	3.79879363657948e-05	TRUE	5.58192228969496e-10
251	ENSG00000035115_TN_40h_500kb_combined	GzazIP	ENSG00000035115	outcome	0.521801602804483	3.55470399452699e-05	TRUE	1.62228595676175e-22
252	ENSG00000035115_TN_5d_500kb_combined	GzazIP	ENSG00000035115	outcome	0.629082342931619	3.52389521304513e-05	TRUE	6.20261997791418e-31
253	ENSG00000035115_TN_cycling_5d_500kb_combined	GzazIP	ENSG00000035115	outcome	0.277313698639231	3.64307500283534e-05	TRUE	4.38974625994212e-10
254	ENSG00000035115_TN_HSP_5d_500kb_combined	GzazIP	ENSG00000035115	outcome	0.642858859422495	3.41573590020628e-05	TRUE	3.02289765474386e-32
255	ENSG00000035115_TN_IFN_40h_500kb_combined	GzazIP	ENSG00000035115	outcome	0.381354979462708	3.52389521304513e-05	TRUE	1.35399931375523e-14
256	ENSG00000035115_TN_IFN_5d_500kb_combined	GzazIP	ENSG00000035115	outcome	0.559296160548031	3.52389521304513e-05	TRUE	3.7206711856679e-25
257	ENSG00000035115_TN_LA_500kb_combined	GzazIP	ENSG00000035115	outcome	0.429171388759676	2.69441094000199e-05	TRUE	4.8999090118549e-17
258	ENSG00000035141_CD4_Memory_stim_16h_500kb_combined	GzazIP	ENSG00000035141	outcome	0.376636895572444	5.05892797696957e-07	TRUE	1.46624301411031e-14
259	ENSG00000035141_CD4_Memory_stim_40h_500kb_combined	GzazIP	ENSG00000035141	outcome	0.466242497219068	6.08672799216728e-07	TRUE	2.78482271768633e-19
260	ENSG00000035141_CD4_Naive_stim_16h_500kb_combined	GzazIP	ENSG00000035141	outcome	0.392559169861499	5.05892797696957e-07	TRUE	2.47059650104227e-15
261	ENSG00000035141_CD4_Naive_stim_40h_500kb_combined	GzazIP	ENSG00000035141	outcome	0.549023666286682	4.6137961272983e-07	TRUE	1.16882076954969e-24
262	ENSG00000035141_TCM_16h_500kb_combined	GzazIP	ENSG00000035141	outcome	0.344796266164106	5.05892797696957e-07	TRUE	4.36282342169341e-13
263	ENSG00000035141_TCM_40h_500kb_combined	GzazIP	ENSG00000035141	outcome	0.447719252318839	4.6137961272983e-07	TRUE	3.14043871857014e-18
264	ENSG00000035141_TN_16h_500kb_combined	GzazIP	ENSG00000035141	outcome	0.452137047764529	4.59661701943296e-07	TRUE	1.77477669457914e-18
265	ENSG00000035141_TN_40h_500kb_combined	GzazIP	ENSG00000035141	outcome	0.627153887976319	4.6137961272983e-07	TRUE	4.83385869649006e-31
266	ENSG00000035141_TN_cycling_40h_500kb_combined	GzazIP	ENSG00000035141	outcome	0.310625508720948	6.08672799216728e-07	TRUE	1.3346915245198e-11
267	ENSG00000035499_CD4_Naive_stim_40h_500kb_combined	GzazIP	ENSG00000035499	outcome	0.295434847443718	8.36036541164923e-06	TRUE	6.62596803826226e-11
268	ENSG00000035499_TN_40h_500kb_combined	GzazIP	ENSG00000035499	outcome	0.268335436054358	8.36036541164923e-06	TRUE	7.94214509680102e-10
269	ENSG00000036257_CD4_Memory_stim_16h_500kb_combined	GzazIP	ENSG00000036257	outcome	0.363362182820127	3.31830026636843e-06	TRUE	6.78528412343313e-14
270	ENSG00000036257_CD4_Memory_stim_40h_500kb_combined	GzazIP	ENSG00000036257	outcome	0.317453607876777	2.82515214289151e-06	TRUE	7.34530869133866e-12
271	ENSG00000036257_CD4_Naive_stim_16h_500kb_combined	GzazIP	ENSG00000036257	outcome	0.256850031654735	2.82515214289151e-06	TRUE	2.02922938607284e-09
272	ENSG00000036257_CD4_Naive_stim_40h_500kb_combined	GzazIP	ENSG00000036257	outcome	0.365282140820436	2.82515214289151e-06	TRUE	5.46008722475734e-14
273	ENSG00000036257_TN_16h_500kb_combined	GzazIP	ENSG00000036257	outcome	0.285950009106047	3.31830026636843e-06	TRUE	1.48544583406835e-10
274	ENSG00000036257_TN_40h_500kb_combined	GzazIP	ENSG00000036257	outcome	0.383332992814939	2.82515214289151e-06	TRUE	7.58413367020908e-15
275	ENSG00000036448_CD4_Memory_uns_0h_500kb_combined	GzazIP	ENSG00000036448	outcome	0.296539099653804	5.24247726513449e-06	TRUE	5.71942693734385e-11
276	ENSG00000036448_CD4_Naive_stim_40h_500kb_combined	GzazIP	ENSG00000036448	outcome	0.460195946455361	4.48306760398485e-07	TRUE	6.16713083032245e-19
277	ENSG00000036448_CD4_Naive_stim_5d_500kb_combined	GzazIP	ENSG00000036448	outcome	0.429763498099215	5.72008992649901e-07	TRUE	3.03124075747611e-17
278	ENSG00000036448_T_ER-stress_5d_500kb_combined	GzazIP	ENSG00000036448	outcome	0.312568458126626	2.57712118745869e-06	TRUE	1.17571266876693e-11
279	ENSG00000036448_TCM_0h_500kb_combined	GzazIP	ENSG00000036448	outcome	0.292312993393863	5.24247726513449e-06	TRUE	8.50107761744871e-11
280	ENSG00000036448_TEM_5d_500kb_combined	GzazIP	ENSG00000036448	outcome	0.26634336434758	8.24084673358617e-06	TRUE	9.47640473110985e-10
281	ENSG00000036448_TEM_HLApositive_5d_500kb_combined	GzazIP	ENSG00000036448	outcome	0.253070317475283	5.72008992649901e-07	TRUE	2.66009411454932e-09
282	ENSG00000036448_TN_5d_500kb_combined	GzazIP	ENSG00000036448	outcome	0.440566284634773	9.08947758505852e-07	TRUE	8.01717576979409e-18
283	ENSG00000036448_TN_cycling_40h_500kb_combined	GzazIP	ENSG00000036448	outcome	0.372150259523999	5.72008992649901e-07	TRUE	2.40559748793762e-14
284	ENSG00000036448_TN_IFN_40h_500kb_combined	GzazIP	ENSG00000036448	outcome	0.359062019136463	5.72008992649901e-07	TRUE	9.8333441350423e-14
285	ENSG00000037757_TN_16h_500kb_combined	GzazIP	ENSG00000037757	outcome	0.34825309653745	6.81862244825882e-06	TRUE	3.54922018098283e-13
286	ENSG00000037757_TN_40h_500kb_combined	GzazIP	ENSG00000037757	outcome	0.261217820866921	6.52867775164866e-06	TRUE	1.46293447442964e-09
287	ENSG00000038002_CD4_Memory_stim_16h_500kb_combined	GzazIP	ENSG00000038002	outcome	0.381283421091726	7.22967440201785e-07	TRUE	8.87694059224259e-15
288	ENSG00000038002_CD4_Memory_stim_40h_500kb_combined	GzazIP	ENSG00000038002	outcome	0.44222630246547	8.99677944192494e-07	TRUE	6.49479928998758e-18
289	ENSG00000038002_CD4_Memory_stim_5d_500kb_combined	GzazIP	ENSG00000038002	outcome	0.31736417811401	8.99677944192494e-07	TRUE	7.01226982774605e-12
290	ENSG00000038002_CD4_Naive_stim_16h_500kb_combined	GzazIP	ENSG00000038002	outcome	0.396509911151806	8.99677944192494e-07	TRUE	1.60640312673591e-15
291	ENSG00000038002_CD4_Naive_stim_40h_500kb_combined	GzazIP	ENSG00000038002	outcome	0.441778433322374	8.99677944192494e-07	TRUE	6.8741819233572e-18
292	ENSG00000038002_CD4_Naive_stim_5d_500kb_combined	GzazIP	ENSG00000038002	outcome	0.32389562549195	8.99677944192494e-07	TRUE	3.68338383864795e-12
293	ENSG00000038002_TCM_16h_500kb_combined	GzazIP	ENSG00000038002	outcome	0.252333222624101	7.22967440201785e-07	TRUE	2.85491316528702e-09
294	ENSG00000038002_TCM_40h_500kb_combined	GzazIP	ENSG00000038002	outcome	0.241822415224439	8.99677944192494e-07	TRUE	7.14650687957884e-09
295	ENSG00000038002_TEM_16h_500kb_combined	GzazIP	ENSG00000038002	outcome	0.256615215235565	7.22967440201785e-07	TRUE	1.96061757213689e-09
296	ENSG00000038002_TN_16h_500kb_combined	GzazIP	ENSG00000038002	outcome	0.429956299450295	7.22967440201785e-07	TRUE	2.9857715250702e-17
297	ENSG00000038002_TN_40h_500kb_combined	GzazIP	ENSG00000038002	outcome	0.496010437632238	8.99677944192494e-07	TRUE	4.48724924294857e-21
298	ENSG00000038002_TN_cycling_40h_500kb_combined	GzazIP	ENSG00000038002	outcome	0.281968549162247	8.99677944192494e-07	TRUE	2.01648557451659e-10
299	ENSG00000041357_CD4_Naive_stim_16h_500kb_combined	GzazIP	ENSG00000041357	outcome	0.274941918568533	9.11608421132253e-07	TRUE	3.83393702880235e-10
300	ENSG00000042286_CD4_Memory_stim_40h_500kb_combined	GzazIP	ENSG00000042286	outcome	0.24089525653228	6.66398263752128e-07	TRUE	7.67367699744254e-09
301	ENSG00000042493_CD4_Memory_stim_40h_500kb_combined	GzazIP	ENSG00000042493	outcome	0.296591374995523	9.06013827897225e-06	TRUE	5.99470666953563e-11
302	ENSG00000042493_CD4_Memory_stim_5d_500kb_combined	GzazIP	ENSG00000042493	outcome	0.41352162905415	9.06013827897225e-06	TRUE	2.65157323408703e-16
303	ENSG00000042493_CD4_Memory_uns_0h_500kb_combined	GzazIP	ENSG00000042493	outcome	0.277275450678072	1.41143589228734e-05	TRUE	3.76432559810887e-10
304	ENSG00000042493_CD4_Naive_stim_5d_500kb_combined	GzazIP	ENSG00000042493	outcome	0.274962390818254	9.06013827897225e-06	TRUE	4.40939677704535e-10
305	ENSG00000042493_TCM_0h_500kb_combined	GzazIP	ENSG00000042493	outcome	0.30803962091016	1.41143589228734e-05	TRUE	2.13436355341477e-11
306	ENSG00000042493_TCM_16h_500kb_combined	GzazIP	ENSG00000042493	outcome	0.315775879185681	1.50203578200587e-05	TRUE	1.0200640992338e-11
307	ENSG00000042493_TCM_40h_500kb_combined	GzazIP	ENSG00000042493	outcome	0.327673452392678	1.41143589228734e-05	TRUE	3.13709157043474e-12
308	ENSG00000042493_TCM_5d_500kb_combined	GzazIP	ENSG00000042493	outcome	0.320528561311956	9.06013827897225e-06	TRUE	6.00615390695724e-12
309	ENSG00000042493_TEM_5d_500kb_combined	GzazIP	ENSG00000042493	outcome	0.289040879511606	9.06013827897225e-06	TRUE	1.21354892329008e-10
310	ENSG00000042493_TN_0h_500kb_combined	GzazIP	ENSG00000042493	outcome	0.300489067738366	3.44781145242633e-06	TRUE	3.81614067005713e-11
311	ENSG00000042493_TN_40h_500kb_combined	GzazIP	ENSG00000042493	outcome	0.247107732017503	1.41143589228734e-05	TRUE	5.43144239779406e-09
312	ENSG00000042493_TN_5d_500kb_combined	GzazIP	ENSG00000042493	outcome	0.308501593595269	9.06013827897225e-06	TRUE	1.93237552179111e-11
313	ENSG00000042493_TN_cycling_5d_500kb_combined	GzazIP	ENSG00000042493	outcome	0.243497144501576	9.06013827897225e-06	TRUE	7.06315615859657e-09
314	ENSG00000042493_TN_IFN_5d_500kb_combined	GzazIP	ENSG00000042493	outcome	0.269530093131247	1.41143589228734e-05	TRUE	7.56832880623524e-10
315	ENSG00000043514_CD4_Memory_stim_40h_500kb_combined	GzazIP	ENSG00000043514	outcome	0.27302877604627	2.15725729759557e-06	TRUE	4.72424069298637e-10
316	ENSG00000043514_CD4_Naive_stim_40h_500kb_combined	GzazIP	ENSG00000043514	outcome	0.432912782846091	2.15725729759557e-06	TRUE	2.19298668782178e-17
317	ENSG00000043514_TCM_16h_500kb_combined	GzazIP	ENSG00000043514	outcome	0.253866492365098	2.15725729759557e-06	TRUE	2.60006676355878e-09
318	ENSG00000043514_TCM_40h_500kb_combined	GzazIP	ENSG00000043514	outcome	0.281612318527509	2.15725729759557e-06	TRUE	2.16090876609227e-10
319	ENSG00000043514_TN_40h_500kb_combined	GzazIP	ENSG00000043514	outcome	0.409559671018395	2.15725729759557e-06	TRUE	3.69108918775124e-16
320	ENSG00000047662_CD4_Memory_stim_16h_500kb_combined	GzazIP	ENSG00000047662	outcome	0.524597530741813	4.08670297683489e-08	TRUE	5.68892094025458e-23
321	ENSG00000047662_CD4_Memory_stim_40h_500kb_combined	GzazIP	ENSG00000047662	outcome	0.552839477156972	3.39968885025746e-07	TRUE	6.09897767664431e-25
322	ENSG00000047662_CD4_Memory_stim_5d_500kb_combined	GzazIP	ENSG00000047662	outcome	0.57918845495506	9.58052328883918e-08	TRUE	5.83307454188235e-27
323	ENSG00000047662_CD4_Memory_uns_0h_500kb_combined	GzazIP	ENSG00000047662	outcome	0.571328048153514	9.58052328883918e-08	TRUE	2.40362312762195e-26
324	ENSG00000047662_CD4_Naive_stim_16h_500kb_combined	GzazIP	ENSG00000047662	outcome	0.580508423110844	8.77006256808721e-07	TRUE	4.9320807151991e-27
325	ENSG00000047662_CD4_Naive_stim_40h_500kb_combined	GzazIP	ENSG00000047662	outcome	0.505946521353035	3.27869419248143e-07	TRUE	1.00803953142365e-21
326	ENSG00000047662_CD4_Naive_stim_5d_500kb_combined	GzazIP	ENSG00000047662	outcome	0.556921685054637	1.78272213663692e-07	TRUE	2.99743680954542e-25
327	ENSG00000047662_CD4_Naive_uns_0h_500kb_combined	GzazIP	ENSG00000047662	outcome	0.622222048983111	9.58052328883918e-08	TRUE	1.30709432491423e-30
328	ENSG00000047662_nTreg_0h_500kb_combined	GzazIP	ENSG00000047662	outcome	0.339949294900328	3.39968885025746e-07	TRUE	7.10718965179047e-13
329	ENSG00000047662_T_ER-stress_5d_500kb_combined	GzazIP	ENSG00000047662	outcome	0.327122680585989	1.78272213663692e-07	TRUE	2.56608193825595e-12
330	ENSG00000047662_TCM_0h_500kb_combined	GzazIP	ENSG00000047662	outcome	0.587676177890577	9.58052328883918e-08	TRUE	1.21637825837706e-27
331	ENSG00000047662_TCM_16h_500kb_combined	GzazIP	ENSG00000047662	outcome	0.538010164660886	9.58052328883918e-08	TRUE	6.84441919034573e-24
332	ENSG00000047662_TCM_40h_500kb_combined	GzazIP	ENSG00000047662	outcome	0.550395441603095	9.58052328883918e-08	TRUE	8.91851203659744e-25
333	ENSG00000047662_TCM_5d_500kb_combined	GzazIP	ENSG00000047662	outcome	0.534180283047379	9.58052328883918e-08	TRUE	1.26725395575365e-23
334	ENSG00000047662_TCM_LA_500kb_combined	GzazIP	ENSG00000047662	outcome	0.465087104131274	8.77006256808721e-07	TRUE	3.30131573801682e-19
335	ENSG00000047662_TEM_0h_500kb_combined	GzazIP	ENSG00000047662	outcome	0.452239957065332	4.08670297683489e-08	TRUE	1.67327077411096e-18
336	ENSG00000047662_TEM_16h_500kb_combined	GzazIP	ENSG00000047662	outcome	0.440962800834697	8.24423078023037e-08	TRUE	7.16271644575449e-18
337	ENSG00000047662_TEM_40h_500kb_combined	GzazIP	ENSG00000047662	outcome	0.377551589164692	4.08670297683489e-08	TRUE	1.27003275073333e-14
338	ENSG00000047662_TEM_5d_500kb_combined	GzazIP	ENSG00000047662	outcome	0.461650793424422	9.58052328883918e-08	TRUE	4.91071084436765e-19
339	ENSG00000047662_TEM_HLApositive_40h_500kb_combined	GzazIP	ENSG00000047662	outcome	0.385628699916896	1.78572583462293e-06	TRUE	5.69894474649003e-15
340	ENSG00000047662_TEM_HLApositive_5d_500kb_combined	GzazIP	ENSG00000047662	outcome	0.269331812115398	3.39968885025746e-07	TRUE	6.2067153990339e-10
341	ENSG00000047662_TEM_LA_500kb_combined	GzazIP	ENSG00000047662	outcome	0.301646944818953	3.27869419248143e-07	TRUE	3.11282070442073e-11
342	ENSG00000047662_TM_ER-stress_40h_500kb_combined	GzazIP	ENSG00000047662	outcome	0.281722840487156	9.58052328883918e-08	TRUE	1.97218640359718e-10
343	ENSG00000047662_TN_0h_500kb_combined	GzazIP	ENSG00000047662	outcome	0.603801809332922	3.39968885025746e-07	TRUE	5.6890707936261e-29
344	ENSG00000047662_TN_16h_500kb_combined	GzazIP	ENSG00000047662	outcome	0.545033504182065	3.39968885025746e-07	TRUE	2.24084264969775e-24
345	ENSG00000047662_TN_40h_500kb_combined	GzazIP	ENSG00000047662	outcome	0.547189686942086	3.27869419248143e-07	TRUE	1.56693430925389e-24
346	ENSG00000047662_TN_5d_500kb_combined	GzazIP	ENSG00000047662	outcome	0.544197275795102	3.39968885025746e-07	TRUE	2.5716683926965e-24
347	ENSG00000047662_TN_cycling_40h_500kb_combined	GzazIP	ENSG00000047662	outcome	0.560797951586578	3.27869419248143e-07	TRUE	1.56798251814354e-25
348	ENSG00000047662_TN_cycling_5d_500kb_combined	GzazIP	ENSG00000047662	outcome	0.453918533887059	9.58052328883918e-08	TRUE	1.3587487338782e-18
349	ENSG00000047662_TN_HSP_5d_500kb_combined	GzazIP	ENSG00000047662	outcome	0.427965720430281	4.08670297683489e-08	TRUE	3.59392851749885e-17
350	ENSG00000047662_TN_IFN_40h_500kb_combined	GzazIP	ENSG00000047662	outcome	0.288000359655778	8.77006256808721e-07	TRUE	1.15373898527804e-10
351	ENSG00000047662_TN_IFN_5d_500kb_combined	GzazIP	ENSG00000047662	outcome	0.509470120368943	1.78272213663692e-07	TRUE	5.87029099360977e-22
352	ENSG00000047662_TN_LA_500kb_combined	GzazIP	ENSG00000047662	outcome	0.337347368898349	9.58052328883918e-08	TRUE	9.07190850775144e-13
353	ENSG00000047662_TN_NFKB_500kb_combined	GzazIP	ENSG00000047662	outcome	0.30843232760524	8.77006256808721e-07	TRUE	1.66884813813104e-11
354	ENSG00000048162_CD4_Memory_stim_16h_500kb_combined	GzazIP	ENSG00000048162	outcome	0.301161400670984	3.01098708532247e-06	TRUE	3.54861203513188e-11
355	ENSG00000048162_CD4_Memory_stim_5d_500kb_combined	GzazIP	ENSG00000048162	outcome	0.298042288317891	8.91784757201795e-07	TRUE	4.50302276785197e-11
356	ENSG00000048162_CD4_Naive_stim_16h_500kb_combined	GzazIP	ENSG00000048162	outcome	0.486223428959583	3.01098708532247e-06	TRUE	1.96347023512555e-20
357	ENSG00000048162_CD4_Naive_stim_40h_500kb_combined	GzazIP	ENSG00000048162	outcome	0.338796493983371	2.1670990165849e-06	TRUE	8.57382175753951e-13
358	ENSG00000048162_TCM_16h_500kb_combined	GzazIP	ENSG00000048162	outcome	0.281128789987394	3.01098708532247e-06	TRUE	2.30142547633238e-10
359	ENSG00000048162_TN_16h_500kb_combined	GzazIP	ENSG00000048162	outcome	0.302985974258929	3.01098708532247e-06	TRUE	2.98300711640787e-11
360	ENSG00000048162_TN_40h_500kb_combined	GzazIP	ENSG00000048162	outcome	0.357820473336234	2.1670990165849e-06	TRUE	1.18894021522621e-13
361	ENSG00000049167_CD4_Naive_stim_5d_500kb_combined	GzazIP	ENSG00000049167	outcome	0.255960637976363	5.56132622009314e-07	TRUE	2.06257069263169e-09
362	ENSG00000049192_CD4_Naive_uns_0h_500kb_combined	GzazIP	ENSG00000049192	outcome	0.295798860367799	1.00733470569696e-05	TRUE	6.53474456552594e-11
363	ENSG00000049192_TN_0h_500kb_combined	GzazIP	ENSG00000049192	outcome	0.313498219479918	1.00733470569696e-05	TRUE	1.20760513835e-11
364	ENSG00000049239_CD4_Memory_stim_5d_500kb_combined	GzazIP	ENSG00000049239	outcome	0.341094210613221	1.45677710555746e-06	TRUE	6.63966619156604e-13
365	ENSG00000049239_CD4_Memory_uns_0h_500kb_combined	GzazIP	ENSG00000049239	outcome	0.271580066826884	1.45677710555746e-06	TRUE	5.28909206837956e-10
366	ENSG00000049239_CD4_Naive_stim_16h_500kb_combined	GzazIP	ENSG00000049239	outcome	0.292847459995197	1.45677710555746e-06	TRUE	7.48333170487626e-11
367	ENSG00000049239_CD4_Naive_stim_5d_500kb_combined	GzazIP	ENSG00000049239	outcome	0.248305161913677	1.45677710555746e-06	TRUE	4.15092287100794e-09
368	ENSG00000049239_CD4_Naive_uns_0h_500kb_combined	GzazIP	ENSG00000049239	outcome	0.408884894137458	1.45677710555746e-06	TRUE	3.90428260525466e-16
369	ENSG00000049239_TCM_5d_500kb_combined	GzazIP	ENSG00000049239	outcome	0.241015708617026	1.45677710555746e-06	TRUE	7.78687901274496e-09
370	ENSG00000049239_TN_0h_500kb_combined	GzazIP	ENSG00000049239	outcome	0.430673436063497	1.45677710555746e-06	TRUE	2.82428315725575e-17
371	ENSG00000049246_CD4_Memory_stim_16h_500kb_combined	GzazIP	ENSG00000049246	outcome	0.246584616412863	7.60964335239225e-08	TRUE	4.53637796333343e-09
372	ENSG00000049449_CD4_Naive_stim_16h_500kb_combined	GzazIP	ENSG00000049449	outcome	0.282338232450809	4.4633706299856e-07	TRUE	1.91109476624297e-10
373	ENSG00000050344_CD4_Memory_stim_16h_500kb_combined	GzazIP	ENSG00000050344	outcome	0.388030607663465	3.80136175777431e-06	TRUE	4.58709627079385e-15
374	ENSG00000050344_CD4_Memory_stim_40h_500kb_combined	GzazIP	ENSG00000050344	outcome	0.263728446314773	4.88725544631065e-06	TRUE	1.14412976518014e-09
375	ENSG00000050344_CD4_Naive_stim_40h_500kb_combined	GzazIP	ENSG00000050344	outcome	0.255097497854617	3.80136175777431e-06	TRUE	2.40936830443226e-09
376	ENSG00000050344_TCM_16h_500kb_combined	GzazIP	ENSG00000050344	outcome	0.313172989989612	2.2023438486205e-06	TRUE	1.09870721706737e-11
377	ENSG00000050344_TCM_40h_500kb_combined	GzazIP	ENSG00000050344	outcome	0.27559995266807	3.80136175777431e-06	TRUE	3.86841250137232e-10
378	ENSG00000050344_TEM_40h_500kb_combined	GzazIP	ENSG00000050344	outcome	0.291087121669152	3.80136175777431e-06	TRUE	9.3031202975569e-11
379	ENSG00000051825_CD4_Memory_stim_16h_500kb_combined	GzazIP	ENSG00000051825	outcome	0.26481643257808	2.48490860703207e-06	TRUE	9.95039506046065e-10
380	ENSG00000051825_CD4_Memory_uns_0h_500kb_combined	GzazIP	ENSG00000051825	outcome	0.390277706708237	2.48490860703207e-06	TRUE	3.44806930716829e-15
381	ENSG00000051825_CD4_Naive_uns_0h_500kb_combined	GzazIP	ENSG00000051825	outcome	0.312294636599838	9.12496511907836e-07	TRUE	1.15022344258734e-11
382	ENSG00000051825_TCM_0h_500kb_combined	GzazIP	ENSG00000051825	outcome	0.258127839325918	1.32844239172994e-06	TRUE	1.75065470734739e-09
383	ENSG00000051825_TN_0h_500kb_combined	GzazIP	ENSG00000051825	outcome	0.320439631067891	2.48490860703207e-06	TRUE	5.43605384153535e-12
384	ENSG00000053372_TEM_40h_500kb_combined	GzazIP	ENSG00000053372	outcome	0.300564931440478	2.47772250951334e-06	TRUE	3.71159853445293e-11
385	ENSG00000054148_CD4_Naive_stim_40h_500kb_combined	GzazIP	ENSG00000054148	outcome	0.255586747492128	2.43906848850099e-08	TRUE	2.04991779738651e-09
386	ENSG00000054282_CD4_Naive_stim_40h_500kb_combined	GzazIP	ENSG00000054282	outcome	0.335156948533924	1.36817382382738e-06	TRUE	1.21201804931915e-12
387	ENSG00000054282_CD4_Naive_stim_5d_500kb_combined	GzazIP	ENSG00000054282	outcome	0.323233796486357	1.36817382382738e-06	TRUE	3.99996214986155e-12
388	ENSG00000055950_CD4_Memory_stim_16h_500kb_combined	GzazIP	ENSG00000055950	outcome	0.480108160589599	6.72008231888369e-06	TRUE	5.02773289976196e-20
389	ENSG00000055950_CD4_Memory_stim_40h_500kb_combined	GzazIP	ENSG00000055950	outcome	0.368374465241826	5.62957983216689e-06	TRUE	4.14419292739241e-14
390	ENSG00000055950_CD4_Naive_stim_16h_500kb_combined	GzazIP	ENSG00000055950	outcome	0.461493238736416	5.62957983216689e-06	TRUE	6.12597276547015e-19
391	ENSG00000055950_CD4_Naive_stim_40h_500kb_combined	GzazIP	ENSG00000055950	outcome	0.493737924191454	6.72008231888369e-06	TRUE	7.36302099961217e-21
392	ENSG00000055950_TCM_16h_500kb_combined	GzazIP	ENSG00000055950	outcome	0.417913640774182	6.72008231888369e-06	TRUE	1.51299494757147e-16
393	ENSG00000055950_TCM_40h_500kb_combined	GzazIP	ENSG00000055950	outcome	0.39006173660252	5.62957983216689e-06	TRUE	3.78382617577729e-15
394	ENSG00000055950_TEM_40h_500kb_combined	GzazIP	ENSG00000055950	outcome	0.268155486403251	7.38998421670708e-06	TRUE	7.97694003555725e-10
395	ENSG00000055950_TN_16h_500kb_combined	GzazIP	ENSG00000055950	outcome	0.597173235557494	6.72008231888369e-06	TRUE	2.63334253632152e-28
396	ENSG00000055950_TN_40h_500kb_combined	GzazIP	ENSG00000055950	outcome	0.593309087594811	6.72008231888369e-06	TRUE	5.51312938108553e-28
397	ENSG00000055950_TN_IFN_40h_500kb_combined	GzazIP	ENSG00000055950	outcome	0.244925582466088	6.66170063280064e-06	TRUE	6.07686365479652e-09
398	ENSG00000057608_CD4_Memory_stim_5d_500kb_combined	GzazIP	ENSG00000057608	outcome	0.309940455463343	1.1757291850584e-06	TRUE	1.45870934706907e-11
399	ENSG00000057608_CD4_Memory_uns_0h_500kb_combined	GzazIP	ENSG00000057608	outcome	0.33158070205077	1.1757291850584e-06	TRUE	1.72743711534796e-12
400	ENSG00000057608_CD4_Naive_stim_16h_500kb_combined	GzazIP	ENSG00000057608	outcome	0.253577510968962	3.18380566740189e-06	TRUE	2.72263136704785e-09
401	ENSG00000057608_CD4_Naive_stim_5d_500kb_combined	GzazIP	ENSG00000057608	outcome	0.437376794784634	4.15824086979053e-06	TRUE	1.32546588046434e-17
402	ENSG00000057608_CD4_Naive_uns_0h_500kb_combined	GzazIP	ENSG00000057608	outcome	0.523807152095858	1.04589608209386e-06	TRUE	7.02533492821192e-23
403	ENSG00000057608_TCM_0h_500kb_combined	GzazIP	ENSG00000057608	outcome	0.334235022366119	7.20692285076047e-07	TRUE	1.29771698407143e-12
404	ENSG00000057608_TCM_5d_500kb_combined	GzazIP	ENSG00000057608	outcome	0.398598236282141	1.1757291850584e-06	TRUE	1.27883361961344e-15
405	ENSG00000057608_TN_0h_500kb_combined	GzazIP	ENSG00000057608	outcome	0.557648001477613	1.04589608209386e-06	TRUE	2.83351277670026e-25
406	ENSG00000057608_TN_5d_500kb_combined	GzazIP	ENSG00000057608	outcome	0.335708290117939	3.18380566740189e-06	TRUE	1.20245570162781e-12
407	ENSG00000057608_TN_IFN_5d_500kb_combined	GzazIP	ENSG00000057608	outcome	0.278191901888941	1.1757291850584e-06	TRUE	2.87739372343354e-10
408	ENSG00000059573_CD4_Naive_stim_16h_500kb_combined	GzazIP	ENSG00000059573	outcome	0.290089068515779	8.12764638581667e-06	TRUE	1.08860486140328e-10
409	ENSG00000059573_TN_16h_500kb_combined	GzazIP	ENSG00000059573	outcome	0.315413950371467	9.13687349830334e-06	TRUE	9.91309038540111e-12
410	ENSG00000060069_CD4_Memory_stim_40h_500kb_combined	GzazIP	ENSG00000060069	outcome	0.265253011323709	1.29076914485726e-06	TRUE	9.28980101724389e-10
411	ENSG00000060069_CD4_Memory_stim_5d_500kb_combined	GzazIP	ENSG00000060069	outcome	0.265982588765846	1.29076914485726e-06	TRUE	8.70342753796132e-10
412	ENSG00000060069_TCM_40h_500kb_combined	GzazIP	ENSG00000060069	outcome	0.396734733458875	2.58784500929331e-07	TRUE	1.50663130067098e-15
413	ENSG00000060069_TCM_5d_500kb_combined	GzazIP	ENSG00000060069	outcome	0.242492992466767	1.29076914485726e-06	TRUE	6.82777909977429e-09
414	ENSG00000060069_TN_HSP_5d_500kb_combined	GzazIP	ENSG00000060069	outcome	0.262352132812621	2.58784500929331e-07	TRUE	1.15329518041127e-09
415	ENSG00000060138_CD4_Naive_stim_16h_500kb_combined	GzazIP	ENSG00000060138	outcome	0.248129600783305	8.59410451028299e-07	TRUE	4.13863985874662e-09
416	ENSG00000060138_TN_16h_500kb_combined	GzazIP	ENSG00000060138	outcome	0.260633608580113	8.59410451028299e-07	TRUE	1.38169063911151e-09
417	ENSG00000063660_CD4_Memory_stim_16h_500kb_combined	GzazIP	ENSG00000063660	outcome	0.438225772226449	2.56432405175334e-05	TRUE	1.57954304632722e-17
418	ENSG00000063660_CD4_Memory_stim_40h_500kb_combined	GzazIP	ENSG00000063660	outcome	0.466430388362664	2.74890339380579e-05	TRUE	4.19799924730661e-19
419	ENSG00000063660_CD4_Memory_stim_5d_500kb_combined	GzazIP	ENSG00000063660	outcome	0.294128288292669	2.39715243482721e-05	TRUE	8.64501539848307e-11
420	ENSG00000063660_TCM_16h_500kb_combined	GzazIP	ENSG00000063660	outcome	0.416633044906955	2.39715243482721e-05	TRUE	2.16905286099522e-16
421	ENSG00000063660_TCM_40h_500kb_combined	GzazIP	ENSG00000063660	outcome	0.334573019984762	2.45117318621127e-05	TRUE	1.72469895620475e-12
422	ENSG00000063660_TCM_5d_500kb_combined	GzazIP	ENSG00000063660	outcome	0.3269850596227	2.39715243482721e-05	TRUE	3.6647195842072e-12
423	ENSG00000063660_TEM_16h_500kb_combined	GzazIP	ENSG00000063660	outcome	0.254598808558951	1.99105104202383e-05	TRUE	2.96920454657711e-09
424	ENSG00000063660_TEM_40h_500kb_combined	GzazIP	ENSG00000063660	outcome	0.302088252674268	2.74890339380579e-05	TRUE	4.1947044500393e-11
425	ENSG00000063660_TEM_5d_500kb_combined	GzazIP	ENSG00000063660	outcome	0.290390365582826	2.52197722737534e-05	TRUE	1.23499668699193e-10
426	ENSG00000063660_TN_40h_500kb_combined	GzazIP	ENSG00000063660	outcome	0.263849199308174	1.63060588471731e-05	TRUE	1.27970543319012e-09
427	ENSG00000063660_TN_cycling_40h_500kb_combined	GzazIP	ENSG00000063660	outcome	0.329558301984143	2.52197722737534e-05	TRUE	2.86507834434748e-12
428	ENSG00000063660_TN_IFN_40h_500kb_combined	GzazIP	ENSG00000063660	outcome	0.251925282803103	1.81303599527587e-07	TRUE	2.87725437958455e-09
429	ENSG00000063854_CD4_Memory_stim_16h_500kb_combined	GzazIP	ENSG00000063854	outcome	0.261671708248557	1.58012819267299e-05	TRUE	1.54517906640984e-09
430	ENSG00000063854_CD4_Memory_stim_40h_500kb_combined	GzazIP	ENSG00000063854	outcome	0.255177820029432	5.66939461203693e-06	TRUE	2.46151036265699e-09
431	ENSG00000063854_CD4_Memory_stim_5d_500kb_combined	GzazIP	ENSG00000063854	outcome	0.254957280335216	6.73441102233337e-06	TRUE	2.5451793608857e-09
432	ENSG00000063854_CD4_Memory_uns_0h_500kb_combined	GzazIP	ENSG00000063854	outcome	0.394242163255262	1.58012819267299e-05	TRUE	2.70597819762865e-15
433	ENSG00000063854_CD4_Naive_stim_16h_500kb_combined	GzazIP	ENSG00000063854	outcome	0.304166038163441	1.58012819267299e-05	TRUE	3.14012187372603e-11
434	ENSG00000063854_CD4_Naive_stim_40h_500kb_combined	GzazIP	ENSG00000063854	outcome	0.269809899017752	5.66939461203693e-06	TRUE	6.72120173799218e-10
435	ENSG00000063854_CD4_Naive_uns_0h_500kb_combined	GzazIP	ENSG00000063854	outcome	0.347314455392082	1.34872994485827e-05	TRUE	4.25608191192465e-13
436	ENSG00000063854_TCM_0h_500kb_combined	GzazIP	ENSG00000063854	outcome	0.295747890796533	1.58012819267299e-05	TRUE	6.95522389170474e-11
437	ENSG00000063854_TCM_16h_500kb_combined	GzazIP	ENSG00000063854	outcome	0.242831508947992	5.66939461203693e-06	TRUE	7.18313969510589e-09
438	ENSG00000063854_TCM_40h_500kb_combined	GzazIP	ENSG00000063854	outcome	0.272600978655993	5.66939461203693e-06	TRUE	5.22771202949925e-10
439	ENSG00000063854_TCM_5d_500kb_combined	GzazIP	ENSG00000063854	outcome	0.272075323200362	4.70640535314283e-06	TRUE	5.4027046594113e-10
440	ENSG00000063854_TN_0h_500kb_combined	GzazIP	ENSG00000063854	outcome	0.377220250479011	1.58012819267299e-05	TRUE	1.80921798942989e-14
441	ENSG00000063854_TN_16h_500kb_combined	GzazIP	ENSG00000063854	outcome	0.303669017930966	5.66939461203693e-06	TRUE	2.9301796426218e-11
442	ENSG00000063854_TN_40h_500kb_combined	GzazIP	ENSG00000063854	outcome	0.346522887766403	5.66939461203693e-06	TRUE	4.168171210268e-13
443	ENSG00000064201_CD4_Memory_stim_40h_500kb_combined	GzazIP	ENSG00000064201	outcome	0.316376169434237	2.21879810789185e-06	TRUE	8.04499698345663e-12
444	ENSG00000064201_CD4_Memory_uns_0h_500kb_combined	GzazIP	ENSG00000064201	outcome	0.281475204057798	2.87999377775375e-06	TRUE	2.22351104584916e-10
445	ENSG00000064201_TCM_0h_500kb_combined	GzazIP	ENSG00000064201	outcome	0.325393027341794	2.87999377775375e-06	TRUE	3.3614807965428e-12
446	ENSG00000064886_CD4_Naive_uns_0h_500kb_combined	GzazIP	ENSG00000064886	outcome	0.404709315669277	3.06605647336252e-06	TRUE	6.68102083492691e-16
447	ENSG00000064886_TN_0h_500kb_combined	GzazIP	ENSG00000064886	outcome	0.45476195683304	3.06605647336252e-06	TRUE	1.39774742286258e-18
448	ENSG00000065268_CD4_Memory_stim_16h_500kb_combined	GzazIP	ENSG00000065268	outcome	0.582551341252246	9.706046764846e-07	TRUE	3.40961771396154e-27
449	ENSG00000065268_CD4_Memory_stim_5d_500kb_combined	GzazIP	ENSG00000065268	outcome	0.398121136832484	1.24164973727485e-06	TRUE	1.35454313624891e-15
450	ENSG00000065268_CD4_Memory_uns_0h_500kb_combined	GzazIP	ENSG00000065268	outcome	0.292896845378383	7.0061996743633e-06	TRUE	8.25801206808158e-11
451	ENSG00000065268_CD4_Naive_stim_16h_500kb_combined	GzazIP	ENSG00000065268	outcome	0.534666608885924	9.706046764846e-07	TRUE	1.26191310592944e-23
452	ENSG00000065268_CD4_Naive_stim_40h_500kb_combined	GzazIP	ENSG00000065268	outcome	0.541869560439755	9.706046764846e-07	TRUE	3.93719631063381e-24
453	ENSG00000065268_CD4_Naive_stim_5d_500kb_combined	GzazIP	ENSG00000065268	outcome	0.491160938573098	3.49634843206537e-07	TRUE	8.68183484038648e-21
454	ENSG00000065268_CD4_Naive_uns_0h_500kb_combined	GzazIP	ENSG00000065268	outcome	0.303027861547335	7.0061996743633e-06	TRUE	3.17586161141416e-11
455	ENSG00000065268_HSP_16h_500kb_combined	GzazIP	ENSG00000065268	outcome	0.256099262471258	1.38104266749233e-07	TRUE	1.98765407028643e-09
456	ENSG00000065268_T_ER-stress_5d_500kb_combined	GzazIP	ENSG00000065268	outcome	0.327489013369794	7.17666047239362e-07	TRUE	2.55604064706552e-12
457	ENSG00000065268_TCM_0h_500kb_combined	GzazIP	ENSG00000065268	outcome	0.267866464813521	7.0061996743633e-06	TRUE	8.14635088375325e-10
458	ENSG00000065268_TCM_16h_500kb_combined	GzazIP	ENSG00000065268	outcome	0.615430544127894	9.706046764846e-07	TRUE	5.79433462115758e-30
459	ENSG00000065268_TCM_40h_500kb_combined	GzazIP	ENSG00000065268	outcome	0.488480798062002	1.24164973727485e-06	TRUE	1.34046441300187e-20
460	ENSG00000065268_TCM_5d_500kb_combined	GzazIP	ENSG00000065268	outcome	0.259535355996997	1.24164973727485e-06	TRUE	1.54199826797395e-09
461	ENSG00000065268_TN_0h_500kb_combined	GzazIP	ENSG00000065268	outcome	0.314806784228248	7.0061996743633e-06	TRUE	1.02247768516533e-11
462	ENSG00000065268_TN_16h_500kb_combined	GzazIP	ENSG00000065268	outcome	0.543287640986901	9.706046764846e-07	TRUE	3.12172053674408e-24
463	ENSG00000065268_TN_40h_500kb_combined	GzazIP	ENSG00000065268	outcome	0.514906732290535	9.706046764846e-07	TRUE	2.74494740728739e-22
464	ENSG00000065268_TN_5d_500kb_combined	GzazIP	ENSG00000065268	outcome	0.342383357661331	3.49634843206537e-07	TRUE	5.54096059543325e-13
465	ENSG00000065268_TN_IFN_40h_500kb_combined	GzazIP	ENSG00000065268	outcome	0.452380236099818	9.706046764846e-07	TRUE	1.77089530591932e-18
466	ENSG00000065600_TN_40h_500kb_combined	GzazIP	ENSG00000065600	outcome	0.250970872158008	1.98639421333641e-06	TRUE	3.33554946341472e-09
467	ENSG00000065989_CD4_Naive_stim_5d_500kb_combined	GzazIP	ENSG00000065989	outcome	0.273599783568427	8.62691061538901e-06	TRUE	4.96265918065847e-10
468	ENSG00000067334_CD4_Naive_stim_16h_500kb_combined	GzazIP	ENSG00000067334	outcome	0.32189281024404	2.5245704125386e-07	TRUE	4.34127111413745e-12
469	ENSG00000067334_TN_16h_500kb_combined	GzazIP	ENSG00000067334	outcome	0.247684331672801	3.54518242163545e-08	TRUE	4.09999243679325e-09
470	ENSG00000068097_CD4_Naive_stim_16h_500kb_combined	GzazIP	ENSG00000068097	outcome	0.307823205248566	1.83510074869806e-07	TRUE	1.70441659019427e-11
471	ENSG00000068097_TN_16h_500kb_combined	GzazIP	ENSG00000068097	outcome	0.283234073247882	1.83510074869806e-07	TRUE	1.73030371699975e-10
472	ENSG00000068097_TN_40h_500kb_combined	GzazIP	ENSG00000068097	outcome	0.26913463734436	1.83510074869806e-07	TRUE	6.25149548203241e-10
473	ENSG00000068784_CD4_Naive_stim_40h_500kb_combined	GzazIP	ENSG00000068784	outcome	0.247258117400706	1.7927961676009e-07	TRUE	4.32011689853288e-09
474	ENSG00000068796_CD4_Memory_stim_5d_500kb_combined	GzazIP	ENSG00000068796	outcome	0.358709020742656	1.41807264069031e-05	TRUE	1.30396932334991e-13
475	ENSG00000068796_CD4_Naive_stim_5d_500kb_combined	GzazIP	ENSG00000068796	outcome	0.298971637497092	4.19468344831849e-06	TRUE	4.46768827155277e-11
476	ENSG00000069188_CD4_Naive_uns_0h_500kb_combined	GzazIP	ENSG00000069188	outcome	0.283578517462844	2.45324683745425e-06	TRUE	1.81587358021348e-10
477	ENSG00000069188_TN_0h_500kb_combined	GzazIP	ENSG00000069188	outcome	0.30264713990063	2.45324683745425e-06	TRUE	3.04307775069843e-11
478	ENSG00000069974_CD4_Memory_stim_16h_500kb_combined	GzazIP	ENSG00000069974	outcome	0.343405233586362	8.60561778499742e-08	TRUE	4.87157871377015e-13
479	ENSG00000069974_CD4_Memory_stim_40h_500kb_combined	GzazIP	ENSG00000069974	outcome	0.46670980883018	2.05827599133648e-07	TRUE	2.53310723465568e-19
480	ENSG00000069974_CD4_Naive_stim_40h_500kb_combined	GzazIP	ENSG00000069974	outcome	0.390892743971599	1.15077165583557e-07	TRUE	2.89072541825778e-15
481	ENSG00000069974_TCM_16h_500kb_combined	GzazIP	ENSG00000069974	outcome	0.245833248904782	1.26523532678175e-07	TRUE	4.86669427829328e-09
482	ENSG00000069974_TCM_40h_500kb_combined	GzazIP	ENSG00000069974	outcome	0.304597101578807	7.77124271079538e-08	TRUE	2.29825453606117e-11
483	ENSG00000069974_TEM_16h_500kb_combined	GzazIP	ENSG00000069974	outcome	0.254339701890735	7.77124271079538e-08	TRUE	2.30609538569663e-09
484	ENSG00000069974_TEM_40h_500kb_combined	GzazIP	ENSG00000069974	outcome	0.299173777455433	2.05827599133648e-07	TRUE	3.90378973570841e-11
485	ENSG00000069974_TN_40h_500kb_combined	GzazIP	ENSG00000069974	outcome	0.435350563374959	1.15077165583557e-07	TRUE	1.45773110799892e-17
486	ENSG00000070770_CD4_Memory_stim_16h_500kb_combined	GzazIP	ENSG00000070770	outcome	0.473458831378165	5.86171378363528e-07	TRUE	1.04664638512266e-19
487	ENSG00000070770_CD4_Memory_stim_40h_500kb_combined	GzazIP	ENSG00000070770	outcome	0.401373695467193	9.42423454683591e-08	TRUE	8.66900551641464e-16
488	ENSG00000070770_CD4_Memory_stim_5d_500kb_combined	GzazIP	ENSG00000070770	outcome	0.508366475074796	4.5880418560181e-07	TRUE	7.11040477048102e-22
489	ENSG00000070770_CD4_Memory_uns_0h_500kb_combined	GzazIP	ENSG00000070770	outcome	0.30418746427627	5.86171378363528e-07	TRUE	2.47723809576989e-11
490	ENSG00000070770_CD4_Naive_stim_16h_500kb_combined	GzazIP	ENSG00000070770	outcome	0.552880347650782	4.5880418560181e-07	TRUE	6.12145447753216e-25
491	ENSG00000070770_CD4_Naive_stim_40h_500kb_combined	GzazIP	ENSG00000070770	outcome	0.525619618558092	5.86171378363528e-07	TRUE	5.15282303689766e-23
492	ENSG00000070770_CD4_Naive_stim_5d_500kb_combined	GzazIP	ENSG00000070770	outcome	0.474168204294639	4.5880418560181e-07	TRUE	9.41631073632706e-20
493	ENSG00000070770_CD4_Naive_uns_0h_500kb_combined	GzazIP	ENSG00000070770	outcome	0.42320854242895	1.1713525617835e-08	TRUE	6.37378706867304e-17
494	ENSG00000070770_TCM_16h_500kb_combined	GzazIP	ENSG00000070770	outcome	0.436246186642609	4.5880418560181e-07	TRUE	1.34499152843958e-17
495	ENSG00000070770_TCM_40h_500kb_combined	GzazIP	ENSG00000070770	outcome	0.284169091232604	1.1713525617835e-08	TRUE	1.55181364360795e-10
496	ENSG00000070770_TCM_5d_500kb_combined	GzazIP	ENSG00000070770	outcome	0.418950660309397	4.5880418560181e-07	TRUE	1.12357288450223e-16
497	ENSG00000070770_TEM_40h_500kb_combined	GzazIP	ENSG00000070770	outcome	0.293713943835172	1.30182438298064e-07	TRUE	6.49238627156049e-11
498	ENSG00000070770_TN_0h_500kb_combined	GzazIP	ENSG00000070770	outcome	0.410279956954797	1.1713525617835e-08	TRUE	3.00300137088718e-16
499	ENSG00000070770_TN_16h_500kb_combined	GzazIP	ENSG00000070770	outcome	0.555538970584236	4.5880418560181e-07	TRUE	3.90358668576205e-25
500	ENSG00000070770_TN_40h_500kb_combined	GzazIP	ENSG00000070770	outcome	0.406494819224712	4.5880418560181e-07	TRUE	4.93161002573279e-16
501	ENSG00000070770_TN_5d_500kb_combined	GzazIP	ENSG00000070770	outcome	0.382505360931306	9.42423454683591e-08	TRUE	7.39921938217357e-15
502	ENSG00000070770_TN_IFN_5d_500kb_combined	GzazIP	ENSG00000070770	outcome	0.240799136031048	2.42632239674247e-07	TRUE	7.57866266497675e-09
503	ENSG00000070831_CD4_Memory_stim_40h_500kb_combined	GzazIP	ENSG00000070831	outcome	0.327701772558617	3.69368411309397e-06	TRUE	2.71770395346485e-12
504	ENSG00000070831_CD4_Memory_stim_5d_500kb_combined	GzazIP	ENSG00000070831	outcome	0.308641230536439	5.60531574193933e-06	TRUE	1.81824927183211e-11
505	ENSG00000070831_CD4_Naive_stim_40h_500kb_combined	GzazIP	ENSG00000070831	outcome	0.262591818661328	3.69368411309397e-06	TRUE	1.24140168284595e-09
506	ENSG00000070831_CD4_Naive_stim_5d_500kb_combined	GzazIP	ENSG00000070831	outcome	0.260716403140597	5.60531574193933e-06	TRUE	1.51024971804665e-09
507	ENSG00000070831_TCM_5d_500kb_combined	GzazIP	ENSG00000070831	outcome	0.250306614368796	8.73773719557753e-06	TRUE	3.90943157371652e-09
508	ENSG00000070831_TN_40h_500kb_combined	GzazIP	ENSG00000070831	outcome	0.266386993582787	5.60531574193933e-06	TRUE	9.12394767425652e-10
509	ENSG00000071282_CD4_Memory_stim_5d_500kb_combined	GzazIP	ENSG00000071282	outcome	0.255127519072954	9.3215601750204e-09	TRUE	2.12603995008347e-09
510	ENSG00000072163_TN_40h_500kb_combined	GzazIP	ENSG00000072163	outcome	0.284879309439973	2.29434794014727e-06	TRUE	1.60477698624232e-10
511	ENSG00000072210_CD4_Naive_stim_5d_500kb_combined	GzazIP	ENSG00000072210	outcome	0.306470221460447	2.87277364407171e-06	TRUE	2.13146200166399e-11
512	ENSG00000072778_CD4_Memory_stim_5d_500kb_combined	GzazIP	ENSG00000072778	outcome	0.253102726935841	8.4555543128201e-09	TRUE	2.5390115787445e-09
513	ENSG00000073050_TN_40h_500kb_combined	GzazIP	ENSG00000073050	outcome	0.28199810488217	4.0423362577942e-06	TRUE	2.1663389250562e-10
514	ENSG00000074071_CD4_Memory_stim_16h_500kb_combined	GzazIP	ENSG00000074071	outcome	0.263782588024562	1.25078323272377e-05	TRUE	1.24470963669986e-09
515	ENSG00000074071_CD4_Memory_stim_40h_500kb_combined	GzazIP	ENSG00000074071	outcome	0.313739457729927	1.41837694839223e-05	TRUE	1.23292700046478e-11
516	ENSG00000074071_CD4_Naive_stim_16h_500kb_combined	GzazIP	ENSG00000074071	outcome	0.301000671558293	9.51603811697164e-06	TRUE	3.97502750463445e-11
517	ENSG00000074071_CD4_Naive_stim_40h_500kb_combined	GzazIP	ENSG00000074071	outcome	0.243058350069495	1.25078323272377e-05	TRUE	7.58572300182224e-09
518	ENSG00000074071_CD4_Naive_stim_5d_500kb_combined	GzazIP	ENSG00000074071	outcome	0.275426608383529	1.25078323272377e-05	TRUE	4.38403145329308e-10
519	ENSG00000074071_CD4_Naive_uns_0h_500kb_combined	GzazIP	ENSG00000074071	outcome	0.272282870459372	1.25078323272377e-05	TRUE	5.82268980758437e-10
520	ENSG00000074071_TN_0h_500kb_combined	GzazIP	ENSG00000074071	outcome	0.356671708019087	1.25078323272377e-05	TRUE	1.58675813259849e-13
521	ENSG00000074071_TN_16h_500kb_combined	GzazIP	ENSG00000074071	outcome	0.396719132222262	9.51603811697164e-06	TRUE	1.88879163744931e-15
522	ENSG00000074071_TN_40h_500kb_combined	GzazIP	ENSG00000074071	outcome	0.260048830270674	1.43326320040785e-05	TRUE	1.7607474487668e-09
523	ENSG00000074201_CD4_Memory_stim_16h_500kb_combined	GzazIP	ENSG00000074201	outcome	0.262907484973503	8.90910707119548e-07	TRUE	1.1302882278898e-09
524	ENSG00000074201_CD4_Naive_stim_16h_500kb_combined	GzazIP	ENSG00000074201	outcome	0.389264851496065	3.04158139866587e-06	TRUE	3.92198128841276e-15
525	ENSG00000074201_CD4_Naive_stim_40h_500kb_combined	GzazIP	ENSG00000074201	outcome	0.447598596434138	3.17435409244662e-06	TRUE	3.5411884705187e-18
526	ENSG00000074201_CD4_Naive_uns_0h_500kb_combined	GzazIP	ENSG00000074201	outcome	0.355219806551932	8.90910707119548e-07	TRUE	1.49894924278985e-13
527	ENSG00000074201_TCM_16h_500kb_combined	GzazIP	ENSG00000074201	outcome	0.374752546519264	3.04158139866587e-06	TRUE	1.96636612598404e-14
528	ENSG00000074201_TN_0h_500kb_combined	GzazIP	ENSG00000074201	outcome	0.398270171758516	3.04158139866587e-06	TRUE	1.40680053983859e-15
529	ENSG00000074201_TN_16h_500kb_combined	GzazIP	ENSG00000074201	outcome	0.345344133016057	3.04158139866587e-06	TRUE	4.47538680219197e-13
530	ENSG00000074201_TN_40h_500kb_combined	GzazIP	ENSG00000074201	outcome	0.498281299869007	3.17435409244662e-06	TRUE	3.51805883117976e-21
531	ENSG00000074201_TN_IFN_40h_500kb_combined	GzazIP	ENSG00000074201	outcome	0.282947307004086	2.71776382882763e-06	TRUE	1.93565790938416e-10
532	ENSG00000074319_CD4_Naive_stim_40h_500kb_combined	GzazIP	ENSG00000074319	outcome	0.319480334768083	3.47306086416691e-08	TRUE	5.37745863255897e-12
533	ENSG00000074319_CD4_Naive_stim_5d_500kb_combined	GzazIP	ENSG00000074319	outcome	0.618492501938071	3.47306086416691e-08	TRUE	2.7966511818705e-30
534	ENSG00000074319_TCM_5d_500kb_combined	GzazIP	ENSG00000074319	outcome	0.329466761200491	3.47306086416691e-08	TRUE	1.99287263996037e-12
535	ENSG00000074319_TEM_5d_500kb_combined	GzazIP	ENSG00000074319	outcome	0.254085409650857	3.47306086416691e-08	TRUE	2.34382317222234e-09
536	ENSG00000074319_TN_40h_500kb_combined	GzazIP	ENSG00000074319	outcome	0.371474894595918	3.47306086416691e-08	TRUE	2.46899929140557e-14
537	ENSG00000074319_TN_IFN_5d_500kb_combined	GzazIP	ENSG00000074319	outcome	0.358831815921052	3.47306086416691e-08	TRUE	9.61894243980552e-14
538	ENSG00000074696_TN_40h_500kb_combined	GzazIP	ENSG00000074696	outcome	0.250460360933247	2.47464933083703e-06	TRUE	3.52476694100786e-09
539	ENSG00000074800_CD4_Naive_uns_0h_500kb_combined	GzazIP	ENSG00000074800	outcome	0.266776451922653	4.99046871423082e-06	TRUE	8.73264229436386e-10
540	ENSG00000074800_TN_0h_500kb_combined	GzazIP	ENSG00000074800	outcome	0.29584255120542	4.99046871423082e-06	TRUE	6.08231097095275e-11
541	ENSG00000074935_CD4_Memory_stim_16h_500kb_combined	GzazIP	ENSG00000074935	outcome	0.2773565927029	1.47836730380811e-05	TRUE	3.75950190386108e-10
542	ENSG00000074935_CD4_Naive_stim_16h_500kb_combined	GzazIP	ENSG00000074935	outcome	0.254460321034285	1.47836730380811e-05	TRUE	2.88598493147376e-09
543	ENSG00000074935_CD4_Naive_stim_40h_500kb_combined	GzazIP	ENSG00000074935	outcome	0.241059167084673	1.62502734439746e-05	TRUE	9.28916626876344e-09
544	ENSG00000074935_TCM_16h_500kb_combined	GzazIP	ENSG00000074935	outcome	0.290464132301745	1.47836730380811e-05	TRUE	1.12827580991033e-10
545	ENSG00000074935_TN_16h_500kb_combined	GzazIP	ENSG00000074935	outcome	0.251665827164635	1.61882286081653e-05	TRUE	3.72445528753837e-09
546	ENSG00000074935_TN_40h_500kb_combined	GzazIP	ENSG00000074935	outcome	0.292296927139466	1.61747348538952e-05	TRUE	9.63457261260904e-11
547	ENSG00000075142_CD4_Naive_uns_0h_500kb_combined	GzazIP	ENSG00000075142	outcome	0.236874347579288	2.61804534940483e-06	TRUE	1.13882192203099e-08
548	ENSG00000075142_TN_0h_500kb_combined	GzazIP	ENSG00000075142	outcome	0.25156010922643	2.61804534940483e-06	TRUE	3.21206780259104e-09
549	ENSG00000075234_CD4_Naive_stim_5d_500kb_combined	GzazIP	ENSG00000075234	outcome	0.244454320056551	8.84714863197235e-08	TRUE	5.46263184989908e-09
550	ENSG00000075239_CD4_Memory_stim_5d_500kb_combined	GzazIP	ENSG00000075239	outcome	0.300410177197396	8.38700240653775e-07	TRUE	3.59024189907751e-11
551	ENSG00000075239_CD4_Naive_stim_5d_500kb_combined	GzazIP	ENSG00000075239	outcome	0.288287721531111	8.38700240653775e-07	TRUE	1.12168380941394e-10
552	ENSG00000075239_TN_5d_500kb_combined	GzazIP	ENSG00000075239	outcome	0.247040733849298	2.76915648657693e-06	TRUE	4.77131922957136e-09
553	ENSG00000075914_CD4_Memory_stim_40h_500kb_combined	GzazIP	ENSG00000075914	outcome	0.299005226253538	3.11440021981414e-07	TRUE	3.99690636179434e-11
554	ENSG00000075914_CD4_Naive_stim_16h_500kb_combined	GzazIP	ENSG00000075914	outcome	0.291237760772422	3.60342150744098e-08	TRUE	8.08906630361633e-11
555	ENSG00000075914_TCM_16h_500kb_combined	GzazIP	ENSG00000075914	outcome	0.271167995037088	3.60342150744098e-08	TRUE	5.11986193359606e-10
556	ENSG00000075914_TN_16h_500kb_combined	GzazIP	ENSG00000075914	outcome	0.313336000761988	3.60342150744098e-08	TRUE	9.81694595776261e-12
557	ENSG00000075914_TN_40h_500kb_combined	GzazIP	ENSG00000075914	outcome	0.298269427102158	3.60342150744098e-08	TRUE	4.17244604342022e-11
558	ENSG00000076554_nTreg_16h_500kb_combined	GzazIP	ENSG00000076554	outcome	0.239142474262556	3.0984616802228e-07	TRUE	8.77136627331885e-09
559	ENSG00000076924_CD4_Memory_stim_16h_500kb_combined	GzazIP	ENSG00000076924	outcome	0.244503695215916	1.92936296463948e-06	TRUE	5.83618030721233e-09
560	ENSG00000076924_CD4_Naive_stim_16h_500kb_combined	GzazIP	ENSG00000076924	outcome	0.282299113064463	2.41899734168187e-06	TRUE	2.04113665631553e-10
561	ENSG00000076924_CD4_Naive_stim_40h_500kb_combined	GzazIP	ENSG00000076924	outcome	0.287226410894512	2.35974051939819e-06	TRUE	1.29351466652567e-10
562	ENSG00000076924_TCM_40h_500kb_combined	GzazIP	ENSG00000076924	outcome	0.249798862176712	9.37156405717989e-07	TRUE	3.58908404546329e-09
563	ENSG00000076924_TN_16h_500kb_combined	GzazIP	ENSG00000076924	outcome	0.432843561083933	2.35974051939819e-06	TRUE	2.22574237228785e-17
564	ENSG00000076924_TN_40h_500kb_combined	GzazIP	ENSG00000076924	outcome	0.313380296024715	2.35974051939819e-06	TRUE	1.08099875712874e-11
565	ENSG00000077935_CD4_Memory_stim_40h_500kb_combined	GzazIP	ENSG00000077935	outcome	0.288901033975188	5.11131168160726e-08	TRUE	1.00872362329375e-10
566	ENSG00000077935_CD4_Memory_stim_5d_500kb_combined	GzazIP	ENSG00000077935	outcome	0.248347083549471	5.11131168160726e-08	TRUE	3.87999740562432e-09
567	ENSG00000077935_CD4_Naive_stim_5d_500kb_combined	GzazIP	ENSG00000077935	outcome	0.243323235411574	5.11131168160726e-08	TRUE	5.99535523195253e-09
568	ENSG00000077935_TN_40h_500kb_combined	GzazIP	ENSG00000077935	outcome	0.27047871651542	2.95609191591715e-08	TRUE	5.44199478460399e-10
569	ENSG00000077984_CD4_Memory_stim_40h_500kb_combined	GzazIP	ENSG00000077984	outcome	0.27684685709543	3.35431924254255e-07	TRUE	3.1409731532441e-10
570	ENSG00000077984_CD4_Memory_uns_0h_500kb_combined	GzazIP	ENSG00000077984	outcome	0.241542958456007	4.34350557537302e-07	TRUE	7.18570100602208e-09
571	ENSG00000077984_CD4_Naive_stim_5d_500kb_combined	GzazIP	ENSG00000077984	outcome	0.25908690923038	2.41839725511863e-07	TRUE	1.5391146768934e-09
572	ENSG00000077984_nTreg_40h_500kb_combined	GzazIP	ENSG00000077984	outcome	0.301390125085249	4.06686657811548e-07	TRUE	3.205100971725e-11
573	ENSG00000077984_T_ER-stress_5d_500kb_combined	GzazIP	ENSG00000077984	outcome	0.267822278504511	2.41839725511863e-07	TRUE	7.06480747601485e-10
574	ENSG00000077984_TCM_0h_500kb_combined	GzazIP	ENSG00000077984	outcome	0.400480846186695	3.35431924254255e-07	TRUE	9.84583977190233e-16
575	ENSG00000077984_TCM_16h_500kb_combined	GzazIP	ENSG00000077984	outcome	0.337760389841141	4.34350557537302e-07	TRUE	8.93986074052593e-13
576	ENSG00000077984_TCM_5d_500kb_combined	GzazIP	ENSG00000077984	outcome	0.287426890295937	3.35431924254255e-07	TRUE	1.18639235754087e-10
577	ENSG00000077984_TN_5d_500kb_combined	GzazIP	ENSG00000077984	outcome	0.244520515344003	5.88164765247478e-07	TRUE	5.59857415148913e-09
578	ENSG00000078304_CD4_Memory_stim_16h_500kb_combined	GzazIP	ENSG00000078304	outcome	0.326948236710643	4.33797760490371e-07	TRUE	2.65902058784534e-12
579	ENSG00000078304_TN_16h_500kb_combined	GzazIP	ENSG00000078304	outcome	0.25946228578458	4.33797760490371e-07	TRUE	1.50550033607338e-09
580	ENSG00000079257_CD4_Memory_stim_40h_500kb_combined	GzazIP	ENSG00000079257	outcome	0.379685753316606	4.73437139952223e-08	TRUE	1.00445294470288e-14
581	ENSG00000079257_CD4_Naive_stim_40h_500kb_combined	GzazIP	ENSG00000079257	outcome	0.574669987216375	4.73437139952223e-08	TRUE	1.30785399946136e-26
582	ENSG00000079257_TN_40h_500kb_combined	GzazIP	ENSG00000079257	outcome	0.480806120015848	4.73437139952223e-08	TRUE	3.59851791446881e-20
583	ENSG00000079257_TN_cycling_40h_500kb_combined	GzazIP	ENSG00000079257	outcome	0.278699087996574	4.73437139952223e-08	TRUE	2.58616570940904e-10
584	ENSG00000079263_CD4_Naive_stim_16h_500kb_combined	GzazIP	ENSG00000079263	outcome	0.292368866098082	2.48285324001223e-06	TRUE	8.03570996670915e-11
585	ENSG00000079263_CD4_Naive_stim_40h_500kb_combined	GzazIP	ENSG00000079263	outcome	0.389207416939698	7.60964335239223e-08	TRUE	3.47913174173688e-15
586	ENSG00000079263_CD4_Naive_stim_5d_500kb_combined	GzazIP	ENSG00000079263	outcome	0.334074461478089	1.25965505591486e-07	TRUE	1.2691866598421e-12
587	ENSG00000079263_CD4_Naive_uns_0h_500kb_combined	GzazIP	ENSG00000079263	outcome	0.246118519144761	1.39865604486601e-07	TRUE	4.75354505337188e-09
588	ENSG00000079263_TN_40h_500kb_combined	GzazIP	ENSG00000079263	outcome	0.379039963801772	7.60964335239223e-08	TRUE	1.08422335358559e-14
589	ENSG00000079263_TN_5d_500kb_combined	GzazIP	ENSG00000079263	outcome	0.260562342672132	1.25965505591486e-07	TRUE	1.33819670107244e-09
590	ENSG00000079263_TN_cycling_40h_500kb_combined	GzazIP	ENSG00000079263	outcome	0.259505969282709	7.60964335239223e-08	TRUE	1.46182496850478e-09
591	ENSG00000079332_CD4_Memory_stim_16h_500kb_combined	GzazIP	ENSG00000079332	outcome	0.381539054783898	5.5324665381945e-07	TRUE	8.5507807946187e-15
592	ENSG00000079332_CD4_Memory_stim_40h_500kb_combined	GzazIP	ENSG00000079332	outcome	0.270261808003766	8.66247980385195e-07	TRUE	5.84523527636094e-10
593	ENSG00000079332_CD4_Memory_stim_5d_500kb_combined	GzazIP	ENSG00000079332	outcome	0.394637629231382	5.5324665381945e-07	TRUE	1.9550524304247e-15
594	ENSG00000079332_CD4_Memory_uns_0h_500kb_combined	GzazIP	ENSG00000079332	outcome	0.495555726557351	6.93754361450893e-07	TRUE	4.73532654849964e-21
595	ENSG00000079332_CD4_Naive_stim_16h_500kb_combined	GzazIP	ENSG00000079332	outcome	0.308597061232606	9.1294078312411e-07	TRUE	1.64486846886703e-11
596	ENSG00000079332_CD4_Naive_stim_40h_500kb_combined	GzazIP	ENSG00000079332	outcome	0.329295583101632	9.1294078312411e-07	TRUE	2.15135453167256e-12
597	ENSG00000079332_CD4_Naive_stim_5d_500kb_combined	GzazIP	ENSG00000079332	outcome	0.46059715371931	9.1294078312411e-07	TRUE	6.0125125324196e-19
598	ENSG00000079332_CD4_Naive_uns_0h_500kb_combined	GzazIP	ENSG00000079332	outcome	0.480444735739908	6.93754361450893e-07	TRUE	4.02451133561598e-20
599	ENSG00000079332_TCM_0h_500kb_combined	GzazIP	ENSG00000079332	outcome	0.440162446788322	9.1294078312411e-07	TRUE	8.43828639598691e-18
600	ENSG00000079332_TCM_5d_500kb_combined	GzazIP	ENSG00000079332	outcome	0.266231000503266	5.5324665381945e-07	TRUE	8.28887668846549e-10
601	ENSG00000079332_TEM_0h_500kb_combined	GzazIP	ENSG00000079332	outcome	0.320075042024631	9.1294078312411e-07	TRUE	5.37586382771039e-12
602	ENSG00000079332_TN_0h_500kb_combined	GzazIP	ENSG00000079332	outcome	0.515974674627881	6.93754361450893e-07	TRUE	2.29642039639055e-22
603	ENSG00000079332_TN_16h_500kb_combined	GzazIP	ENSG00000079332	outcome	0.250180806169555	9.1294078312411e-07	TRUE	3.46880197522063e-09
604	ENSG00000079332_TN_40h_500kb_combined	GzazIP	ENSG00000079332	outcome	0.344687910931612	9.1294078312411e-07	TRUE	4.49829842468345e-13
605	ENSG00000079332_TN_5d_500kb_combined	GzazIP	ENSG00000079332	outcome	0.434517050746158	9.1294078312411e-07	TRUE	1.71289858836436e-17
606	ENSG00000079332_TN_IFN_5d_500kb_combined	GzazIP	ENSG00000079332	outcome	0.347394380698561	9.1294078312411e-07	TRUE	3.39972127793353e-13
607	ENSG00000079459_CD4_Memory_uns_0h_500kb_combined	GzazIP	ENSG00000079459	outcome	0.451293330388825	3.29515302668302e-07	TRUE	1.96043922047488e-18
608	ENSG00000079459_CD4_Naive_uns_0h_500kb_combined	GzazIP	ENSG00000079459	outcome	0.588359290894755	3.29515302668302e-07	TRUE	1.10431999203427e-27
609	ENSG00000079459_TCM_0h_500kb_combined	GzazIP	ENSG00000079459	outcome	0.39931865471374	4.36843317630636e-07	TRUE	1.13414670482494e-15
610	ENSG00000079459_TN_0h_500kb_combined	GzazIP	ENSG00000079459	outcome	0.605424980060507	3.29515302668302e-07	TRUE	4.12468648843807e-29
611	ENSG00000079691_CD4_Memory_stim_16h_500kb_combined	GzazIP	ENSG00000079691	outcome	0.241912529408264	4.50007599455325e-09	TRUE	6.7015136355904e-09
612	ENSG00000079691_CD4_Memory_stim_40h_500kb_combined	GzazIP	ENSG00000079691	outcome	0.283366768667287	4.50007599455325e-09	TRUE	1.66633096927542e-10
613	ENSG00000079691_CD4_Memory_stim_5d_500kb_combined	GzazIP	ENSG00000079691	outcome	0.246593882948615	4.50007599455325e-09	TRUE	4.4717349760676e-09
614	ENSG00000079691_CD4_Memory_uns_0h_500kb_combined	GzazIP	ENSG00000079691	outcome	0.393401956595646	4.50007599455325e-09	TRUE	2.12266861120535e-15
615	ENSG00000079691_TCM_0h_500kb_combined	GzazIP	ENSG00000079691	outcome	0.260465233682202	4.50007599455325e-09	TRUE	1.32400200066847e-09
616	ENSG00000079691_TCM_5d_500kb_combined	GzazIP	ENSG00000079691	outcome	0.261662557469201	4.50007599455325e-09	TRUE	1.19039276049773e-09
617	ENSG00000079691_TEM_5d_500kb_combined	GzazIP	ENSG00000079691	outcome	0.243199969124191	4.50007599455325e-09	TRUE	5.99772340394084e-09
618	ENSG00000079785_CD4_Memory_stim_16h_500kb_combined	GzazIP	ENSG00000079785	outcome	0.283968416113499	3.95206897764643e-06	TRUE	1.80451729035825e-10
619	ENSG00000079785_CD4_Naive_stim_16h_500kb_combined	GzazIP	ENSG00000079785	outcome	0.24130394970416	6.89120623418679e-06	TRUE	8.31718546725178e-09
620	ENSG00000079785_TN_16h_500kb_combined	GzazIP	ENSG00000079785	outcome	0.330823470405817	5.71906679824971e-06	TRUE	2.06215400878194e-12
621	ENSG00000080546_CD4_Naive_stim_16h_500kb_combined	GzazIP	ENSG00000080546	outcome	0.311939100820551	1.24839858374655e-05	TRUE	1.44235453757617e-11
622	ENSG00000080546_CD4_Naive_uns_0h_500kb_combined	GzazIP	ENSG00000080546	outcome	0.370566356094682	1.24839858374655e-05	TRUE	3.60006765155705e-14
623	ENSG00000080546_TN_0h_500kb_combined	GzazIP	ENSG00000080546	outcome	0.401697697241393	1.24839858374655e-05	TRUE	1.10831848215081e-15
624	ENSG00000081665_CD4_Memory_stim_16h_500kb_combined	GzazIP	ENSG00000081665	outcome	0.508742915953342	6.53518274653193e-07	TRUE	6.81467257274695e-22
625	ENSG00000081665_CD4_Memory_stim_40h_500kb_combined	GzazIP	ENSG00000081665	outcome	0.635580163674094	8.4163776598088e-07	TRUE	8.07457378558103e-32
626	ENSG00000081665_CD4_Memory_stim_5d_500kb_combined	GzazIP	ENSG00000081665	outcome	0.581805083353264	7.2031354925679e-07	TRUE	3.84899848422345e-27
627	ENSG00000081665_CD4_Naive_stim_16h_500kb_combined	GzazIP	ENSG00000081665	outcome	0.391525640865072	8.4163776598088e-07	TRUE	2.82827778090205e-15
628	ENSG00000081665_CD4_Naive_stim_40h_500kb_combined	GzazIP	ENSG00000081665	outcome	0.720616179285773	8.4163776598088e-07	TRUE	2.20702957856974e-41
629	ENSG00000081665_CD4_Naive_stim_5d_500kb_combined	GzazIP	ENSG00000081665	outcome	0.658291374092321	8.4163776598088e-07	TRUE	4.5229919592818e-34
630	ENSG00000081665_CD4_Naive_uns_0h_500kb_combined	GzazIP	ENSG00000081665	outcome	0.278232045801341	8.4163776598088e-07	TRUE	2.83377955763929e-10
631	ENSG00000081665_T_ER-stress_5d_500kb_combined	GzazIP	ENSG00000081665	outcome	0.241864924615784	2.94466483734267e-06	TRUE	7.47921885247954e-09
632	ENSG00000081665_TCM_16h_500kb_combined	GzazIP	ENSG00000081665	outcome	0.462847152916651	6.53518274653193e-07	TRUE	4.39660712216593e-19
633	ENSG00000081665_TCM_40h_500kb_combined	GzazIP	ENSG00000081665	outcome	0.571105307722177	8.4163776598088e-07	TRUE	2.68236381413578e-26
634	ENSG00000081665_TCM_5d_500kb_combined	GzazIP	ENSG00000081665	outcome	0.540338683498488	8.4163776598088e-07	TRUE	5.01548023736448e-24
635	ENSG00000081665_TEM_40h_500kb_combined	GzazIP	ENSG00000081665	outcome	0.572791901272755	8.4163776598088e-07	TRUE	1.98590213071397e-26
636	ENSG00000081665_TEM_5d_500kb_combined	GzazIP	ENSG00000081665	outcome	0.404712998981654	7.2031354925679e-07	TRUE	6.16661901496954e-16
637	ENSG00000081665_TN_0h_500kb_combined	GzazIP	ENSG00000081665	outcome	0.313866790897805	8.4163776598088e-07	TRUE	9.84427174344279e-12
638	ENSG00000081665_TN_16h_500kb_combined	GzazIP	ENSG00000081665	outcome	0.561974734164018	6.53518274653193e-07	TRUE	1.31421056669057e-25
639	ENSG00000081665_TN_40h_500kb_combined	GzazIP	ENSG00000081665	outcome	0.74115322469941	8.4163776598088e-07	TRUE	2.91541117572033e-44
640	ENSG00000081665_TN_5d_500kb_combined	GzazIP	ENSG00000081665	outcome	0.48053600969728	8.4163776598088e-07	TRUE	4.0075324927377e-20
641	ENSG00000081665_TN_cycling_40h_500kb_combined	GzazIP	ENSG00000081665	outcome	0.356568704369188	7.2031354925679e-07	TRUE	1.29015155361321e-13
642	ENSG00000081665_TN_cycling_5d_500kb_combined	GzazIP	ENSG00000081665	outcome	0.394949064862705	7.2031354925679e-07	TRUE	1.90399345401324e-15
643	ENSG00000081665_TN_HSP_5d_500kb_combined	GzazIP	ENSG00000081665	outcome	0.474148115024485	8.4163776598088e-07	TRUE	9.66952740162964e-20
644	ENSG00000081665_TN_IFN_40h_500kb_combined	GzazIP	ENSG00000081665	outcome	0.38022123610607	8.4163776598088e-07	TRUE	1.00439284183614e-14
645	ENSG00000081665_TN_IFN_5d_500kb_combined	GzazIP	ENSG00000081665	outcome	0.66975291583762	7.2031354925679e-07	TRUE	2.76106143708186e-35
646	ENSG00000081791_CD4_Naive_stim_40h_500kb_combined	GzazIP	ENSG00000081791	outcome	0.245575673752337	1.31706539321328e-05	TRUE	6.14707735614619e-09
647	ENSG00000082212_CD4_Memory_stim_40h_500kb_combined	GzazIP	ENSG00000082212	outcome	0.268334419889288	3.0561102305596e-08	TRUE	6.60295567162288e-10
648	ENSG00000083642_CD4_Memory_stim_16h_500kb_combined	GzazIP	ENSG00000083642	outcome	0.34815185309749	8.20740943964693e-06	TRUE	3.65990279875647e-13
649	ENSG00000083642_CD4_Memory_stim_40h_500kb_combined	GzazIP	ENSG00000083642	outcome	0.255247686072397	8.20740943964693e-06	TRUE	2.52577391657891e-09
650	ENSG00000083642_CD4_Memory_stim_5d_500kb_combined	GzazIP	ENSG00000083642	outcome	0.314121103781512	8.20740943964693e-06	TRUE	1.11087893978557e-11
651	ENSG00000083642_CD4_Naive_stim_16h_500kb_combined	GzazIP	ENSG00000083642	outcome	0.473784929017077	8.20101442036719e-06	TRUE	1.2319059843907e-19
652	ENSG00000083642_CD4_Naive_stim_40h_500kb_combined	GzazIP	ENSG00000083642	outcome	0.313904136865063	4.18120544415032e-06	TRUE	1.0671374662782e-11
653	ENSG00000083642_CD4_Naive_stim_5d_500kb_combined	GzazIP	ENSG00000083642	outcome	0.33160722245983	4.53117575901824e-06	TRUE	1.86785541752212e-12
654	ENSG00000083642_CD4_Naive_uns_0h_500kb_combined	GzazIP	ENSG00000083642	outcome	0.282208920323562	5.6817427389295e-06	TRUE	2.18104127173572e-10
655	ENSG00000083642_TCM_16h_500kb_combined	GzazIP	ENSG00000083642	outcome	0.282517729260094	8.20101442036719e-06	TRUE	2.19254903544661e-10
656	ENSG00000083642_TCM_40h_500kb_combined	GzazIP	ENSG00000083642	outcome	0.297235068629561	5.7950029871549e-06	TRUE	5.40221145416796e-11
657	ENSG00000083642_TN_0h_500kb_combined	GzazIP	ENSG00000083642	outcome	0.35819067326102	4.3756319191952e-06	TRUE	1.20233400514247e-13
658	ENSG00000083642_TN_16h_500kb_combined	GzazIP	ENSG00000083642	outcome	0.29521058824804	8.20740943964693e-06	TRUE	6.75397831571886e-11
659	ENSG00000083642_TN_40h_500kb_combined	GzazIP	ENSG00000083642	outcome	0.311504882043088	4.53117575901824e-06	TRUE	1.35511293307967e-11
660	ENSG00000083642_TN_5d_500kb_combined	GzazIP	ENSG00000083642	outcome	0.268940731518421	4.53117575901824e-06	TRUE	7.14283467615957e-10
661	ENSG00000083642_TN_IFN_5d_500kb_combined	GzazIP	ENSG00000083642	outcome	0.287073603824831	4.53117575901824e-06	TRUE	1.36814739107919e-10
662	ENSG00000083845_CD4_Memory_stim_16h_500kb_combined	GzazIP	ENSG00000083845	outcome	0.463771358863539	2.29719437956843e-06	TRUE	4.16428876465386e-19
663	ENSG00000083845_CD4_Memory_stim_40h_500kb_combined	GzazIP	ENSG00000083845	outcome	0.314450806467771	2.35779078605883e-06	TRUE	9.74054533956755e-12
664	ENSG00000083845_CD4_Memory_stim_5d_500kb_combined	GzazIP	ENSG00000083845	outcome	0.324525677083415	1.44107185634357e-06	TRUE	3.52738600932096e-12
665	ENSG00000083845_CD4_Memory_uns_0h_500kb_combined	GzazIP	ENSG00000083845	outcome	0.615762460545843	2.29719437956843e-06	TRUE	5.78019797677029e-30
666	ENSG00000083845_CD4_Naive_stim_40h_500kb_combined	GzazIP	ENSG00000083845	outcome	0.291970652238842	3.13289328703747e-06	TRUE	8.4572705409076e-11
667	ENSG00000083845_CD4_Naive_stim_5d_500kb_combined	GzazIP	ENSG00000083845	outcome	0.266201855718563	2.41899734168187e-06	TRUE	8.78012295315681e-10
668	ENSG00000083845_CD4_Naive_uns_0h_500kb_combined	GzazIP	ENSG00000083845	outcome	0.595674049052356	2.29719437956843e-06	TRUE	3.0871997837411e-28
669	ENSG00000083845_nTreg_40h_500kb_combined	GzazIP	ENSG00000083845	outcome	0.261793508496512	2.41899734168187e-06	TRUE	1.30019598993121e-09
670	ENSG00000083845_TCM_0h_500kb_combined	GzazIP	ENSG00000083845	outcome	0.639817405465209	2.29719437956843e-06	TRUE	3.42109648754376e-32
671	ENSG00000083845_TCM_5d_500kb_combined	GzazIP	ENSG00000083845	outcome	0.267701851786305	1.44107185634357e-06	TRUE	7.49415794216987e-10
672	ENSG00000083845_TEM_0h_500kb_combined	GzazIP	ENSG00000083845	outcome	0.404990613693735	2.29719437956843e-06	TRUE	6.33247162246253e-16
673	ENSG00000083845_TEM_LA_500kb_combined	GzazIP	ENSG00000083845	outcome	0.247088321524605	3.05057214282426e-06	TRUE	4.77717626556216e-09
674	ENSG00000083845_TN_0h_500kb_combined	GzazIP	ENSG00000083845	outcome	0.614598091636015	2.29719437956843e-06	TRUE	7.33189971489316e-30
675	ENSG00000083845_TN_40h_500kb_combined	GzazIP	ENSG00000083845	outcome	0.266532499967505	6.28756988357816e-06	TRUE	9.09180258232899e-10
676	ENSG00000083845_TN_IFN_40h_500kb_combined	GzazIP	ENSG00000083845	outcome	0.269773496356612	2.29719437956843e-06	TRUE	6.35686438812361e-10
677	ENSG00000083937_CD4_Memory_stim_40h_500kb_combined	GzazIP	ENSG00000083937	outcome	0.285527389415403	2.0659017182655e-05	TRUE	1.87100253540991e-10
678	ENSG00000083937_CD4_Naive_stim_40h_500kb_combined	GzazIP	ENSG00000083937	outcome	0.306777530383004	1.93751493612524e-05	TRUE	2.5254279093842e-11
679	ENSG00000083937_TCM_40h_500kb_combined	GzazIP	ENSG00000083937	outcome	0.293724400379824	2.10447686284917e-05	TRUE	8.78131539813273e-11
680	ENSG00000083937_TN_40h_500kb_combined	GzazIP	ENSG00000083937	outcome	0.31774231248514	1.93751493612524e-05	TRUE	8.76124675413728e-12
681	ENSG00000084072_CD4_Memory_stim_16h_500kb_combined	GzazIP	ENSG00000084072	outcome	0.381423130498371	8.50915629064441e-07	TRUE	8.79396385508821e-15
682	ENSG00000084072_CD4_Memory_stim_40h_500kb_combined	GzazIP	ENSG00000084072	outcome	0.282134669999357	8.50915629064441e-07	TRUE	1.98229054528577e-10
683	ENSG00000084072_CD4_Memory_stim_5d_500kb_combined	GzazIP	ENSG00000084072	outcome	0.499784777995123	8.50915629064441e-07	TRUE	2.58722624517583e-21
684	ENSG00000084072_CD4_Naive_stim_16h_500kb_combined	GzazIP	ENSG00000084072	outcome	0.270076369295421	4.89095323794145e-07	TRUE	5.85045065774959e-10
685	ENSG00000084072_CD4_Naive_stim_40h_500kb_combined	GzazIP	ENSG00000084072	outcome	0.311293772311275	8.50915629064441e-07	TRUE	1.26436828712399e-11
686	ENSG00000084072_CD4_Naive_stim_5d_500kb_combined	GzazIP	ENSG00000084072	outcome	0.521320402223632	8.50915629064441e-07	TRUE	1.02163473236496e-22
687	ENSG00000084072_T_ER-stress_5d_500kb_combined	GzazIP	ENSG00000084072	outcome	0.247504644930842	8.50915629064441e-07	TRUE	4.36801757722362e-09
688	ENSG00000084072_TCM_16h_500kb_combined	GzazIP	ENSG00000084072	outcome	0.332745216973377	8.50915629064441e-07	TRUE	1.51708495684819e-12
689	ENSG00000084072_TCM_5d_500kb_combined	GzazIP	ENSG00000084072	outcome	0.375352790637988	8.50915629064441e-07	TRUE	1.71861730921985e-14
690	ENSG00000084072_TEM_5d_500kb_combined	GzazIP	ENSG00000084072	outcome	0.324903292647272	8.50915629064441e-07	TRUE	3.3261255229295e-12
691	ENSG00000084072_TN_40h_500kb_combined	GzazIP	ENSG00000084072	outcome	0.40129568938396	8.50915629064441e-07	TRUE	9.23392464070372e-16
692	ENSG00000084072_TN_5d_500kb_combined	GzazIP	ENSG00000084072	outcome	0.491399542178809	8.50915629064441e-07	TRUE	8.67880211089237e-21
693	ENSG00000084072_TN_IFN_5d_500kb_combined	GzazIP	ENSG00000084072	outcome	0.322114597302519	8.50915629064441e-07	TRUE	4.3850033785899e-12
694	ENSG00000084207_CD4_Memory_stim_16h_500kb_combined	GzazIP	ENSG00000084207	outcome	0.545596516426297	2.9471371634367e-06	TRUE	2.315317153325e-24
695	ENSG00000084207_CD4_Memory_stim_40h_500kb_combined	GzazIP	ENSG00000084207	outcome	0.381131055740404	4.79435085126421e-06	TRUE	1.01136530874266e-14
696	ENSG00000084207_CD4_Memory_stim_5d_500kb_combined	GzazIP	ENSG00000084207	outcome	0.283127005142137	2.9471371634367e-06	TRUE	1.91304934019005e-10
697	ENSG00000084207_CD4_Memory_uns_0h_500kb_combined	GzazIP	ENSG00000084207	outcome	0.49379446529938	3.64852115348133e-06	TRUE	6.81234664332208e-21
698	ENSG00000084207_CD4_Naive_stim_16h_500kb_combined	GzazIP	ENSG00000084207	outcome	0.629944016570718	2.9471371634367e-06	TRUE	3.03387939991316e-31
699	ENSG00000084207_CD4_Naive_stim_40h_500kb_combined	GzazIP	ENSG00000084207	outcome	0.243439756753255	2.9471371634367e-06	TRUE	6.53273387418887e-09
700	ENSG00000084207_CD4_Naive_uns_0h_500kb_combined	GzazIP	ENSG00000084207	outcome	0.373260216400198	2.9471371634367e-06	TRUE	2.30936539843768e-14
701	ENSG00000084207_HSP_16h_500kb_combined	GzazIP	ENSG00000084207	outcome	0.295377872935353	3.64852115348133e-06	TRUE	6.20745696972516e-11
702	ENSG00000084207_TCM_0h_500kb_combined	GzazIP	ENSG00000084207	outcome	0.303553853298073	2.9471371634367e-06	TRUE	2.8219317479074e-11
703	ENSG00000084207_TCM_16h_500kb_combined	GzazIP	ENSG00000084207	outcome	0.591687436899688	2.9471371634367e-06	TRUE	6.7564318309629e-28
704	ENSG00000084207_TCM_40h_500kb_combined	GzazIP	ENSG00000084207	outcome	0.240716698266302	4.79435085126421e-06	TRUE	8.50636019851293e-09
705	ENSG00000084207_TEM_16h_500kb_combined	GzazIP	ENSG00000084207	outcome	0.348834521449694	2.9471371634367e-06	TRUE	3.11108887621654e-13
706	ENSG00000084207_TEM_40h_500kb_combined	GzazIP	ENSG00000084207	outcome	0.326111537995596	4.79435085126421e-06	TRUE	3.24998925476922e-12
707	ENSG00000084207_TEM_5d_500kb_combined	GzazIP	ENSG00000084207	outcome	0.251637018751394	2.9471371634367e-06	TRUE	3.2112786059977e-09
708	ENSG00000084207_TN_0h_500kb_combined	GzazIP	ENSG00000084207	outcome	0.426540742891396	2.9471371634367e-06	TRUE	4.91813226531038e-17
709	ENSG00000084207_TN_16h_500kb_combined	GzazIP	ENSG00000084207	outcome	0.635582148980137	2.9471371634367e-06	TRUE	8.9353471315476e-32
710	ENSG00000084207_TN_40h_500kb_combined	GzazIP	ENSG00000084207	outcome	0.3072386814904	2.9471371634367e-06	TRUE	1.9830751490423e-11
711	ENSG00000084207_TN_IFN_40h_500kb_combined	GzazIP	ENSG00000084207	outcome	0.320048995170952	2.9471371634367e-06	TRUE	5.70941975197037e-12
712	ENSG00000084207_TN_NFKB_500kb_combined	GzazIP	ENSG00000084207	outcome	0.36295316146756	2.9471371634367e-06	TRUE	7.0277811110793e-14
713	ENSG00000085063_CD4_Memory_stim_16h_500kb_combined	GzazIP	ENSG00000085063	outcome	0.289318335278465	4.6281413954816e-07	TRUE	1.00216065504392e-10
714	ENSG00000085063_CD4_Memory_stim_40h_500kb_combined	GzazIP	ENSG00000085063	outcome	0.278917891254492	4.6281413954816e-07	TRUE	2.61797977761275e-10
715	ENSG00000085063_CD4_Memory_stim_5d_500kb_combined	GzazIP	ENSG00000085063	outcome	0.256353507328024	1.45521348797236e-07	TRUE	1.94490511494829e-09
716	ENSG00000085063_CD4_Naive_stim_16h_500kb_combined	GzazIP	ENSG00000085063	outcome	0.255684742144512	4.7178364109414e-06	TRUE	2.32224627194667e-09
717	ENSG00000085063_CD4_Naive_stim_40h_500kb_combined	GzazIP	ENSG00000085063	outcome	0.251330594181886	2.21421548476889e-06	TRUE	3.24923483542905e-09
718	ENSG00000085063_TCM_16h_500kb_combined	GzazIP	ENSG00000085063	outcome	0.254023512910147	4.6281413954816e-07	TRUE	2.43467248071691e-09
719	ENSG00000085063_TCM_40h_500kb_combined	GzazIP	ENSG00000085063	outcome	0.243156085805268	7.7224134001749e-07	TRUE	6.34325860381035e-09
720	ENSG00000085491_CD4_Memory_stim_40h_500kb_combined	GzazIP	ENSG00000085491	outcome	0.285477019382394	4.55498685748287e-06	TRUE	1.58640388878249e-10
721	ENSG00000085491_CD4_Memory_stim_5d_500kb_combined	GzazIP	ENSG00000085491	outcome	0.243719106258033	4.55498685748287e-06	TRUE	6.55096524492929e-09
722	ENSG00000085491_CD4_Naive_stim_40h_500kb_combined	GzazIP	ENSG00000085491	outcome	0.338988311313648	9.20681646887412e-06	TRUE	9.50331425676509e-13
723	ENSG00000085491_CD4_Naive_stim_5d_500kb_combined	GzazIP	ENSG00000085491	outcome	0.369968342850174	4.55498685748287e-06	TRUE	3.41989281105011e-14
724	ENSG00000085491_TCM_40h_500kb_combined	GzazIP	ENSG00000085491	outcome	0.386515962635746	5.68174273892955e-06	TRUE	5.64290515617341e-15
725	ENSG00000085491_TN_0h_500kb_combined	GzazIP	ENSG00000085491	outcome	0.289227098904187	2.01716573754919e-06	TRUE	1.0653746066256e-10
726	ENSG00000085491_TN_40h_500kb_combined	GzazIP	ENSG00000085491	outcome	0.33111166635958	9.20681646887412e-06	TRUE	2.10531620687165e-12
727	ENSG00000085871_CD4_Memory_stim_16h_500kb_combined	GzazIP	ENSG00000085871	outcome	0.246371981416897	1.38203148760927e-05	TRUE	5.77246011823282e-09
728	ENSG00000085871_CD4_Memory_stim_40h_500kb_combined	GzazIP	ENSG00000085871	outcome	0.43202240611566	1.32831085037767e-05	TRUE	2.99372937391819e-17
729	ENSG00000085871_CD4_Memory_stim_5d_500kb_combined	GzazIP	ENSG00000085871	outcome	0.415142306063505	5.1289190731933e-07	TRUE	1.77986327062029e-16
730	ENSG00000085871_CD4_Memory_uns_0h_500kb_combined	GzazIP	ENSG00000085871	outcome	0.426624247764467	1.32831085037767e-05	TRUE	5.80719278794627e-17
731	ENSG00000085871_CD4_Naive_stim_40h_500kb_combined	GzazIP	ENSG00000085871	outcome	0.379305387065586	1.32831085037767e-05	TRUE	1.39922384279402e-14
732	ENSG00000085871_CD4_Naive_stim_5d_500kb_combined	GzazIP	ENSG00000085871	outcome	0.364638627270162	6.45726327514277e-07	TRUE	5.44277420422359e-14
733	ENSG00000085871_CD4_Naive_uns_0h_500kb_combined	GzazIP	ENSG00000085871	outcome	0.258516339570033	1.32831085037767e-05	TRUE	1.99624578997012e-09
734	ENSG00000085871_T_ER-stress_5d_500kb_combined	GzazIP	ENSG00000085871	outcome	0.26968796103152	5.1289190731933e-07	TRUE	6.06573384267617e-10
735	ENSG00000085871_TCM_0h_500kb_combined	GzazIP	ENSG00000085871	outcome	0.386621433204685	1.46962281667372e-05	TRUE	6.31164220727328e-15
736	ENSG00000085871_TCM_40h_500kb_combined	GzazIP	ENSG00000085871	outcome	0.417390037317912	1.32831085037767e-05	TRUE	1.77097322046891e-16
737	ENSG00000085871_TCM_5d_500kb_combined	GzazIP	ENSG00000085871	outcome	0.462014206399363	6.45726327514277e-07	TRUE	4.9093813425319e-19
738	ENSG00000085871_TEM_40h_500kb_combined	GzazIP	ENSG00000085871	outcome	0.294998529045497	1.40667755941562e-05	TRUE	7.34190767356183e-11
739	ENSG00000085871_TEM_5d_500kb_combined	GzazIP	ENSG00000085871	outcome	0.365687402992248	1.40667755941562e-05	TRUE	6.19850226481301e-14
740	ENSG00000085871_TEM_HLApositive_40h_500kb_combined	GzazIP	ENSG00000085871	outcome	0.263779879144797	1.46824120928185e-05	TRUE	1.26990375311991e-09
741	ENSG00000085871_TN_0h_500kb_combined	GzazIP	ENSG00000085871	outcome	0.324094241151978	1.32831085037767e-05	TRUE	4.43518286799546e-12
742	ENSG00000085871_TN_40h_500kb_combined	GzazIP	ENSG00000085871	outcome	0.253321965564789	1.32831085037767e-05	TRUE	3.14568615744253e-09
743	ENSG00000085871_TN_5d_500kb_combined	GzazIP	ENSG00000085871	outcome	0.408431367890252	5.1289190731933e-07	TRUE	3.94234342978152e-16
744	ENSG00000085871_TN_cycling_40h_500kb_combined	GzazIP	ENSG00000085871	outcome	0.270984565394148	1.40667755941562e-05	TRUE	6.63991491328089e-10
745	ENSG00000085871_TN_cycling_5d_500kb_combined	GzazIP	ENSG00000085871	outcome	0.343053781791951	6.45726327514277e-07	TRUE	5.25944614950975e-13
746	ENSG00000085871_TN_HSP_5d_500kb_combined	GzazIP	ENSG00000085871	outcome	0.298512485567987	5.1289190731933e-07	TRUE	4.23631639203017e-11
747	ENSG00000085871_TN_IFN_40h_500kb_combined	GzazIP	ENSG00000085871	outcome	0.248284203152481	1.57233100710196e-05	TRUE	4.97342630740404e-09
748	ENSG00000085871_TN_IFN_5d_500kb_combined	GzazIP	ENSG00000085871	outcome	0.258510166787618	6.21673031055989e-07	TRUE	1.65200343591632e-09
749	ENSG00000086015_TN_40h_500kb_combined	GzazIP	ENSG00000086015	outcome	0.254904324559302	5.04343706316422e-05	TRUE	3.43692387090434e-09
750	ENSG00000086061_CD4_Memory_stim_16h_500kb_combined	GzazIP	ENSG00000086061	outcome	0.606344168841804	5.84182226867281e-07	TRUE	3.51810873112855e-29
751	ENSG00000086061_CD4_Memory_stim_40h_500kb_combined	GzazIP	ENSG00000086061	outcome	0.560301588152175	5.84182226867281e-07	TRUE	1.74559077185125e-25
752	ENSG00000086061_CD4_Memory_stim_5d_500kb_combined	GzazIP	ENSG00000086061	outcome	0.27728324346441	5.84182226867281e-07	TRUE	3.05746116586183e-10
753	ENSG00000086061_CD4_Memory_uns_0h_500kb_combined	GzazIP	ENSG00000086061	outcome	0.40505360771639	5.84182226867281e-07	TRUE	5.88221117482341e-16
754	ENSG00000086061_CD4_Naive_stim_16h_500kb_combined	GzazIP	ENSG00000086061	outcome	0.645311927869547	7.25247298693083e-07	TRUE	9.14521426829193e-33
755	ENSG00000086061_CD4_Naive_stim_40h_500kb_combined	GzazIP	ENSG00000086061	outcome	0.594365239981265	5.84182226867281e-07	TRUE	3.62508385613783e-28
756	ENSG00000086061_CD4_Naive_stim_5d_500kb_combined	GzazIP	ENSG00000086061	outcome	0.397071505332097	5.84182226867281e-07	TRUE	1.48218447344542e-15
757	ENSG00000086061_CD4_Naive_uns_0h_500kb_combined	GzazIP	ENSG00000086061	outcome	0.409430595712934	5.84182226867281e-07	TRUE	3.51976052521358e-16
758	ENSG00000086061_TCM_0h_500kb_combined	GzazIP	ENSG00000086061	outcome	0.257544157898013	5.84182226867281e-07	TRUE	1.79619364186786e-09
759	ENSG00000086061_TCM_16h_500kb_combined	GzazIP	ENSG00000086061	outcome	0.444578047042537	5.84182226867281e-07	TRUE	4.73289623262245e-18
760	ENSG00000086061_TCM_40h_500kb_combined	GzazIP	ENSG00000086061	outcome	0.498232838251747	5.84182226867281e-07	TRUE	3.19079291055067e-21
761	ENSG00000086061_TCM_5d_500kb_combined	GzazIP	ENSG00000086061	outcome	0.366627582538995	5.84182226867281e-07	TRUE	4.38019555784546e-14
762	ENSG00000086061_TCM_LA_500kb_combined	GzazIP	ENSG00000086061	outcome	0.347236689353501	5.84182226867281e-07	TRUE	3.4034723789701e-13
763	ENSG00000086061_TEM_0h_500kb_combined	GzazIP	ENSG00000086061	outcome	0.246822938410255	5.84182226867281e-07	TRUE	4.58668038202361e-09
764	ENSG00000086061_TEM_16h_500kb_combined	GzazIP	ENSG00000086061	outcome	0.299079817721443	5.84182226867281e-07	TRUE	4.02868083848468e-11
765	ENSG00000086061_TEM_40h_500kb_combined	GzazIP	ENSG00000086061	outcome	0.293817378231509	5.84182226867281e-07	TRUE	6.61890304735717e-11
766	ENSG00000086061_TN_0h_500kb_combined	GzazIP	ENSG00000086061	outcome	0.43828308119875	5.84182226867281e-07	TRUE	1.05025219375328e-17
767	ENSG00000086061_TN_16h_500kb_combined	GzazIP	ENSG00000086061	outcome	0.638805263431175	5.84182226867281e-07	TRUE	3.89010504154986e-32
768	ENSG00000086061_TN_40h_500kb_combined	GzazIP	ENSG00000086061	outcome	0.588739877990626	5.84182226867281e-07	TRUE	1.05166385519396e-27
769	ENSG00000086061_TN_5d_500kb_combined	GzazIP	ENSG00000086061	outcome	0.294760939084702	2.4203771985122e-07	TRUE	5.93952839233116e-11
770	ENSG00000086061_TN_cycling_40h_500kb_combined	GzazIP	ENSG00000086061	outcome	0.339026590247146	5.84182226867281e-07	TRUE	7.92213637681551e-13
771	ENSG00000086061_TN_cycling_5d_500kb_combined	GzazIP	ENSG00000086061	outcome	0.299402993239167	5.84182226867281e-07	TRUE	3.90710236345459e-11
772	ENSG00000086061_TN_IFN_40h_500kb_combined	GzazIP	ENSG00000086061	outcome	0.261410108648776	5.84182226867281e-07	TRUE	1.27572433788218e-09
773	ENSG00000086061_TN_IFN_5d_500kb_combined	GzazIP	ENSG00000086061	outcome	0.347288299433397	1.19938476783694e-06	TRUE	3.47585217711007e-13
774	ENSG00000086061_TN_NFKB_500kb_combined	GzazIP	ENSG00000086061	outcome	0.236153843006322	5.84182226867281e-07	TRUE	1.14724615055184e-08
775	ENSG00000086062_CD4_Memory_stim_40h_500kb_combined	GzazIP	ENSG00000086062	outcome	0.40743868684637	2.53674930105872e-07	TRUE	4.34728992251544e-16
776	ENSG00000086062_CD4_Memory_stim_5d_500kb_combined	GzazIP	ENSG00000086062	outcome	0.373571837882056	2.53674930105872e-07	TRUE	2.01670182596963e-14
777	ENSG00000086062_CD4_Memory_uns_0h_500kb_combined	GzazIP	ENSG00000086062	outcome	0.366545656420062	1.66005390872874e-06	TRUE	4.61463732917666e-14
778	ENSG00000086062_CD4_Naive_stim_16h_500kb_combined	GzazIP	ENSG00000086062	outcome	0.39155448488911	1.45803950782891e-06	TRUE	2.89055756889271e-15
779	ENSG00000086062_CD4_Naive_stim_40h_500kb_combined	GzazIP	ENSG00000086062	outcome	0.311438610914302	2.53674930105872e-07	TRUE	1.20844542365443e-11
780	ENSG00000086062_CD4_Naive_stim_5d_500kb_combined	GzazIP	ENSG00000086062	outcome	0.382820727683635	5.51008435162062e-07	TRUE	7.41333703418818e-15
781	ENSG00000086062_CD4_Naive_uns_0h_500kb_combined	GzazIP	ENSG00000086062	outcome	0.574496557517906	1.66005390872874e-06	TRUE	1.52753155090051e-26
782	ENSG00000086062_TCM_0h_500kb_combined	GzazIP	ENSG00000086062	outcome	0.317253841762814	1.66005390872874e-06	TRUE	7.2723067447302e-12
783	ENSG00000086062_TCM_40h_500kb_combined	GzazIP	ENSG00000086062	outcome	0.316217699409642	2.53674930105872e-07	TRUE	7.58681603771629e-12
784	ENSG00000086062_TCM_5d_500kb_combined	GzazIP	ENSG00000086062	outcome	0.34731391699604	2.53674930105872e-07	TRUE	3.30679119475405e-13
785	ENSG00000086062_TEM_0h_500kb_combined	GzazIP	ENSG00000086062	outcome	0.274641541911978	2.51242400491811e-07	TRUE	3.81848496111565e-10
786	ENSG00000086062_TEM_5d_500kb_combined	GzazIP	ENSG00000086062	outcome	0.352504728919046	5.51008435162062e-07	TRUE	1.9615985996489e-13
787	ENSG00000086062_TN_0h_500kb_combined	GzazIP	ENSG00000086062	outcome	0.577672300785825	1.66005390872874e-06	TRUE	8.61310866270383e-27
788	ENSG00000086062_TN_16h_500kb_combined	GzazIP	ENSG00000086062	outcome	0.240613315741698	1.66005390872874e-06	TRUE	8.10235755343871e-09
789	ENSG00000086062_TN_40h_500kb_combined	GzazIP	ENSG00000086062	outcome	0.326575379212385	2.53674930105872e-07	TRUE	2.72714732892991e-12
790	ENSG00000086062_TN_5d_500kb_combined	GzazIP	ENSG00000086062	outcome	0.280638060677657	2.53674930105872e-07	TRUE	2.20875166733395e-10
791	ENSG00000086062_TN_IFN_5d_500kb_combined	GzazIP	ENSG00000086062	outcome	0.284848549041812	2.53674930105872e-07	TRUE	1.49857493009161e-10
792	ENSG00000086232_CD4_Naive_stim_5d_500kb_combined	GzazIP	ENSG00000086232	outcome	0.283829175767972	2.81727728136912e-07	TRUE	1.64971273948214e-10
793	ENSG00000086504_CD4_Memory_stim_40h_500kb_combined	GzazIP	ENSG00000086504	outcome	0.324182179068946	5.87167541973904e-07	TRUE	3.53066429745339e-12
794	ENSG00000086504_CD4_Memory_stim_5d_500kb_combined	GzazIP	ENSG00000086504	outcome	0.577012925098714	5.87167541973904e-07	TRUE	9.1337554393765e-27
795	ENSG00000086504_CD4_Naive_stim_40h_500kb_combined	GzazIP	ENSG00000086504	outcome	0.270240005973939	5.87167541973904e-07	TRUE	5.7912437415239e-10
796	ENSG00000086504_CD4_Naive_stim_5d_500kb_combined	GzazIP	ENSG00000086504	outcome	0.457464096828485	5.87167541973904e-07	TRUE	8.92507392346052e-19
797	ENSG00000086504_TCM_40h_500kb_combined	GzazIP	ENSG00000086504	outcome	0.268171412685328	5.87167541973904e-07	TRUE	6.9758546451519e-10
798	ENSG00000086504_TCM_5d_500kb_combined	GzazIP	ENSG00000086504	outcome	0.439357731610043	5.87167541973904e-07	TRUE	9.17551550102937e-18
799	ENSG00000086504_TEM_40h_500kb_combined	GzazIP	ENSG00000086504	outcome	0.339902928346895	5.87167541973904e-07	TRUE	7.24471226053115e-13
800	ENSG00000086504_TEM_5d_500kb_combined	GzazIP	ENSG00000086504	outcome	0.323172418777242	5.87167541973904e-07	TRUE	3.90249518977147e-12
801	ENSG00000086504_TM_ER-stress_40h_500kb_combined	GzazIP	ENSG00000086504	outcome	0.266939318920861	5.87167541973904e-07	TRUE	7.7911913099745e-10
802	ENSG00000086504_TN_40h_500kb_combined	GzazIP	ENSG00000086504	outcome	0.336540303967827	5.87167541973904e-07	TRUE	1.02066446528031e-12
803	ENSG00000086504_TN_5d_500kb_combined	GzazIP	ENSG00000086504	outcome	0.333136172947171	5.87167541973904e-07	TRUE	1.44082016640712e-12
804	ENSG00000086504_TN_cycling_5d_500kb_combined	GzazIP	ENSG00000086504	outcome	0.273639455385653	5.08928686244551e-07	TRUE	4.24368330095968e-10
805	ENSG00000086504_TN_HSP_5d_500kb_combined	GzazIP	ENSG00000086504	outcome	0.41757807523434	5.87167541973904e-07	TRUE	1.33579599809987e-16
806	ENSG00000086504_TN_IFN_5d_500kb_combined	GzazIP	ENSG00000086504	outcome	0.283827232279864	5.87167541973904e-07	TRUE	1.6775989705253e-10
807	ENSG00000087008_CD4_Naive_stim_40h_500kb_combined	GzazIP	ENSG00000087008	outcome	0.298605392692512	3.31003483520307e-08	TRUE	4.03937739315847e-11
808	ENSG00000087008_TCM_16h_500kb_combined	GzazIP	ENSG00000087008	outcome	0.27459999398374	1.21462487878385e-06	TRUE	3.99524319843972e-10
809	ENSG00000087008_TN_40h_500kb_combined	GzazIP	ENSG00000087008	outcome	0.340883385487977	3.31003483520307e-08	TRUE	6.25770600242173e-13
810	ENSG00000087074_CD4_Naive_stim_16h_500kb_combined	GzazIP	ENSG00000087074	outcome	0.244732185425559	8.90516742747273e-08	TRUE	5.33333839114652e-09
811	ENSG00000087074_TCM_16h_500kb_combined	GzazIP	ENSG00000087074	outcome	0.249753104329255	8.90516742747273e-08	TRUE	3.44918366038694e-09
812	ENSG00000087076_CD4_Memory_uns_0h_500kb_combined	GzazIP	ENSG00000087076	outcome	0.243477577415686	6.11030397755296e-06	TRUE	6.83502558752929e-09
813	ENSG00000087076_CD4_Naive_stim_5d_500kb_combined	GzazIP	ENSG00000087076	outcome	0.391747764460516	6.11030397755296e-06	TRUE	3.15394458561951e-15
814	ENSG00000087076_TN_0h_500kb_combined	GzazIP	ENSG00000087076	outcome	0.280132346901748	6.11030397755296e-06	TRUE	2.65424980335554e-10
815	ENSG00000087076_TN_5d_500kb_combined	GzazIP	ENSG00000087076	outcome	0.344054857840924	6.11030397755296e-06	TRUE	5.41466026241424e-13
816	ENSG00000087077_CD4_Naive_stim_16h_500kb_combined	GzazIP	ENSG00000087077	outcome	0.263841334663215	1.45301748129557e-05	TRUE	1.26131464011885e-09
817	ENSG00000087250_CD4_Memory_stim_5d_500kb_combined	GzazIP	ENSG00000087250	outcome	0.260168760854428	4.42972456399499e-07	TRUE	1.41483912634835e-09
818	ENSG00000088179_CD4_Memory_uns_0h_500kb_combined	GzazIP	ENSG00000088179	outcome	0.446399201547578	4.36744613485879e-06	TRUE	4.25147077528421e-18
819	ENSG00000088179_CD4_Naive_stim_16h_500kb_combined	GzazIP	ENSG00000088179	outcome	0.336066514587316	2.38622178064179e-06	TRUE	1.13811126942389e-12
820	ENSG00000088179_CD4_Naive_uns_0h_500kb_combined	GzazIP	ENSG00000088179	outcome	0.58006640610673	4.36744613485879e-06	TRUE	6.11813936827143e-27
821	ENSG00000088179_TCM_0h_500kb_combined	GzazIP	ENSG00000088179	outcome	0.290647237922016	4.36744613485879e-06	TRUE	9.78991070208177e-11
822	ENSG00000088179_TN_0h_500kb_combined	GzazIP	ENSG00000088179	outcome	0.568693387416067	4.36744613485879e-06	TRUE	4.70454003704144e-26
823	ENSG00000088448_CD4_Memory_uns_0h_500kb_combined	GzazIP	ENSG00000088448	outcome	0.2518512025694	2.74275800250118e-06	TRUE	3.13934791070698e-09
824	ENSG00000088448_CD4_Naive_stim_40h_500kb_combined	GzazIP	ENSG00000088448	outcome	0.268472285400815	4.02770606042153e-06	TRUE	7.38794064049599e-10
825	ENSG00000088448_CD4_Naive_stim_5d_500kb_combined	GzazIP	ENSG00000088448	outcome	0.388791144952292	5.31906155421342e-06	TRUE	4.34168003167576e-15
826	ENSG00000089012_CD4_Memory_stim_40h_500kb_combined	GzazIP	ENSG00000089012	outcome	0.3194587998931	8.31854694664503e-06	TRUE	6.60806747636681e-12
827	ENSG00000089012_CD4_Naive_stim_16h_500kb_combined	GzazIP	ENSG00000089012	outcome	0.287694913973585	2.75534888725545e-06	TRUE	1.24943124859074e-10
828	ENSG00000089012_CD4_Naive_stim_40h_500kb_combined	GzazIP	ENSG00000089012	outcome	0.254995640928814	2.75534888725545e-06	TRUE	2.38494299546887e-09
829	ENSG00000089012_CD4_Naive_stim_5d_500kb_combined	GzazIP	ENSG00000089012	outcome	0.276263396542795	5.3024970212815e-06	TRUE	3.73214559005571e-10
830	ENSG00000089012_TN_40h_500kb_combined	GzazIP	ENSG00000089012	outcome	0.294237647160527	1.11458193941183e-05	TRUE	7.65451954296721e-11
831	ENSG00000089012_TN_HSP_5d_500kb_combined	GzazIP	ENSG00000089012	outcome	0.252822994274237	5.27234755516782e-06	TRUE	3.007647742828e-09
832	ENSG00000089012_TN_IFN_5d_500kb_combined	GzazIP	ENSG00000089012	outcome	0.249525253012509	5.2533071833621e-06	TRUE	4.00683745364876e-09
833	ENSG00000089063_CD4_Naive_uns_0h_500kb_combined	GzazIP	ENSG00000089063	outcome	0.278762036469264	5.04082563300967e-06	TRUE	2.96102305943585e-10
834	ENSG00000089063_TN_0h_500kb_combined	GzazIP	ENSG00000089063	outcome	0.296603053747571	4.87278242974213e-06	TRUE	5.65148257660045e-11
835	ENSG00000089157_CD4_Naive_stim_40h_500kb_combined	GzazIP	ENSG00000089157	outcome	0.270400159235819	1.52427454002313e-06	TRUE	5.89400695731313e-10
836	ENSG00000089157_TEM_40h_500kb_combined	GzazIP	ENSG00000089157	outcome	0.248413969802559	1.52427454002313e-06	TRUE	4.11929401894354e-09
837	ENSG00000089157_TN_40h_500kb_combined	GzazIP	ENSG00000089157	outcome	0.306174053864208	1.52427454002313e-06	TRUE	2.1197807603067e-11
838	ENSG00000089157_TN_cycling_40h_500kb_combined	GzazIP	ENSG00000089157	outcome	0.329218767192022	5.85507857588395e-07	TRUE	2.13639030451999e-12
839	ENSG00000089177_CD4_Memory_uns_0h_500kb_combined	GzazIP	ENSG00000089177	outcome	0.244373041906594	3.41168629019541e-07	TRUE	5.60383853652009e-09
840	ENSG00000089177_CD4_Naive_stim_40h_500kb_combined	GzazIP	ENSG00000089177	outcome	0.264578712973769	5.96612542559774e-08	TRUE	9.28932723980885e-10
841	ENSG00000089177_TN_40h_500kb_combined	GzazIP	ENSG00000089177	outcome	0.315954469972593	5.96612542559774e-08	TRUE	7.63427538531078e-12
842	ENSG00000089335_CD4_Memory_stim_40h_500kb_combined	GzazIP	ENSG00000089335	outcome	0.339636926688551	2.4481904029529e-07	TRUE	7.28709842502695e-13
843	ENSG00000089335_CD4_Memory_stim_5d_500kb_combined	GzazIP	ENSG00000089335	outcome	0.268860395913219	3.70947208364809e-07	TRUE	6.48713763538682e-10
844	ENSG00000089335_CD4_Memory_uns_0h_500kb_combined	GzazIP	ENSG00000089335	outcome	0.33559247931805	3.70947208364809e-07	TRUE	1.11003966531633e-12
845	ENSG00000089335_CD4_Naive_stim_16h_500kb_combined	GzazIP	ENSG00000089335	outcome	0.257329011066564	2.84753691444625e-07	TRUE	1.80275197252221e-09
846	ENSG00000089335_CD4_Naive_uns_0h_500kb_combined	GzazIP	ENSG00000089335	outcome	0.273976183398914	3.0712319706301e-09	TRUE	3.93340822280474e-10
847	ENSG00000089335_TN_0h_500kb_combined	GzazIP	ENSG00000089335	outcome	0.321630552970659	3.0712319706301e-09	TRUE	4.30633677688062e-12
848	ENSG00000089335_TN_16h_500kb_combined	GzazIP	ENSG00000089335	outcome	0.250291846063969	2.84753691444625e-07	TRUE	3.34193056710539e-09
849	ENSG00000089335_TN_40h_500kb_combined	GzazIP	ENSG00000089335	outcome	0.309841029659097	3.70947208364809e-07	TRUE	1.42172121202917e-11
850	ENSG00000089351_CD4_Memory_uns_0h_500kb_combined	GzazIP	ENSG00000089351	outcome	0.242506893395293	5.67247731125203e-06	TRUE	7.38643478327128e-09
851	ENSG00000089351_TCM_0h_500kb_combined	GzazIP	ENSG00000089351	outcome	0.260485020920321	5.67247731125203e-06	TRUE	1.54292519073512e-09
852	ENSG00000089351_TN_0h_500kb_combined	GzazIP	ENSG00000089351	outcome	0.260289674405254	9.88484280015127e-08	TRUE	1.36724580226474e-09
853	ENSG00000089639_CD4_Memory_stim_40h_500kb_combined	GzazIP	ENSG00000089639	outcome	0.299412907151003	3.47024934943324e-06	TRUE	4.22776394628209e-11
854	ENSG00000089693_CD4_Memory_stim_40h_500kb_combined	GzazIP	ENSG00000089693	outcome	0.307930521107777	3.68394584913301e-06	TRUE	1.88347307852227e-11
855	ENSG00000089693_CD4_Naive_stim_40h_500kb_combined	GzazIP	ENSG00000089693	outcome	0.326781292757216	4.09039108560186e-06	TRUE	3.00184544305656e-12
856	ENSG00000089693_TN_16h_500kb_combined	GzazIP	ENSG00000089693	outcome	0.242346723016316	5.7626784475772e-07	TRUE	6.74895608008088e-09
857	ENSG00000089693_TN_40h_500kb_combined	GzazIP	ENSG00000089693	outcome	0.288655933756468	6.71840049034456e-06	TRUE	1.22093541409548e-10
858	ENSG00000089775_CD4_Memory_uns_0h_500kb_combined	GzazIP	ENSG00000089775	outcome	0.296595001941879	1.22725342973036e-06	TRUE	5.22409813697696e-11
859	ENSG00000089775_TCM_0h_500kb_combined	GzazIP	ENSG00000089775	outcome	0.235534550976069	5.21800702053283e-07	TRUE	1.20616823679051e-08
860	ENSG00000089876_CD4_Memory_stim_40h_500kb_combined	GzazIP	ENSG00000089876	outcome	0.3687942595463	6.98525511990318e-06	TRUE	4.05017392977412e-14
861	ENSG00000089876_CD4_Memory_stim_5d_500kb_combined	GzazIP	ENSG00000089876	outcome	0.243427648809204	9.03678228607972e-06	TRUE	7.10366046616545e-09
862	ENSG00000089876_TEM_40h_500kb_combined	GzazIP	ENSG00000089876	outcome	0.268244839532613	6.98525511990318e-06	TRUE	7.87294760248277e-10
863	ENSG00000090447_TN_16h_500kb_combined	GzazIP	ENSG00000090447	outcome	0.260476851790425	2.29055813815239e-06	TRUE	1.45705265100938e-09
864	ENSG00000090487_CD4_Naive_stim_16h_500kb_combined	GzazIP	ENSG00000090487	outcome	0.307759293048495	8.57706866223306e-07	TRUE	1.77925839906338e-11
865	ENSG00000090487_TN_0h_500kb_combined	GzazIP	ENSG00000090487	outcome	0.238870813094949	5.17488195136578e-07	TRUE	9.07127573216068e-09
866	ENSG00000090621_CD4_Memory_stim_16h_500kb_combined	GzazIP	ENSG00000090621	outcome	0.297122457613458	5.31159765067877e-05	TRUE	7.75577741355478e-11
867	ENSG00000090621_CD4_Memory_stim_5d_500kb_combined	GzazIP	ENSG00000090621	outcome	0.284110789053361	4.10393141154874e-05	TRUE	2.42715710681174e-10
868	ENSG00000090621_CD4_Naive_stim_40h_500kb_combined	GzazIP	ENSG00000090621	outcome	0.250655806585442	5.31159765067877e-05	TRUE	5.02507633940476e-09
869	ENSG00000091136_CD4_Memory_stim_16h_500kb_combined	GzazIP	ENSG00000091136	outcome	0.540555619685032	2.46416253952626e-07	TRUE	4.62249522111625e-24
870	ENSG00000091136_CD4_Memory_stim_40h_500kb_combined	GzazIP	ENSG00000091136	outcome	0.608514552019294	2.46416253952626e-07	TRUE	2.20966054887751e-29
871	ENSG00000091136_CD4_Memory_stim_5d_500kb_combined	GzazIP	ENSG00000091136	outcome	0.542054389422907	3.65425795061847e-07	TRUE	3.66311112117189e-24
872	ENSG00000091136_CD4_Memory_uns_0h_500kb_combined	GzazIP	ENSG00000091136	outcome	0.601919071354868	2.46416253952626e-07	TRUE	8.14717403243103e-29
873	ENSG00000091136_CD4_Naive_stim_16h_500kb_combined	GzazIP	ENSG00000091136	outcome	0.612605522805107	3.65425795061847e-07	TRUE	9.82679371956049e-30
874	ENSG00000091136_CD4_Naive_stim_5d_500kb_combined	GzazIP	ENSG00000091136	outcome	0.446803632250444	3.65425795061847e-07	TRUE	3.50712147251442e-18
875	ENSG00000091136_CD4_Naive_uns_0h_500kb_combined	GzazIP	ENSG00000091136	outcome	0.607074922507909	3.65425795061847e-07	TRUE	2.98386175602137e-29
876	ENSG00000091136_TCM_0h_500kb_combined	GzazIP	ENSG00000091136	outcome	0.560264129543185	2.46416253952626e-07	TRUE	1.7043234684976e-25
877	ENSG00000091136_TCM_16h_500kb_combined	GzazIP	ENSG00000091136	outcome	0.562787901525414	3.65425795061847e-07	TRUE	1.11530829932398e-25
878	ENSG00000091136_TCM_5d_500kb_combined	GzazIP	ENSG00000091136	outcome	0.383145970292834	2.92742417589279e-06	TRUE	7.7636470267752e-15
879	ENSG00000091136_TEM_0h_500kb_combined	GzazIP	ENSG00000091136	outcome	0.400589156782757	2.46416253952626e-07	TRUE	9.65286730227624e-16
880	ENSG00000091136_TEM_16h_500kb_combined	GzazIP	ENSG00000091136	outcome	0.308824110042835	2.46416253952626e-07	TRUE	1.55541210839426e-11
881	ENSG00000091136_TEM_5d_500kb_combined	GzazIP	ENSG00000091136	outcome	0.453503161682111	2.92742417589279e-06	TRUE	1.64050350123356e-18
882	ENSG00000091136_TN_0h_500kb_combined	GzazIP	ENSG00000091136	outcome	0.616686339570014	3.65425795061847e-07	TRUE	4.27360956968314e-30
883	ENSG00000091136_TN_16h_500kb_combined	GzazIP	ENSG00000091136	outcome	0.610012601604605	3.65425795061847e-07	TRUE	1.65826090531068e-29
884	ENSG00000091136_TN_5d_500kb_combined	GzazIP	ENSG00000091136	outcome	0.371664210591084	3.65425795061847e-07	TRUE	2.504494416034e-14
885	ENSG00000091136_TN_cycling_5d_500kb_combined	GzazIP	ENSG00000091136	outcome	0.37255251256812	2.46416253952626e-07	TRUE	2.25288488511663e-14
886	ENSG00000091136_TN_IFN_5d_500kb_combined	GzazIP	ENSG00000091136	outcome	0.374314955427548	3.65425795061847e-07	TRUE	1.87496847139124e-14
887	ENSG00000091640_CD4_Memory_stim_40h_500kb_combined	GzazIP	ENSG00000091640	outcome	0.248278183300078	2.44817913845702e-06	TRUE	4.25854836555852e-09
888	ENSG00000091640_CD4_Memory_stim_5d_500kb_combined	GzazIP	ENSG00000091640	outcome	0.318248079079338	2.44817913845702e-06	TRUE	6.73608571076328e-12
889	ENSG00000091640_CD4_Naive_stim_40h_500kb_combined	GzazIP	ENSG00000091640	outcome	0.510781214368128	2.44817913845702e-06	TRUE	5.43703019130747e-22
890	ENSG00000091640_TCM_40h_500kb_combined	GzazIP	ENSG00000091640	outcome	0.257242500354488	8.74514715959126e-06	TRUE	2.1333396745801e-09
891	ENSG00000091640_TCM_5d_500kb_combined	GzazIP	ENSG00000091640	outcome	0.246119228299413	2.44817913845702e-06	TRUE	5.13412104122167e-09
892	ENSG00000091640_TN_40h_500kb_combined	GzazIP	ENSG00000091640	outcome	0.481260099863476	2.44817913845702e-06	TRUE	3.8662649526692e-20
893	ENSG00000092020_TCM_40h_500kb_combined	GzazIP	ENSG00000092020	outcome	0.260909277031411	3.23708072979537e-06	TRUE	1.42935825893101e-09
894	ENSG00000092020_TN_IFN_5d_500kb_combined	GzazIP	ENSG00000092020	outcome	0.242291295749678	9.56299501724583e-07	TRUE	6.87709130885523e-09
895	ENSG00000092203_CD4_Memory_stim_40h_500kb_combined	GzazIP	ENSG00000092203	outcome	0.356339779396005	3.47446427086396e-07	TRUE	1.29420441146528e-13
896	ENSG00000092203_CD4_Memory_stim_5d_500kb_combined	GzazIP	ENSG00000092203	outcome	0.37452837903291	3.47446427086396e-07	TRUE	1.82933433817912e-14
897	ENSG00000092203_CD4_Naive_stim_5d_500kb_combined	GzazIP	ENSG00000092203	outcome	0.294888366267525	3.47446427086396e-07	TRUE	5.91009840292269e-11
898	ENSG00000096872_CD4_Memory_stim_40h_500kb_combined	GzazIP	ENSG00000096872	outcome	0.262895174667437	4.74421731822086e-10	TRUE	1.06342747531145e-09
899	ENSG00000096996_CD4_Memory_stim_5d_500kb_combined	GzazIP	ENSG00000096996	outcome	0.242236766895225	8.71633250111904e-06	TRUE	7.84063726542397e-09
900	ENSG00000096996_CD4_Memory_uns_0h_500kb_combined	GzazIP	ENSG00000096996	outcome	0.269478847035162	8.71633250111904e-06	TRUE	7.19849340592562e-10
901	ENSG00000096996_CD4_Naive_stim_40h_500kb_combined	GzazIP	ENSG00000096996	outcome	0.308045570409997	9.71004597672334e-06	TRUE	2.03474981884081e-11
902	ENSG00000096996_CD4_Naive_stim_5d_500kb_combined	GzazIP	ENSG00000096996	outcome	0.331832092192152	8.71633250111904e-06	TRUE	1.94620424072721e-12
903	ENSG00000096996_TN_40h_500kb_combined	GzazIP	ENSG00000096996	outcome	0.313409114977282	7.05772675143083e-06	TRUE	1.17200939686166e-11
904	ENSG00000096996_TN_cycling_5d_500kb_combined	GzazIP	ENSG00000096996	outcome	0.273789789433305	2.52460277035327e-05	TRUE	5.62861452895437e-10
905	ENSG00000097033_CD4_Memory_stim_16h_500kb_combined	GzazIP	ENSG00000097033	outcome	0.312813157174502	1.72880360992351e-06	TRUE	1.12350206973368e-11
906	ENSG00000097033_CD4_Memory_stim_40h_500kb_combined	GzazIP	ENSG00000097033	outcome	0.242145338916845	2.74155659794723e-09	TRUE	6.56229824274743e-09
907	ENSG00000097033_CD4_Memory_uns_0h_500kb_combined	GzazIP	ENSG00000097033	outcome	0.246349726216014	2.74155659794723e-09	TRUE	4.56307680317593e-09
908	ENSG00000097033_CD4_Naive_stim_40h_500kb_combined	GzazIP	ENSG00000097033	outcome	0.251702585288013	2.74155659794723e-09	TRUE	2.86276632275225e-09
909	ENSG00000097046_CD4_Memory_stim_5d_500kb_combined	GzazIP	ENSG00000097046	outcome	0.281130053354319	5.94170403720091e-07	TRUE	2.15104423654347e-10
910	ENSG00000099308_CD4_Memory_stim_40h_500kb_combined	GzazIP	ENSG00000099308	outcome	0.271296997803695	6.08217479024781e-05	TRUE	8.50125247679265e-10
911	ENSG00000099308_CD4_Memory_uns_0h_500kb_combined	GzazIP	ENSG00000099308	outcome	0.42911329183567	6.9702361763778e-05	TRUE	6.58628992527478e-17
912	ENSG00000099308_CD4_Naive_stim_5d_500kb_combined	GzazIP	ENSG00000099308	outcome	0.24635556823946	6.08217479024781e-05	TRUE	7.51319548989395e-09
913	ENSG00000099308_CD4_Naive_uns_0h_500kb_combined	GzazIP	ENSG00000099308	outcome	0.478703666899155	5.80043367301101e-05	TRUE	1.00562837175958e-19
914	ENSG00000099308_TCM_40h_500kb_combined	GzazIP	ENSG00000099308	outcome	0.372643949168336	6.08217479024781e-05	TRUE	4.09475293080178e-14
915	ENSG00000099308_TCM_5d_500kb_combined	GzazIP	ENSG00000099308	outcome	0.342369860372162	6.9702361763778e-05	TRUE	1.02137360583904e-12
916	ENSG00000099308_TN_0h_500kb_combined	GzazIP	ENSG00000099308	outcome	0.515943537583439	6.9702361763778e-05	TRUE	5.09531786629078e-22
917	ENSG00000099308_TN_40h_500kb_combined	GzazIP	ENSG00000099308	outcome	0.241543978430837	6.76391988083217e-05	TRUE	1.16295724310664e-08
918	ENSG00000099377_CD4_Memory_stim_5d_500kb_combined	GzazIP	ENSG00000099377	outcome	0.551813048900944	5.22418563209669e-07	TRUE	7.3634676629872e-25
919	ENSG00000099377_TCM_5d_500kb_combined	GzazIP	ENSG00000099377	outcome	0.243675144256794	1.189664431767e-06	TRUE	6.14908120355261e-09
920	ENSG00000099377_TEM_5d_500kb_combined	GzazIP	ENSG00000099377	outcome	0.423594186967414	4.66845033758493e-07	TRUE	6.40942416144969e-17
921	ENSG00000099800_CD4_Naive_uns_0h_500kb_combined	GzazIP	ENSG00000099800	outcome	0.286807155316256	3.31545890139293e-06	TRUE	1.37211799368519e-10
922	ENSG00000099800_TN_0h_500kb_combined	GzazIP	ENSG00000099800	outcome	0.277996193927521	3.31545890139293e-06	TRUE	3.08303218160361e-10
923	ENSG00000099817_CD4_Memory_uns_0h_500kb_combined	GzazIP	ENSG00000099817	outcome	0.265089581348739	1.86368227093689e-06	TRUE	9.57336750017482e-10
924	ENSG00000099817_TN_0h_500kb_combined	GzazIP	ENSG00000099817	outcome	0.256613751687468	1.01140869441295e-08	TRUE	1.86568468502494e-09
925	ENSG00000099940_CD4_Memory_stim_40h_500kb_combined	GzazIP	ENSG00000099940	outcome	0.369209617148155	3.30412290606619e-06	TRUE	3.61641075254468e-14
926	ENSG00000099940_CD4_Memory_stim_5d_500kb_combined	GzazIP	ENSG00000099940	outcome	0.421093862349908	6.59738536190772e-06	TRUE	1.03000040872968e-16
927	ENSG00000099940_CD4_Naive_stim_40h_500kb_combined	GzazIP	ENSG00000099940	outcome	0.452905806652343	6.59738536190772e-06	TRUE	1.92444045230681e-18
928	ENSG00000099940_CD4_Naive_stim_5d_500kb_combined	GzazIP	ENSG00000099940	outcome	0.516102058576019	6.59738536190772e-06	TRUE	2.70614177740998e-22
929	ENSG00000099940_TCM_40h_500kb_combined	GzazIP	ENSG00000099940	outcome	0.390765112169616	6.59738536190772e-06	TRUE	3.55426601858653e-15
930	ENSG00000099940_TCM_5d_500kb_combined	GzazIP	ENSG00000099940	outcome	0.327510427650986	6.59738536190772e-06	TRUE	2.9109316267374e-12
931	ENSG00000099940_TEM_40h_500kb_combined	GzazIP	ENSG00000099940	outcome	0.405349610932551	3.30412290606619e-06	TRUE	6.23697238186484e-16
932	ENSG00000099940_TEM_5d_500kb_combined	GzazIP	ENSG00000099940	outcome	0.369419938575561	6.59738536190772e-06	TRUE	3.76213088209129e-14
933	ENSG00000099940_TN_40h_500kb_combined	GzazIP	ENSG00000099940	outcome	0.459471368672727	6.59738536190772e-06	TRUE	8.15497813583302e-19
934	ENSG00000099940_TN_5d_500kb_combined	GzazIP	ENSG00000099940	outcome	0.299358718854033	6.59738536190772e-06	TRUE	4.47272929687561e-11
935	ENSG00000099940_TN_IFN_5d_500kb_combined	GzazIP	ENSG00000099940	outcome	0.323017834994078	6.59738536190772e-06	TRUE	4.54533211483938e-12
936	ENSG00000099956_CD4_Memory_stim_16h_500kb_combined	GzazIP	ENSG00000099956	outcome	0.330459282459328	5.71594029808034e-06	TRUE	2.13871147365424e-12
937	ENSG00000099956_CD4_Memory_stim_40h_500kb_combined	GzazIP	ENSG00000099956	outcome	0.450746478290316	5.06374910142262e-06	TRUE	2.46899811751373e-18
938	ENSG00000099956_CD4_Memory_stim_5d_500kb_combined	GzazIP	ENSG00000099956	outcome	0.532255486239211	5.06374910142262e-06	TRUE	2.12668985778758e-23
939	ENSG00000099956_CD4_Naive_stim_16h_500kb_combined	GzazIP	ENSG00000099956	outcome	0.301690049160318	5.06374910142262e-06	TRUE	3.50386534957405e-11
940	ENSG00000099956_CD4_Naive_stim_40h_500kb_combined	GzazIP	ENSG00000099956	outcome	0.482025408449984	5.06374910142262e-06	TRUE	3.72260645770497e-20
941	ENSG00000099956_CD4_Naive_stim_5d_500kb_combined	GzazIP	ENSG00000099956	outcome	0.603675993196948	2.59211917000833e-06	TRUE	6.60442507504297e-29
942	ENSG00000099956_TCM_16h_500kb_combined	GzazIP	ENSG00000099956	outcome	0.250824082839979	4.90422510741321e-06	TRUE	3.56102537965005e-09
943	ENSG00000099956_TCM_40h_500kb_combined	GzazIP	ENSG00000099956	outcome	0.443251482377846	5.06374910142262e-06	TRUE	6.44570552475056e-18
944	ENSG00000099956_TCM_5d_500kb_combined	GzazIP	ENSG00000099956	outcome	0.394120419997073	5.06374910142262e-06	TRUE	2.36332327601132e-15
945	ENSG00000099956_TEM_5d_500kb_combined	GzazIP	ENSG00000099956	outcome	0.386219629485451	2.59211917000833e-06	TRUE	5.46013217354873e-15
946	ENSG00000099956_TN_16h_500kb_combined	GzazIP	ENSG00000099956	outcome	0.402267396749948	5.06374910142262e-06	TRUE	9.27174479098169e-16
947	ENSG00000099956_TN_40h_500kb_combined	GzazIP	ENSG00000099956	outcome	0.507269734072278	5.06374910142262e-06	TRUE	9.86596271715778e-22
948	ENSG00000099956_TN_5d_500kb_combined	GzazIP	ENSG00000099956	outcome	0.454588728748511	5.71594029808034e-06	TRUE	1.5201262990576e-18
949	ENSG00000099956_TN_cycling_40h_500kb_combined	GzazIP	ENSG00000099956	outcome	0.297448624914736	5.06374910142262e-06	TRUE	5.23484069134888e-11
950	ENSG00000099956_TN_cycling_5d_500kb_combined	GzazIP	ENSG00000099956	outcome	0.270032086648827	2.59211917000833e-06	TRUE	6.25081867696126e-10
951	ENSG00000099974_TEM_5d_500kb_combined	GzazIP	ENSG00000099974	outcome	0.250913241373524	3.62461879636575e-06	TRUE	3.46249205527036e-09
952	ENSG00000099977_CD4_Memory_stim_40h_500kb_combined	GzazIP	ENSG00000099977	outcome	0.269877409611333	1.23443551612125e-06	TRUE	6.1261593548026e-10
953	ENSG00000099977_CD4_Naive_stim_40h_500kb_combined	GzazIP	ENSG00000099977	outcome	0.292119672541167	1.23443551612125e-06	TRUE	7.95613781920799e-11
954	ENSG00000099977_TCM_40h_500kb_combined	GzazIP	ENSG00000099977	outcome	0.37757898858258	1.23443551612125e-06	TRUE	1.36705587065366e-14
955	ENSG00000099977_TEM_40h_500kb_combined	GzazIP	ENSG00000099977	outcome	0.332463798140665	1.23443551612125e-06	TRUE	1.58375131507025e-12
956	ENSG00000099977_TN_0h_500kb_combined	GzazIP	ENSG00000099977	outcome	0.245168747149691	7.12390158740028e-07	TRUE	5.32008894837935e-09
957	ENSG00000099977_TN_40h_500kb_combined	GzazIP	ENSG00000099977	outcome	0.362173144408665	1.23443551612125e-06	TRUE	7.26833268338557e-14
958	ENSG00000099977_TN_cycling_40h_500kb_combined	GzazIP	ENSG00000099977	outcome	0.347229286278204	1.23443551612125e-06	TRUE	3.50161909144334e-13
959	ENSG00000100031_CD4_Naive_stim_16h_500kb_combined	GzazIP	ENSG00000100031	outcome	0.237186896075634	2.85838790430913e-07	TRUE	1.03532511463401e-08
960	ENSG00000100031_TN_40h_500kb_combined	GzazIP	ENSG00000100031	outcome	0.270590504011445	1.0801911419105e-07	TRUE	5.44550466969766e-10
961	ENSG00000100031_TN_IFN_5d_500kb_combined	GzazIP	ENSG00000100031	outcome	0.24779684414329	4.52676105371427e-08	TRUE	4.06657659325145e-09
962	ENSG00000100036_TN_16h_500kb_combined	GzazIP	ENSG00000100036	outcome	0.239310359598455	2.21168215549481e-07	TRUE	8.59867649710989e-09
963	ENSG00000100075_CD4_Memory_stim_16h_500kb_combined	GzazIP	ENSG00000100075	outcome	0.467508238433065	5.01569416920395e-08	TRUE	2.2243711984169e-19
964	ENSG00000100075_CD4_Memory_stim_40h_500kb_combined	GzazIP	ENSG00000100075	outcome	0.606717965765722	5.01569416920395e-08	TRUE	3.05830699483125e-29
965	ENSG00000100075_CD4_Memory_stim_5d_500kb_combined	GzazIP	ENSG00000100075	outcome	0.594485883089854	5.01569416920395e-08	TRUE	3.32091824834254e-28
966	ENSG00000100075_CD4_Memory_uns_0h_500kb_combined	GzazIP	ENSG00000100075	outcome	0.299903675723589	1.96168625054538e-07	TRUE	3.63964050501933e-11
967	ENSG00000100075_CD4_Naive_stim_16h_500kb_combined	GzazIP	ENSG00000100075	outcome	0.596535334387908	6.16178068586776e-07	TRUE	2.39743051838919e-28
968	ENSG00000100075_CD4_Naive_stim_40h_500kb_combined	GzazIP	ENSG00000100075	outcome	0.563823252429512	6.50323431401387e-07	TRUE	9.53349436619717e-26
969	ENSG00000100075_CD4_Naive_stim_5d_500kb_combined	GzazIP	ENSG00000100075	outcome	0.423545037048359	5.01569416920395e-08	TRUE	6.18313181133641e-17
970	ENSG00000100075_CD4_Naive_uns_0h_500kb_combined	GzazIP	ENSG00000100075	outcome	0.248027391167889	6.50323431401387e-07	TRUE	4.14290574813301e-09
971	ENSG00000100075_TCM_16h_500kb_combined	GzazIP	ENSG00000100075	outcome	0.55469373150077	1.96168625054538e-07	TRUE	4.38833397195434e-25
972	ENSG00000100075_TCM_40h_500kb_combined	GzazIP	ENSG00000100075	outcome	0.607381243558755	5.01569416920395e-08	TRUE	2.68002304127048e-29
973	ENSG00000100075_TCM_5d_500kb_combined	GzazIP	ENSG00000100075	outcome	0.634278571134098	1.10736104379668e-07	TRUE	9.96383933022572e-32
974	ENSG00000100075_TEM_40h_500kb_combined	GzazIP	ENSG00000100075	outcome	0.418079473357426	5.01569416920395e-08	TRUE	1.19755344181426e-16
975	ENSG00000100075_TEM_5d_500kb_combined	GzazIP	ENSG00000100075	outcome	0.344714495484215	6.50323431401387e-07	TRUE	4.43319052258435e-13
976	ENSG00000100075_TN_0h_500kb_combined	GzazIP	ENSG00000100075	outcome	0.281574265819075	6.50323431401387e-07	TRUE	2.07018804274272e-10
977	ENSG00000100075_TN_16h_500kb_combined	GzazIP	ENSG00000100075	outcome	0.429788433129767	1.10736104379668e-07	TRUE	2.90618043264737e-17
978	ENSG00000100075_TN_40h_500kb_combined	GzazIP	ENSG00000100075	outcome	0.550296717929429	1.10736104379668e-07	TRUE	9.09071682757257e-25
979	ENSG00000100075_TN_5d_500kb_combined	GzazIP	ENSG00000100075	outcome	0.29918252382478	5.01569416920395e-08	TRUE	3.83592016554522e-11
980	ENSG00000100075_TN_cycling_40h_500kb_combined	GzazIP	ENSG00000100075	outcome	0.401807610288079	9.46018245017285e-08	TRUE	8.24396325458357e-16
981	ENSG00000100075_TN_IFN_40h_500kb_combined	GzazIP	ENSG00000100075	outcome	0.32381669392122	1.42860668381719e-06	TRUE	3.78287409836132e-12
982	ENSG00000100075_TN_IFN_5d_500kb_combined	GzazIP	ENSG00000100075	outcome	0.318081133086916	5.01569416920395e-08	TRUE	6.18831868120918e-12
983	ENSG00000100100_CD4_Naive_uns_0h_500kb_combined	GzazIP	ENSG00000100100	outcome	0.305423906906805	8.70970376054378e-07	TRUE	2.22790790441977e-11
984	ENSG00000100100_TN_0h_500kb_combined	GzazIP	ENSG00000100100	outcome	0.323070974646018	8.70970376054378e-07	TRUE	3.99239643510978e-12
985	ENSG00000100116_CD4_Memory_stim_5d_500kb_combined	GzazIP	ENSG00000100116	outcome	0.25051345823717	2.6398610636685e-06	TRUE	3.52036953057813e-09
986	ENSG00000100116_CD4_Naive_stim_40h_500kb_combined	GzazIP	ENSG00000100116	outcome	0.306479630981203	2.6398610636685e-06	TRUE	2.11856101406769e-11
987	ENSG00000100116_CD4_Naive_stim_5d_500kb_combined	GzazIP	ENSG00000100116	outcome	0.310483346855945	2.6398610636685e-06	TRUE	1.4408306285196e-11
988	ENSG00000100116_TCM_16h_500kb_combined	GzazIP	ENSG00000100116	outcome	0.311791383075809	2.6398610636685e-06	TRUE	1.26954149138779e-11
989	ENSG00000100116_TCM_40h_500kb_combined	GzazIP	ENSG00000100116	outcome	0.293080598436268	1.55531269247514e-06	TRUE	7.34275374161070e-11
990	ENSG00000100116_TN_40h_500kb_combined	GzazIP	ENSG00000100116	outcome	0.344708189547662	2.6398610636685e-06	TRUE	4.73377743023948e-13
991	ENSG00000100162_CD4_Memory_uns_0h_500kb_combined	GzazIP	ENSG00000100162	outcome	0.252606894695182	2.57285288968562e-06	TRUE	2.92885999839721e-09
992	ENSG00000100219_CD4_Memory_stim_5d_500kb_combined	GzazIP	ENSG00000100219	outcome	0.288744756223364	1.77600150126303e-06	TRUE	1.10734133948667e-10
993	ENSG00000100219_CD4_Memory_uns_0h_500kb_combined	GzazIP	ENSG00000100219	outcome	0.312743918144477	2.68296291598662e-06	TRUE	1.15868255243319e-11
994	ENSG00000100219_CD4_Naive_stim_40h_500kb_combined	GzazIP	ENSG00000100219	outcome	0.24329986100087	1.77600150126303e-06	TRUE	6.4506999275189e-09
995	ENSG00000100219_CD4_Naive_uns_0h_500kb_combined	GzazIP	ENSG00000100219	outcome	0.332267226577775	3.40787492784616e-06	TRUE	1.71011906936152e-12
996	ENSG00000100219_TCM_5d_500kb_combined	GzazIP	ENSG00000100219	outcome	0.32755429316861	1.77600150126303e-06	TRUE	2.63596854186945e-12
997	ENSG00000100219_TN_0h_500kb_combined	GzazIP	ENSG00000100219	outcome	0.338776523942337	3.40787492784616e-06	TRUE	8.8470323413937e-13
998	ENSG00000100227_TN_40h_500kb_combined	GzazIP	ENSG00000100227	outcome	0.254915979575103	5.35524495460012e-06	TRUE	2.50754856707e-09
999	ENSG00000100298_CD4_Naive_stim_5d_500kb_combined	GzazIP	ENSG00000100298	outcome	0.276684377140023	8.38380740179909e-06	TRUE	3.7423420988887e-10
1000	ENSG00000100298_TCM_5d_500kb_combined	GzazIP	ENSG00000100298	outcome	0.259801691907811	7.3439300562886e-06	TRUE	1.67519277116756e-09
1001	ENSG00000100299_CD4_Memory_stim_16h_500kb_combined	GzazIP	ENSG00000100299	outcome	0.285450071194987	2.60996616963168e-08	TRUE	1.38358404026003e-10
1002	ENSG00000100299_CD4_Memory_stim_40h_500kb_combined	GzazIP	ENSG00000100299	outcome	0.515101935835235	2.60996616963168e-08	TRUE	2.44256824099771e-22
1003	ENSG00000100299_CD4_Memory_stim_5d_500kb_combined	GzazIP	ENSG00000100299	outcome	0.512486524063558	2.60996616963168e-08	TRUE	3.62965958811635e-22
1004	ENSG00000100299_CD4_Memory_uns_0h_500kb_combined	GzazIP	ENSG00000100299	outcome	0.318552245991683	2.60996616963168e-08	TRUE	5.88057498081538e-12
1005	ENSG00000100299_CD4_Naive_stim_40h_500kb_combined	GzazIP	ENSG00000100299	outcome	0.315249246184692	2.60996616963168e-08	TRUE	8.1285184707408e-12
1006	ENSG00000100299_CD4_Naive_stim_5d_500kb_combined	GzazIP	ENSG00000100299	outcome	0.471811527875666	1.51317527772737e-06	TRUE	1.37164072990564e-19
1007	ENSG00000100299_CD4_Naive_uns_0h_500kb_combined	GzazIP	ENSG00000100299	outcome	0.301240584599645	1.51317527772737e-06	TRUE	3.39466917972903e-11
1008	ENSG00000100299_TCM_40h_500kb_combined	GzazIP	ENSG00000100299	outcome	0.404908169313439	2.60996616963168e-08	TRUE	5.67234339609546e-16
1009	ENSG00000100299_TCM_5d_500kb_combined	GzazIP	ENSG00000100299	outcome	0.33003307555365	2.60996616963168e-08	TRUE	1.87912841743549e-12
1010	ENSG00000100299_TEM_40h_500kb_combined	GzazIP	ENSG00000100299	outcome	0.478949840219188	2.60996616963168e-08	TRUE	4.63060417289174e-20
1011	ENSG00000100299_TEM_5d_500kb_combined	GzazIP	ENSG00000100299	outcome	0.377896958302419	2.60996616963168e-08	TRUE	1.21836359960293e-14
1012	ENSG00000100299_TEM_HLApositive_5d_500kb_combined	GzazIP	ENSG00000100299	outcome	0.249196185963826	2.60996616963168e-08	TRUE	3.58845697742655e-09
1013	ENSG00000100299_TN_0h_500kb_combined	GzazIP	ENSG00000100299	outcome	0.323769239331698	1.51317527772737e-06	TRUE	3.81083120495176e-12
1014	ENSG00000100299_TN_40h_500kb_combined	GzazIP	ENSG00000100299	outcome	0.470820757064029	1.51317527772737e-06	TRUE	1.56920823597235e-19
1015	ENSG00000100299_TN_5d_500kb_combined	GzazIP	ENSG00000100299	outcome	0.35611264863827	1.51317527772737e-06	TRUE	1.3963165882013e-13
1016	ENSG00000100299_TN_cycling_5d_500kb_combined	GzazIP	ENSG00000100299	outcome	0.242331055593997	1.51317527772737e-06	TRUE	6.96539551906944e-09
1017	ENSG00000100299_TN_IFN_5d_500kb_combined	GzazIP	ENSG00000100299	outcome	0.332235796830086	1.51317527772737e-06	TRUE	1.63557997843988e-12
1018	ENSG00000100321_TEMRA_40h_500kb_combined	GzazIP	ENSG00000100321	outcome	0.243131263616222	4.50968828951306e-06	TRUE	6.88591659243607e-09
1019	ENSG00000100336_CD4_Memory_stim_5d_500kb_combined	GzazIP	ENSG00000100336	outcome	0.429680261223818	2.03060956261527e-06	TRUE	3.25712644363236e-17
1020	ENSG00000100336_TCM_5d_500kb_combined	GzazIP	ENSG00000100336	outcome	0.351948042551126	2.03060956261527e-06	TRUE	2.19679914665948e-13
1021	ENSG00000100336_TEM_5d_500kb_combined	GzazIP	ENSG00000100336	outcome	0.267736695245572	2.00214081126028e-06	TRUE	7.58047002525735e-10
1022	ENSG00000100336_TN_IFN_5d_500kb_combined	GzazIP	ENSG00000100336	outcome	0.553964124230335	2.00214081126028e-06	TRUE	5.53782384941683e-25
1023	ENSG00000100347_CD4_Memory_stim_40h_500kb_combined	GzazIP	ENSG00000100347	outcome	0.242476976903864	6.47138600480354e-07	TRUE	6.6931782908578e-09
1024	ENSG00000100347_CD4_Memory_stim_5d_500kb_combined	GzazIP	ENSG00000100347	outcome	0.323259750375555	3.4429931396562e-07	TRUE	3.81627642681682e-12
1025	ENSG00000100347_TCM_0h_500kb_combined	GzazIP	ENSG00000100347	outcome	0.242316102495373	6.47138600480354e-07	TRUE	6.78647515439153e-09
1026	ENSG00000100365_CD4_Memory_stim_40h_500kb_combined	GzazIP	ENSG00000100365	outcome	0.24931956891758	1.03464872729172e-08	TRUE	3.53624751558785e-09
1027	ENSG00000100365_TEM_40h_500kb_combined	GzazIP	ENSG00000100365	outcome	0.248809881852992	1.03464872729172e-08	TRUE	3.69675782809748e-09
1028	ENSG00000100376_CD4_Memory_stim_16h_500kb_combined	GzazIP	ENSG00000100376	outcome	0.491288413063182	2.68073427622968e-06	TRUE	9.48298627998178e-21
1029	ENSG00000100376_CD4_Memory_stim_40h_500kb_combined	GzazIP	ENSG00000100376	outcome	0.381089566757808	2.68073427622968e-06	TRUE	9.69589194539959e-15
1030	ENSG00000100376_CD4_Memory_stim_5d_500kb_combined	GzazIP	ENSG00000100376	outcome	0.498536824356935	2.68073427622968e-06	TRUE	3.33990776154783e-21
1031	ENSG00000100376_CD4_Memory_uns_0h_500kb_combined	GzazIP	ENSG00000100376	outcome	0.465666200727337	2.68073427622968e-06	TRUE	3.27143942385735e-19
1032	ENSG00000100376_CD4_Naive_stim_16h_500kb_combined	GzazIP	ENSG00000100376	outcome	0.549135627797448	2.68073427622968e-06	TRUE	1.27639770245767e-24
1033	ENSG00000100376_CD4_Naive_stim_40h_500kb_combined	GzazIP	ENSG00000100376	outcome	0.406071705738309	2.68073427622968e-06	TRUE	5.64181015759154e-16
1034	ENSG00000100376_CD4_Naive_stim_5d_500kb_combined	GzazIP	ENSG00000100376	outcome	0.455239240576656	2.68073427622968e-06	TRUE	1.29906260494499e-18
1035	ENSG00000100376_CD4_Naive_uns_0h_500kb_combined	GzazIP	ENSG00000100376	outcome	0.500227268572697	2.68073427622968e-06	TRUE	2.61111097436697e-21
1036	ENSG00000100376_T_ER-stress_5d_500kb_combined	GzazIP	ENSG00000100376	outcome	0.287509511534045	2.68073427622968e-06	TRUE	1.26906468321223e-10
1037	ENSG00000100376_TCM_0h_500kb_combined	GzazIP	ENSG00000100376	outcome	0.444601538710483	2.68073427622968e-06	TRUE	5.1241679741059e-18
1038	ENSG00000100376_TCM_16h_500kb_combined	GzazIP	ENSG00000100376	outcome	0.483499482824773	2.68073427622968e-06	TRUE	2.84958339561173e-20
1039	ENSG00000100376_TCM_40h_500kb_combined	GzazIP	ENSG00000100376	outcome	0.423617904873701	2.68073427622968e-06	TRUE	6.9719565127484e-17
1040	ENSG00000100376_TCM_5d_500kb_combined	GzazIP	ENSG00000100376	outcome	0.427122295297868	2.68073427622968e-06	TRUE	4.5471237941749e-17
1041	ENSG00000100376_TCM_LA_500kb_combined	GzazIP	ENSG00000100376	outcome	0.26641099715211	2.68073427622968e-06	TRUE	8.66544097911704e-10
1042	ENSG00000100376_TEM_0h_500kb_combined	GzazIP	ENSG00000100376	outcome	0.424223964051337	2.68073427622968e-06	TRUE	6.47675095873358e-17
1043	ENSG00000100376_TEM_16h_500kb_combined	GzazIP	ENSG00000100376	outcome	0.394470282318422	2.68073427622968e-06	TRUE	2.15345077798195e-15
1044	ENSG00000100376_TEM_40h_500kb_combined	GzazIP	ENSG00000100376	outcome	0.388751255144813	2.68073427622968e-06	TRUE	4.11781381718774e-15
1045	ENSG00000100376_TEM_5d_500kb_combined	GzazIP	ENSG00000100376	outcome	0.340265276494422	2.68073427622968e-06	TRUE	7.47651753885323e-13
1046	ENSG00000100376_TN_0h_500kb_combined	GzazIP	ENSG00000100376	outcome	0.508483046449312	2.68073427622968e-06	TRUE	7.7256537311235e-22
1047	ENSG00000100376_TN_16h_500kb_combined	GzazIP	ENSG00000100376	outcome	0.416814895921737	2.68073427622968e-06	TRUE	1.5833902484727e-16
1048	ENSG00000100376_TN_40h_500kb_combined	GzazIP	ENSG00000100376	outcome	0.400669489192071	2.68073427622968e-06	TRUE	1.05703942999565e-15
1049	ENSG00000100376_TN_5d_500kb_combined	GzazIP	ENSG00000100376	outcome	0.419325623515153	2.68073427622968e-06	TRUE	1.17149409633993e-16
1050	ENSG00000100376_TN_HSP_5d_500kb_combined	GzazIP	ENSG00000100376	outcome	0.460866460585339	2.68073427622968e-06	TRUE	6.19827229695995e-19
1051	ENSG00000100376_TN_IFN_40h_500kb_combined	GzazIP	ENSG00000100376	outcome	0.278966491922793	2.68073427622968e-06	TRUE	2.78597969088177e-10
1052	ENSG00000100376_TN_IFN_5d_500kb_combined	GzazIP	ENSG00000100376	outcome	0.404082673824772	2.68073427622968e-06	TRUE	7.11511483958723e-16
1053	ENSG00000100376_TN_LA_500kb_combined	GzazIP	ENSG00000100376	outcome	0.29579329084399	2.68073427622968e-06	TRUE	5.85343057468185e-11
1054	ENSG00000100410_CD4_Memory_stim_40h_500kb_combined	GzazIP	ENSG00000100410	outcome	0.245344402597082	1.34643670797368e-05	TRUE	6.28688484383143e-09
1055	ENSG00000100410_CD4_Memory_stim_5d_500kb_combined	GzazIP	ENSG00000100410	outcome	0.319440895430372	1.34643670797368e-05	TRUE	7.02341982371491e-12
1056	ENSG00000100410_CD4_Naive_stim_40h_500kb_combined	GzazIP	ENSG00000100410	outcome	0.260806495868009	1.34643670797368e-05	TRUE	1.63420687965431e-09
1057	ENSG00000100410_TCM_40h_500kb_combined	GzazIP	ENSG00000100410	outcome	0.270810883001698	4.35520873042524e-06	TRUE	6.02063299871694e-10
1058	ENSG00000100410_TN_40h_500kb_combined	GzazIP	ENSG00000100410	outcome	0.311160322504226	1.34643670797368e-05	TRUE	1.57075877579401e-11
1059	ENSG00000100422_CD4_Memory_stim_5d_500kb_combined	GzazIP	ENSG00000100422	outcome	0.384017507458472	3.34687737935814e-06	TRUE	7.11644180317621e-15
1060	ENSG00000100422_CD4_Naive_stim_40h_500kb_combined	GzazIP	ENSG00000100422	outcome	0.267009891240933	4.90909040685232e-06	TRUE	8.54170505575213e-10
1061	ENSG00000100422_TN_40h_500kb_combined	GzazIP	ENSG00000100422	outcome	0.249134365872022	4.90909040685232e-06	TRUE	4.1245800371896e-09
1062	ENSG00000100461_CD4_Naive_stim_40h_500kb_combined	GzazIP	ENSG00000100461	outcome	0.251909242248871	5.22092610873352e-06	TRUE	3.25481355951715e-09
1063	ENSG00000100564_CD4_Naive_stim_5d_500kb_combined	GzazIP	ENSG00000100564	outcome	0.30382131389166	1.87305120350925e-06	TRUE	2.68151723557567e-11
1064	ENSG00000100564_TN_5d_500kb_combined	GzazIP	ENSG00000100564	outcome	0.299921045491003	1.87305120350925e-06	TRUE	3.88687617931311e-11
1065	ENSG00000100564_TN_HSP_5d_500kb_combined	GzazIP	ENSG00000100564	outcome	0.263647991644788	1.87305120350925e-06	TRUE	1.08886990055275e-09
1066	ENSG00000100592_CD4_Memory_stim_5d_500kb_combined	GzazIP	ENSG00000100592	outcome	0.268189520345142	1.97568651129694e-06	TRUE	7.2741532608951e-10
1067	ENSG00000100592_TN_0h_500kb_combined	GzazIP	ENSG00000100592	outcome	0.240588951739714	2.58782464685932e-06	TRUE	8.28700993824439e-09
1068	ENSG00000100596_CD4_Memory_stim_5d_500kb_combined	GzazIP	ENSG00000100596	outcome	0.272880995272031	2.77724590924463e-06	TRUE	4.85327899297235e-10
1069	ENSG00000100596_TN_IFN_5d_500kb_combined	GzazIP	ENSG00000100596	outcome	0.319077006074929	4.45241364869859e-06	TRUE	6.47097351502433e-12
1070	ENSG00000100612_CD4_Naive_uns_0h_500kb_combined	GzazIP	ENSG00000100612	outcome	0.260077618628351	1.57135013042029e-05	TRUE	1.77722233387408e-09
1071	ENSG00000100612_TN_0h_500kb_combined	GzazIP	ENSG00000100612	outcome	0.290938519430406	1.57135013042029e-05	TRUE	1.08879654957541e-10
1072	ENSG00000100629_CD4_Naive_stim_40h_500kb_combined	GzazIP	ENSG00000100629	outcome	0.273759223735729	3.65332588332869e-06	TRUE	4.5587432356088e-10
1073	ENSG00000100744_CD4_Memory_stim_16h_500kb_combined	GzazIP	ENSG00000100744	outcome	0.524603257204684	4.44372532933729e-07	TRUE	5.97433671482822e-23
1074	ENSG00000100744_CD4_Memory_stim_40h_500kb_combined	GzazIP	ENSG00000100744	outcome	0.372348382125422	1.89175888470004e-07	TRUE	2.29182458445802e-14
1075	ENSG00000100744_CD4_Naive_stim_16h_500kb_combined	GzazIP	ENSG00000100744	outcome	0.382218566400862	4.44372532933729e-07	TRUE	7.87660791578799e-15
1076	ENSG00000100744_CD4_Naive_stim_40h_500kb_combined	GzazIP	ENSG00000100744	outcome	0.485511448632101	4.44372532933729e-07	TRUE	1.94861664511504e-20
1077	ENSG00000100744_TN_16h_500kb_combined	GzazIP	ENSG00000100744	outcome	0.364411671423034	4.44372532933729e-07	TRUE	5.51443654902308e-14
1078	ENSG00000100744_TN_40h_500kb_combined	GzazIP	ENSG00000100744	outcome	0.523109452173278	4.44372532933729e-07	TRUE	7.53635707695855e-23
1079	ENSG00000100744_TN_cycling_40h_500kb_combined	GzazIP	ENSG00000100744	outcome	0.347777654263488	4.44372532933729e-07	TRUE	3.1926419528034e-13
1080	ENSG00000100804_CD4_Memory_stim_40h_500kb_combined	GzazIP	ENSG00000100804	outcome	0.257786274678476	3.93254860171556e-07	TRUE	1.74225053843917e-09
1081	ENSG00000100804_CD4_Naive_stim_40h_500kb_combined	GzazIP	ENSG00000100804	outcome	0.370075856085261	3.93254860171556e-07	TRUE	2.98228406746519e-14
1082	ENSG00000100804_TCM_16h_500kb_combined	GzazIP	ENSG00000100804	outcome	0.310588570486329	3.93254860171556e-07	TRUE	1.32430724023626e-11
1083	ENSG00000100804_TN_16h_500kb_combined	GzazIP	ENSG00000100804	outcome	0.305353306701195	3.93254860171556e-07	TRUE	2.19305918796006e-11
1084	ENSG00000100804_TN_40h_500kb_combined	GzazIP	ENSG00000100804	outcome	0.281478927712556	1.79098148263475e-06	TRUE	2.167645156426e-10
1085	ENSG00000100883_TN_40h_500kb_combined	GzazIP	ENSG00000100883	outcome	0.2863750069704	1.22163579292626e-08	TRUE	1.26532289715705e-10
1086	ENSG00000100979_TEM_40h_500kb_combined	GzazIP	ENSG00000100979	outcome	0.273628838765202	2.57925813541543e-06	TRUE	4.51698293491177e-10
1087	ENSG00000100979_TN_5d_500kb_combined	GzazIP	ENSG00000100979	outcome	0.292890301474047	2.57925813541543e-06	TRUE	7.66962438784283e-11
1088	ENSG00000101126_CD4_Naive_uns_0h_500kb_combined	GzazIP	ENSG00000101126	outcome	0.283064055573386	2.86078500486006e-06	TRUE	1.92074258537488e-10
1089	ENSG00000101126_TN_0h_500kb_combined	GzazIP	ENSG00000101126	outcome	0.324891901210571	2.86078500486006e-06	TRUE	3.5314516656985e-12
1090	ENSG00000101126_TN_16h_500kb_combined	GzazIP	ENSG00000101126	outcome	0.267263796419419	2.86078500486006e-06	TRUE	8.05832914157986e-10
1091	ENSG00000101126_TN_40h_500kb_combined	GzazIP	ENSG00000101126	outcome	0.27136571234271	3.12626588825064e-06	TRUE	5.60362345821975e-10
1092	ENSG00000101158_CD4_Memory_stim_16h_500kb_combined	GzazIP	ENSG00000101158	outcome	0.485241431491795	1.87276942650749e-07	TRUE	1.97687772293305e-20
1093	ENSG00000101158_CD4_Memory_stim_40h_500kb_combined	GzazIP	ENSG00000101158	outcome	0.43633107525397	1.87276942650749e-07	TRUE	1.30077820999936e-17
1094	ENSG00000101158_CD4_Memory_stim_5d_500kb_combined	GzazIP	ENSG00000101158	outcome	0.407212809636987	1.87276942650749e-07	TRUE	4.4360829956156e-16
1095	ENSG00000101158_CD4_Naive_stim_16h_500kb_combined	GzazIP	ENSG00000101158	outcome	0.346896853829833	1.87276942650749e-07	TRUE	3.43352391641111e-13
1096	ENSG00000101158_CD4_Naive_stim_40h_500kb_combined	GzazIP	ENSG00000101158	outcome	0.495565858290786	1.87276942650749e-07	TRUE	4.53832835623666e-21
1097	ENSG00000101158_CD4_Naive_stim_5d_500kb_combined	GzazIP	ENSG00000101158	outcome	0.415835233392648	1.87276942650749e-07	TRUE	1.59716168474286e-16
1098	ENSG00000101158_TCM_16h_500kb_combined	GzazIP	ENSG00000101158	outcome	0.38930252400534	1.87276942650749e-07	TRUE	3.4887614660732e-15
1099	ENSG00000101158_TCM_40h_500kb_combined	GzazIP	ENSG00000101158	outcome	0.387472591338494	1.87276942650749e-07	TRUE	4.28833533731478e-15
1100	ENSG00000101158_TCM_5d_500kb_combined	GzazIP	ENSG00000101158	outcome	0.312642745618063	1.87276942650749e-07	TRUE	1.06943816725503e-11
1101	ENSG00000101158_TEM_16h_500kb_combined	GzazIP	ENSG00000101158	outcome	0.314749070303955	1.87276942650749e-07	TRUE	8.71094684422942e-12
1102	ENSG00000101158_TEM_40h_500kb_combined	GzazIP	ENSG00000101158	outcome	0.299587238378579	1.87276942650749e-07	TRUE	3.74788683148062e-11
1103	ENSG00000101158_TN_0h_500kb_combined	GzazIP	ENSG00000101158	outcome	0.275366124835334	1.87276942650749e-07	TRUE	3.55817613776607e-10
1104	ENSG00000101158_TN_16h_500kb_combined	GzazIP	ENSG00000101158	outcome	0.337836793876443	1.87276942650749e-07	TRUE	8.71449946962754e-13
1105	ENSG00000101158_TN_40h_500kb_combined	GzazIP	ENSG00000101158	outcome	0.535006362821959	1.87276942650749e-07	TRUE	1.12521869798618e-23
1106	ENSG00000101158_TN_5d_500kb_combined	GzazIP	ENSG00000101158	outcome	0.346498561286225	1.87276942650749e-07	TRUE	3.57826158498185e-13
1107	ENSG00000101158_TN_cycling_40h_500kb_combined	GzazIP	ENSG00000101158	outcome	0.289390040889999	1.87276942650749e-07	TRUE	9.78081195146411e-11
1108	ENSG00000101158_TN_IFN_40h_500kb_combined	GzazIP	ENSG00000101158	outcome	0.259685742833786	1.87276942650749e-07	TRUE	1.45389611900028e-09
1109	ENSG00000101161_CD4_Memory_stim_40h_500kb_combined	GzazIP	ENSG00000101161	outcome	0.4803606469281	4.87759937960048e-06	TRUE	4.67223134313427e-20
1110	ENSG00000101161_CD4_Memory_stim_5d_500kb_combined	GzazIP	ENSG00000101161	outcome	0.617407695754496	1.8404441833008e-06	TRUE	4.04378551777723e-30
1111	ENSG00000101161_CD4_Memory_uns_0h_500kb_combined	GzazIP	ENSG00000101161	outcome	0.335658286694268	1.8404441833008e-06	TRUE	1.16891290820868e-12
1112	ENSG00000101161_CD4_Naive_stim_40h_500kb_combined	GzazIP	ENSG00000101161	outcome	0.266444370945716	4.87759937960048e-06	TRUE	8.98019606282012e-10
1113	ENSG00000101161_CD4_Naive_stim_5d_500kb_combined	GzazIP	ENSG00000101161	outcome	0.661104699296688	1.8404441833008e-06	TRUE	2.44604988615701e-34
1114	ENSG00000101161_CD4_Naive_uns_0h_500kb_combined	GzazIP	ENSG00000101161	outcome	0.336947590058264	1.8404441833008e-06	TRUE	1.02556644086912e-12
1115	ENSG00000101161_T_ER-stress_5d_500kb_combined	GzazIP	ENSG00000101161	outcome	0.298545995813817	4.60979755197153e-06	TRUE	4.6846064304734e-11
1116	ENSG00000101161_TCM_0h_500kb_combined	GzazIP	ENSG00000101161	outcome	0.260419217286693	1.8404441833008e-06	TRUE	1.44923606470051e-09
1117	ENSG00000101161_TCM_40h_500kb_combined	GzazIP	ENSG00000101161	outcome	0.468347891683883	4.60979755197153e-06	TRUE	2.39873949065912e-19
1118	ENSG00000101161_TCM_5d_500kb_combined	GzazIP	ENSG00000101161	outcome	0.544266322879542	1.8404441833008e-06	TRUE	2.76968837779482e-24
1119	ENSG00000101161_TEM_0h_500kb_combined	GzazIP	ENSG00000101161	outcome	0.255009992721321	1.8404441833008e-06	TRUE	2.33472549669465e-09
1120	ENSG00000101161_TEM_40h_500kb_combined	GzazIP	ENSG00000101161	outcome	0.264777365139144	4.60979755197153e-06	TRUE	1.03769146192851e-09
1121	ENSG00000101161_TEM_5d_500kb_combined	GzazIP	ENSG00000101161	outcome	0.49611435313707	1.8404441833008e-06	TRUE	4.6093221136417e-21
1122	ENSG00000101161_TN_0h_500kb_combined	GzazIP	ENSG00000101161	outcome	0.430405211177265	1.8404441833008e-06	TRUE	2.95994233414873e-17
1123	ENSG00000101161_TN_40h_500kb_combined	GzazIP	ENSG00000101161	outcome	0.359492395072869	4.87759937960048e-06	TRUE	1.05747698581989e-13
1124	ENSG00000101161_TN_5d_500kb_combined	GzazIP	ENSG00000101161	outcome	0.585968630438282	1.8404441833008e-06	TRUE	1.89279319361036e-27
1125	ENSG00000101161_TN_cycling_5d_500kb_combined	GzazIP	ENSG00000101161	outcome	0.464440828153002	1.8404441833008e-06	TRUE	3.74985915835832e-19
1126	ENSG00000101161_TN_HSP_5d_500kb_combined	GzazIP	ENSG00000101161	outcome	0.455001429932548	1.8404441833008e-06	TRUE	1.3044131336706e-18
1127	ENSG00000101161_TN_IFN_40h_500kb_combined	GzazIP	ENSG00000101161	outcome	0.262408396301798	1.8404441833008e-06	TRUE	1.21481263127248e-09
1128	ENSG00000101161_TN_IFN_5d_500kb_combined	GzazIP	ENSG00000101161	outcome	0.621798631238543	1.8404441833008e-06	TRUE	1.62724709874034e-30
1129	ENSG00000101166_CD4_Memory_stim_16h_500kb_combined	GzazIP	ENSG00000101166	outcome	0.243414638849445	2.33604552435735e-07	TRUE	6.0476218002155e-09
1130	ENSG00000101166_CD4_Memory_stim_40h_500kb_combined	GzazIP	ENSG00000101166	outcome	0.273505273402897	2.33604552435735e-07	TRUE	4.2280731073975e-10
1131	ENSG00000101166_CD4_Memory_stim_5d_500kb_combined	GzazIP	ENSG00000101166	outcome	0.32218846339949	2.33604552435735e-07	TRUE	4.21003853815631e-12
1132	ENSG00000101166_CD4_Naive_stim_40h_500kb_combined	GzazIP	ENSG00000101166	outcome	0.329703799472868	5.4259838833362e-06	TRUE	2.29587627688123e-12
1133	ENSG00000101166_TCM_40h_500kb_combined	GzazIP	ENSG00000101166	outcome	0.286214912828707	3.4301489781515e-08	TRUE	1.29106519407344e-10
1134	ENSG00000101166_TCM_5d_500kb_combined	GzazIP	ENSG00000101166	outcome	0.25950619709835	2.33604552435735e-07	TRUE	1.48220122367166e-09
1135	ENSG00000101166_TN_40h_500kb_combined	GzazIP	ENSG00000101166	outcome	0.27736402888521	5.4259838833362e-06	TRUE	3.3829932599905e-10
1136	ENSG00000101166_TN_cycling_40h_500kb_combined	GzazIP	ENSG00000101166	outcome	0.247220686887735	5.4259838833362e-06	TRUE	4.90445536101059e-09
1137	ENSG00000101181_CD4_Memory_stim_16h_500kb_combined	GzazIP	ENSG00000101181	outcome	0.370288947941692	8.57131486319657e-06	TRUE	3.52804098227982e-14
1138	ENSG00000101181_CD4_Memory_stim_40h_500kb_combined	GzazIP	ENSG00000101181	outcome	0.577946292614783	8.57131486319657e-06	TRUE	9.91748329452216e-27
1139	ENSG00000101181_CD4_Memory_stim_5d_500kb_combined	GzazIP	ENSG00000101181	outcome	0.48924792444938	8.57131486319657e-06	TRUE	1.44482269884452e-20
1140	ENSG00000101181_CD4_Naive_stim_16h_500kb_combined	GzazIP	ENSG00000101181	outcome	0.313736953626649	8.57131486319657e-06	TRUE	1.15850316652459e-11
1141	ENSG00000101181_CD4_Naive_stim_40h_500kb_combined	GzazIP	ENSG00000101181	outcome	0.785412630795393	8.57131486319657e-06	TRUE	1.91101623964794e-51
1142	ENSG00000101181_CD4_Naive_stim_5d_500kb_combined	GzazIP	ENSG00000101181	outcome	0.591826092478299	8.57131486319657e-06	TRUE	7.59997641316891e-28
1143	ENSG00000101181_TCM_16h_500kb_combined	GzazIP	ENSG00000101181	outcome	0.331859068830323	8.57131486319657e-06	TRUE	1.93724582424536e-12
1144	ENSG00000101181_TCM_40h_500kb_combined	GzazIP	ENSG00000101181	outcome	0.564253295697408	8.57131486319657e-06	TRUE	1.1264081226144e-25
1145	ENSG00000101181_TCM_5d_500kb_combined	GzazIP	ENSG00000101181	outcome	0.41555965418399	8.57131486319657e-06	TRUE	2.06579348213348e-16
1146	ENSG00000101181_TEM_40h_500kb_combined	GzazIP	ENSG00000101181	outcome	0.603267342576186	8.57131486319657e-06	TRUE	8.39313566210382e-29
1147	ENSG00000101181_TEM_HLApositive_5d_500kb_combined	GzazIP	ENSG00000101181	outcome	0.282767980012961	5.9894043898595e-06	TRUE	2.08118518086736e-10
1148	ENSG00000101181_TN_16h_500kb_combined	GzazIP	ENSG00000101181	outcome	0.495492610371222	8.57131486319657e-06	TRUE	5.92165346363858e-21
1149	ENSG00000101181_TN_40h_500kb_combined	GzazIP	ENSG00000101181	outcome	0.736940994191082	8.57131486319657e-06	TRUE	1.61879543036505e-43
1150	ENSG00000101181_TN_5d_500kb_combined	GzazIP	ENSG00000101181	outcome	0.336333923001759	8.57131486319657e-06	TRUE	1.23385075112898e-12
1151	ENSG00000101181_TN_cycling_40h_500kb_combined	GzazIP	ENSG00000101181	outcome	0.456536021923315	8.57131486319657e-06	TRUE	1.24118575065737e-18
1152	ENSG00000101181_TN_IFN_40h_500kb_combined	GzazIP	ENSG00000101181	outcome	0.44870612253171	8.57131486319657e-06	TRUE	3.42461518349079e-18
1153	ENSG00000101181_TN_IFN_5d_500kb_combined	GzazIP	ENSG00000101181	outcome	0.310464274796788	8.57131486319657e-06	TRUE	1.58997709596523e-11
1154	ENSG00000101193_TN_40h_500kb_combined	GzazIP	ENSG00000101193	outcome	0.258958665155253	3.33108994484774e-05	TRUE	2.21060458912599e-09
1155	ENSG00000101236_CD4_Memory_stim_16h_500kb_combined	GzazIP	ENSG00000101236	outcome	0.356161737028576	6.6603830373208e-07	TRUE	1.3432438936364e-13
1156	ENSG00000101236_CD4_Memory_stim_40h_500kb_combined	GzazIP	ENSG00000101236	outcome	0.294938904842331	6.6603830373208e-07	TRUE	5.978923282796e-11
1157	ENSG00000101236_CD4_Memory_stim_5d_500kb_combined	GzazIP	ENSG00000101236	outcome	0.345067923104948	6.6603830373208e-07	TRUE	4.27762631503897e-13
1158	ENSG00000101236_CD4_Naive_stim_16h_500kb_combined	GzazIP	ENSG00000101236	outcome	0.279354664288598	6.6603830373208e-07	TRUE	2.53932315475401e-10
1159	ENSG00000101236_TCM_5d_500kb_combined	GzazIP	ENSG00000101236	outcome	0.287045165768887	6.6603830373208e-07	TRUE	1.25001586196889e-10
1160	ENSG00000101457_CD4_Memory_stim_16h_500kb_combined	GzazIP	ENSG00000101457	outcome	0.312988316933536	6.5815077410883e-07	TRUE	1.0637754674707e-11
1161	ENSG00000101457_TN_16h_500kb_combined	GzazIP	ENSG00000101457	outcome	0.258248270146482	1.4604149914503e-09	TRUE	1.60823727665873e-09
1162	ENSG00000101474_CD4_Memory_stim_16h_500kb_combined	GzazIP	ENSG00000101474	outcome	0.265306883222238	2.41839725511863e-07	TRUE	8.85093182037273e-10
1163	ENSG00000101557_TN_NFKB_500kb_combined	GzazIP	ENSG00000101557	outcome	0.437613666255976	3.25994164990433e-07	TRUE	1.12193745237965e-17
1164	ENSG00000101751_CD4_Memory_stim_40h_500kb_combined	GzazIP	ENSG00000101751	outcome	0.244599054949581	6.47845476674382e-07	TRUE	5.57437200780471e-09
1165	ENSG00000101751_CD4_Naive_uns_0h_500kb_combined	GzazIP	ENSG00000101751	outcome	0.257855525588443	6.47845476674382e-07	TRUE	1.75223624768098e-09
1166	ENSG00000101751_TN_0h_500kb_combined	GzazIP	ENSG00000101751	outcome	0.272926001572217	6.47845476674382e-07	TRUE	4.55564560324847e-10
1167	ENSG00000102189_CD4_Memory_uns_0h_500kb_combined	GzazIP	ENSG00000102189	outcome	0.34408032146417	5.14727416983718e-07	TRUE	4.69959160995645e-13
1168	ENSG00000102189_CD4_Naive_uns_0h_500kb_combined	GzazIP	ENSG00000102189	outcome	0.436136042219159	1.73942075019911e-07	TRUE	1.33097688873824e-17
1169	ENSG00000102189_TCM_0h_500kb_combined	GzazIP	ENSG00000102189	outcome	0.315592883941659	2.29738187738784e-07	TRUE	8.05002676767817e-12
1170	ENSG00000102189_TN_0h_500kb_combined	GzazIP	ENSG00000102189	outcome	0.404377035089517	1.73942075019911e-07	TRUE	6.17310071781824e-16
1171	ENSG00000102524_CD4_Memory_uns_0h_500kb_combined	GzazIP	ENSG00000102524	outcome	0.298613682127255	3.24952566790906e-06	TRUE	4.54000816293667e-11
1172	ENSG00000102524_TEM_0h_500kb_combined	GzazIP	ENSG00000102524	outcome	0.310156346432361	3.24952566790906e-06	TRUE	1.50683544105869e-11
1173	ENSG00000102898_CD4_Memory_stim_16h_500kb_combined	GzazIP	ENSG00000102898	outcome	0.394119019829521	6.50370741953781e-06	TRUE	2.42590411553853e-15
1174	ENSG00000102898_CD4_Memory_stim_40h_500kb_combined	GzazIP	ENSG00000102898	outcome	0.41426806951332	6.50370741953781e-06	TRUE	2.32881610960135e-16
1175	ENSG00000102898_CD4_Memory_stim_5d_500kb_combined	GzazIP	ENSG00000102898	outcome	0.326531354744021	7.8796665687043e-06	TRUE	3.26794783448976e-12
1176	ENSG00000102898_CD4_Naive_stim_16h_500kb_combined	GzazIP	ENSG00000102898	outcome	0.383810384540692	6.07531495202054e-06	TRUE	7.68724600097621e-15
1177	ENSG00000102898_CD4_Naive_stim_40h_500kb_combined	GzazIP	ENSG00000102898	outcome	0.411781437735467	6.37923424956872e-06	TRUE	3.12032154523785e-16
1178	ENSG00000102898_CD4_Naive_stim_5d_500kb_combined	GzazIP	ENSG00000102898	outcome	0.507505219833198	5.65709256703605e-06	TRUE	9.65495106155329e-22
1179	ENSG00000102898_TCM_40h_500kb_combined	GzazIP	ENSG00000102898	outcome	0.28047272414026	7.8796665687043e-06	TRUE	2.63371550736479e-10
1180	ENSG00000102898_TCM_5d_500kb_combined	GzazIP	ENSG00000102898	outcome	0.324745496972844	4.86317059594754e-06	TRUE	3.72648050516668e-12
1181	ENSG00000102898_TEM_40h_500kb_combined	GzazIP	ENSG00000102898	outcome	0.379059871783304	4.86317059594754e-06	TRUE	1.27334694908918e-14
1182	ENSG00000102898_TEM_5d_500kb_combined	GzazIP	ENSG00000102898	outcome	0.343466618190775	5.65709256703605e-06	TRUE	5.70978128362817e-13
1183	ENSG00000102898_TN_16h_500kb_combined	GzazIP	ENSG00000102898	outcome	0.284368293549015	6.07531495202054e-06	TRUE	1.79854994892077e-10
1184	ENSG00000102898_TN_40h_500kb_combined	GzazIP	ENSG00000102898	outcome	0.425071101059557	6.37923424956872e-06	TRUE	6.33568792108187e-17
1185	ENSG00000102898_TN_cycling_40h_500kb_combined	GzazIP	ENSG00000102898	outcome	0.291633546361592	6.37923424956872e-06	TRUE	9.21178940015086e-11
1186	ENSG00000102898_TN_HSP_5d_500kb_combined	GzazIP	ENSG00000102898	outcome	0.279201136370141	5.06886569255631e-06	TRUE	2.84593508836096e-10
1187	ENSG00000102898_TN_IFN_40h_500kb_combined	GzazIP	ENSG00000102898	outcome	0.251896710718145	5.65709256703605e-06	TRUE	3.27837945895448e-09
1188	ENSG00000102898_TN_IFN_5d_500kb_combined	GzazIP	ENSG00000102898	outcome	0.250615036005359	5.65709256703605e-06	TRUE	3.66539356284141e-09
1189	ENSG00000103024_TN_40h_500kb_combined	GzazIP	ENSG00000103024	outcome	0.345301113537449	1.41837694839223e-05	TRUE	5.27698936877803e-13
1190	ENSG00000103148_CD4_Memory_stim_16h_500kb_combined	GzazIP	ENSG00000103148	outcome	0.257748368430145	1.70633879864117e-06	TRUE	1.82883718210441e-09
1191	ENSG00000103148_CD4_Naive_stim_16h_500kb_combined	GzazIP	ENSG00000103148	outcome	0.251377279845266	1.70633879864117e-06	TRUE	3.19774714437708e-09
1192	ENSG00000103148_CD4_Naive_stim_5d_500kb_combined	GzazIP	ENSG00000103148	outcome	0.25215688931233	1.70633879864117e-06	TRUE	2.98735421153205e-09
1193	ENSG00000103202_CD4_Memory_stim_16h_500kb_combined	GzazIP	ENSG00000103202	outcome	0.315678709185006	1.25826201967798e-07	TRUE	7.90837489807807e-12
1194	ENSG00000103202_CD4_Memory_stim_40h_500kb_combined	GzazIP	ENSG00000103202	outcome	0.336738630613189	1.25826201967798e-07	TRUE	9.68592123176047e-13
1195	ENSG00000103202_CD4_Memory_stim_5d_500kb_combined	GzazIP	ENSG00000103202	outcome	0.366704425452929	1.25826201967798e-07	TRUE	4.19935683809894e-14
1196	ENSG00000103202_CD4_Memory_uns_0h_500kb_combined	GzazIP	ENSG00000103202	outcome	0.295162553660168	1.25826201967798e-07	TRUE	5.66282839261535e-11
1197	ENSG00000103202_TCM_0h_500kb_combined	GzazIP	ENSG00000103202	outcome	0.293768728878488	1.25826201967798e-07	TRUE	6.45622710599618e-11
1198	ENSG00000103202_TCM_5d_500kb_combined	GzazIP	ENSG00000103202	outcome	0.267845447120349	1.25826201967798e-07	TRUE	6.98466557294444e-10
1199	ENSG00000103202_TEM_40h_500kb_combined	GzazIP	ENSG00000103202	outcome	0.318830089349588	1.25826201967798e-07	TRUE	5.80631639511852e-12
1200	ENSG00000103202_TEM_5d_500kb_combined	GzazIP	ENSG00000103202	outcome	0.508944278543614	1.25826201967798e-07	TRUE	6.3059371613168e-22
1201	ENSG00000103202_TN_IFN_5d_500kb_combined	GzazIP	ENSG00000103202	outcome	0.284924375891995	1.25826201967798e-07	TRUE	1.47253599335637e-10
1202	ENSG00000103253_TN_16h_500kb_combined	GzazIP	ENSG00000103253	outcome	0.291717750515527	6.13783723007668e-07	TRUE	8.06952936192687e-11
1203	ENSG00000103254_CD4_Memory_stim_16h_500kb_combined	GzazIP	ENSG00000103254	outcome	0.267568895564461	9.18283800119749e-07	TRUE	7.4602583282173e-10
1204	ENSG00000103254_CD4_Memory_stim_40h_500kb_combined	GzazIP	ENSG00000103254	outcome	0.286257893978021	2.29339990613674e-06	TRUE	1.41274235129764e-10
1205	ENSG00000103254_CD4_Naive_stim_40h_500kb_combined	GzazIP	ENSG00000103254	outcome	0.241207268436458	2.29339990613674e-06	TRUE	7.81200851214116e-09
1206	ENSG00000103254_TCM_16h_500kb_combined	GzazIP	ENSG00000103254	outcome	0.25807321842562	9.18283800119749e-07	TRUE	1.73651977833737e-09
1207	ENSG00000103254_TCM_40h_500kb_combined	GzazIP	ENSG00000103254	outcome	0.434245447913044	1.61966668573414e-06	TRUE	1.82479094899761e-17
1208	ENSG00000103254_TEM_40h_500kb_combined	GzazIP	ENSG00000103254	outcome	0.24482470384592	1.61966668573414e-06	TRUE	5.63432011573213e-09
1209	ENSG00000103254_TN_40h_500kb_combined	GzazIP	ENSG00000103254	outcome	0.263297798000993	2.29339990613674e-06	TRUE	1.13441661360412e-09
1210	ENSG00000103254_TN_cycling_40h_500kb_combined	GzazIP	ENSG00000103254	outcome	0.322651586495786	1.95604079402854e-08	TRUE	3.91752447275863e-12
1211	ENSG00000103356_CD4_Memory_stim_40h_500kb_combined	GzazIP	ENSG00000103356	outcome	0.246523376775279	2.56938537929778e-07	TRUE	4.6293867496631e-09
1212	ENSG00000103356_TN_40h_500kb_combined	GzazIP	ENSG00000103356	outcome	0.240358518141477	2.56938537929778e-07	TRUE	7.87801103148602e-09
1213	ENSG00000103381_CD4_Naive_stim_5d_500kb_combined	GzazIP	ENSG00000103381	outcome	0.373340339339043	8.73122755987722e-07	TRUE	2.14431284382013e-14
1214	ENSG00000103479_CD4_Naive_uns_0h_500kb_combined	GzazIP	ENSG00000103479	outcome	0.512970951078559	5.97586073880794e-06	TRUE	4.29033713802246e-22
1215	ENSG00000103479_TN_0h_500kb_combined	GzazIP	ENSG00000103479	outcome	0.59532178109753	6.44730731569423e-06	TRUE	3.73242858127423e-28
1216	ENSG00000103485_CD4_Memory_stim_5d_500kb_combined	GzazIP	ENSG00000103485	outcome	0.42395014889106	8.5643069577234e-07	TRUE	6.27496554649539e-17
1217	ENSG00000103485_CD4_Naive_stim_5d_500kb_combined	GzazIP	ENSG00000103485	outcome	0.709054370857452	1.11807532722823e-09	TRUE	6.22099139671115e-40
1218	ENSG00000103485_T_ER-stress_5d_500kb_combined	GzazIP	ENSG00000103485	outcome	0.272670782769619	1.37900672514414e-06	TRUE	4.78198170117732e-10
1219	ENSG00000103485_TCM_5d_500kb_combined	GzazIP	ENSG00000103485	outcome	0.322259999874239	8.5643069577234e-07	TRUE	4.3234015872941e-12
1220	ENSG00000103485_TEM_5d_500kb_combined	GzazIP	ENSG00000103485	outcome	0.341536411125142	8.5643069577234e-07	TRUE	6.20606852918083e-13
1221	ENSG00000103485_TN_5d_500kb_combined	GzazIP	ENSG00000103485	outcome	0.677391155329574	1.11807532722823e-09	TRUE	3.59792220516739e-36
1222	ENSG00000103485_TN_cycling_5d_500kb_combined	GzazIP	ENSG00000103485	outcome	0.35234859474428	1.37900672514414e-06	TRUE	2.06455034999215e-13
1223	ENSG00000103485_TN_HSP_5d_500kb_combined	GzazIP	ENSG00000103485	outcome	0.501110044598371	1.37900672514414e-06	TRUE	2.18792071987976e-21
1224	ENSG00000103485_TN_IFN_5d_500kb_combined	GzazIP	ENSG00000103485	outcome	0.544871095626728	1.37900672514414e-06	TRUE	2.45730774961604e-24
1225	ENSG00000103496_CD4_Memory_stim_16h_500kb_combined	GzazIP	ENSG00000103496	outcome	0.250697448135534	1.6869794107562e-06	TRUE	3.39138134664844e-09
1226	ENSG00000103496_CD4_Naive_stim_40h_500kb_combined	GzazIP	ENSG00000103496	outcome	0.242660759663129	6.53873876346799e-07	TRUE	6.58990265037385e-09
1227	ENSG00000103496_TN_16h_500kb_combined	GzazIP	ENSG00000103496	outcome	0.362000735250836	3.47446427086396e-07	TRUE	7.09345793940299e-14
1228	ENSG00000103496_TN_40h_500kb_combined	GzazIP	ENSG00000103496	outcome	0.305174393523711	2.15725729759558e-06	TRUE	2.37345666696948e-11
1229	ENSG00000103510_CD4_Naive_stim_5d_500kb_combined	GzazIP	ENSG00000103510	outcome	0.252234172434076	4.17353093712998e-06	TRUE	3.11411617095423e-09
1230	ENSG00000103550_CD4_Memory_stim_5d_500kb_combined	GzazIP	ENSG00000103550	outcome	0.525094067061318	2.57553043378151e-07	TRUE	5.44048204144056e-23
1231	ENSG00000103550_CD4_Naive_stim_5d_500kb_combined	GzazIP	ENSG00000103550	outcome	0.440596270706044	2.57553043378151e-07	TRUE	7.65951097042733e-18
1232	ENSG00000103550_CD4_Naive_uns_0h_500kb_combined	GzazIP	ENSG00000103550	outcome	0.287083392898268	2.57553043378151e-07	TRUE	1.21863082145743e-10
1233	ENSG00000103550_TCM_5d_500kb_combined	GzazIP	ENSG00000103550	outcome	0.373794181121365	2.57553043378151e-07	TRUE	1.96887907239432e-14
1234	ENSG00000103550_TN_0h_500kb_combined	GzazIP	ENSG00000103550	outcome	0.256382711516065	2.57553043378151e-07	TRUE	1.95619418182103e-09
1235	ENSG00000103550_TN_5d_500kb_combined	GzazIP	ENSG00000103550	outcome	0.407518979776353	2.57553043378151e-07	TRUE	4.30796175488958e-16
1236	ENSG00000103550_TN_IFN_5d_500kb_combined	GzazIP	ENSG00000103550	outcome	0.282116323984829	9.960626284621e-09	TRUE	1.87424542430277e-10
1237	ENSG00000103707_TN_40h_500kb_combined	GzazIP	ENSG00000103707	outcome	0.241661404685385	5.17488195136578e-07	TRUE	7.14046003269052e-09
1238	ENSG00000103876_CD4_Memory_stim_40h_500kb_combined	GzazIP	ENSG00000103876	outcome	0.277917444173278	3.057689437451e-07	TRUE	2.84340511706356e-10
1239	ENSG00000103876_CD4_Naive_stim_40h_500kb_combined	GzazIP	ENSG00000103876	outcome	0.240928391857905	3.057689437451e-07	TRUE	7.52402138928917e-09
1240	ENSG00000103876_TCM_16h_500kb_combined	GzazIP	ENSG00000103876	outcome	0.258957084098667	3.057689437451e-07	TRUE	1.5632652820661e-09
1241	ENSG00000103876_TCM_40h_500kb_combined	GzazIP	ENSG00000103876	outcome	0.260825342094795	3.057689437451e-07	TRUE	1.32478934314192e-09
1242	ENSG00000104047_CD4_Memory_stim_40h_500kb_combined	GzazIP	ENSG00000104047	outcome	0.344859652585875	1.03513516760304e-05	TRUE	5.28742258033601e-13
1243	ENSG00000104047_CD4_Naive_stim_40h_500kb_combined	GzazIP	ENSG00000104047	outcome	0.325809386116646	1.12367179089289e-05	TRUE	3.66011182425525e-12
1244	ENSG00000104047_TN_40h_500kb_combined	GzazIP	ENSG00000104047	outcome	0.315905035952239	1.20725299375584e-05	TRUE	9.77547032415683e-12
1245	ENSG00000104047_TN_IFN_5d_500kb_combined	GzazIP	ENSG00000104047	outcome	0.273109020885416	1.21101578532544e-05	TRUE	5.38410011108125e-10
1246	ENSG00000104081_CD4_Naive_stim_16h_500kb_combined	GzazIP	ENSG00000104081	outcome	0.305772770060506	2.02387720779751e-06	TRUE	2.23364903318094e-11
1247	ENSG00000104081_TN_16h_500kb_combined	GzazIP	ENSG00000104081	outcome	0.389650459027737	1.30747257892008e-06	TRUE	3.56591804912056e-15
1248	ENSG00000104219_CD4_Memory_uns_0h_500kb_combined	GzazIP	ENSG00000104219	outcome	0.374334813711148	1.54336423683684e-06	TRUE	1.97362184525062e-14
1249	ENSG00000104219_CD4_Naive_uns_0h_500kb_combined	GzazIP	ENSG00000104219	outcome	0.388072446420731	1.54336423683684e-06	TRUE	4.29675598252932e-15
1250	ENSG00000104219_TCM_0h_500kb_combined	GzazIP	ENSG00000104219	outcome	0.370904097316855	1.54336423683684e-06	TRUE	2.86893367324225e-14
1251	ENSG00000104219_TN_0h_500kb_combined	GzazIP	ENSG00000104219	outcome	0.40703189510325	1.54336423683684e-06	TRUE	4.86870577164273e-16
1252	ENSG00000104219_TN_40h_500kb_combined	GzazIP	ENSG00000104219	outcome	0.259925968777596	9.68287216802795e-07	TRUE	1.47670126385109e-09
1253	ENSG00000104341_CD4_Naive_stim_16h_500kb_combined	GzazIP	ENSG00000104341	outcome	0.259888733113003	2.16351520536277e-06	TRUE	1.53054013983302e-09
1254	ENSG00000104341_CD4_Naive_stim_40h_500kb_combined	GzazIP	ENSG00000104341	outcome	0.343061951402332	2.16351520536277e-06	TRUE	5.54000162194627e-13
1255	ENSG00000104341_TCM_16h_500kb_combined	GzazIP	ENSG00000104341	outcome	0.241141891665627	2.16351520536277e-06	TRUE	7.83411798014801e-09
1256	ENSG00000104341_TN_16h_500kb_combined	GzazIP	ENSG00000104341	outcome	0.292171192788203	2.16351520536277e-06	TRUE	8.12448373299611e-11
1257	ENSG00000104341_TN_40h_500kb_combined	GzazIP	ENSG00000104341	outcome	0.32694648740133	2.16351520536277e-06	TRUE	2.83057988880805e-12
1258	ENSG00000104388_CD4_Naive_stim_16h_500kb_combined	GzazIP	ENSG00000104388	outcome	0.236401664249196	1.35180837494316e-05	TRUE	1.34996731586393e-08
1259	ENSG00000104388_TN_16h_500kb_combined	GzazIP	ENSG00000104388	outcome	0.274074269056038	1.35309814083137e-05	TRUE	5.00265757266711e-10
1260	ENSG00000104388_TN_40h_500kb_combined	GzazIP	ENSG00000104388	outcome	0.360112830745478	1.35180837494316e-05	TRUE	1.11588411671939e-13
1261	ENSG00000104427_CD4_Memory_stim_16h_500kb_combined	GzazIP	ENSG00000104427	outcome	0.242123939269488	2.39017042325825e-06	TRUE	7.23552146901509e-09
1262	ENSG00000104427_CD4_Memory_uns_0h_500kb_combined	GzazIP	ENSG00000104427	outcome	0.246676153996097	1.35205126865395e-06	TRUE	4.76694571738422e-09
1263	ENSG00000104497_CD4_Memory_stim_40h_500kb_combined	GzazIP	ENSG00000104497	outcome	0.336500644498786	2.21077063059873e-08	TRUE	9.76443718875249e-13
1264	ENSG00000104497_CD4_Memory_stim_5d_500kb_combined	GzazIP	ENSG00000104497	outcome	0.321629911106142	5.76924802401967e-07	TRUE	4.54351030618143e-12
1265	ENSG00000104497_TN_16h_500kb_combined	GzazIP	ENSG00000104497	outcome	0.369766168568743	2.21077063059873e-08	TRUE	2.96388937668862e-14
1266	ENSG00000104497_TN_IFN_5d_500kb_combined	GzazIP	ENSG00000104497	outcome	0.251815591328642	5.63226447964074e-07	TRUE	2.96756104190535e-09
1267	ENSG00000104518_CD4_Memory_stim_16h_500kb_combined	GzazIP	ENSG00000104518	outcome	0.255064826454224	8.12827255096107e-06	TRUE	2.56419787593319e-09
1268	ENSG00000104518_CD4_Memory_stim_40h_500kb_combined	GzazIP	ENSG00000104518	outcome	0.316249114590131	6.64026537380046e-06	TRUE	8.83823155903116e-12
1269	ENSG00000104518_CD4_Memory_stim_5d_500kb_combined	GzazIP	ENSG00000104518	outcome	0.243038728561345	6.64026537380046e-06	TRUE	7.14556464790888e-09
1270	ENSG00000104518_CD4_Naive_stim_40h_500kb_combined	GzazIP	ENSG00000104518	outcome	0.338639628770833	1.55940191104136e-07	TRUE	8.00555056363362e-13
1271	ENSG00000104518_CD4_Naive_stim_5d_500kb_combined	GzazIP	ENSG00000104518	outcome	0.521544594924433	6.64026537380046e-06	TRUE	1.17732027519569e-22
1272	ENSG00000104518_TCM_16h_500kb_combined	GzazIP	ENSG00000104518	outcome	0.264233815848411	7.94275405719753e-06	TRUE	1.1394754430732e-09
1273	ENSG00000104518_TCM_40h_500kb_combined	GzazIP	ENSG00000104518	outcome	0.289161905750269	1.55940191104136e-07	TRUE	9.96409054416647e-11
1274	ENSG00000104518_TCM_5d_500kb_combined	GzazIP	ENSG00000104518	outcome	0.24490586019563	6.64026537380046e-06	TRUE	6.08556700474868e-09
1275	ENSG00000104518_TEM_5d_500kb_combined	GzazIP	ENSG00000104518	outcome	0.338206748186936	6.64026537380046e-06	TRUE	9.92762920467852e-13
1276	ENSG00000104518_TN_16h_500kb_combined	GzazIP	ENSG00000104518	outcome	0.299601484146376	1.55940191104136e-07	TRUE	3.73252121137252e-11
1277	ENSG00000104518_TN_40h_500kb_combined	GzazIP	ENSG00000104518	outcome	0.340810260118657	1.55940191104136e-07	TRUE	6.41163365308492e-13
1278	ENSG00000104518_TN_5d_500kb_combined	GzazIP	ENSG00000104518	outcome	0.308014418822578	1.55940191104136e-07	TRUE	1.66915382203141e-11
1279	ENSG00000104518_TN_cycling_40h_500kb_combined	GzazIP	ENSG00000104518	outcome	0.277142068914727	1.55940191104136e-07	TRUE	3.01865547592917e-10
1280	ENSG00000104518_TN_cycling_5d_500kb_combined	GzazIP	ENSG00000104518	outcome	0.313228725238875	6.64026537380046e-06	TRUE	1.18562436563623e-11
1281	ENSG00000104518_TN_HSP_5d_500kb_combined	GzazIP	ENSG00000104518	outcome	0.388960717595261	6.64026537380046e-06	TRUE	4.35963044119281e-15
1282	ENSG00000104518_TN_IFN_5d_500kb_combined	GzazIP	ENSG00000104518	outcome	0.375139451421809	6.64026537380046e-06	TRUE	2.02103674305094e-14
1283	ENSG00000104524_TN_16h_500kb_combined	GzazIP	ENSG00000104524	outcome	0.247512915640548	1.68270319297109e-06	TRUE	4.47239371011971e-09
1284	ENSG00000104524_TN_40h_500kb_combined	GzazIP	ENSG00000104524	outcome	0.339978094604984	2.87878901322732e-06	TRUE	7.7351990713462e-13
1285	ENSG00000104529_TN_cycling_40h_500kb_combined	GzazIP	ENSG00000104529	outcome	0.242020534474399	1.48989087244392e-06	TRUE	7.14945056873526e-09
1286	ENSG00000104613_CD4_Memory_stim_40h_500kb_combined	GzazIP	ENSG00000104613	outcome	0.262150603201314	4.89392265804702e-07	TRUE	1.18931073915599e-09
1287	ENSG00000104714_CD4_Naive_uns_0h_500kb_combined	GzazIP	ENSG00000104714	outcome	0.299982820532963	9.83187019159268e-07	TRUE	3.75960644838687e-11
1288	ENSG00000104714_TEM_5d_500kb_combined	GzazIP	ENSG00000104714	outcome	0.249611787647665	1.03177291436075e-06	TRUE	3.65938472499007e-09
1289	ENSG00000104714_TN_0h_500kb_combined	GzazIP	ENSG00000104714	outcome	0.357071617412465	9.83187019159268e-07	TRUE	1.23764839520219e-13
1290	ENSG00000104728_CD4_Naive_uns_0h_500kb_combined	GzazIP	ENSG00000104728	outcome	0.330087520974879	4.64987231350526e-06	TRUE	2.1800908197675e-12
1291	ENSG00000104728_TN_0h_500kb_combined	GzazIP	ENSG00000104728	outcome	0.366412886446507	4.64987231350526e-06	TRUE	5.02871571685448e-14
1292	ENSG00000104731_CD4_Memory_stim_40h_500kb_combined	GzazIP	ENSG00000104731	outcome	0.253026130100484	3.6373416432465e-06	TRUE	2.8802728321946e-09
1293	ENSG00000104883_CD4_Naive_stim_40h_500kb_combined	GzazIP	ENSG00000104883	outcome	0.265117249176504	7.25652833355336e-06	TRUE	1.04453986961966e-09
1294	ENSG00000104883_TN_40h_500kb_combined	GzazIP	ENSG00000104883	outcome	0.281204062153844	7.02589260187742e-06	TRUE	2.4365255033452e-10
1295	ENSG00000104946_CD4_Memory_stim_5d_500kb_combined	GzazIP	ENSG00000104946	outcome	0.252909987910596	2.51386965663429e-06	TRUE	2.84883258067499e-09
1296	ENSG00000104946_TCM_5d_500kb_combined	GzazIP	ENSG00000104946	outcome	0.342780206533719	2.51386965663429e-06	TRUE	5.75464637468949e-13
1297	ENSG00000105053_CD4_Memory_stim_16h_500kb_combined	GzazIP	ENSG00000105053	outcome	0.320025570731587	4.70606815327981e-07	TRUE	5.29294119947081e-12
1298	ENSG00000105053_CD4_Naive_stim_40h_500kb_combined	GzazIP	ENSG00000105053	outcome	0.29362333292551	1.42232470857162e-07	TRUE	6.55557760354975e-11
1299	ENSG00000105053_TCM_16h_500kb_combined	GzazIP	ENSG00000105053	outcome	0.250925930504415	2.33216318696685e-07	TRUE	3.15158186091286e-09
1300	ENSG00000105193_CD4_Memory_stim_16h_500kb_combined	GzazIP	ENSG00000105193	outcome	0.406437516922939	2.57498610639109e-06	TRUE	5.38995592951141e-16
1301	ENSG00000105193_CD4_Memory_stim_40h_500kb_combined	GzazIP	ENSG00000105193	outcome	0.449758070083051	3.36416771806182e-06	TRUE	2.69592129478511e-18
1302	ENSG00000105193_CD4_Memory_stim_5d_500kb_combined	GzazIP	ENSG00000105193	outcome	0.569012169546793	2.57498610639109e-06	TRUE	4.20641619856226e-26
1303	ENSG00000105193_CD4_Naive_stim_40h_500kb_combined	GzazIP	ENSG00000105193	outcome	0.586944435003913	2.57498610639109e-06	TRUE	1.62515484663413e-27
1304	ENSG00000105193_CD4_Naive_stim_5d_500kb_combined	GzazIP	ENSG00000105193	outcome	0.386404089090766	5.02566084284587e-07	TRUE	4.95143397766971e-15
1305	ENSG00000105193_nTreg_40h_500kb_combined	GzazIP	ENSG00000105193	outcome	0.3472554327542	2.57498610639109e-06	TRUE	3.63232488603944e-13
1306	ENSG00000105193_T_ER-stress_5d_500kb_combined	GzazIP	ENSG00000105193	outcome	0.310328939014527	2.57498610639109e-06	TRUE	1.46030991658258e-11
1307	ENSG00000105193_TCM_0h_500kb_combined	GzazIP	ENSG00000105193	outcome	0.249135745855989	5.02566084284587e-07	TRUE	3.73856906497986e-09
1308	ENSG00000105193_TCM_40h_500kb_combined	GzazIP	ENSG00000105193	outcome	0.503670525360752	3.12759005112691e-06	TRUE	1.59781618161325e-21
1309	ENSG00000105193_TCM_5d_500kb_combined	GzazIP	ENSG00000105193	outcome	0.46051507736416	3.36416771806182e-06	TRUE	6.61824653020332e-19
1310	ENSG00000105193_TEM_40h_500kb_combined	GzazIP	ENSG00000105193	outcome	0.322149627930298	3.36416771806182e-06	TRUE	4.68343566300478e-12
1311	ENSG00000105193_TEM_5d_500kb_combined	GzazIP	ENSG00000105193	outcome	0.278019714158692	2.57498610639109e-06	TRUE	3.03059725818739e-10
1312	ENSG00000105193_TM_ER-stress_40h_500kb_combined	GzazIP	ENSG00000105193	outcome	0.240743511184724	1.09770340842374e-06	TRUE	7.8901172345404e-09
1313	ENSG00000105193_TN_16h_500kb_combined	GzazIP	ENSG00000105193	outcome	0.240150353256461	1.09770340842374e-06	TRUE	8.3017679371993e-09
1314	ENSG00000105193_TN_40h_500kb_combined	GzazIP	ENSG00000105193	outcome	0.490106849313361	3.12759005112691e-06	TRUE	1.1371577392922e-20
1315	ENSG00000105193_TN_5d_500kb_combined	GzazIP	ENSG00000105193	outcome	0.271971068983063	2.5043444288375e-07	TRUE	4.86394763917465e-10
1316	ENSG00000105193_TN_cycling_40h_500kb_combined	GzazIP	ENSG00000105193	outcome	0.252564334854666	3.12759005112691e-06	TRUE	2.97167755367286e-09
1317	ENSG00000105193_TN_HSP_5d_500kb_combined	GzazIP	ENSG00000105193	outcome	0.254975417254386	2.57498610639109e-06	TRUE	2.38048181354727e-09
1318	ENSG00000105193_TN_IFN_40h_500kb_combined	GzazIP	ENSG00000105193	outcome	0.307640116084715	3.12759005112691e-06	TRUE	1.91534209968236e-11
1319	ENSG00000105258_CD4_Memory_stim_5d_500kb_combined	GzazIP	ENSG00000105258	outcome	0.328372131197701	2.04497669106353e-05	TRUE	3.10306006910063e-12
1320	ENSG00000105258_CD4_Naive_stim_40h_500kb_combined	GzazIP	ENSG00000105258	outcome	0.334808320149946	2.04497669106353e-05	TRUE	1.62928347402979e-12
1321	ENSG00000105258_TN_40h_500kb_combined	GzazIP	ENSG00000105258	outcome	0.309306576184078	2.04497669106353e-05	TRUE	1.99972034374543e-11
1322	ENSG00000105323_CD4_Memory_uns_0h_500kb_combined	GzazIP	ENSG00000105323	outcome	0.436053908145678	3.56650909675691e-06	TRUE	1.54217864627005e-17
1323	ENSG00000105323_TCM_0h_500kb_combined	GzazIP	ENSG00000105323	outcome	0.343738158811562	3.56650909675691e-06	TRUE	5.34152610123002e-13
1324	ENSG00000105329_CD4_Memory_uns_0h_500kb_combined	GzazIP	ENSG00000105329	outcome	0.301372458922518	1.36937412644473e-06	TRUE	3.33773942054225e-11
1325	ENSG00000105329_TCM_0h_500kb_combined	GzazIP	ENSG00000105329	outcome	0.302169251144001	3.56650909675691e-06	TRUE	3.26060789335303e-11
1326	ENSG00000105483_CD4_Memory_stim_40h_500kb_combined	GzazIP	ENSG00000105483	outcome	0.37076154513784	3.10073577683566e-07	TRUE	2.75204111543333e-14
1327	ENSG00000105483_CD4_Naive_stim_40h_500kb_combined	GzazIP	ENSG00000105483	outcome	0.280877538890521	1.35621665758562e-06	TRUE	2.26296838025682e-10
1328	ENSG00000105483_CD4_Naive_stim_5d_500kb_combined	GzazIP	ENSG00000105483	outcome	0.319091086447952	3.62538539020552e-08	TRUE	5.58921699143105e-12
1329	ENSG00000105483_TEM_40h_500kb_combined	GzazIP	ENSG00000105483	outcome	0.310717836178756	8.45783542981152e-08	TRUE	1.27550894976612e-11
1330	ENSG00000105483_TEM_5d_500kb_combined	GzazIP	ENSG00000105483	outcome	0.268387902432594	8.45783542981152e-08	TRUE	6.62344359647645e-10
1331	ENSG00000105483_TN_5d_500kb_combined	GzazIP	ENSG00000105483	outcome	0.345788407783358	6.7507492563635e-07	TRUE	3.97240441713188e-13
1332	ENSG00000105499_CD4_Memory_stim_5d_500kb_combined	GzazIP	ENSG00000105499	outcome	0.254006502302837	7.88376008155898e-06	TRUE	2.80491672264936e-09
1333	ENSG00000105499_CD4_Naive_stim_40h_500kb_combined	GzazIP	ENSG00000105499	outcome	0.291417285647308	1.5171963247148e-08	TRUE	7.91644042346446e-11
1334	ENSG00000105499_TCM_5d_500kb_combined	GzazIP	ENSG00000105499	outcome	0.256964120329522	7.54034870332917e-06	TRUE	2.15579986188935e-09
1335	ENSG00000105499_TN_40h_500kb_combined	GzazIP	ENSG00000105499	outcome	0.288369803746806	1.5171963247148e-08	TRUE	1.05215014133065e-10
1336	ENSG00000105568_TN_40h_500kb_combined	GzazIP	ENSG00000105568	outcome	0.256407902160305	6.70366090779559e-07	TRUE	1.99256943410687e-09
1337	ENSG00000105583_CD4_Memory_stim_16h_500kb_combined	GzazIP	ENSG00000105583	outcome	0.336303585941606	7.70291789307843e-06	TRUE	1.22304466097789e-12
1338	ENSG00000105583_CD4_Naive_stim_16h_500kb_combined	GzazIP	ENSG00000105583	outcome	0.262191623550525	7.70291789307843e-06	TRUE	1.3619922781632e-09
1339	ENSG00000105583_CD4_Naive_uns_0h_500kb_combined	GzazIP	ENSG00000105583	outcome	0.276857237452503	7.70291789307843e-06	TRUE	3.65359228314835e-10
1340	ENSG00000105583_TCM_16h_500kb_combined	GzazIP	ENSG00000105583	outcome	0.286607600676917	7.0240560089986e-06	TRUE	1.48205977727187e-10
1341	ENSG00000105583_TN_0h_500kb_combined	GzazIP	ENSG00000105583	outcome	0.299523991716855	7.0240560089986e-06	TRUE	4.42954115151877e-11
1342	ENSG00000105583_TN_16h_500kb_combined	GzazIP	ENSG00000105583	outcome	0.301398332737448	7.70291789307843e-06	TRUE	3.74273115028951e-11
1343	ENSG00000105607_CD4_Memory_stim_16h_500kb_combined	GzazIP	ENSG00000105607	outcome	0.294637491632394	3.06864604037404e-06	TRUE	6.57920199916615e-11
1344	ENSG00000105607_CD4_Memory_stim_40h_500kb_combined	GzazIP	ENSG00000105607	outcome	0.313362871476176	3.06864604037404e-06	TRUE	1.10040853454148e-11
1345	ENSG00000105607_CD4_Memory_stim_5d_500kb_combined	GzazIP	ENSG00000105607	outcome	0.25132649203398	1.7220500677044e-08	TRUE	2.97383788988419e-09
1346	ENSG00000105607_CD4_Naive_stim_40h_500kb_combined	GzazIP	ENSG00000105607	outcome	0.350931397316624	1.7220500677044e-08	TRUE	2.20180973126836e-13
1347	ENSG00000105607_TCM_40h_500kb_combined	GzazIP	ENSG00000105607	outcome	0.267968702413031	1.7220500677044e-08	TRUE	6.80341530957403e-10
1348	ENSG00000105607_TN_40h_500kb_combined	GzazIP	ENSG00000105607	outcome	0.365789099192368	1.7220500677044e-08	TRUE	4.54993046020401e-14
1349	ENSG00000105669_CD4_Memory_stim_16h_500kb_combined	GzazIP	ENSG00000105669	outcome	0.431856894418899	1.09668975360088e-06	TRUE	2.40402742089453e-17
1350	ENSG00000105669_CD4_Naive_stim_16h_500kb_combined	GzazIP	ENSG00000105669	outcome	0.458802140060726	1.09668975360088e-06	TRUE	7.68954790732429e-19
1351	ENSG00000105669_CD4_Naive_stim_40h_500kb_combined	GzazIP	ENSG00000105669	outcome	0.24563850582445	1.09668975360088e-06	TRUE	5.17590143820745e-09
1352	ENSG00000105669_TCM_16h_500kb_combined	GzazIP	ENSG00000105669	outcome	0.492915415971035	1.09668975360088e-06	TRUE	7.07615857942487e-21
1353	ENSG00000105669_TEM_16h_500kb_combined	GzazIP	ENSG00000105669	outcome	0.280758902888531	1.09668975360088e-06	TRUE	2.26903775521749e-10
1354	ENSG00000105669_TN_16h_500kb_combined	GzazIP	ENSG00000105669	outcome	0.411000728816956	1.09668975360088e-06	TRUE	2.9989181605446e-16
1355	ENSG00000105669_TN_40h_500kb_combined	GzazIP	ENSG00000105669	outcome	0.426160824852572	1.09668975360088e-06	TRUE	4.84553752859121e-17
1356	ENSG00000105750_CD4_Memory_stim_40h_500kb_combined	GzazIP	ENSG00000105750	outcome	0.513817880600227	1.46514987812052e-05	TRUE	4.36709353565812e-22
1357	ENSG00000105750_CD4_Memory_stim_5d_500kb_combined	GzazIP	ENSG00000105750	outcome	0.673839169152522	1.72336816721378e-05	TRUE	1.54941655280119e-35
1358	ENSG00000105750_CD4_Naive_stim_5d_500kb_combined	GzazIP	ENSG00000105750	outcome	0.625718767848716	1.72336816721378e-05	TRUE	1.01257324838209e-30
1359	ENSG00000105750_TCM_40h_500kb_combined	GzazIP	ENSG00000105750	outcome	0.265121129025708	1.46514987812052e-05	TRUE	1.12702731554431e-09
1360	ENSG00000105750_TCM_5d_500kb_combined	GzazIP	ENSG00000105750	outcome	0.524197426810504	1.48803022121248e-05	TRUE	8.95512868332213e-23
1361	ENSG00000105750_TEM_5d_500kb_combined	GzazIP	ENSG00000105750	outcome	0.405217864393132	1.48803022121248e-05	TRUE	7.58229352294541e-16
1362	ENSG00000105750_TN_40h_500kb_combined	GzazIP	ENSG00000105750	outcome	0.289858936185481	6.93567469963668e-06	TRUE	1.0950952799961e-10
1363	ENSG00000105750_TN_5d_500kb_combined	GzazIP	ENSG00000105750	outcome	0.437803710326574	1.72336816721378e-05	TRUE	1.52963119305441e-17
1364	ENSG00000105750_TN_cycling_5d_500kb_combined	GzazIP	ENSG00000105750	outcome	0.263627683990907	1.72336816721378e-05	TRUE	1.31502822633397e-09
1365	ENSG00000105750_TN_HSP_5d_500kb_combined	GzazIP	ENSG00000105750	outcome	0.515072508519839	1.46514987812052e-05	TRUE	3.61294336666499e-22
1366	ENSG00000105750_TN_IFN_5d_500kb_combined	GzazIP	ENSG00000105750	outcome	0.449670669162124	1.46514987812052e-05	TRUE	3.29509388276867e-18
1367	ENSG00000105778_CD4_Memory_stim_16h_500kb_combined	GzazIP	ENSG00000105778	outcome	0.248020516928781	6.15277641491497e-06	TRUE	4.6214969439045e-09
1368	ENSG00000105939_CD4_Naive_stim_5d_500kb_combined	GzazIP	ENSG00000105939	outcome	0.706830297717544	9.77701366405148e-06	TRUE	1.84643073914767e-39
1369	ENSG00000105939_CD4_Naive_uns_0h_500kb_combined	GzazIP	ENSG00000105939	outcome	0.690373065400529	9.77701366405148e-06	TRUE	1.81741306602677e-37
1370	ENSG00000105939_nTreg_16h_500kb_combined	GzazIP	ENSG00000105939	outcome	0.330678740802094	1.04635879850496e-05	TRUE	2.23287490092186e-12
1371	ENSG00000105939_TCM_16h_500kb_combined	GzazIP	ENSG00000105939	outcome	0.671114295107588	1.04635879850496e-05	TRUE	2.71090894394583e-35
1372	ENSG00000105939_TCM_40h_500kb_combined	GzazIP	ENSG00000105939	outcome	0.38759588958507	9.77701366405148e-06	TRUE	5.32747029963191e-15
1373	ENSG00000105939_TEM_16h_500kb_combined	GzazIP	ENSG00000105939	outcome	0.424205299876548	9.77701366405148e-06	TRUE	7.43549546573767e-17
1374	ENSG00000105939_TN_5d_500kb_combined	GzazIP	ENSG00000105939	outcome	0.447299953008841	2.7983275256281e-05	TRUE	5.12710856299281e-18
1375	ENSG00000105939_TN_cycling_5d_500kb_combined	GzazIP	ENSG00000105939	outcome	0.322198194642967	9.77701366405148e-06	TRUE	5.14150791576027e-12
1376	ENSG00000105939_TN_HSP_5d_500kb_combined	GzazIP	ENSG00000105939	outcome	0.255756333790059	2.7983275256281e-05	TRUE	2.83388353812275e-09
1377	ENSG00000105939_TN_IFN_5d_500kb_combined	GzazIP	ENSG00000105939	outcome	0.57733307959094	9.77701366405148e-06	TRUE	1.13407185608141e-26
1378	ENSG00000106153_CD4_Memory_uns_0h_500kb_combined	GzazIP	ENSG00000106153	outcome	0.409401034529128	3.74453419641303e-06	TRUE	3.92003839017443e-16
1379	ENSG00000106153_CD4_Naive_uns_0h_500kb_combined	GzazIP	ENSG00000106153	outcome	0.389954140129628	6.03036701782912e-06	TRUE	3.85748339456082e-15
1380	ENSG00000106153_TCM_0h_500kb_combined	GzazIP	ENSG00000106153	outcome	0.359220502239394	3.31120238647252e-06	TRUE	1.05447761075445e-13
1381	ENSG00000106153_TCM_40h_500kb_combined	GzazIP	ENSG00000106153	outcome	0.269744036829355	6.25468766209133e-07	TRUE	6.0660547919535e-10
1382	ENSG00000106153_TEM_16h_500kb_combined	GzazIP	ENSG00000106153	outcome	0.253848848292104	1.71572843215075e-06	TRUE	2.57697948943134e-09
1383	ENSG00000106153_TN_0h_500kb_combined	GzazIP	ENSG00000106153	outcome	0.484756609264407	3.74453419641303e-06	TRUE	2.46210831996446e-20
1384	ENSG00000106330_CD4_Memory_stim_5d_500kb_combined	GzazIP	ENSG00000106330	outcome	0.254624190657716	3.53098197562593e-06	TRUE	2.499760860391e-09
1385	ENSG00000106330_CD4_Naive_uns_0h_500kb_combined	GzazIP	ENSG00000106330	outcome	0.346587822077561	4.16587610828412e-06	TRUE	4.02982791739684e-13
1386	ENSG00000106330_TEM_5d_500kb_combined	GzazIP	ENSG00000106330	outcome	0.285075792944112	3.53098197562593e-06	TRUE	1.61692390851191e-10
1387	ENSG00000106330_TN_0h_500kb_combined	GzazIP	ENSG00000106330	outcome	0.347210046758444	3.13289328703746e-06	TRUE	3.69784157722125e-13
1388	ENSG00000106399_TCM_40h_500kb_combined	GzazIP	ENSG00000106399	outcome	0.258716030548671	8.88443591629302e-10	TRUE	1.54217893388817e-09
1389	ENSG00000106560_CD4_Memory_uns_0h_500kb_combined	GzazIP	ENSG00000106560	outcome	0.352103300564607	7.63157911021781e-07	TRUE	2.0675945084366e-13
1390	ENSG00000106560_CD4_Naive_uns_0h_500kb_combined	GzazIP	ENSG00000106560	outcome	0.256261827756034	7.63157911021781e-07	TRUE	2.02570660568298e-09
1391	ENSG00000106560_TCM_40h_500kb_combined	GzazIP	ENSG00000106560	outcome	0.253768847415901	2.90860132115469e-07	TRUE	2.46662525564622e-09
1392	ENSG00000106560_TN_0h_500kb_combined	GzazIP	ENSG00000106560	outcome	0.28045406544953	1.43794734686867e-06	TRUE	2.35826218468724e-10
1393	ENSG00000106603_CD4_Memory_stim_16h_500kb_combined	GzazIP	ENSG00000106603	outcome	0.328637868881547	1.33689785789456e-05	TRUE	2.82799431880978e-12
1394	ENSG00000106603_CD4_Memory_stim_40h_500kb_combined	GzazIP	ENSG00000106603	outcome	0.379995868589642	3.82509107978944e-06	TRUE	1.12432908999713e-14
1395	ENSG00000106603_CD4_Memory_stim_5d_500kb_combined	GzazIP	ENSG00000106603	outcome	0.393607487856698	3.82509107978944e-06	TRUE	2.4423205875577e-15
1396	ENSG00000106603_CD4_Naive_stim_16h_500kb_combined	GzazIP	ENSG00000106603	outcome	0.239070135871472	3.82509107978944e-06	TRUE	9.64772600778654e-09
1397	ENSG00000106603_CD4_Naive_stim_40h_500kb_combined	GzazIP	ENSG00000106603	outcome	0.502070617660564	3.82509107978944e-06	TRUE	2.06074276415658e-21
1398	ENSG00000106603_CD4_Naive_stim_5d_500kb_combined	GzazIP	ENSG00000106603	outcome	0.335385539628298	3.82509107978944e-06	TRUE	1.2591140376098e-12
1399	ENSG00000106603_TCM_16h_500kb_combined	GzazIP	ENSG00000106603	outcome	0.277038484454787	3.82509107978944e-06	TRUE	3.39570168202152e-10
1400	ENSG00000106603_TCM_40h_500kb_combined	GzazIP	ENSG00000106603	outcome	0.32733967232876	6.61728531864072e-07	TRUE	2.58773357996731e-12
1401	ENSG00000106603_TCM_5d_500kb_combined	GzazIP	ENSG00000106603	outcome	0.340455017866563	3.82509107978944e-06	TRUE	7.51896319498316e-13
1402	ENSG00000106603_TEM_5d_500kb_combined	GzazIP	ENSG00000106603	outcome	0.363849132276081	3.82509107978944e-06	TRUE	6.51222735549702e-14
1403	ENSG00000106603_TN_16h_500kb_combined	GzazIP	ENSG00000106603	outcome	0.365822650464055	3.82509107978944e-06	TRUE	5.27020803384684e-14
1404	ENSG00000106603_TN_40h_500kb_combined	GzazIP	ENSG00000106603	outcome	0.494538149317512	3.82509107978944e-06	TRUE	6.15075904120389e-21
1405	ENSG00000106603_TN_cycling_40h_500kb_combined	GzazIP	ENSG00000106603	outcome	0.362131847778275	3.82509107978944e-06	TRUE	7.82354069911013e-14
1406	ENSG00000106603_TN_IFN_40h_500kb_combined	GzazIP	ENSG00000106603	outcome	0.242425859127159	3.82509107978944e-06	TRUE	7.23784389798469e-09
1407	ENSG00000106603_TN_IFN_5d_500kb_combined	GzazIP	ENSG00000106603	outcome	0.281111633086839	3.82509107978944e-06	TRUE	2.34085171015096e-10
1408	ENSG00000106633_CD4_Memory_stim_16h_500kb_combined	GzazIP	ENSG00000106633	outcome	0.353229419497692	2.29814397263596e-06	TRUE	1.93507438092105e-13
1409	ENSG00000106633_CD4_Naive_stim_40h_500kb_combined	GzazIP	ENSG00000106633	outcome	0.266396978786092	2.29814397263596e-06	TRUE	8.60531630077584e-10
1410	ENSG00000106733_CD4_Memory_stim_16h_500kb_combined	GzazIP	ENSG00000106733	outcome	0.427427107226256	4.59435213204897e-06	TRUE	4.58860304421581e-17
1411	ENSG00000106733_CD4_Memory_stim_40h_500kb_combined	GzazIP	ENSG00000106733	outcome	0.394580395670552	4.59435213204897e-06	TRUE	2.22200442260045e-15
1412	ENSG00000106733_CD4_Memory_stim_5d_500kb_combined	GzazIP	ENSG00000106733	outcome	0.313812979028477	4.59435213204897e-06	TRUE	1.08459596299811e-11
1413	ENSG00000106733_CD4_Memory_uns_0h_500kb_combined	GzazIP	ENSG00000106733	outcome	0.420049511773233	4.59435213204897e-06	TRUE	1.12406041739812e-16
1414	ENSG00000106733_CD4_Naive_stim_16h_500kb_combined	GzazIP	ENSG00000106733	outcome	0.356416932774073	4.59435213204897e-06	TRUE	1.45609917008452e-13
1415	ENSG00000106733_CD4_Naive_stim_40h_500kb_combined	GzazIP	ENSG00000106733	outcome	0.53627230154031	4.75238340528012e-06	TRUE	1.11116459978256e-23
1416	ENSG00000106733_CD4_Naive_uns_0h_500kb_combined	GzazIP	ENSG00000106733	outcome	0.620301912583178	4.59435213204897e-06	TRUE	2.45087256045167e-30
1417	ENSG00000106733_TCM_0h_500kb_combined	GzazIP	ENSG00000106733	outcome	0.292764367325792	4.59435213204897e-06	TRUE	8.06506513421257e-11
1418	ENSG00000106733_TCM_16h_500kb_combined	GzazIP	ENSG00000106733	outcome	0.347208605512732	4.59435213204897e-06	TRUE	3.81006610406141e-13
1419	ENSG00000106733_TCM_40h_500kb_combined	GzazIP	ENSG00000106733	outcome	0.281210324477871	4.59435213204897e-06	TRUE	2.35038911285042e-10
1420	ENSG00000106733_TCM_5d_500kb_combined	GzazIP	ENSG00000106733	outcome	0.270210274237307	4.59435213204897e-06	TRUE	6.3794801325339e-10
1421	ENSG00000106733_TN_0h_500kb_combined	GzazIP	ENSG00000106733	outcome	0.634570910058283	4.59435213204897e-06	TRUE	1.17662287426533e-31
1422	ENSG00000106733_TN_16h_500kb_combined	GzazIP	ENSG00000106733	outcome	0.375643314607193	4.59435213204897e-06	TRUE	1.84434222522207e-14
1423	ENSG00000106733_TN_40h_500kb_combined	GzazIP	ENSG00000106733	outcome	0.554691536293192	4.75238340528012e-06	TRUE	5.33586449749114e-25
1424	ENSG00000106733_TN_5d_500kb_combined	GzazIP	ENSG00000106733	outcome	0.297673539820862	4.59435213204897e-06	TRUE	5.0855336901134e-11
1425	ENSG00000106733_TN_IFN_40h_500kb_combined	GzazIP	ENSG00000106733	outcome	0.247250600123738	4.59435213204897e-06	TRUE	4.83323084198280e-09
1426	ENSG00000106733_TN_IFN_5d_500kb_combined	GzazIP	ENSG00000106733	outcome	0.351456155402834	4.59435213204897e-06	TRUE	2.45007743366642e-13
1427	ENSG00000106829_CD4_Memory_uns_0h_500kb_combined	GzazIP	ENSG00000106829	outcome	0.245533913845998	2.65745337113905e-06	TRUE	5.4233698481113e-09
1428	ENSG00000106829_TN_0h_500kb_combined	GzazIP	ENSG00000106829	outcome	0.258558393283543	1.93338614222109e-06	TRUE	1.71226664929573e-09
1429	ENSG00000107020_CD4_Memory_stim_16h_500kb_combined	GzazIP	ENSG00000107020	outcome	0.447028170339096	3.30412290606617e-06	TRUE	3.82287896366434e-18
1430	ENSG00000107020_CD4_Memory_stim_40h_500kb_combined	GzazIP	ENSG00000107020	outcome	0.37150050396744	3.30412290606617e-06	TRUE	2.8208489233502e-14
1431	ENSG00000107020_CD4_Naive_stim_16h_500kb_combined	GzazIP	ENSG00000107020	outcome	0.246255476944667	3.74367112496446e-08	TRUE	4.64281855747023e-09
1432	ENSG00000107020_CD4_Naive_stim_40h_500kb_combined	GzazIP	ENSG00000107020	outcome	0.293361652626183	6.79705422868218e-06	TRUE	7.8842659466777e-11
1433	ENSG00000107020_TCM_16h_500kb_combined	GzazIP	ENSG00000107020	outcome	0.341818800649869	2.29434794014728e-06	TRUE	6.31593923329604e-13
1434	ENSG00000107020_TCM_40h_500kb_combined	GzazIP	ENSG00000107020	outcome	0.292922749530765	3.30412290606617e-06	TRUE	7.76323579314279e-11
1435	ENSG00000107020_TEM_16h_500kb_combined	GzazIP	ENSG00000107020	outcome	0.311088009772559	6.60144621553677e-06	TRUE	1.45780192635875e-11
1436	ENSG00000107020_TN_16h_500kb_combined	GzazIP	ENSG00000107020	outcome	0.267783679619298	3.74367112496446e-08	TRUE	6.94685931046319e-10
1437	ENSG00000107020_TN_40h_500kb_combined	GzazIP	ENSG00000107020	outcome	0.286305080847933	3.74367112496446e-08	TRUE	1.28106460485389e-10
1438	ENSG00000107099_CD4_Memory_uns_0h_500kb_combined	GzazIP	ENSG00000107099	outcome	0.31353730094846	1.06610192901295e-06	TRUE	1.02529451758589e-11
1439	ENSG00000107099_CD4_Naive_stim_5d_500kb_combined	GzazIP	ENSG00000107099	outcome	0.250134892898394	5.59350173530623e-07	TRUE	3.43577552811379e-09
1440	ENSG00000107099_CD4_Naive_uns_0h_500kb_combined	GzazIP	ENSG00000107099	outcome	0.316587364666829	5.59350173530623e-07	TRUE	7.45301916822289e-12
1441	ENSG00000107099_TCM_0h_500kb_combined	GzazIP	ENSG00000107099	outcome	0.245948950317225	1.06610192901295e-06	TRUE	5.03398877034613e-09
1442	ENSG00000107099_TN_0h_500kb_combined	GzazIP	ENSG00000107099	outcome	0.327807168427581	5.59350173530623e-07	TRUE	2.45725187901463e-12
1443	ENSG00000107438_CD4_Memory_stim_5d_500kb_combined	GzazIP	ENSG00000107438	outcome	0.404861566122406	1.99816061282707e-05	TRUE	8.34089866864436e-16
1444	ENSG00000107438_TCM_5d_500kb_combined	GzazIP	ENSG00000107438	outcome	0.292089175805695	1.21390724611661e-05	TRUE	9.45342307605726e-11
1445	ENSG00000107438_TEM_5d_500kb_combined	GzazIP	ENSG00000107438	outcome	0.32264381824786	1.21390724611661e-05	TRUE	5.05574187205969e-12
1446	ENSG00000107521_CD4_Naive_stim_40h_500kb_combined	GzazIP	ENSG00000107521	outcome	0.277513693700502	3.19464833671782e-06	TRUE	3.21416154105817e-10
1447	ENSG00000107521_CD4_Naive_uns_0h_500kb_combined	GzazIP	ENSG00000107521	outcome	0.246393100826239	1.0980969468903e-05	TRUE	5.61384947148112e-09
1448	ENSG00000107521_TN_0h_500kb_combined	GzazIP	ENSG00000107521	outcome	0.262560670551271	1.0980969468903e-05	TRUE	1.36655624922705e-09
1449	ENSG00000107679_CD4_Memory_uns_0h_500kb_combined	GzazIP	ENSG00000107679	outcome	0.237567144642732	2.09311015136432e-05	TRUE	1.29413683438171e-08
1450	ENSG00000107679_CD4_Naive_uns_0h_500kb_combined	GzazIP	ENSG00000107679	outcome	0.404914451875431	2.40668776973667e-05	TRUE	8.61370876663627e-16
1451	ENSG00000107679_TN_0h_500kb_combined	GzazIP	ENSG00000107679	outcome	0.393212009561621	2.12441899988729e-05	TRUE	3.21258747865141e-15
1452	ENSG00000107771_CD4_Memory_stim_16h_500kb_combined	GzazIP	ENSG00000107771	outcome	0.271548712624391	2.46915702419806e-08	TRUE	4.9355900930289e-10
1453	ENSG00000107771_CD4_Memory_stim_40h_500kb_combined	GzazIP	ENSG00000107771	outcome	0.254509932088474	8.68821646230746e-07	TRUE	2.37204138064101e-09
1454	ENSG00000107771_CD4_Memory_uns_0h_500kb_combined	GzazIP	ENSG00000107771	outcome	0.50845340542323	3.41408868632943e-07	TRUE	6.95076006977116e-22
1455	ENSG00000107771_CD4_Naive_stim_16h_500kb_combined	GzazIP	ENSG00000107771	outcome	0.332486100348106	3.41408868632943e-07	TRUE	1.51690287345132e-12
1456	ENSG00000107771_CD4_Naive_stim_5d_500kb_combined	GzazIP	ENSG00000107771	outcome	0.279927284536658	2.46915702419806e-08	TRUE	2.30117038680651e-10
1457	ENSG00000107771_CD4_Naive_uns_0h_500kb_combined	GzazIP	ENSG00000107771	outcome	0.549988390327663	8.68821646230746e-07	TRUE	1.02341161502092e-24
1458	ENSG00000107771_TCM_0h_500kb_combined	GzazIP	ENSG00000107771	outcome	0.360112351339585	3.41408868632943e-07	TRUE	8.67192261226477e-14
1459	ENSG00000107771_TCM_40h_500kb_combined	GzazIP	ENSG00000107771	outcome	0.246308714000201	3.41408868632943e-07	TRUE	4.74002958959978e-09
1460	ENSG00000107771_TEM_0h_500kb_combined	GzazIP	ENSG00000107771	outcome	0.288095831593989	3.41408868632943e-07	TRUE	1.11529232279269e-10
1461	ENSG00000107771_TN_0h_500kb_combined	GzazIP	ENSG00000107771	outcome	0.545104210091335	8.68821646230746e-07	TRUE	2.30215970813976e-24
1462	ENSG00000107796_CD4_Memory_stim_16h_500kb_combined	GzazIP	ENSG00000107796	outcome	0.269600518444589	5.78569241209775e-07	TRUE	6.13227687829074e-10
1463	ENSG00000107796_CD4_Memory_stim_40h_500kb_combined	GzazIP	ENSG00000107796	outcome	0.259568643793146	8.18744559208977e-07	TRUE	1.51611689224528e-09
1464	ENSG00000107796_CD4_Memory_stim_5d_500kb_combined	GzazIP	ENSG00000107796	outcome	0.304380613414202	5.78569241209775e-07	TRUE	2.43098641465413e-11
1465	ENSG00000107796_CD4_Memory_uns_0h_500kb_combined	GzazIP	ENSG00000107796	outcome	0.285522608088997	5.78569241209775e-07	TRUE	1.43377342011988e-10
1466	ENSG00000107796_CD4_Naive_stim_40h_500kb_combined	GzazIP	ENSG00000107796	outcome	0.269680065438201	1.31094942199039e-06	TRUE	6.25039614724209e-10
1467	ENSG00000107796_CD4_Naive_stim_5d_500kb_combined	GzazIP	ENSG00000107796	outcome	0.334021268864068	8.18744559208977e-07	TRUE	1.33185686630038e-12
1468	ENSG00000107796_TCM_40h_500kb_combined	GzazIP	ENSG00000107796	outcome	0.328997481333296	8.18744559208977e-07	TRUE	2.20792364804175e-12
1469	ENSG00000107796_TCM_5d_500kb_combined	GzazIP	ENSG00000107796	outcome	0.245573631721171	5.92164271354231e-07	TRUE	5.11238463156781e-09
1470	ENSG00000107796_TN_IFN_40h_500kb_combined	GzazIP	ENSG00000107796	outcome	0.335538301262672	1.31094942199039e-06	TRUE	1.16383562402643e-12
1471	ENSG00000107798_CD4_Naive_stim_5d_500kb_combined	GzazIP	ENSG00000107798	outcome	0.248612337239994	3.45157108185738e-08	TRUE	3.78154445950526e-09
1472	ENSG00000108107_CD4_Memory_uns_0h_500kb_combined	GzazIP	ENSG00000108107	outcome	0.290980509067932	1.35629266891212e-07	TRUE	8.39251432140483e-11
1473	ENSG00000108107_CD4_Naive_stim_5d_500kb_combined	GzazIP	ENSG00000108107	outcome	0.307111926871577	1.35629266891212e-07	TRUE	1.81714978821737e-11
1474	ENSG00000108107_CD4_Naive_uns_0h_500kb_combined	GzazIP	ENSG00000108107	outcome	0.283071180873424	1.35629266891212e-07	TRUE	1.74907907119524e-10
1475	ENSG00000108107_TCM_0h_500kb_combined	GzazIP	ENSG00000108107	outcome	0.25219221809764	1.35629266891212e-07	TRUE	2.80024522562575e-09
1476	ENSG00000108107_TN_0h_500kb_combined	GzazIP	ENSG00000108107	outcome	0.304513122172151	1.35629266891212e-07	TRUE	2.33211748579937e-11
1477	ENSG00000108384_CD4_Memory_stim_40h_500kb_combined	GzazIP	ENSG00000108384	outcome	0.621704448936832	1.49154809512475e-07	TRUE	1.47054537605311e-30
1478	ENSG00000108384_CD4_Naive_stim_16h_500kb_combined	GzazIP	ENSG00000108384	outcome	0.463168294074848	4.92099877901087e-08	TRUE	3.97861963583477e-19
1479	ENSG00000108384_CD4_Naive_stim_40h_500kb_combined	GzazIP	ENSG00000108384	outcome	0.618425233791728	1.49154809512475e-07	TRUE	2.90699277675488e-30
1480	ENSG00000108384_CD4_Naive_stim_5d_500kb_combined	GzazIP	ENSG00000108384	outcome	0.48329435007625	1.49154809512475e-07	TRUE	2.58597858948585e-20
1481	ENSG00000108384_TCM_40h_500kb_combined	GzazIP	ENSG00000108384	outcome	0.475109751300577	8.78932665071292e-08	TRUE	7.96955846375674e-20
1482	ENSG00000108384_TEM_40h_500kb_combined	GzazIP	ENSG00000108384	outcome	0.356388724207607	4.92099877901087e-08	TRUE	1.24966744875431e-13
1483	ENSG00000108384_TN_16h_500kb_combined	GzazIP	ENSG00000108384	outcome	0.370652174973818	8.78932665071292e-08	TRUE	2.72519514324254e-14
1484	ENSG00000108384_TN_40h_500kb_combined	GzazIP	ENSG00000108384	outcome	0.667643158848056	1.49154809512475e-07	TRUE	4.37497562786623e-35
1485	ENSG00000108384_TN_cycling_40h_500kb_combined	GzazIP	ENSG00000108384	outcome	0.479793420266638	4.92099877901087e-08	TRUE	4.14423239392065e-20
1486	ENSG00000108384_TN_IFN_40h_500kb_combined	GzazIP	ENSG00000108384	outcome	0.297274857070415	8.78932665071292e-08	TRUE	4.61988626603783e-11
1487	ENSG00000108433_CD4_Memory_stim_5d_500kb_combined	GzazIP	ENSG00000108433	outcome	0.272121056199391	2.86917117018379e-06	TRUE	5.20793718794091e-10
1488	ENSG00000108557_CD4_Naive_stim_40h_500kb_combined	GzazIP	ENSG00000108557	outcome	0.339679190103804	1.14585582205879e-05	TRUE	9.10477415948733e-13
1489	ENSG00000108557_TN_40h_500kb_combined	GzazIP	ENSG00000108557	outcome	0.282382338785404	5.69103426596581e-06	TRUE	2.14689532123811e-10
1490	ENSG00000108592_CD4_Memory_stim_5d_500kb_combined	GzazIP	ENSG00000108592	outcome	0.429291620915843	2.5237862074652e-08	TRUE	3.04064694749405e-17
1491	ENSG00000108592_CD4_Naive_stim_5d_500kb_combined	GzazIP	ENSG00000108592	outcome	0.354424792986659	8.36755167100513e-08	TRUE	1.54573342829316e-13
1492	ENSG00000108599_TN_0h_500kb_combined	GzazIP	ENSG00000108599	outcome	0.246516867824411	2.90860132115469e-07	TRUE	4.64174827432586e-09
1493	ENSG00000109133_CD4_Naive_stim_16h_500kb_combined	GzazIP	ENSG00000109133	outcome	0.33576922254073	1.09275562546991e-05	TRUE	1.34541685680717e-12
1494	ENSG00000109133_CD4_Naive_stim_40h_500kb_combined	GzazIP	ENSG00000109133	outcome	0.32316020970445	7.0480073629662e-06	TRUE	4.51134262967354e-12
1495	ENSG00000109133_CD4_Naive_uns_0h_500kb_combined	GzazIP	ENSG00000109133	outcome	0.241685497610753	7.0480073629662e-06	TRUE	8.06507280638233e-09
1496	ENSG00000109133_TCM_16h_500kb_combined	GzazIP	ENSG00000109133	outcome	0.253560174977815	7.0480073629662e-06	TRUE	2.88729771660159e-09
1497	ENSG00000109133_TN_16h_500kb_combined	GzazIP	ENSG00000109133	outcome	0.267644619193188	1.09275562546991e-05	TRUE	8.68888601316635e-10
1498	ENSG00000109133_TN_40h_500kb_combined	GzazIP	ENSG00000109133	outcome	0.298270507779682	7.0480073629662e-06	TRUE	4.98808565319333e-11
1499	ENSG00000109323_CD4_Naive_uns_0h_500kb_combined	GzazIP	ENSG00000109323	outcome	0.443637482108384	2.88015944162683e-07	TRUE	5.22206781210801e-18
1500	ENSG00000109323_TN_0h_500kb_combined	GzazIP	ENSG00000109323	outcome	0.390585821824547	2.88015944162683e-07	TRUE	3.04448054034203e-15
1501	ENSG00000109775_TN_16h_500kb_combined	GzazIP	ENSG00000109775	outcome	0.270568470706578	8.80271013819158e-06	TRUE	6.53422946814153e-10
1502	ENSG00000109814_CD4_Memory_stim_16h_500kb_combined	GzazIP	ENSG00000109814	outcome	0.273503907336171	1.62854981553644e-05	TRUE	5.39734056771957e-10
1503	ENSG00000109814_CD4_Naive_stim_40h_500kb_combined	GzazIP	ENSG00000109814	outcome	0.381029664479666	1.20053513911665e-05	TRUE	1.13929516665011e-14
1504	ENSG00000109814_TN_40h_500kb_combined	GzazIP	ENSG00000109814	outcome	0.263882086873598	1.72310952716845e-05	TRUE	1.28568067699226e-09
1505	ENSG00000109854_CD4_Naive_stim_40h_500kb_combined	GzazIP	ENSG00000109854	outcome	0.242685247474458	2.55507860640889e-07	TRUE	6.44917974094883e-09
1506	ENSG00000109861_CD4_Memory_stim_16h_500kb_combined	GzazIP	ENSG00000109861	outcome	0.248151023320364	1.68071769406176e-05	TRUE	5.07491161794142e-09
1507	ENSG00000109861_CD4_Memory_uns_0h_500kb_combined	GzazIP	ENSG00000109861	outcome	0.259735062501203	4.95816023247747e-06	TRUE	1.63168706428938e-09
1508	ENSG00000109861_TEM_40h_500kb_combined	GzazIP	ENSG00000109861	outcome	0.2719443845761	9.39421087668963e-07	TRUE	5.03514317182581e-10
1509	ENSG00000109920_CD4_Memory_uns_0h_500kb_combined	GzazIP	ENSG00000109920	outcome	0.365153366692546	5.96126568663932e-05	TRUE	9.08512077475569e-14
1510	ENSG00000109920_CD4_Naive_uns_0h_500kb_combined	GzazIP	ENSG00000109920	outcome	0.362549721809359	5.92774965200684e-05	TRUE	1.19563896527388e-13
1511	ENSG00000109920_TN_0h_500kb_combined	GzazIP	ENSG00000109920	outcome	0.455358542441237	4.50764936136462e-05	TRUE	2.07954858849946e-18
1512	ENSG00000109944_CD4_Memory_stim_16h_500kb_combined	GzazIP	ENSG00000109944	outcome	0.26786411838712	5.89573131592111e-06	TRUE	8.02802864727251e-10
1513	ENSG00000110031_CD4_Memory_stim_40h_500kb_combined	GzazIP	ENSG00000110031	outcome	0.240753608341312	1.02299556819585e-08	TRUE	7.42011643635024e-09
1514	ENSG00000110063_CD4_Memory_stim_40h_500kb_combined	GzazIP	ENSG00000110063	outcome	0.289575679638014	4.84165080935579e-06	TRUE	1.0902213351439e-10
1515	ENSG00000110074_CD4_Memory_stim_40h_500kb_combined	GzazIP	ENSG00000110074	outcome	0.400166605651582	1.63766644940915e-06	TRUE	1.08569316586415e-15
1516	ENSG00000110074_CD4_Memory_stim_5d_500kb_combined	GzazIP	ENSG00000110074	outcome	0.260781850298248	1.93097131501181e-06	TRUE	1.4065205249468e-09
1517	ENSG00000110074_CD4_Naive_stim_40h_500kb_combined	GzazIP	ENSG00000110074	outcome	0.52763067881797	1.63766644940915e-06	TRUE	3.97462275466631e-23
1518	ENSG00000110074_CD4_Naive_stim_5d_500kb_combined	GzazIP	ENSG00000110074	outcome	0.376325673066251	1.63766644940915e-06	TRUE	1.59159257004468e-14
1519	ENSG00000110074_TCM_16h_500kb_combined	GzazIP	ENSG00000110074	outcome	0.321031326121578	1.63766644940915e-06	TRUE	5.01419563864125e-12
1520	ENSG00000110074_TCM_40h_500kb_combined	GzazIP	ENSG00000110074	outcome	0.43333081173099	1.63766644940915e-06	TRUE	2.04593534410634e-17
1521	ENSG00000110074_TEM_40h_500kb_combined	GzazIP	ENSG00000110074	outcome	0.333553938301109	1.63766644940915e-06	TRUE	1.43754905599867e-12
1522	ENSG00000110074_TN_40h_500kb_combined	GzazIP	ENSG00000110074	outcome	0.459634516442211	1.63766644940915e-06	TRUE	7.04645515564883e-19
1523	ENSG00000110074_TN_IFN_5d_500kb_combined	GzazIP	ENSG00000110074	outcome	0.300495638613126	1.63766644940915e-06	TRUE	3.65687333346556e-11
1524	ENSG00000110077_CD4_Memory_uns_0h_500kb_combined	GzazIP	ENSG00000110077	outcome	0.539472699381666	3.91708845337074e-08	TRUE	5.33454614222604e-24
1525	ENSG00000110077_TCM_0h_500kb_combined	GzazIP	ENSG00000110077	outcome	0.403102785665453	3.91708845337074e-08	TRUE	7.02391221936206e-16
1526	ENSG00000110172_CD4_Memory_uns_0h_500kb_combined	GzazIP	ENSG00000110172	outcome	0.258093096229722	1.52638586105955e-05	TRUE	2.10821402505179e-09
1527	ENSG00000110172_TN_0h_500kb_combined	GzazIP	ENSG00000110172	outcome	0.248465216109804	1.13386579666945e-05	TRUE	4.7101860003543e-09
1528	ENSG00000110455_CD4_Memory_stim_5d_500kb_combined	GzazIP	ENSG00000110455	outcome	0.241027404444214	1.23388190915488e-06	TRUE	7.73138012476348e-09
1529	ENSG00000110455_CD4_Naive_stim_5d_500kb_combined	GzazIP	ENSG00000110455	outcome	0.362580741592465	1.23388190915488e-06	TRUE	6.95851214609469e-14
1530	ENSG00000110455_TEM_5d_500kb_combined	GzazIP	ENSG00000110455	outcome	0.261139935132811	1.23388190915488e-06	TRUE	1.33737980132686e-09
1531	ENSG00000110455_TN_5d_500kb_combined	GzazIP	ENSG00000110455	outcome	0.352664128077648	1.23388190915488e-06	TRUE	1.98723976401348e-13
1532	ENSG00000110455_TN_IFN_5d_500kb_combined	GzazIP	ENSG00000110455	outcome	0.334168588453491	1.23388190915488e-06	TRUE	1.33336930722979e-12
1533	ENSG00000110619_CD4_Naive_stim_5d_500kb_combined	GzazIP	ENSG00000110619	outcome	0.360302259204057	4.59655389612772e-06	TRUE	9.65282464878881e-14
1534	ENSG00000110619_TN_5d_500kb_combined	GzazIP	ENSG00000110619	outcome	0.276489809317072	9.43920001916724e-06	TRUE	3.85584895408637e-10
1535	ENSG00000110619_TN_IFN_5d_500kb_combined	GzazIP	ENSG00000110619	outcome	0.257694529125276	2.2071222230769e-05	TRUE	2.30050735402586e-09
1536	ENSG00000110665_CD4_Memory_stim_40h_500kb_combined	GzazIP	ENSG00000110665	outcome	0.422443908295237	2.87999377775375e-06	TRUE	8.08304668941403e-17
1537	ENSG00000110665_CD4_Memory_stim_5d_500kb_combined	GzazIP	ENSG00000110665	outcome	0.281022784651325	2.87999377775375e-06	TRUE	2.31771127301289e-10
1538	ENSG00000110665_CD4_Memory_uns_0h_500kb_combined	GzazIP	ENSG00000110665	outcome	0.337785186673318	1.29127106574593e-05	TRUE	1.12187857750594e-12
1539	ENSG00000110665_CD4_Naive_stim_16h_500kb_combined	GzazIP	ENSG00000110665	outcome	0.362572305091293	1.29127106574593e-05	TRUE	8.53500737516242e-14
1540	ENSG00000110665_CD4_Naive_stim_40h_500kb_combined	GzazIP	ENSG00000110665	outcome	0.255357887263046	2.21879810789185e-06	TRUE	2.28447931646887e-09
1541	ENSG00000110665_CD4_Naive_stim_5d_500kb_combined	GzazIP	ENSG00000110665	outcome	0.382968978429871	2.21879810789185e-06	TRUE	7.77048603918287e-15
1542	ENSG00000110665_CD4_Naive_uns_0h_500kb_combined	GzazIP	ENSG00000110665	outcome	0.295250491828321	1.29127106574593e-05	TRUE	7.09021775033437e-11
1543	ENSG00000110665_TCM_0h_500kb_combined	GzazIP	ENSG00000110665	outcome	0.286612104612913	1.29127106574593e-05	TRUE	1.58337398487862e-10
1544	ENSG00000110665_TCM_40h_500kb_combined	GzazIP	ENSG00000110665	outcome	0.37425449821131	1.29127106574593e-05	TRUE	2.42363114466476e-14
1545	ENSG00000110665_TCM_5d_500kb_combined	GzazIP	ENSG00000110665	outcome	0.252024385381927	2.87999377775375e-06	TRUE	3.10056416623195e-09
1546	ENSG00000110665_TEM_40h_500kb_combined	GzazIP	ENSG00000110665	outcome	0.377229058738315	2.87999377775375e-06	TRUE	1.49261234720706e-14
1547	ENSG00000110665_TN_0h_500kb_combined	GzazIP	ENSG00000110665	outcome	0.338944531137551	1.29127106574593e-05	TRUE	9.9728415267338e-13
1548	ENSG00000110665_TN_5d_500kb_combined	GzazIP	ENSG00000110665	outcome	0.290498912018108	2.21879810789185e-06	TRUE	9.51036916077454e-11
1549	ENSG00000110665_TN_cycling_40h_500kb_combined	GzazIP	ENSG00000110665	outcome	0.318248840835047	1.29127106574593e-05	TRUE	7.84733859883033e-12
1550	ENSG00000110717_CD4_Naive_stim_16h_500kb_combined	GzazIP	ENSG00000110717	outcome	0.290104069969984	1.3675693306058e-05	TRUE	1.15453463335212e-10
1551	ENSG00000110717_CD4_Naive_stim_40h_500kb_combined	GzazIP	ENSG00000110717	outcome	0.272206763925723	1.3675693306058e-05	TRUE	5.9277663402031e-10
1552	ENSG00000110717_TN_40h_500kb_combined	GzazIP	ENSG00000110717	outcome	0.247457511635949	1.40904963193044e-05	TRUE	5.26887981312355e-09
1553	ENSG00000110852_TN_0h_500kb_combined	GzazIP	ENSG00000110852	outcome	0.238805776209856	6.13855938849442e-06	TRUE	1.02003941814481e-08
1554	ENSG00000110871_CD4_Naive_stim_5d_500kb_combined	GzazIP	ENSG00000110871	outcome	0.326192421145598	2.72157395333765e-09	TRUE	2.73680850767045e-12
1555	ENSG00000110871_TN_5d_500kb_combined	GzazIP	ENSG00000110871	outcome	0.243251852673471	2.72157395333765e-09	TRUE	5.96520367543715e-09
1556	ENSG00000110880_CD4_Memory_stim_16h_500kb_combined	GzazIP	ENSG00000110880	outcome	0.254296192593131	9.93194798790945e-06	TRUE	2.79727356437305e-09
1557	ENSG00000110880_CD4_Memory_stim_40h_500kb_combined	GzazIP	ENSG00000110880	outcome	0.251748726102528	1.13357076723981e-05	TRUE	3.54258494879584e-09
1558	ENSG00000110880_CD4_Naive_stim_40h_500kb_combined	GzazIP	ENSG00000110880	outcome	0.306658742973655	1.447086295112e-05	TRUE	2.44461005845649e-11
1559	ENSG00000110880_TCM_16h_500kb_combined	GzazIP	ENSG00000110880	outcome	0.239095867666785	1.36516492719736e-05	TRUE	1.07498055283828e-08
1560	ENSG00000110880_TN_16h_500kb_combined	GzazIP	ENSG00000110880	outcome	0.335124007223948	1.36516492719736e-05	TRUE	1.48010820279831e-12
1561	ENSG00000110880_TN_40h_500kb_combined	GzazIP	ENSG00000110880	outcome	0.358592601922232	1.447086295112e-05	TRUE	1.32421667256772e-13
1562	ENSG00000110880_TN_cycling_40h_500kb_combined	GzazIP	ENSG00000110880	outcome	0.29587009775046	1.10721369373906e-05	TRUE	6.56329688751523e-11
1563	ENSG00000110911_TN_16h_500kb_combined	GzazIP	ENSG00000110911	outcome	0.259609531530883	3.85073333688151e-06	TRUE	1.6210651389966e-09
1564	ENSG00000110931_CD4_Naive_stim_40h_500kb_combined	GzazIP	ENSG00000110931	outcome	0.292904401830569	1.55940191104135e-07	TRUE	7.02219988340036e-11
1565	ENSG00000110931_TCM_40h_500kb_combined	GzazIP	ENSG00000110931	outcome	0.252878240000131	8.26604726950192e-07	TRUE	2.7325436527316e-09
1566	ENSG00000110931_TN_40h_500kb_combined	GzazIP	ENSG00000110931	outcome	0.409123570922833	1.55940191104135e-07	TRUE	3.53131438860293e-16
1567	ENSG00000110931_TN_cycling_40h_500kb_combined	GzazIP	ENSG00000110931	outcome	0.259536448266794	8.26604726950192e-07	TRUE	1.52088257396425e-09
1568	ENSG00000111144_CD4_Memory_stim_16h_500kb_combined	GzazIP	ENSG00000111144	outcome	0.249461316414966	7.47530059686804e-07	TRUE	3.6712303924197e-09
1569	ENSG00000111144_TCM_16h_500kb_combined	GzazIP	ENSG00000111144	outcome	0.26319466131063	7.47530059686804e-07	TRUE	1.09589847136082e-09
1570	ENSG00000111266_TEM_0h_500kb_combined	GzazIP	ENSG00000111266	outcome	0.266360201747152	8.54453288700548e-06	TRUE	9.49574718642406e-10
1571	ENSG00000111371_CD4_Memory_stim_40h_500kb_combined	GzazIP	ENSG00000111371	outcome	0.24458044622145	9.25163534780081e-06	TRUE	6.44834552836256e-09
1572	ENSG00000111371_CD4_Naive_stim_16h_500kb_combined	GzazIP	ENSG00000111371	outcome	0.261022447137409	5.70969615907283e-06	TRUE	1.47206370688958e-09
1573	ENSG00000111371_CD4_Naive_stim_40h_500kb_combined	GzazIP	ENSG00000111371	outcome	0.365818504836254	9.25163534780081e-06	TRUE	5.76581085740746e-14
1574	ENSG00000111371_CD4_Naive_stim_5d_500kb_combined	GzazIP	ENSG00000111371	outcome	0.316187139152147	9.25163534780081e-06	TRUE	9.20711127425802e-12
1575	ENSG00000111371_CD4_Naive_uns_0h_500kb_combined	GzazIP	ENSG00000111371	outcome	0.269981907827557	5.70969615907283e-06	TRUE	6.62195579060612e-10
1576	ENSG00000111371_TCM_5d_500kb_combined	GzazIP	ENSG00000111371	outcome	0.240939363249769	8.2093301493024e-06	TRUE	8.71317308758415e-09
1577	ENSG00000111371_TEM_40h_500kb_combined	GzazIP	ENSG00000111371	outcome	0.260294930385952	8.2093301493024e-06	TRUE	1.62048353982039e-09
1578	ENSG00000111371_TN_0h_500kb_combined	GzazIP	ENSG00000111371	outcome	0.248253330942421	5.70969615907283e-06	TRUE	4.50258885756849e-09
1579	ENSG00000111371_TN_40h_500kb_combined	GzazIP	ENSG00000111371	outcome	0.413588321763259	9.25163534780081e-06	TRUE	2.63813944129635e-16
1580	ENSG00000111581_CD4_Memory_uns_0h_500kb_combined	GzazIP	ENSG00000111581	outcome	0.249700667190611	8.53458017755899e-07	TRUE	3.60945894375615e-09
1581	ENSG00000111602_CD4_Memory_stim_40h_500kb_combined	GzazIP	ENSG00000111602	outcome	0.258327332417477	4.75960378363445e-08	TRUE	1.6163068385057e-09
1582	ENSG00000111602_TN_40h_500kb_combined	GzazIP	ENSG00000111602	outcome	0.319403056882609	3.33058053060931e-07	TRUE	5.58125590393966e-12
1583	ENSG00000111615_CD4_Memory_uns_0h_500kb_combined	GzazIP	ENSG00000111615	outcome	0.620481005056669	8.78932665071296e-08	TRUE	1.87686908392456e-30
1584	ENSG00000111615_CD4_Naive_uns_0h_500kb_combined	GzazIP	ENSG00000111615	outcome	0.265298535491732	8.21408144603099e-10	TRUE	8.58414166067485e-10
1585	ENSG00000111615_TCM_0h_500kb_combined	GzazIP	ENSG00000111615	outcome	0.453810683606153	8.78932665071296e-08	TRUE	1.37626835584271e-18
1586	ENSG00000111615_TEM_0h_500kb_combined	GzazIP	ENSG00000111615	outcome	0.329266764835757	8.21408144603099e-10	TRUE	2.00865079172508e-12
1587	ENSG00000111615_TN_0h_500kb_combined	GzazIP	ENSG00000111615	outcome	0.419303035960202	8.21408144603099e-10	TRUE	1.01539940824699e-16
1588	ENSG00000111639_CD4_Naive_stim_40h_500kb_combined	GzazIP	ENSG00000111639	outcome	0.261532754177995	2.05519088919567e-06	TRUE	1.31981552666642e-09
1589	ENSG00000111639_TN_40h_500kb_combined	GzazIP	ENSG00000111639	outcome	0.308869004286919	2.05519088919567e-06	TRUE	1.66005520418843e-11
1590	ENSG00000111666_CD4_Memory_stim_40h_500kb_combined	GzazIP	ENSG00000111666	outcome	0.26200449208041	4.44504548666484e-08	TRUE	1.16594047730573e-09
1591	ENSG00000111666_TCM_40h_500kb_combined	GzazIP	ENSG00000111666	outcome	0.26770498337716	1.08457949874689e-06	TRUE	7.41152250956451e-10
1592	ENSG00000111669_CD4_Memory_stim_16h_500kb_combined	GzazIP	ENSG00000111669	outcome	0.263790835025301	1.02947683871125e-05	TRUE	1.21670690208947e-09
1593	ENSG00000111669_CD4_Naive_stim_16h_500kb_combined	GzazIP	ENSG00000111669	outcome	0.370735048007198	1.02947683871125e-05	TRUE	3.44092789957981e-14
1594	ENSG00000111669_TCM_16h_500kb_combined	GzazIP	ENSG00000111669	outcome	0.284430025892491	1.02947683871125e-05	TRUE	1.88428915641975e-10
1595	ENSG00000111669_TN_16h_500kb_combined	GzazIP	ENSG00000111669	outcome	0.340550774618377	1.02947683871125e-05	TRUE	8.21621529852584e-13
1596	ENSG00000111670_CD4_Naive_uns_0h_500kb_combined	GzazIP	ENSG00000111670	outcome	0.382313699850806	2.63742184641462e-10	TRUE	7.3741841699942e-15
1597	ENSG00000111670_TN_0h_500kb_combined	GzazIP	ENSG00000111670	outcome	0.363643383040749	2.63742184641462e-10	TRUE	5.67601754128002e-14
1598	ENSG00000111671_CD4_Memory_stim_16h_500kb_combined	GzazIP	ENSG00000111671	outcome	0.287836993991565	1.1368285678731e-05	TRUE	1.3919527019099e-10
1599	ENSG00000111671_CD4_Memory_stim_40h_500kb_combined	GzazIP	ENSG00000111671	outcome	0.301352411366248	1.1368285678731e-05	TRUE	3.92571808571559e-11
1600	ENSG00000111671_CD4_Memory_uns_0h_500kb_combined	GzazIP	ENSG00000111671	outcome	0.44243091272393	1.01309936813219e-05	TRUE	7.80723400476126e-18
1601	ENSG00000111671_CD4_Naive_stim_16h_500kb_combined	GzazIP	ENSG00000111671	outcome	0.343940006655226	1.01309936813219e-05	TRUE	5.79585695515218e-13
1602	ENSG00000111671_CD4_Naive_stim_40h_500kb_combined	GzazIP	ENSG00000111671	outcome	0.321084822322712	1.02947683871125e-05	TRUE	5.77261877142696e-12
1603	ENSG00000111671_CD4_Naive_uns_0h_500kb_combined	GzazIP	ENSG00000111671	outcome	0.344503259013418	1.02947683871125e-05	TRUE	5.48100911553848e-13
1604	ENSG00000111671_TCM_16h_500kb_combined	GzazIP	ENSG00000111671	outcome	0.290792531670868	1.01309936813219e-05	TRUE	1.04402787813604e-10
1605	ENSG00000111671_TN_0h_500kb_combined	GzazIP	ENSG00000111671	outcome	0.359281518184421	1.02947683871125e-05	TRUE	1.1730518375619e-13
1606	ENSG00000111671_TN_16h_500kb_combined	GzazIP	ENSG00000111671	outcome	0.25789273608629	1.02947683871125e-05	TRUE	2.04867368353677e-09
1607	ENSG00000111671_TN_40h_500kb_combined	GzazIP	ENSG00000111671	outcome	0.283026224924076	1.01309936813219e-05	TRUE	2.13987242409802e-10
1608	ENSG00000111863_CD4_Memory_stim_40h_500kb_combined	GzazIP	ENSG00000111863	outcome	0.286620177523405	1.17253090867074e-06	TRUE	1.32505742191277e-10
1609	ENSG00000111875_CD4_Naive_stim_16h_500kb_combined	GzazIP	ENSG00000111875	outcome	0.285198280993609	4.75261645282314e-07	TRUE	1.47003091401138e-10
1610	ENSG00000111906_CD4_Memory_stim_40h_500kb_combined	GzazIP	ENSG00000111906	outcome	0.258704472334307	1.35777633157646e-05	TRUE	1.96873181165585e-09
1611	ENSG00000111906_CD4_Memory_uns_0h_500kb_combined	GzazIP	ENSG00000111906	outcome	0.319234918022569	1.35777633157646e-05	TRUE	7.17486382414555e-12
1612	ENSG00000111906_CD4_Naive_stim_16h_500kb_combined	GzazIP	ENSG00000111906	outcome	0.244015285612465	3.05830295974005e-06	TRUE	6.22976681078955e-09
1613	ENSG00000111906_CD4_Naive_stim_40h_500kb_combined	GzazIP	ENSG00000111906	outcome	0.341408067638531	6.80049613365199e-06	TRUE	7.17994915749366e-13
1614	ENSG00000111906_TN_0h_500kb_combined	GzazIP	ENSG00000111906	outcome	0.263579813517872	6.19952536191606e-07	TRUE	1.05344403622633e-09
1615	ENSG00000111906_TN_16h_500kb_combined	GzazIP	ENSG00000111906	outcome	0.282308098006153	3.05830295974005e-06	TRUE	2.06729448880127e-10
1616	ENSG00000111906_TN_40h_500kb_combined	GzazIP	ENSG00000111906	outcome	0.374977875369408	1.53565525876224e-05	TRUE	2.30139409090691e-14
1617	ENSG00000111912_CD4_Memory_uns_0h_500kb_combined	GzazIP	ENSG00000111912	outcome	0.327284103736557	2.65194233649691e-06	TRUE	2.77019304411862e-12
1618	ENSG00000112031_CD4_Memory_uns_0h_500kb_combined	GzazIP	ENSG00000112031	outcome	0.296967681624487	9.46974569226228e-06	TRUE	5.81435472079912e-11
1619	ENSG00000112167_CD4_Memory_uns_0h_500kb_combined	GzazIP	ENSG00000112167	outcome	0.240387178860186	5.3361685410151e-07	TRUE	7.97176312638755e-09
1620	ENSG00000112167_CD4_Naive_uns_0h_500kb_combined	GzazIP	ENSG00000112167	outcome	0.262825675018507	3.23708072979537e-06	TRUE	1.20590739974864e-09
1621	ENSG00000112167_TN_0h_500kb_combined	GzazIP	ENSG00000112167	outcome	0.314726229652184	3.23708072979537e-06	TRUE	9.67184972404495e-12
1622	ENSG00000112308_CD4_Memory_stim_16h_500kb_combined	GzazIP	ENSG00000112308	outcome	0.282374493730141	7.63295833338439e-06	TRUE	2.20591169937611e-10
1623	ENSG00000112308_CD4_Memory_stim_40h_500kb_combined	GzazIP	ENSG00000112308	outcome	0.280631978516744	7.63295833338439e-06	TRUE	2.58764076724918e-10
1624	ENSG00000112308_CD4_Memory_uns_0h_500kb_combined	GzazIP	ENSG00000112308	outcome	0.254567156133196	7.63295833338439e-06	TRUE	2.66283019524074e-09
1625	ENSG00000112308_CD4_Naive_stim_16h_500kb_combined	GzazIP	ENSG00000112308	outcome	0.257486562143319	7.63295833338439e-06	TRUE	2.06135976919298e-09
1626	ENSG00000112308_TCM_16h_500kb_combined	GzazIP	ENSG00000112308	outcome	0.345437892459479	7.63295833338439e-06	TRUE	4.80552995109295e-13
1627	ENSG00000112308_TEM_16h_500kb_combined	GzazIP	ENSG00000112308	outcome	0.246173759429949	7.63295833338439e-06	TRUE	5.52124371499734e-09
1628	ENSG00000112308_TN_0h_500kb_combined	GzazIP	ENSG00000112308	outcome	0.240048814638392	7.63295833338439e-06	TRUE	9.34123011244162e-09
1629	ENSG00000112308_TN_40h_500kb_combined	GzazIP	ENSG00000112308	outcome	0.251712394002356	7.63295833338439e-06	TRUE	3.4162547193947e-09
1630	ENSG00000112339_CD4_Memory_stim_16h_500kb_combined	GzazIP	ENSG00000112339	outcome	0.291723725850791	3.5575531157666e-07	TRUE	7.95777789751564e-11
1631	ENSG00000112339_CD4_Memory_stim_40h_500kb_combined	GzazIP	ENSG00000112339	outcome	0.5624032942252	4.71477496720689e-07	TRUE	1.20342473843775e-25
1632	ENSG00000112339_CD4_Memory_stim_5d_500kb_combined	GzazIP	ENSG00000112339	outcome	0.566168049246045	3.5575531157666e-07	TRUE	6.18025457082975e-26
1633	ENSG00000112339_CD4_Naive_stim_16h_500kb_combined	GzazIP	ENSG00000112339	outcome	0.338989312700315	3.42370797094143e-07	TRUE	7.84114048193554e-13
1634	ENSG00000112339_CD4_Naive_stim_40h_500kb_combined	GzazIP	ENSG00000112339	outcome	0.502624207678556	3.42370797094143e-07	TRUE	1.64848444196259e-21
1635	ENSG00000112339_CD4_Naive_stim_5d_500kb_combined	GzazIP	ENSG00000112339	outcome	0.479923421440294	3.12581328630152e-07	TRUE	4.20977669034687e-20
1636	ENSG00000112339_T_ER-stress_5d_500kb_combined	GzazIP	ENSG00000112339	outcome	0.285786896755131	3.5575531157666e-07	TRUE	1.38297594388786e-10
1637	ENSG00000112339_TCM_40h_500kb_combined	GzazIP	ENSG00000112339	outcome	0.250355868988596	4.71477496720689e-07	TRUE	3.35675672351094e-09
1638	ENSG00000112339_TCM_5d_500kb_combined	GzazIP	ENSG00000112339	outcome	0.327408364724209	4.71477496720689e-07	TRUE	2.54511395425167e-12
1639	ENSG00000112339_TEM_40h_500kb_combined	GzazIP	ENSG00000112339	outcome	0.316399584778854	4.71477496720689e-07	TRUE	7.55632028808102e-12
1640	ENSG00000112339_TEM_5d_500kb_combined	GzazIP	ENSG00000112339	outcome	0.331754832249856	1.21243875818669e-06	TRUE	1.69964460865095e-12
1641	ENSG00000112339_TN_16h_500kb_combined	GzazIP	ENSG00000112339	outcome	0.417472107913116	3.42370797094143e-07	TRUE	1.33093369605026e-16
1642	ENSG00000112339_TN_40h_500kb_combined	GzazIP	ENSG00000112339	outcome	0.602436466705553	3.42370797094143e-07	TRUE	7.44133961001505e-29
1643	ENSG00000112667_CD4_Memory_stim_16h_500kb_combined	GzazIP	ENSG00000112667	outcome	0.471560628061587	1.46549218537906e-05	TRUE	1.8330384945097e-19
1644	ENSG00000112667_CD4_Memory_stim_40h_500kb_combined	GzazIP	ENSG00000112667	outcome	0.698804455426495	1.46549218537906e-05	TRUE	1.98823708379296e-38
1645	ENSG00000112667_CD4_Naive_stim_16h_500kb_combined	GzazIP	ENSG00000112667	outcome	0.341545044997283	4.7201276678327e-06	TRUE	6.84144725454561e-13
1646	ENSG00000112667_CD4_Naive_stim_40h_500kb_combined	GzazIP	ENSG00000112667	outcome	0.515983255235525	1.46549218537906e-05	TRUE	3.14734527356165e-22
1647	ENSG00000112667_CD4_Naive_stim_5d_500kb_combined	GzazIP	ENSG00000112667	outcome	0.380952371183314	1.46549218537906e-05	TRUE	1.18489129300049e-14
1648	ENSG00000112667_TCM_16h_500kb_combined	GzazIP	ENSG00000112667	outcome	0.324702180368219	1.46549218537906e-05	TRUE	4.2352242856795e-12
1649	ENSG00000112667_TCM_40h_500kb_combined	GzazIP	ENSG00000112667	outcome	0.476984113401513	1.46549218537906e-05	TRUE	8.74820784170143e-20
1650	ENSG00000112667_TEM_16h_500kb_combined	GzazIP	ENSG00000112667	outcome	0.352609082097869	1.46549218537906e-05	TRUE	2.48678813450674e-13
1651	ENSG00000112667_TEM_40h_500kb_combined	GzazIP	ENSG00000112667	outcome	0.429669018472512	1.46549218537906e-05	TRUE	4.06831340803714e-17
1652	ENSG00000112667_TN_16h_500kb_combined	GzazIP	ENSG00000112667	outcome	0.302142356642602	1.46549218537906e-05	TRUE	3.76537798608637e-11
1653	ENSG00000112667_TN_40h_500kb_combined	GzazIP	ENSG00000112667	outcome	0.528399031383063	1.46549218537906e-05	TRUE	4.63521535341306e-23
1654	ENSG00000112667_TN_5d_500kb_combined	GzazIP	ENSG00000112667	outcome	0.332995114370723	1.46549218537906e-05	TRUE	1.85297921392763e-12
1655	ENSG00000112667_TN_cycling_40h_500kb_combined	GzazIP	ENSG00000112667	outcome	0.400987459916561	1.46549218537906e-05	TRUE	1.23445151074947e-15
1656	ENSG00000112667_TN_IFN_40h_500kb_combined	GzazIP	ENSG00000112667	outcome	0.477620359912376	1.46549218537906e-05	TRUE	8.01587020409546e-20
1657	ENSG00000112667_TN_IFN_5d_500kb_combined	GzazIP	ENSG00000112667	outcome	0.283515258696954	1.46549218537906e-05	TRUE	2.14051195577674e-10
1658	ENSG00000112799_CD4_Memory_stim_5d_500kb_combined	GzazIP	ENSG00000112799	outcome	0.30772681181959	3.51567464983322e-06	TRUE	1.91444241494498e-11
1659	ENSG00000112799_CD4_Naive_stim_5d_500kb_combined	GzazIP	ENSG00000112799	outcome	0.352933326600607	3.51567464983322e-06	TRUE	2.05463017058127e-13
1660	ENSG00000112799_TCM_5d_500kb_combined	GzazIP	ENSG00000112799	outcome	0.248840711060034	3.51567464983322e-06	TRUE	4.13833172460713e-09
1661	ENSG00000112799_TN_5d_500kb_combined	GzazIP	ENSG00000112799	outcome	0.374195196199345	1.77600150126302e-06	TRUE	2.01921859876242e-14
1662	ENSG00000112799_TN_cycling_40h_500kb_combined	GzazIP	ENSG00000112799	outcome	0.258652146245833	1.77600150126302e-06	TRUE	1.69163136020841e-09
1663	ENSG00000112799_TN_cycling_5d_500kb_combined	GzazIP	ENSG00000112799	outcome	0.307315968163173	3.51567464983322e-06	TRUE	1.99152736221724e-11
1664	ENSG00000112799_TN_HSP_5d_500kb_combined	GzazIP	ENSG00000112799	outcome	0.328229087176969	7.6482649775666e-06	TRUE	2.75099207004319e-12
1665	ENSG00000112799_TN_IFN_5d_500kb_combined	GzazIP	ENSG00000112799	outcome	0.272437773153929	7.6482649775666e-06	TRUE	5.44687082926755e-10
1666	ENSG00000113068_CD4_Naive_stim_40h_500kb_combined	GzazIP	ENSG00000113068	outcome	0.246792316911598	9.08947758505856e-07	TRUE	4.65560415807505e-09
1667	ENSG00000113068_TN_40h_500kb_combined	GzazIP	ENSG00000113068	outcome	0.254421135835629	3.24358346473572e-07	TRUE	2.33405599890086e-09
1668	ENSG00000113300_TN_0h_500kb_combined	GzazIP	ENSG00000113300	outcome	0.264910668195874	1.37538820298927e-06	TRUE	9.60188031384303e-10
1669	ENSG00000113318_TN_16h_500kb_combined	GzazIP	ENSG00000113318	outcome	0.238032573290284	2.21055604181834e-06	TRUE	1.02320320768585e-08
1670	ENSG00000113319_CD4_Naive_stim_40h_500kb_combined	GzazIP	ENSG00000113319	outcome	0.243774053403022	8.80468229404629e-07	TRUE	6.03736621284446e-09
1671	ENSG00000113328_CD4_Memory_stim_16h_500kb_combined	GzazIP	ENSG00000113328	outcome	0.393044980396873	7.38998421670714e-06	TRUE	2.78108404933239e-15
1672	ENSG00000113328_CD4_Naive_stim_16h_500kb_combined	GzazIP	ENSG00000113328	outcome	0.245719391031603	7.38998421670714e-06	TRUE	5.72552210083273e-09
1673	ENSG00000113328_TCM_16h_500kb_combined	GzazIP	ENSG00000113328	outcome	0.490356579615129	7.38998421670714e-06	TRUE	1.20856850184129e-20
1674	ENSG00000113328_TN_16h_500kb_combined	GzazIP	ENSG00000113328	outcome	0.484264580120356	7.38998421670714e-06	TRUE	2.85406130102351e-20
1675	ENSG00000113552_TCM_16h_500kb_combined	GzazIP	ENSG00000113552	outcome	0.255805873531488	4.99553374599489e-07	TRUE	2.08546037709365e-09
1676	ENSG00000113558_TN_0h_500kb_combined	GzazIP	ENSG00000113558	outcome	0.238875830431739	2.62239702227061e-08	TRUE	8.75107432128143e-09
1677	ENSG00000113593_CD4_Naive_uns_0h_500kb_combined	GzazIP	ENSG00000113593	outcome	0.450703825504595	4.81318528478189e-06	TRUE	2.46933960159504e-18
1678	ENSG00000113593_TN_0h_500kb_combined	GzazIP	ENSG00000113593	outcome	0.396369342107817	4.81318528478189e-06	TRUE	1.81938117501912e-15
1679	ENSG00000113595_CD4_Memory_stim_16h_500kb_combined	GzazIP	ENSG00000113595	outcome	0.317209360181138	3.50805226620264e-06	TRUE	7.63255391999334e-12
1680	ENSG00000113595_CD4_Memory_stim_5d_500kb_combined	GzazIP	ENSG00000113595	outcome	0.311012637426765	3.50805226620264e-06	TRUE	1.39443820205481e-11
1681	ENSG00000113595_CD4_Naive_stim_16h_500kb_combined	GzazIP	ENSG00000113595	outcome	0.335014228146949	5.43171007400514e-06	TRUE	1.34601269062524e-12
1682	ENSG00000113595_CD4_Naive_stim_40h_500kb_combined	GzazIP	ENSG00000113595	outcome	0.291746052155366	3.50805226620264e-06	TRUE	8.70040877858101e-11
1683	ENSG00000113595_CD4_Naive_stim_5d_500kb_combined	GzazIP	ENSG00000113595	outcome	0.31967776266305	3.50805226620264e-06	TRUE	5.99202730671398e-12
1684	ENSG00000113595_CD4_Naive_uns_0h_500kb_combined	GzazIP	ENSG00000113595	outcome	0.390304880829212	3.50805226620264e-06	TRUE	3.52641764420537e-15
1685	ENSG00000113595_TCM_16h_500kb_combined	GzazIP	ENSG00000113595	outcome	0.307456233364066	5.17295788617139e-06	TRUE	2.02362158068929e-11
1686	ENSG00000113595_TCM_40h_500kb_combined	GzazIP	ENSG00000113595	outcome	0.256219453794351	5.61742540216446e-06	TRUE	2.24497443965381e-09
1687	ENSG00000113595_TCM_5d_500kb_combined	GzazIP	ENSG00000113595	outcome	0.243599185049083	4.62977005970849e-06	TRUE	6.62631528540386e-09
1688	ENSG00000113595_TEM_5d_500kb_combined	GzazIP	ENSG00000113595	outcome	0.266954952778637	8.53891949910354e-06	TRUE	9.00421880013435e-10
1689	ENSG00000113595_TN_0h_500kb_combined	GzazIP	ENSG00000113595	outcome	0.394059903492091	3.50805226620264e-06	TRUE	2.30314125058747e-15
1690	ENSG00000113595_TN_40h_500kb_combined	GzazIP	ENSG00000113595	outcome	0.381492454934126	5.43171007400514e-06	TRUE	9.83324696524807e-15
1691	ENSG00000113658_CD4_Naive_stim_16h_500kb_combined	GzazIP	ENSG00000113658	outcome	0.413354018379431	1.72443561077986e-06	TRUE	2.32359032889328e-16
1692	ENSG00000113658_CD4_Naive_stim_40h_500kb_combined	GzazIP	ENSG00000113658	outcome	0.347967983363358	1.72443561077986e-06	TRUE	3.29605792721839e-13
1693	ENSG00000113658_CD4_Naive_stim_5d_500kb_combined	GzazIP	ENSG00000113658	outcome	0.433557941267704	2.36951359842634e-06	TRUE	2.03744820104539e-17
1694	ENSG00000113658_CD4_Naive_uns_0h_500kb_combined	GzazIP	ENSG00000113658	outcome	0.420773052343777	2.47874777824393e-06	TRUE	9.78359058551498e-17
1695	ENSG00000113658_TN_0h_500kb_combined	GzazIP	ENSG00000113658	outcome	0.433381057207101	2.47874777824393e-06	TRUE	2.08949227808924e-17
1696	ENSG00000113658_TN_16h_500kb_combined	GzazIP	ENSG00000113658	outcome	0.265687152666287	2.47874777824393e-06	TRUE	9.20523043211134e-10
1697	ENSG00000113658_TN_40h_500kb_combined	GzazIP	ENSG00000113658	outcome	0.381089119986574	1.72443561077986e-06	TRUE	9.43364265524618e-15
1698	ENSG00000113658_TN_5d_500kb_combined	GzazIP	ENSG00000113658	outcome	0.311276244866678	2.36951359842634e-06	TRUE	1.3260182653088e-11
1699	ENSG00000113658_TN_IFN_5d_500kb_combined	GzazIP	ENSG00000113658	outcome	0.381548230243136	2.36951359842634e-06	TRUE	9.13861958125048e-15
1700	ENSG00000113749_CD4_Memory_stim_16h_500kb_combined	GzazIP	ENSG00000113749	outcome	0.246696894988624	1.60047030808517e-06	TRUE	4.79004378141698e-09
1701	ENSG00000113749_CD4_Naive_stim_16h_500kb_combined	GzazIP	ENSG00000113749	outcome	0.333542515733786	7.59230845237227e-07	TRUE	1.3942375600193e-12
1702	ENSG00000113749_CD4_Naive_stim_40h_500kb_combined	GzazIP	ENSG00000113749	outcome	0.331961682221407	2.45121846588126e-06	TRUE	1.72562070219984e-12
1703	ENSG00000113749_TN_16h_500kb_combined	GzazIP	ENSG00000113749	outcome	0.303142224314071	2.45121846588126e-06	TRUE	2.90266112322863e-11
1704	ENSG00000113749_TN_40h_500kb_combined	GzazIP	ENSG00000113749	outcome	0.399781960544562	2.45121846588126e-06	TRUE	1.16375824097726e-15
1705	ENSG00000113749_TN_cycling_40h_500kb_combined	GzazIP	ENSG00000113749	outcome	0.259542345737677	7.59230845237227e-07	TRUE	1.51625357100886e-09
1706	ENSG00000114021_TCM_5d_500kb_combined	GzazIP	ENSG00000114021	outcome	0.265299168451792	2.58673087303079e-05	TRUE	1.20724799224187e-09
1707	ENSG00000114023_CD4_Naive_stim_16h_500kb_combined	GzazIP	ENSG00000114023	outcome	0.262576029302823	5.5388717657525e-07	TRUE	1.14859416257326e-09
1708	ENSG00000114054_CD4_Memory_stim_40h_500kb_combined	GzazIP	ENSG00000114054	outcome	0.308429529324994	1.23776115360552e-06	TRUE	1.69119674345137e-11
1709	ENSG00000114054_CD4_Naive_stim_40h_500kb_combined	GzazIP	ENSG00000114054	outcome	0.486185662614478	6.47774187569634e-06	TRUE	2.14194217508208e-20
1710	ENSG00000114054_TCM_40h_500kb_combined	GzazIP	ENSG00000114054	outcome	0.280696110797654	6.47774187569634e-06	TRUE	2.53376312538813e-10
1711	ENSG00000114054_TEM_5d_500kb_combined	GzazIP	ENSG00000114054	outcome	0.254033013825213	2.62565892022894e-06	TRUE	2.58813752229461e-09
1712	ENSG00000114054_TN_40h_500kb_combined	GzazIP	ENSG00000114054	outcome	0.434166070917151	2.66297668223738e-06	TRUE	1.90536507519585e-17
1713	ENSG00000114054_TN_cycling_40h_500kb_combined	GzazIP	ENSG00000114054	outcome	0.26545366950458	2.66297668223738e-06	TRUE	9.43572620357706e-10
1714	ENSG00000114423_TN_0h_500kb_combined	GzazIP	ENSG00000114423	outcome	0.241823316906133	4.64539097647123e-07	TRUE	7.0247133457173e-09
1715	ENSG00000114648_CD4_Memory_stim_16h_500kb_combined	GzazIP	ENSG00000114648	outcome	0.351170260638776	7.18227234619867e-06	TRUE	2.6352551483336e-13
1716	ENSG00000114648_CD4_Memory_stim_40h_500kb_combined	GzazIP	ENSG00000114648	outcome	0.480759021628712	7.18227234619867e-06	TRUE	4.63424044020157e-20
1717	ENSG00000114648_CD4_Naive_stim_16h_500kb_combined	GzazIP	ENSG00000114648	outcome	0.53216483890646	7.18227234619867e-06	TRUE	2.26035217351854e-23
1718	ENSG00000114648_CD4_Naive_stim_40h_500kb_combined	GzazIP	ENSG00000114648	outcome	0.698663931640006	7.18227234619867e-06	TRUE	1.75971964132184e-38
1719	ENSG00000114648_CD4_Naive_stim_5d_500kb_combined	GzazIP	ENSG00000114648	outcome	0.388735197409963	7.18227234619867e-06	TRUE	4.51142374510272e-15
1720	ENSG00000114648_TCM_16h_500kb_combined	GzazIP	ENSG00000114648	outcome	0.441853138343994	7.18227234619867e-06	TRUE	8.01197078197538e-18
1721	ENSG00000114648_TCM_40h_500kb_combined	GzazIP	ENSG00000114648	outcome	0.396533673746657	7.18227234619867e-06	TRUE	1.86257503286765e-15
1722	ENSG00000114648_TEM_40h_500kb_combined	GzazIP	ENSG00000114648	outcome	0.362436896904962	5.5842306613424e-06	TRUE	7.82991787109248e-14
1723	ENSG00000114648_TN_0h_500kb_combined	GzazIP	ENSG00000114648	outcome	0.264067599609525	7.18227234619867e-06	TRUE	1.1457326127592e-09
1724	ENSG00000114648_TN_16h_500kb_combined	GzazIP	ENSG00000114648	outcome	0.489837053465964	7.18227234619867e-06	TRUE	1.2960648452709e-20
1725	ENSG00000114648_TN_40h_500kb_combined	GzazIP	ENSG00000114648	outcome	0.68687290223599	7.18227234619867e-06	TRUE	4.35724400487987e-37
1726	ENSG00000114648_TN_cycling_40h_500kb_combined	GzazIP	ENSG00000114648	outcome	0.27014017687284	7.18227234619867e-06	TRUE	6.65900578681297e-10
1727	ENSG00000114648_TN_IFN_40h_500kb_combined	GzazIP	ENSG00000114648	outcome	0.27780664778878	7.18227234619867e-06	TRUE	3.32931843969294e-10
1728	ENSG00000114850_CD4_Naive_stim_40h_500kb_combined	GzazIP	ENSG00000114850	outcome	0.299756030063251	1.68428798160668e-05	TRUE	4.81483221570267e-11
1729	ENSG00000114850_TN_16h_500kb_combined	GzazIP	ENSG00000114850	outcome	0.308322156799769	6.2724071005811e-06	TRUE	1.89396814489853e-11
1730	ENSG00000114850_TN_40h_500kb_combined	GzazIP	ENSG00000114850	outcome	0.294706495938171	1.68428798160668e-05	TRUE	7.73899497522803e-11
1731	ENSG00000114902_TN_0h_500kb_combined	GzazIP	ENSG00000114902	outcome	0.264061945323128	1.32540912027374e-05	TRUE	1.22273423145935e-09
1732	ENSG00000114978_CD4_Naive_stim_40h_500kb_combined	GzazIP	ENSG00000114978	outcome	0.248821150170656	3.08163202616597e-06	TRUE	4.11325052747757e-09
1733	ENSG00000115350_CD4_Memory_stim_16h_500kb_combined	GzazIP	ENSG00000115350	outcome	0.2757820872574	1.97815276444119e-06	TRUE	3.66477283846568e-10
1734	ENSG00000115350_CD4_Memory_stim_40h_500kb_combined	GzazIP	ENSG00000115350	outcome	0.482508451784412	1.97815276444119e-06	TRUE	3.19783448576114e-20
1735	ENSG00000115350_CD4_Memory_stim_5d_500kb_combined	GzazIP	ENSG00000115350	outcome	0.245798057000084	1.97815276444119e-06	TRUE	5.22494279782099e-09
1736	ENSG00000115350_CD4_Naive_stim_16h_500kb_combined	GzazIP	ENSG00000115350	outcome	0.262121988835825	1.97815276444119e-06	TRUE	1.25028998674478e-09
1737	ENSG00000115350_CD4_Naive_stim_40h_500kb_combined	GzazIP	ENSG00000115350	outcome	0.326913917219664	1.97815276444119e-06	TRUE	2.82578378697642e-12
1738	ENSG00000115350_CD4_Naive_stim_5d_500kb_combined	GzazIP	ENSG00000115350	outcome	0.37739504925076	1.97815276444119e-06	TRUE	1.43018089825215e-14
1739	ENSG00000115350_TCM_16h_500kb_combined	GzazIP	ENSG00000115350	outcome	0.360942266824395	1.97815276444119e-06	TRUE	8.49056575152603e-14
1740	ENSG00000115350_TCM_40h_500kb_combined	GzazIP	ENSG00000115350	outcome	0.363320064287602	1.97815276444119e-06	TRUE	6.58754473750523e-14
1741	ENSG00000115350_TEM_40h_500kb_combined	GzazIP	ENSG00000115350	outcome	0.420190836780816	2.81103709683394e-06	TRUE	1.05932260449834e-16
1742	ENSG00000115350_TN_16h_500kb_combined	GzazIP	ENSG00000115350	outcome	0.339055784977865	1.97815276444119e-06	TRUE	8.30718688469992e-13
1743	ENSG00000115350_TN_40h_500kb_combined	GzazIP	ENSG00000115350	outcome	0.369938895804008	1.97815276444119e-06	TRUE	3.22958490663146e-14
1744	ENSG00000115350_TN_cycling_40h_500kb_combined	GzazIP	ENSG00000115350	outcome	0.261332596753724	1.97815276444119e-06	TRUE	1.34101677173761e-09
1745	ENSG00000115350_TN_IFN_5d_500kb_combined	GzazIP	ENSG00000115350	outcome	0.341232314347575	1.97815276444119e-06	TRUE	6.65017457639712e-13
1746	ENSG00000115364_CD4_Memory_stim_16h_500kb_combined	GzazIP	ENSG00000115364	outcome	0.244811025252105	2.8022154114291e-07	TRUE	5.37672976574429e-09
1747	ENSG00000115364_CD4_Memory_stim_40h_500kb_combined	GzazIP	ENSG00000115364	outcome	0.277845494616652	6.7434910572775e-07	TRUE	2.91602994629655e-10
1748	ENSG00000115364_CD4_Memory_stim_5d_500kb_combined	GzazIP	ENSG00000115364	outcome	0.499233197872709	6.26160475151881e-07	TRUE	2.76620904341917e-21
1749	ENSG00000115364_CD4_Naive_stim_40h_500kb_combined	GzazIP	ENSG00000115364	outcome	0.462298170041907	5.64522235372146e-07	TRUE	4.70359454834135e-19
1750	ENSG00000115364_CD4_Naive_stim_5d_500kb_combined	GzazIP	ENSG00000115364	outcome	0.396626333804281	6.26160475151881e-07	TRUE	1.56353491025346e-15
1751	ENSG00000115364_TCM_40h_500kb_combined	GzazIP	ENSG00000115364	outcome	0.366082863857796	6.26160475151881e-07	TRUE	4.65529576203501e-14
1752	ENSG00000115364_TCM_5d_500kb_combined	GzazIP	ENSG00000115364	outcome	0.300596629650961	6.26160475151881e-07	TRUE	3.49533807968116e-11
1753	ENSG00000115364_TN_16h_500kb_combined	GzazIP	ENSG00000115364	outcome	0.238473172748636	2.03479226568315e-07	TRUE	9.22632823888999e-09
1754	ENSG00000115364_TN_40h_500kb_combined	GzazIP	ENSG00000115364	outcome	0.477898528775006	6.26160475151881e-07	TRUE	5.70280360216721e-20
1755	ENSG00000115364_TN_5d_500kb_combined	GzazIP	ENSG00000115364	outcome	0.352478655478532	2.19475629844546e-07	TRUE	1.92403504149874e-13
1756	ENSG00000115364_TN_cycling_40h_500kb_combined	GzazIP	ENSG00000115364	outcome	0.246921883300912	6.26160475151881e-07	TRUE	4.55547854346615e-09
1757	ENSG00000115364_TN_cycling_5d_500kb_combined	GzazIP	ENSG00000115364	outcome	0.25970814032304	2.19475629844546e-07	TRUE	1.45448347092264e-09
1758	ENSG00000115364_TN_IFN_40h_500kb_combined	GzazIP	ENSG00000115364	outcome	0.260969865008367	5.64522235372146e-07	TRUE	1.32540830899987e-09
1759	ENSG00000115446_CD4_Memory_stim_16h_500kb_combined	GzazIP	ENSG00000115446	outcome	0.375678910961959	1.85979103207544e-06	TRUE	1.7208105520286e-14
1760	ENSG00000115446_CD4_Memory_stim_40h_500kb_combined	GzazIP	ENSG00000115446	outcome	0.448991447063798	2.4451436802622e-06	TRUE	2.9001958901915e-18
1761	ENSG00000115446_CD4_Memory_stim_5d_500kb_combined	GzazIP	ENSG00000115446	outcome	0.289148611140265	2.75420165760394e-06	TRUE	1.09160177446218e-10
1762	ENSG00000115446_CD4_Naive_stim_16h_500kb_combined	GzazIP	ENSG00000115446	outcome	0.31019402213456	3.09860950313518e-06	TRUE	1.49665216739718e-11
1763	ENSG00000115446_CD4_Naive_stim_40h_500kb_combined	GzazIP	ENSG00000115446	outcome	0.448061533435179	2.4451436802622e-06	TRUE	3.26858759557226e-18
1764	ENSG00000115446_TCM_40h_500kb_combined	GzazIP	ENSG00000115446	outcome	0.327414874179573	2.4451436802622e-06	TRUE	2.72073784599464e-12
1765	ENSG00000115446_TN_16h_500kb_combined	GzazIP	ENSG00000115446	outcome	0.240705434824356	1.85979103207544e-06	TRUE	8.07738313605077e-09
1766	ENSG00000115446_TN_40h_500kb_combined	GzazIP	ENSG00000115446	outcome	0.506884503331202	1.85979103207544e-06	TRUE	9.52452672823788e-22
1767	ENSG00000115484_CD4_Memory_stim_16h_500kb_combined	GzazIP	ENSG00000115484	outcome	0.237676471548559	4.47445462219144e-09	TRUE	9.63856524177518e-09
1768	ENSG00000115484_CD4_Naive_stim_16h_500kb_combined	GzazIP	ENSG00000115484	outcome	0.318465886586517	6.70685995450607e-08	TRUE	5.97455252112461e-12
1769	ENSG00000115523_CD4_Memory_stim_16h_500kb_combined	GzazIP	ENSG00000115523	outcome	0.239943640595481	4.5257706555279e-09	TRUE	7.93737502495555e-09
1770	ENSG00000115525_CD4_Memory_stim_16h_500kb_combined	GzazIP	ENSG00000115525	outcome	0.254263943416204	6.60295934353614e-07	TRUE	2.40475253255648e-09
1771	ENSG00000115525_CD4_Naive_stim_5d_500kb_combined	GzazIP	ENSG00000115525	outcome	0.249115694034437	1.69771102939049e-06	TRUE	3.89295996831117e-09
1772	ENSG00000115604_CD4_Memory_stim_16h_500kb_combined	GzazIP	ENSG00000115604	outcome	0.25054400595017	1.22308368692598e-05	TRUE	3.9671093595573e-09
1773	ENSG00000115604_TCM_16h_500kb_combined	GzazIP	ENSG00000115604	outcome	0.247288599961498	1.22308368692598e-05	TRUE	5.25838414686012e-09
1774	ENSG00000115687_CD4_Memory_stim_16h_500kb_combined	GzazIP	ENSG00000115687	outcome	0.352401437722158	1.3161782418586e-06	TRUE	2.04868870274131e-13
1775	ENSG00000115687_CD4_Memory_stim_40h_500kb_combined	GzazIP	ENSG00000115687	outcome	0.302297361578303	1.95768727862824e-06	TRUE	3.10799126298812e-11
1776	ENSG00000115687_CD4_Memory_stim_5d_500kb_combined	GzazIP	ENSG00000115687	outcome	0.242022645405909	2.20416620701422e-06	TRUE	7.27010925015314e-09
1777	ENSG00000115687_CD4_Memory_uns_0h_500kb_combined	GzazIP	ENSG00000115687	outcome	0.474830736776331	7.86683155577093e-06	TRUE	1.0617514206281e-19
1778	ENSG00000115687_TCM_0h_500kb_combined	GzazIP	ENSG00000115687	outcome	0.463595016256229	7.86683155577093e-06	TRUE	4.83288614389437e-19
1779	ENSG00000115687_TCM_16h_500kb_combined	GzazIP	ENSG00000115687	outcome	0.306800186455599	1.3161782418586e-06	TRUE	1.98329709544493e-11
1780	ENSG00000115687_TCM_LA_500kb_combined	GzazIP	ENSG00000115687	outcome	0.249531684141531	2.20416620701422e-06	TRUE	3.79941178296111e-09
1781	ENSG00000115687_TEM_0h_500kb_combined	GzazIP	ENSG00000115687	outcome	0.34698535009742	6.15990746191285e-06	TRUE	4.00558408998945e-13
1782	ENSG00000115687_TN_0h_500kb_combined	GzazIP	ENSG00000115687	outcome	0.243029816660798	2.20416620701422e-06	TRUE	6.6671489001787e-09
1783	ENSG00000115750_CD4_Memory_stim_40h_500kb_combined	GzazIP	ENSG00000115750	outcome	0.310912099134245	3.77354402737569e-08	TRUE	1.2427527295494e-11
1784	ENSG00000115750_CD4_Memory_stim_5d_500kb_combined	GzazIP	ENSG00000115750	outcome	0.302833589500799	3.77354402737569e-08	TRUE	2.70377747368244e-11
1785	ENSG00000115750_CD4_Naive_stim_40h_500kb_combined	GzazIP	ENSG00000115750	outcome	0.465024368885412	3.77354402737569e-08	TRUE	3.09633282816853e-19
1786	ENSG00000115750_CD4_Naive_stim_5d_500kb_combined	GzazIP	ENSG00000115750	outcome	0.381528652591459	3.77354402737569e-08	TRUE	8.17028699369414e-15
1787	ENSG00000115750_TCM_40h_500kb_combined	GzazIP	ENSG00000115750	outcome	0.278990441632991	3.77354402737569e-08	TRUE	2.51400085132731e-10
1788	ENSG00000115750_TN_40h_500kb_combined	GzazIP	ENSG00000115750	outcome	0.33130776427738	1.16562375779614e-06	TRUE	1.77487278419491e-12
1789	ENSG00000115816_CD4_Memory_stim_40h_500kb_combined	GzazIP	ENSG00000115816	outcome	0.381609120747695	6.00641134971636e-06	TRUE	9.80620878369495e-15
1790	ENSG00000115816_CD4_Naive_stim_40h_500kb_combined	GzazIP	ENSG00000115816	outcome	0.427247002180587	1.11220311854486e-05	TRUE	5.23172685234062e-17
1791	ENSG00000115816_TN_40h_500kb_combined	GzazIP	ENSG00000115816	outcome	0.352621069485455	6.78246417738248e-06	TRUE	2.25115597391123e-13
1792	ENSG00000115816_TN_IFN_5d_500kb_combined	GzazIP	ENSG00000115816	outcome	0.257684524761284	6.00641134971636e-06	TRUE	1.98432250896517e-09
1793	ENSG00000115825_TN_0h_500kb_combined	GzazIP	ENSG00000115825	outcome	0.240940675765416	2.89108003016307e-07	TRUE	7.50874328819303e-09
1794	ENSG00000115866_CD4_Memory_stim_40h_500kb_combined	GzazIP	ENSG00000115866	outcome	0.353874162705905	2.45937655956536e-05	TRUE	2.38617503890018e-13
1795	ENSG00000115866_CD4_Memory_stim_5d_500kb_combined	GzazIP	ENSG00000115866	outcome	0.351957884823083	2.57599885492171e-05	TRUE	2.94112532410809e-13
1796	ENSG00000115866_CD4_Naive_stim_16h_500kb_combined	GzazIP	ENSG00000115866	outcome	0.256445880146256	2.45937655956536e-05	TRUE	2.61081572041349e-09
1797	ENSG00000115866_CD4_Naive_stim_40h_500kb_combined	GzazIP	ENSG00000115866	outcome	0.352272294003261	2.96415910300124e-05	TRUE	2.93174701293161e-13
1798	ENSG00000115866_TCM_40h_500kb_combined	GzazIP	ENSG00000115866	outcome	0.281784571710111	2.96415910300124e-05	TRUE	2.80725202399043e-10
1799	ENSG00000115866_TEM_40h_500kb_combined	GzazIP	ENSG00000115866	outcome	0.259464691752449	2.96415910300124e-05	TRUE	2.06931124830685e-09
1800	ENSG00000115866_TN_16h_500kb_combined	GzazIP	ENSG00000115866	outcome	0.367893002291482	2.45937655956536e-05	TRUE	5.4039338790748e-14
1801	ENSG00000115866_TN_40h_500kb_combined	GzazIP	ENSG00000115866	outcome	0.41582319945082	2.57599885492171e-05	TRUE	2.42721644123826e-16
1802	ENSG00000115866_TN_IFN_40h_500kb_combined	GzazIP	ENSG00000115866	outcome	0.25340946306988	2.35597804279774e-05	TRUE	3.37895905283218e-09
1803	ENSG00000115902_CD4_Memory_stim_16h_500kb_combined	GzazIP	ENSG00000115902	outcome	0.250867885603923	3.73297268464735e-06	TRUE	3.48261714079213e-09
1804	ENSG00000115902_CD4_Memory_stim_40h_500kb_combined	GzazIP	ENSG00000115902	outcome	0.319526383254842	3.73297268464735e-06	TRUE	6.10903807184603e-12
1805	ENSG00000115902_CD4_Naive_stim_40h_500kb_combined	GzazIP	ENSG00000115902	outcome	0.346312061882679	5.4031793884747e-06	TRUE	4.24085032383628e-13
1806	ENSG00000115902_CD4_Naive_stim_5d_500kb_combined	GzazIP	ENSG00000115902	outcome	0.424924893922921	5.4031793884747e-06	TRUE	6.33209030320686e-17
1807	ENSG00000115902_TCM_16h_500kb_combined	GzazIP	ENSG00000115902	outcome	0.305754854916987	5.4031793884747e-06	TRUE	2.39089880230054e-11
1808	ENSG00000115902_TCM_40h_500kb_combined	GzazIP	ENSG00000115902	outcome	0.260577457697744	5.4031793884747e-06	TRUE	1.52453137468262e-09
1809	ENSG00000115902_TN_40h_500kb_combined	GzazIP	ENSG00000115902	outcome	0.395581672255052	5.71281675339353e-06	TRUE	2.02502094142217e-15
1810	ENSG00000115902_TN_5d_500kb_combined	GzazIP	ENSG00000115902	outcome	0.289022490393542	5.4031793884747e-06	TRUE	1.15789959090598e-10
1811	ENSG00000115902_TN_IFN_5d_500kb_combined	GzazIP	ENSG00000115902	outcome	0.290638076067538	7.08637225410118e-07	TRUE	8.96360299507107e-11
1812	ENSG00000115944_TN_0h_500kb_combined	GzazIP	ENSG00000115944	outcome	0.252810921014427	2.43102914847445e-06	TRUE	2.86864264305798e-09
1813	ENSG00000115946_CD4_Naive_stim_40h_500kb_combined	GzazIP	ENSG00000115946	outcome	0.258998420377481	2.77031053495636e-06	TRUE	1.67734072801659e-09
1814	ENSG00000115956_CD4_Memory_stim_40h_500kb_combined	GzazIP	ENSG00000115956	outcome	0.32729255626958	9.09215129103993e-08	TRUE	2.49960854517198e-12
1815	ENSG00000115956_TEM_16h_500kb_combined	GzazIP	ENSG00000115956	outcome	0.304906361471776	9.09215129103993e-08	TRUE	2.2348773977439e-11
1816	ENSG00000116014_CD4_Memory_uns_0h_500kb_combined	GzazIP	ENSG00000116014	outcome	0.245508973773557	1.59298167001672e-06	TRUE	5.30738852062787e-09
1817	ENSG00000116138_CD4_Memory_stim_16h_500kb_combined	GzazIP	ENSG00000116138	outcome	0.250655487911756	2.03364902662272e-09	TRUE	3.13563407332021e-09
1818	ENSG00000116138_CD4_Memory_uns_0h_500kb_combined	GzazIP	ENSG00000116138	outcome	0.309290788229494	2.03364902662272e-09	TRUE	1.43788679082543e-11
1819	ENSG00000116138_CD4_Naive_uns_0h_500kb_combined	GzazIP	ENSG00000116138	outcome	0.237133768288891	9.00998165871718e-07	TRUE	1.06772938132707e-08
1820	ENSG00000116157_CD4_Memory_stim_40h_500kb_combined	GzazIP	ENSG00000116157	outcome	0.290405490837558	9.29485122516374e-07	TRUE	9.24063728191136e-11
1821	ENSG00000116157_CD4_Memory_stim_5d_500kb_combined	GzazIP	ENSG00000116157	outcome	0.25515456758931	9.29485122516374e-07	TRUE	2.2462628734793e-09
1822	ENSG00000116157_TCM_40h_500kb_combined	GzazIP	ENSG00000116157	outcome	0.258744540423295	9.29485122516374e-07	TRUE	1.63719039700449e-09
1823	ENSG00000116157_TCM_5d_500kb_combined	GzazIP	ENSG00000116157	outcome	0.252720706853602	1.88089110867282e-06	TRUE	2.85592403190307e-09
1824	ENSG00000116157_TN_40h_500kb_combined	GzazIP	ENSG00000116157	outcome	0.286004527499216	9.29485122516374e-07	TRUE	1.39108313832013e-10
1825	ENSG00000116213_CD4_Naive_stim_40h_500kb_combined	GzazIP	ENSG00000116213	outcome	0.300654732297857	2.01552401696432e-08	TRUE	3.31529442811864e-11
1826	ENSG00000116260_CD4_Naive_stim_40h_500kb_combined	GzazIP	ENSG00000116260	outcome	0.252923740559044	4.00157126426469e-09	TRUE	2.57429297554619e-09
1827	ENSG00000116260_TN_40h_500kb_combined	GzazIP	ENSG00000116260	outcome	0.265931858171902	4.00157126426469e-09	TRUE	8.12999222632193e-10
1828	ENSG00000116288_CD4_Memory_stim_16h_500kb_combined	GzazIP	ENSG00000116288	outcome	0.299007900253257	3.95029165250394e-06	TRUE	4.43288055916081e-11
1829	ENSG00000116288_CD4_Memory_stim_40h_500kb_combined	GzazIP	ENSG00000116288	outcome	0.324915080417158	3.65813875355132e-06	TRUE	3.58337803650742e-12
1830	ENSG00000116288_CD4_Memory_stim_5d_500kb_combined	GzazIP	ENSG00000116288	outcome	0.31560806140365	3.65813875355132e-06	TRUE	8.9512133666546e-12
1831	ENSG00000116288_CD4_Naive_stim_16h_500kb_combined	GzazIP	ENSG00000116288	outcome	0.319929546479452	2.00380508190071e-06	TRUE	5.64672841023027e-12
1832	ENSG00000116288_CD4_Naive_stim_40h_500kb_combined	GzazIP	ENSG00000116288	outcome	0.375602839786506	4.14492607965722e-06	TRUE	1.83590844657537e-14
1833	ENSG00000116288_CD4_Naive_stim_5d_500kb_combined	GzazIP	ENSG00000116288	outcome	0.429204906462443	3.95029165250394e-06	TRUE	3.63685111157674e-17
1834	ENSG00000116288_TCM_16h_500kb_combined	GzazIP	ENSG00000116288	outcome	0.299030146281425	3.95029165250394e-06	TRUE	4.42356155975831e-11
1835	ENSG00000116288_TCM_5d_500kb_combined	GzazIP	ENSG00000116288	outcome	0.319236833419061	5.35244721924468e-06	TRUE	6.46887247431465e-12
1836	ENSG00000116288_TN_16h_500kb_combined	GzazIP	ENSG00000116288	outcome	0.341635203892795	3.65813875355132e-06	TRUE	6.64109794943864e-13
1837	ENSG00000116288_TN_40h_500kb_combined	GzazIP	ENSG00000116288	outcome	0.404625090524306	4.14492607965722e-06	TRUE	6.91867221348832e-16
1838	ENSG00000116288_TN_5d_500kb_combined	GzazIP	ENSG00000116288	outcome	0.33097663192182	2.80400881913061e-06	TRUE	1.9213169330337e-12
1839	ENSG00000116288_TN_IFN_5d_500kb_combined	GzazIP	ENSG00000116288	outcome	0.271894414923335	3.57897233849123e-06	TRUE	5.38815483938769e-10
1840	ENSG00000116679_CD4_Memory_stim_16h_500kb_combined	GzazIP	ENSG00000116679	outcome	0.284638643420387	1.01491164679026e-06	TRUE	1.58320393040128e-10
1841	ENSG00000116679_CD4_Memory_stim_40h_500kb_combined	GzazIP	ENSG00000116679	outcome	0.40977039972093	1.02315741174459e-07	TRUE	3.25011046697963e-16
1842	ENSG00000116679_CD4_Memory_stim_5d_500kb_combined	GzazIP	ENSG00000116679	outcome	0.512476812781777	1.01491164679026e-06	TRUE	3.9735892240038e-22
1843	ENSG00000116679_CD4_Naive_stim_40h_500kb_combined	GzazIP	ENSG00000116679	outcome	0.405154963875707	1.01491164679026e-06	TRUE	5.9393206788134e-16
1844	ENSG00000116679_CD4_Naive_stim_5d_500kb_combined	GzazIP	ENSG00000116679	outcome	0.628051851422325	1.01491164679026e-06	TRUE	4.16005968654713e-31
1845	ENSG00000116679_T_ER-stress_5d_500kb_combined	GzazIP	ENSG00000116679	outcome	0.280153976069647	1.01491164679026e-06	TRUE	2.3917805953323e-10
1846	ENSG00000116679_TCM_5d_500kb_combined	GzazIP	ENSG00000116679	outcome	0.447345611285719	1.01491164679026e-06	TRUE	3.39902843538366e-18
1847	ENSG00000116679_TEM_40h_500kb_combined	GzazIP	ENSG00000116679	outcome	0.342932827860807	1.01491164679026e-06	TRUE	5.41191177653106e-13
1848	ENSG00000116679_TEM_5d_500kb_combined	GzazIP	ENSG00000116679	outcome	0.384421958286067	1.01491164679026e-06	TRUE	6.34201365372568e-15
1849	ENSG00000116679_TN_40h_500kb_combined	GzazIP	ENSG00000116679	outcome	0.300020580146218	1.01491164679026e-06	TRUE	3.75048609390536e-11
1850	ENSG00000116679_TN_5d_500kb_combined	GzazIP	ENSG00000116679	outcome	0.552451648729387	1.01491164679026e-06	TRUE	6.82772839022941e-25
1851	ENSG00000116679_TN_cycling_40h_500kb_combined	GzazIP	ENSG00000116679	outcome	0.26456018114907	1.02315741174459e-07	TRUE	9.35239239086089e-10
1852	ENSG00000116679_TN_HSP_5d_500kb_combined	GzazIP	ENSG00000116679	outcome	0.37621684117513	1.01491164679026e-06	TRUE	1.57428475180906e-14
1853	ENSG00000116679_TN_IFN_5d_500kb_combined	GzazIP	ENSG00000116679	outcome	0.570276833022686	1.01491164679026e-06	TRUE	3.13984950695652e-26
1854	ENSG00000116701_CD4_Memory_stim_40h_500kb_combined	GzazIP	ENSG00000116701	outcome	0.424150689390453	1.88876068952193e-06	TRUE	6.37980189008993e-17
1855	ENSG00000116701_CD4_Memory_stim_5d_500kb_combined	GzazIP	ENSG00000116701	outcome	0.318937934070678	1.19505722508404e-06	TRUE	6.07498654835992e-12
1856	ENSG00000116701_CD4_Memory_uns_0h_500kb_combined	GzazIP	ENSG00000116701	outcome	0.618559596354057	1.19505722508404e-06	TRUE	3.08645302124642e-30
1857	ENSG00000116701_CD4_Naive_stim_40h_500kb_combined	GzazIP	ENSG00000116701	outcome	0.320286703564034	3.88701779788872e-06	TRUE	5.68607540832316e-12
1858	ENSG00000116701_CD4_Naive_stim_5d_500kb_combined	GzazIP	ENSG00000116701	outcome	0.250562273944596	1.19505722508404e-06	TRUE	3.38573229795719e-09
1859	ENSG00000116701_CD4_Naive_uns_0h_500kb_combined	GzazIP	ENSG00000116701	outcome	0.728109331547247	1.19505722508404e-06	TRUE	2.17128080558243e-42
1860	ENSG00000116701_TCM_0h_500kb_combined	GzazIP	ENSG00000116701	outcome	0.434661155913912	1.88876068952193e-06	TRUE	1.74915932321372e-17
1861	ENSG00000116701_TCM_40h_500kb_combined	GzazIP	ENSG00000116701	outcome	0.326111389676218	3.88701779788872e-06	TRUE	3.19625885118292e-12
1862	ENSG00000116701_TEM_0h_500kb_combined	GzazIP	ENSG00000116701	outcome	0.45683259450135	1.19505722508404e-06	TRUE	1.00072584954372e-18
1863	ENSG00000116701_TEM_40h_500kb_combined	GzazIP	ENSG00000116701	outcome	0.282437021810603	2.98818568010846e-07	TRUE	1.87771483941096e-10
1864	ENSG00000116701_TEM_5d_500kb_combined	GzazIP	ENSG00000116701	outcome	0.299553203930837	1.19505722508404e-06	TRUE	3.94505639279299e-11
1865	ENSG00000116701_TN_0h_500kb_combined	GzazIP	ENSG00000116701	outcome	0.75717899272243	1.19505722508404e-06	TRUE	1.04851575910577e-46
1866	ENSG00000116701_TN_40h_500kb_combined	GzazIP	ENSG00000116701	outcome	0.304848306134584	1.19505722508404e-06	TRUE	2.3820557027084e-11
1867	ENSG00000116717_TEMRA_0h_500kb_combined	GzazIP	ENSG00000116717	outcome	0.252938042921968	3.84119922716607e-08	TRUE	2.59364155227716e-09
1868	ENSG00000116717_TEMRA_LA_500kb_combined	GzazIP	ENSG00000116717	outcome	0.269060862639792	2.59426925739124e-06	TRUE	6.82140485249286e-10
1869	ENSG00000116771_CD4_Naive_stim_16h_500kb_combined	GzazIP	ENSG00000116771	outcome	0.310110046921826	2.67294971583463e-06	TRUE	1.49486727781097e-11
1870	ENSG00000116771_CD4_Naive_stim_40h_500kb_combined	GzazIP	ENSG00000116771	outcome	0.28447473063501	2.67294971583463e-06	TRUE	1.67998947821596e-10
1871	ENSG00000116771_TN_40h_500kb_combined	GzazIP	ENSG00000116771	outcome	0.297596755257482	2.67294971583463e-06	TRUE	4.93753163994203e-11
1872	ENSG00000116830_CD4_Memory_stim_16h_500kb_combined	GzazIP	ENSG00000116830	outcome	0.280904627767106	1.32551425595558e-06	TRUE	2.25526018295549e-10
1873	ENSG00000116830_CD4_Naive_stim_16h_500kb_combined	GzazIP	ENSG00000116830	outcome	0.289716261209396	1.32551425595558e-06	TRUE	9.98636886091873e-11
1874	ENSG00000116830_CD4_Naive_stim_40h_500kb_combined	GzazIP	ENSG00000116830	outcome	0.341246262210644	1.32551425595558e-06	TRUE	6.50840634314015e-13
1875	ENSG00000116830_TCM_16h_500kb_combined	GzazIP	ENSG00000116830	outcome	0.296932840935118	1.32551425595558e-06	TRUE	5.07614964676814e-11
1876	ENSG00000116830_TEM_16h_500kb_combined	GzazIP	ENSG00000116830	outcome	0.324878618439872	1.35800493104914e-06	TRUE	3.39678719575212e-12
1877	ENSG00000116830_TN_16h_500kb_combined	GzazIP	ENSG00000116830	outcome	0.380570507487506	1.32551425595558e-06	TRUE	9.85593321782636e-15
1878	ENSG00000116830_TN_40h_500kb_combined	GzazIP	ENSG00000116830	outcome	0.324618330121673	1.35800493104914e-06	TRUE	3.48572934948771e-12
1879	ENSG00000116857_CD4_Memory_stim_5d_500kb_combined	GzazIP	ENSG00000116857	outcome	0.268732950004657	6.25767919017704e-06	TRUE	7.4640502566135e-10
1880	ENSG00000116857_TEM_5d_500kb_combined	GzazIP	ENSG00000116857	outcome	0.260053731362261	5.44031829092015e-06	TRUE	1.5976175718266e-09
1881	ENSG00000117054_CD4_Memory_stim_16h_500kb_combined	GzazIP	ENSG00000117054	outcome	0.337575096103785	5.04336454717792e-06	TRUE	1.03151215459491e-12
1882	ENSG00000117054_CD4_Memory_stim_40h_500kb_combined	GzazIP	ENSG00000117054	outcome	0.37537350844642	5.04336454717792e-06	TRUE	1.91602595052921e-14
1883	ENSG00000117054_CD4_Memory_stim_5d_500kb_combined	GzazIP	ENSG00000117054	outcome	0.333077246900563	5.04336454717792e-06	TRUE	1.62578936123229e-12
1884	ENSG00000117054_CD4_Naive_stim_40h_500kb_combined	GzazIP	ENSG00000117054	outcome	0.634528445290627	5.04336454717792e-06	TRUE	1.20309482641688e-31
1885	ENSG00000117054_CD4_Naive_stim_5d_500kb_combined	GzazIP	ENSG00000117054	outcome	0.317065333198503	5.04336454717792e-06	TRUE	7.96084231925239e-12
1886	ENSG00000117054_TCM_40h_500kb_combined	GzazIP	ENSG00000117054	outcome	0.295756833395733	1.30227082531201e-06	TRUE	5.6671400117188e-11
1887	ENSG00000117054_TEM_40h_500kb_combined	GzazIP	ENSG00000117054	outcome	0.290317803805533	8.24531330097641e-07	TRUE	9.27935559347776e-11
1888	ENSG00000117054_TN_16h_500kb_combined	GzazIP	ENSG00000117054	outcome	0.326959065602278	5.04336454717792e-06	TRUE	3.00007631567652e-12
1889	ENSG00000117054_TN_40h_500kb_combined	GzazIP	ENSG00000117054	outcome	0.58165660185137	5.04336454717792e-06	TRUE	4.65818598335842e-27
1890	ENSG00000117054_TN_5d_500kb_combined	GzazIP	ENSG00000117054	outcome	0.26453468041481	1.26292327431488e-06	TRUE	9.89670836874279e-10
1891	ENSG00000117054_TN_IFN_40h_500kb_combined	GzazIP	ENSG00000117054	outcome	0.253554243201425	4.31879042482376e-06	TRUE	2.78140014893498e-09
1892	ENSG00000117226_CD4_Memory_stim_16h_500kb_combined	GzazIP	ENSG00000117226	outcome	0.267081644695484	8.32429042473044e-07	TRUE	7.76912434498383e-10
1893	ENSG00000117226_CD4_Memory_stim_40h_500kb_combined	GzazIP	ENSG00000117226	outcome	0.250188027234173	1.33902582387959e-06	TRUE	3.51260586000842e-09
1894	ENSG00000117226_CD4_Memory_stim_5d_500kb_combined	GzazIP	ENSG00000117226	outcome	0.499219658649407	1.33902582387959e-06	TRUE	2.87819929730295e-21
1895	ENSG00000117226_CD4_Memory_uns_0h_500kb_combined	GzazIP	ENSG00000117226	outcome	0.546426689351477	1.33902582387959e-06	TRUE	1.89725937864092e-24
1896	ENSG00000117226_CD4_Naive_stim_16h_500kb_combined	GzazIP	ENSG00000117226	outcome	0.418531653964828	3.67929583304675e-07	TRUE	1.17412776940169e-16
1897	ENSG00000117226_CD4_Naive_stim_40h_500kb_combined	GzazIP	ENSG00000117226	outcome	0.37984242790976	1.33902582387959e-06	TRUE	1.06889382571736e-14
1898	ENSG00000117226_CD4_Naive_stim_5d_500kb_combined	GzazIP	ENSG00000117226	outcome	0.466923367677131	3.67929583304675e-07	TRUE	2.49854862578036e-19
1899	ENSG00000117226_CD4_Naive_uns_0h_500kb_combined	GzazIP	ENSG00000117226	outcome	0.452842482590303	3.30929805846123e-07	TRUE	1.60348933785131e-18
1900	ENSG00000117226_TCM_0h_500kb_combined	GzazIP	ENSG00000117226	outcome	0.452187858468394	1.33902582387959e-06	TRUE	1.84577937183642e-18
1901	ENSG00000117226_TCM_5d_500kb_combined	GzazIP	ENSG00000117226	outcome	0.247850103979143	3.67929583304675e-07	TRUE	4.15284937381586e-09
1902	ENSG00000117226_TEM_0h_500kb_combined	GzazIP	ENSG00000117226	outcome	0.336944597804806	1.33902582387959e-06	TRUE	1.00999686734432e-12
1903	ENSG00000117226_TEM_5d_500kb_combined	GzazIP	ENSG00000117226	outcome	0.563503752290139	8.32429042473044e-07	TRUE	1.02006414751491e-25
1904	ENSG00000117226_TN_0h_500kb_combined	GzazIP	ENSG00000117226	outcome	0.442166458859441	3.30929805846123e-07	TRUE	6.31842566605723e-18
1905	ENSG00000117226_TN_16h_500kb_combined	GzazIP	ENSG00000117226	outcome	0.261643505129383	1.33902582387959e-06	TRUE	1.28291622203761e-09
1906	ENSG00000117226_TN_40h_500kb_combined	GzazIP	ENSG00000117226	outcome	0.357228163141155	8.32429042473044e-07	TRUE	1.20952368709923e-13
1907	ENSG00000117226_TN_5d_500kb_combined	GzazIP	ENSG00000117226	outcome	0.473602004947264	2.60844187242651e-07	TRUE	1.00079113242112e-19
1908	ENSG00000117226_TN_cycling_40h_500kb_combined	GzazIP	ENSG00000117226	outcome	0.309158930545247	3.89613819167852e-07	TRUE	1.52028064431583e-11
1909	ENSG00000117226_TN_IFN_40h_500kb_combined	GzazIP	ENSG00000117226	outcome	0.286623029228394	1.33902582387959e-06	TRUE	1.33169506493837e-10
1910	ENSG00000117226_TN_IFN_5d_500kb_combined	GzazIP	ENSG00000117226	outcome	0.512481995494504	1.96013277776638e-06	TRUE	4.13795266199051e-22
1911	ENSG00000117280_CD4_Memory_stim_5d_500kb_combined	GzazIP	ENSG00000117280	outcome	0.328638979732582	2.63667244998189e-05	TRUE	3.16691648784364e-12
1912	ENSG00000117280_CD4_Naive_stim_40h_500kb_combined	GzazIP	ENSG00000117280	outcome	0.257402542521003	3.07815728081206e-05	TRUE	2.49626581743256e-09
1913	ENSG00000117280_CD4_Naive_stim_5d_500kb_combined	GzazIP	ENSG00000117280	outcome	0.335131194210492	2.94746384891192e-05	TRUE	1.69201984592902e-12
1914	ENSG00000117280_TN_40h_500kb_combined	GzazIP	ENSG00000117280	outcome	0.337725622140192	3.07815728081206e-05	TRUE	1.31446317241947e-12
1915	ENSG00000117505_CD4_Memory_uns_0h_500kb_combined	GzazIP	ENSG00000117505	outcome	0.238576535809481	1.6793795832031e-05	TRUE	1.15259338383422e-08
1916	ENSG00000117533_CD4_Memory_stim_40h_500kb_combined	GzazIP	ENSG00000117533	outcome	0.330861748173114	1.34434238573819e-06	TRUE	1.86774179538409e-12
1917	ENSG00000117533_CD4_Memory_uns_0h_500kb_combined	GzazIP	ENSG00000117533	outcome	0.366584574334609	3.56696562201293e-08	TRUE	4.19602352105383e-14
1918	ENSG00000117533_CD4_Naive_stim_16h_500kb_combined	GzazIP	ENSG00000117533	outcome	0.436558399889803	7.30218623338791e-08	TRUE	1.2452466642617e-17
1919	ENSG00000117533_CD4_Naive_stim_40h_500kb_combined	GzazIP	ENSG00000117533	outcome	0.331711188292154	1.34434238573819e-06	TRUE	1.71485875390767e-12
1920	ENSG00000117533_CD4_Naive_uns_0h_500kb_combined	GzazIP	ENSG00000117533	outcome	0.450900144713618	3.07803733314259e-07	TRUE	2.05907728615218e-18
1921	ENSG00000117533_TCM_16h_500kb_combined	GzazIP	ENSG00000117533	outcome	0.24187812167901	1.25574812724922e-08	TRUE	6.74082832159806e-09
1922	ENSG00000117533_TEM_40h_500kb_combined	GzazIP	ENSG00000117533	outcome	0.28709364409103	3.56696562201293e-08	TRUE	1.19026112101306e-10
1923	ENSG00000117533_TN_16h_500kb_combined	GzazIP	ENSG00000117533	outcome	0.423003340697723	3.56696562201293e-08	TRUE	6.58304998599156e-17
1924	ENSG00000117569_CD4_Memory_uns_0h_500kb_combined	GzazIP	ENSG00000117569	outcome	0.25147605644011	1.92688867908133e-05	TRUE	3.87781192383115e-09
1925	ENSG00000117569_CD4_Naive_stim_16h_500kb_combined	GzazIP	ENSG00000117569	outcome	0.242635099738069	3.06916046892685e-05	TRUE	8.93848556992088e-09
1926	ENSG00000117569_CD4_Naive_stim_5d_500kb_combined	GzazIP	ENSG00000117569	outcome	0.309148046482494	3.05623442725649e-05	TRUE	2.18662519029103e-11
1927	ENSG00000117569_TN_HSP_5d_500kb_combined	GzazIP	ENSG00000117569	outcome	0.2400041240485	1.92688867908133e-05	TRUE	1.03977193679122e-08
1928	ENSG00000117592_CD4_Naive_stim_40h_500kb_combined	GzazIP	ENSG00000117592	outcome	0.252345412320818	6.72134422801281e-06	TRUE	3.19712454776988e-09
1929	ENSG00000117592_TCM_40h_500kb_combined	GzazIP	ENSG00000117592	outcome	0.274412922348109	6.01323837818461e-06	TRUE	4.459722408816e-10
1930	ENSG00000117592_TN_40h_500kb_combined	GzazIP	ENSG00000117592	outcome	0.272819589198888	6.72134422801281e-06	TRUE	5.20044309580434e-10
1931	ENSG00000117632_CD4_Memory_uns_0h_500kb_combined	GzazIP	ENSG00000117632	outcome	0.329589581812432	9.42134814189684e-06	TRUE	2.45837493849963e-12
1932	ENSG00000117632_TCM_0h_500kb_combined	GzazIP	ENSG00000117632	outcome	0.331979866076235	7.79761979812406e-06	TRUE	1.89398699144976e-12
1933	ENSG00000117748_CD4_Memory_stim_40h_500kb_combined	GzazIP	ENSG00000117748	outcome	0.24632548318866	1.02935189400388e-06	TRUE	4.86694286129854e-09
1934	ENSG00000117748_TEM_5d_500kb_combined	GzazIP	ENSG00000117748	outcome	0.380500816783352	1.27222895581828e-07	TRUE	9.2855193397703e-15
1935	ENSG00000118181_CD4_Memory_uns_0h_500kb_combined	GzazIP	ENSG00000118181	outcome	0.284732618599091	4.60316862534379e-06	TRUE	1.70054122952662e-10
1936	ENSG00000118181_CD4_Naive_uns_0h_500kb_combined	GzazIP	ENSG00000118181	outcome	0.392392671533152	4.34707782406525e-06	TRUE	2.83530980256293e-15
1937	ENSG00000118181_TCM_0h_500kb_combined	GzazIP	ENSG00000118181	outcome	0.3471443857092	5.70657851001472e-06	TRUE	3.911148811007e-13
1938	ENSG00000118181_TN_0h_500kb_combined	GzazIP	ENSG00000118181	outcome	0.444143867083799	4.34707782406525e-06	TRUE	5.6658382797153e-18
1939	ENSG00000118181_TN_16h_500kb_combined	GzazIP	ENSG00000118181	outcome	0.312370834386916	8.33263354651405e-07	TRUE	1.1381393132392e-11
1940	ENSG00000118181_TN_40h_500kb_combined	GzazIP	ENSG00000118181	outcome	0.258955504673495	8.33263354651405e-07	TRUE	1.60146393837853e-09
1941	ENSG00000118197_TN_16h_500kb_combined	GzazIP	ENSG00000118197	outcome	0.267244516851723	1.14546313133627e-07	TRUE	7.36368236708596e-10
1942	ENSG00000118507_CD4_Memory_uns_0h_500kb_combined	GzazIP	ENSG00000118507	outcome	0.259541080333155	2.06973059692334e-06	TRUE	1.57493643578326e-09
1943	ENSG00000118640_CD4_Memory_stim_40h_500kb_combined	GzazIP	ENSG00000118640	outcome	0.308032929144457	1.17306349951429e-06	TRUE	1.75322708928871e-11
1944	ENSG00000118640_CD4_Naive_stim_40h_500kb_combined	GzazIP	ENSG00000118640	outcome	0.337528646892994	2.46016412155457e-07	TRUE	9.03711294122823e-13
1945	ENSG00000118640_TCM_40h_500kb_combined	GzazIP	ENSG00000118640	outcome	0.331933378812195	9.28585520356236e-07	TRUE	1.65168100870629e-12
1946	ENSG00000118640_TEM_40h_500kb_combined	GzazIP	ENSG00000118640	outcome	0.360524155704062	4.92069656346101e-07	TRUE	8.37986232675354e-14
1947	ENSG00000118640_TN_16h_500kb_combined	GzazIP	ENSG00000118640	outcome	0.307169588750642	4.73804048668138e-07	TRUE	1.8503420817096e-11
1948	ENSG00000118640_TN_40h_500kb_combined	GzazIP	ENSG00000118640	outcome	0.317305219172497	2.46016412155457e-07	TRUE	6.8163917901248e-12
1949	ENSG00000118777_CD4_Memory_stim_5d_500kb_combined	GzazIP	ENSG00000118777	outcome	0.594341294577658	1.30608163375556e-07	TRUE	3.47052535099168e-28
1950	ENSG00000118777_TCM_5d_500kb_combined	GzazIP	ENSG00000118777	outcome	0.412656515452529	1.30608163375556e-07	TRUE	2.31791462529442e-16
1951	ENSG00000118777_TEM_5d_500kb_combined	GzazIP	ENSG00000118777	outcome	0.560258012254858	1.30608163375556e-07	TRUE	1.68019892765021e-25
1952	ENSG00000118777_TN_cycling_5d_500kb_combined	GzazIP	ENSG00000118777	outcome	0.291434283459326	1.30608163375556e-07	TRUE	8.0398179902629e-11
1953	ENSG00000119013_CD4_Naive_stim_40h_500kb_combined	GzazIP	ENSG00000119013	outcome	0.261421487337414	3.35669841906185e-07	TRUE	1.25872443738967e-09
1954	ENSG00000119013_TN_40h_500kb_combined	GzazIP	ENSG00000119013	outcome	0.253457595333418	3.35669841906185e-07	TRUE	2.54156689555107e-09
1955	ENSG00000119326_TN_40h_500kb_combined	GzazIP	ENSG00000119326	outcome	0.272754504617886	1.69771102939049e-06	TRUE	4.78804127705441e-10
1956	ENSG00000119411_CD4_Naive_stim_5d_500kb_combined	GzazIP	ENSG00000119411	outcome	0.291090065608036	1.16409933701893e-07	TRUE	8.29090187750192e-11
1957	ENSG00000119411_TN_5d_500kb_combined	GzazIP	ENSG00000119411	outcome	0.299901879482427	1.44021455469823e-07	TRUE	3.62348901030643e-11
1958	ENSG00000119471_CD4_Memory_stim_40h_500kb_combined	GzazIP	ENSG00000119471	outcome	0.465937359510438	5.0029832715617e-06	TRUE	3.34494579630197e-19
1959	ENSG00000119471_CD4_Memory_stim_5d_500kb_combined	GzazIP	ENSG00000119471	outcome	0.35686080476387	8.97547494086843e-06	TRUE	1.48887154091082e-13
1960	ENSG00000119471_CD4_Naive_stim_40h_500kb_combined	GzazIP	ENSG00000119471	outcome	0.541891296499849	5.0029832715617e-06	TRUE	4.5028502879352e-24
1961	ENSG00000119471_CD4_Naive_stim_5d_500kb_combined	GzazIP	ENSG00000119471	outcome	0.434317786877763	5.0029832715617e-06	TRUE	1.97763135718714e-17
1962	ENSG00000119471_TCM_0h_500kb_combined	GzazIP	ENSG00000119471	outcome	0.242863662085523	5.0029832715617e-06	TRUE	7.09738322334787e-09
1963	ENSG00000119471_TCM_40h_500kb_combined	GzazIP	ENSG00000119471	outcome	0.300330485045229	5.0029832715617e-06	TRUE	3.98248218737424e-11
1964	ENSG00000119471_TEM_5d_500kb_combined	GzazIP	ENSG00000119471	outcome	0.402812776563007	5.0029832715617e-06	TRUE	8.69336558565295e-16
1965	ENSG00000119471_TN_40h_500kb_combined	GzazIP	ENSG00000119471	outcome	0.479578621368895	5.0029832715617e-06	TRUE	5.22168695034663e-20
1966	ENSG00000119471_TN_HSP_5d_500kb_combined	GzazIP	ENSG00000119471	outcome	0.249848356353433	8.97547494086843e-06	TRUE	4.07867068201718e-09
1967	ENSG00000119632_CD4_Memory_stim_16h_500kb_combined	GzazIP	ENSG00000119632	outcome	0.334647793592497	1.30544345201773e-05	TRUE	1.54311063057864e-12
1968	ENSG00000119632_CD4_Memory_stim_40h_500kb_combined	GzazIP	ENSG00000119632	outcome	0.357598599321329	1.30544345201773e-05	TRUE	1.44807549839659e-13
1969	ENSG00000119632_CD4_Memory_stim_5d_500kb_combined	GzazIP	ENSG00000119632	outcome	0.30599461789815	1.20582905024884e-05	TRUE	2.54223371928007e-11
1970	ENSG00000119632_CD4_Memory_uns_0h_500kb_combined	GzazIP	ENSG00000119632	outcome	0.359783121044306	1.37651208706707e-05	TRUE	1.15869151652172e-13
1971	ENSG00000119632_CD4_Naive_stim_16h_500kb_combined	GzazIP	ENSG00000119632	outcome	0.344615538378379	1.30544345201773e-05	TRUE	5.59429359931813e-13
1972	ENSG00000119632_CD4_Naive_stim_40h_500kb_combined	GzazIP	ENSG00000119632	outcome	0.313777962072258	1.30544345201773e-05	TRUE	1.21440666347583e-11
1973	ENSG00000119632_CD4_Naive_uns_0h_500kb_combined	GzazIP	ENSG00000119632	outcome	0.320378135701519	1.02768385853411e-05	TRUE	6.18638929099609e-12
1974	ENSG00000119632_T_ER-stress_5d_500kb_combined	GzazIP	ENSG00000119632	outcome	0.278439891418282	1.20582905024884e-05	TRUE	3.32029867090276e-10
1975	ENSG00000119632_TCM_0h_500kb_combined	GzazIP	ENSG00000119632	outcome	0.31576954769934	1.37651208706707e-05	TRUE	1.00813711759745e-11
1976	ENSG00000119632_TCM_16h_500kb_combined	GzazIP	ENSG00000119632	outcome	0.311883903217254	1.30544345201773e-05	TRUE	1.4586866599928e-11
1977	ENSG00000119632_TCM_40h_500kb_combined	GzazIP	ENSG00000119632	outcome	0.286734155760054	1.02768385853411e-05	TRUE	1.52340077730247e-10
1978	ENSG00000119632_TCM_5d_500kb_combined	GzazIP	ENSG00000119632	outcome	0.251312570687292	1.37651208706707e-05	TRUE	3.76284074077241e-09
1979	ENSG00000119632_TEM_16h_500kb_combined	GzazIP	ENSG00000119632	outcome	0.273140589850977	1.02768385853411e-05	TRUE	5.26885796784279e-10
1980	ENSG00000119632_TEM_40h_500kb_combined	GzazIP	ENSG00000119632	outcome	0.294278232316966	1.30544345201773e-05	TRUE	7.77699546672585e-11
1981	ENSG00000119632_TEM_5d_500kb_combined	GzazIP	ENSG00000119632	outcome	0.244865495375582	1.30544345201773e-05	TRUE	6.52755212247381e-09
1982	ENSG00000119632_TN_0h_500kb_combined	GzazIP	ENSG00000119632	outcome	0.308887206945135	1.02768385853411e-05	TRUE	1.88917713288308e-11
1983	ENSG00000119632_TN_16h_500kb_combined	GzazIP	ENSG00000119632	outcome	0.305376667228191	1.30544345201773e-05	TRUE	2.72475169814631e-11
1984	ENSG00000119632_TN_40h_500kb_combined	GzazIP	ENSG00000119632	outcome	0.370808706383721	1.30544345201773e-05	TRUE	3.53014149872937e-14
1985	ENSG00000119718_CD4_Memory_stim_40h_500kb_combined	GzazIP	ENSG00000119718	outcome	0.278468233198781	1.30544345201775e-05	TRUE	3.34416648240702e-10
1986	ENSG00000119718_TCM_40h_500kb_combined	GzazIP	ENSG00000119718	outcome	0.27510155150174	1.30544345201775e-05	TRUE	4.5387104903453e-10
1987	ENSG00000119878_CD4_Memory_stim_5d_500kb_combined	GzazIP	ENSG00000119878	outcome	0.304292680423074	3.75500470862243e-07	TRUE	2.42504831874889e-11
1988	ENSG00000119878_TCM_5d_500kb_combined	GzazIP	ENSG00000119878	outcome	0.271703494398836	3.70695193875794e-07	TRUE	5.02026258298383e-10
1989	ENSG00000119969_CD4_Memory_uns_0h_500kb_combined	GzazIP	ENSG00000119969	outcome	0.247451673630999	1.59235472666115e-07	TRUE	4.24141702371584e-09
1990	ENSG00000119969_CD4_Naive_stim_16h_500kb_combined	GzazIP	ENSG00000119969	outcome	0.524245722797708	1.59235472666115e-07	TRUE	6.13772205119322e-23
1991	ENSG00000119969_CD4_Naive_uns_0h_500kb_combined	GzazIP	ENSG00000119969	outcome	0.478348123453816	3.08256946558038e-07	TRUE	5.23456050242755e-20
1992	ENSG00000119969_TN_0h_500kb_combined	GzazIP	ENSG00000119969	outcome	0.446635648872936	1.59235472666115e-07	TRUE	3.51433513120193e-18
1993	ENSG00000119969_TN_16h_500kb_combined	GzazIP	ENSG00000119969	outcome	0.499549397254437	3.56493882356464e-07	TRUE	2.58919923870119e-21
1994	ENSG00000119969_TN_40h_500kb_combined	GzazIP	ENSG00000119969	outcome	0.475072948867593	6.70366090779559e-07	TRUE	8.43612401009622e-20
1995	ENSG00000119969_TN_IFN_40h_500kb_combined	GzazIP	ENSG00000119969	outcome	0.292829175217219	3.73219810178209e-07	TRUE	7.18242916704765e-11
1996	ENSG00000119977_CD4_Memory_stim_40h_500kb_combined	GzazIP	ENSG00000119977	outcome	0.323407924416866	1.83275612041241e-06	TRUE	3.9871285057179e-12
1997	ENSG00000119977_CD4_Memory_stim_5d_500kb_combined	GzazIP	ENSG00000119977	outcome	0.480823155980995	1.24220601311882e-06	TRUE	3.92746092486121e-20
1998	ENSG00000119977_CD4_Naive_stim_5d_500kb_combined	GzazIP	ENSG00000119977	outcome	0.433133473246268	1.92397406439407e-08	TRUE	1.88622949312439e-17
1999	ENSG00000119977_TCM_5d_500kb_combined	GzazIP	ENSG00000119977	outcome	0.368061353792321	1.24220601311882e-06	TRUE	3.86262111133804e-14
[truncated: 6,960 more rows]
