# Supplementary material for: Dynamic genetic regulation of CD4+ T cells in obstructive sleep apnea: integrating context-specific eQTL, Mendelian randomization, single-cell sequencing, and experimental validation
Source: Front Immunol. 2025 Dec 17;16:1691347. doi: 10.3389/fimmu.2025.1691347 (PMC12753881; doi:10.3389/fimmu.2025.1691347)
Supplement: Supplementary file 1 [file Supplementaryfile1.zip › Supplementary files/Supplementary Material 8.csv]

	id.exposure	id.outcome	outcome	exposure	method	nsnp	b	se	pval	lo_ci	up_ci	or	or_lci95	or_uci95	FDR
2	A-575C2.4	FfwkSi	outcome	A-575C2.4	Wald ratio	1	0.0844946334335975	0.0254194158965201	0.000887300000000005	0.0346725782764182	0.134316688590777	1.08816700449585	1.03528067991533	1.14375497644784	0.0443441911764705
26	AAED1	FfwkSi	outcome	AAED1	Wald ratio	1	-0.0390293885450852	0.0471097616396258	0.4074	-0.131364521358752	0.0533057442685815	0.961722445107612	0.876898068049436	1.05475208022881	0.781834055909199
33	AAMP	FfwkSi	outcome	AAMP	Wald ratio	1	0.014065606514414	0.0608511435998233	0.8172	-0.10520263494124	0.133333847970068	1.01416499258615	0.900142103862362	1.14263139983566	0.949549651706004
34	AANAT	FfwkSi	outcome	AANAT	Wald ratio	1	0.00384274092565294	0.0298302897219466	0.8975	-0.0546246269293624	0.0623101087806683	1.00385013372106	0.946840499680346	1.064292339958	0.96792948038176
45	AARS2	FfwkSi	outcome	AARS2	Wald ratio	1	0.125920946691654	0.065009511152252	0.0527500000000008	-0.00149769516676018	0.253339588550068	1.13419250306924	0.998503425818945	1.28832070151727	0.355224378002038
46	AARSD1	FfwkSi	outcome	AARSD1	Wald ratio	1	-0.0391616038838736	0.0474006117639933	0.4087	-0.1320668029413	0.0537435951735533	0.961595299054226	0.87628245487867	1.05521400550147	0.782190896640966
79	ABCA11P	FfwkSi	outcome	ABCA11P	Wald ratio	1	0.00634636357035717	0.0375533959792632	0.8658	-0.0672582925489988	0.0799510196897131	1.00636654440469	0.934953678577519	1.08323400923767	0.959527777222206
87	ABCA5	FfwkSi	outcome	ABCA5	Wald ratio	1	0.0106389601808706	0.027275928408263	0.6965	-0.0428218594993249	0.064099779861066	1.01069575515219	0.95808204808176	1.06619877862013	0.912366597991244
88	ABCA6	FfwkSi	outcome	ABCA6	Wald ratio	1	0.16079562433776	0.102945501211158	0.1183	-0.0409775580361089	0.362568806711629	1.17444491632673	0.959850670640182	1.43701609393651	0.499769177513154
94	ABCB1	FfwkSi	outcome	ABCB1	Wald ratio	1	0.0827302720043792	0.0574561750999874	0.149900000000001	-0.0298838311915961	0.195344375200355	1.0862487773252	0.970558275598189	1.21572958152693	0.552152278755727
100	ABCB8	FfwkSi	outcome	ABCB8	Wald ratio	1	-0.0952808981077425	0.0450900259079007	0.0345900000000001	-0.183657348887228	-0.00690444732825715	0.909117529204814	0.832220916399888	0.99311933360532	0.299389109472485
148	ABCD4	FfwkSi	outcome	ABCD4	Wald ratio	1	-0.0696573862398161	0.10709066449787	0.5154	-0.279555088655642	0.14024031617601	0.932713325588955	0.756120073029499	1.15055026147582	0.837140864565588
174	ABHD1	FfwkSi	outcome	ABHD1	Wald ratio	1	0.0159494643460305	0.0665167847298419	0.8105	-0.11442343372446	0.146322362416521	1.01607733597596	0.891880223750876	1.15756928474331	0.947737045837805
192	ABHD14A	FfwkSi	outcome	ABHD14A	Wald ratio	1	-0.0960519881715447	0.0418898559624662	0.0218499999999996	-0.178156105857978	-0.013947870485111	0.90841678791326	0.836811782070881	0.986148950389354	0.23808696428571
203	ABHD16A	FfwkSi	outcome	ABHD16A	Wald ratio	1	-0.00300190813796969	0.0459399757708659	0.9479	-0.0930442606488669	0.0870404443729276	0.997002593083054	0.911153171173077	1.09094080124265	0.981951276653538
236	ABI3	FfwkSi	outcome	ABI3	Wald ratio	1	-0.0700248947381488	0.0889611854406052	0.4312	-0.244388818201735	0.104339028725437	0.932370608494872	0.783183059225823	1.10997670511977	0.795880943738657
237	ABI3BP	FfwkSi	outcome	ABI3BP	Wald ratio	1	0.154244406316591	0.059159577533416	0.00912700000000012	0.0382916343510953	0.270197178282086	1.1667760193621	1.03903420676421	1.31022277274014	0.155757986577179
238	ABL1	FfwkSi	outcome	ABL1	Wald ratio	1	0.187148491537247	0.091861042892518	0.0416200000000005	0.00710084746791143	0.367196135606582	1.20580632379137	1.00712611826457	1.44368104860656	0.321149772382401
245	ABLIM2	FfwkSi	outcome	ABLIM2	Wald ratio	1	-0.0135263680237186	0.064033175871256	0.8327	-0.13903139273138	0.111978656683943	0.986564702213296	0.870200710052316	1.11848898812631	0.95269437082802
246	ABLIM3	FfwkSi	outcome	ABLIM3	Wald ratio	1	0.028662767283661	0.0439716307357021	0.514499999999999	-0.0575216289583151	0.114847163525637	1.02907749735241	0.944101470234245	1.1217019874933	0.836748134328356
282	AC000068.5	FfwkSi	outcome	AC000068.5	Wald ratio	1	-0.0126576325471859	0.0198360302115285	0.5234	-0.0515362517617818	0.02622098666741	0.987422138358677	0.949769218530645	1.02656778120185	0.841272139449892
288	AC000123.4	FfwkSi	outcome	AC000123.4	Wald ratio	1	0.0131036525946685	0.0210185409190058	0.533	-0.0280926876065829	0.0542999927959199	1.01318988167734	0.972298242627621	1.05580128743121	0.846988341834082
289	AC002116.7	FfwkSi	outcome	AC002116.7	Wald ratio	1	0.0592167324291218	0.0356038384097762	0.09627	-0.0105667908540396	0.129000255712283	1.06100517005051	0.989488841555996	1.13769041508711	0.460672318742972
290	AC002306.1	FfwkSi	outcome	AC002306.1	Wald ratio	1	-0.00185072401828204	0.0234894544117672	0.9372	-0.0478900546653458	0.0441886066287817	0.998150987515392	0.953238585451636	1.045179464075	0.977592534130833
296	AC002398.11	FfwkSi	outcome	AC002398.11	Wald ratio	1	0.0028774430979582	0.0233203167924461	0.9018	-0.0428303778152362	0.0485852640111526	1.00288158691092	0.958073886870966	1.04978487687394	0.968920444593446
297	AC002398.13	FfwkSi	outcome	AC002398.13	Wald ratio	1	-0.00274633321398881	0.0164990922856567	0.8678	-0.0350845540938759	0.0295918876658983	0.997257434509142	0.965523773818203	1.03003407855083	0.959527777222206
298	AC002398.5	FfwkSi	outcome	AC002398.5	Wald ratio	1	0.0401342547280084	0.109429984825146	0.7138	-0.174348515529278	0.254617024985294	1.04095051734016	0.840004092166988	1.28996750093849	0.918380511371387
306	AC002511.1	FfwkSi	outcome	AC002511.1	Wald ratio	1	0.0177908327700125	0.0462200961401699	0.700299999999999	-0.0728005556647205	0.108382221204745	1.01795003233158	0.929786252135492	1.11447363944554	0.913016053266151
308	AC002511.3	FfwkSi	outcome	AC002511.3	Wald ratio	1	0.013911985970338	0.036142958419212	0.700299999999999	-0.0569282125313176	0.0847521844719935	1.01400920797437	0.944661881817709	1.08844729913134	0.913016053266151
314	AC003090.1	FfwkSi	outcome	AC003090.1	Wald ratio	1	0.010641711091591	0.0570785827956922	0.852100000000001	-0.101232311187966	0.122515733371148	1.0106985354898	0.903723063519214	1.13033690394414	0.956355613596234
315	AC003665.1	FfwkSi	outcome	AC003665.1	Wald ratio	1	-0.0947395943132816	0.0355216397773404	0.00765100000000005	-0.164362008276869	-0.0251171803496945	0.909609771187191	0.848434825850467	0.975195631567624	0.144271946847961
317	AC004152.6	FfwkSi	outcome	AC004152.6	Wald ratio	1	0.00886401479133963	0.0169635839904853	0.6013	-0.0243846098300116	0.0421126394126908	1.00890341650352	0.975910292876176	1.04301195638853	0.876235460369947
329	AC004257.3	FfwkSi	outcome	AC004257.3	Wald ratio	1	-0.0464750932089353	0.0475623839799448	0.3285	-0.139697365809627	0.0467471793917565	0.954588336006122	0.869621372739689	1.04785705573005	0.728228594819872
331	AC004447.2	FfwkSi	outcome	AC004447.2	Wald ratio	1	0.00998050423225627	0.0169422014786986	0.555800000000001	-0.023226210665993	0.0431872191305056	1.01003047557265	0.977041441577966	1.04413335829227	0.856091377221326
332	AC004466.1	FfwkSi	outcome	AC004466.1	Wald ratio	1	-0.0827472634100087	0.0463087367490072	0.0739600000000007	-0.173512387438063	0.00801786061804542	0.92058378302722	0.840706736894746	1.00805008974111	0.41176223593147
333	AC004540.5	FfwkSi	outcome	AC004540.5	Wald ratio	1	0.00656594870569093	0.0203533702518532	0.747	-0.0333266569879413	0.0464585543993231	1.00658755180262	0.967222557972318	1.04755466163662	0.927536521803117
357	AC004967.7	FfwkSi	outcome	AC004967.7	Wald ratio	1	0.00961436669032939	0.0279545444358684	0.7309	-0.0451765404039726	0.0644052737846314	1.00966073318947	0.955828724548138	1.0665245456257	0.923258939861126
358	AC004967.8	FfwkSi	outcome	AC004967.8	Wald ratio	1	-0.00603482048320169	0.0192255389105233	0.7536	-0.0437168767478275	0.0316472357814241	0.993983352470715	0.957224931747415	1.03215333431122	0.930520717670211
359	AC004980.7	FfwkSi	outcome	AC004980.7	Wald ratio	1	-0.0311638456401494	0.0381582623905366	0.4141	-0.105954039925601	0.0436263486453022	0.969316741742412	0.899465986649621	1.0445919687546	0.784997137235936
361	AC005041.17	FfwkSi	outcome	AC005041.17	Wald ratio	1	0.00950346782529257	0.00938034183548823	0.311	-0.00888200217226436	0.0278889378228495	1.00954876916854	0.991157326284418	1.02828147490004	0.714036994961548
362	AC005076.5	FfwkSi	outcome	AC005076.5	Wald ratio	1	-0.0724477260347137	0.0471992399587664	0.124799999999999	-0.164958236353896	0.0200627842844684	0.930114366155589	0.847929115959967	1.02026539464869	0.510682403433476
373	AC005104.3	FfwkSi	outcome	AC005104.3	Wald ratio	1	-0.0186621087388396	0.0177948717655823	0.2943	-0.0535400573993809	0.0162158399217016	0.981510950192119	0.947867971117441	1.01634803021282	0.70054530377792
374	AC005154.5	FfwkSi	outcome	AC005154.5	Wald ratio	1	-0.0299766931627462	0.0265795502028601	0.2594	-0.0820726115603521	0.0221192252348597	0.970468151828202	0.921205066130535	1.02236566899144	0.675281058020478
391	AC005253.2	FfwkSi	outcome	AC005253.2	Wald ratio	1	-0.034963530835054	0.0195656602429071	0.0739400000000003	-0.0733122249111519	0.00338516324104395	0.9656406317229	0.929310630795303	1.00339089937689	0.41176223593147
392	AC005255.3	FfwkSi	outcome	AC005255.3	Wald ratio	1	0.0659040953067497	0.0446455249697783	0.139899999999999	-0.0216011336340158	0.153409324247515	1.06812427412282	0.978630500005432	1.16580207234914	0.538646042778713
403	AC005307.3	FfwkSi	outcome	AC005307.3	Wald ratio	1	0.0292981710585817	0.0721043407841355	0.6845	-0.112026336878324	0.170622678995487	1.02973158486175	0.894020711475597	1.18604314559084	0.908566782451478
404	AC005391.3	FfwkSi	outcome	AC005391.3	Wald ratio	1	-0.000967056051832101	0.0158994558061365	0.9515	-0.0321299894318596	0.0301958773281954	0.999033411396177	0.968380694641036	1.03065639640395	0.983210221499695
410	AC005517.3	FfwkSi	outcome	AC005517.3	Wald ratio	1	-0.161493234180864	0.0720252266503643	0.02495	-0.302662678415578	-0.0203237899461501	0.850872288293909	0.738848283813711	0.979881346207544	0.255616017461383
411	AC005519.4	FfwkSi	outcome	AC005519.4	Wald ratio	1	0.0198754181655718	0.0227112378815299	0.3815	-0.0246386080822269	0.0643894444133705	1.02007424938909	0.975662444845282	1.06650766334633	0.767275214238629
433	AC005789.11	FfwkSi	outcome	AC005789.11	Wald ratio	1	-0.0303741895455835	0.0228628455972923	0.184	-0.0751853669162763	0.0144369878251093	0.970082470906655	0.92757152931746	1.0145417044579	0.597995058236608
435	AC005841.1	FfwkSi	outcome	AC005841.1	Wald ratio	1	-0.02942382566963	0.0328286100169196	0.3701	-0.0937679013027924	0.0349202499635324	0.971004840467633	0.910494062204248	1.0355371213833	0.760588994885141
436	AC006014.1	FfwkSi	outcome	AC006014.1	Wald ratio	1	0.0389142763822231	0.0397917608135935	0.3281	-0.0390775748124202	0.116906127576866	1.03968135458293	0.961676104409271	1.12401391082851	0.728228594819872
447	AC006111.1	FfwkSi	outcome	AC006111.1	Wald ratio	1	0.0355176002931454	0.0409624677224657	0.3859	-0.0447688364428873	0.115804037029178	1.03615588461489	0.956218499156182	1.12277582808688	0.769127841651424
448	AC006116.1	FfwkSi	outcome	AC006116.1	Wald ratio	1	0.0533398549814533	0.0389353931985819	0.1707	-0.0229735156877673	0.129653225650674	1.0547880591878	0.977288366240769	1.13843353531854	0.582817479856759
449	AC006129.1	FfwkSi	outcome	AC006129.1	Wald ratio	1	0.0148395425192606	0.0226790303239281	0.512899999999999	-0.0296113569156384	0.0592904419541596	1.01495019519786	0.970822763793086	1.06108337911999	0.836090526009885
450	AC006129.2	FfwkSi	outcome	AC006129.2	Wald ratio	1	0.0461270463349668	0.0292905222386619	0.1153	-0.0112823772528105	0.103536469922744	1.04720744637394	0.988781030079579	1.10908624091703	0.495325682906224
452	AC006160.5	FfwkSi	outcome	AC006160.5	Wald ratio	1	-0.0280095502270282	0.0183978569630851	0.1279	-0.0640693498746749	0.00805024942061849	0.972379080315928	0.937939951257138	1.0080827398052	0.515485997357992
470	AC006942.4	FfwkSi	outcome	AC006942.4	Wald ratio	1	-0.0470629446941767	0.0284618473048861	0.0982200000000007	-0.102848165411753	0.00872227602340016	0.954027344740936	0.902263957958309	1.00876042591019	0.464646405330028
471	AC006946.12	FfwkSi	outcome	AC006946.12	Wald ratio	1	0.0600685009690814	0.0487940844353873	0.2183	-0.0355679045242778	0.155704906462441	1.06190928586913	0.965057200254915	1.16848134091661	0.63538267251239
477	AC006953.1	FfwkSi	outcome	AC006953.1	Wald ratio	1	-0.0768928347350279	0.0415085311719339	0.0639599999999993	-0.158249555832018	0.00446388636196257	0.925989082154824	0.853636725361589	1.00447386434402	0.385351421800944
479	AC007000.11	FfwkSi	outcome	AC007000.11	Wald ratio	1	0.0759462123363098	0.0265792853698075	0.00427200000000011	0.023850813011487	0.128041611661133	1.07890454084196	1.02413751850086	1.13660029753947	0.105501407766991
480	AC007000.12	FfwkSi	outcome	AC007000.12	Wald ratio	1	-0.0228155561726411	0.0176805287859676	0.1969	-0.0574693925931377	0.0118382802478554	0.977442750430144	0.944150787951486	1.01190863002016	0.610385998780736
481	AC007036.6	FfwkSi	outcome	AC007036.6	Wald ratio	1	-0.0153066470618108	0.0202849430547227	0.450500000000001	-0.0550651354490672	0.0244518413254456	0.984809904232725	0.946423500226084	1.0247532391611	0.805641283973756
482	AC007038.7	FfwkSi	outcome	AC007038.7	Wald ratio	1	-0.0332364957405962	0.0268869411359733	0.2164	-0.0859349003671038	0.0194619088859113	0.967309767896023	0.917653968212158	1.01965252642021	0.633658084343347
484	AC007246.3	FfwkSi	outcome	AC007246.3	Wald ratio	1	0.00343892431874355	0.0166018788233674	0.8359	-0.0291007581750565	0.0359786068125436	1.00344484420304	0.971318591247272	1.03663366935529	0.95273012774884
485	AC007256.5	FfwkSi	outcome	AC007256.5	Wald ratio	1	-0.0118428312933991	0.0579246434029246	0.838	-0.125375132363131	0.101689469776333	0.988227019019384	0.882165911522684	1.1070396490772	0.953082084544845
501	AC007292.1	FfwkSi	outcome	AC007292.1	Wald ratio	1	-0.0226041388456374	0.0440318081523158	0.6077	-0.108906482824177	0.0636982051329016	0.977649420609797	0.896814281115638	1.06577070609275	0.878605573399805
503	AC007308.6	FfwkSi	outcome	AC007308.6	Wald ratio	1	-0.0132783734576238	0.0310490340837232	0.6689	-0.0741344802617212	0.0475777333464736	0.986809395238562	0.928546814225956	1.04872771906806	0.903120470461608
504	AC007381.3	FfwkSi	outcome	AC007381.3	Wald ratio	1	-0.073841397674316	0.0579393042550111	0.2025	-0.187402434014138	0.0397196386655059	0.928818995012573	0.829110007169567	1.04051901199611	0.616723754814407
505	AC007382.1	FfwkSi	outcome	AC007382.1	Wald ratio	1	-0.049522199923175	0.0486688941479442	0.3089	-0.144913232453146	0.0458688326067955	0.951684030589582	0.86509735222939	1.04693707794296	0.712145912044733
506	AC007383.4	FfwkSi	outcome	AC007383.4	Wald ratio	1	0.0488518849336452	0.0290547142763839	0.0926899999999988	-0.0080953550480673	0.105799124915358	1.05006480880243	0.991937324096061	1.11159856162293	0.453590477717219
507	AC007386.2	FfwkSi	outcome	AC007386.2	Wald ratio	1	0.0175218017473042	0.0654117813588364	0.7888	-0.110685289716015	0.145728893210624	1.01767620902845	0.895220439680019	1.15688250683005	0.940266311980733
508	AC007386.4	FfwkSi	outcome	AC007386.4	Wald ratio	1	0.019768645001178	0.0280783626466037	0.4814	-0.0352649457861654	0.0748022357885213	1.01996533864804	0.965349617059387	1.07767100505247	0.819930274410806
514	AC007390.6	FfwkSi	outcome	AC007390.6	Wald ratio	1	0.0694162745757281	0.0363756137867681	0.056349999999999	-0.00187992844633739	0.140712477597794	1.07188231364627	0.998121837512346	1.15109363519307	0.365291089785767
520	AC007401.2	FfwkSi	outcome	AC007401.2	Wald ratio	1	-0.0377306188924631	0.0113905198258761	0.000924800000000001	-0.0600560377511802	-0.015405200033746	0.962972312502794	0.941711760696296	0.98471285307229	0.0453569044585985
521	AC007620.3	FfwkSi	outcome	AC007620.3	Wald ratio	1	-0.0485356883797877	0.0485747672446913	0.3177	-0.143742232179383	0.0466708554198072	0.952623341115576	0.866110974826024	1.04777708216951	0.718211413318659
522	AC007773.2	FfwkSi	outcome	AC007773.2	Wald ratio	1	0.0266849840443886	0.0158402650556494	0.0920600000000001	-0.00436193546468419	0.0577319035534615	1.02704421648343	0.995647563958838	1.05943092796607	0.451921852602438
523	AC007879.2	FfwkSi	outcome	AC007879.2	Wald ratio	1	0.0194865421211918	0.0238090663907427	0.4131	-0.0271792280046639	0.0661523122470474	1.01967764407016	0.973186803563752	1.06838943356918	0.784724165011318
531	AC007950.1	FfwkSi	outcome	AC007950.1	Wald ratio	1	0.179975438860126	0.0810814374735188	0.0264399999999993	0.0210558214120291	0.338895056308223	1.1971879584598	1.02127905928556	1.40339605992098	0.262251105331599
533	AC007970.1	FfwkSi	outcome	AC007970.1	Wald ratio	1	0.042464262637604	0.0354598706065248	0.2311	-0.0270370837511846	0.111965609026392	1.04337876810224	0.973325146307521	1.11847439456022	0.648257217247644
534	AC008040.1	FfwkSi	outcome	AC008040.1	Wald ratio	1	-0.0287214605677706	0.01127440172948	0.0108500000000002	-0.0508192879575513	-0.00662363317798989	0.971687079943867	0.950450412849359	0.993398254727766	0.169067160367725
543	AC008440.10	FfwkSi	outcome	AC008440.10	Wald ratio	1	0.0685283926651044	0.0424554051612359	0.106499999999999	-0.014684201450918	0.151740986781127	1.07093103110544	0.985423085651422	1.16385874258912	0.478022529838102
544	AC008537.1	FfwkSi	outcome	AC008537.1	Wald ratio	1	0.022102903579986	0.0228409299719865	0.3332	-0.0226653191651075	0.0668711263250796	1.02234898242801	0.977589609535564	1.06915768301603	0.73209938067118
550	AC008592.4	FfwkSi	outcome	AC008592.4	Wald ratio	1	0.0139322987435154	0.0134787443108423	0.3013	-0.0124860401057355	0.0403506375927662	1.01402980552261	0.987591587071784	1.04117578556639	0.704526594114043
563	AC008993.5	FfwkSi	outcome	AC008993.5	Wald ratio	1	-0.0137617346565991	0.0297620306849573	0.6438	-0.0720953147991153	0.0445718454859172	0.986332525125659	0.930442206672562	1.04558009422193	0.893451819915657
569	AC009093.1	FfwkSi	outcome	AC009093.1	Wald ratio	1	0.0084744801218329	0.0218706871825216	0.6984	-0.0343920667559095	0.0513410269995753	1.00851049017879	0.966192618362539	1.05268182500131	0.912991766406215
570	AC009133.12	FfwkSi	outcome	AC009133.12	Wald ratio	1	0.0707487018920346	0.0462145164460241	0.1258	-0.0198317503421726	0.161329154126242	1.07331147083343	0.980363605272626	1.17507168485949	0.512300854244527
571	AC009133.17	FfwkSi	outcome	AC009133.17	Wald ratio	1	0.00678067243386472	0.0268054350045246	0.8003	-0.0457579801750036	0.059319325042733	1.00680371324114	0.955273129251646	1.06111402692782	0.943986878345295
572	AC009237.8	FfwkSi	outcome	AC009237.8	Wald ratio	1	0.0679552717442296	0.0435894409195835	0.119000000000001	-0.017480032458154	0.153390575946613	1.07031743397617	0.982671857010603	1.16578021574599	0.500878791108336
578	AC009403.2	FfwkSi	outcome	AC009403.2	Wald ratio	1	0.0203456416486666	0.0174411561389985	0.2434	-0.0138390243837704	0.0545303076811036	1.0205540250477	0.986256294699844	1.05604448218811	0.661315564103933
594	AC009784.3	FfwkSi	outcome	AC009784.3	Wald ratio	1	-0.0125697427135196	0.0566159144486902	0.8243	-0.123536935032952	0.0983974496059133	0.987508926540019	0.883788997865481	1.10340124435974	0.950324705259976
595	AC009948.5	FfwkSi	outcome	AC009948.5	Wald ratio	1	-0.0186799801800801	0.0196138241746257	0.340900000000001	-0.0571230755623464	0.0197631152021863	0.981493409333587	0.944477820074117	1.01995969846033	0.74027466192171
596	AC009950.1	FfwkSi	outcome	AC009950.1	Wald ratio	1	-0.00902033061235964	0.0466267251770871	0.8466	-0.10040871195945	0.0823680507347312	0.991020230519924	0.904467675726049	1.08585538616555	0.955099910331952
597	AC009950.2	FfwkSi	outcome	AC009950.2	Wald ratio	1	-0.00298383799868793	0.0300106258504286	0.9208	-0.0618046646655279	0.0558369886681521	0.997020609221552	0.940066497061348	1.05742529738047	0.973803358185167
598	AC009951.1	FfwkSi	outcome	AC009951.1	Wald ratio	1	0.0121989440240961	0.0463951286416462	0.7926	-0.0787355081135305	0.103133396161723	1.01227365462949	0.924284357831775	1.10863928743826	0.941188950066726
604	AC010149.4	FfwkSi	outcome	AC010149.4	Wald ratio	1	-0.134370635409574	0.0493786864604734	0.00650400000000009	-0.231152860872102	-0.0375884099470466	0.874265970620593	0.793618143601206	0.963109265517562	0.130895145118735
605	AC010150.1	FfwkSi	outcome	AC010150.1	Wald ratio	1	0.0155880309119768	0.0218950510327823	0.4765	-0.0273262691122764	0.05850233093623	1.01571015801435	0.973043715618405	1.06024745706093	0.818950822442542
606	AC010226.4	FfwkSi	outcome	AC010226.4	Wald ratio	1	0.0643867701801404	0.0555353633159291	0.2463	-0.0444625419190806	0.173236082279361	1.06650481125991	0.956511428505074	1.18914680843722	0.664452502107688
607	AC010327.1	FfwkSi	outcome	AC010327.1	Wald ratio	1	-0.0244378889434119	0.0293468998549925	0.404999999999999	-0.0819578126591973	0.0330820347723734	0.975858298626129	0.921310825530281	1.03363532980237	0.780172561502654
609	AC010525.4	FfwkSi	outcome	AC010525.4	Wald ratio	1	0.0675787163774999	0.0272945829693987	0.0132900000000003	0.0140813337574785	0.121076098997521	1.06991447607504	1.01418094273092	1.1287108028598	0.186169834710748
610	AC010525.6	FfwkSi	outcome	AC010525.6	Wald ratio	1	-0.00146428424797189	0.0545883037516299	0.9786	-0.108457359601166	0.105528791105223	0.99853678729313	0.89721715169851	1.11129809956278	0.99331316732013
616	AC010642.1	FfwkSi	outcome	AC010642.1	Wald ratio	1	-0.0391417356951396	0.01334947739314	0.00336699999999998	-0.065306711385694	-0.0129767600045851	0.961614404400907	0.936780098188563	0.987107075117622	0.0942451100917426
617	AC010733.5	FfwkSi	outcome	AC010733.5	Wald ratio	1	-0.0247081865116331	0.0300023493427967	0.4102	-0.0835127912235146	0.0340964182002484	0.975594562146353	0.919879320213992	1.03468436432305	0.782515165185063
624	AC010976.2	FfwkSi	outcome	AC010976.2	Wald ratio	1	0.00752191037377299	0.0308878406225438	0.8076	-0.0530182572464129	0.0680620779939588	1.00755027100572	0.948362697832777	1.07043175667239	0.946304478070512
630	AC011475.1	FfwkSi	outcome	AC011475.1	Wald ratio	1	-0.0418867251515474	0.0491301823230534	0.3939	-0.138181882504732	0.0544084322016373	0.958978402553518	0.870940268541516	1.05591578410323	0.774937078927409
632	AC011747.4	FfwkSi	outcome	AC011747.4	Wald ratio	1	-0.00490469509045041	0.0103781542672141	0.636500000000001	-0.0252458774541901	0.0154364872732893	0.995107313286018	0.975070134789233	1.01555624526369	0.891746174046692
658	AC012307.3	FfwkSi	outcome	AC012307.3	Wald ratio	1	-0.062909737286408	0.0949020020216592	0.5074	-0.24891766124886	0.123098186676044	0.939028229100047	0.779644165668843	1.13099546418117	0.834034060838101
664	AC012314.20	FfwkSi	outcome	AC012314.20	Wald ratio	1	0.0392163894730996	0.0220720261020335	0.0756100000000001	-0.00404478168688602	0.0824775606330853	1.03999550338233	0.995963387424759	1.08597430458977	0.416245140388771
665	AC012318.3	FfwkSi	outcome	AC012318.3	Wald ratio	1	-0.100747520433868	0.084780139839743	0.2347	-0.266916594519764	0.0654215536520287	0.904161286319271	0.76573693545887	1.06760898400261	0.653010373213632
666	AC012358.4	FfwkSi	outcome	AC012358.4	Wald ratio	1	0.0942112545519198	0.0328414260896375	0.0041219999999999	0.0298420594162304	0.158580449687609	1.09879184617931	1.03029179621466	1.17184619509344	0.104985463626468
667	AC012358.8	FfwkSi	outcome	AC012358.8	Wald ratio	1	0.0480984954910791	0.0549958214618006	0.381799999999999	-0.05969331457405	0.155890305556208	1.04927399899275	0.942053403335183	1.16869799638154	0.767574986821297
668	AC012363.7	FfwkSi	outcome	AC012363.7	Wald ratio	1	0.0336304542200166	0.0253658156998895	0.1849	-0.0160865445517668	0.0833474529918	1.03420235098751	0.98404215288292	1.08691939634354	0.598806492679825
669	AC012363.8	FfwkSi	outcome	AC012363.8	Wald ratio	1	0.0356747905942893	0.0393321775387923	0.3644	-0.0414162773817436	0.112765858570322	1.03631877107218	0.959429657942012	1.11936981141505	0.757036905896772
671	AC012442.6	FfwkSi	outcome	AC012442.6	Wald ratio	1	0.00900735331156102	0.0227532384916955	0.6922	-0.0355889941321621	0.0536037007552842	1.00904804159122	0.965036847791589	1.05506639727705	0.911461753991989
682	AC013400.2	FfwkSi	outcome	AC013400.2	Wald ratio	1	0.0096404337455134	0.0317904731227711	0.7617	-0.0526688935751179	0.0719497610661447	1.00968705241455	0.948694079189544	1.07460135588123	0.93348752406932
688	AC015815.6	FfwkSi	outcome	AC015815.6	Wald ratio	1	-0.00621569845810001	0.0250457562415864	0.804	-0.0553053806916093	0.0428739837754093	0.993803579033855	0.946196153793268	1.04380635002696	0.944916795069338
689	AC015849.16	FfwkSi	outcome	AC015849.16	Wald ratio	1	0.0517870369647142	0.0275883827305596	0.0605000000000007	-0.00228619318718261	0.105860267116611	1.05315143630326	0.997716418162067	1.11166652928372	0.374845983772818
690	AC015849.19	FfwkSi	outcome	AC015849.19	Wald ratio	1	-0.0483712756712189	0.0234992452791016	0.0395500000000003	-0.0944297964182579	-0.00231275492417984	0.952779977375478	0.909891610033884	0.997689917432924	0.314143121675668
691	AC015849.2	FfwkSi	outcome	AC015849.2	Wald ratio	1	-0.0245953959344264	0.0142977075328867	0.0853900000000008	-0.0526189026988843	0.00342811083003149	0.975704606225988	0.948741506423295	1.00343399352222	0.439091855363236
698	AC016725.4	FfwkSi	outcome	AC016725.4	Wald ratio	1	0.127805585354986	0.0330449691780006	0.000109900000000001	0.0630374457661049	0.192573724943867	1.13633206162629	1.06506672072391	1.2123658820193	0.0112518422818793
729	AC016831.7	FfwkSi	outcome	AC016831.7	Wald ratio	1	0.0253023938668511	0.0235530222391357	0.2827	-0.0208615297218549	0.0714663174555572	1.02562521641165	0.979354566680063	1.07408197227826	0.694458695652174
730	AC017002.1	FfwkSi	outcome	AC017002.1	Wald ratio	1	-0.0710526793040684	0.0457613644580619	0.120500000000001	-0.16074495364187	0.018639595033733	0.93141282465578	0.851509217739644	1.01881439667341	0.503114540658175
732	AC017076.5	FfwkSi	outcome	AC017076.5	Wald ratio	1	-0.0174181971348725	0.0137732330885846	0.205999999999999	-0.0444137339884984	0.0095773397187534	0.982732622721275	0.956558114987804	1.00962334920231	0.621507997554838
738	AC017104.2	FfwkSi	outcome	AC017104.2	Wald ratio	1	-0.00775134773257933	0.0158129702389764	0.624	-0.0387447694009731	0.0232420739358145	0.99227861649223	0.961996208684141	1.02351427568985	0.885334821428571
739	AC017104.6	FfwkSi	outcome	AC017104.6	Wald ratio	1	0.0132663140543684	0.0202698813821142	0.512799999999999	-0.0264626534545754	0.0529952815633122	1.01335470202704	0.973884414374894	1.05442466987157	0.836090526009885
740	AC017116.8	FfwkSi	outcome	AC017116.8	Wald ratio	1	0.00830443364215461	0.0259761617950017	0.7492	-0.0426088434760488	0.059217710760358	1.00833901110034	0.958286156648041	1.06100620806551	0.928748168558217
741	AC018470.4	FfwkSi	outcome	AC018470.4	Wald ratio	1	0.0270066776864848	0.0384465309843361	0.4824	-0.048348523042814	0.102361878415784	1.02737466322649	0.952801655870875	1.10778428242234	0.820470674006419
747	AC018638.1	FfwkSi	outcome	AC018638.1	Wald ratio	1	-0.00246669525831665	0.0117484850873025	0.8337	-0.0254937260294296	0.0205603355127963	0.997536344534504	0.974828494991844	1.020773155257	0.95273012774884
748	AC018642.1	FfwkSi	outcome	AC018642.1	Wald ratio	1	-0.0154245921427368	0.0236291875878126	0.5139	-0.0617377998148494	0.0308886155293758	0.98469375759847	0.940129356568824	1.03137061881804	0.836307286110518
749	AC018720.10	FfwkSi	outcome	AC018720.10	Wald ratio	1	0.0437359156857947	0.00754953329701422	6.90600000000013e-09	0.0289388304236468	0.0585330009479426	1.0447064278755	1.02936162693467	1.06027997536152	1.50501471428574e-05
750	AC018755.11	FfwkSi	outcome	AC018755.11	Wald ratio	1	0.0110165826015953	0.0415090828844041	0.7907	-0.0703412198518367	0.0923743850550272	1.01107748860088	0.93207572289846	1.09677536153018	0.940810272209656
763	AC018766.6	FfwkSi	outcome	AC018766.6	Wald ratio	1	-0.0105121319718049	0.0244941360046555	0.6678	-0.0585206385409297	0.0374963745973199	0.989542927388181	0.94315877477782	1.03820823315209	0.903006893490105
772	AC019206.1	FfwkSi	outcome	AC019206.1	Wald ratio	1	-0.0427970488648935	0.0438707948013098	0.3293	-0.128783806675461	0.0431897089456738	0.958105819000095	0.879164014392284	1.04413595799457	0.72877868852459
773	AC019349.2	FfwkSi	outcome	AC019349.2	Wald ratio	1	0.030907413571291	0.0265401531853144	0.2442	-0.0211112866719253	0.0829261138145072	1.03139000674839	0.97910999661326	1.08646153108436	0.662623799359658
774	AC020571.3	FfwkSi	outcome	AC020571.3	Wald ratio	1	-0.0171386859000881	0.0368539075891488	0.641900000000001	-0.0893723447748198	0.0550949729746436	0.983007345922437	0.914504999014878	1.05664096224558	0.892784864027089
775	AC020910.2	FfwkSi	outcome	AC020910.2	Wald ratio	1	0.0246405171547041	0.0325753646753476	0.4494	-0.0392071976089772	0.0884882319183855	1.02494660356931	0.961551457341961	1.09252139565388	0.805030440436121
781	AC021188.4	FfwkSi	outcome	AC021188.4	Wald ratio	1	-0.0545438335154769	0.0324847087232974	0.0931400000000001	-0.11821386261314	0.00912619558218607	0.94691700124709	0.888506014076312	1.00916796627757	0.454038261709144
787	AC022007.5	FfwkSi	outcome	AC022007.5	Wald ratio	1	-0.1147795806898	0.0424320424599026	0.00683000000000024	-0.197946383911209	-0.0316127774683909	0.891562639872364	0.820413839339892	0.968881682268726	0.134713081395352
789	AC022182.2	FfwkSi	outcome	AC022182.2	Wald ratio	1	-0.060702828836929	0.0401960181406672	0.131	-0.139487024392637	0.0180813667187788	0.941102866858913	0.869804309370377	1.01824582434085	0.522732147528119
810	AC022532.1	FfwkSi	outcome	AC022532.1	Wald ratio	1	-0.021026119798042	0.0128956591765771	0.103	-0.0463016117841331	0.00424937218804919	0.979193387901896	0.954753953716135	1.00425841357224	0.474230150385213
811	AC023797.1	FfwkSi	outcome	AC023797.1	Wald ratio	1	0.0610949276412054	0.0405606321245671	0.132	-0.0184039113229461	0.140593766605357	1.06299981746314	0.981764406502604	1.15095699583571	0.524800625488663
817	AC024580.1	FfwkSi	outcome	AC024580.1	Wald ratio	1	-0.0388809436321902	0.0314599113059368	0.2165	-0.100542369791826	0.022780482527446	0.961865218508935	0.904346794615591	1.02304193931545	0.633795336787565
832	AC026806.2	FfwkSi	outcome	AC026806.2	Wald ratio	1	-0.0459954550044892	0.0406376254436813	0.2577	-0.125645200874105	0.0336542908651262	0.95504630286201	0.881927698456899	1.03422700319574	0.674539035689773
833	AC027319.1	FfwkSi	outcome	AC027319.1	Wald ratio	1	0.0270387964195718	0.0245380759146812	0.2705	-0.0210558323732032	0.0751334252123469	1.02740766172901	0.979164293976991	1.07802797740118	0.685233726336765
834	AC027601.1	FfwkSi	outcome	AC027601.1	Wald ratio	1	0.0646555708980726	0.0303872027023999	0.0333600000000004	0.00509665360136882	0.124214488194776	1.06679152705183	1.00510966363349	1.13225870108097	0.294335916714868
846	AC034229.1	FfwkSi	outcome	AC034229.1	Wald ratio	1	0.0671682484448097	0.0433178685802379	0.121000000000001	-0.0177347739724567	0.152071270862076	1.06947540061126	0.982421561575358	1.16424321009252	0.503248660801036
857	AC058791.1	FfwkSi	outcome	AC058791.1	Wald ratio	1	-0.030243813457406	0.0402132966479691	0.451999999999999	-0.109061874887425	0.0485742479726135	0.970208954709474	0.896674934121133	1.04977331246698	0.806557492104338
868	AC062029.1	FfwkSi	outcome	AC062029.1	Wald ratio	1	0.00974363027562835	0.0270007258899376	0.7182	-0.0431777924686493	0.062665053019906	1.00979125399139	0.957741095775213	1.06467017144352	0.920991839192045
869	AC064836.3	FfwkSi	outcome	AC064836.3	Wald ratio	1	0.0368783021242189	0.0168611837712508	0.0287299999999996	0.00383038193256724	0.0699262223158706	1.03756674348581	1.00383772722087	1.07242905700323	0.272517421882952
875	AC068134.10	FfwkSi	outcome	AC068134.10	Wald ratio	1	0.0941856254146401	0.0454668623335932	0.0383099999999999	0.00507057524079736	0.183300675588483	1.09876368545311	1.00508345236304	1.20117551794538	0.310365932023372
887	AC068610.3	FfwkSi	outcome	AC068610.3	Wald ratio	1	0.2301392375428	0.0494681546655575	3.28299999999985e-06	0.133181654398307	0.327096820687292	1.25877526650309	1.14245751191436	1.38693575475278	0.00150513734331199
888	AC068831.10	FfwkSi	outcome	AC068831.10	Wald ratio	1	-0.0227286791931054	0.0180716113485517	0.2085	-0.0581490374362667	0.0126916790500558	0.977527671392755	0.943509318747629	1.01277256021902	0.624394876325088
889	AC068831.8	FfwkSi	outcome	AC068831.8	Wald ratio	1	-0.00309171293238807	0.0188912472768675	0.870000000000001	-0.0401185575950484	0.0339351317302722	0.996913061490391	0.960675537019184	1.03451749719146	0.959527777222206
896	AC069363.1	FfwkSi	outcome	AC069363.1	Wald ratio	1	0.0181344301758785	0.0129218573010781	0.160500000000001	-0.00719241013423461	0.0434612704859915	1.01829985741805	0.9928333933474	1.04441954366737	0.56834435933148
902	AC069547.1	FfwkSi	outcome	AC069547.1	Wald ratio	1	-0.0894531196184735	0.0488368116454267	0.0669999999999993	-0.18517327044351	0.00626703120656287	0.91443113299986	0.830960290519514	1.00628671013464	0.393867052023117
908	AC073052.1	FfwkSi	outcome	AC073052.1	Wald ratio	1	0.0163031667812984	0.0172035117501237	0.343300000000001	-0.017415716248944	0.0500220498115409	1.01643678857	0.982735060771835	1.05129427696114	0.741695394691507
909	AC073072.5	FfwkSi	outcome	AC073072.5	Wald ratio	1	0.0110700165084783	0.121492958279454	0.9274	-0.227056181719252	0.249196214736209	1.01113151586469	0.796876011168154	1.282993750654	0.975726674022481
920	AC073130.3	FfwkSi	outcome	AC073130.3	Wald ratio	1	-0.046338402190741	0.0515064407685417	0.368300000000001	-0.147291026097083	0.0546142217156008	0.954718828576105	0.863042772894746	1.05613310285943	0.759656097890754
922	AC073254.1	FfwkSi	outcome	AC073254.1	Wald ratio	1	0.0502447158782745	0.0462486195487567	0.2773	-0.0404025784372885	0.140892010193838	1.05152839058638	0.960402723888182	1.1513003125738	0.690444933920702
923	AC073283.7	FfwkSi	outcome	AC073283.7	Wald ratio	1	-0.0132458224337818	0.0450221722269764	0.768600000000001	-0.101489279998655	0.0749976351310919	0.986841517417516	0.903490864713592	1.07788160183293	0.935149148613357
929	AC073343.13	FfwkSi	outcome	AC073343.13	Wald ratio	1	0.0173654677667819	0.0340736364582299	0.6103	-0.0494188596913488	0.0841497952249125	1.01751712409133	0.951782382919717	1.08779182762664	0.879974149338374
941	AC074138.3	FfwkSi	outcome	AC074138.3	Wald ratio	1	0.0689936192225438	0.0609056080150634	0.2573	-0.0503813724869804	0.188368610932068	1.07142937257415	0.950866720936379	1.20727844937528	0.673838884120172
958	AC079031.1	FfwkSi	outcome	AC079031.1	Wald ratio	1	-0.0281541825092306	0.0115965004522119	0.0151899999999996	-0.050883323395566	-0.00542504162289523	0.972238453080241	0.950389552289498	0.994589647340659	0.199691883921508
959	AC079210.1	FfwkSi	outcome	AC079210.1	Wald ratio	1	-0.0693812354250925	0.0398495969463196	0.081669999999999	-0.147486445439879	0.00872397458969382	0.932970930701013	0.862874134121437	1.00876213935811	0.429316281874564
970	AC079630.4	FfwkSi	outcome	AC079630.4	Wald ratio	1	-0.0501060991422266	0.0212940837639037	0.0186199999999998	-0.0918425033194779	-0.0083696949649753	0.951128505228533	0.912248814391502	0.991665233417364	0.219866513174309
976	AC079776.7	FfwkSi	outcome	AC079776.7	Wald ratio	1	0.00526892729491293	0.0320206683186554	0.869300000000001	-0.0574915826096516	0.0680294371994775	1.00528283250345	0.944129837462357	1.07039681749964	0.959527777222206
982	AC083799.1	FfwkSi	outcome	AC083799.1	Wald ratio	1	0.0120075327743623	0.0262690069993407	0.647599999999999	-0.0394797209443455	0.0634947864930701	1.01207991260698	0.961289447835152	1.06555393051418	0.894930519068756
984	AC083899.3	FfwkSi	outcome	AC083899.3	Wald ratio	1	-0.0420424797233559	0.0397084201693903	0.2897	-0.119870983255361	0.0357860238086491	0.958829048914612	0.887034871686512	1.03643405055152	0.696933460793123
995	AC087163.2	FfwkSi	outcome	AC087163.2	Wald ratio	1	0.0360722301779769	0.0270280442170378	0.182000000000001	-0.0169027364874173	0.089047196843371	1.0367307270315	0.983239313293565	1.09313224750032	0.596647214821084
996	AC087294.2	FfwkSi	outcome	AC087294.2	Wald ratio	1	0.00245384074972984	0.0173300086886086	0.8874	-0.031512976279943	0.0364206577794027	1.00245685388102	0.968978382637407	1.03709201556984	0.96489645520486
1002	AC087793.1	FfwkSi	outcome	AC087793.1	Wald ratio	1	-0.00975655864750097	0.0315717320085896	0.7573	-0.0716371533843366	0.0521240360893346	0.990290882159122	0.930868597060694	1.05350640722447	0.931755407073969
1003	AC090571.1	FfwkSi	outcome	AC090571.1	Wald ratio	1	-0.0464867750058499	0.0194685315115161	0.0169499999999999	-0.0846450967684214	-0.0083284532432784	0.954577184764177	0.918838325232486	0.9917061322423	0.21039239218877
1006	AC091633.3	FfwkSi	outcome	AC091633.3	Wald ratio	1	0.0518092259456239	0.0195220019394016	0.00795700000000014	0.0135461021443968	0.0900723497468511	1.05317480491963	1.01363826627074	1.09425344980144	0.147058365530116
1017	AC091814.3	FfwkSi	outcome	AC091814.3	Wald ratio	1	-0.0760897364802428	0.0463546462377214	0.1007	-0.166944843106177	0.0147653701456912	0.926733041066719	0.846246286366517	1.01487491672466	0.469661155076964
1018	AC091878.1	FfwkSi	outcome	AC091878.1	Wald ratio	1	-0.0922059628564913	0.116406375019899	0.4283	-0.320362457895493	0.13595053218251	0.91191730910781	0.725885886315315	1.1456252206138	0.793537212705083
1025	AC092316.1	FfwkSi	outcome	AC092316.1	Wald ratio	1	-0.00718783392580104	0.0515935336884721	0.8892	-0.108311159955206	0.0939354921036042	0.992837936770343	0.897348334117615	1.09848888242455	0.965462348754448
1026	AC092431.1	FfwkSi	outcome	AC092431.1	Wald ratio	1	-0.0116687375884295	0.0446429251085263	0.7938	-0.099168870801141	0.0758313956242819	0.988399078099243	0.90558976744078	1.07878067168125	0.941561077128175
1032	AC092620.2	FfwkSi	outcome	AC092620.2	Wald ratio	1	0.0374939420558891	0.0258797276621992	0.147400000000002	-0.0132303241620213	0.0882182082737995	1.03820570767062	0.986856811874056	1.09222642887063	0.548034852546924
1043	AC092811.1	FfwkSi	outcome	AC092811.1	Wald ratio	1	-0.0884416039170589	0.0570527317170271	0.121099999999999	-0.200264958082432	0.0233817502483143	0.915356562413037	0.81851385248367	1.02365724637425	0.503373433242503
1049	AC093110.3	FfwkSi	outcome	AC093110.3	Wald ratio	1	0.0421890883810979	0.0393048417534369	0.283100000000001	-0.0348484014556384	0.119226578217834	1.04309169662462	0.965751811729489	1.12662515809186	0.694567908206603
1050	AC093157.1	FfwkSi	outcome	AC093157.1	Wald ratio	1	0.0448217138646021	0.0338684223549921	0.1857	-0.0215603939511824	0.111203821680387	1.04584138426756	0.978670369913752	1.11762267937373	0.599799597713318
1066	AC093391.2	FfwkSi	outcome	AC093391.2	Wald ratio	1	0.0991982575550609	0.0305957273238674	0.00118600000000002	0.0392306320002807	0.159165883109841	1.10428521074374	1.04001031565204	1.17253243387572	0.0524418260869574
1074	AC093616.4	FfwkSi	outcome	AC093616.4	Wald ratio	1	0.0884986855218444	0.0396028385935259	0.0254399999999997	0.0108771218785336	0.166120249165155	1.09253281649901	1.01093649283516	1.18071507318897	0.257819602649008
1091	AC093642.4	FfwkSi	outcome	AC093642.4	Wald ratio	1	-0.0206836419158246	0.0296274852222466	0.4851	-0.0787535129514279	0.0373862291197786	0.979528797411557	0.924267716391555	1.03809388550802	0.821240761291754
1102	AC093690.1	FfwkSi	outcome	AC093690.1	Wald ratio	1	-0.0425600523633687	0.0158700326770953	0.00732300000000016	-0.0736653164104754	-0.0114547883162619	0.958332913636543	0.928982557034775	0.988610567985861	0.141408056962028
1103	AC093724.2	FfwkSi	outcome	AC093724.2	Wald ratio	1	0.0353967927645638	0.0462528975690696	0.4441	-0.0552588864708125	0.12605247199994	1.03603071674401	0.946240147468878	1.13434168789843	0.803266006639791
1122	AC096772.6	FfwkSi	outcome	AC096772.6	Wald ratio	1	-0.00351299014567962	0.0388230264930941	0.9279	-0.079606122072144	0.0725801417807847	0.99649317318485	0.923480013155776	1.07527897740924	0.975873177271035
1123	AC097495.2	FfwkSi	outcome	AC097495.2	Wald ratio	1	-0.0271908839613782	0.0375762714082281	0.4693	-0.100840375921505	0.0464586079987489	0.973175460206604	0.90407733387991	1.04755471778495	0.816339106190712
1124	AC097495.3	FfwkSi	outcome	AC097495.3	Wald ratio	1	-0.0419561953682756	0.0250466278920569	0.093909999999999	-0.0910475860367071	0.00713519530015589	0.958911784430069	0.912974265038677	1.00716071145763	0.456002382465055
1125	AC097500.2	FfwkSi	outcome	AC097500.2	Wald ratio	1	0.058046244780906	0.0318452772996435	0.0683399999999997	-0.00437049872639533	0.120462988288207	1.05976400313125	0.995639038004681	1.12801899027937	0.398179381443299
1126	AC097662.2	FfwkSi	outcome	AC097662.2	Wald ratio	1	0.0296607552194347	0.0188914191589486	0.116399999999999	-0.00736642633210467	0.066687936770974	1.03010501692053	0.992660639286609	1.06896184243533	0.497004807795508
1132	AC097724.3	FfwkSi	outcome	AC097724.3	Wald ratio	1	-0.0419160413525277	0.0446454346927153	0.3478	-0.12942109335025	0.0455890106451943	0.958950289362021	0.878603913372372	1.04664416294008	0.743822935651199
1133	AC098614.2	FfwkSi	outcome	AC098614.2	Wald ratio	1	-0.0158545971735874	0.058902121505781	0.7878	-0.131302755324918	0.0995935609777433	0.984270425352876	0.876952232237913	1.10472182475898	0.940228573000366
1140	AC099850.1	FfwkSi	outcome	AC099850.1	Wald ratio	1	-0.0445458927746402	0.0143423399394812	0.00189700000000004	-0.0726568790560233	-0.0164349064932572	0.95643170578168	0.929919850268246	0.983699409750831	0.0692091214707247
1141	AC103563.8	FfwkSi	outcome	AC103563.8	Wald ratio	1	-0.133474691952156	0.0794498738419583	0.0929600000000017	-0.289196444682394	0.0222470607780822	0.875049614494895	0.748865080389306	1.02249637201617	0.454003431543652
1142	AC103563.9	FfwkSi	outcome	AC103563.9	Wald ratio	1	-0.0435382116632672	0.0254088880314848	0.0866200000000002	-0.0933396322049774	0.00626320887844296	0.957395969699589	0.910884082185626	1.006282863784	0.439646414471215
1158	AC104135.4	FfwkSi	outcome	AC104135.4	Wald ratio	1	0.0434310732440109	0.0470731150799804	0.356200000000001	-0.0488322323127506	0.135694378800772	1.04438800555386	0.95234088832527	1.14533180242098	0.751189789041953
1159	AC104532.4	FfwkSi	outcome	AC104532.4	Wald ratio	1	0.000475624307057035	0.022859392287848	0.9834	-0.044328784577125	0.0452800331912391	1.00047573743423	0.956639377488168	1.04632082344629	0.994604332026076
1160	AC104534.2	FfwkSi	outcome	AC104534.2	Wald ratio	1	-0.0378574925264631	0.0320074631922488	0.2369	-0.100592120383271	0.0248771353303445	0.962850144456182	0.904301803946853	1.02518915325947	0.655246300774885
1168	AC104655.3	FfwkSi	outcome	AC104655.3	Wald ratio	1	-0.158559163085063	0.080039502316473	0.0475900000000002	-0.31543658762535	-0.0016817385447761	0.853372474149108	0.729470327019386	0.998319674785096	0.340518503752347
1170	AC104809.3	FfwkSi	outcome	AC104809.3	Wald ratio	1	0.100436872958893	0.0906731769135118	0.268	-0.0772825537915906	0.278156299709376	1.10565384284542	0.925628276874253	1.32069260494827	0.682493996998499
1171	AC104809.4	FfwkSi	outcome	AC104809.4	Wald ratio	1	0.0219623123385634	0.0305221429273451	0.4718	-0.0378610877990331	0.0817857124761598	1.02220525921875	0.962846682753691	1.08522323511164	0.816984831895328
1172	AC104820.2	FfwkSi	outcome	AC104820.2	Wald ratio	1	0.0255577897229935	0.0470388368390506	0.586900000000001	-0.0666383304815457	0.117753909927533	1.02588719029397	0.935533494106309	1.12496723403221	0.868990395923644
1174	AC105053.4	FfwkSi	outcome	AC105053.4	Wald ratio	1	0.0356134843796379	0.0269594050544164	0.1865	-0.0172269495270183	0.0884539182862941	1.03625524023859	0.982920585957718	1.09248390791983	0.601110817663222
1176	AC105402.4	FfwkSi	outcome	AC105402.4	Wald ratio	1	0.0133829136390241	0.0353377521302517	0.7049	-0.0558790805362692	0.0826449078143174	1.01347286565319	0.945653476888531	1.08615605453578	0.914029614208022
1177	AC106801.1	FfwkSi	outcome	AC106801.1	Wald ratio	1	-0.0823758651844434	0.0461694495959228	0.0743899999999991	-0.172867986392452	0.00811625602356525	0.920925749709699	0.841248663785428	1.00814928211843	0.412466406533574
1178	AC106900.6	FfwkSi	outcome	AC106900.6	Wald ratio	1	-0.00857360613777476	0.0369884489973338	0.8167	-0.0810709661725489	0.0639237538969994	0.991463042411797	0.922128249210097	1.06601111646943	0.949383410805456
1216	AC114730.11	FfwkSi	outcome	AC114730.11	Wald ratio	1	-0.0256949344612904	0.0152206504546995	0.0913800000000003	-0.0555274093525014	0.00413754042992067	0.974632371010595	0.945986094448761	1.00414611186781	0.450212140781404
1222	AC114772.1	FfwkSi	outcome	AC114772.1	Wald ratio	1	0.0456075080882168	0.0349173897827595	0.1915	-0.0228305758859919	0.114045592062425	1.04666352335991	0.977428069630466	1.12080322344983	0.606224216687761
1223	AC116366.5	FfwkSi	outcome	AC116366.5	Wald ratio	1	0.030261015726994	0.0233508311928669	0.195	-0.0155066134110251	0.076028644865013	1.03072353389791	0.984612995079764	1.07899348133724	0.60896224532055
1224	AC116366.6	FfwkSi	outcome	AC116366.6	Wald ratio	1	0.0477176901107541	0.029257530555323	0.1029	-0.00962706977767899	0.105062449999187	1.04887450587789	0.990419122108892	1.11077997639835	0.474230150385213
1252	AC126365.4	FfwkSi	outcome	AC126365.4	Wald ratio	1	0.0155220307794861	0.0419845575828626	0.7116	-0.0667677020829246	0.0978117636418969	1.01564312322152	0.935412470468712	1.10275518695009	0.917429244548348
1253	AC127496.1	FfwkSi	outcome	AC127496.1	Wald ratio	1	0.008423226914346	0.0345706631828473	0.8075	-0.0593352729240348	0.0761817267527268	1.00845880210599	0.942390758080036	1.07915866833944	0.946259986172991
1264	AC129492.6	FfwkSi	outcome	AC129492.6	Wald ratio	1	-0.0244751621305822	0.0443333935444122	0.580899999999999	-0.11136861347763	0.0624182892164657	0.97582192595498	0.894608923237355	1.06440748179509	0.865566764275256
1265	AC129929.5	FfwkSi	outcome	AC129929.5	Wald ratio	1	-0.00404914886552963	0.0230075355989704	0.860299999999999	-0.0491439186395115	0.0410456209084523	0.995959037884221	0.952044102946338	1.04189963686921	0.958243178792219
1271	AC130469.2	FfwkSi	outcome	AC130469.2	Wald ratio	1	0.0183393502670258	0.0259948781563677	0.480499999999999	-0.0326106109194548	0.0692893114535064	1.01850854889945	0.967915381899628	1.07174623275988	0.819930274410806
1284	AC132872.2	FfwkSi	outcome	AC132872.2	Wald ratio	1	-0.0911169369980505	0.0420640711005122	0.0302999999999995	-0.173562516355054	-0.00867135764104654	0.912910951591164	0.84066459423281	0.9913661301457	0.278984173135072
1290	AC135178.1	FfwkSi	outcome	AC135178.1	Wald ratio	1	0.0272053668866532	0.046088575516056	0.555000000000001	-0.0631282411248167	0.117538974898123	1.02757881175698	0.93882307024243	1.12472546514991	0.855798074717781
1292	AC137932.6	FfwkSi	outcome	AC137932.6	Wald ratio	1	-0.0378022818844705	0.0262407979284548	0.1497	-0.0892342458242418	0.0136296820553009	0.962903305498314	0.914631299916351	1.01372298960726	0.552011965192168
1293	AC137934.1	FfwkSi	outcome	AC137934.1	Wald ratio	1	0.0479317573868601	0.0441288007909331	0.277399999999999	-0.0385606921633686	0.134424206937089	1.04909905962029	0.962173306588168	1.14387795770275	0.690444933920702
1295	AC139100.2	FfwkSi	outcome	AC139100.2	Wald ratio	1	0.0707085670641801	0.0404719641703542	0.0806200000000006	-0.00861648270971412	0.150033616838074	1.07326839452675	0.991420532786674	1.16187330057839	0.426589698231013
1296	AC139666.1	FfwkSi	outcome	AC139666.1	Wald ratio	1	0.0382214248490707	0.107146277170152	0.7213	-0.171785278404427	0.248228128102569	1.0389612592508	0.842159983691269	1.28175230256455	0.922059959342879
1297	AC139887.4	FfwkSi	outcome	AC139887.4	Wald ratio	1	-0.060114703910163	0.0387063460625349	0.1204	-0.135979142192731	0.0157497343724053	0.941656515704949	0.872860838261989	1.01587441514181	0.503114540658175
1298	AC140481.1	FfwkSi	outcome	AC140481.1	Wald ratio	1	0.0561763311398617	0.0361900244763991	0.1206	-0.0147561168338805	0.127108779113604	1.05778418758443	0.985352221120993	1.13554053415613	0.503114540658175
1304	AC142528.1	FfwkSi	outcome	AC142528.1	Wald ratio	1	0.0348844782981457	0.0314538120708416	0.2674	-0.0267649933607038	0.0965339499569953	1.03550007915843	0.97359001475909	1.1013469711914	0.682165245737212
1305	AC144521.1	FfwkSi	outcome	AC144521.1	Wald ratio	1	-0.0241515693210509	0.0946528752493428	0.7986	-0.209671204809763	0.161368066167661	0.976137746009395	0.810850805990969	1.17511741018719	0.943075011611704
1322	AC226150.4	FfwkSi	outcome	AC226150.4	Wald ratio	1	-0.00548003379552854	0.0293529133541055	0.8519	-0.0630117439695753	0.0520516763785182	0.994534954198935	0.938932446830295	1.05343017856347	0.956350611100519
1324	ACAA2	FfwkSi	outcome	ACAA2	Wald ratio	1	0.00302145776603693	0.026699654576681	0.9099	-0.0493098652042579	0.0553527807363317	1.00302602697028	0.951886127606063	1.05691340760472	0.970462455428931
1325	ACACA	FfwkSi	outcome	ACACA	Wald ratio	1	0.0171215523391275	0.0505833487537646	0.735	-0.082021811218251	0.116264915896506	1.01726896623285	0.921251864851725	1.12329341100114	0.924516184489908
1331	ACAD10	FfwkSi	outcome	ACAD10	Wald ratio	1	-0.0853656628096356	0.0692979768819545	0.218	-0.221189697498266	0.0504583718789952	0.918176480018187	0.801564611065657	1.05175307993922	0.635260744985673
1347	ACADS	FfwkSi	outcome	ACADS	Wald ratio	1	0.213114038315444	0.110814531547168	0.0544600000000009	-0.00408244351700571	0.430310520147894	1.23752576855102	0.995925878327191	1.53773494710283	0.360650976562497
1359	ACAP2	FfwkSi	outcome	ACAP2	Wald ratio	1	0.0261273385515725	0.0621096648776407	0.674	-0.0956076046086033	0.147862281711748	1.02647164956471	0.908820563110994	1.15935322122703	0.90477560718057
1360	ACAP3	FfwkSi	outcome	ACAP3	Wald ratio	1	-0.0295622045982449	0.105394079108258	0.779100000000001	-0.236134599650431	0.177010190453942	0.970870483154454	0.789674376884107	1.19364325683179	0.938145269548192
1385	ACE	FfwkSi	outcome	ACE	Wald ratio	1	0.0266569132380678	0.0767059224712776	0.7282	-0.123686694805636	0.177000521281772	1.02701538692879	0.88365665173637	1.19363171534543	0.922614374338393
1386	ACER1	FfwkSi	outcome	ACER1	Wald ratio	1	0.102358850227353	0.044056451477746	0.0201600000000007	0.0160082053309713	0.188709495123736	1.10778092784787	1.01613702311247	1.20769006166569	0.229851121076241
1387	ACER2	FfwkSi	outcome	ACER2	Wald ratio	1	-0.0249910472340928	0.11745118632099	0.8315	-0.255195372423233	0.205213277955047	0.975318643788749	0.774765115435538	1.2277868969193	0.95269437082802
1393	ACIN1	FfwkSi	outcome	ACIN1	Wald ratio	1	0.10583928367205	0.0674476768061311	0.116599999999999	-0.0263581628679666	0.238036730212067	1.11164320293547	0.973986181445399	1.26875579363844	0.497004807795508
1433	ACOX2	FfwkSi	outcome	ACOX2	Wald ratio	1	-0.0155225751888947	0.0538375715954525	0.7731	-0.121044215515982	0.0899990651381923	0.984597279031277	0.885994784010266	1.09417326080394	0.936597879606099
1462	ACRBP	FfwkSi	outcome	ACRBP	Wald ratio	1	-0.13135527616197	0.068991846442778	0.0569199999999994	-0.266579295189815	0.00386874286587513	0.876906175182109	0.765995261578282	1.00387623611159	0.365400506165033
1463	ACSBG1	FfwkSi	outcome	ACSBG1	Wald ratio	1	-0.0508245198171328	0.0581738346782549	0.3823	-0.164845235786513	0.0631961961522469	0.950445440239268	0.848024937845033	1.06523581389854	0.767644457066428
1470	ACSL1	FfwkSi	outcome	ACSL1	Wald ratio	1	0.016326409506088	0.0946148297371441	0.863000000000001	-0.169118656778714	0.20177147579089	1.01646041360509	0.84440870262483	1.2235683611675	0.958574705111404
1493	ACSS2	FfwkSi	outcome	ACSS2	Wald ratio	1	0.264366440604968	0.0751414217502668	0.000434400000000001	0.117089253974445	0.411643627235491	1.30260543637962	1.12421976629504	1.50929646832099	0.0293220000000001
1500	ACTB	FfwkSi	outcome	ACTB	Wald ratio	1	0.015224091836406	0.0569445092780432	0.7892	-0.0963871463485586	0.126835330021371	1.01534056865648	0.908112375614639	1.13523006407869	0.940266311980733
1501	ACTBP14	FfwkSi	outcome	ACTBP14	Wald ratio	1	0.0611225421821806	0.0175155078168052	0.000483700000000004	0.0267921468612425	0.0954529375031188	1.06302917212046	1.02715428333214	1.10015704467808	0.0312662860169494
1509	ACTL10	FfwkSi	outcome	ACTL10	Wald ratio	1	0.0866994771723815	0.0531741909178401	0.103	-0.0175219370265851	0.190920891371348	1.09056888962012	0.982630679433296	1.21036369808154	0.474230150385213
1542	ACTR3	FfwkSi	outcome	ACTR3	Wald ratio	1	-0.0700164567609861	0.0770659296542347	0.3636	-0.221065678883286	0.0810327653613139	0.932378475849966	0.801664026163073	1.08440642695306	0.756714597544338
1543	ACTR3B	FfwkSi	outcome	ACTR3B	Wald ratio	1	0.110625072056747	0.0759046397669296	0.145	-0.038148021886435	0.259398165999929	1.11697604280705	0.962570448851824	1.29614978487353	0.545170071375827
1544	ACTR3C	FfwkSi	outcome	ACTR3C	Wald ratio	1	-0.0801283601666923	0.0753822768198031	0.287800000000003	-0.227877622733506	0.0676209024001217	0.922997862622998	0.796221693307861	1.06995961246339	0.696334496431411
1550	ACTR6	FfwkSi	outcome	ACTR6	Wald ratio	1	0.00941494818412921	0.102339138025565	0.9267	-0.191169762345978	0.209999658714237	1.00945940822892	0.825992353848529	1.23367763892006	0.975607461300184
1557	ACVR1B	FfwkSi	outcome	ACVR1B	Wald ratio	1	0.00756120185795509	0.0374751841990924	0.8401	-0.0658901591722661	0.0810125628881763	1.00758985992901	0.93623369532804	1.08438451948265	0.954195618707676
1558	ACVR1C	FfwkSi	outcome	ACVR1C	Wald ratio	1	-0.0170321024676322	0.0547191686587265	0.7556	-0.124281673038736	0.0902174681034717	0.983112123803189	0.883131051638867	1.09441225758648	0.93107253634895
1569	ACVR2B-AS1	FfwkSi	outcome	ACVR2B-AS1	Wald ratio	1	-0.0572485738786791	0.0398957353394177	0.1513	-0.135444215143938	0.0209470673865796	0.944359297135255	0.873327880039711	1.02116799711609	0.55448037788343
1580	ACYP1	FfwkSi	outcome	ACYP1	Wald ratio	1	-0.110374736577912	0.0592745603593001	0.0625899999999986	-0.22655287488214	0.00580340172631606	0.895498496370309	0.797277185261268	1.00582027408535	0.381009756584189
1587	AD000092.3	FfwkSi	outcome	AD000092.3	Wald ratio	1	-0.00441907588065133	0.0513347307680076	0.9314	-0.105035148185946	0.0961969964246436	0.995590673868254	0.900292878368655	1.10097593095429	0.976060108538847
1604	ADAM11	FfwkSi	outcome	ADAM11	Wald ratio	1	-0.154049905401042	0.0876081533572042	0.078680000000001	-0.325761885981163	0.0176620751790779	0.857229239574968	0.721977079829896	1.01781897197542	0.42129287469288
1627	ADAM22	FfwkSi	outcome	ADAM22	Wald ratio	1	0.0351229685363091	0.101494797069829	0.7293	-0.163806833720556	0.234052770793174	1.03574706526965	0.848905986054446	1.26371117748942	0.922614374338393
1638	ADAM29	FfwkSi	outcome	ADAM29	Wald ratio	1	0.0210760979527231	0.0808748817051855	0.7944	-0.13743867018944	0.179590866094887	1.02129976750191	0.871587802672844	1.19672764109454	0.941613986013986
1651	ADAMTS10	FfwkSi	outcome	ADAMTS10	Wald ratio	1	0.0400108297124855	0.0323107546344769	0.215599999999998	-0.0233182493710892	0.10333990879606	1.04082204593486	0.976951520087051	1.1088682591	0.633569861431871
1658	ADAMTS4	FfwkSi	outcome	ADAMTS4	Wald ratio	1	-0.128362591752368	0.0895416035434609	0.151700000000001	-0.303864134697552	0.0471389511928153	0.879534409397467	0.737961122950912	1.04826765700178	0.554658194555433
1665	ADAMTS8	FfwkSi	outcome	ADAMTS8	Wald ratio	1	-0.00155378673204488	0.0700362007065848	0.9823	-0.138824740116951	0.135717166652861	0.998447419769597	0.8703805578865	1.14535790237006	0.994381381051017
1671	ADAMTSL5	FfwkSi	outcome	ADAMTSL5	Wald ratio	1	0.00856431913388583	0.035640553936685	0.8101	-0.0612911665820167	0.0784198048497884	1.00860109783487	0.940549343365678	1.08157661448517	0.947632505175984
1677	ADAP2	FfwkSi	outcome	ADAP2	Wald ratio	1	0.0194559143363355	0.109598469687934	0.8591	-0.195357086252015	0.234268914924686	1.01964641408091	0.822540887565768	1.2639843507657	0.958215619740045
1699	ADAT3	FfwkSi	outcome	ADAT3	Wald ratio	1	-0.0394621324452659	0.0504285599680442	0.4339	-0.138302109982633	0.0593778450921007	0.961306355622411	0.870835563883942	1.06117612519004	0.797518393726701
1717	ADCK5	FfwkSi	outcome	ADCK5	Wald ratio	1	-0.0158792156484618	0.0291553455533858	0.585999999999999	-0.0730236929330979	0.0412652616361742	0.984246194414406	0.929578805316435	1.04212850559719	0.868749271137025
1734	ADCY6	FfwkSi	outcome	ADCY6	Wald ratio	1	-0.0721787514590773	0.0894088132771493	0.419499999999999	-0.24742002548229	0.103062522564135	0.930364576921178	0.780812663430163	1.10856071696786	0.788256628446004
1763	ADIPOR1	FfwkSi	outcome	ADIPOR1	Wald ratio	1	-0.0073353159773339	0.0608185057963618	0.904	-0.126539587338203	0.111868955383535	0.992691521791645	0.881139266894902	1.11836629515973	0.968920444593446
1764	ADIPOR2	FfwkSi	outcome	ADIPOR2	Wald ratio	1	0.0277415841215809	0.031329574768699	0.375899999999999	-0.033664382425069	0.0891475506682309	1.02812996498181	0.966895957464881	1.09324195300703	0.763967478052674
1780	ADM5	FfwkSi	outcome	ADM5	Wald ratio	1	-0.0112838648833487	0.0669716382424638	0.8662	-0.142548275838578	0.11998054607188	0.988779559139818	0.867145691096366	1.12747491755002	0.959527777222206
1782	ADNP2	FfwkSi	outcome	ADNP2	Wald ratio	1	-0.112652158605887	0.074692468788852	0.1315	-0.259049397432037	0.0337450802202631	0.893461388925821	0.771784897910028	1.03432090426097	0.523631558339859
1793	ADORA2A	FfwkSi	outcome	ADORA2A	Wald ratio	1	0.0178270708692006	0.0393354199626346	0.6504	-0.0592703522575632	0.0949244939959644	1.01798692157422	0.942451940702114	1.09957582741473	0.896363899177884
1794	ADORA2A-AS1	FfwkSi	outcome	ADORA2A-AS1	Wald ratio	1	0.0116431390380145	0.0925618447774513	0.8999	-0.16977807672579	0.193064354801819	1.01171118421138	0.843852066231576	1.21296085086258	0.968708106963946
1806	ADPGK-AS1	FfwkSi	outcome	ADPGK-AS1	Wald ratio	1	0.0114383504185396	0.0184780154513264	0.5359	-0.0247785598660602	0.0476552607031394	1.01150401848798	0.975525908700168	1.04880902730774	0.848460380163817
1817	ADRA2A	FfwkSi	outcome	ADRA2A	Wald ratio	1	-0.109062402336764	0.111914337392452	0.3298	-0.328414503625969	0.110289698952442	0.896674461170657	0.720064488497028	1.11660150189313	0.729039124764527
1829	ADRM1	FfwkSi	outcome	ADRM1	Wald ratio	1	-0.094339639817117	0.0644245097934282	0.1431	-0.220611679012236	0.0319323993780022	0.909973646466859	0.802028064157925	1.0324477088387	0.542492668986084
1840	ADSSL1	FfwkSi	outcome	ADSSL1	Wald ratio	1	-0.0936987976498132	0.058561982252249	0.109599999999999	-0.208480282864221	0.0210826875645947	0.91055698284396	0.811817041251572	1.02130649749315	0.485045095896644
1851	AE000661.50	FfwkSi	outcome	AE000661.50	Wald ratio	1	-0.0227693163953004	0.0187698700161258	0.2251	-0.059558261626907	0.0140196288363061	0.977487948210246	0.942180639015253	1.0141183647065	0.64394114339269
1857	AEBP2	FfwkSi	outcome	AEBP2	Wald ratio	1	-0.0137978908252907	0.0387958703261139	0.7221	-0.089837796664474	0.0622420150138926	0.986296863765187	0.9140794399813	1.064219870751	0.922059959342879
1879	AF127936.7	FfwkSi	outcome	AF127936.7	Wald ratio	1	-0.0687259895060437	0.0863705350135767	0.426200000000002	-0.238012238132654	0.100560259120567	0.933582456423934	0.788193045023704	1.10579027364589	0.79327489019034
1892	AF216667.1	FfwkSi	outcome	AF216667.1	Wald ratio	1	-0.00291803621198358	0.0207381229822045	0.8881	-0.0435647572571043	0.0377286848331371	0.997086217117555	0.957370555392356	1.03844944756877	0.964954807692308
1903	AFF1	FfwkSi	outcome	AFF1	Wald ratio	1	-0.0486024883018922	0.0909810398900961	0.5932	-0.226925326486481	0.129720349882696	0.952559708075959	0.796980293386874	1.13850995436006	0.871975346022475
1913	AFTPH	FfwkSi	outcome	AFTPH	Wald ratio	1	-0.045938297673912	0.053249173707978	0.388299999999999	-0.150306678141549	0.058430082793725	0.955100892319338	0.860444056573725	1.06017085891863	0.771709572253758
1939	AGBL2	FfwkSi	outcome	AGBL2	Wald ratio	1	0.199837901156984	0.0654145146406056	0.00225100000000002	0.071625452461397	0.328050349852571	1.22120478623216	1.07425290991991	1.38825886915914	0.0749759934497823
1940	AGBL5	FfwkSi	outcome	AGBL5	Wald ratio	1	-0.123770639935525	0.109583024966494	0.2587	-0.338553368869852	0.0910120889988026	0.883582476177346	0.712800737003993	1.09528224604419	0.67495613134941
1941	AGBL5-IT1	FfwkSi	outcome	AGBL5-IT1	Wald ratio	1	0.00140841310161404	0.0676909634672628	0.9834	-0.131265875294221	0.134082701497449	1.00140940538114	0.876984574859552	1.14348738385325	0.994604332026076
1952	AGFG2	FfwkSi	outcome	AGFG2	Wald ratio	1	-0.175838605462935	0.103064827972421	0.0879900000000002	-0.377845668288879	0.0261684573630093	0.8387533426211	0.685336261622475	1.02651385772668	0.443438206144699
1963	AGPAT2	FfwkSi	outcome	AGPAT2	Wald ratio	1	0.0711797411100749	0.0429634735605974	0.0975699999999991	-0.013028667068696	0.155388149288846	1.07377420989271	0.98705583861717	1.16811127468332	0.463299879906767
1985	AGPHD1	FfwkSi	outcome	AGPHD1	Wald ratio	1	-0.0728460878672688	0.0995457948990552	0.4643	-0.267955845869417	0.122263670134879	0.929743917883327	0.764941555686553	1.13005202347152	0.813564955203308
1986	AGPS	FfwkSi	outcome	AGPS	Wald ratio	1	0.040418857177863	0.0297453055802174	0.1742	-0.0178819417593631	0.098719656115089	1.04124681656932	0.982276991406629	1.10375682470498	0.587145603181617
1987	AGRN	FfwkSi	outcome	AGRN	Wald ratio	1	0.00759447448106909	0.0684837739545831	0.9117	-0.126633722469914	0.141822671432052	1.00762338564441	0.881056324637909	1.15237228189103	0.971050830300234
1988	AGRP	FfwkSi	outcome	AGRP	Wald ratio	1	0.032828556718094	0.0411856181862496	0.425400000000001	-0.0478952549269552	0.113552368363143	1.03337335913345	0.953233628374504	1.12025055304407	0.792753115074519
2005	AHCY	FfwkSi	outcome	AHCY	Wald ratio	1	-0.247247159683532	0.0766347946411503	0.00125400000000002	-0.397451357180187	-0.0970429621868777	0.780947650901929	0.672030631317456	0.907517016380084	0.0540388983050856
2006	AHCYL1	FfwkSi	outcome	AHCYL1	Wald ratio	1	0.0629656415645184	0.0568802532502445	0.2683	-0.0485196548059608	0.174450937934998	1.06499024720399	0.952638615194694	1.19059232803387	0.682493996998499
2033	AHSA1	FfwkSi	outcome	AHSA1	Wald ratio	1	-0.0631697326731573	0.10361801137788	0.5421	-0.266261034973803	0.139921569627488	0.938784117827731	0.766239086193475	1.15018358599245	0.851076902446478
2040	AIDA	FfwkSi	outcome	AIDA	Wald ratio	1	-0.0752198245398685	0.0958727566516835	0.432700000000002	-0.263130427577168	0.112690778497431	0.927539567957507	0.768641638706412	1.11928577220289	0.796603943453366
2066	AIM1L	FfwkSi	outcome	AIM1L	Wald ratio	1	0.0252622695058317	0.0558609860790898	0.651100000000001	-0.0842252632091843	0.134749802220848	1.02558406468079	0.919224165385587	1.14425045961011	0.896466261787614
2072	AIMP1	FfwkSi	outcome	AIMP1	Wald ratio	1	-0.11792550137312	0.0433838224333756	0.0065640000000001	-0.202957793342536	-0.0328932094037039	0.888762261716464	0.816312694528811	0.967641889125963	0.131581892247045
2079	AIRE	FfwkSi	outcome	AIRE	Wald ratio	1	-0.0576600910393441	0.102943038756962	0.5754	-0.259428447002989	0.144108264924301	0.943970757029594	0.771492408613081	1.15500914873411	0.863439602596892
2107	AK8	FfwkSi	outcome	AK8	Wald ratio	1	0.0796014529741165	0.0377882944493902	0.0351599999999994	0.00553639585331163	0.153666510094921	1.08285541285904	1.00555175001533	1.16610193870207	0.30132910112359
2108	AKAP1	FfwkSi	outcome	AKAP1	Wald ratio	1	-0.0801947950763193	0.0557362939799824	0.1502	-0.189437931277085	0.0290483411244463	0.922936545380234	0.82742407245914	1.02947435922039	0.552253796095445
2125	AKAP3	FfwkSi	outcome	AKAP3	Wald ratio	1	-0.0162432743586032	0.0269234289201874	0.5463	-0.0690131950421706	0.0365266463249642	0.983887936231868	0.933314364874549	1.03720194126951	0.85239833904774
2136	AKAP8	FfwkSi	outcome	AKAP8	Wald ratio	1	0.1651089659941	0.0679334380992239	0.0150799999999999	0.0319594273196209	0.298258504668579	1.17952163945707	1.03247561415221	1.34751008050675	0.198829213483145
2137	AKAP9	FfwkSi	outcome	AKAP9	Wald ratio	1	-0.066949257941876	0.0749308692367388	0.3716	-0.213813761645884	0.079915245762132	0.93524265627001	0.807498758259304	1.08319525839581	0.761868838878893
2148	AKIRIN1	FfwkSi	outcome	AKIRIN1	Wald ratio	1	0.0836627558545856	0.0437627025454426	0.0559100000000003	-0.00211214113448183	0.169437652843653	1.08726215917504	0.997890087866007	1.18463848588973	0.364508052833406
2150	AKIRIN2-AS1	FfwkSi	outcome	AKIRIN2-AS1	Wald ratio	1	0.04145996016503	0.0379011431615194	0.274	-0.0328262804315481	0.115746200761608	1.04233142623764	0.967706654570335	1.12271089280149	0.688045181570373
2152	AKR1A1	FfwkSi	outcome	AKR1A1	Wald ratio	1	-0.0628929990324435	0.0573268647144827	0.2726	-0.17525365387283	0.0494676558079425	0.93904394692457	0.839244116247985	1.0507116072472	0.687130370125578
2188	AKR1D1P1	FfwkSi	outcome	AKR1D1P1	Wald ratio	1	-0.0139716145844586	0.023431993198975	0.550999999999999	-0.0598983212544497	0.0319550920855324	0.986125535448689	0.94186029588904	1.03247113813844	0.8540444015444
2216	AL020996.1	FfwkSi	outcome	AL020996.1	Wald ratio	1	0.00821864686307821	0.0231781686384862	0.7229	-0.0372105636683548	0.0536478573945112	1.00825251265463	0.963473241528672	1.05511298649192	0.922059959342879
2218	AL022476.2	FfwkSi	outcome	AL022476.2	Wald ratio	1	0.0492814151479229	0.0303215450341896	0.1041	-0.0101488131190888	0.108711643414935	1.05051594024511	0.989902512307308	1.11484083229246	0.475846623382096
2219	AL031320.1	FfwkSi	outcome	AL031320.1	Wald ratio	1	0.0316696123979938	0.041165417318042	0.4417	-0.0490146055453686	0.112353830341356	1.03217643066903	0.952167222675376	1.11890869445722	0.801893264433357
2221	AL049757.3	FfwkSi	outcome	AL049757.3	Wald ratio	1	-0.25567928338436	0.0570914925330466	7.51999999999965e-06	-0.367578608749132	-0.143779958019589	0.774390288802552	0.692408895272129	0.866078300678121	0.00224936470588225
2227	AL109806.1	FfwkSi	outcome	AL109806.1	Wald ratio	1	0.0275860545580888	0.0401931047039804	0.4925	-0.0511924306617128	0.10636453977789	1.02797007281145	0.950095825372117	1.11222725369001	0.826431360686393
2228	AL133216.1	FfwkSi	outcome	AL133216.1	Wald ratio	1	-0.01124929848614	0.0139166962573313	0.4189	-0.0385260231505093	0.0160274261782293	0.988813738277532	0.962206664765151	1.01615655431469	0.788247132108055
2229	AL133318.1	FfwkSi	outcome	AL133318.1	Wald ratio	1	0.0523077509204015	0.0526754027492981	0.3207	-0.0509360384682228	0.155551540309026	1.05369996975571	0.950339453755683	1.16830214916934	0.721468588703731
2240	AL137059.1	FfwkSi	outcome	AL137059.1	Wald ratio	1	-0.0400225960962249	0.0282798504396373	0.156999999999998	-0.0954511029579141	0.0154059107654643	0.960767729306984	0.908962806159647	1.01552519357494	0.563427485086619
2246	AL138781.1	FfwkSi	outcome	AL138781.1	Wald ratio	1	-0.0782138991549223	0.0850729972551848	0.3579	-0.244956973775084	0.0885291754652399	0.924766598592738	0.782738215787877	1.09256612827058	0.752468088033012
2252	AL353354.1	FfwkSi	outcome	AL353354.1	Wald ratio	1	-0.0771917899624595	0.0340673361253066	0.0234600000000002	-0.14396376876806	-0.0104198111568586	0.925712294253826	0.865919120807372	0.989634287014795	0.247840927977841
2253	AL353791.1	FfwkSi	outcome	AL353791.1	Wald ratio	1	0.0309559461883508	0.0324832977579982	0.340599999999999	-0.0327113174173257	0.0946232097940273	1.03144006401932	0.967817911439318	1.09924459248953	0.74004458054408
2255	AL353898.3	FfwkSi	outcome	AL353898.3	Wald ratio	1	-0.0329033810008413	0.0450741161466369	0.4654	-0.12124864864825	0.0554418866465671	0.96763204671255	0.885813675834284	1.05700758903194	0.814118231731028
2256	AL355490.1	FfwkSi	outcome	AL355490.1	Wald ratio	1	-0.0652520106782322	0.0371856724917449	0.0793000000000003	-0.138135928762052	0.00763190740558778	0.936831342124197	0.870980292426123	1.00766110464051	0.422241361256546
2257	AL357515.1	FfwkSi	outcome	AL357515.1	Wald ratio	1	-0.038165113363797	0.0329114935611598	0.2462	-0.10267164074367	0.0263414140160762	0.962553997241379	0.902423243862543	1.02669141548229	0.664452502107688
2269	AL450992.2	FfwkSi	outcome	AL450992.2	Wald ratio	1	-0.00822068253358557	0.0612890463429364	0.8933	-0.128347213365741	0.11190584829857	0.991813014875284	0.87954793532167	1.11840755571354	0.966611682508157
2277	AL590822.2	FfwkSi	outcome	AL590822.2	Wald ratio	1	0.0702195112656444	0.0471363023243463	0.1363	-0.0221676412900743	0.162606663821363	1.0727436347239	0.978076255341473	1.17657380961454	0.534375867386276
2283	AL592494.5	FfwkSi	outcome	AL592494.5	Wald ratio	1	0.02204891497142	0.0338978116063266	0.5154	-0.0443907957769801	0.0884886257198202	1.02229378871891	0.956580056971829	1.09252182589046	0.837140864565588
2284	AL606534.1	FfwkSi	outcome	AL606534.1	Wald ratio	1	0.0597376818682194	0.0415387315202296	0.1504	-0.0216782319114307	0.141153595647869	1.06155804409593	0.978555052188142	1.15160151538221	0.55232354357246
2285	AL645728.1	FfwkSi	outcome	AL645728.1	Wald ratio	1	0.0120596331262082	0.0126808872925632	0.3416	-0.0127949059672158	0.0369141722196321	1.01213264370017	0.987286600847793	1.0376039617714	0.740373670681944
2286	AL672183.2	FfwkSi	outcome	AL672183.2	Wald ratio	1	-0.0738323192719724	0.0533900480353658	0.166700000000001	-0.178476813421289	0.0308121748773446	0.928827427243389	0.836543453233147	1.03129178318861	0.577169428052659
2287	AL773604.8	FfwkSi	outcome	AL773604.8	Wald ratio	1	-0.00564961193669861	0.0473374706605081	0.905	-0.0984310544312946	0.0871318305578974	0.994366317109059	0.906258172945503	1.0910405027161	0.96925452631579
2288	AL807752.1	FfwkSi	outcome	AL807752.1	Wald ratio	1	0.00374227649085477	0.0227252612556345	0.8692	-0.0407992355701888	0.0482837885518983	1.00374928755057	0.960021848840691	1.04946844019741	0.959527777222206
2289	AL928768.3	FfwkSi	outcome	AL928768.3	Wald ratio	1	0.0331525974406848	0.0228775144001283	0.1473	-0.0116873307835666	0.0779925256649363	1.03370826844264	0.988380700773158	1.08111457802729	0.54793013899049
2295	ALB	FfwkSi	outcome	ALB	Wald ratio	1	-0.0281218826074906	0.0723742024249813	0.6976	-0.169975319360454	0.113731554145473	0.972269856793909	0.843685639040574	1.12045130400114	0.912460103669353
2316	ALDH1A2	FfwkSi	outcome	ALDH1A2	Wald ratio	1	0.136115763788754	0.109896368342631	0.2155	-0.0792811181628038	0.351512645740311	1.14581452974865	0.923780196547995	1.42121571937694	0.633424685577146
2343	ALDH6A1	FfwkSi	outcome	ALDH6A1	Wald ratio	1	0.026082954939144	0.0791344726813285	0.7417	-0.12902061151626	0.181186521394548	1.02642609205586	0.878955848746108	1.19863873021156	0.926593522234051
2359	ALDOB	FfwkSi	outcome	ALDOB	Wald ratio	1	0.0447484622915837	0.0464151559330978	0.335	-0.0462252433372879	0.135722167920455	1.04576477754685	0.954826869576899	1.14536363062575	0.734045532892847
2365	ALG10	FfwkSi	outcome	ALG10	Wald ratio	1	-0.0326314179665477	0.0212591645189789	0.1248	-0.0742993804237464	0.00903654449065096	0.967895242648214	0.9283937093297	1.00907749732323	0.510682403433476
2372	ALG12	FfwkSi	outcome	ALG12	Wald ratio	1	-0.0250005771203877	0.0364092125483379	0.4923	-0.09636263371513	0.0463614794743546	0.975309349157261	0.908134636113245	1.04745297528211	0.826186633663366
2373	ALG14	FfwkSi	outcome	ALG14	Wald ratio	1	0.128434568711075	0.105168445630974	0.222	-0.0776955847256336	0.334564722147783	1.13704702040505	0.925246042705181	1.3973320251465	0.639740287748442
2395	ALG3	FfwkSi	outcome	ALG3	Wald ratio	1	0.0363565908333383	0.0399587492260459	0.3629	-0.0419625576497117	0.114675739316388	1.03702557437998	0.958905683582832	1.12150971709746	0.756392881541194
2402	ALG8	FfwkSi	outcome	ALG8	Wald ratio	1	-0.0239573786867594	0.0353541407361839	0.498	-0.0932514945296798	0.045336737156161	0.976327321223719	0.910964368929187	1.04638015566773	0.828877005994095
2403	ALG9	FfwkSi	outcome	ALG9	Wald ratio	1	-0.109945225505667	0.0804421301901295	0.1717	-0.267611800678321	0.0477213496669869	0.895883205502181	0.765204775427403	1.04887834430015	0.584009698996656
2409	ALKBH2	FfwkSi	outcome	ALKBH2	Wald ratio	1	-0.0345735635129327	0.0324246656339084	0.286299999999999	-0.0981259081553933	0.0289787811295278	0.966017273448394	0.906534756449049	1.02940275147974	0.696016972111551
2415	ALKBH4	FfwkSi	outcome	ALKBH4	Wald ratio	1	-0.0122649998919316	0.0450871644085565	0.7856	-0.100635842132702	0.0761058423488391	0.987809908655377	0.904262267154286	1.07907678013425	0.940082939546424
2417	ALKBH8	FfwkSi	outcome	ALKBH8	Wald ratio	1	-0.0151668222911386	0.0287879191969677	0.5983	-0.0715911439171953	0.0412574993349181	0.984947614679181	0.930911426814103	1.04212041631318	0.875122882487918
2423	ALMS1-IT1	FfwkSi	outcome	ALMS1-IT1	Wald ratio	1	-0.086264349862162	0.038955756517811	0.0267999999999995	-0.162617632637072	-0.00991106708725245	0.917351697369915	0.849916106471943	0.990137885679948	0.264032633957386
2424	ALMS1P	FfwkSi	outcome	ALMS1P	Wald ratio	1	-0.0145955534058148	0.0150797862006695	0.3331	-0.0441519343591271	0.0149608275474975	0.985510445353641	0.956808574331431	1.01507330092624	0.731985090751945
2461	ALPK3	FfwkSi	outcome	ALPK3	Wald ratio	1	0.163338712317643	0.070274694424979	0.0201099999999995	0.0256003112446841	0.301077113390602	1.17743543403958	1.02593081350584	1.35131354188932	0.22962428892215
2478	ALS2CR8	FfwkSi	outcome	ALS2CR8	Wald ratio	1	-0.061080486591508	0.0804656347511374	0.447799999999999	-0.218793130703737	0.0966321575207212	0.940747519167516	0.803487917942358	1.10145513710553	0.804426401318886
2484	AMD1	FfwkSi	outcome	AMD1	Wald ratio	1	0.0376244013491879	0.0542285104750479	0.4878	-0.068663479181906	0.143912281880282	1.03834116008886	0.933640816789938	1.1547828087054	0.822692051730563
2500	AMH	FfwkSi	outcome	AMH	Wald ratio	1	0.0305696920841794	0.0229575503788054	0.182999999999998	-0.0144271066582792	0.0755664908266379	1.03104174299291	0.985676465365196	1.07849493535385	0.597808863851407
2512	AMMECR1L	FfwkSi	outcome	AMMECR1L	Wald ratio	1	0.154407848548774	0.0697878818000021	0.0269300000000001	0.01762360022077	0.291192096876778	1.16696673542426	1.01777981218625	1.33802158903262	0.264476307591666
2513	AMN	FfwkSi	outcome	AMN	Wald ratio	1	-0.257079538274937	0.10100370938009	0.0109199999999999	-0.455046808659914	-0.0591122678899606	0.773306703838064	0.634418270984107	0.942600939398028	0.169293292682925
2514	AMOTL1	FfwkSi	outcome	AMOTL1	Wald ratio	1	0.00352954519886022	0.0267430023070864	0.895	-0.048886739323029	0.0559458297207495	1.00353578137832	0.952288980485365	1.05754039492644	0.966942280453258
2553	ANAPC1P1	FfwkSi	outcome	ANAPC1P1	Wald ratio	1	-0.0630203584716391	0.0319803395868338	0.0487699999999992	-0.125701824061833	-0.000338892881444716	0.938924358429633	0.881877762313052	0.999661164536262	0.343956686008665
2560	ANAPC7	FfwkSi	outcome	ANAPC7	Wald ratio	1	0.0266379581076868	0.0621283191531736	0.6681	-0.0951335474325335	0.148409463647907	1.02699591990272	0.909251498156552	1.15998777195883	0.90302346472574
2593	ANKAR	FfwkSi	outcome	ANKAR	Wald ratio	1	0.204924786767081	0.0988171625594224	0.0380999999999999	0.0112431481506134	0.398606425383549	1.22743274230654	1.01130658987943	1.489747176537	0.309816364605543
2599	ANKDD1B	FfwkSi	outcome	ANKDD1B	Wald ratio	1	0.107490342386911	0.080576757268668	0.1822	-0.0504401018596778	0.265420786633501	1.11348010713455	0.950810878770144	1.30397955752051	0.596963273195876
2647	ANKRD10-IT1	FfwkSi	outcome	ANKRD10-IT1	Wald ratio	1	-0.00590994934823154	0.0154459183927667	0.702	-0.0361839493980542	0.0243640507015911	0.994107480049894	0.964462864801248	1.02466327938381	0.913218734307979
2653	ANKRD13A	FfwkSi	outcome	ANKRD13A	Wald ratio	1	-0.110186108311078	0.0954213304973996	0.248199999999998	-0.297211916085982	0.076839699463825	0.895667428631831	0.742886566066419	1.07986895894444	0.666634371700106
2657	ANKRD17	FfwkSi	outcome	ANKRD17	Wald ratio	1	0.256380476661707	0.0942905111927043	0.00654699999999982	0.0715710747240062	0.441189878599407	1.29224430321591	1.07419449606551	1.55455585120792	0.131413796052628
2668	ANKRD19P	FfwkSi	outcome	ANKRD19P	Wald ratio	1	-0.0855777291860942	0.0290144265324593	0.00318300000000014	-0.142446005189714	-0.028709453182474	0.917981786303845	0.86723437918387	0.971698747435071	0.0902319724603353
2675	ANKRD23	FfwkSi	outcome	ANKRD23	Wald ratio	1	-0.152285350988489	0.0804759995639413	0.0584500000000015	-0.310018310133814	0.00544760815683601	0.858743202554428	0.733433526835323	1.00546247335515	0.369368164871592
2713	ANKRD36BP1	FfwkSi	outcome	ANKRD36BP1	Wald ratio	1	-0.00966566138422498	0.0431856291281092	0.8229	-0.094309494475319	0.074978171706869	0.990380900981328	0.910001078346928	1.07786062277021	0.949861388384755
2714	ANKRD36BP2	FfwkSi	outcome	ANKRD36BP2	Wald ratio	1	0.0410312455101013	0.0405834345758692	0.312	-0.0385122862586024	0.120574777278805	1.04188465925454	0.962219882584883	1.12814509743223	0.715078125
2716	ANKRD37	FfwkSi	outcome	ANKRD37	Wald ratio	1	-0.0601422723186823	0.0825734308606628	0.466399999999999	-0.221986196805581	0.101701652168217	0.941630556091273	0.800926419601445	1.10705313555018	0.814599800271534
2718	ANKRD42	FfwkSi	outcome	ANKRD42	Wald ratio	1	0.10769147800852	0.0296921042474971	0.000286800000000007	0.049494953683426	0.165888002333615	1.11370409017278	1.05074028983331	1.18044088769486	0.0223111870842303
2729	ANKRD54	FfwkSi	outcome	ANKRD54	Wald ratio	1	-0.0616593560548737	0.0328642348856373	0.060630000000001	-0.126073256430723	0.00275454432097536	0.940203106743	0.881550265192006	1.00275834156394	0.375065145985408
2740	ANKRD61	FfwkSi	outcome	ANKRD61	Wald ratio	1	-0.0106592464824017	0.0256307661032005	0.6775	-0.0608955480446746	0.0395770550798713	0.989397361972359	0.940921515735489	1.04037066164087	0.906313097221005
2741	ANKRD65	FfwkSi	outcome	ANKRD65	Wald ratio	1	-0.0110478135185079	0.0393872563892627	0.779100000000001	-0.0882468360414628	0.0661512090044469	0.989012989453967	0.915534861829047	1.06838825487709	0.938145269548192
2748	ANKS3	FfwkSi	outcome	ANKS3	Wald ratio	1	-0.103512179600918	0.0706530801162236	0.1429	-0.241992216628717	0.0349678574268799	0.901665040754619	0.785062287959317	1.03558642185238	0.542138647102711
2749	ANKS6	FfwkSi	outcome	ANKS6	Wald ratio	1	0.13673684826699	0.0408110537053858	0.000806699999999999	0.0567471830044333	0.216726513529546	1.14652639841042	1.05838819804408	1.24200438429042	0.042878775261324
2750	ANKUB1	FfwkSi	outcome	ANKUB1	Wald ratio	1	-0.0844784843214567	0.0867234173652093	0.33	-0.254456382357267	0.0854994137143537	0.918991427888268	0.775337870763485	1.08926092272583	0.729164252607184
2751	ANKZF1	FfwkSi	outcome	ANKZF1	Wald ratio	1	-0.0454167564107788	0.0432882825281471	0.294100000000001	-0.130261790165947	0.0394282773443895	0.95559914676397	0.877865584259094	1.04021588916341	0.70054530377792
2767	ANO6	FfwkSi	outcome	ANO6	Wald ratio	1	0.0281693468583873	0.127914704509688	0.8257	-0.222543473980601	0.278882167697375	1.02856985474694	0.800480205932825	1.32165160144251	0.950860836415792
2773	ANO8	FfwkSi	outcome	ANO8	Wald ratio	1	0.0318507603879263	0.0554223681790208	0.565500000000001	-0.0767770812429544	0.140478602018807	1.03236342429095	0.926096274828549	1.15082445398136	0.859110986830171
2779	ANP32A	FfwkSi	outcome	ANP32A	Wald ratio	1	-0.135502452372139	0.0675750031286142	0.0449400000000001	-0.267949458504223	-0.00305544624005541	0.873277021325616	0.764946441663225	0.996949216885289	0.334187221068522
2780	ANP32B	FfwkSi	outcome	ANP32B	Wald ratio	1	0.0719377816732442	0.0279988254572739	0.0101900000000003	0.0170600837769874	0.126815479569501	1.07458848288648	1.01720643809397	1.1352075294726	0.163286186974795
2781	ANP32E	FfwkSi	outcome	ANP32E	Wald ratio	1	0.0013682650422221	0.0360216198896413	0.9697	-0.0692341099414749	0.0719706400259191	1.00136920154391	0.933108204598391	1.07462379267394	0.990278049270317
2840	AP000288.2	FfwkSi	outcome	AP000288.2	Wald ratio	1	0.0687939763291408	0.0537637842330749	0.2007	-0.0365830407676859	0.174170993425968	1.07121549066484	0.96407803279225	1.19025907489752	0.615012021262449
2842	AP000318.2	FfwkSi	outcome	AP000318.2	Wald ratio	1	0.0101995720120304	0.0350419952822126	0.771	-0.0584827387411062	0.078881882765167	1.01025176494424	0.943194520983968	1.08207650263726	0.936060883406287
2843	AP000322.53	FfwkSi	outcome	AP000322.53	Wald ratio	1	-0.174267014531618	0.0582944277816319	0.00279500000000004	-0.288524092983616	-0.0600099360796192	0.84007255612844	0.749368750400981	0.941755176183348	0.084935707171316
2861	AP000355.2	FfwkSi	outcome	AP000355.2	Wald ratio	1	-0.00234142817644362	0.0144980515853133	0.8717	-0.0307576092836576	0.0260747529307703	0.997661310828364	0.969710593436886	1.02641767333498	0.95953675825752
2862	AP000442.1	FfwkSi	outcome	AP000442.1	Wald ratio	1	-0.0883794241084895	0.0363849157209483	0.0151399999999999	-0.159693858921548	-0.0170649892954309	0.915413480878432	0.8524047051213	0.9830797928957	0.199275841242449
2863	AP000487.5	FfwkSi	outcome	AP000487.5	Wald ratio	1	0.069367674471714	0.0305323232487644	0.0230899999999999	0.00952432090413578	0.129211028039292	1.07183022132019	1.00956982158813	1.13793023401602	0.246049709694113
2864	AP000640.10	FfwkSi	outcome	AP000640.10	Wald ratio	1	0.0582129235139155	0.0249970294815559	0.0198700000000001	0.00921874573006589	0.107207101297765	1.05994065797447	1.00926136924425	1.11316476847681	0.227907406015039
2865	AP000692.9	FfwkSi	outcome	AP000692.9	Wald ratio	1	-0.027912833383758	0.0353076113280608	0.4292	-0.0971157515867572	0.0412900848192413	0.972473130299074	0.90745096116517	1.04215437486494	0.79411109763493
2866	AP000765.1	FfwkSi	outcome	AP000765.1	Wald ratio	1	-0.00690785768988145	0.0421109250954913	0.8697	-0.0894452708770444	0.0756295554972815	0.993115946715031	0.914438310161544	1.07856295242646	0.959527777222206
2867	AP000769.1	FfwkSi	outcome	AP000769.1	Wald ratio	1	-0.0062318919222735	0.0161789377848453	0.7001	-0.0379426099805704	0.0254788261360234	0.993787486041504	0.962768192591015	1.02580618575985	0.913016053266151
2891	AP001056.1	FfwkSi	outcome	AP001056.1	Wald ratio	1	0.0483965672449907	0.0326694784912214	0.138500000000001	-0.0156356105978033	0.112428745087785	1.0495868045509	0.984485990965096	1.1189925203582	0.536957457584199
2892	AP001057.1	FfwkSi	outcome	AP001057.1	Wald ratio	1	0.0241278014996737	0.0310417593636938	0.437	-0.0367140468531662	0.0849696498525136	1.02442123209469	0.963951740975755	1.08868402447627	0.79933273381295
2894	AP001065.15	FfwkSi	outcome	AP001065.15	Wald ratio	1	0.0473141121336784	0.0400027735998113	0.236900000000002	-0.0310913241219517	0.125719548389309	1.04845128863293	0.969387040613197	1.13396410162519	0.655246300774885
2905	AP001205.1	FfwkSi	outcome	AP001205.1	Wald ratio	1	-0.0324997388434068	0.0410562972676238	0.4286	-0.112970081487949	0.0479706038011358	0.968022702636784	0.893177382254545	1.04913981414855	0.793771154546558
2907	AP001258.4	FfwkSi	outcome	AP001258.4	Wald ratio	1	0.036597747874305	0.0516276879683366	0.478399999999998	-0.0645925205436348	0.137788016292245	1.03727569055633	0.937449376923636	1.14773222395214	0.8191707262319
2913	AP001421.1	FfwkSi	outcome	AP001421.1	Wald ratio	1	0.0620619462454627	0.0444237232315236	0.162399999999999	-0.0250085512883236	0.149132443779249	1.06402825524204	0.975301571907729	1.16082672330659	0.570437946120197
2914	AP001434.2	FfwkSi	outcome	AP001434.2	Wald ratio	1	0.0495216126442602	0.0439095193808936	0.259399999999999	-0.0365410453422912	0.135584270630812	1.05076830185092	0.964118520509494	1.14520569897485	0.675281058020478
2916	AP001469.7	FfwkSi	outcome	AP001469.7	Wald ratio	1	-0.030313716511077	0.0410375621890754	0.4601	-0.110747338401665	0.0501199053795107	0.970141136511218	0.895164894151651	1.05139715699333	0.812103005732967
2927	AP001623.1	FfwkSi	outcome	AP001623.1	Wald ratio	1	-0.0101303392425652	0.0313638894314619	0.7467	-0.0716035625282306	0.0513428840431002	0.989920799813011	0.930899866258968	1.05268377987909	0.927536521803117
2928	AP001625.6	FfwkSi	outcome	AP001625.6	Wald ratio	1	-0.0135160962472693	0.0126366054780467	0.2848	-0.0382838429842408	0.0112516504897021	0.986574836037416	0.96243972035479	1.01131518838754	0.695748548150768
2930	AP001628.6	FfwkSi	outcome	AP001628.6	Wald ratio	1	-0.020838702883558	0.0688670867828814	0.7622	-0.155818192978006	0.11414078721089	0.979376922503547	0.855714751180155	1.12090992355767	0.93348752406932
2936	AP001877.1	FfwkSi	outcome	AP001877.1	Wald ratio	1	-0.0604003725140752	0.0258518113137494	0.0194699999999996	-0.111069922689024	-0.00973082233912629	0.941387552421754	0.894876174592902	0.990316368918612	0.226383269817068
2957	AP003774.4	FfwkSi	outcome	AP003774.4	Wald ratio	1	0.0494501410051765	0.0443916468860142	0.2653	-0.0375574868914114	0.136457768901764	1.05069320440179	0.963139048259447	1.14620647119556	0.681053680727856
2963	AP006216.10	FfwkSi	outcome	AP006216.10	Wald ratio	1	-0.00180302684238737	0.0397268935754616	0.9638	-0.0796677382502922	0.0760616845655174	0.998198597634038	0.923423113599753	1.07902913154764	0.988820297262761
2964	AP006216.11	FfwkSi	outcome	AP006216.11	Wald ratio	1	0.148034016541326	0.0397597024877232	0.000196699999999996	0.070104999665389	0.225963033417264	1.15955233965219	1.07262080016675	1.25352932572615	0.0173448468208089
2980	AP1AR	FfwkSi	outcome	AP1AR	Wald ratio	1	-0.135501506030833	0.111243422048361	0.2232	-0.353538613245622	0.0825356011839549	0.873277847744124	0.70219887788683	1.08603733696583	0.641005515623504
2982	AP1G1	FfwkSi	outcome	AP1G1	Wald ratio	1	-0.144339609659527	0.0508561970879567	0.00453700000000011	-0.244017755951922	-0.0446614633671321	0.865593734143707	0.783473722817603	0.956321176789839	0.109512555379749
2995	AP1S3	FfwkSi	outcome	AP1S3	Wald ratio	1	0.0790806824690346	0.0244552096713141	0.001222	0.031148471513259	0.12701289342481	1.08229164050951	1.03163866146968	1.13543165728981	0.05311
2996	AP2A1	FfwkSi	outcome	AP2A1	Wald ratio	1	-0.261938841785366	0.0839787900263671	0.00181400000000001	-0.426537270237046	-0.0973404133336866	0.769558087067068	0.652765536395902	0.907247114546108	0.0678249264705886
3002	AP2B1	FfwkSi	outcome	AP2B1	Wald ratio	1	0.00828209100403329	0.0296371807140124	0.7799	-0.0498067831954309	0.0663709652034975	1.00831648239839	0.951413235767669	1.06862306561871	0.938145269548192
3056	AP4S1	FfwkSi	outcome	AP4S1	Wald ratio	1	0.0412733570535375	0.0677514561779453	0.542399999999999	-0.0915194970552353	0.17406621116231	1.04213694209654	0.912543524067072	1.1901343633912	0.851076902446478
3057	AP5B1	FfwkSi	outcome	AP5B1	Wald ratio	1	0.0111640879407433	0.0452678289313669	0.8052	-0.0775608567647358	0.0998890326462225	1.01122663892871	0.925370707615579	1.10504828698755	0.945376221712068
3058	AP5M1	FfwkSi	outcome	AP5M1	Wald ratio	1	0.0127313171478389	0.0971150535185303	0.8957	-0.17761418774848	0.203076822044158	1.01281270539243	0.837265388427476	1.2251665844338	0.967287519467648
3059	AP5S1	FfwkSi	outcome	AP5S1	Wald ratio	1	0.00787984412950134	0.0616532027931974	0.8983	-0.112960433345166	0.128720121604168	1.00791097180796	0.893185999799031	1.13737175383339	0.968155784935446
3060	AP5Z1	FfwkSi	outcome	AP5Z1	Wald ratio	1	-0.0397300226523215	0.0414578697387994	0.3379	-0.120987447340368	0.0415274020357253	0.961048865554833	0.886045081745399	1.04240172538944	0.736493358091701
3084	APC2	FfwkSi	outcome	APC2	Wald ratio	1	-0.0530009119093402	0.0360585056929394	0.141599999999999	-0.123675583067501	0.017673759248821	0.948379147646101	0.883666470752239	1.01783086431275	0.540973703981965
3100	APH1A	FfwkSi	outcome	APH1A	Wald ratio	1	-0.0685505239057825	0.0637315382632931	0.2821	-0.193464338901837	0.056363291090272	0.933746282402535	0.824099223954429	1.05798196935175	0.694458695652174
3125	APOA2	FfwkSi	outcome	APOA2	Wald ratio	1	-0.0899908011618546	0.0332656627305657	0.00682600000000018	-0.155191500113763	-0.0247901022099458	0.913939592414945	0.856251189582049	0.975514648909643	0.134713081395352
3126	APOBEC2	FfwkSi	outcome	APOBEC2	Wald ratio	1	0.124570961994119	0.0605606893715163	0.03969	0.00587201082594681	0.243269913162291	1.13266239359061	1.0058892848761	1.27541282837347	0.314203918007265
3159	APOD	FfwkSi	outcome	APOD	Wald ratio	1	-0.0128801982234921	0.0370347099175425	0.728	-0.0854682296618753	0.0597078332148912	0.987202396537054	0.918082310376256	1.06152635849077	0.922614374338393
3161	APOL3	FfwkSi	outcome	APOL3	Wald ratio	1	-0.101845070200653	0.10021440698715	0.3095	-0.298265307895468	0.0945751674941619	0.9031694686945	0.74210442746387	1.09919178351974	0.712775135869565
3169	APOM	FfwkSi	outcome	APOM	Wald ratio	1	0.119438519965572	0.0736782602503779	0.105	-0.0249708701251685	0.263847910056313	1.12686396230231	0.975338323097795	1.30193017075607	0.477172767857143
3175	APPBP2	FfwkSi	outcome	APPBP2	Wald ratio	1	-0.0382309049707508	0.104507653228503	0.7145	-0.243065905298616	0.166604095357115	0.9624906713503	0.784219827826453	1.18128649591012	0.918527755633231
3176	APPL1	FfwkSi	outcome	APPL1	Wald ratio	1	0.0452939504277513	0.0948547327612358	0.633	-0.140621325784271	0.231209226639773	1.04633538544199	0.868818248482653	1.26012286314208	0.890173062383673
3192	AQP1	FfwkSi	outcome	AQP1	Wald ratio	1	0.0603865385046877	0.0585295677543046	0.3022	-0.0543314142937492	0.175104491303125	1.06224706659208	0.947118165984408	1.19137069798537	0.705127825742447
3198	AQP11	FfwkSi	outcome	AQP11	Wald ratio	1	0.101354285064156	0.0514674706424589	0.0489199999999999	0.000478042604936141	0.202230527523375	1.10666864849139	1.00047815688551	1.22413017128359	0.343956686008665
3205	AQR	FfwkSi	outcome	AQR	Wald ratio	1	0.0172134055887435	0.0590593623231856	0.7707	-0.0985429445647003	0.132969755742187	1.01736240998463	0.906156777270325	1.14221545234987	0.935845618084852
3207	ARAP1-AS2	FfwkSi	outcome	ARAP1-AS2	Wald ratio	1	0.0488877469193836	0.0270601887949783	0.0708200000000001	-0.0041502231187738	0.101925716957541	1.05010246688687	0.995858377155395	1.10730121496966	0.405692489673303
3223	ARF1	FfwkSi	outcome	ARF1	Wald ratio	1	-0.239837648380819	0.0794957275613215	0.00255299999999993	-0.395649274401009	-0.0840260223606288	0.786755581741039	0.673242778011537	0.919407330634705	0.0809688461538439
3234	ARF5	FfwkSi	outcome	ARF5	Wald ratio	1	-0.109948064354173	0.0829473561852794	0.185	-0.272524882477321	0.0526287537689743	0.895880662229091	0.7614544820656	1.05403826474146	0.598806492679825
3235	ARF6	FfwkSi	outcome	ARF6	Wald ratio	1	-0.0327855162733683	0.0722526402234926	0.650000000000001	-0.174400691111414	0.108829658564677	0.967746103121512	0.83996026560783	1.11497240816404	0.896136466335293
3243	ARFGEF1	FfwkSi	outcome	ARFGEF1	Wald ratio	1	-0.0518566790048062	0.08466250326012	0.5402	-0.217795185394641	0.114081827385029	0.949464935351356	0.804290155168843	1.12084383685202	0.85052647332026
3259	ARGLU1	FfwkSi	outcome	ARGLU1	Wald ratio	1	0.0745839744381043	0.0666746679756932	0.2633	-0.0560983747942544	0.205266323670463	1.07743581679079	0.945446123247568	1.22785202748106	0.680108341386817
3278	ARHGAP18	FfwkSi	outcome	ARHGAP18	Wald ratio	1	0.0664865160045283	0.0658288744076861	0.3125	-0.0625380778345364	0.195511109843593	1.06874655300433	0.939377292679338	1.21593230266483	0.715498341600805
3294	ARHGAP23	FfwkSi	outcome	ARHGAP23	Wald ratio	1	-0.128036543088179	0.0771986863939184	0.0972100000000005	-0.279345968420259	0.0232728822439015	0.879821227172495	0.756278209571348	1.02354580891873	0.462551013724269
3311	ARHGAP30	FfwkSi	outcome	ARHGAP30	Wald ratio	1	-0.00332732625945923	0.0845266491685762	0.9686	-0.168999558629869	0.16234490611095	0.996678203156136	0.844509276127122	1.1762658726522	0.990028730040076
3327	ARHGAP35	FfwkSi	outcome	ARHGAP35	Wald ratio	1	-0.0697570702246234	0.090553962906806	0.4411	-0.247242837521963	0.107728697072716	0.932620353641961	0.780951026291148	1.1137455419682	0.801893264433357
3328	ARHGAP39	FfwkSi	outcome	ARHGAP39	Wald ratio	1	-0.0543610997911276	0.0445809346613727	0.2227	-0.141739731727418	0.0330175321451628	0.947090050727884	0.867847100160292	1.03356865975824	0.640393685202639
3340	ARHGAP5-AS1	FfwkSi	outcome	ARHGAP5-AS1	Wald ratio	1	0.0160031293341631	0.023731810856641	0.500099999999999	-0.0305112199448534	0.0625174786131795	1.01613186521728	0.969949549225705	1.06451306496734	0.83068657447735
3346	ARHGDIB	FfwkSi	outcome	ARHGDIB	Wald ratio	1	0.0305662392785985	0.0594918929145786	0.607399999999999	-0.0860378708339755	0.147170349391173	1.03103818301237	0.917559481819362	1.15855130473026	0.878605573399805
3352	ARHGEF10L	FfwkSi	outcome	ARHGEF10L	Wald ratio	1	-0.190793983728308	0.0893489694294026	0.0327299999999998	-0.365917963809937	-0.0156700036466789	0.826302802439782	0.693559695871044	0.98445213207255	0.290965122377621
3358	ARHGEF12	FfwkSi	outcome	ARHGEF12	Wald ratio	1	0.0450446780042046	0.10462271623382	0.6668	-0.160015845814083	0.250105201822492	1.04607459538986	0.852130286161141	1.28416050560738	0.90284693877551
3374	ARHGEF2	FfwkSi	outcome	ARHGEF2	Wald ratio	1	0.131082313908821	0.0533169563853991	0.0139500000000001	0.0265810793934383	0.235583548424203	1.14006162037808	1.02693750735649	1.26564711966245	0.191891118124439
3385	ARHGEF37	FfwkSi	outcome	ARHGEF37	Wald ratio	1	-0.0183311766880811	0.183209476764719	0.9203	-0.377421751146931	0.340759397770768	0.981835817375225	0.685626848999909	1.40601490984056	0.973658124696581
3407	ARID3A	FfwkSi	outcome	ARID3A	Wald ratio	1	-0.0227375653356817	0.0869044403701308	0.7936	-0.193070268461138	0.147595137789775	0.977518984981089	0.824424041095006	1.159043548426	0.941561077128175
3410	ARID4B	FfwkSi	outcome	ARID4B	Wald ratio	1	-0.185406845605834	0.0565588504629447	0.00104500000000002	-0.296262192513205	-0.0745514986984621	0.830766221500505	0.743592438088704	0.928159673813002	0.0483075000000009
3411	ARID4B-IT1	FfwkSi	outcome	ARID4B-IT1	Wald ratio	1	-0.0956721757598999	0.0314727160444893	0.002367	-0.157358699207099	-0.0339856523127009	0.908761881415505	0.85439753212821	0.966585372802695	0.0769534052011373
3423	ARL1	FfwkSi	outcome	ARL1	Wald ratio	1	0.0443295344411084	0.0870786767319945	0.610700000000001	-0.126344671953601	0.215003740835818	1.04532676930982	0.881311031233209	1.23986653509453	0.879997050184087
3424	ARL10	FfwkSi	outcome	ARL10	Wald ratio	1	0.084759415436095	0.0517272435267092	0.101299999999999	-0.016625981876255	0.186144812748445	1.08845516968314	0.98351146696555	1.20459668870486	0.470381790591806
3430	ARL13B	FfwkSi	outcome	ARL13B	Wald ratio	1	0.0546301016081896	0.114608772667258	0.6336	-0.170003092819635	0.279263296036014	1.05614987427282	0.843662207297308	1.32215541632459	0.890432705888614
3436	ARL15	FfwkSi	outcome	ARL15	Wald ratio	1	-0.0497976104722904	0.0352038126379228	0.1572	-0.118797083242619	0.0192018622980384	0.951421962857899	0.887987970121131	1.01938740373352	0.563592479435958
3458	ARL2BPP10	FfwkSi	outcome	ARL2BPP10	Wald ratio	1	-0.0828932350984631	0.0321617155879336	0.00995499999999981	-0.145930197650813	-0.0198562725461133	0.920449413665347	0.864218025527689	0.980339564891125	0.160979376946585
3476	ARL5B	FfwkSi	outcome	ARL5B	Wald ratio	1	-0.0678124730032617	0.119749707666749	0.571199999999999	-0.302521900030089	0.166896954023566	0.934435689066299	0.738952305004024	1.18163249656018	0.860977576892042
3477	ARL5B-AS1	FfwkSi	outcome	ARL5B-AS1	Wald ratio	1	0.0375770280688268	0.0353366389500142	0.2876	-0.0316827842732011	0.106836840410855	1.0382919716271	0.968813856332078	1.11275268339655	0.69618184703269
3479	ARL6IP4	FfwkSi	outcome	ARL6IP4	Wald ratio	1	0.00196693648837093	0.0305712703026433	0.9487	-0.0579527533048098	0.0618866262815517	1.00196887217686	0.943694532831479	1.06384172619834	0.982391369042936
3485	ARL6IP6	FfwkSi	outcome	ARL6IP6	Wald ratio	1	0.0548652661614491	0.0521425390153438	0.2927	-0.0473341103086246	0.157064642631523	1.05639827249226	0.953768680401821	1.17007124794083	0.699536033213223
3486	ARL8A	FfwkSi	outcome	ARL8A	Wald ratio	1	0.106733265573762	0.0407143502335053	0.00875400000000007	0.0269331391160918	0.186533392031433	1.1126374361871	1.02729911434041	1.20506486097758	0.153419761776314
3490	ARMC12	FfwkSi	outcome	ARMC12	Wald ratio	1	0.100417505399919	0.0626019415034024	0.108699999999999	-0.0222822999467493	0.223117310746588	1.10563242923678	0.977964116860856	1.24996719972082	0.482882498543968
3499	ARMC8	FfwkSi	outcome	ARMC8	Wald ratio	1	-0.0999125945250802	0.0697809291553473	0.152200000000001	-0.236683215669561	0.0368580266194006	0.90491650923666	0.789241267687237	1.03754570650957	0.555191535150649
3500	ARMC9	FfwkSi	outcome	ARMC9	Wald ratio	1	0.144292500622649	0.10232535290577	0.1585	-0.0562651910726598	0.344850192317958	1.15522196225455	0.945288420597906	1.41177840857412	0.56503732929933
3512	ARPC1A	FfwkSi	outcome	ARPC1A	Wald ratio	1	0.148396923623301	0.111622908371253	0.1837	-0.0703839767843554	0.367177824030957	1.15997322577483	0.932035871051651	1.4436546127739	0.597808863851407
3514	ARPC2	FfwkSi	outcome	ARPC2	Wald ratio	1	-0.0394722203620424	0.0561795674860124	0.482299999999999	-0.149584172634627	0.0706397319105418	0.961296658092813	0.861065956779106	1.07319451847459	0.820470674006419
3522	ARPC5L	FfwkSi	outcome	ARPC5L	Wald ratio	1	0.0331397230680055	0.102142326562066	0.7456	-0.167059236993643	0.233338683129654	1.03369496018282	0.846149486500827	1.2628090990472	0.927360352431534
3528	ARPP21	FfwkSi	outcome	ARPP21	Wald ratio	1	0.0477252761274291	0.0980671793705152	0.6265	-0.144486395438781	0.239936947693639	1.04888246268756	0.865466686617537	1.27116899765745	0.886951502225519
3549	ARRDC3	FfwkSi	outcome	ARRDC3	Wald ratio	1	0.047514749322738	0.0780355416151129	0.5426	-0.105434912242883	0.200464410888359	1.04866166805661	0.89993304556407	1.22197012263505	0.851076902446478
3575	ARSK	FfwkSi	outcome	ARSK	Wald ratio	1	0.183563822922855	0.126420862998484	0.146499999999999	-0.0642210685541738	0.431348714399884	1.2014916456733	0.937797659040751	1.53933224369459	0.546821017861512
3592	ASAH2B	FfwkSi	outcome	ASAH2B	Wald ratio	1	-0.0813784836708639	0.0928334595467554	0.3807	-0.263332064382504	0.100575097040777	0.921844722234762	0.76848666788637	1.10580668139546	0.766874060398259
3610	ASB14	FfwkSi	outcome	ASB14	Wald ratio	1	0.0223624051407077	0.0486115360979662	0.6455	-0.0729162056113059	0.117641015892721	1.02261431801056	0.929678728622761	1.12484023911075	0.89410381283014
3622	ASB6	FfwkSi	outcome	ASB6	Wald ratio	1	-0.0114548252794584	0.0998864723964349	0.9087	-0.207232311176471	0.184322660617554	0.988610531443655	0.812830798373208	1.20240372884168	0.969961644340088
3623	ASB7	FfwkSi	outcome	ASB7	Wald ratio	1	-0.0997664463182739	0.0826330460730483	0.2273	-0.261727216621449	0.0621943239849007	0.905048770826456	0.769720962157013	1.06416911822052	0.645830042838517
3625	ASB9P1	FfwkSi	outcome	ASB9P1	Wald ratio	1	0.000707630521537151	0.0451667496742258	0.9875	-0.0878191988399455	0.0892344598830198	1.00070788095108	0.915926462320753	1.0933369699356	0.99519802470767
3669	ASIC3	FfwkSi	outcome	ASIC3	Wald ratio	1	-0.0652110231658283	0.0334852227864181	0.0514800000000006	-0.130842059827208	0.000420013495551125	0.93686974129739	0.877356333259625	1.00042010171357	0.351376912751682
3710	ASPSCR1	FfwkSi	outcome	ASPSCR1	Wald ratio	1	0.0375726874342499	0.0229501162762626	0.1016	-0.00740954046722491	0.0825549153357246	1.03828746479084	0.992617842504258	1.08605831305835	0.470381790591806
3721	ASTE1	FfwkSi	outcome	ASTE1	Wald ratio	1	-0.0710260027406718	0.0455220931668664	0.118699999999999	-0.16024930534773	0.0181972998663864	0.931437671880463	0.8519313714421	1.01836387962743	0.500212292817675
3723	ASXL1	FfwkSi	outcome	ASXL1	Wald ratio	1	0.019808489178193	0.0323637944420786	0.5405	-0.043624547928281	0.083241526284667	1.02000597913718	0.957313315275514	1.08680426864862	0.850624258858425
3724	ASXL2	FfwkSi	outcome	ASXL2	Wald ratio	1	-0.0303683351295397	0.06909761913862	0.6603	-0.165799668641235	0.105062998382155	0.970088150189661	0.847215941110673	1.11078058553134	0.900241526292035
3726	ATAD3A	FfwkSi	outcome	ATAD3A	Wald ratio	1	-0.0215654734737956	0.0447147496658847	0.6296	-0.10920638281893	0.0660754358713385	0.978665398748103	0.896545366843147	1.06830730281868	0.888017253457724
3728	ATAD3C	FfwkSi	outcome	ATAD3C	Wald ratio	1	-0.0599365961044852	0.0455368914205319	0.188099999999999	-0.149188903288728	0.0293157110797574	0.941824247017348	0.861406377031031	1.02974964653395	0.601943675267467
3729	ATAD5	FfwkSi	outcome	ATAD5	Wald ratio	1	0.00341708803146002	0.0418343021936211	0.9349	-0.0785781442680373	0.0854123203309573	1.00342293293238	0.924429818217456	1.08916605943772	0.976973288426418
3737	ATF4	FfwkSi	outcome	ATF4	Wald ratio	1	0.0947230955784213	0.0355142838159382	0.00764900000000006	0.0251150992991824	0.16433109185766	1.09935439688175	1.02543314036811	1.17860447684515	0.144271946847961
3765	ATG13	FfwkSi	outcome	ATG13	Wald ratio	1	-0.0799468040497603	0.0573754983351527	0.163499999999999	-0.19240278078666	0.0325091726871389	0.923165453744008	0.82497451767871	1.03304336888414	0.571669149667667
3766	ATG14	FfwkSi	outcome	ATG14	Wald ratio	1	0.0681666316000267	0.0759275389198296	0.3693	-0.0806513446828393	0.216984607882893	1.07054368002349	0.922515275236274	1.24232497997902	0.760176966671164
3768	ATG2B	FfwkSi	outcome	ATG2B	Wald ratio	1	-0.06697615207397	0.0458294782386626	0.1439	-0.156801929421749	0.0228496252738086	0.935217504068698	0.854873367311811	1.02311267769027	0.543903493557978
3769	ATG3	FfwkSi	outcome	ATG3	Wald ratio	1	-0.0540503578705565	0.0674158267227165	0.422699999999999	-0.186185378247081	0.0780846625059679	0.947384397039702	0.830119694583631	1.08121419309834	0.790896101507907
3776	ATG4D	FfwkSi	outcome	ATG4D	Wald ratio	1	0.075715551527407	0.0846537334174596	0.3711	-0.0902057659708138	0.241636869025628	1.07865570854688	0.913743148680063	1.27333172266351	0.76154776946649
3783	ATG9B	FfwkSi	outcome	ATG9B	Wald ratio	1	-0.178846981874173	0.113473525248204	0.114999999999999	-0.401255091360653	0.0435611276123076	0.836233848543774	0.669479260878452	1.04452384160903	0.494623875491498
3794	ATL1	FfwkSi	outcome	ATL1	Wald ratio	1	-0.0159893277570154	0.05261285343084	0.7612	-0.119110520481462	0.087131864967431	0.984137822957217	0.887709685238352	1.09104054025829	0.93348752406932
3806	ATMIN	FfwkSi	outcome	ATMIN	Wald ratio	1	0.0428470795167673	0.0553059162605017	0.438499999999999	-0.0655525163538161	0.151246675387351	1.04377826756872	0.936549861284237	1.16328357611929	0.80002622774525
3829	ATP11B	FfwkSi	outcome	ATP11B	Wald ratio	1	0.0189918447194628	0.0271419279537963	0.4841	-0.0342063340699779	0.0721900235089035	1.01917333693904	0.966372088578901	1.07485957324671	0.82112329223592
3863	ATP2A1	FfwkSi	outcome	ATP2A1	Wald ratio	1	0.235493952105993	0.0510494959446111	3.96799999999994e-06	0.135436940054556	0.335550964157431	1.26553372742022	1.14503698758777	1.39871081248837	0.00150801256097551
3882	ATP5C1	FfwkSi	outcome	ATP5C1	Wald ratio	1	0.0729197681684004	0.0245375864445476	0.00296099999999994	0.0248260987370872	0.121013437599714	1.07564423254564	1.0251368324328	1.12864007847904	0.0876151069081588
3888	ATP5E	FfwkSi	outcome	ATP5E	Wald ratio	1	-0.00887616510630212	0.041917607820035	0.8323	-0.0910346764335707	0.0732823462209665	0.991163111751995	0.91298605125019	1.07603430824891	0.95269437082802
3889	ATP5F1P5	FfwkSi	outcome	ATP5F1P5	Wald ratio	1	-0.0773478526622088	0.0484786904980417	0.110600000000001	-0.172366086038371	0.017670380713953	0.92556783636653	0.841670992762318	1.01782742554149	0.486646380155759
3895	ATP5G2	FfwkSi	outcome	ATP5G2	Wald ratio	1	-0.0462008987917063	0.0482201430597663	0.338	-0.140712379188848	0.0483105816054357	0.954850114686093	0.868739143224626	1.04949655903821	0.736493358091701
3896	ATP5G3	FfwkSi	outcome	ATP5G3	Wald ratio	1	-0.0177734517069359	0.0571009071515268	0.7556	-0.129691229723928	0.0941443263100566	0.982383564469879	0.878366602551899	1.09871830843377	0.93107253634895
3899	ATP5L	FfwkSi	outcome	ATP5L	Wald ratio	1	-0.029530635329334	0.0355079956865327	0.4056	-0.0991263068749382	0.0400650362162701	0.970901133309613	0.905628313717146	1.04087846678821	0.780653439840696
3936	ATP6V0E1	FfwkSi	outcome	ATP6V0E1	Wald ratio	1	0.146881852989543	0.0774878543419549	0.0580199999999998	-0.00499434152068884	0.298758047499774	1.15821711505632	0.99501810946614	1.34818338766631	0.368609575353868
3943	ATP6V1A	FfwkSi	outcome	ATP6V1A	Wald ratio	1	-0.0426445850474193	0.0288012695221695	0.138700000000001	-0.0990950733108715	0.0138059032160328	0.958251906607058	0.905656600158844	1.0139016447901	0.536957457584199
3950	ATP6V1C2	FfwkSi	outcome	ATP6V1C2	Wald ratio	1	-0.0823804558542817	0.0675008935219971	0.2223	-0.214682207157396	0.0499212954488326	0.92092152205334	0.806797794005827	1.05118835981214	0.639846509433962
3983	ATP8B1	FfwkSi	outcome	ATP8B1	Wald ratio	1	-0.0288400334285547	0.0546213744088025	0.5975	-0.135897927269808	0.0782178604126981	0.971571871057469	0.872931730466405	1.08135821815729	0.874411214504989
4021	ATR	FfwkSi	outcome	ATR	Wald ratio	1	0.114387257702167	0.100004956261593	0.2527	-0.081622456570555	0.310396971974888	1.12118622882636	0.921619844537961	1.36396646313543	0.670644709903149
4035	ATXN1L	FfwkSi	outcome	ATXN1L	Wald ratio	1	0.132268086563809	0.103002908654878	0.1991	-0.0696176143997519	0.334153787527371	1.14141427608511	0.932750422051858	1.39675793100681	0.613094570044408
4036	ATXN2	FfwkSi	outcome	ATXN2	Wald ratio	1	-0.0711191347363947	0.0758129882366555	0.3482	-0.219712591680239	0.0774743222074501	0.931350929270508	0.802749481690401	1.0805544858484	0.744156766601289
4037	ATXN2L	FfwkSi	outcome	ATXN2L	Wald ratio	1	-0.151256511644156	0.0646214752821158	0.0192500000000002	-0.277914603197103	-0.0245984200912093	0.859627165998105	0.757361495003152	0.975701655546746	0.224853560490048
4039	ATXN7	FfwkSi	outcome	ATXN7	Wald ratio	1	0.37311947205741	0.0925352416245922	5.52599999999997e-05	0.19175039847321	0.554488545641611	1.45225783370002	1.21136811989485	1.74105028925982	0.00685358780487801
4042	ATXN7L3	FfwkSi	outcome	ATXN7L3	Wald ratio	1	-0.124626689376118	0.079724158232862	0.118000000000001	-0.280886039512528	0.0316326607602913	0.882826409554273	0.755114383780335	1.03213829076419	0.499193011647259
4048	AUH	FfwkSi	outcome	AUH	Wald ratio	1	-0.0486830677602624	0.0437854008808194	0.2662	-0.134502453486668	0.0371363179661436	0.952482954423043	0.874150734156769	1.03783448668219	0.681406114748912
4049	AUP1	FfwkSi	outcome	AUP1	Wald ratio	1	0.0604860025694311	0.0455178181081397	0.183899999999999	-0.0287289209225228	0.149700926061385	1.06235272725771	0.971679830840583	1.16148682034037	0.597995058236608
4050	AURKA	FfwkSi	outcome	AURKA	Wald ratio	1	0.0413468521369243	0.103312242689464	0.689	-0.161145143534425	0.243838847808273	1.04221353685263	0.851168520533623	1.27613866137566	0.910585723327065
4108	B2M	FfwkSi	outcome	B2M	Wald ratio	1	-0.129028869965128	0.0740114214275883	0.0812699999999995	-0.274091255963201	0.0160335160329453	0.878948589964148	0.760262693590796	1.01616274257932	0.428246580310878
4141	B3GNT3	FfwkSi	outcome	B3GNT3	Wald ratio	1	-0.0114589126385712	0.0232891775991046	0.6227	-0.0571057007328163	0.0341878754556739	0.988606490645648	0.944494230357799	1.03477899804265	0.884875148199811
4147	B3GNT7	FfwkSi	outcome	B3GNT7	Wald ratio	1	-0.0297994234621087	0.0800502368603432	0.7097	-0.186697887708381	0.127099040784164	0.970640201676116	0.829694359389611	1.13552947594216	0.916724657195781
4149	B3GNT9	FfwkSi	outcome	B3GNT9	Wald ratio	1	-0.0942461638323962	0.0923927638628349	0.3077	-0.275335981003552	0.0868436533387602	0.910058711125222	0.759316964287415	1.09072613499704	0.710775817686251
4170	B4GALT3	FfwkSi	outcome	B4GALT3	Wald ratio	1	-0.0643753538563393	0.0394021263083363	0.1023	-0.141603521420679	0.0128528137079999	0.937652981806628	0.867965317931064	1.0129357661278	0.47276173886701
4183	B9D2	FfwkSi	outcome	B9D2	Wald ratio	1	0.0575224704940256	0.0409979724102384	0.1606	-0.0228335554300416	0.137878496418093	1.05920907133843	0.977425157344816	1.14783607560639	0.568448808176982
4200	BACH1	FfwkSi	outcome	BACH1	Wald ratio	1	0.0452781688079546	0.0756704946987276	0.5496	-0.103036000801551	0.193592338417461	1.04631887270506	0.902094496771967	1.21360144341456	0.853598259841852
4201	BACH1-AS1	FfwkSi	outcome	BACH1-AS1	Wald ratio	1	-0.0289395653307478	0.0263124219774873	0.2714	-0.080511912406623	0.0226327817451274	0.971475173473353	0.922643912608837	1.02289084637921	0.686172981556544
4207	BAD	FfwkSi	outcome	BAD	Wald ratio	1	0.0165167586977782	0.0800834251427842	0.8366	-0.140446754582079	0.173480271977635	1.01665391443899	0.868969932368211	1.18943722129404	0.952953449305659
4213	BAG2	FfwkSi	outcome	BAG2	Wald ratio	1	0.0478828215810879	0.037670958159898	0.2037	-0.0259522564123121	0.121717899574488	1.0490477223686	0.974381608972029	1.12943544261654	0.618766129032258
4243	BAIAP2L1	FfwkSi	outcome	BAIAP2L1	Wald ratio	1	-0.108835555235266	0.0315151788490806	0.000553500000000016	-0.170605305779464	-0.0470658046910676	0.896877892246164	0.84315429593311	0.954024616229598	0.034323750000001
4259	BAK1P1	FfwkSi	outcome	BAK1P1	Wald ratio	1	0.0654464345996815	0.0369154978876844	0.0762499999999985	-0.00690794126017998	0.137800810459543	1.06763554745632	0.993115863720039	1.14774690832416	0.417364101184061
4270	BANF1P1	FfwkSi	outcome	BANF1P1	Wald ratio	1	-0.0585759143000698	0.0436486239599646	0.1796	-0.1441272172616	0.0269753886614608	0.943106642401396	0.86577759919761	1.02734251817784	0.593801040312097
4281	BAP1	FfwkSi	outcome	BAP1	Wald ratio	1	-0.224808115419916	0.0825896020308677	0.00648899999999997	-0.386683735400416	-0.0629324954394151	0.798669456410205	0.6793059013659	0.939006858795106	0.130895145118735
4292	BATF	FfwkSi	outcome	BATF	Wald ratio	1	0.0470589128302938	0.0993392088830619	0.6357	-0.147645936580508	0.241763762241095	1.04818375873261	0.862736524315632	1.27349331007211	0.89169287130109
4293	BATF2	FfwkSi	outcome	BATF2	Wald ratio	1	-0.0164006956130439	0.101075759921094	0.8711	-0.214509185058388	0.181707793832301	0.983733063549164	0.806937399930728	1.19926371042276	0.95953675825752
4305	BAZ1B	FfwkSi	outcome	BAZ1B	Wald ratio	1	-0.0202951020889801	0.0622487676645641	0.7444	-0.142302686711526	0.101712482533565	0.979909457306869	0.867358678802331	1.10706512540503	0.927159309530675
4306	BAZ2A	FfwkSi	outcome	BAZ2A	Wald ratio	1	0.132843112089351	0.0570391232376187	0.0198600000000001	0.0210464305436181	0.244639793635083	1.14207080717205	1.02126946863333	1.27716118875077	0.227907406015039
4312	BBC3	FfwkSi	outcome	BBC3	Wald ratio	1	0.125678036163752	0.103915614464792	0.226500000000001	-0.0779965681872405	0.329352640514744	1.13391702922868	0.924967600853707	1.39006796344875	0.645096578204582
4339	BBS5	FfwkSi	outcome	BBS5	Wald ratio	1	0.0797094640806759	0.0931583139014585	0.3922	-0.102880831166183	0.262299759327535	1.08297237958717	0.902234485306804	1.29991614602259	0.774299339976705
4340	BBS7	FfwkSi	outcome	BBS7	Wald ratio	1	0.0470199171698279	0.062671756386979	0.4531	-0.0758167253486509	0.169856559688307	1.0481428849116	0.926986084043147	1.18513484301635	0.807284156737768
4347	BCAM	FfwkSi	outcome	BCAM	Wald ratio	1	0.0739832554980596	0.085865899412092	0.3889	-0.0943139073496406	0.24228041834576	1.07678877505353	0.909997062635397	1.27415143816332	0.7717795628984
4349	BCAR1	FfwkSi	outcome	BCAR1	Wald ratio	1	-0.0444209628492466	0.0346387470973353	0.199700000000001	-0.112312907160024	0.0234709814615306	0.956551200187386	0.893764548414577	1.02374859262767	0.614054568607814
4369	BCDIN3D	FfwkSi	outcome	BCDIN3D	Wald ratio	1	0.015732873769566	0.128560107230278	0.9026	-0.23624493640178	0.267710683940912	1.01585728703115	0.789587251585388	1.3069689582022	0.968920444593446
4370	BCKDHA	FfwkSi	outcome	BCKDHA	Wald ratio	1	-0.0297823612793625	0.0213028857393306	0.1621	-0.0715360173284505	0.0119712947697256	0.970656763057904	0.930962746200005	1.01204323751494	0.570171893013607
4371	BCKDHB	FfwkSi	outcome	BCKDHB	Wald ratio	1	0.0222565063757093	0.0392312833856094	0.5705	-0.0546368090600851	0.0991498218115037	1.02250603015109	0.946828965215863	1.10423172516377	0.860953550655171
4382	BCL11A	FfwkSi	outcome	BCL11A	Wald ratio	1	0.0645038559333056	0.107236453310428	0.5475	-0.145679592555134	0.274687304421745	1.06662969108967	0.864434630108637	1.31611906590446	0.852865567241909
4385	BCL2L1	FfwkSi	outcome	BCL2L1	Wald ratio	1	-0.0501306851822512	0.091190360263701	0.5825	-0.228863791299105	0.128602420934603	0.951105121032498	0.795436871549552	1.13723789229437	0.866467345745199
4386	BCL2L11	FfwkSi	outcome	BCL2L11	Wald ratio	1	0.0504688148054188	0.0535104458810153	0.3456	-0.0544116591213712	0.155349288732209	1.0517640633766	0.947042167699716	1.16806588211097	0.742762468300934
4392	BCL2L14	FfwkSi	outcome	BCL2L14	Wald ratio	1	-0.00436092031297297	0.029709135119118	0.8833	-0.0625908251464443	0.0538689845204984	0.99564857469268	0.939327744359063	1.05534632639215	0.963313999551262
4393	BCL2L15	FfwkSi	outcome	BCL2L15	Wald ratio	1	-0.0130465728544903	0.0559130884825188	0.8155	-0.122636226280227	0.0965430805712466	0.987038164764989	0.884585392957594	1.10135702721166	0.949054738299731
4395	BCL3	FfwkSi	outcome	BCL3	Wald ratio	1	0.0886887707517481	0.11331050684694	0.433799999999998	-0.133399822668253	0.31077736417175	1.09274051058978	0.875115131285479	1.36448540402906	0.797518393726701
4401	BCL7A	FfwkSi	outcome	BCL7A	Wald ratio	1	-0.0182579123256522	0.0296107288434699	0.5375	-0.0762949408588533	0.0397791162075489	0.981907753585543	0.92654289089938	1.04058090134989	0.849255567063698
4402	BCL7B	FfwkSi	outcome	BCL7B	Wald ratio	1	-0.0203177248557995	0.0624447169812446	0.7449	-0.142709370139039	0.10207392042744	0.979887289294464	0.867006010119068	1.10746533301308	0.927221308061396
4405	BCL9L	FfwkSi	outcome	BCL9L	Wald ratio	1	-0.113304896538501	0.115787992737928	0.3278	-0.340249362304838	0.113639569227837	0.892878383081659	0.711592856202065	1.12034824412028	0.728228594819872
4423	BDP1	FfwkSi	outcome	BDP1	Wald ratio	1	0.0544348512803943	0.051146915730579	0.2872	-0.0458131035515405	0.154682806112329	1.055943680794	0.95522047282256	1.16728764587094	0.69618184703269
4435	BEND3	FfwkSi	outcome	BEND3	Wald ratio	1	-0.0531312015405635	0.0711792045526794	0.4554	-0.192642442463815	0.0863800393826881	0.948255591725897	0.824776826592627	1.09022057633969	0.809216889924287
4436	BEND3P3	FfwkSi	outcome	BEND3P3	Wald ratio	1	0.0356958865447422	0.0154746852655095	0.0210699999999996	0.00536550342434363	0.0660262696651407	1.03634063343223	1.00537992351666	1.06825477949274	0.234615218978098
4437	BEND4	FfwkSi	outcome	BEND4	Wald ratio	1	-0.0887458663915952	0.0852372624827169	0.2978	-0.25581090085772	0.0783191680745298	0.915078096125844	0.774288372216494	1.08146777357928	0.702588772038355
4449	BEST3	FfwkSi	outcome	BEST3	Wald ratio	1	0.109983312468226	0.120603595592568	0.3618	-0.126399734893207	0.346366359829658	1.11625944268853	0.881262504993133	1.41392052462394	0.755131892187714
4450	BEST4	FfwkSi	outcome	BEST4	Wald ratio	1	-0.0177498311629343	0.0654062004879316	0.7861	-0.14594598411928	0.110446321793412	0.982406769178143	0.864204382684767	1.11677640088882	0.940082939546424
4451	BET1	FfwkSi	outcome	BET1	Wald ratio	1	-0.0509707090460796	0.0197750408404528	0.00995099999999972	-0.089729789093367	-0.0122116289987921	0.950306505508832	0.914178172813262	0.987862630359343	0.160979376946585
4457	BET3L	FfwkSi	outcome	BET3L	Wald ratio	1	0.161212544202756	0.113198293184617	0.1544	-0.0606561104390937	0.383081198844606	1.17493466782916	0.941146834704097	1.46679712746507	0.559470783847981
4465	BGLAP	FfwkSi	outcome	BGLAP	Wald ratio	1	0.00239051099648244	0.0711564587242337	0.9732	-0.137076148103016	0.141857170095981	1.00239337054604	0.871903829781513	1.15241203788086	0.991727855711423
4471	BHLHE40-AS1	FfwkSi	outcome	BHLHE40-AS1	Wald ratio	1	-0.00459085843084708	0.0415875899250209	0.912099999999999	-0.0861025346838881	0.0769208178221939	0.995419663452069	0.91750015080905	1.07995655969461	0.971050830300234
4472	BHLHE41	FfwkSi	outcome	BHLHE41	Wald ratio	1	-0.103522244354486	0.103306306965848	0.3163	-0.306002606007547	0.0989581172985756	0.901655965763852	0.736384700429513	1.10402005924805	0.717495390334573
4508	BIRC6	FfwkSi	outcome	BIRC6	Wald ratio	1	0.106448793289369	0.0635739021409944	0.0940500000000007	-0.0181560549069799	0.231053641485718	1.11232096668947	0.982007773268484	1.25992682198323	0.456002382465055
4519	BLCAP	FfwkSi	outcome	BLCAP	Wald ratio	1	0.0869174916159374	0.101411032836063	0.3914	-0.111848132742745	0.28568311597462	1.09080667530917	0.894180043860098	1.33067072014101	0.773420595854922
4535	BLOC1S1	FfwkSi	outcome	BLOC1S1	Wald ratio	1	-0.0158609928020715	0.0368629719774088	0.667	-0.0881124178777927	0.0563904322736497	0.984264130345038	0.915657934615374	1.05801068462407	0.90284693877551
4536	BLOC1S2	FfwkSi	outcome	BLOC1S2	Wald ratio	1	0.00197293205383709	0.0488740558366287	0.9678	-0.0938202173859552	0.0977660814936294	1.00197487956484	0.910446429967148	1.10270481187477	0.989795454545454
4537	BLOC1S3	FfwkSi	outcome	BLOC1S3	Wald ratio	1	-0.0922378115566202	0.0530069367604692	0.0818399999999999	-0.19613140760714	0.0116557844938994	0.911888266189382	0.821904223114314	1.01172397784142	0.429470016800393
4555	BLZF1	FfwkSi	outcome	BLZF1	Wald ratio	1	0.130897387853666	0.0992243158063935	0.1871	-0.0635822711268652	0.325377046834198	1.1398508127725	0.938396913153297	1.3845525887465	0.60115054851381
4560	BMP4	FfwkSi	outcome	BMP4	Wald ratio	1	0.0493471574309002	0.11061046201935	0.655499999999998	-0.167449348127027	0.266143662988827	1.05058500583157	0.845819458543613	1.30492251428998	0.898003892543221
4567	BMP8B	FfwkSi	outcome	BMP8B	Wald ratio	1	0.00340422687718315	0.0497080285367165	0.9454	-0.0940235090547812	0.100831962809147	1.00341002783823	0.910261362604987	1.10609076176205	0.980868880435746
4568	BMPR1A	FfwkSi	outcome	BMPR1A	Wald ratio	1	-0.0129722521736695	0.0371854862588302	0.7272	-0.0858558052409767	0.0599113008936377	0.987111524839442	0.91772655303903	1.06174236676947	0.922614374338393
4582	BNIP3	FfwkSi	outcome	BNIP3	Wald ratio	1	-0.0177582676181626	0.0249943761546881	0.4774	-0.0667472448813513	0.0312307096450261	0.982398481182379	0.93543160658591	1.03172350499449	0.819106858924412
4590	BOD1L1	FfwkSi	outcome	BOD1L1	Wald ratio	1	0.0353030889611218	0.0459587813840991	0.442400000000001	-0.0547761225517124	0.125382300473956	1.03593364127361	0.946697068354464	1.13358173907494	0.801893264433357
4596	BOLA1	FfwkSi	outcome	BOLA1	Wald ratio	1	-0.0731082851448519	0.0500379668371962	0.144000000000001	-0.171182700145756	0.0249661298560526	0.92950017351516	0.842667603912859	1.02528039354181	0.544051981141655
4597	BOLA2B	FfwkSi	outcome	BOLA2B	Wald ratio	1	-0.0164809060818295	0.00829276909381474	0.0468800000000001	-0.0327347335057064	-0.000227078657952573	0.983654161023423	0.967795249194899	0.999772947122454	0.337942336070939
4598	BOLA3	FfwkSi	outcome	BOLA3	Wald ratio	1	0.25454215907088	0.0960442447827367	0.00804300000000012	0.0662954392967161	0.442788878845044	1.28987092995695	1.06854235994039	1.55704357480112	0.147566072023666
4599	BOP1	FfwkSi	outcome	BOP1	Wald ratio	1	-0.076279075367807	0.0371413832396581	0.0399999999999994	-0.149076186517537	-0.00348196421807723	0.926557591073932	0.861503477448853	0.996524090789519	0.315023231801751
4605	BPGM	FfwkSi	outcome	BPGM	Wald ratio	1	0.193671633126387	0.10109154939046	0.0553900000000003	-0.00446780367891467	0.391811069931689	1.21369767940322	0.99554216210869	1.47965813308058	0.363742767972451
4612	BPNT1	FfwkSi	outcome	BPNT1	Wald ratio	1	0.0565680115071303	0.074751311215039	0.4492	-0.0899445584743462	0.203080581488607	1.05819858203331	0.913981856415112	1.22517119038818	0.805030440436121
4613	BPTF	FfwkSi	outcome	BPTF	Wald ratio	1	0.00128182454618626	0.079279337662613	0.9871	-0.154105677272535	0.156669326364908	1.0012826464344	0.85718143162916	1.16960879115779	0.994926362735381
4614	BRAF	FfwkSi	outcome	BRAF	Wald ratio	1	-0.0351079329499917	0.0758809411397705	0.6436	-0.183834577583942	0.113618711683958	0.96550120124068	0.832073436040759	1.12032487665131	0.893449631449631
4620	BRCA1	FfwkSi	outcome	BRCA1	Wald ratio	1	0.042397408694417	0.0183383129689196	0.0207799999999999	0.00645431527533465	0.0783405021134994	1.04330901644897	1.00647518925308	1.08149084590102	0.233430706921943
4621	BRCA2	FfwkSi	outcome	BRCA2	Wald ratio	1	-0.080686435848724	0.0408013038709665	0.0479799999999991	-0.160656991435818	-0.000715880261629651	0.922482903667701	0.851584121663218	0.999284375919509	0.341706302521002
4643	BRE	FfwkSi	outcome	BRE	Wald ratio	1	0.237166926529903	0.080430653642712	0.00319099999999994	0.079522845390188	0.394811007669619	1.2676527049822	1.08277029555677	1.48410368020151	0.0902319724603353
4645	BRF2	FfwkSi	outcome	BRF2	Wald ratio	1	0.115869741918343	0.0439431725044524	0.00836900000000012	0.029741123809616	0.201998360027069	1.12284960237186	1.03018780833535	1.2238460010354	0.150398567692428
4656	BRICD5	FfwkSi	outcome	BRICD5	Wald ratio	1	0.0113089312769844	0.0336746954841224	0.737	-0.0546934718718955	0.0773113344258643	1.01137311897686	0.946775316744341	1.08037838302156	0.925116020735621
4657	BRIP1	FfwkSi	outcome	BRIP1	Wald ratio	1	0.110256209434581	0.0664881031942732	0.0972599999999983	-0.0200604728261942	0.240572891695357	1.11656410807334	0.980139399714988	1.27197764705729	0.462644621141245
4663	BRMS1	FfwkSi	outcome	BRMS1	Wald ratio	1	0.154521346983327	0.0637647077729854	0.0153800000000001	0.0295425197482753	0.279500174218378	1.16709919183857	1.02998322916847	1.32246864319325	0.200406690988426
4664	BROX	FfwkSi	outcome	BROX	Wald ratio	1	0.0185877426765091	0.0197325120435339	0.346200000000001	-0.0200879809288173	0.0572634662818355	1.01876157011497	0.980112438310625	1.05893476725186	0.743005205402366
4672	BRSK2	FfwkSi	outcome	BRSK2	Wald ratio	1	-0.0159241252421824	0.0769710594369032	0.8361	-0.166787401738513	0.134939151254148	0.984201993310228	0.846379531028059	1.14446714284223	0.95273012774884
4688	BSN	FfwkSi	outcome	BSN	Wald ratio	1	-0.0808685540726846	0.0524476348090382	0.123100000000001	-0.183665918298399	0.0219288101530302	0.922314918016739	0.832213784787227	1.02217101368216	0.507027928021298
4717	BTBD19	FfwkSi	outcome	BTBD19	Wald ratio	1	0.0319304042916143	0.0524406932247721	0.5426	-0.070853354428939	0.134714163012168	1.03244564901839	0.931598496904683	1.14420968015588	0.851076902446478
4730	BTBD7P1	FfwkSi	outcome	BTBD7P1	Wald ratio	1	-0.183048057497074	0.109091338715409	0.0933599999999995	-0.396867081379276	0.030770966385127	0.832728135945516	0.672423397283457	1.03124928608482	0.454171365061053
4733	BTF3	FfwkSi	outcome	BTF3	Wald ratio	1	0.0227193634360449	0.0828054511081507	0.7838	-0.139579320735931	0.18501804760802	1.02297941383242	0.869724033317891	1.20324015553842	0.939344337419688
4744	BTG3	FfwkSi	outcome	BTG3	Wald ratio	1	0.0168984108027714	0.0545200322015375	0.7566	-0.0899608523122421	0.123757673917785	1.01704199659696	0.913966964264229	1.13174158726254	0.931750625554928
4784	BUB3	FfwkSi	outcome	BUB3	Wald ratio	1	-0.0709866296888865	0.0417789144434361	0.0892999999999992	-0.152873301998021	0.0109000426202483	0.931474346146137	0.858238452020391	1.01095966451496	0.446353702490166
4803	BZW1	FfwkSi	outcome	BZW1	Wald ratio	1	-0.0227944060678548	0.079781528667143	0.775100000000001	-0.179166202255455	0.133577390119746	0.977463423665358	0.835966948258073	1.14290971263214	0.937160220337641
4805	C10orf10	FfwkSi	outcome	C10orf10	Wald ratio	1	-0.00837186257825643	0.0582914790802699	0.8858	-0.122623161575585	0.105879436419073	0.991663083872964	0.884596949879977	1.11168783935991	0.964456285292937
4817	C10orf118	FfwkSi	outcome	C10orf118	Wald ratio	1	-0.155333219909775	0.0639049252275674	0.0150699999999998	-0.280586873355807	-0.0300795664637426	0.856129850436409	0.755340322243301	0.970368321700926	0.198829213483145
4823	C10orf2	FfwkSi	outcome	C10orf2	Wald ratio	1	-0.0729019956115533	0.0507049920114857	0.1505	-0.172283779954065	0.0264797887309586	0.929691939451128	0.841740270256946	1.02683349344396	0.552424807507218
4824	C10orf25	FfwkSi	outcome	C10orf25	Wald ratio	1	-0.0156071599107417	0.0614782322944632	0.7996	-0.13610449520789	0.104890175386406	0.984514000666387	0.872751429381609	1.11058863369025	0.943598514736598
4842	C10orf82	FfwkSi	outcome	C10orf82	Wald ratio	1	0.0831775181153439	0.0964961797143937	0.3887	-0.105954994124868	0.272310030355556	1.08673470652327	0.899465128380245	1.3129940062145	0.771709572253758
4849	C11orf1	FfwkSi	outcome	C11orf1	Wald ratio	1	-0.0591377947537873	0.0436423540290198	0.1754	-0.144676808650666	0.0264012191430915	0.942576878059312	0.865301906014658	1.0267528187289	0.589107661822985
4855	C11orf24	FfwkSi	outcome	C11orf24	Wald ratio	1	0.085325748220122	0.0531483402846714	0.108399999999999	-0.0188449987378339	0.189496495178078	1.08907177211428	0.981331458069583	1.20864088791093	0.481970853978427
4856	C11orf31	FfwkSi	outcome	C11orf31	Wald ratio	1	-0.0846610206189736	0.0597491245176578	0.1565	-0.201769304673583	0.0324472634356357	0.918823693904807	0.817283449668056	1.03297941592206	0.563349976448422
4862	C11orf42	FfwkSi	outcome	C11orf42	Wald ratio	1	-0.104607284925638	0.0704884869699111	0.1378	-0.242764719386663	0.0335501495353881	0.900678163033526	0.784456059363488	1.03411930302849	0.53667066632627
4874	C11orf57	FfwkSi	outcome	C11orf57	Wald ratio	1	0.0466048322725813	0.0606584872228177	0.442300000000001	-0.0722858026841414	0.165495467229304	1.04770790691256	0.930264985584245	1.17997761413939	0.801893264433357
4882	C11orf71	FfwkSi	outcome	C11orf71	Wald ratio	1	0.162067713118304	0.0557686958862712	0.00366000000000001	0.0527610691812124	0.271374357055395	1.17593986518039	1.0541777394761	1.31176604735336	0.0979110727272953
4888	C11orf74	FfwkSi	outcome	C11orf74	Wald ratio	1	0.102014694171207	0.116938096563981	0.383	-0.127183975094197	0.33121336343661	1.10739974392981	0.880571654440888	1.3926569026736	0.767660622782814
4900	C11orf83	FfwkSi	outcome	C11orf83	Wald ratio	1	-0.106683747110788	0.0384656427472133	0.00554600000000013	-0.182076406895326	-0.03129108732625	0.898809879268579	0.833537649958601	0.96919341209233	0.120749696243278
4902	C11orf85	FfwkSi	outcome	C11orf85	Wald ratio	1	0.0860755696443105	0.0977394585053459	0.3785	-0.105493769026167	0.277644908314788	1.08988868769362	0.899880079958545	1.3200173867803	0.765579491255962
4905	C11orf94	FfwkSi	outcome	C11orf94	Wald ratio	1	0.095180746778589	0.107356061569458	0.375299999999998	-0.115237133897549	0.305598627454727	1.09985763288539	0.891154795838869	1.35743735910386	0.763967478052674
4911	C12orf29	FfwkSi	outcome	C12orf29	Wald ratio	1	-0.0617098625784578	0.115050033098959	0.5917	-0.287207927452418	0.163788202295502	0.940155621551781	0.750355693067904	1.17796479842984	0.87121289493568
4922	C12orf42	FfwkSi	outcome	C12orf42	Wald ratio	1	0.227800769238295	0.0848798424447168	0.00727900000000018	0.0614362780466504	0.39416526042994	1.25583509952337	1.06336273481929	1.48314563370786	0.141094212198225
4950	C12orf60	FfwkSi	outcome	C12orf60	Wald ratio	1	0.0532166579157221	0.0237540176797019	0.02507	0.00665878326350632	0.0997745325679379	1.05465812039814	1.00668100225054	1.10492176611564	0.256500905432596
4951	C12orf61	FfwkSi	outcome	C12orf61	Wald ratio	1	-0.0899087010682113	0.0812872698510985	0.2687	-0.249231749976364	0.0694143478399416	0.914014630021322	0.779399326677538	1.07188024841424	0.683055907348775
4983	C14orf183	FfwkSi	outcome	C14orf183	Wald ratio	1	-0.0166955985392734	0.0442264255904333	0.7058	-0.103379392696523	0.0699881956179758	0.983443000562408	0.901784778013777	1.07249552103264	0.914301142061954
4990	C14orf79	FfwkSi	outcome	C14orf79	Wald ratio	1	-0.0586376070480112	0.032562617550983	0.0717400000000007	-0.122460337447938	0.00518512335191555	0.943048461355717	0.884740995333381	1.00519858936826	0.407595418994417
4991	C14orf80	FfwkSi	outcome	C14orf80	Wald ratio	1	0.0326149270808727	0.033766763559542	0.3341	-0.0335679294958297	0.0987977836575751	1.03315262353629	0.96698922190999	1.1038430618819	0.732810280373832
4992	C14orf93	FfwkSi	outcome	C14orf93	Wald ratio	1	-0.109146461099996	0.0684472201328934	0.110799999999999	-0.243303012560467	0.0250100903604751	0.896599090992236	0.784033905653007	1.02532546637579	0.48696118780065
4998	C15orf27	FfwkSi	outcome	C15orf27	Wald ratio	1	0.440761293435788	0.0899911073674512	9.69000000000018e-07	0.264378722995584	0.617143863875993	1.55388973438816	1.30262143558667	1.85362626521608	0.000663242688785004
4999	C15orf37	FfwkSi	outcome	C15orf37	Wald ratio	1	-0.0135956749510855	0.0654327276220193	0.8354	-0.141843821090243	0.114652471188072	0.986496328814539	0.867756771209829	1.12148362196905	0.95273012774884
5006	C15orf39	FfwkSi	outcome	C15orf39	Wald ratio	1	-0.0259699812970972	0.0832931385595141	0.7552	-0.189224532873745	0.13728457027955	0.974364338323334	0.82760066227641	1.14715454816684	0.931070550699463
5017	C15orf54	FfwkSi	outcome	C15orf54	Wald ratio	1	-0.0261654336544838	0.0321756552486492	0.4161	-0.0892297179418362	0.0368988506328686	0.974173915126393	0.914635441268697	1.03758806415406	0.786166934884873
5028	C15orf62	FfwkSi	outcome	C15orf62	Wald ratio	1	0.0188259604246715	0.0834900170199981	0.8216	-0.144814472934525	0.182466393783868	1.0190042861106	0.865182793046433	1.20017381697516	0.949861388384755
5082	C16orf95	FfwkSi	outcome	C16orf95	Wald ratio	1	-0.0268245993129712	0.020094420582936	0.1819	-0.0662096636555258	0.0125604650295834	0.973531984728627	0.93593461224674	1.0126396789777	0.596647214821084
5083	C16orf96	FfwkSi	outcome	C16orf96	Wald ratio	1	0.0673512409667858	0.1049152244723	0.520899999999999	-0.138282598998921	0.272985080932493	1.06967112451946	0.870852554908199	1.31388064280451	0.840757182411265
5089	C17orf107	FfwkSi	outcome	C17orf107	Wald ratio	1	0.0327393803712913	0.0243569459756601	0.178899999999999	-0.0150002337410025	0.0804789944835851	1.03328121078118	0.985111709342037	1.08380608049673	0.593102736750652
5090	C17orf49	FfwkSi	outcome	C17orf49	Wald ratio	1	0.0505427652792758	0.0881971088056765	0.5666	-0.12232356797985	0.223409098538402	1.05184184470342	0.884862009164018	1.25033197810622	0.859255045765535
5096	C17orf53	FfwkSi	outcome	C17orf53	Wald ratio	1	-0.153051506437815	0.0365716831352692	2.85200000000002e-05	-0.224732005382943	-0.0813710074926873	0.858085523744492	0.798730245485362	0.921851614135919	0.0045797115789474
5097	C17orf59	FfwkSi	outcome	C17orf59	Wald ratio	1	-0.0319193660921166	0.0760764757068709	0.6748	-0.181029258477584	0.11719052629335	0.968584679698337	0.834410944744711	1.12433362440297	0.90533170693705
5109	C17orf70	FfwkSi	outcome	C17orf70	Wald ratio	1	-0.0745509311347157	0.0437174021155299	0.0881400000000005	-0.160237039281154	0.0111351770117229	0.928160200602934	0.851941821353109	1.01119740384973	0.443900858369101
5130	C17orf85	FfwkSi	outcome	C17orf85	Wald ratio	1	0.171748380713654	0.108729483907484	0.1142	-0.041361407745015	0.384858169172323	1.18737902815924	0.959482302943103	1.46940589960624	0.493617371027731
5136	C17orf96	FfwkSi	outcome	C17orf96	Wald ratio	1	0.100314960544126	0.0557460923580531	0.0719399999999998	-0.00894738047765821	0.20957730156591	1.10551905813167	0.991092528216263	1.23315669637018	0.407750456069698
5147	C18orf21	FfwkSi	outcome	C18orf21	Wald ratio	1	-0.169467004722787	0.0523533579104255	0.00120800000000001	-0.272079586227221	-0.0668544232183527	0.844114605816297	0.761793630396221	0.935331353954489	0.0529541379310349
5148	C18orf25	FfwkSi	outcome	C18orf25	Wald ratio	1	-0.014365035996588	0.0337198894743902	0.6701	-0.0804560193663927	0.0517259473732167	0.985737648854445	0.922695483423374	1.05308710167734	0.903512789930661
5149	C18orf32	FfwkSi	outcome	C18orf32	Wald ratio	1	0.0916571085825412	0.0619346736281984	0.1389	-0.0297348517287277	0.21304906889381	1.09598895243784	0.970702879620018	1.23744536982934	0.536957457584199
5166	C19orf18	FfwkSi	outcome	C19orf18	Wald ratio	1	-0.012104706362165	0.0539901407136745	0.8226	-0.117925382160967	0.093715969436637	0.987968260883453	0.888762367667733	1.09824776568171	0.949861388384755
5167	C19orf24	FfwkSi	outcome	C19orf24	Wald ratio	1	-0.102036209260519	0.0296923657529536	0.000589399999999986	-0.160233246136308	-0.0438391723847296	0.902996854228563	0.851945052897967	0.957107874472671	0.0353407500000008
5168	C19orf25	FfwkSi	outcome	C19orf25	Wald ratio	1	0.0476152322094197	0.033515008180731	0.155400000000002	-0.0180741838248131	0.113304648243653	1.04876704590241	0.982088174598805	1.1199730788126	0.561323355418836
5174	C19orf38	FfwkSi	outcome	C19orf38	Wald ratio	1	-0.0536241418805308	0.0708924234906888	0.449399999999998	-0.192573291922281	0.0853250081612192	0.947788273481605	0.824833862328834	1.08907096613732	0.805030440436121
5181	C19orf45	FfwkSi	outcome	C19orf45	Wald ratio	1	0.0051470595429386	0.0215584294058612	0.8113	-0.0371074620925493	0.0474015811784265	1.00516032840936	0.963572582259125	1.04854299967649	0.948060258746818
5192	C19orf52	FfwkSi	outcome	C19orf52	Wald ratio	1	0.0293011711549465	0.0469882364334732	0.5329	-0.0627957722546609	0.121398114564554	1.02973467416036	0.939135251580282	1.12907432383557	0.846988341834082
5203	C19orf57	FfwkSi	outcome	C19orf57	Wald ratio	1	-0.00334692220483389	0.0649458883437034	0.9589	-0.130640863358493	0.123947018948825	0.996658672495872	0.877532872014573	1.13195589719713	0.986362533108186
5215	C19orf70	FfwkSi	outcome	C19orf70	Wald ratio	1	-0.0883006997299628	0.0737356824869794	0.231099999999999	-0.232822637404442	0.0562212379445168	0.915485549072534	0.792294084398513	1.0578316903589	0.648257217247644
5238	C1orf105	FfwkSi	outcome	C1orf105	Wald ratio	1	0.00933256307740966	0.0663253732231581	0.8881	-0.12066516843998	0.1393302945948	1.0093762472335	0.886330681398937	1.14950371217106	0.964954807692308
5239	C1orf106	FfwkSi	outcome	C1orf106	Wald ratio	1	0.0733282347699419	0.0524006337947517	0.1617	-0.0293770074677715	0.176033477007655	1.07608368703491	0.97105030223247	1.19247797857688	0.569552874624798
5265	C1orf127	FfwkSi	outcome	C1orf127	Wald ratio	1	0.210483490202987	0.0889528842835171	0.0179700000000003	0.0361358370072938	0.384831143398681	1.23427467542962	1.03679667228317	1.46936618831162	0.215005764705886
5281	C1orf170	FfwkSi	outcome	C1orf170	Wald ratio	1	-0.0093913646167379	0.0419841926510408	0.823	-0.0916803822127778	0.072897652979302	0.990652596521949	0.912396721167958	1.07562044473308	0.949861388384755
5287	C1orf177	FfwkSi	outcome	C1orf177	Wald ratio	1	0.0232547064221645	0.0346227214517594	0.5018	-0.0446058276232839	0.091115240467613	1.02352720530164	0.956374383909962	1.09539523184386	0.831265275206454
5288	C1orf191	FfwkSi	outcome	C1orf191	Wald ratio	1	-0.00509570937772902	0.0726736802873654	0.9441	-0.147536122740965	0.137344703985507	0.99491725172462	0.862831269927975	1.14722353289525	0.980478283068963
5296	C1orf204	FfwkSi	outcome	C1orf204	Wald ratio	1	-0.0290950606193037	0.0534490868762063	0.5862	-0.133855270896668	0.0756651496580606	0.971324125404864	0.874716652399415	1.07860134365284	0.868792480326436
5302	C1orf216	FfwkSi	outcome	C1orf216	Wald ratio	1	0.0653681762979043	0.0652857641694359	0.3167	-0.0625919214741901	0.193328274069999	1.06755199938067	0.939326714548559	1.2132810168498	0.717562583518936
5303	C1orf220	FfwkSi	outcome	C1orf220	Wald ratio	1	0.00390583257323291	0.028527958205497	0.8911	-0.0520089655095411	0.0598206306560069	1.00391347027791	0.94932035566403	1.06164610270098	0.966027461875963
5311	C1orf27	FfwkSi	outcome	C1orf27	Wald ratio	1	-0.0735911728353296	0.0789872903151037	0.3515	-0.228406261852933	0.0812239161822737	0.929051437676298	0.795800890609226	1.08461373194446	0.746309437684343
5312	C1orf43	FfwkSi	outcome	C1orf43	Wald ratio	1	-0.0646496241451828	0.0398920044483742	0.1051	-0.142837952863996	0.0135387045736306	0.937395846716343	0.866894535290754	1.01363076783767	0.477172767857143
5313	C1orf50	FfwkSi	outcome	C1orf50	Wald ratio	1	-0.117722619472826	0.0925137804658319	0.2032	-0.299049629185857	0.0636043902402043	0.888942593785468	0.741522607358492	1.06567072561822	0.617739338381825
5314	C1orf52	FfwkSi	outcome	C1orf52	Wald ratio	1	-0.131923654379241	0.0581761436312059	0.0233500000000001	-0.245948895896404	-0.0178984128620775	0.876407902430648	0.781962185380926	0.982260812354653	0.247364062500001
5315	C1orf54	FfwkSi	outcome	C1orf54	Wald ratio	1	-0.16177009915351	0.0423878788398721	0.000135400000000003	-0.244850341679659	-0.0786898566273607	0.850636744169549	0.782821685254178	0.9243265537495	0.0129095437500003
5316	C1orf56	FfwkSi	outcome	C1orf56	Wald ratio	1	-0.120590147576148	0.0751991645080752	0.1088	-0.267980510011975	0.0268002148596796	0.886397177186551	0.764922689291637	1.02716257044472	0.483045401629802
5318	C1orf74	FfwkSi	outcome	C1orf74	Wald ratio	1	0.0532455154985752	0.108309982024193	0.623000000000001	-0.159042049268843	0.265533080265994	1.05468855572137	0.852960491850009	1.30412599434352	0.884875148199811
5344	C1QBP	FfwkSi	outcome	C1QBP	Wald ratio	1	-0.263704458833733	0.0792281134233366	0.000873400000000026	-0.418991561143473	-0.108417356523993	0.768200540994746	0.657709745562577	0.897253043863364	0.0442648405315628
5355	C1QTNF3	FfwkSi	outcome	C1QTNF3	Wald ratio	1	-0.00773346142440411	0.0637857599205723	0.9035	-0.132753550868726	0.117286628019918	0.992296364852086	0.875680876309004	1.1244416799976	0.968920444593446
5366	C1R	FfwkSi	outcome	C1R	Wald ratio	1	0.0660846047499508	0.0546413877784215	0.226500000000001	-0.0410125152957554	0.173181724795657	1.06831709804356	0.959817117477533	1.18908217116573	0.645096578204582
5377	C1S	FfwkSi	outcome	C1S	Wald ratio	1	0.0740019490544898	0.125779617612357	0.556300000000001	-0.172526101465731	0.32052999957471	1.0768089042534	0.841536323193606	1.37785783491684	0.856439945542556
5389	C20orf118	FfwkSi	outcome	C20orf118	Wald ratio	1	-0.172869031858665	0.0725215858222455	0.0171399999999999	-0.315011340070266	-0.0307267236470635	0.841247784288833	0.729780598458867	0.969740544028396	0.212060583941605
5417	C21orf119	FfwkSi	outcome	C21orf119	Wald ratio	1	0.0430571350047278	0.0623881020416713	0.4901	-0.079223544996948	0.165337815006404	1.04399754195112	0.923833383029507	1.17979160270849	0.824217340976739
5428	C21orf33	FfwkSi	outcome	C21orf33	Wald ratio	1	-0.088359673486933	0.0543182280877482	0.103799999999999	-0.194823400538919	0.0181040535650534	0.915431561042208	0.822979983044969	1.01826892538938	0.475230792316931
5444	C21orf67	FfwkSi	outcome	C21orf67	Wald ratio	1	0.00997644430158849	0.0300508185560948	0.7399	-0.0489231600683573	0.0688760486715343	1.01002637492727	0.952254298042512	1.07130341143725	0.925641582734733
5451	C22orf15	FfwkSi	outcome	C22orf15	Wald ratio	1	0.0300496127541736	0.0662232627688162	0.649999999999999	-0.0997479822727061	0.159847207781053	1.03050565890921	0.905065481842477	1.17333158135925	0.896136466335293
5484	C2CD3	FfwkSi	outcome	C2CD3	Wald ratio	1	0.0337148943526811	0.0771723746551988	0.6622	-0.117542959971509	0.184972748676871	1.03428968285834	0.889102315115865	1.20318565127996	0.900825842696629
5485	C2CD4D	FfwkSi	outcome	C2CD4D	Wald ratio	1	-0.00854887437392173	0.063735870536616	0.8933	-0.133471180625689	0.116373431877846	0.991487563344852	0.875052687085161	1.123415312902	0.966611682508157
5517	C2orf47	FfwkSi	outcome	C2orf47	Wald ratio	1	-0.383858168332467	0.0703126342939793	4.78000000000019e-08	-0.521670931548667	-0.246045405116268	0.681228040036892	0.593527974322511	0.781886722461945	7.8391625835147e-05
5518	C2orf48	FfwkSi	outcome	C2orf48	Wald ratio	1	0.232511402543551	0.105314835293618	0.0272599999999995	0.0260943253680596	0.438928479719041	1.26176483360543	1.02643776302712	1.55104435229285	0.266742334830014
5519	C2orf49	FfwkSi	outcome	C2orf49	Wald ratio	1	-0.0293165674026407	0.0643319191786914	0.648599999999999	-0.155407128992876	0.0967739941875944	0.971108994349642	0.856066577002418	1.10161137491075	0.895309682179642
5526	C2orf76	FfwkSi	outcome	C2orf76	Wald ratio	1	0.0274555640900077	0.0256690338123884	0.2848	-0.0228557421822736	0.077766870362289	1.02783594126711	0.977403471695593	1.08087064631326	0.695748548150768
5527	C2orf81	FfwkSi	outcome	C2orf81	Wald ratio	1	-0.0161294150822141	0.107018822348708	0.8802	-0.225886306885682	0.193627476721254	0.983999967378107	0.797808801876897	1.21364408805998	0.962662330681574
5528	C2orf82	FfwkSi	outcome	C2orf82	Wald ratio	1	-0.119735898869461	0.0752352313189891	0.111500000000001	-0.26719695225468	0.0277251545157573	0.887154704341003	0.765522285276928	1.02811307335051	0.488352713178299
5552	C3orf33	FfwkSi	outcome	C3orf33	Wald ratio	1	-0.00893263735874219	0.084893599828497	0.9162	-0.175324093022596	0.157458818305112	0.991107140118976	0.839185002687969	1.17053255247468	0.972597991130589
5553	C3orf35	FfwkSi	outcome	C3orf35	Wald ratio	1	0.0606079956085772	0.0780776964835557	0.4376	-0.092424289499192	0.213640280716346	1.062482334801	0.911718234995674	1.23817717846737	0.799854780733285
5559	C3orf38	FfwkSi	outcome	C3orf38	Wald ratio	1	0.122599094906166	0.0368095919513208	0.000866500000000006	0.0504522946815768	0.194745895130754	1.13043113449109	1.05174668824754	1.21500220928297	0.0442088879598665
5560	C3orf52	FfwkSi	outcome	C3orf52	Wald ratio	1	0.0873780245278991	0.0434018187240865	0.0440899999999995	0.0023104598286896	0.172445589227109	1.09130914337639	1.00231313099781	1.18820716758575	0.33222
5583	C4orf19	FfwkSi	outcome	C4orf19	Wald ratio	1	0.050398785520192	0.0829776101154072	0.5436	-0.112237330306006	0.21303490134639	1.05169041166993	0.893832098879973	1.23742783838757	0.851315723114528
5589	C4orf26	FfwkSi	outcome	C4orf26	Wald ratio	1	0.0646226844440997	0.0803769968211821	0.4214	-0.0929162293254172	0.222161598213617	1.06675644463825	0.911269834787587	1.24877316107198	0.789916009719249
5590	C4orf27	FfwkSi	outcome	C4orf27	Wald ratio	1	-0.0241122475677148	0.0247018791074915	0.329	-0.0725279306183982	0.0243034354829686	0.976176130211728	0.930039769711601	1.02460117107749	0.728537523588329
5611	C4orf36	FfwkSi	outcome	C4orf36	Wald ratio	1	-0.0930571895498772	0.0887144015295256	0.2942	-0.266937416547747	0.080823037447993	0.911141391040074	0.765720991428966	1.08417902050352	0.70054530377792
5612	C4orf48	FfwkSi	outcome	C4orf48	Wald ratio	1	-0.0534677610580859	0.071297497297441	0.4533	-0.19321085576107	0.0862753336448985	0.947936500980983	0.824308145691971	1.09010642996588	0.807284156737768
5613	C4orf50	FfwkSi	outcome	C4orf50	Wald ratio	1	0.0144156663314954	0.0682430713024635	0.8327	-0.119340753421333	0.148172086084324	1.01452007314404	0.887505328753467	1.1597124495667	0.95269437082802
5639	C5orf24	FfwkSi	outcome	C5orf24	Wald ratio	1	0.183141721815618	0.129781773948704	0.158199999999999	-0.0712305551238419	0.437513998755078	1.20098460173876	0.931247163570034	1.5488519804819	0.564422406747872
5640	C5orf27	FfwkSi	outcome	C5orf27	Wald ratio	1	-0.0599001311713791	0.0604209520514049	0.3215	-0.178325197192133	0.0585249348493745	0.941858591201688	0.836670296412552	1.06027142307322	0.721884383279364
5655	C5orf54	FfwkSi	outcome	C5orf54	Wald ratio	1	-0.0891382240291953	0.0526403506612709	0.0903900000000003	-0.192313311325286	0.0140368632668957	0.914719128672244	0.825048331006423	1.01413584260968	0.448594359046312
5657	C5orf56	FfwkSi	outcome	C5orf56	Wald ratio	1	0.0202219167460249	0.0634108520394027	0.7498	-0.104063353251204	0.144507186743254	1.02042776491123	0.901168203677102	1.15546999900013	0.929103972057509
5660	C6orf1	FfwkSi	outcome	C6orf1	Wald ratio	1	0.122947329735776	0.0814762874844063	0.1313	-0.0367461937336605	0.282640853205212	1.13082485853483	0.963920753432415	1.32662862183097	0.523599253224379
5671	C6orf136	FfwkSi	outcome	C6orf136	Wald ratio	1	0.0476231281498843	0.0578642949982547	0.410499999999999	-0.065790890046695	0.161037146346464	1.04877532693726	0.936326639041449	1.17472860487916	0.782772187499998
5683	C6orf183	FfwkSi	outcome	C6orf183	Wald ratio	1	-0.1734177101796	0.0801161667995993	0.03042	-0.330445397106814	-0.0163900232523853	0.840786336471842	0.718603598179985	0.983743562359233	0.279552469879518
5684	C6orf201	FfwkSi	outcome	C6orf201	Wald ratio	1	-0.00142703158016163	0.0639613489466932	0.9822	-0.12679127551568	0.123937212355357	0.998573986145237	0.88091752246511	1.13194479662026	0.994381381051017
5685	C6orf203	FfwkSi	outcome	C6orf203	Wald ratio	1	-0.0264508436708952	0.0540851906129636	0.624800000000001	-0.132457817272304	0.0795561299305134	0.973895915807071	0.875939882860455	1.08280633566812	0.885992485040799
5697	C6orf47	FfwkSi	outcome	C6orf47	Wald ratio	1	-0.100117362051194	0.0504290844326643	0.0471100000000002	-0.198958367539216	-0.00127635656317213	0.904731230691886	0.819584013921977	0.998724457633427	0.339135919811319
5703	C6orf52	FfwkSi	outcome	C6orf52	Wald ratio	1	0.133557519336655	0.108937930584029	0.2202	-0.079960824608043	0.347075863281352	1.14288700234679	0.923152510539695	1.41492406208113	0.637652050113895
5709	C6orf70	FfwkSi	outcome	C6orf70	Wald ratio	1	0.00655023389615822	0.0319579223684024	0.8376	-0.0560872939459106	0.069187761738227	1.00657173359526	0.945456599650721	1.07163740276102	0.952965524991482
5710	C6orf89	FfwkSi	outcome	C6orf89	Wald ratio	1	-0.0584135867981301	0.0388507185651831	0.132699999999999	-0.134560995185889	0.0177338215896287	0.943259746972925	0.874099561385301	1.01789199945294	0.526349063962555
5711	C7orf10	FfwkSi	outcome	C7orf10	Wald ratio	1	-0.0631128145750535	0.0481999178187275	0.1904	-0.157584653499759	0.0313590243496524	0.938837553154952	0.854204499147323	1.03185589878515	0.60431608206083
5732	C7orf31	FfwkSi	outcome	C7orf31	Wald ratio	1	-0.0282950087623163	0.0730229201757199	0.6984	-0.171419932306727	0.114829914782095	0.972101546022068	0.842467719766614	1.12168263971025	0.912991766406215
5763	C7orf55	FfwkSi	outcome	C7orf55	Wald ratio	1	0.00511704710585366	0.0545029786513266	0.9252	-0.101708791050746	0.111942885262454	1.00513016155093	0.903292560249131	1.11844897890088	0.975473070390616
5764	C7orf60	FfwkSi	outcome	C7orf60	Wald ratio	1	-0.0488281319181947	0.0672505215849147	0.467800000000001	-0.180639154224627	0.082982890388238	0.95234479330667	0.834736515502109	1.08652321839877	0.815005081068737
5788	C8orf44	FfwkSi	outcome	C8orf44	Wald ratio	1	-0.0241777337506409	0.0552374835594211	0.661600000000001	-0.132443201527106	0.0840877340258244	0.976112206256188	0.875952685468151	1.08772432005629	0.900809747904272
5804	C8orf76	FfwkSi	outcome	C8orf76	Wald ratio	1	-0.0483149341138639	0.0622141155278962	0.437399999999999	-0.170254600548541	0.0736247323208127	0.952833659995487	0.843450046412757	1.07640279051701	0.799788837745764
5805	C9orf106	FfwkSi	outcome	C9orf106	Wald ratio	1	-0.0782023290987635	0.106412109806002	0.462400000000001	-0.286770064318528	0.130365406121001	0.924777298256116	0.750684318104346	1.13924459422503	0.812428685505077
5811	C9orf116	FfwkSi	outcome	C9orf116	Wald ratio	1	-0.0727446118758966	0.104080973747934	0.484599999999999	-0.276743320421848	0.131254096670055	0.92983826935624	0.758249099193165	1.14025748013339	0.82112329223592
5817	C9orf131	FfwkSi	outcome	C9orf131	Wald ratio	1	0.200844732518192	0.124287129655652	0.106100000000001	-0.0427580416068855	0.444447506643269	1.22243495269056	0.958143192809896	1.55962827349133	0.477856997280136
5823	C9orf139	FfwkSi	outcome	C9orf139	Wald ratio	1	-0.146474311793605	0.093342960189218	0.1166	-0.329426513764472	0.0364778901772627	0.863747920184625	0.719336144542189	1.03715137253125	0.497004807795508
5824	C9orf141	FfwkSi	outcome	C9orf141	Wald ratio	1	0.157285586800178	0.0692547788815276	0.0231400000000005	0.0215462201923842	0.293024953407973	1.17032979692137	1.0217800161149	1.34047623946483	0.24609921318728
5831	C9orf16	FfwkSi	outcome	C9orf16	Wald ratio	1	-0.0543856408589275	0.0509524346554393	0.2858	-0.154252412783588	0.0454811310657334	0.947066808411933	0.857055661901393	1.04653125749814	0.695748548150768
5832	C9orf169	FfwkSi	outcome	C9orf169	Wald ratio	1	0.0504048118493297	0.0149192466891294	0.000728800000000019	0.0211630883386361	0.0796465353600233	1.0516967495216	1.02138861462718	1.08290423166507	0.0405760729927018
5833	C9orf173	FfwkSi	outcome	C9orf173	Wald ratio	1	0.0335669105809172	0.0310067315889174	0.279	-0.0272062833333609	0.0943401044951953	1.03413663609447	0.973160474031077	1.09893343456799	0.69183111183355
5840	C9orf37	FfwkSi	outcome	C9orf37	Wald ratio	1	-0.0413786776097367	0.0421197433567959	0.325899999999999	-0.123933374589057	0.0411760193695833	0.959465732956609	0.88343869838835	1.042035507837	0.72675851184653
5846	C9orf41	FfwkSi	outcome	C9orf41	Wald ratio	1	-0.108539997124608	0.0500740758090028	0.0301900000000002	-0.206685185710254	-0.0103948085389629	0.897143010958549	0.81327564048385	0.989659030772058	0.278613702359348
5847	C9orf43	FfwkSi	outcome	C9orf43	Wald ratio	1	-0.0323100556247995	0.051536300711285	0.5307	-0.133321205018918	0.0687010937693192	0.968206337714401	0.875183933484496	1.07111599804859	0.845975428520571
5848	C9orf47	FfwkSi	outcome	C9orf47	Wald ratio	1	-0.135685639577067	0.0876469781651734	0.1216	-0.307473716780806	0.0361024376266733	0.873117062800577	0.735302193402549	1.03676204449476	0.504078260869565
5886	C9orf96	FfwkSi	outcome	C9orf96	Wald ratio	1	-0.140358228014762	0.0741436029004737	0.0583500000000003	-0.285679689699691	0.0049632336701661	0.869046862698564	0.751503291644406	1.00497557091683	0.369174373936896
5889	CA14	FfwkSi	outcome	CA14	Wald ratio	1	-0.0347333037024573	0.0322916113225651	0.2821	-0.0980248618946848	0.0285582544897703	0.96586297399029	0.906626363024563	1.02896995120811	0.694458695652174
5915	CAAP1	FfwkSi	outcome	CAAP1	Wald ratio	1	-0.0858684267395251	0.0802143311098072	0.2844	-0.243088515714747	0.071351662235697	0.917714970027771	0.784202096490265	1.07395883023315	0.695748548150768
5927	CABLES1	FfwkSi	outcome	CABLES1	Wald ratio	1	-0.053337386757186	0.0965622834027311	0.5807	-0.242599462226539	0.135924688712167	0.948060095596202	0.78458570705641	1.14559561406496	0.865566764275256
5933	CABP1	FfwkSi	outcome	CABP1	Wald ratio	1	-0.0829030718878262	0.111608185669751	0.4576	-0.301655115800538	0.135848972024885	0.920440359442878	0.739593094881553	1.14550887664388	0.810802053070709
5950	CACNA1A	FfwkSi	outcome	CACNA1A	Wald ratio	1	0.0418060335371143	0.0631405081625458	0.507899999999999	-0.0819493624614755	0.165561429535704	1.04269221181469	0.921318610821813	1.18005545075143	0.834034060838101
5951	CACNA1C	FfwkSi	outcome	CACNA1C	Wald ratio	1	0.0665176121692164	0.115418168488245	0.5644	-0.159701998067745	0.292737222406177	1.06877978743988	0.852397767303021	1.34009059837667	0.858971780369399
5952	CACNA1C-AS1	FfwkSi	outcome	CACNA1C-AS1	Wald ratio	1	-0.00652344081079032	0.0191748680505812	0.7337	-0.0441061821899295	0.0310593005683488	0.993497790636765	0.956852351400654	1.03154667337682	0.924362536156908
5953	CACNA1C-AS2	FfwkSi	outcome	CACNA1C-AS2	Wald ratio	1	-0.00667219171368688	0.0196121034020124	0.7337	-0.0451119143816311	0.0317675309542573	0.993350017934316	0.955890497952709	1.03227750484337	0.924362536156908
5954	CACNA1D	FfwkSi	outcome	CACNA1D	Wald ratio	1	0.0585326305701781	0.0696508808483768	0.4007	-0.0779830958926404	0.195048357032997	1.06027958265747	0.924980062373664	1.21536975674417	0.777948851377078
5966	CACNA2D2	FfwkSi	outcome	CACNA2D2	Wald ratio	1	-0.13081410553808	0.0501412054989335	0.00908299999999984	-0.22909086831599	-0.0325373427601708	0.877380859475038	0.79525626662403	0.967986301876058	0.155757986577179
5972	CACNA2D4	FfwkSi	outcome	CACNA2D4	Wald ratio	1	-0.0812832205610899	0.0677739077882775	0.2304	-0.214120079826114	0.051553638703934	0.921932544212762	0.807251444589406	1.05290566127253	0.647880552995392
5993	CACNG8	FfwkSi	outcome	CACNG8	Wald ratio	1	-0.0168556327467241	0.0639792023692639	0.7922	-0.142254869390481	0.108543603897033	0.983285628634022	0.867400154562358	1.11465351071562	0.941126937154427
5999	CACYBP	FfwkSi	outcome	CACYBP	Wald ratio	1	-0.363634337837863	0.078902642787188	4.05299999999974e-06	-0.518283517700752	-0.208985157974975	0.695145336621833	0.595541908290009	0.811407278481174	0.00150801256097551
6006	CADM2	FfwkSi	outcome	CADM2	Wald ratio	1	0.487934866932003	0.0791833108133683	7.17899999999977e-10	0.332735577737801	0.643134156126205	1.62894874808767	1.39477843923449	1.90243407071357	3.65052149999988e-06
6024	CALHM1	FfwkSi	outcome	CALHM1	Wald ratio	1	0.153889033258832	0.0873496434586163	0.0781100000000002	-0.0173162679200563	0.32509433443772	1.16636145226773	0.982832796991139	1.38416121389196	0.42022718540697
6046	CALML6	FfwkSi	outcome	CALML6	Wald ratio	1	-0.0291756281723615	0.0609920197437887	0.6324	-0.148719986870187	0.0903687305254643	0.971245871349266	0.861810399343201	1.09457781355611	0.889640538546662
6068	CAMK2G	FfwkSi	outcome	CAMK2G	Wald ratio	1	-0.140089520826735	0.0805325557846405	0.0819400000000002	-0.297933330164631	0.0177542885111602	0.869280413214249	0.742350830505642	1.01791283278182	0.42975154692334
6105	CAMSAP3	FfwkSi	outcome	CAMSAP3	Wald ratio	1	0.0230324443398726	0.0369806460974621	0.533400000000002	-0.049449622011153	0.0955145106908983	1.02329973929318	0.951753104336011	1.10022478693991	0.846988341834082
6165	CAPN7	FfwkSi	outcome	CAPN7	Wald ratio	1	-0.0297199048969701	0.0826021929592008	0.719	-0.191620203097004	0.132180393303063	0.970717388661078	0.825620377015372	1.14131418613404	0.921139763623001
6176	CAPNS2	FfwkSi	outcome	CAPNS2	Wald ratio	1	0.0292466125488888	0.079482243567114	0.7129	-0.126538584842655	0.185031809940432	1.02967849480448	0.881140150233537	1.20325671504336	0.918210866261398
6177	CAPRIN1	FfwkSi	outcome	CAPRIN1	Wald ratio	1	-0.00663649019543631	0.0699367323369487	0.9244	-0.143712485575856	0.130439505184983	0.993385482671179	0.866136739069	1.1393290143108	0.974953125
6188	CAPS2	FfwkSi	outcome	CAPS2	Wald ratio	1	0.0916274944441996	0.0328089069647025	0.00522599999999997	0.0273220367933827	0.155932952095016	1.09595649614997	1.02769870627501	1.16874783836879	0.117584999999999
6189	CAPZA1	FfwkSi	outcome	CAPZA1	Wald ratio	1	-0.0694998542381835	0.0650990186798718	0.285700000000001	-0.197093930850732	0.0580942223743653	0.932860269359953	0.821113501800428	1.05981484927748	0.695748548150768
6205	CARD14	FfwkSi	outcome	CARD14	Wald ratio	1	-0.00901685645798045	0.0541703920227013	0.8678	-0.115190824822475	0.097157111906514	0.991023673483178	0.891196065348782	1.10203350260498	0.959527777222206
6244	CARS-AS1	FfwkSi	outcome	CARS-AS1	Wald ratio	1	0.0768625455793129	0.0402088944442499	0.055929999999999	-0.00194688753141693	0.155671978690043	1.07989363003721	0.998055006424807	1.16844286606241	0.364508052833406
6261	CASKIN2	FfwkSi	outcome	CASKIN2	Wald ratio	1	0.0340616382667164	0.0609872333955386	0.576500000000001	-0.0854733391885392	0.153596615721972	1.03464837869542	0.918077619422195	1.16602043758653	0.864150084774823
6267	CASP10	FfwkSi	outcome	CASP10	Wald ratio	1	0.0422672478955242	0.0452912359445737	0.3507	-0.0465035745558401	0.131038070346889	1.04317322735129	0.954561148431744	1.14001118110698	0.746258683219419
6268	CASP16	FfwkSi	outcome	CASP16	Wald ratio	1	-0.0503454862644613	0.0420681456992204	0.2314	-0.132799051834933	0.0321080793060106	0.950900844563393	0.875641032889507	1.03262910511124	0.648372238014385
6286	CASP6	FfwkSi	outcome	CASP6	Wald ratio	1	0.114758965071771	0.0601727305495612	0.0565000000000012	-0.00317958680536862	0.232697516948911	1.12160305947502	0.996825462727531	1.26199968807136	0.365400506165033
6297	CASP8AP2	FfwkSi	outcome	CASP8AP2	Wald ratio	1	0.056231082113801	0.069639238370374	0.4194	-0.0802618250921321	0.192723989319734	1.05784210388439	0.922874683002344	1.2125480711098	0.788256628446004
6326	CATSPER2P1	FfwkSi	outcome	CATSPER2P1	Wald ratio	1	-0.0044248421559956	0.00368626609150399	0.23	-0.0116499236953434	0.00280023938335221	0.99558493303485	0.988417673908754	1.00280416371582	0.64771091009784
6337	CAV1	FfwkSi	outcome	CAV1	Wald ratio	1	-0.015194823178255	0.0805084903135499	0.8503	-0.172991464192813	0.142601817836303	0.984920035658327	0.841144794663764	1.1532704984865	0.956023474351415
6343	CBFA2T2	FfwkSi	outcome	CBFA2T2	Wald ratio	1	-0.117919191788816	0.0713172048328957	0.0982400000000003	-0.257700913261291	0.0218625296836598	0.888767869454572	0.772826339654119	1.02210326595279	0.464646405330028
6345	CBFB	FfwkSi	outcome	CBFB	Wald ratio	1	-0.204264160140161	0.130384002856926	0.117199999999999	-0.459816805739736	0.0512884854594128	0.815246986982237	0.631399303641011	1.05262651692992	0.497325730180803
6368	CBR3-AS1	FfwkSi	outcome	CBR3-AS1	Wald ratio	1	-0.0141430396521137	0.0161983562312863	0.3826	-0.0458918178654348	0.0176057385612074	0.985956503300646	0.955145286257592	1.01776163311208	0.767644457066428
6381	CBX3	FfwkSi	outcome	CBX3	Wald ratio	1	0.0480851655189276	0.0407414393130165	0.2379	-0.0317680555345847	0.12793838657244	1.04926001229279	0.968731247874616	1.13648297792822	0.656031182212581
6382	CBX3P2	FfwkSi	outcome	CBX3P2	Wald ratio	1	0.018614300712294	0.0311400842935636	0.55	-0.0424202645030907	0.0796488659276786	1.01878862678049	0.958466886307633	1.08290675544959	0.853882556482801
6384	CBX5	FfwkSi	outcome	CBX5	Wald ratio	1	0.0112961141388479	0.0563075588028649	0.841000000000001	-0.0990667011147672	0.121658929392463	1.01136015615096	0.905682295990028	1.12936884156666	0.954242684643307
6390	CBX7	FfwkSi	outcome	CBX7	Wald ratio	1	-0.0680663483890323	0.0495455998749168	0.1695	-0.165175724143869	0.0290430273658047	0.934198488956168	0.84774472178295	1.02946888885665	0.581061235955056
6391	CBX8	FfwkSi	outcome	CBX8	Wald ratio	1	0.0555357299908593	0.0757720250133248	0.463600000000001	-0.0929774390352574	0.204048899016976	1.05710678681349	0.911214057932474	1.22635811969657	0.812966789704131
6392	CBY1	FfwkSi	outcome	CBY1	Wald ratio	1	-0.159174799194281	0.0729039112162635	0.0290100000000001	-0.302066465178158	-0.0162831332104049	0.852847268923648	0.739288926286351	0.983848720369983	0.272972396127901
6398	CC2D2A	FfwkSi	outcome	CC2D2A	Wald ratio	1	0.00699519649560064	0.0555553509677056	0.8998	-0.101893291401102	0.115883684392304	1.00701972003158	0.903125917828556	1.12286525778234	0.968708106963946
6410	CCBP2	FfwkSi	outcome	CCBP2	Wald ratio	1	0.00947888658221918	0.0836686248168277	0.9098	-0.154511618058763	0.173469391223201	1.00952395350985	0.856833537341882	1.18942427939013	0.970423647042372
6445	CCDC116	FfwkSi	outcome	CCDC116	Wald ratio	1	-0.114879175957232	0.110314545307518	0.2977	-0.331095684759968	0.101337332845504	0.891473848874468	0.718136451039048	1.1066498881615	0.702579178350672
6453	CCDC124	FfwkSi	outcome	CCDC124	Wald ratio	1	-0.0225502948155079	0.0480286883095061	0.6387	-0.11668652390214	0.071585934271124	0.977702062611873	0.889864100571597	1.07421045822783	0.892029754327588
6486	CCDC135	FfwkSi	outcome	CCDC135	Wald ratio	1	-0.00927158429917417	0.0277945702554102	0.7387	-0.0637489419997781	0.0452057734014298	0.990771264311447	0.938240522753867	1.04624312676678	0.925441198005721
6498	CCDC14	FfwkSi	outcome	CCDC14	Wald ratio	1	0.125526955532618	0.1053841895824	0.2336	-0.0810260560488863	0.332079967114122	1.13374572926863	0.922169663033745	1.39386430736207	0.652230790340283
6499	CCDC141	FfwkSi	outcome	CCDC141	Wald ratio	1	-0.0236662165987936	0.0505258706038994	0.6395	-0.122696922982436	0.0753644897848492	0.976611632113372	0.884531703170832	1.07827710025555	0.892305176987103
6515	CCDC147	FfwkSi	outcome	CCDC147	Wald ratio	1	-0.0777442796346796	0.0400863186369762	0.0524500000000002	-0.156313464163153	0.000824904893793707	0.925200989030237	0.855291045254519	1.00082524522141	0.3541738204913
6532	CCDC153	FfwkSi	outcome	CCDC153	Wald ratio	1	-0.0455797840791224	0.0570718522744838	0.4245	-0.157440614537111	0.0662810463788657	0.955443370361479	0.854327546738882	1.06852698060866	0.791946618564266
6560	CCDC17	FfwkSi	outcome	CCDC17	Wald ratio	1	-0.159006162001813	0.0362161112228261	1.13100000000006e-05	-0.229989739998552	-0.0880225840050737	0.852991102820215	0.794541754461066	0.915740195408574	0.00273863571428586
6608	CCDC30	FfwkSi	outcome	CCDC30	Wald ratio	1	0.0648870383299421	0.061718100107051	0.293099999999999	-0.056080437879878	0.185854514539762	1.06703848312698	0.94546308178582	1.20424704719655	0.699905612177916
6609	CCDC34	FfwkSi	outcome	CCDC34	Wald ratio	1	-0.112123828906404	0.0643357587994471	0.0813699999999993	-0.23822191615332	0.0139742583405122	0.893933555831849	0.788027795591312	1.01407235469726	0.428625466160217
6610	CCDC37	FfwkSi	outcome	CCDC37	Wald ratio	1	-0.110323092430489	0.0942329796747068	0.2417	-0.295019732592914	0.0743735477319362	0.895544744820894	0.744516896072132	1.07720911937319	0.659896588676549
6611	CCDC40	FfwkSi	outcome	CCDC40	Wald ratio	1	0.0258275440742001	0.0439430657911097	0.556699999999999	-0.0603008648763749	0.111955953024775	1.02616396515634	0.941481232334112	1.1184635946218	0.856439945542556
6617	CCDC42	FfwkSi	outcome	CCDC42	Wald ratio	1	-0.0544874709714502	0.0894871459725898	0.5426	-0.229882277077726	0.120907335134826	0.946970373402343	0.794627142826677	1.12852033333748	0.851076902446478
6618	CCDC47	FfwkSi	outcome	CCDC47	Wald ratio	1	0.0273577350515604	0.046253151975239	0.5542	-0.0632984428199082	0.118013912923029	1.02773539398359	0.938663294561915	1.12525976691096	0.855478251737025
6634	CCDC59	FfwkSi	outcome	CCDC59	Wald ratio	1	-0.127568761471943	0.0811616181863704	0.116000000000001	-0.286645533117229	0.0315080101733425	0.880232887644234	0.750777807545331	1.03200964213866	0.496104977660636
6640	CCDC61	FfwkSi	outcome	CCDC61	Wald ratio	1	-0.012950251224181	0.0426311894962826	0.7613	-0.096507382636895	0.0706068801885329	0.987133242469143	0.908003194117123	1.07315926276571	0.93348752406932
6641	CCDC62	FfwkSi	outcome	CCDC62	Wald ratio	1	-0.139062709700362	0.0576186201570932	0.0158000000000004	-0.251995205208265	-0.0261302141924594	0.870173458430393	0.777248464804527	0.974208225611797	0.203523577670878
6642	CCDC64	FfwkSi	outcome	CCDC64	Wald ratio	1	-0.0148796038911219	0.0596457146314534	0.803	-0.131785204568771	0.102025996786527	0.985230550387395	0.876529249338669	1.10741226051386	0.944396345694241
6663	CCDC71	FfwkSi	outcome	CCDC71	Wald ratio	1	0.0230738331469179	0.0385232046071118	0.5492	-0.0524316478830211	0.098579314176857	1.02334209332512	0.94891917947393	1.10360193220208	0.853461953480445
6670	CCDC78	FfwkSi	outcome	CCDC78	Wald ratio	1	-0.0457784583505149	0.0460811692759198	0.3205	-0.136097550131318	0.044540633430288	0.955253567201142	0.872757490728163	1.04554746002716	0.721337784007082
6671	CCDC81	FfwkSi	outcome	CCDC81	Wald ratio	1	-0.0330753207169453	0.0567339371389845	0.559899999999999	-0.144273837509355	0.0781231960754643	0.967465686635507	0.865650667977087	1.08125585694331	0.857299457994578
6683	CCDC85B	FfwkSi	outcome	CCDC85B	Wald ratio	1	0.137130042381946	0.0944184098876398	0.1464	-0.0479300409978279	0.32219012576172	1.14697729448195	0.953200469698683	1.38014715254285	0.546821017861512
6717	CCDC93	FfwkSi	outcome	CCDC93	Wald ratio	1	-0.193833516042624	0.0715404695163701	0.00673999999999992	-0.334052836294709	-0.0536141957905385	0.823795041511262	0.71601594959802	0.947797700315947	0.133678152025784
6731	CCL25	FfwkSi	outcome	CCL25	Wald ratio	1	-0.003709788640666	0.135142071628252	0.9781	-0.26858824903204	0.261168671750708	0.996297084123752	0.764457957158251	1.29844665823527	0.99331316732013
6732	CCL28	FfwkSi	outcome	CCL28	Wald ratio	1	-0.105682510249946	0.0361468609575738	0.00345900000000008	-0.176530357726791	-0.0348346627731015	0.899710251518318	0.838173333731885	0.965765079978183	0.0957659618874795
6760	CCL8	FfwkSi	outcome	CCL8	Wald ratio	1	-0.225538992974717	0.109585725701006	0.0395799999999994	-0.440327015348689	-0.0107509706007442	0.798085940096274	0.643825845720897	0.98930661453357	0.314143121675668
6766	CCNA1	FfwkSi	outcome	CCNA1	Wald ratio	1	0.084914262031482	0.0431345226948807	0.0490000000000004	0.000370597549515891	0.169457926513448	1.08862372631027	1.00037066622927	1.18466250310268	0.343956686008665
6767	CCNA2	FfwkSi	outcome	CCNA2	Wald ratio	1	0.0103570674556503	0.102736838705759	0.9197	-0.191007136407638	0.211721271318938	1.01041088752434	0.826126692553319	1.2358033832224	0.973495940882598
6768	CCNB1	FfwkSi	outcome	CCNB1	Wald ratio	1	0.0617905493954432	0.0456634123462718	0.176	-0.0277097388032496	0.151290837594136	1.06373952050785	0.972670654378884	1.16333495042353	0.589793092105263
6781	CCND3	FfwkSi	outcome	CCND3	Wald ratio	1	-0.00110059499570569	0.0306978903021631	0.9714	-0.0612684599879454	0.059067269996534	0.998900010436834	0.940570700280292	1.06084660148712	0.991071921002152
6782	CCNDBP1	FfwkSi	outcome	CCNDBP1	Wald ratio	1	-0.119855336489936	0.092403207873392	0.194599999999999	-0.300965623921785	0.061254950941912	0.887048751021655	0.740103214155394	1.06316993581367	0.608823420836748
6784	CCNE2	FfwkSi	outcome	CCNE2	Wald ratio	1	0.0132296103953627	0.105491965685007	0.9002	-0.193534642347252	0.219993863137977	1.01331750888417	0.82404128897616	1.24606908360988	0.968718326749436
6785	CCNF	FfwkSi	outcome	CCNF	Wald ratio	1	-0.0152420888646911	0.0414680978881526	0.7132	-0.0965195607254702	0.0660353829960881	0.984873483836918	0.90799213644113	1.06826451489644	0.918380511371387
6786	CCNG1	FfwkSi	outcome	CCNG1	Wald ratio	1	-0.030395120061588	0.0520437479655049	0.5592	-0.132400866073978	0.0716106259508017	0.97006216679246	0.875989770107001	1.07423698261583	0.857052036053178
6792	CCNH	FfwkSi	outcome	CCNH	Wald ratio	1	0.144249892778107	0.0615615126591375	0.0191199999999999	0.0235893279661977	0.264910457590017	1.15517274178537	1.02386975686481	1.30331426865275	0.223849270913276
6798	CCNJ	FfwkSi	outcome	CCNJ	Wald ratio	1	0.0726939338050263	0.0922518443316338	0.4307	-0.108119681084976	0.253507548695029	1.07540134254266	0.897520173814146	1.28853710622223	0.795559159905165
6804	CCNK	FfwkSi	outcome	CCNK	Wald ratio	1	-0.0660940363816047	0.0715918822578911	0.3559	-0.206414125607071	0.0742260528438617	0.936042838071331	0.813496116942712	1.07705024825132	0.75092320022578
6812	CCNY	FfwkSi	outcome	CCNY	Wald ratio	1	0.0392158170137	0.0679930240877387	0.5641	-0.0940505101982679	0.172482144225668	1.0399949080273	0.91023678483914	1.18825060329094	0.858971780369399
6821	CCR10	FfwkSi	outcome	CCR10	Wald ratio	1	0.0717261934399753	0.108023838431907	0.506699999999999	-0.140000529886563	0.283452916766514	1.07436113666064	0.86935777473768	1.32770636613335	0.833931222354082
6848	CCR7	FfwkSi	outcome	CCR7	Wald ratio	1	-0.0843067130632078	0.0639071264808928	0.1871	-0.209564680965758	0.0409512548393421	0.919149297760521	0.810937185536397	1.04180132153496	0.60115054851381
6850	CCR9	FfwkSi	outcome	CCR9	Wald ratio	1	-0.0884330144712571	0.046673486418467	0.0581300000000005	-0.179913047851452	0.00304701890893824	0.915364424852387	0.835342843108467	1.00305166578957	0.368874022462566
6872	CCT2	FfwkSi	outcome	CCT2	Wald ratio	1	0.0151761881904458	0.038693628777499	0.6949	-0.0606633242134522	0.0910157005943439	1.01529193130631	0.941140045507681	1.09528620176781	0.912045040006883
6908	CCT7	FfwkSi	outcome	CCT7	Wald ratio	1	-0.00149871830836702	0.0449467159692274	0.9734	-0.0895942816080528	0.0865968449913188	0.998502404209068	0.914302059192165	1.09045696789986	0.991765372066317
6929	CD109	FfwkSi	outcome	CD109	Wald ratio	1	0.0679708440987934	0.0651890639720497	0.297099999999997	-0.059799721286424	0.195741409484011	1.07033410146852	0.941953167862611	1.21621236368465	0.702349372384937
6955	CD164L2	FfwkSi	outcome	CD164L2	Wald ratio	1	0.0098571289226233	0.0292131969348478	0.7358	-0.0474007370696784	0.0671149949149251	1.00990587043675	0.953705136000754	1.0694184487875	0.924516184489908
6983	CD2	FfwkSi	outcome	CD2	Wald ratio	1	0.0814952961919562	0.0839903181164932	0.331900000000001	-0.0831257273163705	0.246116319700283	1.08490811437248	0.920235441214121	1.27904834340909	0.73128051067513
6984	CD200	FfwkSi	outcome	CD200	Wald ratio	1	-0.0686259646603089	0.0535015140693556	0.1996	-0.173488932236246	0.036237002915628	0.933675842535506	0.840726456072187	1.03690156606602	0.614014519056261
7021	CD248	FfwkSi	outcome	CD248	Wald ratio	1	-0.182809694185644	0.125651989326489	0.1457	-0.429087593265562	0.0634682048942737	0.832926651439987	0.651102894454398	1.06552560676355	0.545704272035355
7033	CD28	FfwkSi	outcome	CD28	Wald ratio	1	0.0716088845395592	0.0504156564447512	0.1555	-0.0272058020921532	0.170423571171272	1.0742351119291	0.973160942356111	1.18580701862884	0.561323355418836
7085	CD34	FfwkSi	outcome	CD34	Wald ratio	1	-0.0651438965113805	0.0628409116134157	0.2999	-0.188312083273675	0.0580242902509144	0.936932632339586	0.828356150789901	1.05974073676606	0.703806498694116
7096	CD38	FfwkSi	outcome	CD38	Wald ratio	1	0.0530285621544856	0.0761854236842727	0.486399999999999	-0.096294868266689	0.20235199257566	1.05445976233188	0.908196178349301	1.22427886934948	0.821891005759857
7097	CD3D	FfwkSi	outcome	CD3D	Wald ratio	1	-0.0628922475231552	0.0439466205672738	0.1524	-0.149027623835012	0.0232431287887014	0.939044652625083	0.861545315384595	1.02351535534741	0.555382539572483
7098	CD3E	FfwkSi	outcome	CD3E	Wald ratio	1	0.0758033445610039	0.0388440329186642	0.0509999999999992	-0.000330959959577909	0.151937649081586	1.07875041116079	0.999669094801628	1.16408765223506	0.350137263726367
7099	CD3EAP	FfwkSi	outcome	CD3EAP	Wald ratio	1	-0.0385708077002002	0.0514329009359044	0.4533	-0.139379293534573	0.0622376781341725	0.962163573737873	0.869898019182602	1.06421525536743	0.807284156737768
7100	CD3G	FfwkSi	outcome	CD3G	Wald ratio	1	-0.0489767426096916	0.0523284910141768	0.3493	-0.151540584997478	0.053587099778095	0.952203275204205	0.859383003508124	1.05504888228924	0.745359001258917
7142	CD58	FfwkSi	outcome	CD58	Wald ratio	1	-0.118769019473491	0.0929851876716651	0.2015	-0.301019987309955	0.0634819483629725	0.888012890760195	0.7400629807307	1.06554025088201	0.615391891891892
7169	CD70	FfwkSi	outcome	CD70	Wald ratio	1	-0.0244659073336431	0.0569528709955606	0.667499999999999	-0.136093534484942	0.0871617198176557	0.975830957030544	0.872760995420654	1.09107311359645	0.903006893490105
7170	CD72	FfwkSi	outcome	CD72	Wald ratio	1	-0.0787983126737112	0.0427826165940008	0.0654999999999994	-0.162652241197953	0.00505561585053042	0.924226310382041	0.849886692607617	1.00506841703988	0.390022128533332
7202	CD8B	FfwkSi	outcome	CD8B	Wald ratio	1	-0.0873935583829858	0.102614935239713	0.3944	-0.288518831452824	0.113731714686852	0.916316400659596	0.749372693238109	1.12045148387995	0.774937078927409
7224	CDADC1	FfwkSi	outcome	CDADC1	Wald ratio	1	-0.00618400955171726	0.0323067168660718	0.8482	-0.0695051746092181	0.0571371555057835	0.993835072081422	0.9328553062104	1.0588010208266	0.955393197078138
7240	CDC14B	FfwkSi	outcome	CDC14B	Wald ratio	1	0.0894403296933763	0.0905355088950002	0.3232	-0.0880092677408241	0.266889927127577	1.09356207818096	0.915752389728191	1.30589669461895	0.723921020586347
7246	CDC20	FfwkSi	outcome	CDC20	Wald ratio	1	-0.21754702283683	0.062747897972156	0.000526300000000016	-0.340532902862256	-0.0945611428114047	0.804489774638987	0.711391119368602	0.909772106901076	0.0333141348547728
7252	CDC25A	FfwkSi	outcome	CDC25A	Wald ratio	1	-0.108935064359795	0.055334100457716	0.04899	-0.217389901256919	-0.000480227462671901	0.896788649152621	0.804616187274217	0.99951988782808	0.343956686008665
7268	CDC37	FfwkSi	outcome	CDC37	Wald ratio	1	0.0801168684716313	0.0418394819098927	0.0555100000000011	-0.00188851607175848	0.162122253015021	1.08341367717708	0.998113266052685	1.17600400256819	0.364060640584702
7269	CDC37L1	FfwkSi	outcome	CDC37L1	Wald ratio	1	0.241947466495065	0.0751290131052748	0.00128	0.0946946008087264	0.389200332181404	1.27372727770034	1.09932307147771	1.47580017198867	0.0543800963890519
7270	CDC40	FfwkSi	outcome	CDC40	Wald ratio	1	-0.136741245327298	0.0459636290563431	0.0029299999999999	-0.226829958277731	-0.0466525323768659	0.872195881696035	0.797056303594284	0.95441896967262	0.0869594357976624
7276	CDC42-IT1	FfwkSi	outcome	CDC42-IT1	Wald ratio	1	-0.00603980972242119	0.042579423122883	0.8872	-0.0894954790432718	0.0774158595984295	0.993978393262361	0.914392399043429	1.08049131566053	0.96489645520486
7287	CDC42BPG	FfwkSi	outcome	CDC42BPG	Wald ratio	1	-0.0539602444873494	0.0661986275287374	0.415	-0.183709554443675	0.0757890654689758	0.947469772899612	0.832177470977917	1.07873500769437	0.785710144498569
7293	CDC42EP2	FfwkSi	outcome	CDC42EP2	Wald ratio	1	0.0430284728710611	0.0385784111019431	0.2647	-0.0325852128887474	0.11864215863087	1.04396761918286	0.967939965356404	1.12596692864213	0.680811198737019
7314	CDC45	FfwkSi	outcome	CDC45	Wald ratio	1	-0.101559999243452	0.0969608714053944	0.294899999999999	-0.291603307198025	0.088483308711121	0.90342697278118	0.747064832441772	1.09251601695785	0.701059607293128
7325	CDCA2	FfwkSi	outcome	CDCA2	Wald ratio	1	0.142165160569339	0.0673515005610728	0.0347899999999991	0.0101562194696365	0.274174101669042	1.15276702447335	1.01020796891111	1.31544380326509	0.299759457933368
7326	CDCA4	FfwkSi	outcome	CDCA4	Wald ratio	1	0.0250234323298453	0.0258803821923429	0.3336	-0.0257021167671467	0.0757489814268373	1.02533914632802	0.974625370927947	1.07869176850147	0.732380336625097
7327	CDCA5	FfwkSi	outcome	CDCA5	Wald ratio	1	0.110566683739071	0.124919284203963	0.3761	-0.134275113300698	0.355408480778839	1.11691082635899	0.874349486338561	1.4267633406659	0.763967478052674
7338	CDCA8	FfwkSi	outcome	CDCA8	Wald ratio	1	-0.108157854151095	0.0484430434762469	0.02557	-0.203106219364538	-0.0132094889376506	0.897485913371125	0.816191541474208	0.986877373471355	0.258153772336201
7360	CDH24	FfwkSi	outcome	CDH24	Wald ratio	1	-0.0535361518605058	0.099462161580911	0.5904	-0.248481988559091	0.14140968483808	0.94787167305988	0.779983909342708	1.15189646584693	0.87121289493568
7382	CDIP1	FfwkSi	outcome	CDIP1	Wald ratio	1	0.0450128977330364	0.0649821299860972	0.4885	-0.0823520770397142	0.172377872505787	1.04604135138381	0.920947657085285	1.18812670881634	0.82279645578006
7383	CDIPT	FfwkSi	outcome	CDIPT	Wald ratio	1	0.128926144336207	0.0545661850376078	0.0181400000000001	0.0219764216624956	0.235875867009918	1.1376061024092	1.02221968194563	1.26601714591863	0.216360985144645
7401	CDK14	FfwkSi	outcome	CDK14	Wald ratio	1	0.00900136396705695	0.0862700253050584	0.9169	-0.160087885630858	0.178090613564971	1.00904199807297	0.85206890106257	1.19493359352207	0.972651966397902
7402	CDK15	FfwkSi	outcome	CDK15	Wald ratio	1	-0.0217258726072834	0.0565224908036587	0.700700000000001	-0.132509954582455	0.0890582093678877	0.97850843425499	0.875894214901622	1.09314428571228	0.913016053266151
7403	CDK17	FfwkSi	outcome	CDK17	Wald ratio	1	0.0967213607257036	0.080456045884354	0.2293	-0.0609724892076302	0.254415210659037	1.10155339481629	0.940849122924847	1.28970719328419	0.646930190258435
7404	CDK18	FfwkSi	outcome	CDK18	Wald ratio	1	-0.0538564728266801	0.109207040585827	0.6219	-0.267902272374901	0.160189326721541	0.947568098512998	0.764982537376548	1.17373306899105	0.884351655103067
7410	CDK2	FfwkSi	outcome	CDK2	Wald ratio	1	0.0899670657720608	0.102695653055039	0.380999999999999	-0.111316414215815	0.291250545759937	1.09413824851334	0.89465562238158	1.33809979718571	0.766874060398259
7411	CDK20	FfwkSi	outcome	CDK20	Wald ratio	1	-0.0615674157709882	0.103515385259701	0.552	-0.264457570880003	0.141322739338027	0.940289553257441	0.767622217711822	1.15179631798646	0.854663744368024
7418	CDK3	FfwkSi	outcome	CDK3	Wald ratio	1	0.113066768857139	0.0875800464943791	0.1967	-0.0585901222718444	0.284723659986122	1.11970669198892	0.943093242864031	1.32939461243233	0.610385998780736
7419	CDK4	FfwkSi	outcome	CDK4	Wald ratio	1	0.0472957349050889	0.072349949404081	0.513300000000001	-0.0945101659269099	0.189101635737088	1.04843202118097	0.909818485430793	1.20816373885518	0.836133635878272
7425	CDK5RAP1	FfwkSi	outcome	CDK5RAP1	Wald ratio	1	-0.0422610242646012	0.0853513492152619	0.6205	-0.209549668726515	0.125027620197312	0.958619524955977	0.810949359610817	1.13317975128291	0.884217832949672
7436	CDK6	FfwkSi	outcome	CDK6	Wald ratio	1	-0.164549396893199	0.136760117514719	0.228900000000001	-0.432599227222049	0.103500433435651	0.848275853717654	0.648820469287415	1.10904627406516	0.646930190258435
7437	CDK7	FfwkSi	outcome	CDK7	Wald ratio	1	-0.0540888347309108	0.0375831355617771	0.1501	-0.127751780431994	0.0195741109701722	0.947347945363832	0.88007180307775	1.0197669399775	0.552152278755727
7438	CDK8	FfwkSi	outcome	CDK8	Wald ratio	1	0.0143257635873307	0.0331571163611365	0.665699999999999	-0.0506621844804967	0.0793137116551582	1.01442886910526	0.950599743643872	1.08254387543755	0.902047743826612
7454	CDKL3	FfwkSi	outcome	CDKL3	Wald ratio	1	0.0102125013203286	0.0979960474752698	0.917	-0.1818597517312	0.202284754371857	1.01026482688521	0.833718259759274	1.22419655380476	0.972651966397902
7461	CDKN1C	FfwkSi	outcome	CDKN1C	Wald ratio	1	0.0353849091984003	0.0541681120972723	0.5136	-0.0707845905122533	0.141554408909054	1.03601840507759	0.931662559468679	1.15206318505666	0.836134939260764
7464	CDKN2AIPNL	FfwkSi	outcome	CDKN2AIPNL	Wald ratio	1	0.0599622815045095	0.0489196176399721	0.2203	-0.0359201690698359	0.155844732078855	1.06179649642369	0.964717304688923	1.16864473596351	0.637820554184855
7475	CDKN3	FfwkSi	outcome	CDKN3	Wald ratio	1	-0.0941266882160114	0.0499601117110274	0.0595599999999991	-0.192048507169625	0.00379513073760222	0.91016744744622	0.825266836162355	1.00380234136513	0.371980977216921
7481	CDON	FfwkSi	outcome	CDON	Wald ratio	1	0.00599293188035145	0.0687138517900975	0.9305	-0.12868621762824	0.140672081388943	1.00601092542335	0.879249815357348	1.15104713631337	0.975967695374252
7482	CDPF1	FfwkSi	outcome	CDPF1	Wald ratio	1	0.0434395252225441	0.0707108819601362	0.539	-0.0951538034193228	0.182032853864411	1.04439683273617	0.909233080556751	1.19965360648936	0.850356082766701
7503	CDS1	FfwkSi	outcome	CDS1	Wald ratio	1	0.0602750399327723	0.106135923665863	0.5701	-0.147751370452319	0.268301450317864	1.06212863416377	0.862645567458571	1.30774129963264	0.860953550655171
7509	CDT1	FfwkSi	outcome	CDT1	Wald ratio	1	0.118736631796264	0.108092895159905	0.272	-0.0931254427171508	0.330598706309678	1.12607330732689	0.911079204876527	1.39180115920435	0.68675212559505
7546	CEBPE	FfwkSi	outcome	CEBPE	Wald ratio	1	-0.0763017960609324	0.0933269867195404	0.4136	-0.259222690031232	0.106619097909367	0.926536539282398	0.771651164886856	1.11251041622062	0.784754083659331
7573	CEL	FfwkSi	outcome	CEL	Wald ratio	1	-0.104631355592649	0.0336420306694093	0.00186999999999996	-0.170569735704691	-0.0386929754806067	0.900656483370302	0.843184287527859	0.962046035529519	0.0689054347826072
7585	CELSR3	FfwkSi	outcome	CELSR3	Wald ratio	1	0.0420978153578171	0.0336119345450666	0.210399999999998	-0.0237815763505135	0.107977207066148	1.04299649483666	0.976498976936026	1.11402235325928	0.626885156249994
7586	CEND1	FfwkSi	outcome	CEND1	Wald ratio	1	0.16908017926077	0.0883638744152258	0.055690000000001	-0.00411301459307198	0.342273373114613	1.18421508460766	0.995895432266795	1.40814519393903	0.364457722007729
7602	CENPE	FfwkSi	outcome	CENPE	Wald ratio	1	-0.168661139962098	0.0937136088214362	0.0719000000000009	-0.352339813252113	0.0150175333279174	0.844795122196364	0.703041178671296	1.01513086308199	0.407745167286252
7603	CENPF	FfwkSi	outcome	CENPF	Wald ratio	1	-0.00509459797209941	0.0500976010527993	0.919	-0.103285896035586	0.0930967000913872	0.994918357481869	0.90186909582106	1.09756786504947	0.973362841074776
7604	CENPH	FfwkSi	outcome	CENPH	Wald ratio	1	0.232073670161155	0.088792843575309	0.00895800000000007	0.0580396967535494	0.406107643568761	1.26121263914431	1.05975706379028	1.50096411289609	0.154761370328427
7605	CENPJ	FfwkSi	outcome	CENPJ	Wald ratio	1	0.0580884919462553	0.0909878259950793	0.523200000000001	-0.1202476470041	0.236424630896611	1.05980877610208	0.886700820722873	1.26671208106846	0.841272139449892
7612	CENPN	FfwkSi	outcome	CENPN	Wald ratio	1	0.00853169331823718	0.0205284331967805	0.6777	-0.0317040357474527	0.048767422383927	1.00856819193818	0.968793267828124	1.04997612139674	0.906313097221005
7613	CENPO	FfwkSi	outcome	CENPO	Wald ratio	1	-0.0612986563183234	0.0891065952940263	0.491499999999999	-0.235947583094615	0.113350270457968	0.940542298925493	0.789822072876656	1.12002417563	0.825600395626797
7624	CENPT	FfwkSi	outcome	CENPT	Wald ratio	1	0.0445338346654834	0.0552478025798163	0.420200000000001	-0.0637518583909566	0.152819527721923	1.04554035162005	0.938237786481474	1.16511468906541	0.789038774002956
7630	CENPW	FfwkSi	outcome	CENPW	Wald ratio	1	0.124496509439394	0.0576983112543094	0.0309499999999995	0.0114078193809477	0.237585199497841	1.13257806712096	1.01147313669219	1.26818304074625	0.28240096171535
7636	CEP112	FfwkSi	outcome	CEP112	Wald ratio	1	-0.00813553247906747	0.0576109155466534	0.8877	-0.121052926950508	0.104781861992373	0.99189747140326	0.885987065758333	1.11046834858032	0.96489645520486
7637	CEP120	FfwkSi	outcome	CEP120	Wald ratio	1	-0.0959418717681688	0.0566195212837267	0.0901700000000009	-0.206916133484273	0.0150323899479356	0.908516825010473	0.813087837972137	1.01514594460752	0.44849799478318
7678	CEP250	FfwkSi	outcome	CEP250	Wald ratio	1	0.055766173858981	0.0264166098143214	0.0347700000000001	0.00398961862291114	0.107542729095051	1.05735041866112	1.00399758774569	1.11353844021987	0.299759457933368
7679	CEP290	FfwkSi	outcome	CEP290	Wald ratio	1	0.01539142377939	0.0422440300171725	0.7156	-0.0674068750542681	0.098189722613048	1.01551048178217	0.934814771137509	1.10317206194184	0.919204951162007
7680	CEP350	FfwkSi	outcome	CEP350	Wald ratio	1	0.0305333115591428	0.0358361521951078	0.3942	-0.0397055467432685	0.100772169861554	1.03100423383527	0.961072388387332	1.1060246273123	0.774937078927409
7682	CEP44	FfwkSi	outcome	CEP44	Wald ratio	1	-0.00986223990831634	0.0363064890259521	0.7859	-0.0810229583991824	0.0612984785825498	0.990186232499973	0.922172519596753	1.06321621409975	0.940082939546424
7683	CEP55	FfwkSi	outcome	CEP55	Wald ratio	1	-0.12211961919524	0.113652827395833	0.2826	-0.344879160891073	0.100639922500592	0.88504249409955	0.708305939355194	1.10587836814559	0.694458695652174
7689	CEP57L1	FfwkSi	outcome	CEP57L1	Wald ratio	1	-0.0363591921151722	0.0887677370122053	0.6821	-0.210343956659094	0.13762557242875	0.964293864516728	0.810305488064096	1.14754579703779	0.908103501835911
7702	CEP76	FfwkSi	outcome	CEP76	Wald ratio	1	-0.0983454076995978	0.0915459456861962	0.2827	-0.277775461244542	0.0810846458453468	0.90633579432005	0.757466883092143	1.08446268794279	0.694458695652174
7775	CES2	FfwkSi	outcome	CES2	Wald ratio	1	-0.0447785759424275	0.0752309710048508	0.5517	-0.192231279111935	0.10267412722708	0.956209186111902	0.825116014323206	1.10813024075743	0.854434873096447
7776	CES4A	FfwkSi	outcome	CES4A	Wald ratio	1	0.0824609726587971	0.060741575448441	0.1746	-0.0365925152201473	0.201514460537741	1.08595629062533	0.964068898724029	1.22325392584448	0.587844405208567
7777	CETN3	FfwkSi	outcome	CETN3	Wald ratio	1	-0.098432289404368	0.052859091889732	0.0625799999999992	-0.202036109508243	0.00517153069950659	0.906257053741753	0.817065423578898	1.00518492614609	0.381009756584189
7793	CFH	FfwkSi	outcome	CFH	Wald ratio	1	0.215041556484448	0.112020250663067	0.0549000000000002	-0.00451813481516344	0.434601247784059	1.2399134223383	0.995492056601432	1.54434712431885	0.361927182368195
7794	CFL1	FfwkSi	outcome	CFL1	Wald ratio	1	-0.01918496416862	0.0182972191501848	0.2944	-0.0550475137029823	0.0166775853657423	0.980997896000695	0.94644017800764	1.01681743264921	0.70054530377792
7795	CFL1P5	FfwkSi	outcome	CFL1P5	Wald ratio	1	-0.0429795625314083	0.0157480986673647	0.00634900000000017	-0.0738458359194432	-0.0121132891433734	0.957930967551035	0.928814872695342	0.987959781404418	0.129544215678184
7806	CFLAR-AS1	FfwkSi	outcome	CFLAR-AS1	Wald ratio	1	-0.00922624159283742	0.035474264182177	0.7948	-0.0787557993899044	0.0603033162042295	0.99081618958044	0.924265603112702	1.06215866762597	0.941732278666447
7812	CGREF1	FfwkSi	outcome	CGREF1	Wald ratio	1	-0.0837206980199882	0.0766779922605993	0.2749	-0.234009562850763	0.0665681668107864	0.919688090931006	0.791354248256823	1.06883382058476	0.688618352650158
7814	CHADL	FfwkSi	outcome	CHADL	Wald ratio	1	0.00476335832952276	0.0393702804352957	0.9037	-0.0724023913236568	0.0819291079827023	1.00477472115538	0.930156533577446	1.08537886240501	0.968920444593446
7820	CHAF1B	FfwkSi	outcome	CHAF1B	Wald ratio	1	0.0892289917927376	0.0649346962075054	0.169400000000001	-0.0380430127739731	0.216500996359448	1.09333099148668	0.962671532827616	1.24172432255697	0.581028211688646
7831	CHCHD3	FfwkSi	outcome	CHCHD3	Wald ratio	1	-0.00974667558104524	0.0436478364573287	0.8233	-0.0952964350374094	0.075803083875319	0.990300669318085	0.909103404419432	1.07875012994604	0.949861388384755
7832	CHCHD4	FfwkSi	outcome	CHCHD4	Wald ratio	1	0.136595810697575	0.0764948356783469	0.0741499999999993	-0.0133340672319855	0.286525688627135	1.14636470651651	0.986754437629178	1.33179237937264	0.412073744541486
7839	CHCHD6	FfwkSi	outcome	CHCHD6	Wald ratio	1	-0.054539421641978	0.0875679116093936	0.5334	-0.226172528396389	0.117093685112433	0.946921178934329	0.797580484512598	1.12422474787899	0.846988341834082
7841	CHD1	FfwkSi	outcome	CHD1	Wald ratio	1	0.184191943504839	0.0828375788437988	0.0261800000000001	0.0218302889709932	0.346553598038685	1.20224656437019	1.02207031314629	1.41418528935694	0.261200719424461
7858	CHD5	FfwkSi	outcome	CHD5	Wald ratio	1	-0.127023626947933	0.0779508855589917	0.1032	-0.279807362643557	0.0257601087476905	0.880712863794357	0.755929347661869	1.02609476778749	0.474289983041709
7865	CHD9	FfwkSi	outcome	CHD9	Wald ratio	1	-0.0902754966760522	0.0339414196474312	0.00781999999999977	-0.156800679185017	-0.0237503141670871	0.913679434947327	0.854874436106564	0.976529504903342	0.146014810281513
7866	CHDH	FfwkSi	outcome	CHDH	Wald ratio	1	0.152740477298402	0.106052228122342	0.1498	-0.0551218898213882	0.360602844418192	1.16502258989607	0.946369788078593	1.43419374970097	0.552113795602803
7867	CHEK1	FfwkSi	outcome	CHEK1	Wald ratio	1	0.0779621392805853	0.0730557792156992	0.285899999999999	-0.065227187982185	0.221151466543356	1.0810817273633	0.936854597092474	1.24751237264138	0.695748548150768
7868	CHEK2	FfwkSi	outcome	CHEK2	Wald ratio	1	-0.0507385793142988	0.0879713775767964	0.5641	-0.22316247936482	0.121685320736222	0.950527125508305	0.79998485770282	1.1293986475213	0.858971780369399
7869	CHERP	FfwkSi	outcome	CHERP	Wald ratio	1	-0.132232391288193	0.0900756068962105	0.142100000000003	-0.308780580804766	0.0443157982283797	0.876137364728507	0.734341881054759	1.04531241057756	0.541335165273595
7890	CHID1	FfwkSi	outcome	CHID1	Wald ratio	1	0.0150144146573343	0.094604824812733	0.8739	-0.170411041975622	0.200439871290291	1.01512769722816	0.84331810620455	1.22194013634732	0.960908636462956
7896	CHKA	FfwkSi	outcome	CHKA	Wald ratio	1	-0.0284782187103545	0.0689530175965468	0.6796	-0.163626133199586	0.106669695778877	0.971923463662061	0.849059397668742	1.11256670830161	0.907000725187586
7898	CHL1	FfwkSi	outcome	CHL1	Wald ratio	1	0.0439797565320341	0.0543263105838134	0.4182	-0.0624998122122401	0.150459325276308	1.04496120103573	0.939413239223767	1.16236802514334	0.787665217298279
7906	CHMP2A	FfwkSi	outcome	CHMP2A	Wald ratio	1	0.0561636195740594	0.0907291866674944	0.535900000000001	-0.12166558629423	0.233992825442349	1.05777074157659	0.885444423748401	1.26363542615004	0.848460380163817
7917	CHMP4A	FfwkSi	outcome	CHMP4A	Wald ratio	1	0.082259340374569	0.0317956366585037	0.00967799999999994	0.0199398925239017	0.144578788225236	1.08573734885149	1.020140020142	1.15555273532643	0.158750419354838
7944	CHORDC1	FfwkSi	outcome	CHORDC1	Wald ratio	1	-0.153246053869278	0.0552083488438791	0.00550699999999989	-0.261454417603281	-0.0450376901352751	0.857918601647531	0.769930969923406	0.955961450837698	0.120184957081543
7950	CHPF	FfwkSi	outcome	CHPF	Wald ratio	1	0.0233193799689981	0.048126466201914	0.628	-0.0710084937867532	0.117647253724749	1.02359340257687	0.931453980522511	1.1248472556971	0.887123779610539
7977	CHRNA2	FfwkSi	outcome	CHRNA2	Wald ratio	1	-0.157697236242084	0.0681289314657662	0.02063	-0.291229941914986	-0.0241645305691824	0.854108335875567	0.747343812591895	0.976125094127851	0.233059929193448
7983	CHRNB2	FfwkSi	outcome	CHRNB2	Wald ratio	1	-0.0316134150398394	0.0354564016075751	0.3726	-0.101107962190687	0.0378811321110077	0.968881064537625	0.903835447563257	1.03860776842774	0.762647658660942
7984	CHRNE	FfwkSi	outcome	CHRNE	Wald ratio	1	0.0361542516449215	0.0268974899377743	0.178899999999999	-0.0165648286331161	0.0888733319229591	1.03681576469397	0.983571613720485	1.0929422066703	0.593102736750652
8001	CHST14	FfwkSi	outcome	CHST14	Wald ratio	1	0.113679900553044	0.0534944285577162	0.0335799999999999	0.00883082057992009	0.218528980526168	1.12039343016086	1.00886992730604	1.24424507498162	0.295422664359861
8012	CHST8	FfwkSi	outcome	CHST8	Wald ratio	1	0.0557672876023841	0.0389204669643977	0.1519	-0.0205168276478353	0.132051402852604	1.05735159627883	0.979692210420304	1.14116697699755	0.554893318965517
8018	CHTF18	FfwkSi	outcome	CHTF18	Wald ratio	1	-0.0458053530281762	0.0515998053766767	0.374700000000001	-0.146940971566462	0.0553302655101101	0.955227876309843	0.86334493781153	1.05688961122814	0.763967478052674
8043	CICP16	FfwkSi	outcome	CICP16	Wald ratio	1	-0.0471354159920428	0.0353578312901676	0.182499999999999	-0.116436765320771	0.0221659333366857	0.953958207646321	0.890086379523849	1.02241342286644	0.597176640926638
8044	CIDECP	FfwkSi	outcome	CIDECP	Wald ratio	1	-0.191833013118654	0.0664855742915015	0.00390999999999987	-0.322144738729997	-0.0615212875073114	0.825444695419129	0.724593306024797	0.940332928182284	0.101579324981237
8050	CILP	FfwkSi	outcome	CILP	Wald ratio	1	-0.0175407912195539	0.0589126984343787	0.7659	-0.133009680150936	0.0979280977118283	0.982612152899501	0.875456617515558	1.10288348241155	0.93477708945505
8051	CINP	FfwkSi	outcome	CINP	Wald ratio	1	-0.0521408511321563	0.0382916581423053	0.1733	-0.127192501091075	0.0229107988267621	0.949195162213651	0.880564146721717	1.02317526704222	0.586507763431703
8057	CIRBP	FfwkSi	outcome	CIRBP	Wald ratio	1	-0.225269416774949	0.0667879804112564	0.000743799999999983	-0.356173858381011	-0.0943649751688862	0.798301114072681	0.700350847785443	0.909950592256469	0.0408754549460399
8083	CIZ1	FfwkSi	outcome	CIZ1	Wald ratio	1	-0.133428543442451	0.0672140048773886	0.0471299999999997	-0.265167993002133	-0.00168909388276975	0.875089997662326	0.767077075570367	0.998312331833467	0.339135919811319
8105	CKMT2	FfwkSi	outcome	CKMT2	Wald ratio	1	-0.0276556900755444	0.0372480084664014	0.457799999999999	-0.100661786669691	0.0453504065186023	0.972723227410969	0.904238806792784	1.04639445911509	0.81083699059561
8117	CLASRP	FfwkSi	outcome	CLASRP	Wald ratio	1	0.0573323799769267	0.0484419340457129	0.2366	-0.0376138107526705	0.152278570706524	1.05900774487408	0.963084802077011	1.16448458254625	0.655051361161525
8118	CLC	FfwkSi	outcome	CLC	Wald ratio	1	0.0699940231793907	0.10702150165193	0.5131	-0.139768120058392	0.279756166417173	1.07250177108437	0.869559845509434	1.32280722818477	0.836133635878272
8134	CLCN2	FfwkSi	outcome	CLCN2	Wald ratio	1	0.0534210563445633	0.0323290817109607	0.09845	-0.0099439438089197	0.116786056498046	1.05487371289355	0.990105333727372	1.1238789573678	0.464652231843422
8135	CLCN3	FfwkSi	outcome	CLCN3	Wald ratio	1	0.0486023243930182	0.0842891336338501	0.5642	-0.116604377529328	0.213809026315364	1.04980278675759	0.88993720268225	1.23838613304663	0.858971780369399
8147	CLDN12	FfwkSi	outcome	CLDN12	Wald ratio	1	-0.00945532476691026	0.081288118589182	0.9074	-0.168780037201707	0.149869387667886	0.990589236259394	0.844694684359309	1.16168250275808	0.969719617561044
8153	CLDN20	FfwkSi	outcome	CLDN20	Wald ratio	1	-0.177142929764125	0.0744745917754303	0.0173800000000002	-0.323113129643968	-0.0311727298842813	0.837660049413063	0.723891956096177	0.969308130134091	0.212164314266692
8154	CLDN4	FfwkSi	outcome	CLDN4	Wald ratio	1	-0.0771329837440946	0.0448587490771246	0.08553	-0.165056131935259	0.0107901644470695	0.925766733493812	0.847846111509156	1.01084858821641	0.439091855363236
8165	CLDN9	FfwkSi	outcome	CLDN9	Wald ratio	1	0.0666038005588758	0.117798906640019	0.571799999999999	-0.164282056455562	0.297489657573314	1.06887190781846	0.848502662471849	1.34647444946748	0.861197673039818
8166	CLDND1	FfwkSi	outcome	CLDND1	Wald ratio	1	0.00986139435574055	0.0664360705594433	0.882	-0.120353303940768	0.140076092652249	1.00991017813188	0.886607139579533	1.15036132957158	0.962752805308153
8189	CLEC17A	FfwkSi	outcome	CLEC17A	Wald ratio	1	0.0293620708071676	0.0548157077853456	0.5922	-0.0780767164521097	0.136800858066445	1.02979738655346	0.924893469276237	1.14659978968411	0.871588133140376
8296	CLIP1	FfwkSi	outcome	CLIP1	Wald ratio	1	-0.10775463298232	0.0815702492374296	0.186500000000002	-0.267632321487682	0.0521230555230417	0.897847871659791	0.765189072967198	1.0535053741921	0.601110817663222
8342	CLNK	FfwkSi	outcome	CLNK	Wald ratio	1	0.168122832517474	0.06930974672607	0.0152799999999996	0.032275728934377	0.303969936100571	1.18308192265405	1.03280223950951	1.35522831202954	0.200082746781111
8353	CLP1	FfwkSi	outcome	CLP1	Wald ratio	1	-0.144288752012872	0.0430304787818311	0.000798899999999994	-0.228628490425261	-0.0599490136004833	0.865637757323433	0.795624060562521	0.941812551991141	0.042878775261324
8354	CLPB	FfwkSi	outcome	CLPB	Wald ratio	1	-0.108690743032035	0.088424577842202	0.219	-0.282002915602751	0.0646214295386815	0.897007780514245	0.754271485373866	1.06675510596065	0.635988006853227
8355	CLPP	FfwkSi	outcome	CLPP	Wald ratio	1	-0.0171649614101927	0.0243579973200425	0.480999999999999	-0.0649066361574759	0.0305767133370906	0.982981517242319	0.937154955680734	1.03104898222316	0.819930274410806
8362	CLPX	FfwkSi	outcome	CLPX	Wald ratio	1	0.0150924104903471	0.0922905592549582	0.8701	-0.165797085649371	0.195981906630065	1.01520687604629	0.847218129465382	1.21650489446211	0.959527777222206
8363	CLRN1-AS1	FfwkSi	outcome	CLRN1-AS1	Wald ratio	1	0.0375573878684208	0.0239536507107298	0.1169	-0.00939176752460958	0.0845065432614511	1.03827157956495	0.9906521973803	1.08817996445472	0.497012381726928
8385	CLU	FfwkSi	outcome	CLU	Wald ratio	1	-0.153603254766142	0.0851936900893026	0.0713900000000001	-0.320582887341175	0.0133763778088916	0.857612207079052	0.725725897325556	1.01346624178834	0.407047565490407
8407	CMAS	FfwkSi	outcome	CMAS	Wald ratio	1	-0.169137399358086	0.110425652992921	0.1256	-0.385571679224212	0.0472968805080403	0.844392876376012	0.680061747883046	1.04843322226848	0.511814315112852
8434	CMPK2	FfwkSi	outcome	CMPK2	Wald ratio	1	-0.164879220815753	0.0650692748037186	0.0112799999999998	-0.292414999431042	-0.0373434422004647	0.847996118182445	0.746458691752843	0.963345225124114	0.172076399999997
8440	CMTM1	FfwkSi	outcome	CMTM1	Wald ratio	1	-0.193537146137872	0.0849112601495235	0.0226499999999995	-0.359963216030938	-0.0271110762448061	0.824039225751893	0.697701989847429	0.973253130217199	0.243800879662205
8441	CMTM2	FfwkSi	outcome	CMTM2	Wald ratio	1	-0.0981188795883669	0.0694307992778176	0.157600000000001	-0.234203246172889	0.0379654869961556	0.906541128111738	0.79120099097921	1.0386953837621	0.563713001019081
8448	CMTM5	FfwkSi	outcome	CMTM5	Wald ratio	1	-0.0956634081088653	0.087725641637338	0.2755	-0.267605665718048	0.0762788495003172	0.908769849157484	0.765209469942702	1.07926348428432	0.688975819672131
8464	CMYA5	FfwkSi	outcome	CMYA5	Wald ratio	1	0.0151487577522672	0.0978770411720271	0.877	-0.176690242944906	0.20698775844944	1.01526408178572	0.838039332918263	1.22996751497907	0.961246946400345
8465	CNBP	FfwkSi	outcome	CNBP	Wald ratio	1	0.0707542812005435	0.0753771311933633	0.3479	-0.0769848959384486	0.218493458339536	1.07331745918596	0.925903838409447	1.24420087746085	0.743833543505677
8466	CNDP1	FfwkSi	outcome	CNDP1	Wald ratio	1	-0.0644465616470904	0.0914531141883971	0.481	-0.243694665456349	0.114801542162168	0.937586215986454	0.7837268966278	1.12165081508652	0.819930274410806
8483	CNGA4	FfwkSi	outcome	CNGA4	Wald ratio	1	-0.0250960690060603	0.0421524603429893	0.5516	-0.107714891278319	0.0575227532661988	0.975216219475031	0.897883554373186	1.05920937085333	0.854380501263463
8485	CNIH2	FfwkSi	outcome	CNIH2	Wald ratio	1	-0.0697804793771055	0.0612513859920772	0.2546	-0.189833195921577	0.0502722371673658	0.932598522045425	0.827097085604723	1.05155733040144	0.671325388601042
8508	CNNM2	FfwkSi	outcome	CNNM2	Wald ratio	1	-0.249867693020627	0.0873241644411145	0.00421800000000002	-0.421023055325211	-0.0787123307160426	0.778903830667354	0.656374968296368	0.924305780585989	0.105501407766991
8514	CNOT3	FfwkSi	outcome	CNOT3	Wald ratio	1	0.0344734321361285	0.0450166970363135	0.443799999999999	-0.0537592940550459	0.122706158327303	1.03507452829164	0.947660186491277	1.13055216879477	0.803266006639791
8515	CNOT4	FfwkSi	outcome	CNOT4	Wald ratio	1	0.0465414315644809	0.0832667297112401	0.5762	-0.11666135866955	0.209744221798512	1.04764148359505	0.889886494490435	1.23336255235306	0.864045119433795
8526	CNOT7	FfwkSi	outcome	CNOT7	Wald ratio	1	0.0257924865733866	0.096474752436119	0.7892	-0.163298028201407	0.21488300134818	1.02612799104288	0.849338024007716	1.23971684328138	0.940266311980733
8539	CNPY3	FfwkSi	outcome	CNPY3	Wald ratio	1	-0.0753637528577673	0.0414476247385963	0.06902	-0.156601097345416	0.00587359162988141	0.927406078354404	0.855045070546351	1.0058908749911	0.400342243346008
8553	CNTLN	FfwkSi	outcome	CNTLN	Wald ratio	1	0.033957871348079	0.0424646709531835	0.4239	-0.0492728837201605	0.117188626416319	1.03454102199143	0.951921330418675	1.12433148830937	0.791725653595853
8576	COA4	FfwkSi	outcome	COA4	Wald ratio	1	-0.0615444713368046	0.0694461891373133	0.375499999999999	-0.197659002045939	0.0745700593723295	0.940311127916718	0.820649645280888	1.07742082430484	0.763967478052674
8577	COA5	FfwkSi	outcome	COA5	Wald ratio	1	-0.0309742031708447	0.0306931875699047	0.3129	-0.0911328508078579	0.0291844444661686	0.969500582794339	0.912896423815506	1.02961448365639	0.71553290878406
8583	COASY	FfwkSi	outcome	COASY	Wald ratio	1	-0.0941333749045731	0.0385958584845991	0.0147300000000002	-0.169781257534387	-0.0184854922747589	0.910161361460307	0.843849382103938	0.98168431649482	0.197457073813711
8584	COBL	FfwkSi	outcome	COBL	Wald ratio	1	0.0265918707837874	0.0349466263473782	0.4467	-0.041903516857074	0.0950872584246487	1.02694858949979	0.958962299805772	1.09975481381199	0.804154885532216
8597	COG3	FfwkSi	outcome	COG3	Wald ratio	1	-0.0357267876599074	0.0364192902252485	0.3266	-0.107108596501394	0.0356550211815796	0.964903881121111	0.89842810154386	1.03629828386121	0.727436955650572
8609	COG7	FfwkSi	outcome	COG7	Wald ratio	1	-0.00719753356833427	0.0464276010069605	0.8768	-0.0981956315419769	0.0838005644053084	0.992828306643968	0.906471551979214	1.08741200352213	0.961167235423739
8617	COL15A1	FfwkSi	outcome	COL15A1	Wald ratio	1	0.077557715686845	0.0665845831446353	0.244099999999999	-0.0529480672766402	0.20806349865033	1.0806446008041	0.948429265718043	1.23129135240563	0.662470289983986
8618	COL17A1	FfwkSi	outcome	COL17A1	Wald ratio	1	0.0157815307205363	0.037454741006522	0.6735	-0.0576297616522468	0.0891928230933194	1.0159067167519	0.943999387518262	1.09329144784181	0.904295261917016
8625	COL1A1	FfwkSi	outcome	COL1A1	Wald ratio	1	0.00118863253361278	0.135482768676851	0.993	-0.264357594073015	0.26673485914024	1.00118933923724	0.767698965966581	1.30569420754689	0.997052260909629
8631	COL24A1	FfwkSi	outcome	COL24A1	Wald ratio	1	0.0440679135666599	0.0715221919678508	0.5378	-0.0961155826903277	0.184251409823647	1.04505332577718	0.908359019421677	1.20231805967344	0.84935072899722
8643	COL4A2	FfwkSi	outcome	COL4A2	Wald ratio	1	0.13767631853592	0.109875974123907	0.210200000000001	-0.0776805907469384	0.353033227818779	1.14760403199737	0.92525991592864	1.42337843840865	0.626778928850668
8644	COL4A3	FfwkSi	outcome	COL4A3	Wald ratio	1	0.0292804218407419	0.0433909719595402	0.499799999999999	-0.0557658831999569	0.114326726881441	1.02971330809373	0.945760528402048	1.1211183645577	0.830369091701153
8645	COL4A3BP	FfwkSi	outcome	COL4A3BP	Wald ratio	1	-0.0352876309496252	0.0760857741109408	0.6428	-0.184415748207069	0.113840486307819	0.965327718193918	0.831589999896497	1.12057336383249	0.892945842686471
8646	COL5A1	FfwkSi	outcome	COL5A1	Wald ratio	1	0.106021474302757	0.0599910548046638	0.0771799999999992	-0.0115609931143839	0.223603941719898	1.11184575236248	0.988505578375365	1.25057562050202	0.419399675214546
8665	COL7A1	FfwkSi	outcome	COL7A1	Wald ratio	1	-0.0807749731957097	0.0970834552419452	0.4054	-0.271058545469922	0.109508599078503	0.922401233094272	0.762571849970849	1.11572966514088	0.780461509338718
8666	COL8A2	FfwkSi	outcome	COL8A2	Wald ratio	1	-0.0789063733416269	0.101716992582641	0.437900000000001	-0.278271678803603	0.120458932120349	0.924126443265587	0.757091107965165	1.12801441485428	0.799939749647709
8713	COMMD6	FfwkSi	outcome	COMMD6	Wald ratio	1	0.0823576192382515	0.0455604399635648	0.0706600000000008	-0.00694084309033552	0.171656081566838	1.08584405912799	0.993083188928099	1.18726943914556	0.405384843926293
8727	COPA	FfwkSi	outcome	COPA	Wald ratio	1	0.0885761436557049	0.10200452537892	0.3852	-0.111352726086978	0.288505013398388	1.09261744532971	0.894623136351703	1.33443103954055	0.769038869257951
8733	COPB2	FfwkSi	outcome	COPB2	Wald ratio	1	0.118231407015806	0.128948223867865	0.3592	-0.134507111765209	0.370969925796822	1.1255045308795	0.874146662128647	1.44913949101581	0.753165614475296
8734	COPE	FfwkSi	outcome	COPE	Wald ratio	1	0.0177196095580439	0.0289151989559621	0.540000000000001	-0.0389541803956417	0.0743933995117296	1.0178775332425	0.961794777192934	1.07723050410368	0.85052647332026
8765	COPS7B	FfwkSi	outcome	COPS7B	Wald ratio	1	0.0783181344714234	0.108401945028603	0.47	-0.134149677784639	0.290785946727486	1.08146665577141	0.874459167696421	1.33747826170819	0.816434365323807
8766	COPZ1	FfwkSi	outcome	COPZ1	Wald ratio	1	0.0316157112435385	0.0599601420668284	0.598	-0.0859061672074452	0.149137589694522	1.0321207966672	0.917680335688947	1.16083269683792	0.874891147981203
8778	COQ3	FfwkSi	outcome	COQ3	Wald ratio	1	0.0829950773992879	0.111014991834163	0.454699999999999	-0.134594306595671	0.300584461394247	1.08653645994992	0.874070444381589	1.35064797853423	0.808443881118879
8779	COQ4	FfwkSi	outcome	COQ4	Wald ratio	1	0.214366504234606	0.112044927866048	0.0557200000000008	-0.00524155438284757	0.43397456285206	1.23907669844089	0.994772158593761	1.54337960844173	0.364497684391086
8801	CORO1A	FfwkSi	outcome	CORO1A	Wald ratio	1	-0.0978358347456604	0.0357579489809595	0.00621800000000009	-0.167921414748341	-0.0277502547429797	0.90679775621967	0.845420269638868	0.972631246511603	0.127723661603033
8817	CORO2B	FfwkSi	outcome	CORO2B	Wald ratio	1	0.0491444008966607	0.0210583295766924	0.0196099999999998	0.00787007492634353	0.0904187268669778	1.05037201445029	1.007901125369	1.09463253981033	0.226690754220823
8818	CORO6	FfwkSi	outcome	CORO6	Wald ratio	1	0.143467824657038	0.0324305787854086	9.69599999999973e-06	0.0799038902376367	0.207031759076438	1.15426967118708	1.08318295821536	1.23002163551158	0.00264129428571421
8850	COX16	FfwkSi	outcome	COX16	Wald ratio	1	0.0332403687004412	0.040937149916904	0.4168	-0.0469964451366905	0.113477182537573	1.03379900230144	0.954090789246683	1.12016632924765	0.786527969319809
8851	COX17	FfwkSi	outcome	COX17	Wald ratio	1	0.0178014723037806	0.0364731676392741	0.6255	-0.0536859362691966	0.0892888808767578	1.01796086290294	0.947729707294211	1.09339647203906	0.886366785032196
8852	COX18	FfwkSi	outcome	COX18	Wald ratio	1	0.0150462817614321	0.128934372596842	0.9071	-0.237665088528378	0.267757652051242	1.01516004692361	0.788466713426567	1.30703034550604	0.969719617561044
8909	CPEB3	FfwkSi	outcome	CPEB3	Wald ratio	1	-0.159976330470066	0.0488929339005154	0.00106799999999997	-0.255806480915076	-0.0641461800250559	0.852163959047839	0.774291794534253	0.937867891957834	0.0487794610778429
8920	CPLX1	FfwkSi	outcome	CPLX1	Wald ratio	1	-0.108430443076035	0.108383287580942	0.3171	-0.320861686734682	0.104000800582612	0.897241301991541	0.72552359358792	1.10960134324277	0.717752997076042
8921	CPM	FfwkSi	outcome	CPM	Wald ratio	1	0.0324670578874997	0.0424898733525291	0.4448	-0.0508130938834573	0.115747209658457	1.03299986338576	0.950456300027872	1.12271202550154	0.803531050390348
8937	CPNE4	FfwkSi	outcome	CPNE4	Wald ratio	1	-0.0568772516999294	0.0812667301875514	0.484000000000001	-0.21616004286753	0.102405539467671	0.944710023799254	0.805606360003686	1.10783265050527	0.82112329223592
8981	CPSF3L	FfwkSi	outcome	CPSF3L	Wald ratio	1	0.0104989593839725	0.0468012626086352	0.8225	-0.0812315153289524	0.102229434096897	1.01055426684551	0.921980214181358	1.10763757240325	0.949861388384755
8983	CPSF7	FfwkSi	outcome	CPSF7	Wald ratio	1	0.046790071695272	0.0783935450563867	0.5506	-0.106861276615246	0.20044142000579	1.04790200169684	0.898650328159045	1.22194202878641	0.8540444015444
8994	CPT1C	FfwkSi	outcome	CPT1C	Wald ratio	1	0.0168940664107661	0.0517542257041187	0.7441	-0.0845442159693065	0.118332348790839	1.01703757817744	0.918931023052629	1.12561814703886	0.927109342848464
9010	CRAMP1L	FfwkSi	outcome	CRAMP1L	Wald ratio	1	0.0846850743746374	0.0206499486767507	4.11400000000013e-05	0.0442111749682059	0.125158973781069	1.08837425577813	1.04520305230608	1.13332860828052	0.00550518157894754
9017	CRB3	FfwkSi	outcome	CRB3	Wald ratio	1	0.0704325218479536	0.0524837332447692	0.179600000000001	-0.0324355953117941	0.173300639007701	1.072972164809	0.968084797023068	1.18922357834266	0.593801040312097
9024	CREB1	FfwkSi	outcome	CREB1	Wald ratio	1	0.0364689974425074	0.0416723849187937	0.3815	-0.0452088769983283	0.118146871883343	1.0371421494602	0.955797816802127	1.12540939022631	0.767275214238629
9025	CREB3	FfwkSi	outcome	CREB3	Wald ratio	1	0.0137411766323447	0.0578987808264037	0.8124	-0.0997404337874066	0.127222787052096	1.01383602052428	0.905072313741747	1.13567000217155	0.948141840716089
9027	CREB3L3	FfwkSi	outcome	CREB3L3	Wald ratio	1	-0.0197421995126473	0.0744954133133293	0.791	-0.165753209606773	0.126268810581478	0.980451401577772	0.847255302859625	1.13458711631703	0.940873684210526
9028	CREB3L4	FfwkSi	outcome	CREB3L4	Wald ratio	1	-0.0924193840327066	0.0273645326182099	0.000731899999999968	-0.146053867964398	-0.0387849001010152	0.91172270740989	0.864111154022019	0.961957603877473	0.0406004890909073
9034	CREBL2	FfwkSi	outcome	CREBL2	Wald ratio	1	-0.0622953191541997	0.0532550619874006	0.2421	-0.166675240649505	0.0420846023411054	0.939605362353073	0.846474467201946	1.04298271379758	0.659896588676549
9040	CREBZF	FfwkSi	outcome	CREBZF	Wald ratio	1	0.358759431764001	0.100820018999417	0.000373099999999989	0.161152194525143	0.556366669002859	1.43155237411479	1.1748637630403	1.74432326904901	0.0267213169014077
9056	CREM	FfwkSi	outcome	CREM	Wald ratio	1	-0.0986342565199833	0.0536178283447272	0.065829999999999	-0.203725200075649	0.00645668703568196	0.906074038100795	0.815686490977847	1.00647757637386	0.391398697511662
9092	CRISP2	FfwkSi	outcome	CRISP2	Wald ratio	1	-0.0101076062943345	0.0452121320128341	0.823099999999999	-0.0987233850394893	0.0785081724508202	0.989943303887096	0.905993284661987	1.08167219503897	0.949861388384755
9099	CRK	FfwkSi	outcome	CRK	Wald ratio	1	0.0571997874794205	0.0405341274231431	0.158200000000001	-0.0222471022699401	0.136646677228781	1.05886733770098	0.977998539531568	1.1464230195957	0.564422406747872
9107	CRMP1	FfwkSi	outcome	CRMP1	Wald ratio	1	0.0211766895451793	0.0554048058483928	0.7023	-0.0874167299176705	0.129770109008029	1.02140250683916	0.916295168448328	1.13856660702905	0.913218734307979
9135	CRTC1	FfwkSi	outcome	CRTC1	Wald ratio	1	-0.0694529689523121	0.0804213146439945	0.3878	-0.227078745654541	0.0881728077499172	0.932904007805697	0.79685803071226	1.0921768423442	0.771201798983183
9136	CRTC2	FfwkSi	outcome	CRTC2	Wald ratio	1	0.140740815924274	0.108043315923499	0.1927	-0.0710240832857844	0.352505715134332	1.15112625572252	0.931439459734771	1.4226277862343	0.607627698951265
9142	CRY1	FfwkSi	outcome	CRY1	Wald ratio	1	0.0732394629031395	0.0450622951072257	0.1041	-0.0150826355070229	0.161561561313302	1.07598816531706	0.985030537741848	1.17534481170145	0.475846623382096
9148	CRYBB1	FfwkSi	outcome	CRYBB1	Wald ratio	1	-0.0941278629339156	0.115105927567235	0.4135	-0.319735480965697	0.131479755097866	0.910166378256851	0.726341142722418	1.14051481787778	0.784724165011318
9150	CRYBB3	FfwkSi	outcome	CRYBB3	Wald ratio	1	-0.0796668978405855	0.0906523349507359	0.379499999999999	-0.257345474344028	0.0980116786628568	0.923423889653827	0.773101081035516	1.10297566631424	0.766385027799839
9152	CRYGN	FfwkSi	outcome	CRYGN	Wald ratio	1	0.0130128074651473	0.0247399760089416	0.5989	-0.0354775455123781	0.0615031604426728	1.01309784249203	0.965144405809801	1.06343385744523	0.875372161941759
9163	CRYM	FfwkSi	outcome	CRYM	Wald ratio	1	-0.176056959205278	0.123591573551242	0.154300000000001	-0.418296443365713	0.0661825249551559	0.838570217683571	0.658167090235115	1.0684217129949	0.559241268709911
9169	CRYZL1	FfwkSi	outcome	CRYZL1	Wald ratio	1	0.170691179634237	0.0719405261323247	0.01766	0.0296877484148806	0.311694610853594	1.18612439308662	1.03013282312187	1.36573754791295	0.213473296354994
9176	CSDC2	FfwkSi	outcome	CSDC2	Wald ratio	1	0.102561641691878	0.0553276329512398	0.0637800000000005	-0.00588051889255232	0.211003802276308	1.10800559914455	0.994136737516554	1.23491705054831	0.385179691211404
9182	CSF1	FfwkSi	outcome	CSF1	Wald ratio	1	0.0549881277686124	0.0596613146818789	0.356699999999999	-0.0619480490078703	0.171924304545095	1.05652807125531	0.939931715907893	1.18758793480253	0.751582665745854
9189	CSF2RBP1	FfwkSi	outcome	CSF2RBP1	Wald ratio	1	-0.0302628079007552	0.0393799067732739	0.4422	-0.107447425176372	0.0469218093748617	0.970190526305466	0.898123739906789	1.04804005896845	0.801893264433357
9211	CSNK1A1	FfwkSi	outcome	CSNK1A1	Wald ratio	1	0.0776877430886536	0.127463618718791	0.5422	-0.172140949600177	0.327516435777484	1.08078512334951	0.841860504904003	1.3875178560453	0.851076902446478
9212	CSNK1A1L	FfwkSi	outcome	CSNK1A1L	Wald ratio	1	-0.0331686647378485	0.062802416760868	0.5974	-0.15626140158915	0.0899240721134528	0.967375383712916	0.855335575067015	1.09409120851824	0.874411214504989
9233	CSNK1G2-AS1	FfwkSi	outcome	CSNK1G2-AS1	Wald ratio	1	-0.0999728475625767	0.0846866133514781	0.2378	-0.265958609731474	0.0660129146063202	0.904861986910882	0.766470851278839	1.06824051298259	0.655873983004882
9239	CSNK2A1	FfwkSi	outcome	CSNK2A1	Wald ratio	1	0.0352218394493305	0.0929376209135448	0.704699999999999	-0.146935897541217	0.217379576439878	1.03584947559027	0.863349318456653	1.24281575619788	0.91396303309162
9242	CSRNP1	FfwkSi	outcome	CSRNP1	Wald ratio	1	-0.0441466809517632	0.0493272317363665	0.3708	-0.140828055155041	0.052534693251515	0.956813600849844	0.868638656796908	1.05393912601945	0.761312786002692
9281	CSTP1	FfwkSi	outcome	CSTP1	Wald ratio	1	-0.0156742938266428	0.0373824292589372	0.675	-0.0889438551741596	0.057595267520874	0.984447908604797	0.914896938861785	1.0592861814163	0.90533170693705
9292	CTA-204B4.2	FfwkSi	outcome	CTA-204B4.2	Wald ratio	1	-0.0137673296536769	0.0361215312816119	0.7031	-0.0845655309656362	0.0570308716582824	0.986327006613501	0.918911436249993	1.0586884933604	0.913331366550543
9304	CTA-246H3.11	FfwkSi	outcome	CTA-246H3.11	Wald ratio	1	-0.00550819073245881	0.037108600970154	0.882	-0.0782410486339606	0.067224667169043	0.994506951535191	0.924741492002172	1.0695357407511	0.962752805308153
9310	CTA-292E10.6	FfwkSi	outcome	CTA-292E10.6	Wald ratio	1	-0.00910929118971829	0.0547675224257949	0.8679	-0.116453635144276	0.0982350527648398	0.990932072709386	0.890071364050377	1.10322207003229	0.959527777222206
9321	CTA-363E6.6	FfwkSi	outcome	CTA-363E6.6	Wald ratio	1	0.00315807546384032	0.0444031199179137	0.9433	-0.0838720395752705	0.0901881905029512	1.00316306743778	0.919548914436809	1.09438021629065	0.980159199237369
9327	CTA-384D8.31	FfwkSi	outcome	CTA-384D8.31	Wald ratio	1	0.0617098380759122	0.0424365539066598	0.145899999999999	-0.0214658075811411	0.144885483732965	1.06365366815219	0.978762943169524	1.15590719251174	0.546051153091262
9328	CTA-445C9.14	FfwkSi	outcome	CTA-445C9.14	Wald ratio	1	0.0389637729846843	0.0412777803137125	0.345200000000002	-0.0419406764301923	0.119868222399561	1.03973281655121	0.958926665838151	1.12734828253902	0.742527185028587
9334	CTA-833B7.2	FfwkSi	outcome	CTA-833B7.2	Wald ratio	1	-0.028328620404534	0.0366618658046258	0.4397	-0.100185877381601	0.0435286365725326	0.97206887264181	0.9046692448562	1.04448990449467	0.800808037043699
9341	CTAGE7P	FfwkSi	outcome	CTAGE7P	Wald ratio	1	-0.0640494113973113	0.0303102686545298	0.03459	-0.12345753796019	-0.00464128483443288	0.937958652538062	0.883859170910582	0.995369469283949	0.299389109472485
9364	CTB-131K11.1	FfwkSi	outcome	CTB-131K11.1	Wald ratio	1	0.0520515613529876	0.0321737604703692	0.1057	-0.0110090091689361	0.115112131874911	1.05343005739212	0.989051368204368	1.12199924239714	0.47783495951002
9365	CTB-133G6.1	FfwkSi	outcome	CTB-133G6.1	Wald ratio	1	-0.00643031039506652	0.0168177591436018	0.702199999999999	-0.039393118316526	0.026532497526393	0.993590319807601	0.961372701632376	1.02688761802692	0.913218734307979
9366	CTB-133G6.2	FfwkSi	outcome	CTB-133G6.2	Wald ratio	1	-0.0197290276710243	0.0515990698930031	0.702199999999999	-0.12086320466131	0.0814051493192618	0.980464316013406	0.886155173199008	1.08481031770691	0.913218734307979
9367	CTB-134H23.3	FfwkSi	outcome	CTB-134H23.3	Wald ratio	1	0.0138907246690196	0.0346730780009606	0.6887	-0.0540685082128631	0.0818499575509024	1.01398764904825	0.947367201844649	1.08529295759913	0.910460860135875
9369	CTB-161A2.3	FfwkSi	outcome	CTB-161A2.3	Wald ratio	1	0.0371258496093659	0.0256129928538152	0.147199999999998	-0.0130756163841119	0.0873273156028437	1.03782362231737	0.987009498109105	1.0912538056659	0.547691707317066
9376	CTB-179K24.4	FfwkSi	outcome	CTB-179K24.4	Wald ratio	1	-0.0216441084476393	0.0304152533841735	0.4767	-0.0812580050806194	0.0379697881853409	0.97858844444576	0.92195579147792	1.03869985139706	0.819106858924412
9388	CTB-31O20.4	FfwkSi	outcome	CTB-31O20.4	Wald ratio	1	0.00202713414605618	0.00934117106303757	0.8282	-0.0162815611374975	0.0203358294296098	1.00202919017152	0.983850267053118	1.02054401119718	0.951805119377565
9389	CTB-33O18.3	FfwkSi	outcome	CTB-33O18.3	Wald ratio	1	-0.0496544437750842	0.0468491967108345	0.2892	-0.14147886932832	0.0421699817781514	0.951558184548942	0.868073518367604	1.04307176687613	0.696933460793123
9391	CTB-39G8.3	FfwkSi	outcome	CTB-39G8.3	Wald ratio	1	-0.0210254802403641	0.0194703779146316	0.2802	-0.0591874209530421	0.0171364604723139	0.979194014152746	0.942530102711999	1.01728413192713	0.692667476908119
9402	CTB-43E15.4	FfwkSi	outcome	CTB-43E15.4	Wald ratio	1	0.040262353197868	0.0171626876648421	0.0189800000000001	0.00662348537477745	0.0739012210209585	1.04108387004959	1.00664546916367	1.07670044487253	0.222551806302845
9403	CTB-47B11.3	FfwkSi	outcome	CTB-47B11.3	Wald ratio	1	0.0011599126036834	0.042253887580332	0.9781	-0.0816577070537673	0.0839775322611341	1.00116058556247	0.921587357565697	1.08760445752137	0.99331316732013
9410	CTB-52I2.4	FfwkSi	outcome	CTB-52I2.4	Wald ratio	1	-0.101443280549618	0.0396738353157124	0.0105600000000001	-0.179203997768414	-0.0236825633308215	0.903532425751464	0.835935353055529	0.976595667835208	0.167108713692948
9416	CTB-55O6.8	FfwkSi	outcome	CTB-55O6.8	Wald ratio	1	-0.034073177598123	0.0371152942311468	0.3586	-0.106819154291171	0.0386727990949246	0.966500775844296	0.898688182196642	1.03943032545991	0.752468088033012
9417	CTB-58E17.1	FfwkSi	outcome	CTB-58E17.1	Wald ratio	1	0.0989585445847557	0.0573031155566078	0.0841799999999984	-0.0133555619061956	0.211272651075707	1.10402053098066	0.986733227891965	1.23524910114841	0.43679112244898
9418	CTB-58E17.3	FfwkSi	outcome	CTB-58E17.3	Wald ratio	1	0.0498760471632104	0.02254400696902	0.0269399999999997	0.00568979350393123	0.0940623008224895	1.05114079641708	1.0057060111227	1.09862818922491	0.264476307591666
9425	CTB-92J24.2	FfwkSi	outcome	CTB-92J24.2	Wald ratio	1	0.0401827751767772	0.0472913547411922	0.3955	-0.0525082801159595	0.132873830469514	1.04100102595175	0.948846464464521	1.14210589027612	0.775313843600357
9436	CTBP2	FfwkSi	outcome	CTBP2	Wald ratio	1	0.0672391850835163	0.101075791051222	0.5059	-0.130869365376879	0.265347735543911	1.06955126829222	0.877332376889761	1.30388430387226	0.833603856124433
9454	CTC-236F12.4	FfwkSi	outcome	CTC-236F12.4	Wald ratio	1	0.0325764600287907	0.0397005377369619	0.4119	-0.0452365939356546	0.110389513993236	1.03311288196489	0.955771325381075	1.11671296108015	0.784363312944701
9460	CTC-241N9.1	FfwkSi	outcome	CTC-241N9.1	Wald ratio	1	0.108836792125272	0.0887549066857391	0.220099999999998	-0.0651228249787764	0.282796409229321	1.11498036191565	0.936952375154101	1.32683500295635	0.637652050113895
9473	CTC-297N7.5	FfwkSi	outcome	CTC-297N7.5	Wald ratio	1	0.0209136054057225	0.0278937786748004	0.4534	-0.0337582007968863	0.0755854116083314	1.02113382738381	0.966805249115556	1.07851534151413	0.807284156737768
9474	CTC-301O7.4	FfwkSi	outcome	CTC-301O7.4	Wald ratio	1	0.00890526339205829	0.0165046542177974	0.5895	-0.0234438588748245	0.0412543856589411	1.00894503321603	0.976828813398163	1.04211717149293	0.870898864374208
9475	CTC-325H20.2	FfwkSi	outcome	CTC-325H20.2	Wald ratio	1	-0.0123912840400279	0.0252712860667321	0.6239	-0.0619230047308228	0.0371404366507669	0.987685171798891	0.939955256112964	1.03783876120393	0.885275276718445
9482	CTC-359D24.3	FfwkSi	outcome	CTC-359D24.3	Wald ratio	1	0.00578297100524793	0.0602230317484428	0.9235	-0.1122541712217	0.123820113232196	1.00579972466181	0.893817046055703	1.13181225463753	0.974771504632831
9483	CTC-360G5.1	FfwkSi	outcome	CTC-360G5.1	Wald ratio	1	0.0217242806069982	0.045588909159483	0.6337	-0.0676299813455885	0.111078542559585	1.0219619708872	0.934606231344983	1.11748267335717	0.890432705888614
9490	CTC-378H22.1	FfwkSi	outcome	CTC-378H22.1	Wald ratio	1	-0.07668276553532	0.0459040132944068	0.0948200000000001	-0.166654631592357	0.0132891005217174	0.926183624373199	0.846491912422378	1.01337779306395	0.457746550632912
9491	CTC-428G20.1	FfwkSi	outcome	CTC-428G20.1	Wald ratio	1	-0.0358992518799062	0.0404914063563922	0.3753	-0.115262408338435	0.0434639045786225	0.964737484075061	0.891132272684293	1.04442229476881	0.763967478052674
9492	CTC-428G20.3	FfwkSi	outcome	CTC-428G20.3	Wald ratio	1	-0.11241179223715	0.0676744497279063	0.0966999999999995	-0.245053713703846	0.0202301292295466	0.893676172807861	0.782662497411197	1.02043614519185	0.461419612136375
9493	CTC-429L19.3	FfwkSi	outcome	CTC-429L19.3	Wald ratio	1	0.0565853746371784	0.0185965754646678	0.00234399999999998	0.0201360867264295	0.0930346625479273	1.05821695583242	1.02034018533471	1.09749977674738	0.0767333047210294
9501	CTC-429P9.5	FfwkSi	outcome	CTC-429P9.5	Wald ratio	1	0.0323072358567753	0.0240299149382207	0.178800000000002	-0.0147913974221372	0.0794058691356877	1.03283478044215	0.985317457928228	1.08264364455084	0.593102736750652
9522	CTC-448F2.6	FfwkSi	outcome	CTC-448F2.6	Wald ratio	1	-0.0691611220818901	0.0409366553717432	0.0911300000000005	-0.149396966610507	0.0110747224467267	0.933176312654506	0.861227168602821	1.01113627419836	0.449753526366874
9538	CTC-459I6.1	FfwkSi	outcome	CTC-459I6.1	Wald ratio	1	-0.0550781773226984	0.0265026975838795	0.0376899999999995	-0.107023464587102	-0.00313289005829454	0.946411157170881	0.898504589703744	0.99687201232089	0.308604086538461
9539	CTC-461F20.1	FfwkSi	outcome	CTC-461F20.1	Wald ratio	1	-0.0161248998582707	0.0277792033013449	0.5616	-0.0705721383289068	0.0383223386123653	0.984004410368351	0.931860514240798	1.03906611003174	0.858380182255159
9545	CTC-463N11.3	FfwkSi	outcome	CTC-463N11.3	Wald ratio	1	0.134448311237044	0.101962259398857	0.1873	-0.0653977171847158	0.334294339658804	1.14390553041246	0.936694849646334	1.39695426210817	0.60115054851381
9547	CTC-479C5.12	FfwkSi	outcome	CTC-479C5.12	Wald ratio	1	-0.153294245364136	0.0849141234899692	0.0710299999999994	-0.319725927404476	0.0131374366762035	0.857877258263859	0.726348081900139	1.01322411194513	0.406132927286353
9553	CTC-487M23.5	FfwkSi	outcome	CTC-487M23.5	Wald ratio	1	0.0371975609256184	0.0339408823728182	0.2731	-0.0293265685251052	0.103721690376342	1.03789804868394	0.971099282218229	1.10929168539932	0.687255113823821
9565	CTC-501O10.1	FfwkSi	outcome	CTC-501O10.1	Wald ratio	1	0.0578911473050155	0.0369424538697435	0.1171	-0.0145160622796817	0.130298356889713	1.05959964915509	0.985588787802481	1.13916821131148	0.497039649415693
9566	CTC-503J8.6	FfwkSi	outcome	CTC-503J8.6	Wald ratio	1	-0.00475107938708636	0.0264411818680137	0.8574	-0.0565757958483932	0.0470736370742205	0.995260189137636	0.944994855093806	1.04819919255958	0.958074787576912
9583	CTC-523E23.5	FfwkSi	outcome	CTC-523E23.5	Wald ratio	1	-0.020045877736011	0.0647022831499051	0.7567	-0.146862352709825	0.106770597237803	0.980153705042312	0.86341281567163	1.1126789735694	0.931750625554928
9584	CTC-527H23.3	FfwkSi	outcome	CTC-527H23.3	Wald ratio	1	-0.0137158214124103	0.0299879913669646	0.6474	-0.072492284491661	0.0450606416668404	0.986377811891359	0.930072922617986	1.04609129470508	0.894930519068756
9585	CTC-534A2.2	FfwkSi	outcome	CTC-534A2.2	Wald ratio	1	0.0605087958861167	0.0412387620227782	0.1423	-0.0203191776785285	0.141336769450762	1.06237694207582	0.979885865692972	1.15181247793201	0.54164144785607
9591	CTC-548K16.6	FfwkSi	outcome	CTC-548K16.6	Wald ratio	1	0.0200921391494823	0.0176400401652566	0.2547	-0.0144823395744205	0.0546666178733851	1.02029534484122	0.985622025083104	1.05618844162588	0.671325388601042
9602	CTC-559E9.5	FfwkSi	outcome	CTC-559E9.5	Wald ratio	1	0.00819849147460197	0.0145040457807214	0.5719	-0.020229438255612	0.0366264212048159	1.00823219113835	0.979973804030792	1.03730543313144	0.861237364264561
9608	CTC-559E9.8	FfwkSi	outcome	CTC-559E9.8	Wald ratio	1	-0.0346345371648076	0.0246083597473559	0.159299999999998	-0.0828669222696251	0.0135978479400099	0.965958373643144	0.920473633611869	1.01369071914639	0.565802444703143
9610	CTC-756D1.1	FfwkSi	outcome	CTC-756D1.1	Wald ratio	1	0.0173360094800595	0.0288784534861706	0.5483	-0.0392657593528348	0.0739377783129539	1.01748715022163	0.961495148860588	1.07673980684457	0.852874095218677
9611	CTC-756D1.3	FfwkSi	outcome	CTC-756D1.3	Wald ratio	1	0.0477043455316335	0.0206126549166518	0.0206499999999997	0.00730354189499591	0.0881051491682711	1.04886050918245	1.00733027780642	1.0921029497079	0.233059929193448
9622	CTCF	FfwkSi	outcome	CTCF	Wald ratio	1	0.0614105957070469	0.0778145530305581	0.430000000000001	-0.091105928232847	0.213927119646941	1.06333542552709	0.912921001668802	1.23853238682648	0.794820065430754
9624	CTD-2003C8.1	FfwkSi	outcome	CTD-2003C8.1	Wald ratio	1	-0.011787446312936	0.0108431859570625	0.277	-0.0330400907887785	0.00946519816290652	0.988281753469245	0.967499770982543	1.00951013481725	0.690124938755512
9625	CTD-2006C1.2	FfwkSi	outcome	CTD-2006C1.2	Wald ratio	1	0.0411291196234649	0.062176754623969	0.508299999999999	-0.0807373194395143	0.162995558686444	1.04198663778224	0.922435965619318	1.17703146211107	0.834075384385703
9631	CTD-2006K23.2	FfwkSi	outcome	CTD-2006K23.2	Wald ratio	1	0.0297007327143316	0.0391182549986645	0.447699999999999	-0.0469710470830508	0.106372512511714	1.03014619876176	0.954115021603452	1.11223612121721	0.804426401318886
9632	CTD-2007H13.3	FfwkSi	outcome	CTD-2007H13.3	Wald ratio	1	-0.0173171205292166	0.00817912483413175	0.03424	-0.0333482052041148	-0.00128603585431836	0.982831959019251	0.967201716276102	0.998714790735412	0.298492958230462
9633	CTD-2007L18.5	FfwkSi	outcome	CTD-2007L18.5	Wald ratio	1	0.0474544102466253	0.0424398502618106	0.263499999999997	-0.0357276962665235	0.130636516759774	1.04859839468935	0.964903004403459	1.13955349742627	0.680242194002766
9639	CTD-2010I16.1	FfwkSi	outcome	CTD-2010I16.1	Wald ratio	1	0.0228070137490733	0.0130658391825864	0.0808900000000003	-0.00280203104879612	0.0484160585469427	1.02306908222794	0.997201890976136	1.04960726256361	0.426981643598618
9640	CTD-2012J19.1	FfwkSi	outcome	CTD-2012J19.1	Wald ratio	1	0.0199160745269186	0.0234691371638294	0.3961	-0.0260834343141871	0.0659155833680242	1.02011572273944	0.974253800019977	1.06813654487042	0.775475551848049
9641	CTD-2015H6.3	FfwkSi	outcome	CTD-2015H6.3	Wald ratio	1	0.00847442895985827	0.0338124760041366	0.802100000000001	-0.0577980240082495	0.074746881927966	1.00851043858141	0.943840561319863	1.07761135345292	0.94423466693424
9642	CTD-2017C7.1	FfwkSi	outcome	CTD-2017C7.1	Wald ratio	1	0.0092142137151117	0.0175132895051098	0.5988	-0.0251118337149036	0.043540261145127	1.00925679526699	0.975200845596454	1.04450204631396	0.875372161941759
9643	CTD-2017C7.2	FfwkSi	outcome	CTD-2017C7.2	Wald ratio	1	0.0231200420979155	0.0404695657782295	0.5678	-0.0562003068274144	0.102440391023245	1.02338938198234	0.945349756913474	1.10787126086927	0.860243221769788
9651	CTD-2020K17.4	FfwkSi	outcome	CTD-2020K17.4	Wald ratio	1	-0.0057771755035378	0.0228969611707457	0.8008	-0.0506552193981993	0.0391008683911237	0.994239480284955	0.950606364672377	1.0398753689157	0.94423466693424
9652	CTD-2035E11.3	FfwkSi	outcome	CTD-2035E11.3	Wald ratio	1	0.0165323768752511	0.0185382058473293	0.3725	-0.0198025065855143	0.0528672603360166	1.01666979284425	0.980392275206542	1.05428968977159	0.762545289855072
9654	CTD-2044J15.1	FfwkSi	outcome	CTD-2044J15.1	Wald ratio	1	0.0394417824500562	0.0503587239938094	0.4335	-0.0592613165778101	0.138144881477923	1.04022993748377	0.942460456434506	1.14814188271748	0.797232368896926
9655	CTD-2047H16.4	FfwkSi	outcome	CTD-2047H16.4	Wald ratio	1	-0.0126949698513512	0.0145459604452373	0.382799999999999	-0.0412050523240163	0.0158151126213139	0.987385271366219	0.959632334931372	1.01594083340331	0.767644457066428
9661	CTD-2062F14.3	FfwkSi	outcome	CTD-2062F14.3	Wald ratio	1	-0.0140126012816319	0.0239441722006713	0.5584	-0.0609431787949477	0.0329179762316839	0.986085118248282	0.940876700005058	1.03346576700805	0.857052036053178
9662	CTD-2083E4.4	FfwkSi	outcome	CTD-2083E4.4	Wald ratio	1	0.00645734187569458	0.0383254114239791	0.8662	-0.0686604645153045	0.0815751482666936	1.00647823545586	0.933643631409969	1.08499474999529	0.959527777222206
9663	CTD-2083E4.5	FfwkSi	outcome	CTD-2083E4.5	Wald ratio	1	-0.0130354168809725	0.0258521422132991	0.6141	-0.0637056156190387	0.0376347818570936	0.987049176198038	0.938281174200615	1.03835193865343	0.880883927752723
9664	CTD-2083E4.6	FfwkSi	outcome	CTD-2083E4.6	Wald ratio	1	0.0306078682940999	0.0159147474859475	0.0544500000000001	-0.000585036778357195	0.061800773366557	1.03108110501027	0.99941513432229	1.06375039620558	0.360650976562497
9671	CTD-2132N18.2	FfwkSi	outcome	CTD-2132N18.2	Wald ratio	1	0.0369302513301866	0.0421286172740504	0.3807	-0.0456418385269522	0.119502341187325	1.03762064565434	0.955384082690249	1.12693588243212	0.766874060398259
9672	CTD-2134A5.4	FfwkSi	outcome	CTD-2134A5.4	Wald ratio	1	0.0480909954889494	0.0306634773870397	0.1168	-0.0120094201896484	0.108191411167547	1.04926612946504	0.98806240508285	1.11426100697579	0.497012381726928
9673	CTD-2152M20.2	FfwkSi	outcome	CTD-2152M20.2	Wald ratio	1	-0.0377797132690587	0.0298475184530855	0.205599999999999	-0.0962808494371064	0.0207214228989889	0.96292503713792	0.908208910285996	1.02093760218129	0.6215
9674	CTD-2162K18.4	FfwkSi	outcome	CTD-2162K18.4	Wald ratio	1	0.052628428905938	0.0367477663831789	0.1521	-0.0193971932050927	0.124654051016969	1.05403792232345	0.980789721853526	1.13275650931205	0.555191535150649
9675	CTD-2165H16.4	FfwkSi	outcome	CTD-2165H16.4	Wald ratio	1	-0.0678475274435774	0.0326453888169985	0.0376799999999995	-0.131832489524894	-0.00386256536226039	0.934402933520324	0.876487803671459	0.996144884748062	0.308604086538461
9676	CTD-2184C24.2	FfwkSi	outcome	CTD-2184C24.2	Wald ratio	1	0.0250243443481974	0.0347305673653876	0.4712	-0.0430475676879624	0.0930962563843571	1.02534008145656	0.957865825520641	1.097567378051	0.816835909090909
9680	CTD-2192J16.15	FfwkSi	outcome	CTD-2192J16.15	Wald ratio	1	-0.0504599869167787	0.0242639909710299	0.03756	-0.0980174092199972	-0.00290256461356018	0.950791972029509	0.906633119841088	0.997101643754436	0.308404428805203
9681	CTD-2192J16.20	FfwkSi	outcome	CTD-2192J16.20	Wald ratio	1	0.0268755142126851	0.0616534187477807	0.6629	-0.093965186532965	0.147716214958335	1.02723991803378	0.91031445289133	1.15918389063303	0.901091206931808
9704	CTD-2206N4.4	FfwkSi	outcome	CTD-2206N4.4	Wald ratio	1	0.0162773652321907	0.0270608150703954	0.547500000000001	-0.0367618323057842	0.0693165627701656	1.01641056326461	0.963905679206061	1.07177543965381	0.852865567241909
9705	CTD-2207P18.2	FfwkSi	outcome	CTD-2207P18.2	Wald ratio	1	-0.0428917985920504	0.0462765330403382	0.353999999999999	-0.133593803351113	0.0478102061670124	0.958015043035724	0.874945392318303	1.0489715480996	0.749156702515583
9706	CTD-2213F21.2	FfwkSi	outcome	CTD-2213F21.2	Wald ratio	1	0.0185496460917712	0.02834912098317	0.5129	-0.037014631035242	0.0741139232187844	1.01872275951776	0.9636620358727	1.07692948578144	0.836090526009885
9715	CTD-2240E14.4	FfwkSi	outcome	CTD-2240E14.4	Wald ratio	1	-0.0472273670499455	0.0407780376929151	0.246799999999998	-0.127152320928059	0.0326975868281681	0.953870494212666	0.880599528643499	1.03323802720075	0.665065182829889
9721	CTD-2245E15.3	FfwkSi	outcome	CTD-2245E15.3	Wald ratio	1	0.0309234187883484	0.0240438972451448	0.1984	-0.0162026198121354	0.0780494573888323	1.03140651450142	0.983927936562783	1.08117612949604	0.611556273994746
9737	CTD-2252P21.1	FfwkSi	outcome	CTD-2252P21.1	Wald ratio	1	-0.0274301319165828	0.0403473815782557	0.4966	-0.106510999809964	0.0516507359767983	0.972942657817552	0.898965159660925	1.05300790050432	0.828119042413642
9749	CTD-2260A17.2	FfwkSi	outcome	CTD-2260A17.2	Wald ratio	1	-0.0372518133209297	0.0270965849023503	0.1692	-0.0903611197295362	0.0158574930876769	0.963433499411873	0.913601206273338	1.01598389036201	0.580587831546987
9750	CTD-2267D19.2	FfwkSi	outcome	CTD-2267D19.2	Wald ratio	1	-0.0366205004918822	0.0231514626155968	0.1137	-0.0819973672184519	0.00875636623468756	0.964041919371442	0.921274384207355	1.00879481535242	0.492334232188476
9752	CTD-2270L9.4	FfwkSi	outcome	CTD-2270L9.4	Wald ratio	1	-0.00361795575344697	0.0282237709549423	0.898	-0.0589365468251339	0.05170063531824	0.996388581162669	0.942766588792423	1.05306044621608	0.968131706650673
9755	CTD-2286N8.2	FfwkSi	outcome	CTD-2286N8.2	Wald ratio	1	0.0259015583984005	0.0217917873815283	0.234600000000001	-0.016810344869395	0.0686134616661961	1.02623991879953	0.983330160561322	1.07102213801362	0.653010373213632
9771	CTD-2313F11.1	FfwkSi	outcome	CTD-2313F11.1	Wald ratio	1	0.0263251892929718	0.0382322196050835	0.4911	-0.0486099611329919	0.101260339718936	1.0266747578335	0.952552589784745	1.10656468700659	0.825262227362855
9772	CTD-2313J17.1	FfwkSi	outcome	CTD-2313J17.1	Wald ratio	1	-0.0242985264964184	0.0183939827695421	0.186500000000001	-0.0603507327247209	0.0117536797318841	0.975994306103492	0.941434283861417	1.01182302564908	0.601110817663222
9774	CTD-2313N18.5	FfwkSi	outcome	CTD-2313N18.5	Wald ratio	1	-0.00508960594085073	0.0132645071656024	0.7012	-0.0310880399854315	0.02090882810373	0.994923324157796	0.969390224217807	1.0211289491308	0.913157324490378
9775	CTD-2319I12.1	FfwkSi	outcome	CTD-2319I12.1	Wald ratio	1	0.0790178221372188	0.089162950012673	0.3755	-0.0957415598876202	0.253777204162058	1.08222360943611	0.908698829952468	1.28888461414899	0.763967478052674
9776	CTD-2319I12.2	FfwkSi	outcome	CTD-2319I12.2	Wald ratio	1	-0.00441559444958427	0.0280692596343757	0.875	-0.0594313433329606	0.0506001544337921	0.99559413995459	0.942300226563309	1.05190221074973	0.960918940321071
9778	CTD-2323K18.1	FfwkSi	outcome	CTD-2323K18.1	Wald ratio	1	0.00630400825982753	0.0315845373625425	0.8418	-0.0556016849707557	0.0682097014904107	1.00632392033988	0.945915833356111	1.0705897892154	0.954242684643307
9784	CTD-2325A15.3	FfwkSi	outcome	CTD-2325A15.3	Wald ratio	1	0.00504136583441024	0.0300346543536396	0.866700000000001	-0.0538265566987234	0.0639092883675439	1.00505409490079	0.94759644650551	1.06599569616576	0.959527777222206
9791	CTD-2335A18.1	FfwkSi	outcome	CTD-2335A18.1	Wald ratio	1	-0.0367670422605564	0.0347402601893534	0.2899	-0.104857952231689	0.0313238677105763	0.963900657314149	0.900452420759065	1.03181962283741	0.696933460793123
9799	CTD-2349P21.10	FfwkSi	outcome	CTD-2349P21.10	Wald ratio	1	0.0175638568764216	0.0238250517321447	0.461	-0.0291332445185819	0.0642609582714251	1.01771900843278	0.971287037170385	1.06637064069425	0.812103005732967
9800	CTD-2349P21.9	FfwkSi	outcome	CTD-2349P21.9	Wald ratio	1	-0.00913713663774204	0.0205764069320822	0.657	-0.0494668942246232	0.0311926209491391	0.990904480146026	0.951736665595189	1.03168420874005	0.898595169887168
9801	CTD-2350C19.1	FfwkSi	outcome	CTD-2350C19.1	Wald ratio	1	-0.0169800084339944	0.0192930637336996	0.3788	-0.0547944133520456	0.0208343964840569	0.983163339413238	0.94667975266577	1.02105294767771	0.765579491255962
9811	CTD-2373H9.5	FfwkSi	outcome	CTD-2373H9.5	Wald ratio	1	0.0037808666330146	0.039476927793854	0.9237	-0.0735939118429392	0.0811556451089684	1.00378802312567	0.929048893000826	1.08453968672846	0.974771504632831
9812	CTD-2373H9.6	FfwkSi	outcome	CTD-2373H9.6	Wald ratio	1	0.00784608196251354	0.0651215284262679	0.9041	-0.119792113752972	0.135484277677999	1.00787694312386	0.887104834444371	1.14509119220046	0.968920444593446
9813	CTD-2377D24.6	FfwkSi	outcome	CTD-2377D24.6	Wald ratio	1	-0.0924040232497445	0.0659220609755865	0.161	-0.221611262761894	0.0368032162624051	0.911736712292082	0.801226770485009	1.03748883981745	0.568926337734538
9814	CTD-2377D24.8	FfwkSi	outcome	CTD-2377D24.8	Wald ratio	1	-0.0599965469348446	0.0435999274942695	0.168799999999999	-0.145452404823613	0.0254593109539235	0.941767785564159	0.864631041361568	1.02578616716067	0.579844880748668
9816	CTD-2509G16.5	FfwkSi	outcome	CTD-2509G16.5	Wald ratio	1	0.0729244044817719	0.0487145401939209	0.1344	-0.022556094298313	0.168404903261857	1.07564921958094	0.977696392462014	1.18341568252237	0.530334195550957
9817	CTD-2510F5.4	FfwkSi	outcome	CTD-2510F5.4	Wald ratio	1	-0.0152104390637033	0.028145028400783	0.5889	-0.0703746947292379	0.0399538166018313	0.984904655379964	0.932044522300128	1.04076270712394	0.870478375978767
9818	CTD-2514K5.2	FfwkSi	outcome	CTD-2514K5.2	Wald ratio	1	0.0524262718182021	0.0448086871292875	0.242	-0.0353987549552015	0.140251298591606	1.0538248626232	0.965220453071154	1.15056289736634	0.659896588676549
9824	CTD-2517M14.5	FfwkSi	outcome	CTD-2517M14.5	Wald ratio	1	-0.022314917629984	0.0228228182587279	0.3282	-0.0670476414170907	0.0224178061571227	0.977932218457306	0.93515064837342	1.02267097345255	0.728228594819872
9826	CTD-2521M24.4	FfwkSi	outcome	CTD-2521M24.4	Wald ratio	1	-0.0535902843490842	0.0603190114185405	0.3743	-0.171815546729424	0.0646349780312552	0.947820363796126	0.842134493304961	1.06676955898219	0.763770264847512
9827	CTD-2521M24.5	FfwkSi	outcome	CTD-2521M24.5	Wald ratio	1	-0.073150220889064	0.0377877580758285	0.0528900000000009	-0.147214226717688	0.000913784939559834	0.929461195050939	0.863109056589336	1.00091420256822	0.355224378002038
9828	CTD-2521M24.6	FfwkSi	outcome	CTD-2521M24.6	Wald ratio	1	-0.038184239195778	0.0428887498680803	0.3733	-0.122246188937215	0.0458777105456593	0.962535587771404	0.884930481588282	1.0469463726276	0.763261158021713
9829	CTD-2521M24.9	FfwkSi	outcome	CTD-2521M24.9	Wald ratio	1	-0.00830969579245749	0.0338357095883773	0.806	-0.074627686585677	0.058008295000762	0.991724734295768	0.928088961982183	1.05972378608344	0.945597637965829
9830	CTD-2525I3.5	FfwkSi	outcome	CTD-2525I3.5	Wald ratio	1	0.0276541586405434	0.0401437638710974	0.4909	-0.0510276185468075	0.106335935827894	1.02804008415405	0.95025242557891	1.11219544005226	0.825107921992067
9831	CTD-2528L19.6	FfwkSi	outcome	CTD-2528L19.6	Wald ratio	1	-0.0457875172993372	0.0429683650674369	0.2866	-0.130005512831513	0.0384304782328391	0.95524491364716	0.878090590141741	1.03917848032226	0.69618184703269
9866	CTD-2555A7.3	FfwkSi	outcome	CTD-2555A7.3	Wald ratio	1	0.0240670909598201	0.0211254306540351	0.2546	-0.0173387531220888	0.0654729350417289	1.0243590408165	0.982810698045585	1.06766384064516	0.671325388601042
9867	CTD-2555O16.2	FfwkSi	outcome	CTD-2555O16.2	Wald ratio	1	0.045875768602958	0.025497238700949	0.071979999999999	-0.00409881925090209	0.0958503564568181	1.0469443395197	0.995909569443562	1.10059435483159	0.407750456069698
9868	CTD-2561B21.10	FfwkSi	outcome	CTD-2561B21.10	Wald ratio	1	0.00775961267040875	0.0171900355700861	0.6517	-0.0259328570469599	0.0414520823877774	1.00778979648587	0.974400511540202	1.04232321501519	0.896532620772486
9874	CTD-2561B21.5	FfwkSi	outcome	CTD-2561B21.5	Wald ratio	1	0.0673445367655168	0.0880375734466868	0.4443	-0.105209107189989	0.239898180721023	1.06966395325299	0.90013627793761	1.27111971923892	0.803268487211647
9875	CTD-2561J22.2	FfwkSi	outcome	CTD-2561J22.2	Wald ratio	1	0.021801793280103	0.0245854822289203	0.3752	-0.0263857518885807	0.0699893384487868	1.02204118896154	0.973959310491234	1.07249674671427	0.763967478052674
9891	CTD-2568A17.5	FfwkSi	outcome	CTD-2568A17.5	Wald ratio	1	0.00894855951965439	0.0251703345908392	0.7222	-0.0403852962783905	0.0582824153176993	1.0089887175746	0.960419321864087	1.06001431772204	0.922059959342879
9892	CTD-2571L23.6	FfwkSi	outcome	CTD-2571L23.6	Wald ratio	1	-0.13715470772171	0.077476145749209	0.0766799999999988	-0.28900795339016	0.0146985379467394	0.871835336039564	0.749006248240055	1.01480709266875	0.418067691207999
9893	CTD-2574D22.2	FfwkSi	outcome	CTD-2574D22.2	Wald ratio	1	0.0975935867921283	0.0296942719044789	0.00101399999999996	0.0393928138593497	0.155794359724907	1.10251461754163	1.04017900013689	1.16858587005985	0.0477364153846144
9895	CTD-2576D5.4	FfwkSi	outcome	CTD-2576D5.4	Wald ratio	1	-0.0235905786464439	0.0410280114923208	0.5653	-0.104005481171393	0.0568243238785049	0.976685503811182	0.901220357664424	1.05846984618395	0.858983875043577
9907	CTD-2611K5.5	FfwkSi	outcome	CTD-2611K5.5	Wald ratio	1	0.0285619648705929	0.0205516385798729	0.1646	-0.0117192467459579	0.0688431764871437	1.02897376908556	0.988349156155275	1.07126819593278	0.573237166324435
9908	CTD-2611O12.6	FfwkSi	outcome	CTD-2611O12.6	Wald ratio	1	0.00391978715379868	0.0274377789701144	0.8864	-0.0498582596276256	0.0576978339352229	1.00392747956705	0.951364261669266	1.05939483417366	0.964775730761116
9909	CTD-2616J11.12	FfwkSi	outcome	CTD-2616J11.12	Wald ratio	1	-0.0311068911592859	0.0312092292108114	0.318899999999999	-0.0922769804124763	0.0300631980939045	0.969371950246401	0.911852549268827	1.03051965877378	0.719541413992011
9910	CTD-2616J11.14	FfwkSi	outcome	CTD-2616J11.14	Wald ratio	1	-0.0422137210340646	0.0423525992632052	0.318899999999999	-0.125224815589947	0.0407973735218175	0.958664871828881	0.882298525822745	1.04164102010902	0.719541413992011
9911	CTD-2616J11.2	FfwkSi	outcome	CTD-2616J11.2	Wald ratio	1	-0.0432761370386792	0.035046704941969	0.2169	-0.111967678724938	0.02541540464758	0.957646911770268	0.894073154617715	1.02574112966769	0.634114507474128
9918	CTD-2619J13.14	FfwkSi	outcome	CTD-2619J13.14	Wald ratio	1	0.00210728041858071	0.0117526396182828	0.8577	-0.0209278932332535	0.025142454070415	1.00210950229439	0.979289575428661	1.02546119124074	0.958173258052645
9920	CTD-2619J13.19	FfwkSi	outcome	CTD-2619J13.19	Wald ratio	1	0.0334030862061391	0.0166868160670393	0.0453099999999998	0.000696926714741995	0.0661092456975362	1.03396723318317	1.00069716962459	1.06834342271351	0.335091963227339
9921	CTD-2619J13.3	FfwkSi	outcome	CTD-2619J13.3	Wald ratio	1	0.0116866154714343	0.0294909565187503	0.691899999999999	-0.0461156593053162	0.0694888902481849	1.01175517076151	0.954931509088408	1.07196015192737	0.911430715683562
9922	CTD-2619J13.8	FfwkSi	outcome	CTD-2619J13.8	Wald ratio	1	0.0296531734999541	0.0314729067386411	0.346099999999999	-0.0320337237077824	0.0913400707076907	1.03009720698286	0.968473920996968	1.09564153750426	0.743005205402366
9923	CTD-2619J13.9	FfwkSi	outcome	CTD-2619J13.9	Wald ratio	1	0.0260822173940393	0.0255376018455456	0.307100000000003	-0.0239714822232301	0.0761359170113086	1.02642533502059	0.976313551652836	1.0791092334922	0.710250227410559
9924	CTD-2623N2.3	FfwkSi	outcome	CTD-2623N2.3	Wald ratio	1	-0.0243329758982556	0.0143188444053522	0.0892500000000009	-0.0523979109327459	0.00373195913623477	0.97596068426258	0.94895119365313	1.00373893156664	0.446250000000004
9925	CTD-2630F21.1	FfwkSi	outcome	CTD-2630F21.1	Wald ratio	1	-0.0544309849466852	0.0765582735778862	0.4771	-0.204485201159342	0.0956232312659717	0.947023865505071	0.815066803872013	1.10034441051411	0.819106858924412
9926	CTD-2639E6.4	FfwkSi	outcome	CTD-2639E6.4	Wald ratio	1	-0.0246708094485808	0.0421350716055009	0.5582	-0.107255549795362	0.0579139308982009	0.975631027687298	0.898296084275369	1.05962379091746	0.857052036053178
9932	CTD-2653D5.1	FfwkSi	outcome	CTD-2653D5.1	Wald ratio	1	-0.0430975575490959	0.0429454959921849	0.3156	-0.127270729693778	0.0410756145955865	0.957817943137866	0.880495264113259	1.04193088774961	0.717278712455756
9933	CTD-2653M23.2	FfwkSi	outcome	CTD-2653M23.2	Wald ratio	1	-0.0404853882758528	0.0693913400906885	0.5596	-0.176492414853602	0.0955216383018966	0.960323196386536	0.838205137039747	1.10023262894215	0.857070414790871
9934	CTD-2666L21.2	FfwkSi	outcome	CTD-2666L21.2	Wald ratio	1	-0.0489182120817968	0.0425515988025492	0.2503	-0.132319345734793	0.0344829215711997	0.952259009795637	0.876061184000986	1.03508435061078	0.66900619214729
9935	CTD-3014M21.4	FfwkSi	outcome	CTD-3014M21.4	Wald ratio	1	-0.121106819057579	0.0909500786620658	0.183	-0.299368973235228	0.0571553351200699	0.88593931933511	0.741285844332802	1.05882026959573	0.597808863851407
9946	CTD-3049M7.1	FfwkSi	outcome	CTD-3049M7.1	Wald ratio	1	0.00133598592285994	0.0320015911810247	0.9667	-0.0613871327919485	0.0640591046376683	1.00133687874961	0.940459086740804	1.06615541162861	0.989651121777505
9947	CTD-3051D23.1	FfwkSi	outcome	CTD-3051D23.1	Wald ratio	1	-0.0585632020470055	0.0420291084989189	0.1635	-0.140940254704887	0.0238138506108756	0.943118631487905	0.868541201397965	1.02409966461921	0.571669149667667
9948	CTD-3064H18.6	FfwkSi	outcome	CTD-3064H18.6	Wald ratio	1	0.0208626155696524	0.020401666879064	0.3065	-0.019124651513313	0.0608498826526178	1.02108176126478	0.981057064372937	1.06273936659739	0.709615647290939
9959	CTD-3065J16.6	FfwkSi	outcome	CTD-3065J16.6	Wald ratio	1	-0.0642125294772078	0.0151974151674938	2.38700000000001e-05	-0.0939994632054957	-0.0344255957489199	0.93780566700133	0.910283250875682	0.966160223440078	0.00407252694452382
9962	CTD-3083F21.1	FfwkSi	outcome	CTD-3083F21.1	Wald ratio	1	0.0923093093185915	0.0473836669141447	0.0513999999999995	-0.000562677833132186	0.185181296470315	1.09670399038812	0.999437480440353	1.20343659915904	0.350987914055502
10000	CTD-3116E22.4	FfwkSi	outcome	CTD-3116E22.4	Wald ratio	1	-0.0279472080181283	0.0329539636020532	0.3964	-0.0925369766781525	0.036642560641896	0.972439702465323	0.91161550182823	1.03732217479231	0.775663907802502
10001	CTD-3116E22.7	FfwkSi	outcome	CTD-3116E22.7	Wald ratio	1	0.0354530695954214	0.02166174461287	0.101700000000001	-0.00700394984580374	0.0779100890366466	1.03608902291005	0.993020520647552	1.0810254582601	0.470701911407772
10002	CTD-3128G10.6	FfwkSi	outcome	CTD-3128G10.6	Wald ratio	1	-0.0542822371208914	0.0433022764149627	0.21	-0.139154698894218	0.0305902246524355	0.947164743723444	0.870093415557033	1.03106291314521	0.626427454047712
10009	CTD-3138B18.6	FfwkSi	outcome	CTD-3138B18.6	Wald ratio	1	-0.0485728037775943	0.0264257774234181	0.0660499999999988	-0.100367327527494	0.00322171997230514	0.952587984777447	0.904505107381571	1.00322691528988	0.391434598878396
10017	CTD-3187F8.14	FfwkSi	outcome	CTD-3187F8.14	Wald ratio	1	0.0519269722810019	0.0267164806922434	0.0519400000000002	-0.00043732987579511	0.104291274437799	1.05329881969442	0.999562765738976	1.10992370023853	0.35246650355872
10018	CTD-3187F8.15	FfwkSi	outcome	CTD-3187F8.15	Wald ratio	1	-0.0450690584779244	0.0283741948302881	0.1122	-0.100682480345289	0.0105443633894403	0.955931464381664	0.904220094961862	1.01060015109863	0.489905359797378
10019	CTD-3187F8.6	FfwkSi	outcome	CTD-3187F8.6	Wald ratio	1	0.0479520352288509	0.0246713714871082	0.0519400000000002	-0.000403852885881212	0.096307923343583	1.04912033330094	0.999596228651719	1.10109806559602	0.35246650355872
10020	CTD-3195I5.1	FfwkSi	outcome	CTD-3195I5.1	Wald ratio	1	0.0704356010702983	0.0350687277119413	0.0445900000000005	0.00170089475489328	0.139170307385703	1.07297546873395	1.00170234209685	1.14931982099082	0.33367101241168
10021	CTD-3195I5.3	FfwkSi	outcome	CTD-3195I5.3	Wald ratio	1	0.0132963620815835	0.0317318893316417	0.6752	-0.0488981410084342	0.0754908651716012	1.01338515179418	0.952278122847892	1.07841337655192	0.90533170693705
10023	CTD-3203P2.1	FfwkSi	outcome	CTD-3203P2.1	Wald ratio	1	0.00210129973299085	0.0103489452552333	0.8391	-0.0181826329672664	0.0223852324332481	1.00210350901046	0.981981673753523	1.02263766179319	0.953664779499404
10024	CTD-3203P2.2	FfwkSi	outcome	CTD-3203P2.2	Wald ratio	1	0.0118774989836552	0.0415718234920268	0.7751	-0.0696032750607174	0.0933582730280278	1.0119483165756	0.93276379717229	1.09785499665039	0.937160220337641
10030	CTD-3220F14.2	FfwkSi	outcome	CTD-3220F14.2	Wald ratio	1	-0.0551046424366926	0.0370750671761291	0.1372	-0.127771774101906	0.0175624892285204	0.946386110623153	0.880054207388522	1.01771761655247	0.535841054378579
10041	CTDSP1	FfwkSi	outcome	CTDSP1	Wald ratio	1	0.0852026950612351	0.0873945604131861	0.3296	-0.0860906433486096	0.25649603347108	1.08893776663754	0.917511061175831	1.29239363947277	0.729029352080012
10042	CTDSPL	FfwkSi	outcome	CTDSPL	Wald ratio	1	-0.013965732994269	0.0788976853359162	0.8595	-0.168605196252665	0.140673730264127	0.986131335452021	0.844842384491213	1.151049034248	0.958243178792219
10050	CTGLF12P	FfwkSi	outcome	CTGLF12P	Wald ratio	1	0.0391567156720874	0.050841757664441	0.4412	-0.060493129350217	0.138806560694392	1.03993344474927	0.941300236340453	1.14890183573366	0.801893264433357
10056	CTIF	FfwkSi	outcome	CTIF	Wald ratio	1	-0.0131007703326008	0.0414749918142304	0.7521	-0.0943917542884924	0.0681902136232908	0.98698467123528	0.909926224906993	1.07056892590714	0.930140697203081
10076	CTNND1	FfwkSi	outcome	CTNND1	Wald ratio	1	0.052027047339098	0.0936697121879416	0.578600000000001	-0.131565588549268	0.235619683227464	1.05340423390958	0.876721770342961	1.26569285439842	0.865246865817826
10084	CTRC	FfwkSi	outcome	CTRC	Wald ratio	1	-0.0147875753608485	0.0170868672301225	0.3868	-0.0482778351318886	0.0187026844101917	0.985321223879138	0.952869009809981	1.01887867506604	0.769915709812108
10150	CTTN	FfwkSi	outcome	CTTN	Wald ratio	1	0.158538193511813	0.0537510729951072	0.00318299999999992	0.0531860904414025	0.263890296582223	1.17179667840081	1.05462588265584	1.30198535622254	0.0902319724603353
10152	CTU1	FfwkSi	outcome	CTU1	Wald ratio	1	0.131621117229926	0.0787245071254378	0.09454	-0.0226789167359319	0.285921151195784	1.14067605488021	0.977576316781985	1.33098750434158	0.457118129952456
10171	CUL4A	FfwkSi	outcome	CUL4A	Wald ratio	1	-0.0581612865885052	0.0922759370987206	0.5285	-0.239022123301998	0.122699550124987	0.943497761629128	0.787397462348143	1.13054469790199	0.844555009632371
10188	CUTC	FfwkSi	outcome	CUTC	Wald ratio	1	-0.0544933395997882	0.119106885173307	0.647299999999999	-0.287942834539471	0.178956155339894	0.946964816001482	0.749804453930841	1.19596830619445	0.894930519068756
10191	CWC22	FfwkSi	outcome	CWC22	Wald ratio	1	0.0305964321594269	0.0534320722019913	0.5669	-0.074130429356476	0.13532329367533	1.03106931349531	0.928550575688735	1.14490686567413	0.859477191413238
10193	CWC27	FfwkSi	outcome	CWC27	Wald ratio	1	-0.0905419982296236	0.0719742757070691	0.2084	-0.231611578615479	0.0505275821562318	0.913435970401728	0.79325418036185	1.05182587458051	0.624245002236093
10214	CXCL10	FfwkSi	outcome	CXCL10	Wald ratio	1	0.00696755941711403	0.0299431737412372	0.816	-0.0517210611157108	0.0656561799499389	1.00699188933312	0.949593708513433	1.06785950253411	0.94914830346931
10225	CXCL6	FfwkSi	outcome	CXCL6	Wald ratio	1	-0.0631025892676461	0.0771330855151358	0.4133	-0.214283436877312	0.0880782583420201	0.93884715310662	0.807119585144221	1.09207358255209	0.784724165011318
10226	CXCL9	FfwkSi	outcome	CXCL9	Wald ratio	1	-0.0762319461733014	0.0495196774982927	0.1237	-0.173290514069955	0.0208266217233523	0.926601260015895	0.84089328802465	1.02104500926624	0.508226097495287
10242	CXCR4	FfwkSi	outcome	CXCR4	Wald ratio	1	0.0906076316506246	0.109553165693268	0.4082	-0.12411657310818	0.305331836409429	1.09483934066566	0.883276868551014	1.35707525527708	0.782106935534069
10243	CXCR5	FfwkSi	outcome	CXCR5	Wald ratio	1	0.0884596926698051	0.099608272789565	0.3745	-0.106772521997742	0.283691907337353	1.09249021635911	0.898730091064801	1.32802371335569	0.763967478052674
10260	CXXC5	FfwkSi	outcome	CXXC5	Wald ratio	1	-0.0962626627222252	0.0438572103174326	0.0281700000000002	-0.182222794944393	-0.0103025305000572	0.908225427772699	0.833415638938895	0.989750358780323	0.270744743085181
10261	CYB561D1	FfwkSi	outcome	CYB561D1	Wald ratio	1	-0.0895941054554048	0.040142098804014	0.0256200000000004	-0.168272619111272	-0.0109155917995374	0.914302220248908	0.845123406484529	0.989143767097149	0.258316655651028
10262	CYB561D2	FfwkSi	outcome	CYB561D2	Wald ratio	1	0.150535398209733	0.0769323860698074	0.0503800000000002	-0.000252078487089857	0.301322874906555	1.16245645325218	0.999747953282022	1.35164568356606	0.347758778280544
10299	CYB5RL	FfwkSi	outcome	CYB5RL	Wald ratio	1	0.119240371009995	0.115477977234734	0.3018	-0.107096464370084	0.345577206390074	1.12664069750567	0.898439001457681	1.41280516453165	0.705127825742447
10310	CYC1	FfwkSi	outcome	CYC1	Wald ratio	1	-0.0901156876944154	0.0776121367818942	0.245600000000001	-0.242235475786928	0.0620041003980972	0.913825460795178	0.784871337594159	1.06396670740615	0.663551418881169
10317	CYGB	FfwkSi	outcome	CYGB	Wald ratio	1	0.0127150044595166	0.068386137127855	0.8525	-0.121321824311079	0.146751833230112	1.01279618382919	0.885748858202977	1.15806653373514	0.956507903830601
10318	CYHR1	FfwkSi	outcome	CYHR1	Wald ratio	1	0.0627881718469183	0.056176801032589	0.2637	-0.0473183581769562	0.172894701870793	1.06480126045578	0.953783704409986	1.18874092629795	0.680552106242598
10320	CYP11A1	FfwkSi	outcome	CYP11A1	Wald ratio	1	0.0602877417316032	0.102834268493467	0.5577	-0.141267424515592	0.261842907978798	1.0621421251937	0.868257087416807	1.29932241321218	0.856855020646591
10321	CYP17A1	FfwkSi	outcome	CYP17A1	Wald ratio	1	0.166339917968989	0.0614742037729157	0.00681300000000015	0.0458504785740742	0.286829357363904	1.18097446794619	1.04691786260192	1.33219686449376	0.134713081395352
10342	CYP24A1	FfwkSi	outcome	CYP24A1	Wald ratio	1	-0.0638537739778839	0.0438782092049072	0.1456	-0.149855064019502	0.0221475160637342	0.938142170299259	0.860832733020185	1.02239459297276	0.545597641857038
10379	CYP2F1P	FfwkSi	outcome	CYP2F1P	Wald ratio	1	0.0232758797615078	0.0204481360184863	0.255	-0.0168024668347254	0.0633542263577409	1.02354887701991	0.983337907300933	1.06540416663517	0.671400603145648
10397	CYP46A1	FfwkSi	outcome	CYP46A1	Wald ratio	1	-0.0405033408860098	0.0474674131327695	0.393499999999999	-0.133539470626238	0.0525327888542185	0.960305956233319	0.874992931777048	1.05393711890254	0.774937078927409
10398	CYP4B1	FfwkSi	outcome	CYP4B1	Wald ratio	1	0.00674674985198094	0.0796547848285612	0.9325	-0.149376628411999	0.162870128115961	1.00676956043902	0.861244684590058	1.17688383564193	0.976110668953688
10404	CYP4F2	FfwkSi	outcome	CYP4F2	Wald ratio	1	0.00628321283846173	0.060146335131068	0.9168	-0.111603604018432	0.124170029695355	1.00630299362752	0.894398723301143	1.13220836367713	0.972651966397902
10420	CYP4F34P	FfwkSi	outcome	CYP4F34P	Wald ratio	1	-0.0189789582246317	0.0413442072744201	0.646200000000001	-0.100013604482495	0.0620556880332317	0.981200008215756	0.904825108274879	1.06402159634823	0.894292025764312
10428	CYSLTR2	FfwkSi	outcome	CYSLTR2	Wald ratio	1	0.113232178332173	0.0786783507055543	0.1501	-0.0409773890507135	0.267441745715059	1.11989191740364	0.95985083284094	1.30661751155018	0.552152278755727
10430	CYTH1	FfwkSi	outcome	CYTH1	Wald ratio	1	0.05964611986804	0.0521576005964912	0.252800000000001	-0.0425827773010827	0.161875017037163	1.06146085016781	0.958311135828222	1.17571328800768	0.670644709903149
10484	DACT3	FfwkSi	outcome	DACT3	Wald ratio	1	-0.0703310303906062	0.0776384538802901	0.365000000000001	-0.222502399995975	0.0818403392147623	0.932085220296289	0.80051308551974	1.08528251893686	0.75756263601741
10490	DAG1	FfwkSi	outcome	DAG1	Wald ratio	1	0.0234221596179255	0.0779794138026721	0.7639	-0.129417491435312	0.176261810671163	1.02369861255406	0.878607078034632	1.19275029253042	0.933832398429361
10491	DAGLA	FfwkSi	outcome	DAGLA	Wald ratio	1	0.00249104734822119	0.0402901144379649	0.9507	-0.07647757695019	0.0814596716466323	1.00249415258456	0.926373686179245	1.08486946570261	0.982981748963273
10497	DALRD3	FfwkSi	outcome	DALRD3	Wald ratio	1	-0.0118722100465268	0.0317890778208627	0.7088	-0.0741788025754178	0.0504343824823641	0.988197986568229	0.928505659794811	1.05172784932006	0.916437889803126
10508	DAP3	FfwkSi	outcome	DAP3	Wald ratio	1	-0.0122325500651347	0.0286587774494403	0.6695	-0.0684037538660376	0.0439386537357682	0.987841963435904	0.933883338439129	1.04491825109107	0.903320481075346
10582	DBR1	FfwkSi	outcome	DBR1	Wald ratio	1	-0.0328092101137423	0.0482483385217164	0.496499999999999	-0.127375953616307	0.0617575333888219	0.967723173771465	0.880402619822084	1.06370440065656	0.828119042413642
10589	DCAF11	FfwkSi	outcome	DCAF11	Wald ratio	1	-0.00876282801644552	0.104701219584851	0.9333	-0.213977218402753	0.196451562369862	0.991275453660787	0.807366777917936	1.21707636715549	0.976508333333333
10601	DCAF17	FfwkSi	outcome	DCAF17	Wald ratio	1	-0.125565915512297	0.0650718008568249	0.0536500000000007	-0.253106645191674	0.00197481416707987	0.881997625185606	0.776385079672956	1.0019767653968	0.357705747377627
10609	DCAF6	FfwkSi	outcome	DCAF6	Wald ratio	1	-0.0892490239404051	0.0582684952293429	0.125599999999999	-0.203455274589917	0.024957226709107	0.914617783488628	0.815906695268167	1.02527126536044	0.511814315112852
10610	DCAF7	FfwkSi	outcome	DCAF7	Wald ratio	1	-0.0401687446935259	0.148230527773863	0.786400000000001	-0.330700579130298	0.250363089743246	0.960627324711231	0.718420246854695	1.28449171779606	0.940082939546424
10611	DCAF8	FfwkSi	outcome	DCAF8	Wald ratio	1	-0.0998272146531872	0.124030406489247	0.420900000000001	-0.342926811372111	0.143272382065736	0.904993774190681	0.709690150907872	1.15404409977533	0.789375684851032
10650	DCP1B	FfwkSi	outcome	DCP1B	Wald ratio	1	-0.00359987014151858	0.0612073717725738	0.9531	-0.123566318815763	0.116366578532726	0.996406601622833	0.883763029183048	1.12340761377553	0.984063654822335
10661	DCT	FfwkSi	outcome	DCT	Wald ratio	1	0.051171925880528	0.0471707549023291	0.278	-0.041282753728037	0.143626605489093	1.05250383037667	0.959557773048423	1.15445296163701	0.690497314453128
10668	DCTN2	FfwkSi	outcome	DCTN2	Wald ratio	1	0.0806859410625584	0.121947837304784	0.5082	-0.158331820054817	0.319703702179934	1.08403039366698	0.853566504488197	1.37671978482614	0.834075384385703
10681	DCTPP1	FfwkSi	outcome	DCTPP1	Wald ratio	1	-0.124759891630754	0.0994585523411714	0.2097	-0.31969865421945	0.0701788709579416	0.882708822917644	0.726367891995911	1.07270003897837	0.626267325763508
10682	DCUN1D1	FfwkSi	outcome	DCUN1D1	Wald ratio	1	0.00822821013875792	0.055814498348729	0.8828	-0.101168206624751	0.117624626902267	1.00826215489746	0.903780998148385	1.12482180426587	0.963037328375286
10683	DCUN1D2	FfwkSi	outcome	DCUN1D2	Wald ratio	1	0.0548583755358611	0.0708716864072178	0.438899999999999	-0.0840501298222858	0.193766880894008	1.05639099327238	0.919385166324898	1.21381328690334	0.80002622774525
10684	DCUN1D3	FfwkSi	outcome	DCUN1D3	Wald ratio	1	0.0901978100252827	0.0542522752849373	0.0964000000000002	-0.0161366495331944	0.19653226958376	1.09439074375621	0.983992848704329	1.2171745979621	0.46099749216301
10685	DCUN1D4	FfwkSi	outcome	DCUN1D4	Wald ratio	1	0.0512834804056328	0.0593824133936211	0.3878	-0.0651060498458645	0.16767301065713	1.05262124849078	0.936968092786559	1.18254986621694	0.771201798983183
10686	DCUN1D5	FfwkSi	outcome	DCUN1D5	Wald ratio	1	0.0561295761890395	0.0676636525303542	0.406800000000001	-0.0764911827704547	0.188750335148534	1.05773473209292	0.926361082191116	1.20773938476493	0.781381767816673
10692	DDA1	FfwkSi	outcome	DDA1	Wald ratio	1	0.0201249638297561	0.0364728917077082	0.581100000000001	-0.051361903917352	0.0916118315768641	1.02032883625937	0.94993482318259	1.0959393304632	0.865566764275256
10708	DDHD2	FfwkSi	outcome	DDHD2	Wald ratio	1	0.0489289514549836	0.0248295078147212	0.048770000000001	0.00026311613812996	0.0975947867718372	1.0501457367628	1.00026315075622	1.10251594053759	0.343956686008665
10709	DDI2	FfwkSi	outcome	DDI2	Wald ratio	1	0.0407402661629347	0.0758935024032253	0.5914	-0.108010998547387	0.189491530873256	1.04158153643995	0.897617723885072	1.20863488786404	0.87121289493568
10710	DDIT3	FfwkSi	outcome	DDIT3	Wald ratio	1	0.00939249824020901	0.0414180013085147	0.8206	-0.0717867843244799	0.0905717808048979	1.00943674617619	0.930729320737649	1.09480009045294	0.949861388384755
10711	DDIT4	FfwkSi	outcome	DDIT4	Wald ratio	1	-0.0904826248878554	0.0778126775332349	0.2449	-0.242995472852996	0.0620302230772851	0.913490205757833	0.784275064292027	1.06399450143014	0.663461108151305
10739	DDX1	FfwkSi	outcome	DDX1	Wald ratio	1	0.0495813591163189	0.0331635611005689	0.1349	-0.0154192206407961	0.114581938873434	1.05083108342538	0.984699046897106	1.12140452392288	0.531070838709677
10766	DDX17	FfwkSi	outcome	DDX17	Wald ratio	1	-0.10043676646501	0.11753168216712	0.3928	-0.330798863512566	0.129925330582546	0.904442301688542	0.718349640834316	1.13874335084736	0.774763478554579
10779	DDX21	FfwkSi	outcome	DDX21	Wald ratio	1	0.00997599367847363	0.0743757147145458	0.8933	-0.135800407162036	0.155752394518983	1.01002591978614	0.873016863013838	1.16853683114215	0.966611682508157
10790	DDX27	FfwkSi	outcome	DDX27	Wald ratio	1	0.104038669366536	0.101718957044304	0.3064	-0.0953304864403002	0.303407825173373	1.1096433632919	0.909072448700185	1.35446673745124	0.709519090151158
10791	DDX28	FfwkSi	outcome	DDX28	Wald ratio	1	-0.156452887485228	0.0653366070649142	0.0166399999999997	-0.284512637332459	-0.0283931376379957	0.855171806048205	0.752380847317011	0.972006159470475	0.207727659574464
10810	DDX49	FfwkSi	outcome	DDX49	Wald ratio	1	-0.0287259790434288	0.0438182380321281	0.512100000000001	-0.1146097255864	0.0571577674995423	0.971682689409368	0.891714089198604	1.05882284505156	0.83590607799176
10827	DDX54	FfwkSi	outcome	DDX54	Wald ratio	1	0.133930223911956	0.114057207079806	0.2403	-0.0896219019644637	0.357482349788377	1.14331304094995	0.914276806192173	1.4297253312707	0.658545577314755
10873	DEDD2	FfwkSi	outcome	DEDD2	Wald ratio	1	0.139486847095745	0.0980382540359743	0.154799999999999	-0.0526681308147647	0.331641825006255	1.1496836839392	0.948694802816051	1.39325373048585	0.560382536375952
10885	DEFA4	FfwkSi	outcome	DEFA4	Wald ratio	1	-0.0316891202993598	0.0279448708181288	0.2568	-0.0864610671028923	0.0230828265041726	0.968807717921587	0.917171256223753	1.02335129664754	0.672991582202371
10897	DEK	FfwkSi	outcome	DEK	Wald ratio	1	-0.0882780619056185	0.050545013552055	0.08072	-0.187346288467646	0.0107901646564093	0.915506273908166	0.829156559310856	1.01084858842802	0.426751787148466
10903	DENND1B	FfwkSi	outcome	DENND1B	Wald ratio	1	0.0400875879682994	0.0463304870660941	0.3869	-0.0507201666812451	0.130895342617844	1.04090194068597	0.950544627376602	1.13984848151117	0.770014285714286
10904	DENND1C	FfwkSi	outcome	DENND1C	Wald ratio	1	0.104024277897176	0.0845363961568081	0.2185	-0.0616670585701683	0.26971561436452	1.10962739400834	0.94019586484208	1.30959196862726	0.63538267251239
10939	DEPDC1B	FfwkSi	outcome	DEPDC1B	Wald ratio	1	0.32116924855388	0.100304221730248	0.00136500000000004	0.124572973962594	0.517765523145165	1.37873891071465	1.13266467247393	1.67827339380744	0.0564310975609773
10961	DERL3	FfwkSi	outcome	DERL3	Wald ratio	1	-0.00777564080688765	0.0470006034328464	0.868600000000001	-0.0998968235352666	0.0843455419214913	0.992254511286861	0.904930780778247	1.08800478012516	0.959527777222206
10962	DES	FfwkSi	outcome	DES	Wald ratio	1	-0.0226236423838616	0.0530203862899495	0.6696	-0.126543599512163	0.0812963147444395	0.977630353172894	0.881135731617973	1.08469225926176	0.903320481075346
10968	DESI2	FfwkSi	outcome	DESI2	Wald ratio	1	0.134897779784517	0.0945370522660035	0.1536	-0.0503948426568494	0.320190402225884	1.144419795534	0.950853912686391	1.37738999749171	0.557897142857143
10995	DFNB59	FfwkSi	outcome	DFNB59	Wald ratio	1	0.0251370447751764	0.0722770834174739	0.728	-0.116526038723072	0.166800128273425	1.02545564423341	0.89000692203118	1.18151808964617	0.922614374338393
11012	DGCR5	FfwkSi	outcome	DGCR5	Wald ratio	1	0.0240696540091739	0.0372970188643954	0.5187	-0.049032502965041	0.0971718109833888	1.02436166630264	0.952150181491491	1.10204970159921	0.839105885471898
11018	DGCR6L	FfwkSi	outcome	DGCR6L	Wald ratio	1	0.0117656298827123	0.0124592086618843	0.345	-0.012654419094581	0.0361856788600055	1.0118351171591	0.987425311398018	1.03684834943803	0.742420039486675
11034	DGKG	FfwkSi	outcome	DGKG	Wald ratio	1	-0.153252152491294	0.0778486239122489	0.0489999999999998	-0.305835455359302	-0.000668849623285755	0.857913369542214	0.736507797897172	0.999331374006762	0.343956686008665
11035	DGKH	FfwkSi	outcome	DGKH	Wald ratio	1	0.155853526104956	0.101133387756491	0.1233	-0.0423679138977653	0.354074966107678	1.16865501310101	0.958517063942719	1.42486199883422	0.507535247865802
11041	DGKZ	FfwkSi	outcome	DGKZ	Wald ratio	1	0.238312946790686	0.114570209252491	0.0375199999999995	0.0137553366558027	0.462870556925569	1.26910629342756	1.01385037656775	1.58862769225376	0.308404428805203
11047	DGUOK-AS1	FfwkSi	outcome	DGUOK-AS1	Wald ratio	1	-0.0110171235533299	0.0485270566995984	0.8204	-0.106130154684543	0.0840959075778828	0.989043342693942	0.899307591362489	1.08773321066398	0.949861388384755
11053	DHCR7	FfwkSi	outcome	DHCR7	Wald ratio	1	-0.0386006361228186	0.131553540591499	0.7692	-0.296445575682157	0.21924430343652	0.962134874344199	0.743456088253513	1.2451354303977	0.935184500421026
11054	DHDDS	FfwkSi	outcome	DHDDS	Wald ratio	1	0.0894927914318519	0.0494231296927746	0.0701800000000004	-0.00737654276598623	0.18636212562969	1.0936194498536	0.992650597151681	1.20485849152755	0.403751300904973
11067	DHPS	FfwkSi	outcome	DHPS	Wald ratio	1	-0.00701250612591926	0.0849364792559759	0.9342	-0.173488005467632	0.159462993215794	0.993012024122167	0.84072723523144	1.17288085686882	0.976646175986842
11079	DHRS13	FfwkSi	outcome	DHRS13	Wald ratio	1	-0.00602280591083258	0.0302531620419514	0.8422	-0.0653190035130574	0.0532733916913922	0.993995294827378	0.936768583239056	1.05471795683271	0.954242684643307
11105	DHRS7B	FfwkSi	outcome	DHRS7B	Wald ratio	1	-0.0257134976567875	0.0424194171118998	0.5444	-0.108855555196111	0.0574285598825362	0.974614278887278	0.896859954902809	1.05910960503739	0.851478054345269
11116	DHX15	FfwkSi	outcome	DHX15	Wald ratio	1	0.107100978217806	0.0850626168569617	0.208	-0.0596217508218387	0.273823707257451	1.11304664227114	0.942120822623869	1.31498295985086	0.623931898584906
11159	DHX8	FfwkSi	outcome	DHX8	Wald ratio	1	-0.0137761431887454	0.0498787225167408	0.7824	-0.111538439321557	0.0839861529440666	0.986318313624147	0.894457008421877	1.08761383345497	0.938954040546853
11162	DICER1	FfwkSi	outcome	DICER1	Wald ratio	1	0.0309628666733408	0.0260834373525821	0.2352	-0.0201606705377201	0.0820864038844016	1.0314472021095	0.98004119691009	1.08554960147979	0.653123546475752
11192	DIS3	FfwkSi	outcome	DIS3	Wald ratio	1	0.12474447576707	0.0499889120792063	0.01258	0.0267662080918255	0.222722743442314	1.13285894316753	1.02712764055957	1.24947410081915	0.181745209938072
11198	DIS3L2	FfwkSi	outcome	DIS3L2	Wald ratio	1	-0.13281999118628	0.0935108413948709	0.155499999999998	-0.316101240320227	0.050461257947667	0.875622697726229	0.728985643691583	1.05175611537521	0.561323355418836
11209	DISP2	FfwkSi	outcome	DISP2	Wald ratio	1	0.0390127117714404	0.0300164485585391	0.1937	-0.0198195274032963	0.0978449509461771	1.0397837010589	0.980375588270284	1.10279178502932	0.607627698951265
11215	DKFZP434I0714	FfwkSi	outcome	DKFZP434I0714	Wald ratio	1	0.0433748418119183	0.0408734734494464	0.2886	-0.0367371661489967	0.123486849772833	1.04432927977178	0.963929455347904	1.13143512581532	0.696612816455696
11226	DKFZP779L1853	FfwkSi	outcome	DKFZP779L1853	Wald ratio	1	-0.0838263955513157	0.0348148563231766	0.0160499999999997	-0.152063513944742	-0.0155892771578896	0.919590887307386	0.858933724739478	0.984531606644362	0.204718018394645
11227	DKK2	FfwkSi	outcome	DKK2	Wald ratio	1	0.0120510174085651	0.0762374817857932	0.8744	-0.13737444689159	0.16147648170872	1.01212392348866	0.871643780713426	1.1752448180834	0.960908636462956
11233	DLAT	FfwkSi	outcome	DLAT	Wald ratio	1	0.0435606474305544	0.12515503098779	0.7278	-0.201743213305514	0.288864508166622	1.04452334004786	0.817304773989548	1.33491084675676	0.922614374338393
11234	DLD	FfwkSi	outcome	DLD	Wald ratio	1	0.091882455583977	0.0657378271338507	0.162199999999999	-0.0369636855983703	0.220728596766324	1.09623595809183	0.963711131306698	1.24698494888616	0.570260659138047
11245	DLEU2	FfwkSi	outcome	DLEU2	Wald ratio	1	-0.0251686932384976	0.0354404808476517	0.4776	-0.094632035699895	0.0442946492228998	0.97514539771735	0.909707612814663	1.04529030349344	0.819106858924412
11252	DLG2	FfwkSi	outcome	DLG2	Wald ratio	1	0.0981458380507855	0.0412478335500531	0.01734	0.0173000842926815	0.17899159180889	1.10312365078106	1.01745059746169	1.19601068783917	0.212164314266692
11264	DLGAP5	FfwkSi	outcome	DLGAP5	Wald ratio	1	0.0316152214158693	0.0806348682454831	0.695	-0.126429120345278	0.189659563177016	1.032120291106	0.881236609076514	1.20883799463242	0.912073235929428
11265	DLK1	FfwkSi	outcome	DLK1	Wald ratio	1	0.06184539784565	0.0401421928941151	0.1234	-0.0168333002268156	0.140524095918116	1.06379786657206	0.983307588125104	1.15087681066413	0.507535247865802
11276	DLST	FfwkSi	outcome	DLST	Wald ratio	1	-0.0215719260313447	0.0459997442906964	0.6391	-0.11173142484111	0.0685875727784202	0.97865908387367	0.894284407826633	1.0709944108006	0.892029754327588
11277	DLX4	FfwkSi	outcome	DLX4	Wald ratio	1	0.0218345187706131	0.0930614481742968	0.8145	-0.160565919651009	0.204234957192235	1.02207463630806	0.85166168048075	1.22658631487866	0.948730374243296
11278	DMAP1	FfwkSi	outcome	DMAP1	Wald ratio	1	0.0566744068438979	0.0502200777963516	0.259100000000001	-0.0417569456369513	0.155105759324747	1.05831117541741	0.959102866381362	1.167781458353	0.675169557229116
11279	DMKN	FfwkSi	outcome	DMKN	Wald ratio	1	-0.0252048842197883	0.0500010256385516	0.6142	-0.123206894471349	0.0727971260317728	0.975110106887114	0.884080732222112	1.07551232132782	0.880883927752723
11285	DMTF1	FfwkSi	outcome	DMTF1	Wald ratio	1	-0.0732695318241336	0.113779258011945	0.5196	-0.296276877527545	0.149737813879278	0.92935030678187	0.743581518503264	1.16152966584492	0.839859148968579
11287	DMXL1	FfwkSi	outcome	DMXL1	Wald ratio	1	0.0244705235965674	0.0829163848383886	0.7679	-0.138045590686674	0.186986637879809	1.02477238405778	0.871058978663561	1.20561117542087	0.935149148613357
11294	DNAAF1	FfwkSi	outcome	DNAAF1	Wald ratio	1	0.00997753400432332	0.013616226835873	0.4637	-0.0167102705939877	0.0366653386026344	1.01002747555638	0.983428571538748	1.03734580314519	0.812966789704131
11295	DNAAF2	FfwkSi	outcome	DNAAF2	Wald ratio	1	-0.118453678949675	0.0679409886640729	0.0812499999999999	-0.251618016731258	0.0147106588319077	0.888292961366808	0.77754168926619	1.01481939310354	0.428246580310878
11301	DNAH10OS	FfwkSi	outcome	DNAH10OS	Wald ratio	1	0.0745850720248289	0.0868386895386493	0.390400000000001	-0.0956187594709236	0.244788903520581	1.07743699937069	0.908810425399282	1.27735164030814	0.772472037541666
11302	DNAH11	FfwkSi	outcome	DNAH11	Wald ratio	1	0.272041755482159	0.0836730515863005	0.00114899999999996	0.10804257437301	0.436040936591308	1.3126418101585	1.11409517628039	1.5465721048437	0.0512964821882593
11303	DNAH17	FfwkSi	outcome	DNAH17	Wald ratio	1	0.0261367904212357	0.0772176703954628	0.735	-0.125209843553871	0.177483424396343	1.0264813516868	0.882311735726992	1.19420826301555	0.924516184489908
11310	DNAH7	FfwkSi	outcome	DNAH7	Wald ratio	1	-0.0157492859842678	0.0373054411380095	0.6729	-0.0888679506147665	0.0573693786462308	0.984374085500173	0.914966386346477	1.05904692747627	0.904039813018253
11317	DNAJA2	FfwkSi	outcome	DNAJA2	Wald ratio	1	-0.0152566865961112	0.102784076028003	0.882	-0.216713475610997	0.186200102418774	0.984859107023253	0.805160634416659	1.20466329229989	0.962752805308153
11329	DNAJB11	FfwkSi	outcome	DNAJB11	Wald ratio	1	-0.0209100714622385	0.0866454351966674	0.8093	-0.190735124447707	0.14891498152323	0.979307028258752	0.826351439459649	1.16057431475415	0.94719421693717
11335	DNAJB13	FfwkSi	outcome	DNAJB13	Wald ratio	1	-0.0698175745005504	0.0376877239194837	0.0639499999999994	-0.143685513382739	0.00405036438163764	0.932563927829768	0.866160100991452	1.00405857819335	0.385351421800944
11336	DNAJB14	FfwkSi	outcome	DNAJB14	Wald ratio	1	-0.0201543614501875	0.112244631375423	0.857499999999999	-0.240153838946016	0.199845116045641	0.980047380095292	0.786506856373356	1.2212135971205	0.958116348055371
11349	DNAJB9	FfwkSi	outcome	DNAJB9	Wald ratio	1	-0.0945716840756245	0.0724698898326199	0.1919	-0.23661266814756	0.0474692999963106	0.909762516803463	0.789296948666988	1.04861400817321	0.607003579228342
11357	DNAJC14	FfwkSi	outcome	DNAJC14	Wald ratio	1	0.0446337257578292	0.0606801266735685	0.461999999999999	-0.074299322522365	0.163566774038023	1.04564479700436	0.92839376308498	1.17770399261311	0.812146808020279
11363	DNAJC16	FfwkSi	outcome	DNAJC16	Wald ratio	1	0.00125036107476198	0.0707511963339287	0.9859	-0.137421983739738	0.139922705889262	1.00125114310208	0.871602346500216	1.15018489290284	0.994743510409396
11384	DNAJC3	FfwkSi	outcome	DNAJC3	Wald ratio	1	-0.0448896989905051	0.062160867473674	0.470199999999999	-0.166724999238906	0.076945601257896	0.956102935136117	0.846432348874376	1.07998332506024	0.816434365323807
11386	DNAJC30	FfwkSi	outcome	DNAJC30	Wald ratio	1	0.0386134828689348	0.028258395312672	0.1718	-0.0167729719439023	0.0939999376817719	1.03936867220436	0.983366911172882	1.09855967745688	0.584118432769368
11387	DNAJC4	FfwkSi	outcome	DNAJC4	Wald ratio	1	-0.0166098019981547	0.101411914459695	0.8699	-0.215377154339157	0.182157550342848	0.983527380189932	0.806237306929646	1.19980320839666	0.959527777222206
11397	DNASE1L2	FfwkSi	outcome	DNASE1L2	Wald ratio	1	0.0265866731343585	0.082820989168311	0.7482	-0.135742465635531	0.188915811904248	1.02694325179492	0.873067448409029	1.20793925409648	0.928252358490566
11442	DNMT3A	FfwkSi	outcome	DNMT3A	Wald ratio	1	0.0860241569629867	0.0437157010804289	0.0490899999999988	0.000341382845345989	0.171706931080627	1.08983265503425	1.0003414411231	1.18732981275424	0.344148874080874
11443	DNMT3B	FfwkSi	outcome	DNMT3B	Wald ratio	1	0.0822921673081165	0.0781435686338301	0.2923	-0.0708692272141904	0.235453561830423	1.08577299086429	0.931583709959156	1.26548261319649	0.698936135735959
11463	DOCK1	FfwkSi	outcome	DOCK1	Wald ratio	1	0.202638588899087	0.108273601958429	0.0612699999999995	-0.00957767093943424	0.414854848737609	1.22462979345666	0.990468048871352	1.51415094381959	0.377318473005646
11481	DOCK6	FfwkSi	outcome	DOCK6	Wald ratio	1	0.0465957625698171	0.0720815254226958	0.518	-0.0946840272586666	0.187875552398301	1.04769840455636	0.90966031692735	1.20668333715782	0.839050261858233
11504	DOK3	FfwkSi	outcome	DOK3	Wald ratio	1	0.0197566581723216	0.0441333694012956	0.654400000000001	-0.0667447458542177	0.106258062198861	1.01995311257136	0.935433944257797	1.11210883272941	0.897094895758449
11527	DOT1L	FfwkSi	outcome	DOT1L	Wald ratio	1	-0.0787577004771674	0.0622492590716665	0.205799999999999	-0.200766248257634	0.0432508473032989	0.924263846004806	0.818103642356897	1.04419979670366	0.621507997554838
11528	DPAGT1	FfwkSi	outcome	DPAGT1	Wald ratio	1	0.05625294417512	0.0311590318279325	0.0710199999999985	-0.00481875820762762	0.117324646557868	1.05786523074614	0.995192833381209	1.12448443043893	0.406132927286353
11545	DPF3	FfwkSi	outcome	DPF3	Wald ratio	1	-0.29135936325898	0.10222633670679	0.00437000000000004	-0.491722983204288	-0.0909957433136709	0.747247096609936	0.611571758017839	0.913021597337546	0.106706411026598
11546	DPH1	FfwkSi	outcome	DPH1	Wald ratio	1	0.0499297743598549	0.0450100896219118	0.2673	-0.0382900012990922	0.138149550018802	1.0511972727825	0.962433793366217	1.1481472428773	0.682165245737212
11547	DPH2	FfwkSi	outcome	DPH2	Wald ratio	1	-0.0492660515062694	0.0685139099135072	0.4721	-0.183553314936744	0.0850212119242048	0.95192783417103	0.832307500133243	1.08874016072723	0.817096153846154
11554	DPM2	FfwkSi	outcome	DPM2	Wald ratio	1	-0.0330104592672708	0.0320615854906065	0.3032	-0.0958511668288596	0.029830248294318	0.967528439897565	0.908599235711419	1.03027962738451	0.706006312825424
11555	DPM3	FfwkSi	outcome	DPM3	Wald ratio	1	-0.0456884997010579	0.063667908525091	0.473	-0.170477600410236	0.0791006010081205	0.955339504387275	0.843261978139439	1.08231319839255	0.817254756168344
11571	DPRXP4	FfwkSi	outcome	DPRXP4	Wald ratio	1	0.0835833633751219	0.0454630110008416	0.0659899999999997	-0.00552413818652769	0.172690864936771	1.0871758421629	0.994491091807721	1.1884986416863	0.391398697511662
11584	DPY19L3	FfwkSi	outcome	DPY19L3	Wald ratio	1	0.0866771741924375	0.112051906065407	0.439199999999998	-0.132944561695761	0.306298910080635	1.09054456695528	0.875513627754253	1.35838828182067	0.800468406593407
11590	DPY30	FfwkSi	outcome	DPY30	Wald ratio	1	-0.0281683395626644	0.119140930290448	0.8131	-0.261684562931943	0.205347883806614	0.972224689145939	0.76975379429614	1.22795217534358	0.948233353719135
11617	DRAP1	FfwkSi	outcome	DRAP1	Wald ratio	1	-0.154934933501433	0.0611597653834646	0.0113	-0.274808073653023	-0.0350617933498423	0.856470903233452	0.759717919118433	0.965545750107775	0.172209290709291
11658	DSG2	FfwkSi	outcome	DSG2	Wald ratio	1	0.187587455796686	0.103359932191783	0.06954	-0.0149980112992099	0.390172922892581	1.2063357458615	0.985113898697903	1.47723621975766	0.401453441754921
11693	DTL	FfwkSi	outcome	DTL	Wald ratio	1	0.198702350935165	0.0894825290136933	0.0263800000000004	0.0233165940683266	0.374088107802004	1.21981883392442	1.02359055095129	1.45366522406237	0.262251105331599
11710	DTX1	FfwkSi	outcome	DTX1	Wald ratio	1	0.0402771833548519	0.0748491258415968	0.5905	-0.106427103294678	0.186981470004382	1.0410993096013	0.899040582869012	1.2056049449886	0.87121289493568
11716	DTX2P1	FfwkSi	outcome	DTX2P1	Wald ratio	1	0.0867077347504022	0.0211958235489579	4.29899999999998e-05	0.0451639205944446	0.12825154890636	1.09057789511499	1.04619933947145	1.13683893732367	0.00565355560344825
11717	DTX3	FfwkSi	outcome	DTX3	Wald ratio	1	0.176707731433753	0.0635859156408081	0.00545200000000008	0.0520793367777691	0.301336126089737	1.19328228325449	1.05345931726579	1.35166359458928	0.119841873198849
11723	DTX4	FfwkSi	outcome	DTX4	Wald ratio	1	0.0477920378091602	0.0966878714301198	0.6211	-0.141716190193875	0.237300265812195	1.04895249018226	0.867867530852395	1.26782174415361	0.884217832949672
11725	DUOX1	FfwkSi	outcome	DUOX1	Wald ratio	1	0.0850025737328359	0.0492693288061949	0.0844800000000004	-0.0115653107273061	0.181570458192978	1.08871986876887	0.98850131040012	1.19909902008356	0.437564750471882
11726	DUOXA1	FfwkSi	outcome	DUOXA1	Wald ratio	1	-0.111312110645149	0.123468525146073	0.3673	-0.353310419931452	0.130686198641154	0.894659472603558	0.702359133259888	1.13961011399435	0.759054044670188
11737	DUSP1	FfwkSi	outcome	DUSP1	Wald ratio	1	-0.0554068441224872	0.0762770398731998	0.4676	-0.204909842273959	0.0940961540289843	0.946100154355519	0.814720766471983	1.09866538194141	0.814974005707554
11739	DUSP11	FfwkSi	outcome	DUSP11	Wald ratio	1	0.267046592106145	0.0756919570817729	0.000418600000000007	0.11869035622587	0.415402827986419	1.30610129892337	1.12602119884798	1.51498089449348	0.0286356188340812
11745	DUSP13	FfwkSi	outcome	DUSP13	Wald ratio	1	0.209348170643939	0.0932650011307564	0.0247899999999999	0.0265487684276563	0.392147572860221	1.2328741744079	1.02690432654989	1.48015612615896	0.255134208182595
11761	DUSP19	FfwkSi	outcome	DUSP19	Wald ratio	1	-0.0221839964597474	0.0335919814109887	0.509	-0.0880242800252853	0.0436562871057904	0.978060258869176	0.915738642296011	1.04462324269813	0.834385880077369
11762	DUSP2	FfwkSi	outcome	DUSP2	Wald ratio	1	-0.0603432791147516	0.0564636182908827	0.285200000000002	-0.171011970964882	0.0503254127353785	0.941441300971532	0.842811484144552	1.05161324904652	0.695748548150768
11779	DUSP4	FfwkSi	outcome	DUSP4	Wald ratio	1	0.0240477545724712	0.12181100671934	0.8435	-0.214701818597436	0.262797327742379	1.0243392336048	0.806781971694415	1.30056310417842	0.954242684643307
11805	DUXAP1	FfwkSi	outcome	DUXAP1	Wald ratio	1	0.0515995559312748	0.0224965957555998	0.0218099999999996	0.00750622825029926	0.0956928836122504	1.05295400889114	1.00753447060186	1.10042105475321	0.237820979270903
11806	DVL2	FfwkSi	outcome	DVL2	Wald ratio	1	-0.0237783057917835	0.049059325219106	0.6279	-0.119934583221231	0.0723779716376643	0.976502170638502	0.886978458092917	1.07506161007781	0.887123779610539
11813	DYNC1H1	FfwkSi	outcome	DYNC1H1	Wald ratio	1	0.0386573709551543	0.0662750239309409	0.5597	-0.09124167594949	0.168556417859799	1.03941428910727	0.912797083138369	1.18359500085803	0.857079251154387
11815	DYNC1I2	FfwkSi	outcome	DYNC1I2	Wald ratio	1	-0.0723939364253404	0.0356971645376823	0.0425600000000007	-0.142360378919198	-0.00242749393148305	0.930164397989601	0.867308640408734	0.997575450049264	0.325276953907821
11821	DYNC1LI2	FfwkSi	outcome	DYNC1LI2	Wald ratio	1	0.00716199648222787	0.0441732014441726	0.8712	-0.0794174783483505	0.0937414713128063	1.00718770491696	0.923654238297029	1.09827577341736	0.95953675825752
11822	DYNC2H1	FfwkSi	outcome	DYNC2H1	Wald ratio	1	-0.172422223019034	0.076819748488947	0.0247999999999995	-0.32298893005737	-0.0218555159806974	0.841623745220252	0.723981868761308	0.978381585343397	0.255134208182595
11824	DYNLL1	FfwkSi	outcome	DYNLL1	Wald ratio	1	-0.0315065477973572	0.0889885047053566	0.7233	-0.205924017019856	0.142910921425142	0.968984611718088	0.813894916094753	1.15362703363679	0.922059959342879
11826	DYNLRB1	FfwkSi	outcome	DYNLRB1	Wald ratio	1	0.361834759705394	0.0876560095351589	3.66100000000006e-05	0.190028981016483	0.533640538394305	1.43596164363023	1.2092846434476	1.70512860900857	0.00517116250000008
11832	DYRK1A	FfwkSi	outcome	DYRK1A	Wald ratio	1	0.0947463139401804	0.0645242163890515	0.142	-0.0317211501823606	0.221213778062721	1.09937992238617	0.968776687620683	1.24759010945467	0.541335165273595
11833	DYRK1B	FfwkSi	outcome	DYRK1B	Wald ratio	1	0.0527910975185981	0.048451050619661	0.2759	-0.0421729616959373	0.147755156733134	1.05420939515621	0.95870394717088	1.15922903218999	0.689424164199544
11834	DYRK2	FfwkSi	outcome	DYRK2	Wald ratio	1	0.236619762749213	0.0947993053826537	0.01256	0.0508131241992112	0.422426401299214	1.26695928106106	1.0521262579736	1.52565892895628	0.181745209938072
11841	DYTN	FfwkSi	outcome	DYTN	Wald ratio	1	0.050365402036743	0.117543710053602	0.6683	-0.180020269668317	0.280751073741803	1.05165530316651	0.83525328093272	1.32412395368648	0.90302346472574
11842	DZANK1	FfwkSi	outcome	DZANK1	Wald ratio	1	-0.038909805995597	0.107544475593963	0.7175	-0.249696978159764	0.17187736616857	0.961837457206081	0.779036812477095	1.18753219266113	0.920503429370035
11843	DZIP1L	FfwkSi	outcome	DZIP1L	Wald ratio	1	-0.132584537694292	0.0999565380357384	0.184700000000001	-0.328499352244339	0.0633302768557553	0.875828890421515	0.720003394611944	1.06537865104151	0.598609542430272
11849	E2F2	FfwkSi	outcome	E2F2	Wald ratio	1	-0.130833201180809	0.0914879551716976	0.152699999999999	-0.310149593317336	0.0484831909557183	0.877364105483573	0.733337245667205	1.04967772759263	0.556217406876787
11856	E2F5	FfwkSi	outcome	E2F5	Wald ratio	1	0.0348175217114907	0.0590439955401258	0.555399999999999	-0.080908709547156	0.150543752970137	1.03543074792877	0.922277882767183	1.1624661653379	0.855798074717781
11857	E4F1	FfwkSi	outcome	E4F1	Wald ratio	1	0.00831845486842162	0.0379726720781942	0.8266	-0.066107982404839	0.0827448921416823	1.00835314934889	0.936029784087189	1.08626465854756	0.951322746133535
11863	EAF1-AS1	FfwkSi	outcome	EAF1-AS1	Wald ratio	1	0.00615222983223206	0.0777123058674243	0.9369	-0.146163889667919	0.158468349332384	1.0061711936682	0.864016088270565	1.17171483808142	0.977592534130833
11870	EARS2	FfwkSi	outcome	EARS2	Wald ratio	1	0.027085748824594	0.0453347974660491	0.5502	-0.0617704542088623	0.11594195185805	1.02745590212216	0.940098657715621	1.12293068620144	0.853932962464923
11876	EBF1	FfwkSi	outcome	EBF1	Wald ratio	1	0.056706487700304	0.124057385501197	0.6476	-0.186445987882042	0.29985896328265	1.05834512749086	0.829903385580381	1.34966844134553	0.894930519068756
11932	ECT2L	FfwkSi	outcome	ECT2L	Wald ratio	1	0.0319526363379158	0.0717546409495654	0.6561	-0.108686459923232	0.172591732599064	1.03246860265301	0.897011622504394	1.18838082887722	0.898236925337989
11943	EDC4	FfwkSi	outcome	EDC4	Wald ratio	1	0.0477943268924945	0.0572487348695141	0.4038	-0.0644131934517531	0.160001847236742	1.04895489132467	0.937617502068432	1.17351303874621	0.77954555808656
11955	EDF1	FfwkSi	outcome	EDF1	Wald ratio	1	-0.0657640864601306	0.102442862137951	0.5209	-0.266552096250514	0.135023923330252	0.936351736289918	0.766016096120244	1.14456416581032	0.840757182411265
11973	EEF1B2	FfwkSi	outcome	EEF1B2	Wald ratio	1	-0.0362094901879573	0.126446056139679	0.7746	-0.284043760221729	0.211624779845814	0.964438231972421	0.752733704191661	1.23568414448632	0.937160220337641
11974	EEF1D	FfwkSi	outcome	EEF1D	Wald ratio	1	-0.000716752450478086	0.0794274934150213	0.9928	-0.15639463954392	0.154961134642964	0.999283504355201	0.855221619496123	1.16761258054344	0.996989393733398
11980	EEF1E1	FfwkSi	outcome	EEF1E1	Wald ratio	1	0.116611160510378	0.0985704863733514	0.2368	-0.0765869927813905	0.309809313802147	1.12368241263547	0.926272331777358	1.36316515256744	0.655246300774885
11982	EEFSEC	FfwkSi	outcome	EEFSEC	Wald ratio	1	-0.00858274163210672	0.0412050872399264	0.835	-0.0893447126223624	0.072179229358149	0.991453984948165	0.914530269105566	1.07484797111306	0.95273012774884
12016	EFCAB5	FfwkSi	outcome	EFCAB5	Wald ratio	1	-0.123294615663009	0.0287218139135439	1.76500000000008e-05	-0.179589370933555	-0.0669998603924633	0.884003183008163	0.83561326806811	0.935195331897084	0.00349676298701315
12017	EFCAB7	FfwkSi	outcome	EFCAB7	Wald ratio	1	0.0764723138072633	0.0720473149509084	0.2885	-0.0647404234965171	0.217685051111044	1.07947230344519	0.937310735645591	1.24319546292476	0.696591880341885
12054	EFNA1	FfwkSi	outcome	EFNA1	Wald ratio	1	-0.0499209120406004	0.0870446641121882	0.5663	-0.220528453700489	0.120686629619288	0.951304658269822	0.802094815971276	1.12827129015913	0.859248791447053
12056	EFNB2	FfwkSi	outcome	EFNB2	Wald ratio	1	0.185826087529395	0.0914126404461683	0.0420699999999999	0.00665731225490568	0.364994862803885	1.20421281453983	1.00667952141522	1.44050660796526	0.322861296292231
12057	EFR3A	FfwkSi	outcome	EFR3A	Wald ratio	1	0.0866493512462509	0.0422543578022884	0.0403000000000001	0.00383080995376564	0.169467892538736	1.09051422521458	1.00383815688479	1.18467430953798	0.317058535327489
12068	EFTUD1P1	FfwkSi	outcome	EFTUD1P1	Wald ratio	1	-0.0828523544931642	0.0402504952199221	0.0395499999999994	-0.161743325124211	-0.00396138386211692	0.920487042963674	0.850659519447551	0.996046452068477	0.314143121675668
12074	EGF	FfwkSi	outcome	EGF	Wald ratio	1	0.0390348913826036	0.0339689115400808	0.2505	-0.0275441752359549	0.105613958001162	1.03980676331284	0.972831706534043	1.11139274940284	0.669008665966387
12075	EGFL8	FfwkSi	outcome	EGFL8	Wald ratio	1	0.0567777711086848	0.0590755894935042	0.3365	-0.0590103842985835	0.172565926515953	1.05842057262775	0.94269697985936	1.18835016181848	0.735778024337867
12087	EGR3	FfwkSi	outcome	EGR3	Wald ratio	1	-0.156556675864173	0.101860415622563	0.124299999999999	-0.356203090484398	0.0430897387560512	0.855083053758543	0.700330375356281	1.04403158074226	0.509582669116722
12088	EHBP1	FfwkSi	outcome	EHBP1	Wald ratio	1	0.19718635686385	0.0659419116966305	0.00278700000000009	0.067940209938454	0.326432503789246	1.21797099681306	1.07030131318426	1.38601469586576	0.084935707171316
12094	EHD1	FfwkSi	outcome	EHD1	Wald ratio	1	-0.0270669763633639	0.0331489915987408	0.4142	-0.0920389998968959	0.037905047170168	0.973296051511259	0.912069578231943	1.03863260709097	0.784997137235936
12115	EHMT2	FfwkSi	outcome	EHMT2	Wald ratio	1	-0.0124502999407103	0.0817823437639353	0.879	-0.172743693718024	0.147843093836603	0.987626884388845	0.841353231330064	1.15933097591559	0.96214463995384
12126	EID2	FfwkSi	outcome	EID2	Wald ratio	1	-0.0240676944303197	0.0517535936879686	0.641900000000001	-0.125504738058738	0.0773693491980987	0.97621962288984	0.882051585204911	1.08044106274554	0.892784864027089
12127	EID2B	FfwkSi	outcome	EID2B	Wald ratio	1	0.0336600686826708	0.0429860587644998	0.4336	-0.0505926064957487	0.11791274386109	1.03423297878792	0.950665886759363	1.12514593119433	0.797320154291225
12128	EIF1AD	FfwkSi	outcome	EIF1AD	Wald ratio	1	-0.157853926793262	0.0646633816394167	0.01464	-0.284594154806519	-0.0311136987800052	0.853974515654109	0.752319517630561	0.96936535115229	0.197116681376876
12129	EIF1B	FfwkSi	outcome	EIF1B	Wald ratio	1	0.150967332457356	0.057695962582733	0.00888100000000017	0.0378832457951996	0.264051419119513	1.16295866645945	1.03860996371888	1.30219515230764	0.153954153409094
12145	EIF2AK3	FfwkSi	outcome	EIF2AK3	Wald ratio	1	-0.0243391928989378	0.0663389507952842	0.7137	-0.154363536457695	0.105685150659819	0.975954616733201	0.856960428018796	1.11147187522404	0.918380511371387
12161	EIF2B3	FfwkSi	outcome	EIF2B3	Wald ratio	1	0.043733344165267	0.0909971697441208	0.6308	-0.13462110853321	0.222087796863744	1.04470374139493	0.874047017914073	1.24868100332774	0.888661599161928
12162	EIF2B4	FfwkSi	outcome	EIF2B4	Wald ratio	1	0.0638934842149529	0.0604464990406812	0.2905	-0.0545816539047823	0.182368622334688	1.06597884914024	0.946881189154681	1.200056479978	0.69755666614198
12163	EIF2B5	FfwkSi	outcome	EIF2B5	Wald ratio	1	0.107033494337022	0.0503526150263248	0.0335299999999999	0.00834236888542565	0.205724619788619	1.11297153209862	1.00837726341158	1.22841487626478	0.295153000577033
12164	EIF2C1	FfwkSi	outcome	EIF2C1	Wald ratio	1	-0.0972664570917858	0.0853598498198785	0.2545	-0.264571762738748	0.0700388485551761	0.907314213614342	0.76753456650859	1.0725498474568	0.671325388601042
12170	EIF2C4	FfwkSi	outcome	EIF2C4	Wald ratio	1	-0.0285536509928589	0.0524825145850558	0.586400000000001	-0.131419379579568	0.0743120775938504	0.971850152021845	0.876849964301041	1.07714290521499	0.868801232987191
12178	EIF3A	FfwkSi	outcome	EIF3A	Wald ratio	1	0.0631233307001744	0.0629396171972774	0.3159	-0.0602383190064893	0.186484980406838	1.0651581978372	0.941540119938339	1.20500652324204	0.717348636019097
12179	EIF3B	FfwkSi	outcome	EIF3B	Wald ratio	1	-0.0359951684441087	0.028230926502571	0.2023	-0.0913277843891479	0.0193374475009305	0.964644954207875	0.91271848698976	1.01952562695178	0.616600699300699
12195	EIF3EP1	FfwkSi	outcome	EIF3EP1	Wald ratio	1	-0.0312109160931971	0.0233427802658266	0.181200000000001	-0.0769627654142172	0.0145409332278229	0.969271116638037	0.925924329373516	1.01464716688502	0.595990944372578
12202	EIF3H	FfwkSi	outcome	EIF3H	Wald ratio	1	-0.0283973118390434	0.0573026789314474	0.6202	-0.14071056254468	0.0839159388665936	0.972002102129813	0.868740721415957	1.08753747033392	0.884217832949672
12203	EIF3I	FfwkSi	outcome	EIF3I	Wald ratio	1	-0.0124825751989727	0.0578970695243817	0.8293	-0.125960831466761	0.100995681068815	0.987595008990481	0.881649379020131	1.10627186384105	0.952059866044552
12204	EIF3J	FfwkSi	outcome	EIF3J	Wald ratio	1	-0.138955148900744	0.0762389657771201	0.06836	-0.2883835218239	0.010473224022411	0.870267060017229	0.749474097439485	1.01052826020072	0.398179381443299
12210	EIF3L	FfwkSi	outcome	EIF3L	Wald ratio	1	0.0118902379958988	0.048010959203197	0.8044	-0.0822112420423674	0.105991718034165	1.0119612078797	0.921077367879822	1.11181266847387	0.945089910774136
12212	EIF4A1	FfwkSi	outcome	EIF4A1	Wald ratio	1	0.179858520947746	0.117766614680575	0.126700000000002	-0.0509640438261799	0.410681085721672	1.19704799392531	0.950312839531772	1.50784440676044	0.513576944500231
12213	EIF4A2	FfwkSi	outcome	EIF4A2	Wald ratio	1	-0.00079578701762865	0.0409616926379301	0.9845	-0.0810807045879716	0.0794891305527143	0.999204529536885	0.922119269185859	1.08273379074762	0.994691029118391
12236	EIF4EBP3	FfwkSi	outcome	EIF4EBP3	Wald ratio	1	0.225219662466961	0.0780480195873497	0.00390599999999997	0.0722455440757553	0.378193780858166	1.25259783470463	1.07491925171618	1.4596457668813	0.101579324981237
12237	EIF4ENIF1	FfwkSi	outcome	EIF4ENIF1	Wald ratio	1	-0.0635099325720368	0.0739440100749341	0.3904	-0.208440192318908	0.0814203271748341	0.938464797885162	0.811849588091856	1.08482678292619	0.772472037541666
12239	EIF4G2	FfwkSi	outcome	EIF4G2	Wald ratio	1	0.0486520998992295	0.0620103937062489	0.4327	-0.0728882717650183	0.170192471563477	1.04985504252324	0.929704698488181	1.18553301075469	0.796603943453366
12245	EIF4H	FfwkSi	outcome	EIF4H	Wald ratio	1	0.0140859492240974	0.0340944014122455	0.6795	-0.0527390775439039	0.0809109759920986	1.01418562366001	0.948627498410382	1.08427436582034	0.907000725187586
12252	EIF5A2	FfwkSi	outcome	EIF5A2	Wald ratio	1	-0.131303415789863	0.0814161233766466	0.106800000000001	-0.29087901760809	0.0282721860283647	0.876951653041896	0.747606119723624	1.02867563745628	0.478623384253824
12264	ELANE	FfwkSi	outcome	ELANE	Wald ratio	1	0.0195119896325523	0.0577588027617934	0.7355	-0.0936952637805628	0.132719243045667	1.01970359265875	0.910560200638968	1.14192934871469	0.924516184489908
12271	ELF3	FfwkSi	outcome	ELF3	Wald ratio	1	-0.152267479892924	0.02828006999712	7.27400000000013e-08	-0.207696417087279	-0.0968385426985684	0.858758549373399	0.812453646321214	0.907702549506851	9.29067862329811e-05
12272	ELFN2	FfwkSi	outcome	ELFN2	Wald ratio	1	-0.176541439248922	0.0887786176234774	0.0467500000000002	-0.350547529790938	-0.00253534870690664	0.838164045547001	0.704302357605821	0.997467862575146	0.337644962157056
12274	ELK4	FfwkSi	outcome	ELK4	Wald ratio	1	-0.162996740932105	0.122157437260603	0.1821	-0.402425317962887	0.0764318360986777	0.849593957294469	0.668696276661561	1.07942860976418	0.596763802363051
12280	ELL2	FfwkSi	outcome	ELL2	Wald ratio	1	-0.0118662360468383	0.0419346401563598	0.7772	-0.0940581307533035	0.0703256586596268	0.988203890080327	0.910229848356056	1.07285750970879	0.937915196582549
12281	ELL2P1	FfwkSi	outcome	ELL2P1	Wald ratio	1	0.0255992661664289	0.0405653755350318	0.528	-0.0539088698822334	0.105107402215091	1.02592974132842	0.947518450035428	1.11082990954197	0.844373202789188
12287	ELMO2	FfwkSi	outcome	ELMO2	Wald ratio	1	-0.0174440304675573	0.0588206147094013	0.7668	-0.132732435297984	0.0978443743628692	0.982707235790408	0.875699367005716	1.10279114917817	0.935081493092784
12289	ELMOD3	FfwkSi	outcome	ELMOD3	Wald ratio	1	0.137356843075858	0.0488609022158755	0.00493599999999992	0.0415894747327423	0.233124211418974	1.1472374592299	1.04246643208415	1.26253829126081	0.114523766530452
12290	ELMSAN1	FfwkSi	outcome	ELMSAN1	Wald ratio	1	0.0564222827209621	0.124763309523658	0.6511	-0.188113803945407	0.300958369387331	1.05804438327429	0.828520412975406	1.35115309103616	0.896466261787614
12296	ELOVL1	FfwkSi	outcome	ELOVL1	Wald ratio	1	-0.126596757930308	0.0571730558702334	0.0268099999999994	-0.238655947435966	-0.0145375684246504	0.881088893081251	0.787685841091275	0.985567591815054	0.264032633957386
12336	EMC10	FfwkSi	outcome	EMC10	Wald ratio	1	-0.0509886595194083	0.0504009166430774	0.3117	-0.14977445613984	0.0477971371010233	0.950289447210353	0.860902125718299	1.0489578391108	0.715035112781955
12337	EMC2	FfwkSi	outcome	EMC2	Wald ratio	1	-0.0237161389760525	0.0415989006620145	0.5686	-0.105249984273601	0.057817706321496	0.976562878555995	0.900099483743739	1.05952183397217	0.860519450991894
12338	EMC4	FfwkSi	outcome	EMC4	Wald ratio	1	-0.0258984407587517	0.0316568094738656	0.4133	-0.0879457873275283	0.036148905810025	0.974434047366124	0.915810523913539	1.03681022206289	0.784724165011318
12339	EMC7	FfwkSi	outcome	EMC7	Wald ratio	1	0.0374895435788751	0.0675674755751546	0.579	-0.0949427085484278	0.169921795706178	1.03820114115672	0.909425035256118	1.18521215901602	0.865246865817826
12348	EMID1	FfwkSi	outcome	EMID1	Wald ratio	1	0.0547357572863676	0.0782964783854686	0.4845	-0.0987253403491509	0.208196854921886	1.05626146839922	0.905991513166296	1.23145556377865	0.82112329223592
12354	EML2	FfwkSi	outcome	EML2	Wald ratio	1	-0.170213303429078	0.0890504795068413	0.0559500000000003	-0.344752243262487	0.00432563640433115	0.843484879189327	0.708395841570298	1.00433500547367	0.364508052833406
12412	ENDOU	FfwkSi	outcome	ENDOU	Wald ratio	1	0.0485364463479525	0.0373775517231266	0.194100000000002	-0.0247235550293757	0.121796447725281	1.04973363008027	0.975579568819227	1.12952416116629	0.608086398408675
12428	ENHO	FfwkSi	outcome	ENHO	Wald ratio	1	-0.17039518392013	0.12278138660274	0.1652	-0.4110467016615	0.0702563338212407	0.843331479695915	0.66295596973246	1.0727831366133	0.574453157054935
12429	ENKD1	FfwkSi	outcome	ENKD1	Wald ratio	1	0.144636046209587	0.0505886921760799	0.00424899999999997	0.0454822095444708	0.243789882874704	1.15561890184113	1.04653238616046	1.27607617686067	0.105501407766991
12430	ENKUR	FfwkSi	outcome	ENKUR	Wald ratio	1	0.044304068644643	0.0448187671462863	0.3229	-0.043540714962078	0.132148852251364	1.04530014957002	0.957393573054396	1.141278188452	0.723792594502417
12432	ENO2	FfwkSi	outcome	ENO2	Wald ratio	1	-0.11439541025358	0.102757829080257	0.2656	-0.315800755250884	0.0870099347437234	0.891905217680561	0.729204725907097	1.09090751755105	0.681077155824508
12438	ENO4	FfwkSi	outcome	ENO4	Wald ratio	1	0.0818787625310963	0.027107063452498	0.00252300000000008	0.0287489181642003	0.135008606897992	1.08532421989154	1.02916615710396	1.14454663530506	0.0801840937500025
12451	ENPP3	FfwkSi	outcome	ENPP3	Wald ratio	1	0.0190914644001197	0.0337398164606897	0.5715	-0.0470385758628322	0.0852215046630715	1.01927487171874	0.95405059355567	1.08895824931599	0.861197673039818
12458	ENSA	FfwkSi	outcome	ENSA	Wald ratio	1	0.0540112803913812	0.0719585222074519	0.4529	-0.0870274231352244	0.195049983917987	1.05549650850164	0.916651957817882	1.21537173401259	0.80706515936698
12490	ENTPD7	FfwkSi	outcome	ENTPD7	Wald ratio	1	-0.162090452460026	0.0799878973910468	0.0427199999999996	-0.318866731346478	-0.00531417357357414	0.850364283520075	0.726972425487208	0.994699921667572	0.326086118059026
12517	EPB41	FfwkSi	outcome	EPB41	Wald ratio	1	-0.0811633798104497	0.0590235584291521	0.169100000000002	-0.196849554331588	0.0345227947106884	0.922043035921473	0.82131418718022	1.03512562349631	0.580587831546987
12529	EPB41L5	FfwkSi	outcome	EPB41L5	Wald ratio	1	0.0793113112796832	0.0378958025748135	0.0363599999999995	0.00503553823304868	0.153587084326318	1.0825412769289	1.00504823786324	1.16600932383737	0.303910135580835
12530	EPB49	FfwkSi	outcome	EPB49	Wald ratio	1	0.101575856264835	0.0852946601150008	0.233699999999999	-0.065601677560567	0.268753390090236	1.10691388155988	0.936503820494593	1.30833245351083	0.652230790340283
12531	EPC1	FfwkSi	outcome	EPC1	Wald ratio	1	-0.0908747270470932	0.0355084224208286	0.0104900000000002	-0.160471234991917	-0.0212782191022692	0.913132094488402	0.8517423235944	0.978946565043345	0.166346101871105
12532	EPC2	FfwkSi	outcome	EPC2	Wald ratio	1	-0.0748147729923977	0.0745816198111205	0.3158	-0.220994747822194	0.0713652018373984	0.927915345394327	0.801720891059808	1.0739733713064	0.717348636019097
12549	EPHA10	FfwkSi	outcome	EPHA10	Wald ratio	1	-0.0618765589212294	0.118808598593303	0.6025	-0.294741412164104	0.170988294321645	0.939998914109674	0.74472413917256	1.18647686042392	0.876682325448302
12560	EPHB2	FfwkSi	outcome	EPHB2	Wald ratio	1	-0.009068038436666	0.0236663592972229	0.701599999999999	-0.0554541026592229	0.0373180257858909	0.990972952228663	0.946055444103098	1.03802308645853	0.913217406143343
12598	EPN2	FfwkSi	outcome	EPN2	Wald ratio	1	0.123885865786728	0.0787536332127974	0.1157	-0.0304712553103551	0.278242986883811	1.13188667663122	0.96998831367952	1.32080709702091	0.496066188870152
12620	EPS8	FfwkSi	outcome	EPS8	Wald ratio	1	-0.105631576419597	0.049120789640875	0.0315199999999999	-0.201908324115712	-0.00935482872348166	0.899756078374691	0.817169839276032	0.990688791560675	0.285194306049821
12636	EPT1	FfwkSi	outcome	EPT1	Wald ratio	1	-0.0859442744217351	0.0524964069900373	0.1016	-0.188837232122208	0.0169486832787381	0.917645366114046	0.82792125471372	1.01709312710151	0.470381790591806
12649	ERBB2IP	FfwkSi	outcome	ERBB2IP	Wald ratio	1	-0.371971988001693	0.0904361659511141	3.90399999999992e-05	-0.549226873265877	-0.19471710273751	0.689373552984558	0.577396038176232	0.823067468657453	0.0053914743243242
12650	ERBB3	FfwkSi	outcome	ERBB3	Wald ratio	1	0.0148048026985526	0.0326168016852326	0.6499	-0.0491241286045033	0.0787337340016086	1.0149149366225	0.952062944118898	1.08191620621547	0.896136466335293
12663	ERCC4	FfwkSi	outcome	ERCC4	Wald ratio	1	0.184636492239724	0.117114552213955	0.1149	-0.0449080300996279	0.414181014579076	1.20278114037314	0.956085408869519	1.51313100086726	0.494582251693002
12669	ERCC6	FfwkSi	outcome	ERCC6	Wald ratio	1	-0.075012761298793	0.0494265746526253	0.1291	-0.171888847617939	0.0218633250203526	0.927731647192262	0.8420727663607	1.02210407886935	0.518678035291019
12676	EREG	FfwkSi	outcome	EREG	Wald ratio	1	-0.182295500764555	0.121306833265958	0.1329	-0.420056893965833	0.0554658924367234	0.833355046974051	0.657009438879125	1.05703296363889	0.526717289719626
12687	ERH	FfwkSi	outcome	ERH	Wald ratio	1	0.0424237355104308	0.0880659559395578	0.63	-0.130185538131102	0.215033009151964	1.04333648381505	0.877932525848397	1.23990282443132	0.888148045467147
12688	ERI1	FfwkSi	outcome	ERI1	Wald ratio	1	-0.0924088422077637	0.0467583402120781	0.0481200000000003	-0.184055189023437	-0.000762495392090667	0.911732318681728	0.83188989136904	0.999237795233649	0.342224055944058
12689	ERI2	FfwkSi	outcome	ERI2	Wald ratio	1	0.10549037610463	0.0698533026023969	0.131	-0.0314220969960682	0.242402849205328	1.1112554098656	0.969066446700451	1.27430744316883	0.522732147528119
12724	ERP29	FfwkSi	outcome	ERP29	Wald ratio	1	0.0540392159482254	0.0409819989818189	0.1873	-0.0262855020561397	0.13436393395259	1.05552599479621	0.974056954643238	1.14380901484205	0.60115054851381
12725	ERP44	FfwkSi	outcome	ERP44	Wald ratio	1	-0.0944257182777029	0.0462938757856479	0.0413800000000003	-0.185161714817573	-0.00368972173783313	0.909895320707326	0.83096989284128	0.996317076921128	0.319627087182397
12726	ERRFI1	FfwkSi	outcome	ERRFI1	Wald ratio	1	-0.13544391001179	0.109139574180637	0.214599999999999	-0.349357475405839	0.0784696553822594	0.873328146520164	0.705141014639688	1.08163053299923	0.632721387260861
12743	ESAM	FfwkSi	outcome	ESAM	Wald ratio	1	-0.173970117885724	0.0951802103275973	0.0675800000000001	-0.360523330127815	0.0125830943563666	0.840322007881524	0.697311306551322	1.01266259459119	0.39605566653861
12749	ESF1	FfwkSi	outcome	ESF1	Wald ratio	1	0.094938023736209	0.104366091343483	0.363	-0.109619515297017	0.299495562769435	1.0995907044907	0.896175051333974	1.34917806024904	0.756497950819672
12757	ESPNP	FfwkSi	outcome	ESPNP	Wald ratio	1	-0.124923370915585	0.0469940141290995	0.00785399999999983	-0.21703163860862	-0.0328151032225498	0.882564530105324	0.8049045028436	0.967717470890311	0.146113134146338
12769	ESRP2	FfwkSi	outcome	ESRP2	Wald ratio	1	0.0378046348759	0.0434261584628688	0.384	-0.0473106357113228	0.122919905463123	1.03852832084389	0.953791070000305	1.13079384691082	0.767949659150498
12770	ESRRA	FfwkSi	outcome	ESRRA	Wald ratio	1	-0.105815162468545	0.124297606701367	0.3946	-0.349438471603224	0.137808146666133	0.899590910872933	0.705083903211818	1.14775532846348	0.774937078927409
12771	ESYT1	FfwkSi	outcome	ESYT1	Wald ratio	1	0.108903789036217	0.0425199869681656	0.0104299999999998	0.0255646145786124	0.192242963493822	1.11505506465806	1.02589419184982	1.21196494443318	0.165912043795617
12782	ETF1	FfwkSi	outcome	ETF1	Wald ratio	1	-0.112064017820226	0.0441769347554202	0.01119	-0.198650809940849	-0.0254772256996023	0.89398702456779	0.819836121979846	0.974844580116241	0.171561256281407
12799	ETNK1	FfwkSi	outcome	ETNK1	Wald ratio	1	0.0217217040831698	0.0337313384132207	0.5196	-0.0443917192067427	0.0878351273730823	1.02195933778123	0.956579173637742	1.09180809791889	0.839859148968579
12810	ETV2	FfwkSi	outcome	ETV2	Wald ratio	1	-0.0382722077323397	0.0850466139710481	0.6527	-0.204963571115594	0.128419155650915	0.962450918648524	0.814676993644887	1.13702949516598	0.89690159134477
12811	ETV3	FfwkSi	outcome	ETV3	Wald ratio	1	-0.158455147053432	0.136961462677733	0.2473	-0.426899613901788	0.109989319794925	0.853461243183994	0.652529053785802	1.11626614844382	0.665703990696547
12812	ETV5	FfwkSi	outcome	ETV5	Wald ratio	1	-0.193397002254866	0.0256469413293253	4.67299999999996e-14	-0.243665007260343	-0.143128997249388	0.824154717901309	0.783750140898405	0.866642267215915	7.12866149999994e-10
12834	EVC2	FfwkSi	outcome	EVC2	Wald ratio	1	-0.00968998859198417	0.0521880323929776	0.8527	-0.11197853208222	0.092598554898252	0.990356808072447	0.89406345097499	1.09702125305073	0.956507903830601
12840	EVI2B	FfwkSi	outcome	EVI2B	Wald ratio	1	-0.0800797403181878	0.0507384326010993	0.1145	-0.179527068216342	0.0193675875799669	0.923042739730199	0.835665330667054	1.01955635599784	0.493835877862595
12841	EVI5	FfwkSi	outcome	EVI5	Wald ratio	1	0.0915270855118047	0.0257711789328454	0.000382999999999997	0.0410155748034277	0.142038596220182	1.09584645785275	1.04186833231359	1.1526211344976	0.027302172897196
12853	EXD2	FfwkSi	outcome	EXD2	Wald ratio	1	-0.0235350195456352	0.0498435708605277	0.6368	-0.121228418432269	0.0741583793409991	0.976739769086998	0.88583159621753	1.07697736295449	0.891746174046692
12871	EXOC3L2	FfwkSi	outcome	EXOC3L2	Wald ratio	1	0.018731666223903	0.088193187892796	0.8318	-0.154126982045977	0.191590314493783	1.0189082044459	0.857163169767494	1.21117421478664	0.95269437082802
12877	EXOC6	FfwkSi	outcome	EXOC6	Wald ratio	1	-0.0773855611906283	0.0717215344055964	0.2806	-0.217959768625597	0.0631886462443408	0.925532935223508	0.804157793389043	1.06522777149661	0.692870346390418
12878	EXOC7	FfwkSi	outcome	EXOC7	Wald ratio	1	0.0515163903978544	0.0335982023988121	0.1252	-0.0143360863038174	0.117368867099526	1.0528664430506	0.985766186069601	1.12453415684899	0.511160811829677
12882	EXOSC10	FfwkSi	outcome	EXOSC10	Wald ratio	1	-0.102861210811133	0.0489127807304512	0.0354700000000002	-0.198730261042817	-0.00699216057944872	0.902252187641406	0.819770987684052	0.993032227699975	0.302052905762396
12883	EXOSC2	FfwkSi	outcome	EXOSC2	Wald ratio	1	0.0585428279408003	0.0540102543743032	0.278399999999999	-0.047317270632834	0.164402926514434	1.06029039477646	0.953784741692412	1.17868914453422	0.69090516121465
12889	EXOSC5	FfwkSi	outcome	EXOSC5	Wald ratio	1	0.238070881452571	0.10265689748377	0.0203899999999997	0.0368633623843815	0.43927840052076	1.26879912396258	1.03755124262438	1.55158718994566	0.23146302185666
12922	EXTL3	FfwkSi	outcome	EXTL3	Wald ratio	1	0.0727494370885527	0.123650748330624	0.5563	-0.169606029639471	0.315104903816576	1.07546103250476	0.843997261010667	1.3704030639284	0.856439945542556
12923	EXTL3-AS1	FfwkSi	outcome	EXTL3-AS1	Wald ratio	1	-0.00637932786707674	0.0437999023362196	0.8842	-0.0922271364460672	0.0794684807119137	0.993640976845192	0.911898000749394	1.08271143269805	0.963737567876536
12924	EYA2	FfwkSi	outcome	EYA2	Wald ratio	1	-0.136297957861704	0.111583226881969	0.2219	-0.355001082550363	0.082405166826955	0.87258260090549	0.701172684153417	1.08589568962215	0.639740287748442
12930	EZH1	FfwkSi	outcome	EZH1	Wald ratio	1	-0.0657624910925816	0.0866144926675729	0.447699999999999	-0.235526896721024	0.104001914535861	0.936353230116284	0.790154410160258	1.10960257928748	0.804426401318886
12937	F10	FfwkSi	outcome	F10	Wald ratio	1	0.0591346843492116	0.101952541992668	0.5619	-0.140692297956417	0.258961666654841	1.06091812018471	0.868756588752446	1.29558413980213	0.858380182255159
12939	F12	FfwkSi	outcome	F12	Wald ratio	1	0.0453332539464456	0.0648170393795612	0.4843	-0.0817081432374945	0.172374651130386	1.04637651091256	0.921540877388561	1.18812288142035	0.82112329223592
12955	F2RL3	FfwkSi	outcome	F2RL3	Wald ratio	1	0.00960805563503739	0.0533582373331612	0.857100000000001	-0.0949740895379585	0.114190200808033	1.00965436118486	0.909396497046389	1.12096531311756	0.95795006960217
12961	F7	FfwkSi	outcome	F7	Wald ratio	1	0.0425642407620812	0.0821798377310533	0.6045	-0.118508241190783	0.203636722714946	1.04348308836938	0.888244495434292	1.22585274810008	0.878241496016266
12967	FABP3	FfwkSi	outcome	FABP3	Wald ratio	1	0.0464234561991776	0.0443211776314841	0.2949	-0.0404460519585312	0.133292964356886	1.04751789499866	0.960360972707506	1.14258468589043	0.701059607293128
12968	FABP5	FfwkSi	outcome	FABP5	Wald ratio	1	0.0279809799260165	0.0333313235158873	0.4012	-0.0373484141651226	0.0933103740171556	1.02837612444544	0.963340435417609	1.09780241174136	0.777948851377078
12969	FABP6	FfwkSi	outcome	FABP6	Wald ratio	1	-0.135315551533017	0.116491158717792	0.245400000000001	-0.36363822261989	0.093007119553855	0.873440252787261	0.695142636138969	1.09746954873382	0.663551418881169
12982	FAF1	FfwkSi	outcome	FAF1	Wald ratio	1	-0.0393697586431542	0.063119115777506	0.5328	-0.163083225567066	0.0843437082807576	0.961395159246975	0.849520483648423	1.08800278511711	0.846988341834082
12983	FAF2	FfwkSi	outcome	FAF2	Wald ratio	1	-0.015424776410633	0.0839970452100985	0.8543	-0.180058985022426	0.14920943220116	0.98469357615104	0.835220944432141	1.16091609696445	0.95713473119859
12999	FAHD2CP	FfwkSi	outcome	FAHD2CP	Wald ratio	1	-0.0686143556376345	0.0212460190455062	0.00123999999999996	-0.110256552966827	-0.0269721583084423	0.933686681662449	0.895604335870456	0.973388341925056	0.0537392045454528
13000	FAIM	FfwkSi	outcome	FAIM	Wald ratio	1	-0.0261085929592623	0.0235852973563162	0.2683	-0.072335775777642	0.0201185898591174	0.974229289422737	0.9302184985267	1.02032233273405	0.682493996998499
13031	FAM108A6P	FfwkSi	outcome	FAM108A6P	Wald ratio	1	0.0513084541105319	0.0453984432388536	0.2584	-0.0376724946376212	0.140289402858685	1.05264753667146	0.96302828617759	1.15060673955756	0.674841352899606
13037	FAM108B1	FfwkSi	outcome	FAM108B1	Wald ratio	1	0.143534105958596	0.0702244093119574	0.0409600000000004	0.00589426370715967	0.281173948210033	1.15434618021877	1.00591166905993	1.32468401030774	0.318544076663495
13061	FAM111B	FfwkSi	outcome	FAM111B	Wald ratio	1	0.0273412555907943	0.095695722898821	0.7751	-0.160222361290895	0.214904872472484	1.02771845759804	0.851954326238638	1.23974395757907	0.937160220337641
13062	FAM114A1	FfwkSi	outcome	FAM114A1	Wald ratio	1	0.0145897654199487	0.0739027009048666	0.8435	-0.13025952835359	0.159439059193487	1.01469671554018	0.877867569828566	1.17285278544816	0.954242684643307
13063	FAM114A2	FfwkSi	outcome	FAM114A2	Wald ratio	1	0.03800628097095	0.052357452040726	0.4679	-0.0646143250288731	0.140626886970773	1.03873775713969	0.937428936545382	1.15099511658327	0.815005081068737
13064	FAM115A	FfwkSi	outcome	FAM115A	Wald ratio	1	0.0175046773600321	0.0558360989959683	0.7539	-0.0919340766720658	0.12694343139213	1.01765878209614	0.91216528053397	1.13535279063808	0.93063153422884
13070	FAM117A	FfwkSi	outcome	FAM117A	Wald ratio	1	-0.0620137118026713	0.102303682786627	0.544400000000001	-0.262528930064461	0.138501506459118	0.939869999390766	0.769104113815127	1.14855141181462	0.851478054345269
13086	FAM120A	FfwkSi	outcome	FAM120A	Wald ratio	1	0.144523146792588	0.0549895653638192	0.00858400000000021	0.0367435986795021	0.252302694905673	1.15548844050548	1.03742698908425	1.2869855422986	0.152497031250003
13097	FAM122A	FfwkSi	outcome	FAM122A	Wald ratio	1	-0.0340303281050997	0.127722068592561	0.7899	-0.28436558254652	0.216304926336321	0.966542190799846	0.752491496657016	1.24148088150686	0.940510082510472
13162	FAM13B	FfwkSi	outcome	FAM13B	Wald ratio	1	0.0466490103573428	0.0985906331917606	0.636100000000001	-0.146588630698508	0.239886651413194	1.0477541936637	0.863649183112142	1.27110506419287	0.891720777430621
13168	FAM149B1	FfwkSi	outcome	FAM149B1	Wald ratio	1	-0.0119057861129015	0.024991932859689	0.633800000000001	-0.060889974517892	0.037078402292089	0.988164807324058	0.940926760001371	1.03777438153887	0.890432705888614
13224	FAM162A	FfwkSi	outcome	FAM162A	Wald ratio	1	-0.0330023027301749	0.0528589469780643	0.5324	-0.136605838807181	0.0706012333468311	0.967536331611361	0.87231399070142	1.07315320282234	0.846983670966977
13230	FAM167B	FfwkSi	outcome	FAM167B	Wald ratio	1	0.0405043833467867	0.042108739865851	0.336099999999998	-0.0420287467902812	0.123037513483855	1.04133587422877	0.958842216540186	1.13092684515769	0.735294062813706
13232	FAM168B	FfwkSi	outcome	FAM168B	Wald ratio	1	0.085088299580377	0.0796838388083474	0.2856	-0.0710920244839839	0.241268623644738	1.08881320420293	0.931376178771543	1.27286291046256	0.695748548150768
13233	FAM169B	FfwkSi	outcome	FAM169B	Wald ratio	1	0.0511785946401887	0.0430673468856722	0.2347	-0.0332334052557288	0.135590594536106	1.05251084929516	0.967312757356843	1.14521294117013	0.653010373213632
13234	FAM170B	FfwkSi	outcome	FAM170B	Wald ratio	1	-0.0389009872747166	0.0488883333309901	0.4262	-0.134722120603457	0.0569201460540241	0.961845939419549	0.873958733074292	1.05857127592686	0.79327489019034
13253	FAM175A	FfwkSi	outcome	FAM175A	Wald ratio	1	-0.0224803936303896	0.021210355071092	0.2892	-0.0640526895697299	0.0190919023089508	0.97777040753341	0.937955577752917	1.01927531806831	0.696933460793123
13254	FAM175B	FfwkSi	outcome	FAM175B	Wald ratio	1	-0.207743505745455	0.0910969098749286	0.0225799999999996	-0.386293449100315	-0.0291935623905953	0.812415389869908	0.679571076896603	0.971228452970043	0.243800879662205
13266	FAM178B	FfwkSi	outcome	FAM178B	Wald ratio	1	-0.228524302075467	0.0913791072971409	0.01239	-0.407627352377863	-0.0494212517730709	0.795706959638931	0.665226727797664	0.951780106181199	0.18087028708134
13272	FAM179B	FfwkSi	outcome	FAM179B	Wald ratio	1	-0.135259915156878	0.0696358454570913	0.0520900000000006	-0.271746172252777	0.00122634193902069	0.873488849189552	0.762047665385292	1.00122709420378	0.352934306308864
13283	FAM184A	FfwkSi	outcome	FAM184A	Wald ratio	1	-0.0964214241180674	0.0882183622078201	0.2744	-0.269329414045395	0.07648656580926	0.908081248081434	0.763891577582515	1.07948768819625	0.688482236842105
13284	FAM184B	FfwkSi	outcome	FAM184B	Wald ratio	1	-0.0346702343026319	0.0261560245796028	0.185000000000001	-0.0859360424786533	0.0165955738733895	0.965923892309394	0.917652920149561	1.01673404535351	0.598806492679825
13291	FAM188A	FfwkSi	outcome	FAM188A	Wald ratio	1	-0.0169279313527317	0.0303970555177139	0.5776	-0.0765061601674509	0.0426502974619876	0.983214541023563	0.926347207817328	1.04357289094437	0.86486925795053
13298	FAM193A	FfwkSi	outcome	FAM193A	Wald ratio	1	0.0106846612452898	0.0918568142082089	0.9074	-0.1693546946028	0.190724017093379	1.01074194607948	0.844209413752805	1.2101254320574	0.969719617561044
13304	FAM195A	FfwkSi	outcome	FAM195A	Wald ratio	1	0.079444875703039	0.0830717062517409	0.3389	-0.0833756685503731	0.242265419956451	1.08268587558672	0.920005465173816	1.27413232808732	0.737716823630137
13325	FAM201A	FfwkSi	outcome	FAM201A	Wald ratio	1	0.128103532914879	0.0728427085989919	0.0786399999999999	-0.0146681759391447	0.270875241768904	1.13667067943395	0.98543887768722	1.31111148823065	0.421226544943822
13336	FAM208B	FfwkSi	outcome	FAM208B	Wald ratio	1	-0.0275758002394773	0.0464926851606767	0.553100000000001	-0.118701463154404	0.0635498626754491	0.972800941214376	0.888072883668824	1.06561261877294	0.855188164422395
13337	FAM209A	FfwkSi	outcome	FAM209A	Wald ratio	1	0.0595847761441944	0.0327047267103684	0.0684700000000002	-0.00451648820812763	0.123686040496516	1.06139573820367	0.995493695787006	1.13166051964427	0.398363787185356
13338	FAM209B	FfwkSi	outcome	FAM209B	Wald ratio	1	0.0260852775848887	0.0364161889862789	0.473800000000001	-0.0452904528282179	0.0974610079979953	1.02642847608282	0.955719849982162	1.10236845717222	0.8175804099953
13361	FAM211B	FfwkSi	outcome	FAM211B	Wald ratio	1	-0.00204443587546168	0.0300732145473425	0.9458	-0.0609879363882531	0.0568990646373297	0.997957652560096	0.940834589570756	1.05854895997992	0.981008975055315
13377	FAM214A	FfwkSi	outcome	FAM214A	Wald ratio	1	0.0155869659146358	0.0480612785767688	0.7457	-0.078613140095831	0.109787071925103	1.01570907628631	0.924397467596802	1.11604040882159	0.927360352431534
13389	FAM217B	FfwkSi	outcome	FAM217B	Wald ratio	1	0.126067406259754	0.065825477233746	0.0554700000000005	-0.00295052911838764	0.255085341637897	1.13435862857842	0.997053819414776	1.29057175568073	0.364060640584702
13411	FAM220A	FfwkSi	outcome	FAM220A	Wald ratio	1	0.0521390241157834	0.0400168704975839	0.192600000000001	-0.0262940420594812	0.130572090291048	1.05352219732469	0.974048636229111	1.13948008238347	0.607627698951265
13418	FAM222B	FfwkSi	outcome	FAM222B	Wald ratio	1	-0.00775812693458698	0.0472576474997907	0.869600000000001	-0.100383116034177	0.0848668621650027	0.992271889657843	0.904490826709374	1.08857212691391	0.959527777222206
13422	FAM229A	FfwkSi	outcome	FAM229A	Wald ratio	1	-0.0293086759981331	0.0359945547531551	0.415500000000001	-0.0998580033143171	0.0412406513180509	0.971116657793775	0.904965911072979	1.04210285879873	0.786029835217744
13423	FAM229B	FfwkSi	outcome	FAM229B	Wald ratio	1	0.227816868199107	0.0873791400784212	0.00912799999999987	0.056553753645401	0.399079982752812	1.25585531732616	1.0581834944918	1.49045282435997	0.155757986577179
13445	FAM22HP	FfwkSi	outcome	FAM22HP	Wald ratio	1	-0.0720053394617084	0.0402580369239633	0.0736799999999989	-0.150911091832676	0.00690041290925965	0.930525927290384	0.859924149540774	1.00692427561435	0.411265422612508
13457	FAM35A	FfwkSi	outcome	FAM35A	Wald ratio	1	0.0354349232728238	0.0160646388993257	0.0274000000000002	0.00394823103014537	0.0669216155155022	1.03607022187498	1.00395603556226	1.06921166528463	0.267255115089516
13463	FAM3C	FfwkSi	outcome	FAM3C	Wald ratio	1	0.0199222517022717	0.0310931932143899	0.5217	-0.0410204069979325	0.080864910402476	1.0201220241926	0.959809542916585	1.08422441923278	0.840757182411265
13464	FAM3D	FfwkSi	outcome	FAM3D	Wald ratio	1	0.0384381349785061	0.0350655313514581	0.273	-0.0302903064703519	0.107166576427364	1.03918643707805	0.970163847820568	1.11311965853287	0.687255113823821
13470	FAM45A	FfwkSi	outcome	FAM45A	Wald ratio	1	0.0464340087040206	0.0487856277217552	0.3412	-0.0491858216306195	0.142053839038661	1.04752894899465	0.952004210286575	1.15263870382623	0.740373670681944
13482	FAM49B	FfwkSi	outcome	FAM49B	Wald ratio	1	-0.0769150090917603	0.0896838123656759	0.3911	-0.252695281328485	0.0988652631449643	0.92596854917024	0.776704522137691	1.1039175511591	0.773028051308629
13494	FAM57A	FfwkSi	outcome	FAM57A	Wald ratio	1	0.0542016047506708	0.0658996798118781	0.4108	-0.0749617676806103	0.183364977181952	1.05569741431638	0.927778956791889	1.20125275792852	0.783050606022741
13495	FAM60A	FfwkSi	outcome	FAM60A	Wald ratio	1	0.114475975037613	0.0759607277403563	0.1318	-0.0344070513334852	0.263359001408712	1.12128570189354	0.966178140482768	1.30129380141293	0.524372901506355
13503	FAM65A	FfwkSi	outcome	FAM65A	Wald ratio	1	0.0145507606830445	0.0290705465482851	0.6167	-0.0424275105515943	0.0715290319176832	1.01465713833361	0.958459941235247	1.07414933486371	0.882647647452939
13509	FAM66C	FfwkSi	outcome	FAM66C	Wald ratio	1	-0.0201748121036099	0.0096996560002709	0.0375300000000002	-0.0391861378641408	-0.0011634863430789	0.980027337690925	0.961571707583531	0.998837190244731	0.308404428805203
13510	FAM66D	FfwkSi	outcome	FAM66D	Wald ratio	1	-0.0395921748680543	0.0271253569435157	0.1444	-0.092757874477345	0.0135735247412364	0.961181353142873	0.911414150210049	1.01366606324539	0.544444389520514
13522	FAM72B	FfwkSi	outcome	FAM72B	Wald ratio	1	-0.0118535434264781	0.0162964671781728	0.467000000000001	-0.0437946190956967	0.0200875322427405	0.988216433056743	0.957150517726379	1.02029064444655	0.814739821591951
13523	FAM73B	FfwkSi	outcome	FAM73B	Wald ratio	1	0.0589138083397192	0.0826382216641784	0.475899999999999	-0.103057106122071	0.220884722801509	1.06068381470111	0.902075457979385	1.24717965090079	0.818405811932995
13524	FAM76A	FfwkSi	outcome	FAM76A	Wald ratio	1	0.0586887462356912	0.0890792176627807	0.509999999999999	-0.115906520383359	0.233284012854741	1.06044512183143	0.890558468470778	1.26274006281373	0.835152818943131
13531	FAM78B	FfwkSi	outcome	FAM78B	Wald ratio	1	-0.0276587831081123	0.0444086461043506	0.5334	-0.114699729472639	0.0593821632564149	0.972720218751	0.891633835076807	1.0611807075328	0.846988341834082
13543	FAM83D	FfwkSi	outcome	FAM83D	Wald ratio	1	-0.0280510247015917	0.0404954007674169	0.4885	-0.107422010205729	0.0513199608025453	0.972338752240794	0.898146565985333	1.05265964923215	0.82279645578006
13565	FAM86B2	FfwkSi	outcome	FAM86B2	Wald ratio	1	0.0388888564372587	0.0338132648188304	0.250099999999999	-0.0273851426076489	0.105162855482166	1.03965492627602	0.972986430820011	1.11089151039758	0.668994476591265
13576	FAM86C2P	FfwkSi	outcome	FAM86C2P	Wald ratio	1	-0.0719598582569438	0.0470925916618057	0.1265	-0.164261337914083	0.0203416214001954	0.930568249693051	0.848520242391571	1.02054992217519	0.513096915713906
13582	FAM86EP	FfwkSi	outcome	FAM86EP	Wald ratio	1	0.0182341164950124	0.0268270592656	0.4967	-0.0343469196655636	0.0708151526555884	1.01840137304238	0.966236240132662	1.07338279556997	0.828195267242322
13606	FAM91A1	FfwkSi	outcome	FAM91A1	Wald ratio	1	-0.0249777475644111	0.0712730826798991	0.726	-0.164672989617013	0.114717494488191	0.975331615290804	0.848171019472856	1.12155654690606	0.922614374338393
13631	FANCE	FfwkSi	outcome	FANCE	Wald ratio	1	-0.0460357213659692	0.0731090042397499	0.528900000000001	-0.189329369675879	0.0972579269439406	0.955007847396584	0.827513903817352	1.10214460975433	0.844943920829408
13639	FANCM	FfwkSi	outcome	FANCM	Wald ratio	1	0.058834314751552	0.0531482033649071	0.2683	-0.0453361638436659	0.16300479334677	1.06059950049004	0.955676164055807	1.177042331647	0.682493996998499
13645	FAR1	FfwkSi	outcome	FAR1	Wald ratio	1	0.0559167161593097	0.0257904849293313	0.0301499999999999	0.00536736569782029	0.106466066620799	1.05750960660736	1.00538179581077	1.11234018034412	0.278473804137538
13646	FAR2	FfwkSi	outcome	FAR2	Wald ratio	1	-0.0156165755843532	0.115991436085951	0.8929	-0.242959790312816	0.21172663914411	0.984504730847532	0.784303049717813	1.23581001681671	0.966607789552427
13658	FARSA	FfwkSi	outcome	FARSA	Wald ratio	1	0.0236438807829612	0.0355504875307044	0.506	-0.0460350747772194	0.0933228363431417	1.02392561336759	0.955008464894114	1.09781609299813	0.833678583000324
13671	FASTK	FfwkSi	outcome	FASTK	Wald ratio	1	0.220049401430386	0.0568227836487234	0.000107699999999998	0.108676745478888	0.331422057381883	1.24613829008079	1.11480192732725	1.39294757206644	0.0112518422818793
13684	FAT2	FfwkSi	outcome	FAT2	Wald ratio	1	0.0165029297051945	0.0455794368448978	0.7173	-0.0728327665108052	0.105838625921194	1.01663985523676	0.929756303415973	1.11164247175144	0.920503429370035
13685	FAT4	FfwkSi	outcome	FAT4	Wald ratio	1	0.0439863818364257	0.0961709254672296	0.6474	-0.144508632079344	0.232481395752196	1.0449681242447	0.865447441759878	1.26172697265937	0.894930519068756
13686	FBF1	FfwkSi	outcome	FBF1	Wald ratio	1	-0.0266673161269883	0.0497177513427399	0.5917	-0.124114108758759	0.0707794765047819	0.97368511698309	0.883279045256537	1.07334450208657	0.87121289493568
13687	FBL	FfwkSi	outcome	FBL	Wald ratio	1	0.0729893933477427	0.0289965491717787	0.01183	0.0161561569710565	0.129822629724429	1.07571912707549	1.01628737337361	1.13862640693328	0.177101717369971
13688	FBLL1	FfwkSi	outcome	FBLL1	Wald ratio	1	-0.00337212907698594	0.0201509753691023	0.8671	-0.0428680408004265	0.0361237826464546	0.996633550164764	0.958037803627859	1.03678417443729	0.959527777222206
13689	FBLN2	FfwkSi	outcome	FBLN2	Wald ratio	1	0.0641749657478577	0.11544967649954	0.5783	-0.16210640019124	0.290456331686956	1.06627894473444	0.850350722247183	1.33703748140465	0.865217885859971
13700	FBN1	FfwkSi	outcome	FBN1	Wald ratio	1	0.02297918008719	0.0319281309212966	0.471699999999999	-0.0395999565185514	0.0855583166929313	1.02324523544886	0.96117387359462	1.0893250853283	0.816960296880437
13716	FBXL12	FfwkSi	outcome	FBXL12	Wald ratio	1	0.0238177224139511	0.0504422922859362	0.636800000000001	-0.0750491704664839	0.122684615294386	1.02410362973911	0.927697869870053	1.13052781353452	0.891746174046692
13722	FBXL14	FfwkSi	outcome	FBXL14	Wald ratio	1	0.131497474715169	0.117848485770457	0.2645	-0.0994855573949269	0.362480506825265	1.14053502754293	0.905303024708148	1.43688921118066	0.680811198737019
13732	FBXL22	FfwkSi	outcome	FBXL22	Wald ratio	1	-0.0824097580573477	0.0799251217909218	0.3025	-0.239062996767554	0.074243480652859	0.92089453741925	0.787365279342806	1.07706901904089	0.705500589906911
13733	FBXL3	FfwkSi	outcome	FBXL3	Wald ratio	1	0.177439977657009	0.125227445191737	0.156500000000001	-0.0680058149187966	0.422885770232814	1.19415637968753	0.93425504094422	1.52635993026829	0.563349976448422
13736	FBXL6	FfwkSi	outcome	FBXL6	Wald ratio	1	0.0648523104752166	0.0764868268773595	0.396499999999998	-0.0850618702044079	0.214766491154841	1.06700142781298	0.918455457616631	1.2395724120463	0.775663907802502
13737	FBXO10	FfwkSi	outcome	FBXO10	Wald ratio	1	0.0142549832600397	0.0461087921703175	0.7572	-0.0761182493937826	0.104628215913862	1.0143570700389	0.926706617584351	1.11029774258006	0.931755407073969
13753	FBXO21	FfwkSi	outcome	FBXO21	Wald ratio	1	-0.0471574323363471	0.0709884368407273	0.5065	-0.186294768544173	0.0919799038714785	0.953937205205168	0.830028892510142	1.09634278961383	0.833931222354082
13754	FBXO22	FfwkSi	outcome	FBXO22	Wald ratio	1	0.0266861243349283	0.0608723339109357	0.6611	-0.0926236501305057	0.145995898800362	1.02704538761291	0.911536492389527	1.15719144216794	0.90056204169035
13756	FBXO27	FfwkSi	outcome	FBXO27	Wald ratio	1	-0.0484710523074489	0.05796063525836	0.403	-0.162073897413835	0.0651317927989367	0.952684916936752	0.850378361456598	1.06729967752726	0.778789587028123
13762	FBXO3	FfwkSi	outcome	FBXO3	Wald ratio	1	0.0327425418127818	0.0251413058885295	0.1928	-0.016534417728736	0.0820195013542996	1.03328447744444	0.9836015254776	1.08547697789428	0.607627698951265
13763	FBXO30	FfwkSi	outcome	FBXO30	Wald ratio	1	0.0733703207254352	0.0526182374021875	0.163200000000001	-0.0297614245828522	0.176502066033723	1.07612897599808	0.970677085616711	1.1930368916115	0.571406013311915
13764	FBXO31	FfwkSi	outcome	FBXO31	Wald ratio	1	-0.0445374235100562	0.091331304383171	0.6258	-0.223546780101071	0.134471933080959	0.956439806089155	0.799677481999152	1.1439325518895	0.886404735376046
13775	FBXO34	FfwkSi	outcome	FBXO34	Wald ratio	1	-0.0269635816113622	0.0305980934788098	0.3782	-0.0869358448298293	0.0330086816071049	0.973396690417808	0.916735907094724	1.03355951215996	0.765380870257363
13776	FBXO36	FfwkSi	outcome	FBXO36	Wald ratio	1	-0.0203902936073153	0.0546364503061047	0.708999999999999	-0.127477736207281	0.08669714899265	0.979816182677344	0.880313014722536	1.09056635058269	0.916504600656404
13778	FBXO39	FfwkSi	outcome	FBXO39	Wald ratio	1	0.0465223701600128	0.10453823055073	0.6563	-0.158372561719418	0.251417302039444	1.04762151426732	0.853531729476357	1.28584655877886	0.898236925337989
13779	FBXO4	FfwkSi	outcome	FBXO4	Wald ratio	1	-0.152634219684227	0.066333031501117	0.0213899999999996	-0.282646961426416	-0.0226214779420373	0.858443666185848	0.753785856374252	0.97763246919921	0.235769111271672
13780	FBXO40	FfwkSi	outcome	FBXO40	Wald ratio	1	-0.0238743261454655	0.052743330122716	0.6508	-0.127251253185989	0.0795026008950579	0.976408411056193	0.880512413253131	1.08274837564068	0.896466261787614
13786	FBXO42	FfwkSi	outcome	FBXO42	Wald ratio	1	-0.0779370964109957	0.0603555748162264	0.1966	-0.196234023050799	0.0403598302288081	0.925022611955687	0.821819887374962	1.04118535676044	0.610385998780736
13792	FBXO45	FfwkSi	outcome	FBXO45	Wald ratio	1	-0.0130017228621246	0.100143306638602	0.8967	-0.209282603873784	0.183279158149534	0.987082434411882	0.811165964604617	1.20114967200258	0.967653416324799
13793	FBXO46	FfwkSi	outcome	FBXO46	Wald ratio	1	-0.28341299895496	0.0697375479863577	4.82399999999996e-05	-0.420098593008221	-0.146727404901699	0.753208649229177	0.656982042785883	0.863529339200733	0.00623645084745757
13794	FBXO48	FfwkSi	outcome	FBXO48	Wald ratio	1	0.0201161813686023	0.041251534974583	0.625800000000001	-0.0607368271815803	0.100969189918785	1.02031987530035	0.941070871463192	1.10624255781531	0.886404735376046
13795	FBXO5	FfwkSi	outcome	FBXO5	Wald ratio	1	0.062704819952819	0.0663874791396694	0.3449	-0.067414639160933	0.192824279066571	1.06471251095265	0.934807513164089	1.21266968334701	0.742420039486675
13801	FBXO7	FfwkSi	outcome	FBXO7	Wald ratio	1	0.0730019592307119	0.0455363760410187	0.1089	-0.0162493378096847	0.162253256271108	1.07573264452107	0.983881970493584	1.17615807301334	0.483208115183246
13802	FBXO8	FfwkSi	outcome	FBXO8	Wald ratio	1	-0.206392083799129	0.0964756879179237	0.0324100000000003	-0.395484432118259	-0.0172997354799984	0.8135140480655	0.673353766035418	0.982849045749758	0.289809232121925
13803	FBXW2	FfwkSi	outcome	FBXW2	Wald ratio	1	0.0563372395461692	0.0520944954982648	0.279500000000001	-0.0457679716304299	0.158442450722768	1.05795440764683	0.955263584730437	1.1716844926892	0.692405247204553
13805	FBXW5	FfwkSi	outcome	FBXW5	Wald ratio	1	-0.0504679809636349	0.0793375444520249	0.5247	-0.205969568089604	0.105033606162334	0.950784371384314	0.813857843155025	1.11074793770399	0.841937361943831
13812	FBXW9	FfwkSi	outcome	FBXW9	Wald ratio	1	0.0903529669147557	0.0762769412576214	0.236199999999999	-0.0591498379501822	0.239855771779694	1.09456055919356	0.942565526489207	1.27106581354037	0.654395897706245
13840	FCGR1C	FfwkSi	outcome	FCGR1C	Wald ratio	1	-0.0102151547673444	0.0155525645979362	0.5113	-0.0406981813792994	0.0202678718446106	0.989836842721368	0.960118867973874	1.02047465984729	0.835539236544856
13887	FCRL1	FfwkSi	outcome	FCRL1	Wald ratio	1	-0.0255181441602848	0.120073086292286	0.8317	-0.260861393293165	0.209825104972595	0.974804691792708	0.770387693116276	1.23346231466558	0.95269437082802
13923	FDPS	FfwkSi	outcome	FDPS	Wald ratio	1	-0.0279338142278279	0.0666207898010121	0.675	-0.158510562237812	0.102642933782156	0.972452727206003	0.853413949782241	1.10809567489691	0.90533170693705
13929	FDXACB1	FfwkSi	outcome	FDXACB1	Wald ratio	1	-0.164992034184652	0.0960628244318061	0.0858800000000012	-0.353275170070992	0.023291101701688	0.847900458279499	0.702383891757692	1.02356445753827	0.439646414471215
13935	FEM1B	FfwkSi	outcome	FEM1B	Wald ratio	1	0.0306149246978168	0.0637386250419778	0.631	-0.0943127803844597	0.155542629780093	1.03108838076048	0.90999808817098	1.16829173902562	0.888661599161928
13942	FER1L4	FfwkSi	outcome	FER1L4	Wald ratio	1	-0.00869946888071757	0.0521839470529916	0.8676	-0.110980005104581	0.093581067343146	0.991338262006519	0.89495664331462	1.09809961975177	0.959527777222206
13943	FERMT3	FfwkSi	outcome	FERMT3	Wald ratio	1	-0.001497604810675	0.0345243098844357	0.9654	-0.069165252184169	0.066170042562819	0.998503516039809	0.933172458548849	1.06840837661913	0.989228873173256
13996	FGF17	FfwkSi	outcome	FGF17	Wald ratio	1	-0.195690925439398	0.0926789573716349	0.0347299999999995	-0.377341681887802	-0.0140401689909937	0.82226633701469	0.685681748831612	0.986057934515035	0.299759457933368
13998	FGF9	FfwkSi	outcome	FGF9	Wald ratio	1	-0.092053349396021	0.144223927989432	0.5233	-0.374732248255309	0.190625549463267	0.912056490584229	0.687473326332902	1.21000627974038	0.841272139449892
14004	FGFBP3	FfwkSi	outcome	FGFBP3	Wald ratio	1	0.109521070728823	0.0890420805992846	0.218700000000001	-0.0650014072457749	0.284043548703421	1.11574358021788	0.937066144694103	1.32849078354421	0.635843053173245
14015	FGFR1OP2	FfwkSi	outcome	FGFR1OP2	Wald ratio	1	-0.0185903589956651	0.109183438007941	0.8648	-0.23258989749123	0.195409179499899	0.981581375877201	0.79247850431506	1.21580836858374	0.959501267970234
14037	FGR	FfwkSi	outcome	FGR	Wald ratio	1	0.029807575376783	0.0575502267575371	0.604500000000001	-0.0829908690679898	0.142606019821556	1.0302562682043	0.920359550922242	1.15327534452231	0.878241496016266
14064	FHOD3	FfwkSi	outcome	FHOD3	Wald ratio	1	-0.0227372956543428	0.0703667063095468	0.7466	-0.160656040021055	0.115181448712369	0.977519248599753	0.85158493187331	1.12207701853182	0.927536521803117
14065	FIBCD1	FfwkSi	outcome	FIBCD1	Wald ratio	1	-0.0382750687160619	0.0498933870202635	0.443	-0.136066107275778	0.0595159698436546	0.962448165096051	0.872784933147296	1.06132271000195	0.802477173179502
14071	FICD	FfwkSi	outcome	FICD	Wald ratio	1	0.145115153183078	0.0659458365304252	0.0277699999999999	0.0158613135834449	0.274368992782712	1.15617269956929	1.01598777193158	1.31570019655646	0.269314272091544
14082	FILIP1L	FfwkSi	outcome	FILIP1L	Wald ratio	1	0.309543822271982	0.0896146659224912	0.000552	0.133899077063899	0.485188567480064	1.36280329180282	1.14327743090695	1.62448130431061	0.034323750000001
14083	FIP1L1	FfwkSi	outcome	FIP1L1	Wald ratio	1	0.077012604577637	0.0962842847014977	0.4238	-0.111704593437298	0.265729802592572	1.0800556899526	0.894308403054613	1.30438257027956	0.791725653595853
14089	FITM2	FfwkSi	outcome	FITM2	Wald ratio	1	0.150297614183889	0.0773777021946222	0.0520900000000004	-0.00136268211757093	0.301957910485348	1.16218007253762	0.998638245912121	1.35250429926195	0.352934306308864
14090	FIZ1	FfwkSi	outcome	FIZ1	Wald ratio	1	0.00838227413407563	0.101993371842529	0.9345	-0.19152473467728	0.208289282945432	1.0084175037599	0.825699201450619	1.23156939004278	0.976825921611621
14106	FKBP1B	FfwkSi	outcome	FKBP1B	Wald ratio	1	-0.0158275778450705	0.0325417992238336	0.6267	-0.0796095043237844	0.0479543486336433	0.984297020038132	0.923476889719268	1.04912276034376	0.886951502225519
14107	FKBP2	FfwkSi	outcome	FKBP2	Wald ratio	1	-0.0980350029081607	0.0940228146466944	0.2971	-0.282319719615682	0.0862497137993603	0.906617168961017	0.75403256698761	1.09007850196528	0.702349372384937
14108	FKBP4	FfwkSi	outcome	FKBP4	Wald ratio	1	0.0781630005305273	0.0941444444990365	0.406400000000002	-0.106360110687584	0.262686111748639	1.08129889660006	0.899100813959038	1.3004184688034	0.781158610353845
14109	FKBP7	FfwkSi	outcome	FKBP7	Wald ratio	1	-0.134073093984963	0.118978952089513	0.2598	-0.367271840080409	0.0991256521104835	0.874526139666596	0.692621337210743	1.10420503653565	0.675745780051151
14115	FKBPL	FfwkSi	outcome	FKBPL	Wald ratio	1	-0.106348993515053	0.0793566598227895	0.180200000000001	-0.261888046767721	0.0491900597376139	0.89911080947347	0.769597177776478	1.05041997431393	0.594753569883171
14133	FLI1-AS1	FfwkSi	outcome	FLI1-AS1	Wald ratio	1	-0.0977256898520701	0.0565892164435195	0.0841800000000001	-0.208640554081368	0.0131891743772282	0.906897640862827	0.811686940772229	1.01327653518742	0.43679112244898
14147	FLJ27365	FfwkSi	outcome	FLJ27365	Wald ratio	1	-0.0620161876048952	0.0395747926310783	0.1171	-0.139582781161809	0.0155504059520182	0.939867672461412	0.869721023707547	1.01567194267925	0.497039649415693
14159	FLOT2	FfwkSi	outcome	FLOT2	Wald ratio	1	-0.0547032756809914	0.0694359602600463	0.4308	-0.190797757790682	0.0813912064286994	0.946766034785378	0.826299683927351	1.08479519242081	0.795559159905165
14160	FLRT1	FfwkSi	outcome	FLRT1	Wald ratio	1	-0.0178239862962645	0.0659956202251894	0.7871	-0.147175401937636	0.111527429345107	0.982333921374242	0.863142567259137	1.11798440916515	0.940193446088795
14172	FLT3LG	FfwkSi	outcome	FLT3LG	Wald ratio	1	-0.0647981438903035	0.100072348233061	0.5173	-0.260939946427102	0.131343658646495	0.937256635262192	0.770327179125447	1.14035960842029	0.838619713071201
14204	FMNL1	FfwkSi	outcome	FMNL1	Wald ratio	1	-0.0144247060840247	0.058550236355526	0.8054	-0.129183169340856	0.100333757172806	0.985678831557582	0.878812979208016	1.1055398383582	0.945376221712068
14258	FNDC5	FfwkSi	outcome	FNDC5	Wald ratio	1	-0.155203891485236	0.0656708247664366	0.01811	-0.283918708027452	-0.0264890749430202	0.856240579521222	0.752827841078966	0.973858683239022	0.216291549295777
14259	FNDC8	FfwkSi	outcome	FNDC8	Wald ratio	1	-0.0488254856187763	0.0669456963572754	0.4658	-0.180039050479036	0.0823880792414834	0.952347313499477	0.835237594346252	1.08587713444527	0.814252876054234
14265	FNTA	FfwkSi	outcome	FNTA	Wald ratio	1	-0.0209405940837897	0.0863103531852427	0.8083	-0.190108886326865	0.148227698159286	0.979277137697117	0.826869094302931	1.15977694537574	0.946633260704099
14292	FOSB	FfwkSi	outcome	FOSB	Wald ratio	1	-0.0718494353181182	0.0796794921418483	0.3672	-0.228021239916141	0.0843223692799045	0.930671011447483	0.796107350402515	1.08797956847246	0.759054044670188
14293	FOSL2	FfwkSi	outcome	FOSL2	Wald ratio	1	-0.139101639518774	0.104320877048567	0.1824	-0.343570558533965	0.0653672794964179	0.870139583395049	0.709233436907372	1.06755104199888	0.596977472645355
14299	FOXI1	FfwkSi	outcome	FOXI1	Wald ratio	1	-0.0128681983052303	0.0891269714472829	0.8852	-0.187557062341905	0.161820665731444	0.987214242956198	0.828981813187089	1.17564938819186	0.964207497322385
14302	FOXJ3	FfwkSi	outcome	FOXJ3	Wald ratio	1	0.0687429536433601	0.0795488720836924	0.3875	-0.0871728356406769	0.224658742927397	1.07116083576779	0.916518674850808	1.25189542511998	0.770844454318431
14315	FOXN3-AS1	FfwkSi	outcome	FOXN3-AS1	Wald ratio	1	-0.0712008510831207	0.102599080281743	0.4877	-0.272295048435338	0.129893346269096	0.93127482578454	0.761629510339956	1.13870692950555	0.822692051730563
14321	FOXO3B	FfwkSi	outcome	FOXO3B	Wald ratio	1	0.00132487161583112	0.0139064251510587	0.9241	-0.0259317216802439	0.0285814649119062	1.00132574964595	0.974401617842739	1.02899383431221	0.974771504632831
14322	FOXO6	FfwkSi	outcome	FOXO6	Wald ratio	1	-0.00629990491948266	0.0422979220293798	0.8816	-0.0892038320970671	0.0766040222581018	0.993719897874452	0.914659117686191	1.07961448843328	0.962752805308153
14350	FPGT-TNNI3K	FfwkSi	outcome	FPGT-TNNI3K	Wald ratio	1	-0.0258929060897858	0.0199354602719406	0.194	-0.0649664082227894	0.0131805960432178	0.97443944055093	0.937098941667567	1.01326784300014	0.608086398408675
14381	FRG1	FfwkSi	outcome	FRG1	Wald ratio	1	-0.00472915046859831	0.0668470025522425	0.9436	-0.135749275470994	0.126290974533797	0.995282014356499	0.873061502983601	1.13461226353046	0.980159199237369
14392	FRMD4A	FfwkSi	outcome	FRMD4A	Wald ratio	1	0.0589039884334847	0.0431175955038694	0.1719	-0.0256064987540992	0.143414475621069	1.06067339893665	0.974718567124927	1.15420809365544	0.584118432769368
14403	FRRS1	FfwkSi	outcome	FRRS1	Wald ratio	1	-0.0360240183430116	0.085691741520381	0.6742	-0.203979831722958	0.131931795036935	0.96461712469991	0.815478817824161	1.14103049267058	0.904884831954953
14404	FRS2	FfwkSi	outcome	FRS2	Wald ratio	1	0.0292695798201116	0.0959798205933721	0.7604	-0.158850868542898	0.217390028183121	1.02970214398132	0.85312357704492	1.24282874585694	0.932842943305187
14415	FRY-AS1	FfwkSi	outcome	FRY-AS1	Wald ratio	1	0.0228128359436917	0.011460025925339	0.04652	0.000351185130027239	0.0452744867573561	1.02307503875258	1.00035124680274	1.04631502011312	0.337551282051281
14421	FSCN2	FfwkSi	outcome	FSCN2	Wald ratio	1	0.0639330839028124	0.103712332058465	0.5376	-0.13934308693178	0.267209254737405	1.06602106240574	0.869929515804842	1.30631377007744	0.8493256006628
14422	FSD1	FfwkSi	outcome	FSD1	Wald ratio	1	-0.0735383621780578	0.0388879410821636	0.0586199999999991	-0.149758726699099	0.00268200234298281	0.92910050278893	0.86091566733377	1.00268560212876	0.369560408921929
14423	FSIP1	FfwkSi	outcome	FSIP1	Wald ratio	1	0.0821521751745826	0.047902870109678	0.08635	-0.0117374502403863	0.176041800589551	1.08562100182565	0.98833116491067	1.19248790430631	0.439646414471215
14435	FSTL4	FfwkSi	outcome	FSTL4	Wald ratio	1	0.125375591027008	0.0513485527532648	0.01462	0.0247324276306088	0.226018754423407	1.13357413339392	1.02504081122869	1.25359917558745	0.197116681376876
14446	FTH1P22	FfwkSi	outcome	FTH1P22	Wald ratio	1	-0.0739693829179863	0.0537414706123038	0.168699999999999	-0.179302665318102	0.0313638994821291	0.928700127493977	0.835852877431446	1.03186092923161	0.579844880748668
14447	FTL	FfwkSi	outcome	FTL	Wald ratio	1	-0.0133241266453286	0.0506744328465277	0.7926	-0.112646015024523	0.0859977617338656	0.986764246595928	0.893466877995421	1.08980388903126	0.941188950066726
14453	FTOP1	FfwkSi	outcome	FTOP1	Wald ratio	1	0.0244102057535491	0.0149798679260378	0.1032	-0.00495033538148512	0.0537707468885832	1.02471057386214	0.995061897335035	1.05524265676041	0.474289983041709
14454	FTSJ2	FfwkSi	outcome	FTSJ2	Wald ratio	1	0.0589724833525745	0.0245478055096205	0.0162900000000001	0.0108587845537182	0.107086182151431	1.06074605216345	1.01091795513429	1.11303017368098	0.206327009888969
14465	FTSJD2	FfwkSi	outcome	FTSJD2	Wald ratio	1	0.021605441645669	0.0623373287577461	0.728899999999999	-0.100575722719513	0.143786606010851	1.02184052920421	0.904316632505346	1.1546376894911	0.922614374338393
14467	FUBP3	FfwkSi	outcome	FUBP3	Wald ratio	1	-0.107873520841747	0.110671481149507	0.3297	-0.324789623894781	0.109042582211286	0.897741134793223	0.722679372122613	1.11520983743131	0.729029352080012
14509	FXN	FfwkSi	outcome	FXN	Wald ratio	1	0.0862068362470046	0.110692474139185	0.4361	-0.130750413065798	0.303164085559807	1.09003176306927	0.877436743810798	1.35413664048256	0.798548253510983
14510	FXR2	FfwkSi	outcome	FXR2	Wald ratio	1	0.211199882909369	0.112542615730598	0.0605699999999997	-0.00938364392260299	0.431783409741342	1.23515921760672	0.990660245077167	1.5400015297071	0.374845983772818
14533	FYTTD1	FfwkSi	outcome	FYTTD1	Wald ratio	1	-0.0144132942343535	0.0770971402593733	0.8517	-0.165523689142725	0.136697100674018	0.985690080040415	0.847449787608166	1.14648082765148	0.956350611100519
14554	FZD7	FfwkSi	outcome	FZD7	Wald ratio	1	-0.106708712805572	0.0792779302898777	0.1783	-0.262093456173732	0.0486760305625881	0.89878744013557	0.769439111512027	1.04988016655146	0.592585294117647
14555	FZD8	FfwkSi	outcome	FZD8	Wald ratio	1	-0.139625225541058	0.0941566375177182	0.138099999999998	-0.324172235075786	0.0449217839936691	0.869684109721976	0.723125684046499	1.04594604698659	0.536957457584199
14562	G3BP1	FfwkSi	outcome	G3BP1	Wald ratio	1	0.101673993154191	0.0920396494450834	0.2693	-0.0787237197581724	0.282071706066555	1.10702251597543	0.924295253688459	1.32587378977242	0.684011238761239
14568	G6PC3	FfwkSi	outcome	G6PC3	Wald ratio	1	0.109894798152082	0.0963002765345301	0.253800000000001	-0.0788537438555974	0.29864334015976	1.11616064212002	0.924175080845196	1.34802875000527	0.671072047107724
14574	GAB1	FfwkSi	outcome	GAB1	Wald ratio	1	-0.213421692056592	0.0716652006768496	0.00290100000000006	-0.353885485383218	-0.0729578987299672	0.807815416037694	0.701955346900538	0.929639968225239	0.0867926074218774
14575	GAB2	FfwkSi	outcome	GAB2	Wald ratio	1	-0.0815638906888246	0.0333372810630856	0.0144199999999998	-0.146904961572472	-0.0162228198051767	0.921673821597368	0.863376027417317	0.983908061426051	0.19536154529307
14592	GABPB1	FfwkSi	outcome	GABPB1	Wald ratio	1	0.0398424477053271	0.042666377240301	0.3504	-0.0437836516856628	0.123468547096317	1.0406468049838	0.957161015246137	1.13141441771372	0.74593245883338
14599	GABRD	FfwkSi	outcome	GABRD	Wald ratio	1	-0.0156364099732903	0.046432306956867	0.7363	-0.10664373160875	0.0753709116621689	0.984485203991442	0.89884584631675	1.07828402484103	0.92467098564372
14600	GABRR2	FfwkSi	outcome	GABRR2	Wald ratio	1	0.0781091595571863	0.034686234785247	0.0243300000000002	0.0101241393781022	0.14609417973627	1.08124067998223	1.01017556186682	1.15730517761482	0.252625288919102
14626	GAL3ST1	FfwkSi	outcome	GAL3ST1	Wald ratio	1	0.0185041877412865	0.104914389044888	0.86	-0.187128014786695	0.224136390269268	1.01867645111407	0.829337562118498	1.25124166497851	0.958243178792219
14676	GALNT3	FfwkSi	outcome	GALNT3	Wald ratio	1	-0.167007156652586	0.0543933247850731	0.002138	-0.273618073231329	-0.0603962400738423	0.846193555402222	0.760622521894645	0.941391442657589	0.0734576351351351
14687	GALNT7	FfwkSi	outcome	GALNT7	Wald ratio	1	-0.0232352665767021	0.0669883491268112	0.7287	-0.154532430865252	0.108061897711848	0.977032593617976	0.856815704416853	1.11411670452698	0.922614374338393
14688	GALNT9	FfwkSi	outcome	GALNT9	Wald ratio	1	0.0537060074275262	0.0341500172493117	0.1158	-0.0132280263811247	0.120640041236177	1.05517434313085	0.986859079457391	1.12821872704844	0.496079034144892
14699	GAN	FfwkSi	outcome	GAN	Wald ratio	1	0.0499645050384415	0.0924035097856238	0.5887	-0.131146374141381	0.231075384218264	1.05123378221111	0.87708938178942	1.25995421653296	0.870424278373525
14700	GANAB	FfwkSi	outcome	GANAB	Wald ratio	1	0.0410552348836581	0.020879990854092	0.0492700000000004	0.000130452809637742	0.0819800169576786	1.04190965371464	1.00013046131898	1.08543411933688	0.344460976168655
14701	GANC	FfwkSi	outcome	GANC	Wald ratio	1	-0.0609229148078273	0.0856698576232927	0.477	-0.228835835749481	0.106990006133826	0.940895766111566	0.795459108735312	1.1129231320189	0.819106858924412
14717	GAPVD1	FfwkSi	outcome	GAPVD1	Wald ratio	1	-0.294609803189037	0.0669153429161427	1.06899999999997e-05	-0.425763875304677	-0.163455731073397	0.744822158003161	0.653270577226611	0.849204091523086	0.00273863571428586
14728	GART	FfwkSi	outcome	GART	Wald ratio	1	0.0220926792735776	0.0469560502630936	0.638	-0.069941179242086	0.114126537789241	1.02233852967219	0.932448665630127	1.12089395135334	0.891761957119296
14735	GAS2L1	FfwkSi	outcome	GAS2L1	Wald ratio	1	-0.0890898322963247	0.0465939236965111	0.0558700000000006	-0.180413922741486	0.00223425814883713	0.914763394587014	0.834924545619884	1.00223675596348	0.364508052833406
14736	GAS5	FfwkSi	outcome	GAS5	Wald ratio	1	-0.0181181974866873	0.0192540009758108	0.3467	-0.0558560393992764	0.0196196444259018	0.982044950253195	0.945675266070863	1.01981337454747	0.743137347196853
14748	GAS8	FfwkSi	outcome	GAS8	Wald ratio	1	-0.0283866549058994	0.0338002110808701	0.401	-0.0946350686244047	0.037861758812606	0.972012460746427	0.909704853744331	1.03858764736443	0.777948851377078
14750	GATA3	FfwkSi	outcome	GATA3	Wald ratio	1	-0.0517839062221314	0.0969102452704055	0.5931	-0.241727986952126	0.138160174507863	0.94953403307094	0.785269752121656	1.14815944141993	0.871975346022475
14751	GATA6	FfwkSi	outcome	GATA6	Wald ratio	1	0.132973831144418	0.111755523154562	0.2341	-0.0860669942385233	0.352014656527359	1.14222010734676	0.917532759752497	1.42192936411248	0.652869378427788
14762	GATAD2B	FfwkSi	outcome	GATAD2B	Wald ratio	1	0.171119797524224	0.0610252375897793	0.00504599999999991	0.0515103318482565	0.290729263200191	1.18663289619023	1.05286006422636	1.33740245087127	0.115997733433734
14799	GBE1	FfwkSi	outcome	GBE1	Wald ratio	1	-0.100702458675869	0.0301119583602197	0.000825000000000003	-0.159721897061899	-0.0416830202898382	0.904202030334339	0.852380805613592	0.959173771014469	0.0433978448275864
14805	GBP1	FfwkSi	outcome	GBP1	Wald ratio	1	0.0155008181324962	0.0650656540357158	0.8117	-0.112027863777507	0.143029500042499	1.01562157897099	0.894019346397145	1.15376383724622	0.948060258746818
14806	GBP1P1	FfwkSi	outcome	GBP1P1	Wald ratio	1	-0.00542355412712315	0.0145012566827372	0.7084	-0.0338460172252881	0.0229989089710418	0.994591126789655	0.966720351459377	1.0232654231344	0.916256993896236
14822	GBP6	FfwkSi	outcome	GBP6	Wald ratio	1	0.00907844398885699	0.0442928012680501	0.8376	-0.0777354464965212	0.0958923344742352	1.00911977804978	0.925209161494492	1.10064055657031	0.952965524991482
14840	GCFC2	FfwkSi	outcome	GCFC2	Wald ratio	1	-0.0113765566872158	0.0241511232006528	0.6376	-0.0587127581604953	0.0359596447860638	0.988687911626406	0.942977592877676	1.03661401286657	0.891746174046692
14851	GCK	FfwkSi	outcome	GCK	Wald ratio	1	0.0302428383951475	0.0556616184825739	0.5869	-0.0788539338306973	0.139339610620992	1.03070479826448	0.92417490527496	1.14951442102764	0.868990395923644
14857	GCLM	FfwkSi	outcome	GCLM	Wald ratio	1	0.0219198519242269	0.0516533580632659	0.6713	-0.0793207298797742	0.123160433728228	1.02216185688136	0.923743604753043	1.13106586750602	0.903927359649884
14882	GCSHP4	FfwkSi	outcome	GCSHP4	Wald ratio	1	-0.109889940109405	0.0358792895084976	0.00219300000000002	-0.180213347546061	-0.0395665326727501	0.895932736129349	0.835092027569588	0.961206000258855	0.0743427000000007
14883	GDAP1	FfwkSi	outcome	GDAP1	Wald ratio	1	-0.0638371392464681	0.0480834913298471	0.1843	-0.158080782252968	0.0304065037600321	0.938157776172092	0.853780808845337	1.03087350274654	0.597995058236608
14897	GDF9	FfwkSi	outcome	GDF9	Wald ratio	1	-0.0241207702743202	0.0864766579627134	0.7803	-0.193615019881238	0.145373479332598	0.976167810584428	0.823975057231257	1.15647140779136	0.938145269548192
14914	GEM	FfwkSi	outcome	GEM	Wald ratio	1	-0.080520649580442	0.0754219606445266	0.285700000000001	-0.228347692443714	0.06730639328283	0.922635851343816	0.79584750156222	1.06962315332264	0.695748548150768
14915	GEMIN2	FfwkSi	outcome	GEMIN2	Wald ratio	1	-0.0444380843032884	0.0696733601677268	0.5236	-0.180997870232033	0.0921217016254562	0.956534822780176	0.83443713585138	1.09649825958137	0.841272139449892
14921	GEMIN5	FfwkSi	outcome	GEMIN5	Wald ratio	1	-0.236293523346274	0.102563785679558	0.0212299999999998	-0.437318543278208	-0.0352685034143406	0.789548888885393	0.645765694323057	0.965346182710499	0.235195098039217
14922	GEMIN6	FfwkSi	outcome	GEMIN6	Wald ratio	1	0.0557181738234509	0.0729828767758934	0.4452	-0.0873282646573002	0.198764612304202	1.0572996670215	0.916376232324597	1.21989478387935	0.803531050390348
14923	GEMIN7	FfwkSi	outcome	GEMIN7	Wald ratio	1	-0.0629633904364925	0.0378269192840105	0.0960099999999998	-0.137104152233153	0.0111773713601681	0.938977848629085	0.871879413215081	1.0112400715655	0.460576273584905
14934	GFAP	FfwkSi	outcome	GFAP	Wald ratio	1	0.0186705657499263	0.072839464282121	0.7977	-0.124094784243031	0.161435915742884	1.01884595057356	0.883296114361264	1.17519714410923	0.942831675329781
14947	GFOD2	FfwkSi	outcome	GFOD2	Wald ratio	1	-0.113635172598257	0.0616923008232118	0.0654800000000003	-0.234552082211752	0.00728173701523786	0.892583535420695	0.790925039693248	1.0073083133303	0.390022128533332
14973	GGA3	FfwkSi	outcome	GGA3	Wald ratio	1	-0.0994376488935417	0.0876885261104772	0.2568	-0.271307160070077	0.0724318622829936	0.905346397458314	0.762382287040312	1.07511954740287	0.672991582202371
15009	GGT5	FfwkSi	outcome	GGT5	Wald ratio	1	0.0929351098036633	0.0672196136106949	0.1668	-0.0388153328732987	0.224685552480625	1.09739052307112	0.961928329286223	1.25192898832692	0.577253629764065
15016	GH1	FfwkSi	outcome	GH1	Wald ratio	1	0.024217503419361	0.069341024107587	0.7269	-0.111690903831509	0.160125910670231	1.02451312876737	0.894320645867904	1.17365863783462	0.922614374338393
15033	GID8	FfwkSi	outcome	GID8	Wald ratio	1	-0.0688159329109112	0.0393092826520227	0.0800100000000009	-0.145862126908876	0.0082302610870533	0.93349849061522	0.864276855492159	1.00826422279313	0.424540017391309
15040	GIGYF2	FfwkSi	outcome	GIGYF2	Wald ratio	1	0.127369170227388	0.0887835097956292	0.151399999999999	-0.0466465089720457	0.301384849426821	1.13583625732074	0.954424718541756	1.35172945375465	0.554527490996395
15072	GIN1	FfwkSi	outcome	GIN1	Wald ratio	1	0.122166183026038	0.029512475192401	3.48100000000011e-05	0.0643217316489318	0.180010634403144	1.12994186333659	1.06643544960907	1.1972300948816	0.00500968443396242
15078	GINS1	FfwkSi	outcome	GINS1	Wald ratio	1	-0.0298112951895025	0.109275314873143	0.785	-0.243990912340862	0.184368321961858	0.970628678568644	0.783494754363774	1.20245863346583	0.939892865552155
15099	GIPR	FfwkSi	outcome	GIPR	Wald ratio	1	-0.107670261013732	0.0922016864071778	0.242900000000001	-0.2883855663718	0.0730450443443368	0.897923628048029	0.749472565105359	1.07577899358276	0.660623908004995
15106	GJA3	FfwkSi	outcome	GJA3	Wald ratio	1	0.0945031826064792	0.108100351267883	0.382000000000003	-0.117373505878572	0.30637987109153	1.0991126611705	0.889252989908071	1.35849826276118	0.76762547012378
15107	GJA4	FfwkSi	outcome	GJA4	Wald ratio	1	-0.0106701638148062	0.0839832844266284	0.8989	-0.175277401290998	0.153937073661386	0.98938656045144	0.839224186603651	1.16641748608735	0.968336112934127
15113	GJC2	FfwkSi	outcome	GJC2	Wald ratio	1	-0.158875428350371	0.0894743278109799	0.0757899999999996	-0.334245110859892	0.0164942541591496	0.85310262475141	0.715878291177178	1.01663103536914	0.416245140388771
15114	GK5	FfwkSi	outcome	GK5	Wald ratio	1	-0.0672993158733586	0.0393120091012323	0.0869099999999991	-0.144350853711774	0.00975222196505679	0.934915324456214	0.865584001417253	1.0097999298415	0.440030550945897
15156	GLI1	FfwkSi	outcome	GLI1	Wald ratio	1	0.118981289404431	0.0829975096287719	0.1517	-0.0436938294679622	0.281656408276824	1.12634884343351	0.957246993432541	1.32532327164046	0.554658194555433
15157	GLI3	FfwkSi	outcome	GLI3	Wald ratio	1	-0.0367906392859571	0.120538826834398	0.7602	-0.273046739881377	0.199465461309463	0.963877912394212	0.761057215073659	1.22075004559481	0.932672591281969
15163	GLIPR1L1	FfwkSi	outcome	GLIPR1L1	Wald ratio	1	0.151061788502303	0.0528706174681245	0.00427400000000004	0.0474353782647795	0.254688198739827	1.16306852012361	1.04857843797365	1.29005931603613	0.105501407766991
15199	GLS2	FfwkSi	outcome	GLS2	Wald ratio	1	-0.030615113703401	0.092328633724712	0.7402	-0.211579235803837	0.150349008397035	0.969848782756029	0.809305152567811	1.16223980340288	0.92570511559272
15215	GLT8D1	FfwkSi	outcome	GLT8D1	Wald ratio	1	-0.107140782513583	0.0414839919194873	0.00980299999999979	-0.188449406675778	-0.0258321583513879	0.898399185191387	0.828242405915217	0.974498637341166	0.1594293869936
15254	GLYCTK-AS1	FfwkSi	outcome	GLYCTK-AS1	Wald ratio	1	-0.0505438024511777	0.0169793966507474	0.00291300000000008	-0.0838234198866426	-0.0172641850157128	0.950712284231855	0.919593623705574	0.982883987110744	0.0867926074218774
15267	GMEB1	FfwkSi	outcome	GMEB1	Wald ratio	1	0.0611460925619196	0.114461939725068	0.5932	-0.163199309299214	0.285491494423054	1.06305420715593	0.849421873863751	1.33041575938176	0.871975346022475
15273	GMFB	FfwkSi	outcome	GMFB	Wald ratio	1	-0.0089601244570592	0.117664606099354	0.9393	-0.239582752411793	0.221662503497675	0.99107989783398	0.786956148128129	1.24815006049192	0.97861751873013
15274	GMFG	FfwkSi	outcome	GMFG	Wald ratio	1	-0.0127125016343533	0.0323897890451836	0.6947	-0.0761964881629132	0.0507714848942066	0.987367960893644	0.926634116035499	1.05208244907953	0.912017943201377
15281	GMPPA	FfwkSi	outcome	GMPPA	Wald ratio	1	-0.182825987577867	0.102500847907417	0.0744799999999986	-0.383727649476404	0.0180756743206704	0.832913080349922	0.681316958944067	1.01824002809674	0.412466406533574
15292	GMPS	FfwkSi	outcome	GMPS	Wald ratio	1	-0.157705467554999	0.0874905390795487	0.0714599999999997	-0.329186924150915	0.0137759890409164	0.854101305471526	0.719508510658818	1.01387131521239	0.407065832710977
15306	GNAI2	FfwkSi	outcome	GNAI2	Wald ratio	1	0.163655538248397	0.062994803271013	0.00937899999999988	0.0401857238372112	0.287125352659582	1.17780853521782	1.04100409551482	1.33259124686335	0.157138023732361
15324	GNAT2	FfwkSi	outcome	GNAT2	Wald ratio	1	0.147575213295251	0.0619382479227314	0.01719	0.0261762473666979	0.268974179223805	1.15902045529923	1.02652185430456	1.3086213509912	0.212164314266692
15331	GNB2	FfwkSi	outcome	GNB2	Wald ratio	1	-0.133741770786791	0.120866634348299	0.2685	-0.370640374109456	0.103156832535874	0.874815938469957	0.690292143853097	1.10866527022787	0.682775045840981
15355	GNG5	FfwkSi	outcome	GNG5	Wald ratio	1	-0.0258351905508994	0.0265436812637141	0.330399999999999	-0.0778608058277791	0.0261904247259802	0.974495682471354	0.925093185162243	1.02653640777687	0.729544610986307
15371	GNL2	FfwkSi	outcome	GNL2	Wald ratio	1	-0.0337010287428208	0.02582495875071	0.1919	-0.0843179478942125	0.0169158904085708	0.96686052493763	0.919138971331501	1.01705977424551	0.607003579228342
15372	GNL3	FfwkSi	outcome	GNL3	Wald ratio	1	-0.142190328570948	0.0326675091105675	1.34500000000007e-05	-0.20621864642766	-0.0781620107142358	0.867456139085821	0.81365515403982	0.924814584534486	0.00297361956521755
15408	GOLGA1	FfwkSi	outcome	GOLGA1	Wald ratio	1	0.0745863257560688	0.0280739153765615	0.00788900000000013	0.0195614516180082	0.129611199894129	1.07743835018796	1.01975403047039	1.13838569279326	0.146177615801984
15409	GOLGA2P5	FfwkSi	outcome	GOLGA2P5	Wald ratio	1	0.0552379503806423	0.0502339104971878	0.2715	-0.0432205141938457	0.15369641495513	1.05679204883016	0.957700180297306	1.16613681133896	0.686197085127523
15415	GOLGA4	FfwkSi	outcome	GOLGA4	Wald ratio	1	-0.0286407050978121	0.0408286412592126	0.482999999999999	-0.108664841965869	0.0513834317702445	0.971765552159148	0.897031014273008	1.05272646467915	0.820691133882823
15421	GOLGA5P1	FfwkSi	outcome	GOLGA5P1	Wald ratio	1	0.0181509733334271	0.0276872606791397	0.5121	-0.0361160575976867	0.0724180042645409	1.01831670345236	0.964528346144325	1.07510464847958	0.83590607799176
15433	GOLGA7B	FfwkSi	outcome	GOLGA7B	Wald ratio	1	-0.055970106647014	0.091040866678357	0.5387	-0.234410205336594	0.122469992042566	0.945567401648025	0.791037261627024	1.13028520201488	0.850356082766701
15444	GOLGA8H	FfwkSi	outcome	GOLGA8H	Wald ratio	1	0.00264247637110293	0.0123223928561632	0.8302	-0.021509413626977	0.0267943663691828	1.00264597078908	0.978720264118301	1.02715656311176	0.952161566799489
15460	GOLGA8R	FfwkSi	outcome	GOLGA8R	Wald ratio	1	-0.00782725565438475	0.026675808947108	0.7692	-0.0601118411907165	0.044457329881947	0.992203297543289	0.941659211407227	1.04546036584146	0.935184500421026
15497	GORASP2	FfwkSi	outcome	GORASP2	Wald ratio	1	-0.080894533674129	0.0613901366557521	0.187600000000001	-0.201219201519403	0.0394301341711452	0.922290956954014	0.817733163554751	1.0402178206659	0.60160563380282
15498	GOSR1	FfwkSi	outcome	GOSR1	Wald ratio	1	0.146982437884959	0.0567895261903167	0.00964799999999977	0.0356749665519384	0.25828990921798	1.15833362006293	1.03631895342041	1.29471411377708	0.158576463939721
15499	GOSR2	FfwkSi	outcome	GOSR2	Wald ratio	1	0.0179888647961537	0.0730172441259563	0.8054	-0.125124933690721	0.161102663283028	1.01815163900063	0.882386655876413	1.17480557201995	0.945376221712068
15506	GP1BA	FfwkSi	outcome	GP1BA	Wald ratio	1	0.154226722733264	0.0588616956792866	0.00878900000000006	0.0388577992018626	0.269595646264666	1.16675538676356	1.03962263796964	1.30943486879087	0.153419761776314
15509	GP9	FfwkSi	outcome	GP9	Wald ratio	1	-0.131799145594316	0.138876203631829	0.3426	-0.403996504712701	0.140398213524068	0.876517029707189	0.667646454881024	1.15073194465419	0.741509399647528
15515	GPAA1	FfwkSi	outcome	GPAA1	Wald ratio	1	0.0739735040449657	0.0625425523432603	0.236899999999999	-0.0486098985478245	0.196556906637756	1.0767782748495	0.952552649400411	1.2172045859278	0.655246300774885
15516	GPAM	FfwkSi	outcome	GPAM	Wald ratio	1	0.0273731503315385	0.071164599007302	0.700500000000001	-0.112109463722773	0.16685576438585	1.02775123693455	0.893946397443768	1.1815838265481	0.913016053266151
15522	GPAT2	FfwkSi	outcome	GPAT2	Wald ratio	1	-0.0903945343134448	0.0373890270584922	0.0156199999999999	-0.163677027348089	-0.0171120412788001	0.913570679179199	0.849016186613274	0.983033538129832	0.202579141886147
15528	GPATCH2	FfwkSi	outcome	GPATCH2	Wald ratio	1	0.197491255728109	0.101270542670012	0.0511600000000003	-0.000999007905114008	0.395981519361333	1.21834241140576	0.999001490937154	1.48584185799116	0.350604582210245
15534	GPATCH4	FfwkSi	outcome	GPATCH4	Wald ratio	1	0.012888828910555	0.0594981328053362	0.8285	-0.103727511387904	0.129505169209014	1.01297224787154	0.901470904512733	1.13826499537725	0.951805119377565
15536	GPBP1	FfwkSi	outcome	GPBP1	Wald ratio	1	0.00982551622741141	0.0347228460415427	0.7772	-0.0582312620140123	0.0778822944688352	1.0098739450949	0.943431742281686	1.08099541204225	0.937915196582549
15538	GPC2	FfwkSi	outcome	GPC2	Wald ratio	1	-0.00977508713500402	0.0422188037518227	0.8169	-0.0925239424885766	0.0729737682185685	0.990272533736873	0.911627384074938	1.07570231895649	0.949398864848392
15571	GPN1	FfwkSi	outcome	GPN1	Wald ratio	1	-0.0129657758981087	0.037553814783065	0.7299	-0.0865712528729162	0.0606397010766987	0.987117917666387	0.917070202570082	1.06251602183483	0.922614374338393
15583	GPR107	FfwkSi	outcome	GPR107	Wald ratio	1	0.013246116176861	0.141657581857919	0.9255	-0.264402744264659	0.290894976618381	1.0133342346196	0.767664304993623	1.33762409476707	0.975573694029851
15589	GPR113	FfwkSi	outcome	GPR113	Wald ratio	1	-0.139429107211016	0.0523376061559304	0.00772100000000013	-0.242010815276639	-0.0368473991453919	0.869854687443402	0.785047686998006	0.963823204372017	0.145069211681585
15611	GPR132	FfwkSi	outcome	GPR132	Wald ratio	1	0.0165665873996875	0.0843528531718185	0.8443	-0.148765004817077	0.181898179616452	1.01670457424598	0.86177160328168	1.19949205492076	0.954242684643307
15617	GPR135	FfwkSi	outcome	GPR135	Wald ratio	1	-0.0506597815244845	0.0442434964639762	0.2522	-0.137377034593878	0.0360574715449088	0.950602027895986	0.871641525161739	1.03671542641602	0.670380031364349
15618	GPR137	FfwkSi	outcome	GPR137	Wald ratio	1	0.04896426696216	0.0451169332156979	0.2778	-0.0394649221406078	0.137393456064928	1.05018282384697	0.961303673874289	1.14727946379141	0.690497314453128
15634	GPR15	FfwkSi	outcome	GPR15	Wald ratio	1	0.104440194975164	0.122838300294925	0.3952	-0.136322873602889	0.345203263553218	1.11008900298059	0.872560860134088	1.41227695492675	0.775006556112611
15635	GPR153	FfwkSi	outcome	GPR153	Wald ratio	1	0.0123694815787975	0.0698798599237766	0.8595	-0.124595043871805	0.1493340070294	1.01244630002409	0.882854347483277	1.16106072689627	0.958243178792219
15646	GPR161	FfwkSi	outcome	GPR161	Wald ratio	1	0.0512559379295498	0.0666099100688368	0.4416	-0.0792994858053702	0.18181136166447	1.05259225709447	0.923763229039361	1.1993879219975	0.801893264433357
15654	GPR18	FfwkSi	outcome	GPR18	Wald ratio	1	0.109388237737241	0.0921497765768993	0.2352	-0.0712253243534818	0.290001799827963	1.11559538250327	0.931252034722835	1.3364298933672	0.653123546475752
15660	GPR183	FfwkSi	outcome	GPR183	Wald ratio	1	-0.018228095019805	0.0884908962800582	0.8368	-0.191670251728719	0.155214061689109	0.981937031865843	0.825579056879203	1.16790793869494	0.952965524991482
15666	GPR20	FfwkSi	outcome	GPR20	Wald ratio	1	0.0318142692828998	0.0279315698444732	0.2547	-0.0229316076122678	0.0865601461780673	1.03232575289615	0.977329323373617	1.09041695015754	0.671325388601042
15667	GPR25	FfwkSi	outcome	GPR25	Wald ratio	1	-0.0371256604246074	0.0427000733947582	0.3846	-0.120817804278333	0.0465664834291188	0.963555047004867	0.886195405896531	1.04766772929644	0.768343766369827
15699	GPR75	FfwkSi	outcome	GPR75	Wald ratio	1	0.0791854073966892	0.0825778619249413	0.3376	-0.0826672019761958	0.241038016769574	1.08240498935838	0.920657489235307	1.27256941336679	0.73646332046332
15710	GPR84	FfwkSi	outcome	GPR84	Wald ratio	1	-0.0169466023508548	0.0251661498611655	0.500699999999999	-0.0662722560787392	0.0323790513770296	0.983196183598089	0.93587603166476	1.03290895667271	0.830944529040679
15711	GPR85	FfwkSi	outcome	GPR85	Wald ratio	1	-0.0114371412307859	0.06999283854047	0.870200000000001	-0.148623104770107	0.125748822308535	0.988628014234994	0.861893897389228	1.13399729768459	0.959527777222206
15712	GPR89B	FfwkSi	outcome	GPR89B	Wald ratio	1	-0.0596158584694668	0.0641335567086919	0.352599999999999	-0.185317629618503	0.0660859126795693	0.942126373948088	0.830840342435534	1.06831849532805	0.747382659441432
15718	GPRC5B	FfwkSi	outcome	GPRC5B	Wald ratio	1	-0.0461545134153749	0.0944559766572956	0.625099999999999	-0.231288227663674	0.138979200832925	0.954894406795248	0.793510721330241	1.14910019942802	0.886153749651518
15730	GPS1	FfwkSi	outcome	GPS1	Wald ratio	1	-0.121109836017385	0.082436943106062	0.141800000000001	-0.282686244505267	0.0404665724704964	0.885936646495825	0.753756245926618	1.04129650115122	0.541195646735055
15742	GPX1	FfwkSi	outcome	GPX1	Wald ratio	1	0.02683968611521	0.0609730526781193	0.6598	-0.0926674971339038	0.146346869364324	1.02720311464117	0.911496525122077	1.15759765358096	0.900080457715
15743	GPX2	FfwkSi	outcome	GPX2	Wald ratio	1	-0.021603888787928	0.0508594895687465	0.671	-0.121288488342671	0.0780807107668151	0.978627803731496	0.885778385991097	1.08120992043032	0.903927359649884
15796	GRB2	FfwkSi	outcome	GRB2	Wald ratio	1	-0.0369787799220184	0.0342366081582232	0.2801	-0.104082531912136	0.030124972068099	0.963696584848764	0.901150920643415	1.03058332003487	0.692667476908119
15821	GRIN2D	FfwkSi	outcome	GRIN2D	Wald ratio	1	0.0170495577527592	0.135815148211947	0.9001	-0.249148132742658	0.283247248248176	1.0171957310107	0.779464500617982	1.327433326811	0.968718326749436
15822	GRIN3A	FfwkSi	outcome	GRIN3A	Wald ratio	1	-0.0222047010259817	0.0449222376019477	0.6211	-0.110252286725799	0.0658428846738357	0.978040008765401	0.895608156742569	1.06805889556093	0.884217832949672
15829	GRIP1	FfwkSi	outcome	GRIP1	Wald ratio	1	0.101933895146743	0.0612763226017742	0.0962100000000002	-0.0181676971527343	0.222035487446221	1.10731027072553	0.981996340559206	1.24861568726012	0.460672318742972
15840	GRK6	FfwkSi	outcome	GRK6	Wald ratio	1	0.0161518768649743	0.127002738688489	0.8988	-0.232773490964463	0.265077244694412	1.01628302356515	0.792333023789036	1.3035316627945	0.968304661016949
15841	GRK7	FfwkSi	outcome	GRK7	Wald ratio	1	-0.040908285235654	0.0876505366060145	0.6407	-0.212703336983443	0.130886766512134	0.959917164487236	0.808395922820006	1.13983870609201	0.892741259698768
15855	GRTP1	FfwkSi	outcome	GRTP1	Wald ratio	1	-0.0466333059382597	0.0363072990318208	0.199	-0.117795612040628	0.024529000164109	0.954437319926749	0.888877709950967	1.02483231098146	0.613034127625202
15857	GS1-124K5.10	FfwkSi	outcome	GS1-124K5.10	Wald ratio	1	0.0173979739617701	0.0250816763702982	0.4879	-0.0317621117240143	0.0665580596475545	1.01755020023895	0.968737005846759	1.06882301776146	0.82269420802476
15869	GS1-124K5.3	FfwkSi	outcome	GS1-124K5.3	Wald ratio	1	-0.0247840622670724	0.0284036725782687	0.382899999999999	-0.080455260520479	0.0308871359863342	0.975520540980189	0.922696183607337	1.03136909286195	0.767644457066428
15875	GS1-251I9.4	FfwkSi	outcome	GS1-251I9.4	Wald ratio	1	-0.0656403586236351	0.0291081218831145	0.0241299999999999	-0.122692277514539	-0.00858843973273073	0.93646759623185	0.884535812244007	0.99144833555969	0.251608441558441
15891	GSC	FfwkSi	outcome	GSC	Wald ratio	1	-0.000920058218863776	0.0992013139926157	0.9926	-0.195354633644391	0.193514517206663	0.999080364904923	0.822542904938294	1.21350700315558	0.996978733210429
15927	GSN-AS1	FfwkSi	outcome	GSN-AS1	Wald ratio	1	0.0720107889879193	0.0637295440360194	0.2585	-0.0528991173226786	0.196920695298517	1.07466693856988	0.948475692423219	1.21764747170752	0.674841352899606
15940	GSTA6P	FfwkSi	outcome	GSTA6P	Wald ratio	1	0.0335814815554325	0.015583808608917	0.0311700000000003	0.00303721668195513	0.0641257464289099	1.03415170458282	1.00304183369765	1.0662264645025	0.283203305539014
15941	GSTCD	FfwkSi	outcome	GSTCD	Wald ratio	1	0.015076076405469	0.0387726679086422	0.6974	-0.0609183526954697	0.0910705055064076	1.01519029370644	0.940900058593559	1.0953462304767	0.912460103669353
15992	GTDC1	FfwkSi	outcome	GTDC1	Wald ratio	1	0.0619102425477129	0.0754815461903763	0.412099999999999	-0.0860335879854246	0.20985407308085	1.06386685046437	0.917563411596074	1.23349804625297	0.784450399301221
15993	GTDC2	FfwkSi	outcome	GTDC2	Wald ratio	1	-0.0446803697866114	0.0460673347804561	0.332100000000001	-0.134972345956305	0.0456116063830826	0.956303096351432	0.873740073800121	1.04666781290444	0.73128051067513
15994	GTF2A1	FfwkSi	outcome	GTF2A1	Wald ratio	1	0.0794710737258713	0.0398327665247187	0.0460299999999991	0.0013988513374226	0.15754329611432	1.08271424018755	1.00139983018632	1.17063144067719	0.336884798538461
15996	GTF2B	FfwkSi	outcome	GTF2B	Wald ratio	1	0.0355013325874934	0.0435625028944236	0.415100000000001	-0.0498811730855768	0.120883838260564	1.03613902887306	0.951342462874004	1.12849381694864	0.785710144498569
15997	GTF2E1	FfwkSi	outcome	GTF2E1	Wald ratio	1	0.0971911813926872	0.0471517667163471	0.0392800000000002	0.00477371862864701	0.189608644156727	1.10207104895975	1.00478513097597	1.20877644335312	0.313557269874475
16003	GTF2F1	FfwkSi	outcome	GTF2F1	Wald ratio	1	-0.0312385195678792	0.035264013907979	0.3757	-0.100355986827518	0.0378789476917596	0.969244361756575	0.904515365160785	1.03860549967542	0.763967478052674
16021	GTF2H3	FfwkSi	outcome	GTF2H3	Wald ratio	1	-0.0359713557846804	0.040837180270568	0.3784	-0.116012229114994	0.0440695175456328	0.964667925243139	0.890464333640154	1.04505500202208	0.765579491255962
16022	GTF2H4	FfwkSi	outcome	GTF2H4	Wald ratio	1	0.0767885857974456	0.0465284779963822	0.0988699999999996	-0.0144072310754634	0.167984402670355	1.07981376429336	0.985696056454104	1.18291816013943	0.465944346617236
16047	GTF3C4	FfwkSi	outcome	GTF3C4	Wald ratio	1	-0.0551393150449261	0.104402220310327	0.5974	-0.259767666853168	0.149489036763316	0.946353297517163	0.771230747456655	1.16124073978513	0.874411214504989
16071	GTSF1L	FfwkSi	outcome	GTSF1L	Wald ratio	1	0.00118056482236223	0.154417257145941	0.9939	-0.301477259183682	0.303838388828407	1.00118126196333	0.739724648105717	1.35505004716731	0.997365116432048
16073	GUCD1	FfwkSi	outcome	GUCD1	Wald ratio	1	0.0507857491928577	0.0421908642743126	0.2287	-0.031908344784795	0.13347984317051	1.05209745640482	0.968595354826586	1.14279823071387	0.64679616240267
16085	GUCY2D	FfwkSi	outcome	GUCY2D	Wald ratio	1	-0.0411061732531961	0.0742813666524823	0.579999999999999	-0.186697651892061	0.104485305385669	0.95972722717633	0.829694555045104	1.11013908068071	0.865566764275256
16117	GUSBP4	FfwkSi	outcome	GUSBP4	Wald ratio	1	0.00574802218692936	0.0411838896083727	0.889	-0.0749724014454811	0.0864684458193398	1.00576457376421	0.927769091061065	1.09031696311655	0.965313901345291
16123	GUSBP9	FfwkSi	outcome	GUSBP9	Wald ratio	1	-0.00237812229736793	0.0112035333211574	0.8319	-0.0243370476068365	0.0195808030121007	0.99762470319523	0.975956710443177	1.01977376432345	0.95269437082802
16144	GYPA	FfwkSi	outcome	GYPA	Wald ratio	1	0.0198746034698304	0.0330741822058885	0.5479	-0.0449507936537111	0.084700000593372	1.02007341833928	0.956044524133623	1.08839050121158	0.852874095218677
16145	GYPB	FfwkSi	outcome	GYPB	Wald ratio	1	0.078447007092887	0.0540935543394358	0.147	-0.0275763594124072	0.184470373598181	1.08160603619533	0.972800397250576	1.20258135259873	0.547586749633968
16157	GZF1	FfwkSi	outcome	GZF1	Wald ratio	1	-0.0961766365248511	0.0822370062312468	0.2422	-0.257361168738095	0.0650078956883927	0.90830356231337	0.773088947777709	1.06716745037258	0.659896588676549
16184	H1FNT	FfwkSi	outcome	H1FNT	Wald ratio	1	-0.00688515026291878	0.0754600018928935	0.9273	-0.15478675397299	0.141016453447153	0.993138498078898	0.856597824091322	1.1514435930452	0.975726674022481
16186	H1FX-AS1	FfwkSi	outcome	H1FX-AS1	Wald ratio	1	0.00989057923681267	0.108698821674884	0.9275	-0.20315911124596	0.222940269719586	1.00993965267042	0.816148372709627	1.2497459238321	0.975726674022481
16210	H3F3B	FfwkSi	outcome	H3F3B	Wald ratio	1	-0.0629757214914131	0.0476509712717567	0.1863	-0.156371625184056	0.03042018220123	0.938966270113052	0.855241302100728	1.03088760358556	0.601101205583756
16217	HAAO	FfwkSi	outcome	HAAO	Wald ratio	1	-0.0670453657400051	0.0425970000810671	0.1155	-0.150535485898897	0.0164447544188863	0.935152776476744	0.860247202820509	1.01658071364241	0.495905572755418
16219	HACE1	FfwkSi	outcome	HACE1	Wald ratio	1	0.020661152297329	0.0487660630338062	0.6718	-0.0749203312489312	0.116242635843589	1.02087607151201	0.927817401437744	1.1232683842433	0.903927359649884
16227	HADHB	FfwkSi	outcome	HADHB	Wald ratio	1	-0.0868569550982431	0.0308516340721046	0.00487299999999998	-0.147326157879568	-0.0263877523169181	0.916808230997139	0.863012453196368	0.973957362157379	0.114189884792626
16254	HARBI1	FfwkSi	outcome	HARBI1	Wald ratio	1	0.0646952329946481	0.0854532637564522	0.449	-0.102793163967998	0.232183629957294	1.06683383907949	0.902313585143416	1.26135132945403	0.805030440436121
16272	HAUS1P1	FfwkSi	outcome	HAUS1P1	Wald ratio	1	0.0502852839405705	0.0192027943562515	0.0088280000000001	0.0126478070023175	0.0879227608788234	1.05157104992094	1.01272812878757	1.09190378108257	0.153558882554164
16273	HAUS3	FfwkSi	outcome	HAUS3	Wald ratio	1	0.020899988964999	0.132750956102946	0.8749	-0.239291884996774	0.281091862926772	1.02111992327025	0.787185081321658	1.32457527770826	0.960908636462956
16279	HAUS5	FfwkSi	outcome	HAUS5	Wald ratio	1	-0.0186229430812658	0.0679396417419264	0.783999999999999	-0.151784640895442	0.11453875473291	0.981549392466703	0.859173291609262	1.12135609807795	0.939344337419688
16280	HAUS6	FfwkSi	outcome	HAUS6	Wald ratio	1	0.013019321759878	0.0514944803946537	0.8004	-0.0879098598136432	0.113948503333399	1.01310444213146	0.915843427299918	1.12069441137168	0.943986878345295
16286	HAVCR1	FfwkSi	outcome	HAVCR1	Wald ratio	1	-0.0304191074255187	0.055158358066621	0.5813	-0.138529489236096	0.0776912743850586	0.970038897837312	0.870637576453507	1.08078893992887	0.865566764275256
16293	HBBP1	FfwkSi	outcome	HBBP1	Wald ratio	1	-0.0878551209412591	0.0898361805422374	0.328100000000001	-0.263934034804044	0.0882237929215262	0.915893560908525	0.768024200852658	1.09223252858751	0.728228594819872
16333	HCFC1R1	FfwkSi	outcome	HCFC1R1	Wald ratio	1	0.13813893037593	0.101943404040618	0.1754	-0.0616701415436809	0.337948002295542	1.14813505002836	0.9401929662476	1.40206759721331	0.589107661822985
16385	HCN3	FfwkSi	outcome	HCN3	Wald ratio	1	-0.0259245999514871	0.0484244878562924	0.5924	-0.12083659614982	0.0689873962468459	0.974408557291472	0.886178752782823	1.07142270511595	0.871794190788105
16391	HCST	FfwkSi	outcome	HCST	Wald ratio	1	0.0796809180797292	0.0938365234124881	0.3958	-0.104238667808748	0.263600503968206	1.08294146549784	0.901010229620183	1.30160810514768	0.775313843600357
16392	HDAC1	FfwkSi	outcome	HDAC1	Wald ratio	1	-0.0511459785814767	0.0919139892569395	0.577900000000001	-0.231297397525078	0.129005440362125	0.950139960324701	0.793503444980265	1.13769631362883	0.86506373270533
16393	HDAC10	FfwkSi	outcome	HDAC10	Wald ratio	1	-0.0552720406371842	0.0307864407181558	0.0726000000000015	-0.115613464444769	0.00506938317040115	0.946227700550415	0.890819490163735	1.00508225423352	0.409129294421878
16395	HDAC3	FfwkSi	outcome	HDAC3	Wald ratio	1	0.0622914586794107	0.0466734740609076	0.182	-0.0291885504799683	0.15377146783879	1.06427249098318	0.971233320692446	1.16622433655386	0.596647214821084
16416	HDGFRP2	FfwkSi	outcome	HDGFRP2	Wald ratio	1	0.230216831834974	0.0524170180988276	1.12300000000007e-05	0.127479476361272	0.332954187308676	1.25887294406846	1.13596155393737	1.39508338448131	0.00273863571428586
16433	HEATR1	FfwkSi	outcome	HEATR1	Wald ratio	1	-0.0835788750302015	0.0451890272216457	0.0643800000000003	-0.172149368384627	0.00499161832422394	0.919818533095364	0.841853417491709	1.0050040972056	0.386688134592681
16463	HECTD1	FfwkSi	outcome	HECTD1	Wald ratio	1	0.0478875274874175	0.0794929990506469	0.546900000000001	-0.10791875065185	0.203693805626685	1.04905265910053	0.897700531050431	1.22592272534154	0.852545895693028
16464	HECTD2	FfwkSi	outcome	HECTD2	Wald ratio	1	0.00474272945943016	0.155063962884958	0.9756	-0.299182637795088	0.308668096713948	1.00475399400198	0.741423985026729	1.3616103725408	0.992631996969809
16465	HECTD3	FfwkSi	outcome	HECTD3	Wald ratio	1	-0.0152969515448428	0.0223187200202958	0.4931	-0.0590416427846225	0.028447739694937	0.984819452520149	0.942667513039522	1.0288562410885	0.826529007801341
16487	HELQ	FfwkSi	outcome	HELQ	Wald ratio	1	-0.062962668496632	0.0697368827072333	0.3666	-0.199646958602809	0.0737216216095452	0.938978526514867	0.819019849955552	1.07650708747032	0.75881723202171
16494	HEMGN	FfwkSi	outcome	HEMGN	Wald ratio	1	0.007085508454739	0.0939778075477546	0.9399	-0.17711099433886	0.191282011248338	1.00711067006226	0.837686800870125	1.2108008634011	0.978792562143203
16516	HERC3	FfwkSi	outcome	HERC3	Wald ratio	1	0.123878474881044	0.0423939079803034	0.00347700000000009	0.0407864152396492	0.206970534522439	1.13187831099446	1.04162960557534	1.22994633029082	0.0959161573236915
16517	HERC4	FfwkSi	outcome	HERC4	Wald ratio	1	0.13431265974451	0.0613977467814039	0.0286999999999999	0.0139730760529582	0.254652243436062	1.14375036844416	1.01407115577284	1.29001293239542	0.272517421882952
16544	HEXA	FfwkSi	outcome	HEXA	Wald ratio	1	-0.0826377041730909	0.0766848469695587	0.2812	-0.232940004233426	0.0676645958872441	0.920684647009197	0.792201100810906	1.07000636375129	0.693664023777419
16555	HEXIM1	FfwkSi	outcome	HEXIM1	Wald ratio	1	-0.0912739501095752	0.0739976313014024	0.2174	-0.236309307460324	0.0537614072411735	0.912767623854572	0.789536426654036	1.05523280121209	0.634288376983368
16566	HFE	FfwkSi	outcome	HFE	Wald ratio	1	-0.0612680849948573	0.110656751412037	0.5798	-0.278155317762451	0.155619147772736	0.94057105298787	0.7571792090004	1.16838113778457	0.865518706562264
16568	HGF	FfwkSi	outcome	HGF	Wald ratio	1	0.121694363501583	0.0956350247669551	0.2032	-0.0657502850416493	0.309139012044815	1.12940886045444	0.936364659361254	1.3622517267398	0.617739338381825
16581	HHIPL1	FfwkSi	outcome	HHIPL1	Wald ratio	1	0.058652782294028	0.0886053791607872	0.508	-0.115013760861115	0.232319325449171	1.06040698473072	0.891353878025517	1.26152250075644	0.834075384385703
16587	HIAT1	FfwkSi	outcome	HIAT1	Wald ratio	1	0.0121430858095209	0.0660804282559094	0.8542	-0.117374553572062	0.141660725191103	1.01221711240967	0.889252058243991	1.15218567464238	0.95713473119859
16608	HIC1	FfwkSi	outcome	HIC1	Wald ratio	1	0.169860829159754	0.0872368290545543	0.0515199999999994	-0.00112335578717254	0.34084501410668	1.18513990292653	0.99887727494074	1.40613529283868	0.351492665474057
16609	HIC2	FfwkSi	outcome	HIC2	Wald ratio	1	-0.179824155979193	0.100112708196906	0.0724599999999987	-0.376045064045129	0.0163967520867425	0.835417101598209	0.686571392660934	1.01653191656854	0.40909596595114
16610	HID1	FfwkSi	outcome	HID1	Wald ratio	1	-0.0864285978422345	0.0735414339021301	0.2399	-0.23056980829041	0.0577126126059406	0.917201036579809	0.794080999630299	1.05941049073677	0.658545577314755
16621	HIGD1A	FfwkSi	outcome	HIGD1A	Wald ratio	1	0.0176040012050448	0.0654646210801437	0.788	-0.110706656112037	0.145914658522126	1.01775986489918	0.895201312249921	1.15709743543183	0.940228573000366
16622	HIGD1B	FfwkSi	outcome	HIGD1B	Wald ratio	1	-0.0650053407585168	0.0995591003992039	0.5138	-0.260141177540956	0.130130496023923	0.937062458739732	0.770942738320323	1.13897700559767	0.836233756534727
16628	HILPDA	FfwkSi	outcome	HILPDA	Wald ratio	1	0.0630088735306773	0.0652611070314059	0.3343	-0.0649028962508783	0.190920643312233	1.06503628982157	0.93715846055929	1.21036339783983	0.733143545140886
16641	HIPK1	FfwkSi	outcome	HIPK1	Wald ratio	1	-0.0130424059573805	0.0621948521418629	0.8339	-0.134944316155432	0.108859504240671	0.987042277660034	0.873764564903644	1.11500568576587	0.95273012774884
16643	HIPK3	FfwkSi	outcome	HIPK3	Wald ratio	1	0.0102875601431812	0.0554444898711317	0.8528	-0.0983836400042368	0.118958760290599	1.01034065901978	0.906301143676248	1.12632346807805	0.956507903830601
16644	HIRIP3	FfwkSi	outcome	HIRIP3	Wald ratio	1	-0.0154765930452085	0.0930494633473863	0.8679	-0.197853541206086	0.166900355115669	0.984642553965746	0.820490012316055	1.18163651540797	0.959527777222206
16646	HIST1H1E	FfwkSi	outcome	HIST1H1E	Wald ratio	1	0.00808808859725231	0.0787534767771572	0.9182	-0.146268725885976	0.16244490308048	1.00812088554775	0.863925512839407	1.17638350155599	0.973047058598808
16650	HIST1H2AG	FfwkSi	outcome	HIST1H2AG	Wald ratio	1	0.0683012685908113	0.0815170955129578	0.402100000000003	-0.0914722386145859	0.228074775796209	1.07068782450645	0.912586650470079	1.2561792537244	0.778180240152321
16651	HIST1H2BC	FfwkSi	outcome	HIST1H2BC	Wald ratio	1	-0.0561035839249195	0.0795233095518138	0.480499999999999	-0.211969270646474	0.0997621027966354	0.945441198308003	0.808989556910635	1.10490803227614	0.819930274410806
16663	HIST1H2BH	FfwkSi	outcome	HIST1H2BH	Wald ratio	1	0.169216268885249	0.0686174499916319	0.01366	0.034726066901651	0.303706470868848	1.18437625496038	1.03533605713664	1.35487130352	0.189452932563508
16670	HIST1H2BN	FfwkSi	outcome	HIST1H2BN	Wald ratio	1	0.168157602408856	0.070340613237056	0.0168199999999996	0.0302900004642265	0.306025204353486	1.18312305899914	1.03075340958167	1.35801653404531	0.209289641109294
16671	HIST1H2BO	FfwkSi	outcome	HIST1H2BO	Wald ratio	1	0.234595013637846	0.0898932642242347	0.0090620000000002	0.0584042157583462	0.410785811517346	1.26439660164953	1.06014343579619	1.50800232523462	0.155676587837841
16673	HIST1H3D	FfwkSi	outcome	HIST1H3D	Wald ratio	1	-0.103450551518247	0.0355147393734778	0.00358100000000006	-0.173059440690263	-0.0338416623462305	0.901720610354599	0.841087618530113	0.966724561418757	0.0971240151181408
16679	HIST1H4E	FfwkSi	outcome	HIST1H4E	Wald ratio	1	0.00656991884147071	0.0332146269228415	0.8432	-0.0585307499272986	0.07167058761024	1.00659154809981	0.943149238183255	1.07430139757914	0.954242684643307
16708	HJURP	FfwkSi	outcome	HJURP	Wald ratio	1	0.134158214402765	0.0599246012534215	0.0251699999999999	0.0167059959460584	0.251610432859471	1.14357373516808	1.01684632143292	1.28609491936146	0.257131211542702
16745	HLA-DMA	FfwkSi	outcome	HLA-DMA	Wald ratio	1	-0.0536791541916129	0.0225274540612449	0.0171800000000001	-0.0978329641516528	-0.00952534423157297	0.94773613489241	0.906800359271611	0.990519878159608	0.212164314266692
16838	HLA-J	FfwkSi	outcome	HLA-J	Wald ratio	1	0.0180142417465066	0.0420959530973634	0.6687	-0.0644938263243257	0.100522309817339	1.01817747691206	0.937541902323819	1.10574831047173	0.903055780993804
16874	HLF	FfwkSi	outcome	HLF	Wald ratio	1	0.00110782114897361	0.111885942843676	0.9921	-0.218188626824631	0.220404269122578	1.00110843500948	0.803973776342417	1.246580582773	0.996978733210429
16880	HLX	FfwkSi	outcome	HLX	Wald ratio	1	-0.042569962043609	0.0536499045602764	0.4275	-0.147723774981751	0.0625838508945328	0.95832341691086	0.862669372897398	1.06458372147279	0.793537212705083
16896	HMGB1	FfwkSi	outcome	HMGB1	Wald ratio	1	-0.154298190509013	0.0854853715066991	0.0710800000000012	-0.321849518662143	0.0132531376441171	0.857016428740638	0.7248072520888	1.01334134973773	0.406266541775953
16902	HMGB2P1	FfwkSi	outcome	HMGB2P1	Wald ratio	1	-0.0111386853613469	0.0261464878587034	0.6701	-0.0623858015644056	0.0401084308417117	0.988923120104383	0.939520348441435	1.04092363629945	0.903512789930661
16903	HMGB3P22	FfwkSi	outcome	HMGB3P22	Wald ratio	1	-0.00782134863343105	0.0445058045800186	0.8605	-0.0950527256102676	0.0794100283434055	0.992209158526269	0.909324988489302	1.0826481475	0.958243178792219
16906	HMGCL	FfwkSi	outcome	HMGCL	Wald ratio	1	-0.0179673429289894	0.0299525947680878	0.5486	-0.0766744286744416	0.0407397428164627	0.982193107384614	0.92619134586941	1.04158099133207	0.853005035679462
16907	HMGCR	FfwkSi	outcome	HMGCR	Wald ratio	1	-0.146799649349911	0.0374912367798063	9.01899999999979e-05	-0.220282473438331	-0.0733168252614905	0.863466956253545	0.802292139732264	0.929306355650662	0.0101914699999998
16908	HMGCS1	FfwkSi	outcome	HMGCS1	Wald ratio	1	-0.184890617761041	0.104256837591396	0.0761600000000002	-0.389234019440178	0.0194527839180964	0.831195196871546	0.677575685576158	1.01964322216618	0.417130617372577
16922	HMGXB4	FfwkSi	outcome	HMGXB4	Wald ratio	1	0.00981010998136955	0.0336585829476349	0.7707	-0.0561607125959948	0.0757809325587339	1.00985838684828	0.945387188051546	1.07872623447505	0.935845618084852
16929	HMOX2	FfwkSi	outcome	HMOX2	Wald ratio	1	0.0345276847593636	0.0570877364405006	0.545299999999999	-0.0773642786640176	0.146419648182745	1.03513068532337	0.925552633112441	1.15768190523623	0.851985174212791
16930	HN1	FfwkSi	outcome	HN1	Wald ratio	1	-0.053671997503385	0.0548142228007087	0.3275	-0.161107874192774	0.053763879186004	0.947742917568721	0.851200243615163	1.05523540969258	0.728228594819872
16931	HN1L	FfwkSi	outcome	HN1L	Wald ratio	1	-0.128275559042418	0.0274165091409879	2.88600000000008e-06	-0.182011916958754	-0.0745392011260816	0.87961096099181	0.833591406482135	0.928171087993955	0.00145630241103331
16932	HNF1A	FfwkSi	outcome	HNF1A	Wald ratio	1	0.0601461034375882	0.0580198018912262	0.2999	-0.0535727082692152	0.173864915144392	1.06199169584861	0.947837022908942	1.18989481819362	0.703806498694116
16938	HNRNPA0	FfwkSi	outcome	HNRNPA0	Wald ratio	1	0.0602679604888254	0.076549143185076	0.4311	-0.0897683601539235	0.210304281131574	1.06212111491026	0.914142912671613	1.2340535020299	0.795880943738657
16939	HNRNPA1	FfwkSi	outcome	HNRNPA1	Wald ratio	1	0.0377942875850123	0.0663954487852919	0.569199999999998	-0.0923407920341598	0.167929367204184	1.03851757494486	0.911794364335379	1.18285305947849	0.860569474727453
16940	HNRNPA1L2	FfwkSi	outcome	HNRNPA1L2	Wald ratio	1	0.044290379475317	0.0434642864394226	0.308199999999998	-0.0408996219459513	0.129480380896585	1.04528584037722	0.959925480563745	1.13823678005863	0.711715258855581
16957	HNRNPH3	FfwkSi	outcome	HNRNPH3	Wald ratio	1	0.0560982096808874	0.0584168658020884	0.3369	-0.0583988472912059	0.170595266652981	1.05770155516814	0.94327365025896	1.18601063381552	0.735778024337867
16963	HNRNPUL2	FfwkSi	outcome	HNRNPUL2	Wald ratio	1	-0.0653956438713543	0.0372575955603698	0.0792199999999998	-0.138420531169679	0.00762924342697045	0.936696791710295	0.870732444608619	1.00765842025645	0.422110059378274
16964	HNRPCP	FfwkSi	outcome	HNRPCP	Wald ratio	1	-0.0179908060911071	0.0173260849695291	0.2991	-0.0519499326313841	0.0159683204491699	0.982170062298861	0.949376398431084	1.01609649541564	0.703588357748651
16965	HNRPDL	FfwkSi	outcome	HNRPDL	Wald ratio	1	0.137356286088557	0.0926735831048961	0.138300000000002	-0.0442839367970388	0.318996508974154	1.14723682023338	0.956682281602662	1.37574652213099	0.536957457584199
16976	HOMER3	FfwkSi	outcome	HOMER3	Wald ratio	1	0.0351765020482461	0.153982099814786	0.8193	-0.266628413588734	0.336981417685226	1.0358025139317	0.765957638041465	1.40071303500617	0.949861388384755
16978	HOOK1	FfwkSi	outcome	HOOK1	Wald ratio	1	0.013274390821766	0.0237552839768183	0.576299999999999	-0.033285965772798	0.0598347474163299	1.01336288669031	0.967261916234278	1.06166108981035	0.864087342147128
16999	HOXA-AS2	FfwkSi	outcome	HOXA-AS2	Wald ratio	1	-0.108050584073998	0.101145653611314	0.2854	-0.306296065152174	0.0901948970041772	0.897582191918056	0.736168633310195	1.09438755577752	0.695748548150768
17005	HOXA10	FfwkSi	outcome	HOXA10	Wald ratio	1	-0.159861922401834	0.114346885898394	0.162100000000001	-0.383981818762687	0.064257973959019	0.852261459057499	0.681143811104243	1.06636745831587	0.570171893013607
17011	HOXA3	FfwkSi	outcome	HOXA3	Wald ratio	1	-0.0922402665876445	0.0527787884210016	0.0805200000000002	-0.195686691892808	0.0112061587175186	0.911886027478146	0.822269818124907	1.01126918291383	0.426525158248025
17042	HOXB7	FfwkSi	outcome	HOXB7	Wald ratio	1	0.0978404244187396	0.0439079496487351	0.0258600000000004	0.0117808431072189	0.18390000573026	1.10278679322334	1.01185051055099	1.20189563441105	0.259535723684215
17074	HPN	FfwkSi	outcome	HPN	Wald ratio	1	0.0767084780640086	0.108605691243083	0.48	-0.136158676772433	0.289575632900451	1.07972726632479	0.872704143624727	1.3358604724885	0.819930274410806
17113	HRASLS5	FfwkSi	outcome	HRASLS5	Wald ratio	1	0.036751676802776	0.0566905315207741	0.5168	-0.0743617649779412	0.147865118583493	1.0374353695812	0.928335793708566	1.15935651016809	0.838416313339032
17114	HRH1	FfwkSi	outcome	HRH1	Wald ratio	1	-0.0315614008170469	0.0597428814912392	0.597299999999998	-0.148657448539876	0.085534646905782	0.968931461443842	0.861864297211945	1.08929930154054	0.874411214504989
17115	HRH4	FfwkSi	outcome	HRH4	Wald ratio	1	-0.05258065202134	0.112457793541212	0.6401	-0.272997927362116	0.167836623319436	0.948777797122797	0.761094365100314	1.18274336217762	0.892489306279134
17123	HS1BP3-IT1	FfwkSi	outcome	HS1BP3-IT1	Wald ratio	1	0.00889839925104378	0.0198102084605188	0.653300000000001	-0.029929609331573	0.0477264078336606	1.00893810769881	0.970513846262547	1.04888364971505	0.896957204572047
17130	HS3ST3A1	FfwkSi	outcome	HS3ST3A1	Wald ratio	1	0.125045332456522	0.085115753570314	0.1418	-0.0417815445412933	0.291872209454337	1.13319982263415	0.959079273791875	1.33893190386757	0.541195646735055
17137	hsa-mir-142	FfwkSi	outcome	hsa-mir-142	Wald ratio	1	-0.0558777179714597	0.0741330652222176	0.451	-0.201178525807006	0.0894230898640868	0.945654765403559	0.817766426110214	1.09354322551992	0.80580990864371
17138	hsa-mir-146a	FfwkSi	outcome	hsa-mir-146a	Wald ratio	1	-0.174654924601313	0.0952932338680855	0.0668299999999995	-0.36142966298276	0.0121198137801347	0.839746746721104	0.696679596717001	1.01219355633739	0.3937781575898
17139	hsa-mir-296	FfwkSi	outcome	hsa-mir-296	Wald ratio	1	-0.074993527637265	0.0732153864220929	0.305699999999998	-0.218495685024567	0.0685086297500371	0.927749491040354	0.803726947499207	1.07090986659556	0.708185722578422
17140	hsa-mir-6080	FfwkSi	outcome	hsa-mir-6080	Wald ratio	1	-0.0211619438100396	0.0320065628979783	0.5085	-0.083894807090077	0.0415709194699978	0.97906039895918	0.919527978831611	1.04244708902506	0.834104032258065
17141	hsa-mir-940	FfwkSi	outcome	hsa-mir-940	Wald ratio	1	-0.0242782128461406	0.0289021196882431	0.4009	-0.080926367435097	0.0323699417428159	0.97601413231187	0.922261597431462	1.0328995472928	0.777948851377078
17152	HSCB	FfwkSi	outcome	HSCB	Wald ratio	1	-0.0886974402508428	0.101267662975417	0.3811	-0.287182059682661	0.109787179180975	0.915122410899514	0.750375103347257	1.11604052852349	0.766874060398259
17215	HSF1	FfwkSi	outcome	HSF1	Wald ratio	1	-0.110236756079539	0.0642851000474616	0.0863800000000001	-0.236235552172564	0.0157620400134853	0.895622066224049	0.78959466128791	1.01588691620466	0.439646414471215
17221	HSF2BP	FfwkSi	outcome	HSF2BP	Wald ratio	1	-0.139026852133994	0.0655838219731026	0.0340199999999999	-0.267571143201275	-0.010482561066713	0.870204661292357	0.765235887355457	0.989572189500823	0.297748192771083
17222	HSH2D	FfwkSi	outcome	HSH2D	Wald ratio	1	-0.142021641707167	0.0576388905826755	0.0137400000000002	-0.254993867249211	-0.029049416165123	0.867602479883929	0.774921250345418	0.971368461976253	0.190030553037174
17224	HSP90AB1	FfwkSi	outcome	HSP90AB1	Wald ratio	1	0.251328238659746	0.110967538406915	0.0235199999999994	0.033831863382194	0.468824613937299	1.28573204203826	1.0344106697945	1.59811468713126	0.248302837370236
17225	HSP90B1	FfwkSi	outcome	HSP90B1	Wald ratio	1	0.0374141167395267	0.0598376318463299	0.5318	-0.07986764167928	0.154695875158333	1.03812283587924	0.92323853660234	1.16730290130657	0.846736324187405
17231	HSPA14	FfwkSi	outcome	HSPA14	Wald ratio	1	0.0206931952787537	0.0508078782964765	0.6838	-0.0788902461823402	0.120276636739848	1.02090878394911	0.924141346920115	1.12780880177904	0.908552040470141
17254	HSPA8	FfwkSi	outcome	HSPA8	Wald ratio	1	-0.0354143610265105	0.0592005767508876	0.549699999999999	-0.15144749145825	0.0806187694052293	0.965205389889474	0.85946301023747	1.08395757999438	0.853598259841852
17255	HSPA8P15	FfwkSi	outcome	HSPA8P15	Wald ratio	1	0.0160206959881937	0.0480462980818958	0.7388	-0.0781500482523221	0.11019144022871	1.01614971541099	0.924825647659901	1.11649179144473	0.925441198005721
17261	HSPB11	FfwkSi	outcome	HSPB11	Wald ratio	1	0.0194876722889883	0.0554597001426997	0.7253	-0.0892133399907031	0.12818868456868	1.01967879647765	0.914650421245929	1.13676747294313	0.922614374338393
17268	HSPE1	FfwkSi	outcome	HSPE1	Wald ratio	1	-0.0790581965327012	0.0447991601575174	0.0776099999999995	-0.166864550441435	0.00874815737603293	0.923986150090162	0.846314236463788	1.00878653433236	0.419862385321097
17285	HTR3B	FfwkSi	outcome	HTR3B	Wald ratio	1	0.117583811540489	0.0868344974823019	0.1757	-0.0526118035248228	0.287779426605801	1.1247758951939	0.948748241728296	1.33346314519079	0.589261412873852
17297	HTRA3	FfwkSi	outcome	HTRA3	Wald ratio	1	0.0715750588126407	0.0296077596814366	0.0156299999999997	0.0135438498370249	0.129606267788257	1.07419877576011	1.01363598324837	1.13838007816834	0.202579141886147
17298	HTRA4	FfwkSi	outcome	HTRA4	Wald ratio	1	-0.26875499340521	0.0901557022632184	0.00287300000000008	-0.445460169841119	-0.0920498169693024	0.764330498722154	0.640529455865909	0.912059712362636	0.0863949507873995
17299	HTT	FfwkSi	outcome	HTT	Wald ratio	1	-0.0924726100192052	0.0613126958520814	0.1315	-0.212645493889285	0.0277002738508743	0.911674181360809	0.808442684293888	1.0280874935319	0.523631558339859
17300	HTT-AS1	FfwkSi	outcome	HTT-AS1	Wald ratio	1	0.0159855536816811	0.00853940348400569	0.0612099999999998	-0.00075167714697006	0.0327227845103322	1.01611400619368	0.999248605291525	1.03326406273217	0.377318473005646
17302	HVCN1	FfwkSi	outcome	HVCN1	Wald ratio	1	-0.0424748604866228	0.0291583331645276	0.145199999999999	-0.0996251934890969	0.0146754725158513	0.958414559293727	0.905176620555234	1.01478368597583	0.545170071375827
17308	HYDIN	FfwkSi	outcome	HYDIN	Wald ratio	1	-0.0129122209671923	0.0537344184201143	0.8101	-0.118231681070616	0.0924072391362318	0.987170784113891	0.888490182410731	1.09681139566891	0.947632505175984
17314	HYLS1	FfwkSi	outcome	HYLS1	Wald ratio	1	-0.0980120189993448	0.0717613265644892	0.172	-0.238664219065744	0.0426401810670541	0.906638006806826	0.787679325672563	1.04356233380227	0.584118432769368
17326	IBA57	FfwkSi	outcome	IBA57	Wald ratio	1	-0.0866019619978144	0.0309283924304858	0.00510900000000009	-0.147221611161567	-0.0259823128340623	0.917042040579108	0.863102683032479	0.974352322987562	0.116888068984376
17327	IBTK	FfwkSi	outcome	IBTK	Wald ratio	1	-0.11692767176795	0.0638645526753527	0.067119999999999	-0.242102195011641	0.00824685147574156	0.889649537614623	0.784975952825979	1.00828095042725	0.394408842606221
17338	ICAM1	FfwkSi	outcome	ICAM1	Wald ratio	1	0.0180829958251478	0.03242855497362	0.5771	-0.0454769719231473	0.0816429635734429	1.01824748317296	0.955541606604151	1.08506833174203	0.864497464809251
17369	IDE	FfwkSi	outcome	IDE	Wald ratio	1	0.0101073151812876	0.0383456160463663	0.7921	-0.0650500922695903	0.0852647226321655	1.01015856661731	0.937020524717045	1.08900531289694	0.941126937154427
17370	IDH1	FfwkSi	outcome	IDH1	Wald ratio	1	0.0746197922436673	0.0241072871788377	0.00196599999999998	0.0273695093731454	0.121870075114189	1.07747440886852	1.02774749494187	1.12960732814263	0.0699098601398594
17376	IDH3A	FfwkSi	outcome	IDH3A	Wald ratio	1	-0.119368137126149	0.0652356553640806	0.0672800000000003	-0.247230021639747	0.00849374738744893	0.887481025902274	0.780961034931652	1.00852992160548	0.394811134615381
17393	IDO2	FfwkSi	outcome	IDO2	Wald ratio	1	0.0309344046852855	0.0497530043569161	0.5341	-0.0665814838542702	0.128450293224841	1.03141784548933	0.935586677541787	1.13706490005715	0.847426996172148
17399	IER2	FfwkSi	outcome	IER2	Wald ratio	1	-0.0324440060785346	0.0689979457892752	0.638200000000001	-0.167679979825514	0.102791967668445	0.968076654721897	0.845624408258529	1.10826083100835	0.891878068889705
17405	IER3IP1	FfwkSi	outcome	IER3IP1	Wald ratio	1	-0.253093511180808	0.0820806765511131	0.00204600000000005	-0.413971637220989	-0.0922153851406259	0.776395276789994	0.661019699355692	0.911908716804296	0.0717511034482776
17444	IFI44L	FfwkSi	outcome	IFI44L	Wald ratio	1	0.178467204290935	0.101348181748806	0.078249999999999	-0.0201752319367244	0.377109640518594	1.19538367917526	0.980026926243082	1.45806416351885	0.420466273335676
17460	IFITM10	FfwkSi	outcome	IFITM10	Wald ratio	1	-0.0185877341485995	0.0368220483631432	0.613700000000001	-0.0907589489403602	0.0535834806431612	0.981583952381576	0.913237821313806	1.05504506393188	0.880883927752723
17477	IFNA20P	FfwkSi	outcome	IFNA20P	Wald ratio	1	-0.00178966143287061	0.0288872528992827	0.9506	-0.0584086771154647	0.0548293542497234	0.998211939056231	0.943264378090322	1.05636033589195	0.982981748963273
17504	IFNL1	FfwkSi	outcome	IFNL1	Wald ratio	1	-0.00596813175153653	0.0224542089504516	0.790399999999999	-0.0499783812944218	0.0380421177913487	0.994049642170151	0.951249989071869	1.03877498286515	0.94054224001677
17505	IFNL3P1	FfwkSi	outcome	IFNL3P1	Wald ratio	1	-0.0120823244302008	0.0176448004905643	0.4935	-0.0466661333917068	0.0225014845313052	0.987990373769315	0.954405988694326	1.02275655247744	0.827017741403933
17516	IFRD2	FfwkSi	outcome	IFRD2	Wald ratio	1	-0.0301225840166013	0.0541900184833822	0.5783	-0.13633502024403	0.0760898522108278	0.97032657972818	0.872550261514815	1.07905952568556	0.865217885859971
17517	IFT122	FfwkSi	outcome	IFT122	Wald ratio	1	-0.0424143777162654	0.0694867403617733	0.5416	-0.178608388825341	0.0937796333928102	0.958472528614479	0.83643339193112	1.09831768670503	0.850800287632341
17523	IFT172	FfwkSi	outcome	IFT172	Wald ratio	1	-0.0148586054983341	0.0340001681322035	0.662099999999999	-0.0814989350374531	0.0517817240407848	0.985251238862691	0.921733691465224	1.05314584100465	0.900809747904272
17546	IGBP1P1	FfwkSi	outcome	IGBP1P1	Wald ratio	1	-0.102809570347889	0.0704017063935658	0.1442	-0.240796914879278	0.0351777741834998	0.902298781565394	0.786001235336461	1.03580383161343	0.544201000117827
17552	IGF2	FfwkSi	outcome	IGF2	Wald ratio	1	-0.0795947122064811	0.0605680331268399	0.1888	-0.198308057135087	0.0391186327221251	0.92349054999878	0.820117171273385	1.03989384177003	0.602288582183187
17553	IGF2BP2	FfwkSi	outcome	IGF2BP2	Wald ratio	1	-0.0116111077358466	0.0825187087112702	0.8881	-0.173347776809936	0.150125561338243	0.988456041033774	0.840845137549573	1.16198013334954	0.964954807692308
17554	IGF2R	FfwkSi	outcome	IGF2R	Wald ratio	1	0.0147836771422983	0.0656754869477892	0.8219	-0.113940277275368	0.143507631559965	1.01489349620638	0.892311245549894	1.15431562000237	0.949861388384755
17571	IGFBP6	FfwkSi	outcome	IGFBP6	Wald ratio	1	0.0675474908125219	0.0663424432351315	0.308599999999998	-0.0624836979283359	0.19757867955338	1.06988106791265	0.939428377317377	1.21844892821584	0.712102281424619
17582	IGHA2	FfwkSi	outcome	IGHA2	Wald ratio	1	0.0263216026047823	0.0674593466546412	0.6964	-0.105898716838314	0.158541922047879	1.02667107547787	0.899515749261409	1.17180104749514	0.912366597991244
17584	IGHG2	FfwkSi	outcome	IGHG2	Wald ratio	1	0.0258675055559744	0.0269143735234076	0.3365	-0.0268846665499045	0.0786196776618534	1.02620497300829	0.973473509108491	1.08179281385004	0.735778024337867
17585	IGHG3	FfwkSi	outcome	IGHG3	Wald ratio	1	0.0273712973090024	0.0271678462912491	0.313699999999999	-0.0258776814218459	0.0806202760398507	1.02774933249011	0.974454276180773	1.08395921312363	0.716069654346848
17586	IGHGP	FfwkSi	outcome	IGHGP	Wald ratio	1	0.00353414494715401	0.0127060616433134	0.7809	-0.0213697358737402	0.0284380257680482	1.00354039740093	0.97885697911364	1.02884624690274	0.938145269548192
17592	IGHV1-2	FfwkSi	outcome	IGHV1-2	Wald ratio	1	0.0212379276067548	0.0302065793971062	0.482	-0.0379669680115734	0.0804428232250829	1.02146505746399	0.962744741739141	1.08376687857582	0.820271084337349
17593	IGHV1-24	FfwkSi	outcome	IGHV1-24	Wald ratio	1	0.022244641983555	0.0385978352603406	0.5644	-0.0534071151267127	0.0978963990938227	1.02249389881053	0.947993991216225	1.10284852308342	0.858971780369399
17595	IGHV1-46	FfwkSi	outcome	IGHV1-46	Wald ratio	1	-0.014529176402637	0.0437121397350838	0.7396	-0.100204970283401	0.0711466174781273	0.985575862754685	0.904651972260038	1.07373864318004	0.925641582734733
17596	IGHV1-58	FfwkSi	outcome	IGHV1-58	Wald ratio	1	-0.0367611054322797	0.0428096379037475	0.3905	-0.120667995723625	0.0471457848590655	0.963906379843815	0.88632817549424	1.04827482053756	0.772472037541666
17616	IGHV3-48	FfwkSi	outcome	IGHV3-48	Wald ratio	1	-0.0277059305015223	0.0322645589301315	0.3905	-0.0909444660045801	0.0355326050015355	0.97267435860927	0.913068415828552	1.03617143194843	0.772472037541666
17625	IGHV3-73	FfwkSi	outcome	IGHV3-73	Wald ratio	1	0.0134738688189071	0.0279128327520458	0.6293	-0.0412352833751026	0.0681830210129167	1.01356505045227	0.959603324675738	1.07056122574966	0.888017253457724
17626	IGHV3-74	FfwkSi	outcome	IGHV3-74	Wald ratio	1	-0.029434673169641	0.0452526125249975	0.5154	-0.118129793718636	0.0592604473793541	0.970994307549743	0.888580712934556	1.06105155285251	0.837140864565588
17627	IGHV3-9	FfwkSi	outcome	IGHV3-9	Wald ratio	1	-0.0193798228387475	0.0500847169726268	0.6988	-0.117545868105096	0.078786222427601	0.98080675867827	0.88909972949132	1.08197299578457	0.913016053266151
17628	IGHV4-28	FfwkSi	outcome	IGHV4-28	Wald ratio	1	-0.0522231048919223	0.0444646071976535	0.2402	-0.139373734999323	0.0349275252154785	0.949117090553695	0.869902854554844	1.03554465520416	0.658545577314755
17630	IGHV4-34	FfwkSi	outcome	IGHV4-34	Wald ratio	1	-0.0438238500536809	0.0392915293207598	0.2647	-0.12083524752237	0.0331875474150083	0.957122539708725	0.886179947908621	1.03374439715143	0.680811198737019
17633	IGHV4-55	FfwkSi	outcome	IGHV4-55	Wald ratio	1	0.101676112992893	0.0261741765206068	0.000102499999999998	0.0503747270125033	0.152977498973282	1.10702486268709	1.05166510987244	1.16529875822925	0.010998534965035
17636	IGHV6-1	FfwkSi	outcome	IGHV6-1	Wald ratio	1	0.0809249805439399	0.0474969905165242	0.088419999999999	-0.0121691208684476	0.174019081956327	1.08428955070323	0.987904623445315	1.19007827462536	0.444870415567277
17637	IGHV7-27	FfwkSi	outcome	IGHV7-27	Wald ratio	1	-0.00378784585170684	0.0151367148647886	0.8024	-0.0334558069866925	0.0258801152832788	0.996219318987101	0.967097649246318	1.02621791325474	0.94423466693424
17643	IGKJ5	FfwkSi	outcome	IGKJ5	Wald ratio	1	0.0738811251834345	0.0569974037296455	0.1949	-0.0378337861266707	0.18559603649354	1.07667880789274	0.962872970437206	1.20393581599757	0.60896224532055
17644	IGKV1-12	FfwkSi	outcome	IGKV1-12	Wald ratio	1	-0.0347391465157883	0.0389132404598159	0.371999999999999	-0.111009097817027	0.0415308047854508	0.965857330649716	0.894930606977079	1.04240527242766	0.762033033436281
[truncated: 13,340 more rows]
