# Supplementary material for: Dynamic genetic regulation of CD4+ T cells in obstructive sleep apnea: integrating context-specific eQTL, Mendelian randomization, single-cell sequencing, and experimental validation
Source: Front Immunol. 2025 Dec 17;16:1691347. doi: 10.3389/fimmu.2025.1691347 (PMC12753881; doi:10.3389/fimmu.2025.1691347)
Supplement: Supplementary file 1 [file Supplementaryfile1.zip › Supplementary files/Supplementary Material 9.csv]

	id.exposure	id.outcome	exposure	outcome	snp_r2.exposure	snp_r2.outcome	correct_causal_direction	steiger_pval
1	7SK	FfwkSi	7SK	outcome	0.0405209130564443	1.71279962696944e-05	TRUE	1.22286226377187e-41
2	A-575C2.4	FfwkSi	A-575C2.4	outcome	0.0184836612800415	2.56756477443179e-05	TRUE	5.15799315054024e-18
3	A1BG-AS1	FfwkSi	A1BG-AS1	outcome	0.0247631549381965	3.0040026983192e-06	TRUE	8.05489027666474e-90
4	A2M	FfwkSi	A2M	outcome	0.018841606123776	2.06869031706882e-06	TRUE	2.54174640093091e-102
5	A2M-AS1	FfwkSi	A2M-AS1	outcome	0.156626506704329	2.790006454349e-05	TRUE	5.81435536193516e-200
6	A2MP1	FfwkSi	A2MP1	outcome	0.28471620919722	3.99408410833637e-05	TRUE	0
7	A3GALT2P	FfwkSi	A3GALT2P	outcome	0.0222721134662993	7.68614529732145e-07	TRUE	1.21567085578395e-101
8	A4GALT	FfwkSi	A4GALT	outcome	0.0975932441321311	3.83832324436694e-05	TRUE	0
9	AACS	FfwkSi	AACS	outcome	0.0272770123301983	6.59781923072205e-05	TRUE	4.25176704887687e-149
10	AAED1	FfwkSi	AAED1	outcome	0.00754324077839101	1.59502108878021e-06	TRUE	1.5298947013771e-40
11	AAGAB	FfwkSi	AAGAB	outcome	0.0775448403601034	2.04422577363775e-05	TRUE	0
12	AAMDC	FfwkSi	AAMDC	outcome	0.0770555707925681	5.73926711776916e-06	TRUE	1.27065773700421e-108
13	AAMP	FfwkSi	AAMP	outcome	0.00415869470852964	1.24160892511595e-07	TRUE	2.70308585504234e-28
14	AANAT	FfwkSi	AANAT	outcome	0.0194156322586946	3.8563166975407e-08	TRUE	1.54187816486156e-96
15	AAR2	FfwkSi	AAR2	outcome	0.0706014111619894	1.4892679455449e-05	TRUE	0
16	AARS	FfwkSi	AARS	outcome	0.010786577724853	3.4951606181875e-05	TRUE	3.74972896741453e-56
17	AARS2	FfwkSi	AARS2	outcome	0.00331094173927015	8.71854099963127e-06	TRUE	7.17813272395522e-21
18	AARSD1	FfwkSi	AARSD1	outcome	0.00689486223676862	1.58619946481391e-06	TRUE	7.26859614964351e-33
19	AASDH	FfwkSi	AASDH	outcome	0.10154870259877	1.70054852345717e-05	TRUE	0
20	AASDHPPT	FfwkSi	AASDHPPT	outcome	0.0323431306367522	1.19237965047739e-05	TRUE	4.89359921576898e-147
21	AASS	FfwkSi	AASS	outcome	0.0497454969352733	2.25428272971577e-05	TRUE	7.98091641564044e-296
22	AATF	FfwkSi	AATF	outcome	0.0111946213408935	3.29648713053947e-07	TRUE	5.03545319102996e-68
23	AATK	FfwkSi	AATK	outcome	0.12540614756954	4.66923230839917e-05	TRUE	0
24	ABAT	FfwkSi	ABAT	outcome	0.139610757043736	4.10831503003938e-05	TRUE	0
25	ABCA1	FfwkSi	ABCA1	outcome	0.0242274067043882	1.65614112105282e-05	TRUE	2.86064589568554e-148
26	ABCA10	FfwkSi	ABCA10	outcome	0.0226878926399511	4.83858923515252e-06	TRUE	3.96221553034417e-69
27	ABCA11P	FfwkSi	ABCA11P	outcome	0.00678749108613503	6.63677165491127e-08	TRUE	3.04608013965925e-32
28	ABCA13	FfwkSi	ABCA13	outcome	0.00328798601130159	2.01243004943892e-05	TRUE	1.14086453778638e-19
29	ABCA2	FfwkSi	ABCA2	outcome	0.0512105765039112	1.83178908705479e-05	TRUE	1.05253791111351e-207
30	ABCA3	FfwkSi	ABCA3	outcome	0.0133863608472451	9.27508321874638e-06	TRUE	5.8268150383404e-44
31	ABCA5	FfwkSi	ABCA5	outcome	0.0178726964975932	3.53544894967663e-07	TRUE	1.11747330214069e-116
32	ABCA6	FfwkSi	ABCA6	outcome	0.00147366050264723	5.66939461203691e-06	TRUE	6.08832619518315e-10
33	ABCA7	FfwkSi	ABCA7	outcome	0.0827583192469569	2.99893533330076e-05	TRUE	0
34	ABCB1	FfwkSi	ABCB1	outcome	0.00463864786622705	4.81791163589362e-06	TRUE	1.31155505065337e-29
35	ABCB4	FfwkSi	ABCB4	outcome	0.0211438462837956	6.67322689800347e-06	TRUE	3.77771985219505e-120
36	ABCB8	FfwkSi	ABCB8	outcome	0.00516428579886354	1.03765181264876e-05	TRUE	7.37373337722467e-25
37	ABCB9	FfwkSi	ABCB9	outcome	0.0393312529122274	1.69108266293537e-06	TRUE	4.81869400121708e-190
38	ABCC1	FfwkSi	ABCC1	outcome	0.0379981395032865	3.88563668151524e-05	TRUE	6.10269255550216e-230
39	ABCC10	FfwkSi	ABCC10	outcome	0.00585165952685083	1.33086984954984e-05	TRUE	4.58110972355895e-36
40	ABCC13	FfwkSi	ABCC13	outcome	0.0302921750816944	1.96890532466273e-05	TRUE	5.48445490387163e-189
41	ABCC2	FfwkSi	ABCC2	outcome	0.0127658958561969	4.87148849097437e-06	TRUE	3.55754774838562e-76
42	ABCC3	FfwkSi	ABCC3	outcome	0.189432186861709	3.62356191630339e-05	TRUE	0
43	ABCC4	FfwkSi	ABCC4	outcome	0.141463326440019	3.76099626335946e-05	TRUE	0
44	ABCC5	FfwkSi	ABCC5	outcome	0.260970540379155	6.79359626159664e-05	TRUE	0
45	ABCC6	FfwkSi	ABCC6	outcome	0.0233088926850691	5.00901327191037e-06	TRUE	2.7036681583575e-131
46	ABCD2	FfwkSi	ABCD2	outcome	0.0146312097316472	5.33048975119742e-06	TRUE	8.36012376835123e-79
47	ABCD3	FfwkSi	ABCD3	outcome	0.0558232544408196	2.00827609305132e-05	TRUE	0
48	ABCD4	FfwkSi	ABCD4	outcome	0.00163860480812847	9.83187019159272e-07	TRUE	3.54910901649609e-11
49	ABCF1	FfwkSi	ABCF1	outcome	0.0218095964036029	1.02858057109827e-05	TRUE	2.33153930553875e-46
50	ABCF2	FfwkSi	ABCF2	outcome	0.0348749075464862	1.39315214989574e-05	TRUE	7.21818283301986e-193
51	ABCF3	FfwkSi	ABCF3	outcome	0.0154759737581072	1.25195370724737e-05	TRUE	1.32470209397513e-86
52	ABCG1	FfwkSi	ABCG1	outcome	0.0105891179294372	4.18344608928062e-06	TRUE	4.78148436987505e-66
53	ABCG2	FfwkSi	ABCG2	outcome	0.0505447280751169	1.00659389440918e-05	TRUE	1.12913287356031e-285
54	ABHD1	FfwkSi	ABHD1	outcome	0.00339622348924609	1.33608808393467e-07	TRUE	2.74098807433671e-23
55	ABHD10	FfwkSi	ABHD10	outcome	0.0165551502530757	5.42154616875329e-06	TRUE	6.54462779728227e-99
56	ABHD11	FfwkSi	ABHD11	outcome	0.0942149950589425	2.72396199708937e-05	TRUE	0
57	ABHD12	FfwkSi	ABHD12	outcome	0.0305505863011012	4.19157123716393e-06	TRUE	1.35409662311163e-157
58	ABHD12B	FfwkSi	ABHD12B	outcome	0.0640784687638997	6.26804863397566e-06	TRUE	0
59	ABHD13	FfwkSi	ABHD13	outcome	0.0040318123824488	3.86448763548011e-06	TRUE	2.89908961218158e-24
60	ABHD14A	FfwkSi	ABHD14A	outcome	0.0046076227302595	1.22178592621384e-05	TRUE	2.47375501556776e-23
61	ABHD14B	FfwkSi	ABHD14B	outcome	0.0325974557313093	2.93099027966364e-05	TRUE	4.95577635948471e-154
62	ABHD15	FfwkSi	ABHD15	outcome	0.0741985441267497	1.32543135389266e-05	TRUE	0
63	ABHD16A	FfwkSi	ABHD16A	outcome	0.00409326434419287	9.92244520907684e-09	TRUE	7.27311489782939e-09
64	ABHD16B	FfwkSi	ABHD16B	outcome	0.0100342691303949	1.40557902394515e-06	TRUE	9.63299424026019e-48
65	ABHD2	FfwkSi	ABHD2	outcome	0.0359545559392637	1.09564607570481e-05	TRUE	5.23601335907269e-188
66	ABHD3	FfwkSi	ABHD3	outcome	0.0179286328106668	1.57681931170534e-05	TRUE	9.2111498374926e-95
67	ABHD4	FfwkSi	ABHD4	outcome	0.0115311052111227	9.61039187832744e-06	TRUE	5.55186439410699e-69
68	ABHD5	FfwkSi	ABHD5	outcome	0.0210297451359937	5.55510923571591e-05	TRUE	2.99383016422139e-124
69	ABHD6	FfwkSi	ABHD6	outcome	0.0146206863765651	7.46982028609696e-06	TRUE	2.63567883443222e-87
70	ABHD8	FfwkSi	ABHD8	outcome	0.0158492454209728	1.04855228589956e-05	TRUE	1.86516781944892e-86
71	ABI1	FfwkSi	ABI1	outcome	0.0142501703343312	7.63971939200577e-06	TRUE	4.88991000018503e-85
72	ABI3	FfwkSi	ABI3	outcome	0.00218757548973515	1.43982139353166e-06	TRUE	4.745240256961e-15
73	ABI3BP	FfwkSi	ABI3BP	outcome	0.00379405446153612	1.57967337806437e-05	TRUE	1.20302796332191e-21
74	ABL1	FfwkSi	ABL1	outcome	0.00159376742075112	9.64519851892628e-06	TRUE	7.15789916874511e-09
75	ABL2	FfwkSi	ABL2	outcome	0.00922151791434086	1.33949929635333e-05	TRUE	3.06827812449694e-55
76	ABLIM1	FfwkSi	ABLIM1	outcome	0.0103053805815511	4.53810428063113e-06	TRUE	2.25748452665519e-65
77	ABLIM2	FfwkSi	ABLIM2	outcome	0.00395345439168509	1.0369497484597e-07	TRUE	8.1867014358868e-21
78	ABLIM3	FfwkSi	ABLIM3	outcome	0.00854025519626179	9.87406775552957e-07	TRUE	6.68869692364802e-55
79	ABO	FfwkSi	ABO	outcome	0.174136344370181	3.43230051375721e-05	TRUE	1.34771579818708e-270
80	ABP1	FfwkSi	ABP1	outcome	0.167245543618936	4.11645035117602e-05	TRUE	0
81	ABR	FfwkSi	ABR	outcome	0.0460754329756894	1.43571927487351e-05	TRUE	9.20128998515668e-205
82	ABRACL	FfwkSi	ABRACL	outcome	0.173597166098336	4.8874988782863e-05	TRUE	0
83	ABT1	FfwkSi	ABT1	outcome	0.0591714157268491	5.00355047634825e-05	TRUE	5.92604373430947e-263
84	ABTB1	FfwkSi	ABTB1	outcome	0.110538332007393	7.98395188095204e-05	TRUE	0
85	ABTB2	FfwkSi	ABTB2	outcome	0.0300806461128467	1.22759403076207e-05	TRUE	4.96040101731789e-185
86	AC000068.5	FfwkSi	AC000068.5	outcome	0.0389521366491936	9.46238197846019e-07	TRUE	1.76161758438033e-40
87	AC000078.5	FfwkSi	AC000078.5	outcome	0.176298162371044	3.24813707753572e-05	TRUE	4.90760813025373e-200
88	AC000123.4	FfwkSi	AC000123.4	outcome	0.031310867554086	9.03201521853126e-07	TRUE	8.00067353666729e-36
89	AC002116.7	FfwkSi	AC002116.7	outcome	0.0130657605885824	6.42832588760768e-06	TRUE	9.73776048314653e-14
90	AC002306.1	FfwkSi	AC002306.1	outcome	0.0258175896041265	1.44258993572193e-08	TRUE	1.93138076750665e-23
91	AC002310.12	FfwkSi	AC002310.12	outcome	0.0989395812436882	2.30959995828734e-05	TRUE	3.1333811013445e-110
92	AC002398.11	FfwkSi	AC002398.11	outcome	0.0298991483904962	3.53793640718564e-08	TRUE	1.56668944944069e-34
93	AC002398.13	FfwkSi	AC002398.13	outcome	0.0509616874227656	6.43860478724064e-08	TRUE	5.98495997406231e-15
94	AC002398.5	FfwkSi	AC002398.5	outcome	0.00142336145092695	3.12581328630151e-07	TRUE	1.20710794036131e-07
95	AC002456.2	FfwkSi	AC002456.2	outcome	0.055916372220108	7.76079580181961e-07	TRUE	4.54566653782762e-70
96	AC002467.7	FfwkSi	AC002467.7	outcome	0.282073970692268	3.35002186686852e-05	TRUE	0
97	AC002480.3	FfwkSi	AC002480.3	outcome	0.0392229348324043	7.04194361837962e-06	TRUE	1.48147540617751e-42
98	AC002511.1	FfwkSi	AC002511.1	outcome	0.00740909226284916	3.4429931396562e-07	TRUE	4.34378905161891e-27
99	AC002511.2	FfwkSi	AC002511.2	outcome	0.0517562374298804	4.71378982559773e-06	TRUE	4.51270499264956e-64
100	AC002511.3	FfwkSi	AC002511.3	outcome	0.0120626688381272	3.4429931396562e-07	TRUE	6.3462461995018e-16
101	AC003075.4	FfwkSi	AC003075.4	outcome	0.0210273214214915	2.01140267356862e-06	TRUE	1.73934515452913e-67
102	AC003090.1	FfwkSi	AC003090.1	outcome	0.00506065690411235	8.07759308466781e-08	TRUE	6.82703532477778e-24
103	AC003665.1	FfwkSi	AC003665.1	outcome	0.00739443094598275	1.65300928040113e-05	TRUE	1.43654747946639e-09
104	AC004017.1	FfwkSi	AC004017.1	outcome	0.0311958130036958	2.77509120312911e-06	TRUE	1.48114520573761e-36
105	AC004152.6	FfwkSi	AC004152.6	outcome	0.0454111764781883	6.34498913579688e-07	TRUE	1.81028125846303e-44
106	AC004166.6	FfwkSi	AC004166.6	outcome	0.064959572135787	2.19580929441056e-05	TRUE	4.88888059397885e-64
107	AC004166.7	FfwkSi	AC004166.7	outcome	0.0850299356424994	3.49162696270325e-05	TRUE	1.9302692370532e-83
108	AC004231.2	FfwkSi	AC004231.2	outcome	0.164664821795648	2.25888682972641e-05	TRUE	1.25297999083027e-151
109	AC004257.3	FfwkSi	AC004257.3	outcome	0.00883167002449167	2.21879810789185e-06	TRUE	8.17112313436751e-12
110	AC004381.6	FfwkSi	AC004381.6	outcome	0.00539481123442824	2.8620457430386e-06	TRUE	1.51287117409951e-31
111	AC004447.2	FfwkSi	AC004447.2	outcome	0.0521659348159906	8.06436865382291e-07	TRUE	3.22238788135274e-12
112	AC004466.1	FfwkSi	AC004466.1	outcome	0.00672896649561709	7.41965360502093e-06	TRUE	4.70237781162467e-09
113	AC004540.5	FfwkSi	AC004540.5	outcome	0.0421406652443154	2.41839725511864e-07	TRUE	4.53123457255143e-47
114	AC004696.2	FfwkSi	AC004696.2	outcome	0.0586951546297721	1.0329132451989e-05	TRUE	5.80169654471706e-107
115	AC004791.2	FfwkSi	AC004791.2	outcome	0.244190453739018	5.09240334746932e-05	TRUE	0
116	AC004824.2	FfwkSi	AC004824.2	outcome	0.333953805331729	7.19363643465022e-06	TRUE	0
117	AC004840.9	FfwkSi	AC004840.9	outcome	0.300999229789587	3.82029878107035e-05	TRUE	0
118	AC004893.10	FfwkSi	AC004893.10	outcome	0.0916205319034419	2.12095149778752e-05	TRUE	3.37699395179297e-80
119	AC004893.11	FfwkSi	AC004893.11	outcome	0.0268630478530178	1.0234306590291e-05	TRUE	6.85894404586326e-57
120	AC004951.5	FfwkSi	AC004951.5	outcome	0.146879129542012	3.23831401441944e-06	TRUE	7.71087464700084e-193
121	AC004967.7	FfwkSi	AC004967.7	outcome	0.019058031228566	2.74879180539688e-07	TRUE	2.09686626075003e-24
122	AC004967.8	FfwkSi	AC004967.8	outcome	0.044229592896724	2.28969169229438e-07	TRUE	2.93966269972944e-52
123	AC004980.7	FfwkSi	AC004980.7	outcome	0.00854372690193695	1.54999278596352e-06	TRUE	1.63726046880557e-20
124	AC004985.12	FfwkSi	AC004985.12	outcome	0.0721376836024379	9.32405704784064e-06	TRUE	1.69690812668135e-81
125	AC005041.17	FfwkSi	AC005041.17	outcome	0.147787427678983	2.38523565356424e-06	TRUE	1.68574188481008e-136
126	AC005076.5	FfwkSi	AC005076.5	outcome	0.00672684109824027	5.47498041147123e-06	TRUE	3.03990826883304e-08
127	AC005077.14	FfwkSi	AC005077.14	outcome	0.365047363870496	4.00259828626283e-05	TRUE	0
128	AC005082.12	FfwkSi	AC005082.12	outcome	0.36942665558503	6.33952788664866e-06	TRUE	0
129	AC005104.3	FfwkSi	AC005104.3	outcome	0.0393066323698156	2.555853971568e-06	TRUE	1.54835612692719e-44
130	AC005154.5	FfwkSi	AC005154.5	outcome	0.0205882648132522	2.95580886938517e-06	TRUE	1.4446182850778e-18
131	AC005154.6	FfwkSi	AC005154.6	outcome	0.387120715334329	3.03727842219348e-05	TRUE	0
132	AC005154.7	FfwkSi	AC005154.7	outcome	0.0792205676245358	2.54685088574965e-05	TRUE	2.40667978940324e-97
133	AC005154.8	FfwkSi	AC005154.8	outcome	0.376060695943095	8.5315951562703e-06	TRUE	0
134	AC005224.2	FfwkSi	AC005224.2	outcome	0.0304246616714479	6.86400574542104e-06	TRUE	2.28021814654339e-36
135	AC005253.2	FfwkSi	AC005253.2	outcome	0.0375413689988754	7.42068113822655e-06	TRUE	2.23820169892959e-39
136	AC005255.3	FfwkSi	AC005255.3	outcome	0.00786603718493397	5.06374910142267e-06	TRUE	1.69550190137967e-10
137	AC005264.2	FfwkSi	AC005264.2	outcome	0.0524020113825326	1.35456643481309e-05	TRUE	1.68614604777736e-53
138	AC005306.3	FfwkSi	AC005306.3	outcome	0.176032706949731	4.16859685438582e-06	TRUE	7.08739132161752e-223
139	AC005307.3	FfwkSi	AC005307.3	outcome	0.00225348348981836	3.83674975216523e-07	TRUE	7.14055233373699e-12
140	AC005391.3	FfwkSi	AC005391.3	outcome	0.0629204995581544	8.59694625490807e-09	TRUE	6.1053868053778e-47
141	AC005488.1	FfwkSi	AC005488.1	outcome	0.391450686909344	4.13703574119999e-05	TRUE	0
142	AC005517.3	FfwkSi	AC005517.3	outcome	0.00225528120364039	1.16826069183177e-05	TRUE	3.49500812245297e-08
143	AC005519.4	FfwkSi	AC005519.4	outcome	0.028390717933454	1.77973608106997e-06	TRUE	1.74070247328432e-35
144	AC005532.5	FfwkSi	AC005532.5	outcome	0.146151534250774	1.85866902146731e-06	TRUE	6.35814458438287e-145
145	AC005534.9	FfwkSi	AC005534.9	outcome	0.0363862386931741	3.6985330843856e-06	TRUE	5.32338991220302e-36
146	AC005562.1	FfwkSi	AC005562.1	outcome	0.0179508507733915	7.80603771093422e-06	TRUE	8.53730721401512e-47
147	AC005682.5	FfwkSi	AC005682.5	outcome	0.185135734184131	5.35195129550823e-06	TRUE	7.01324950657305e-225
148	AC005682.6	FfwkSi	AC005682.6	outcome	0.147631364591396	1.12727571565495e-05	TRUE	1.64256475582542e-163
149	AC005789.11	FfwkSi	AC005789.11	outcome	0.0303065412110284	4.10159231307686e-06	TRUE	3.30069607594016e-26
150	AC005795.2	FfwkSi	AC005795.2	outcome	0.0333724720412033	2.89910669261406e-06	TRUE	5.07257371646034e-35
151	AC005841.1	FfwkSi	AC005841.1	outcome	0.0192912427687768	1.86680054160567e-06	TRUE	2.39509831436545e-22
152	AC006014.1	FfwkSi	AC006014.1	outcome	0.00869339083488779	2.22247087915694e-06	TRUE	6.37708407580058e-09
153	AC006026.13	FfwkSi	AC006026.13	outcome	0.314954918513647	2.95631170020693e-05	TRUE	0
154	AC006042.6	FfwkSi	AC006042.6	outcome	0.0355997763035069	4.3907311420363e-06	TRUE	7.80111747360754e-34
155	AC006111.1	FfwkSi	AC006111.1	outcome	0.00948227174922006	1.74710774462876e-06	TRUE	6.23198893092313e-11
156	AC006116.1	FfwkSi	AC006116.1	outcome	0.0110373492079034	4.36132125892265e-06	TRUE	1.93158682256385e-10
157	AC006129.1	FfwkSi	AC006129.1	outcome	0.0384558520806136	9.94940410510761e-07	TRUE	1.56445893612793e-38
158	AC006129.2	FfwkSi	AC006129.2	outcome	0.031289061314651	5.76315102350119e-06	TRUE	1.06976072815288e-25
159	AC006129.4	FfwkSi	AC006129.4	outcome	0.123409708417423	4.37360029877743e-06	TRUE	4.36401413254102e-159
160	AC006160.5	FfwkSi	AC006160.5	outcome	0.0420726268860274	5.38618040788594e-06	TRUE	1.52875941863779e-38
161	AC006369.2	FfwkSi	AC006369.2	outcome	0.314368359989983	6.05776646259398e-06	TRUE	0
162	AC006465.3	FfwkSi	AC006465.3	outcome	0.0219413504756467	8.64339593277648e-06	TRUE	1.10675587603125e-111
163	AC006538.1	FfwkSi	AC006538.1	outcome	0.12814139020306	8.13260490012146e-06	TRUE	4.95723782856846e-148
164	AC006547.13	FfwkSi	AC006547.13	outcome	0.0606303198458054	3.13121851999123e-06	TRUE	9.30676409844969e-69
165	AC006547.14	FfwkSi	AC006547.14	outcome	0.0648814969072237	2.87261009472945e-06	TRUE	1.3599620182334e-68
166	AC006942.4	FfwkSi	AC006942.4	outcome	0.0192064635008419	6.35381707171432e-06	TRUE	1.37130413163444e-23
167	AC006946.12	FfwkSi	AC006946.12	outcome	0.00668634012100307	3.52178754316537e-06	TRUE	1.85902912436817e-08
168	AC006946.15	FfwkSi	AC006946.15	outcome	0.0794671507201745	1.31644389384402e-05	TRUE	1.53654635144686e-160
169	AC006953.1	FfwkSi	AC006953.1	outcome	0.0117662794093822	7.97441788512031e-06	TRUE	6.40030876350271e-11
170	AC006978.6	FfwkSi	AC006978.6	outcome	0.016154125759809	5.93655282584872e-07	TRUE	2.90887497397215e-75
171	AC007000.11	FfwkSi	AC007000.11	outcome	0.0119950667698481	1.89724247813577e-05	TRUE	2.66490606880849e-11
172	AC007000.12	FfwkSi	AC007000.12	outcome	0.0498239676423477	3.86968292444039e-06	TRUE	9.9906978955833e-62
173	AC007036.6	FfwkSi	AC007036.6	outcome	0.0359168440550946	1.32317539837916e-06	TRUE	8.09272062833321e-36
174	AC007038.7	FfwkSi	AC007038.7	outcome	0.0207679947218729	3.55100727681609e-06	TRUE	4.83989058254426e-26
175	AC007228.11	FfwkSi	AC007228.11	outcome	0.127215257093354	1.07082806209778e-06	TRUE	2.55754320661148e-165
176	AC007246.3	FfwkSi	AC007246.3	outcome	0.0378414324091745	9.97094119751057e-08	TRUE	1.28812344596025e-47
177	AC007256.5	FfwkSi	AC007256.5	outcome	0.00431485880030038	9.71381317187989e-08	TRUE	1.76995157592943e-16
178	AC007278.2	FfwkSi	AC007278.2	outcome	0.210225346768261	5.9684002367524e-05	TRUE	6.10354347605323e-263
179	AC007278.3	FfwkSi	AC007278.3	outcome	0.523158490200539	5.92856159028819e-05	TRUE	0
180	AC007283.5	FfwkSi	AC007283.5	outcome	0.0534433000474263	1.29069379492141e-05	TRUE	8.71628294719592e-52
181	AC007292.1	FfwkSi	AC007292.1	outcome	0.007746102545081	6.12418170313733e-07	TRUE	7.15750510860022e-08
182	AC007292.6	FfwkSi	AC007292.6	outcome	0.02628884017276	2.66209238448544e-05	TRUE	7.90337108267603e-88
183	AC007308.6	FfwkSi	AC007308.6	outcome	0.0231704151651915	4.25009684782615e-07	TRUE	7.8038001720186e-27
184	AC007381.3	FfwkSi	AC007381.3	outcome	0.00442311317915079	3.77447946594092e-06	TRUE	7.29527651195473e-11
185	AC007382.1	FfwkSi	AC007382.1	outcome	0.00720375908489607	2.40603143760666e-06	TRUE	2.44584569106546e-09
186	AC007383.4	FfwkSi	AC007383.4	outcome	0.0225805386422191	6.56949552278732e-06	TRUE	4.83208050883253e-20
187	AC007386.2	FfwkSi	AC007386.2	outcome	0.00342529794949754	1.66744278172498e-07	TRUE	3.02332371240944e-17
188	AC007386.4	FfwkSi	AC007386.4	outcome	0.0175521361392718	1.15190108709321e-06	TRUE	2.05876521352452e-17
189	AC007390.5	FfwkSi	AC007390.5	outcome	0.146003183804078	1.86745661921286e-05	TRUE	3.949501848106e-189
190	AC007390.6	FfwkSi	AC007390.6	outcome	0.0118014038178145	8.46259798088671e-06	TRUE	3.52027685500563e-12
191	AC007395.4	FfwkSi	AC007395.4	outcome	0.285032801964239	1.93060550282333e-05	TRUE	1.38619704361005e-287
192	AC007401.2	FfwkSi	AC007401.2	outcome	0.063864520118024	2.54973553608905e-05	TRUE	7.25511188342865e-55
193	AC007620.3	FfwkSi	AC007620.3	outcome	0.00645869494042336	2.3200928412909e-06	TRUE	5.81884992749957e-09
194	AC007773.2	FfwkSi	AC007773.2	outcome	0.058716124067767	6.59495115069289e-06	TRUE	7.87697439213287e-58
195	AC007879.2	FfwkSi	AC007879.2	outcome	0.0247053039330673	1.55664504678658e-06	TRUE	2.92483593353337e-29
196	AC007879.5	FfwkSi	AC007879.5	outcome	0.0218288415829821	2.15832130124706e-05	TRUE	7.26797842448856e-25
197	AC007879.7	FfwkSi	AC007879.7	outcome	0.0337577368537218	1.23220630717413e-05	TRUE	3.84487390564363e-41
198	AC007880.1	FfwkSi	AC007880.1	outcome	0.0695320071540419	5.89504900830154e-06	TRUE	1.99762402482524e-64
199	AC007950.1	FfwkSi	AC007950.1	outcome	0.00154616739061927	1.14494354211036e-05	TRUE	2.41987062359461e-07
200	AC007952.5	FfwkSi	AC007952.5	outcome	0.248959932221118	9.69523048361216e-07	TRUE	8.28864131581216e-281
201	AC007970.1	FfwkSi	AC007970.1	outcome	0.012009264630418	3.33255154328013e-06	TRUE	2.64595528641386e-11
202	AC008040.1	FfwkSi	AC008040.1	outcome	0.0877621898352867	1.50808188361674e-05	TRUE	1.27209801882725e-11
203	AC008074.3	FfwkSi	AC008074.3	outcome	0.190456508576193	1.53708670374023e-05	TRUE	4.29324260721317e-137
204	AC008074.5	FfwkSi	AC008074.5	outcome	0.0908355437771675	9.85634317640546e-06	TRUE	2.5855147368856e-100
205	AC008268.2	FfwkSi	AC008268.2	outcome	0.168090508807843	6.72766081806582e-05	TRUE	8.22703295896659e-181
206	AC008280.5	FfwkSi	AC008280.5	outcome	0.166773238600617	1.15636089098344e-05	TRUE	6.56598466386382e-99
207	AC008440.10	FfwkSi	AC008440.10	outcome	0.009324536294917	6.05449497495581e-06	TRUE	8.88537932847273e-09
208	AC008537.1	FfwkSi	AC008537.1	outcome	0.0275440650818782	2.1760836689622e-06	TRUE	1.4926015588937e-24
209	AC008592.3	FfwkSi	AC008592.3	outcome	0.203966241900737	2.15403432710982e-05	TRUE	2.47233400785796e-254
210	AC008592.4	FfwkSi	AC008592.4	outcome	0.0745275614332327	2.48285324001223e-06	TRUE	5.85187498138611e-66
211	AC008746.12	FfwkSi	AC008746.12	outcome	0.264199239163954	1.44495741284779e-05	TRUE	0
212	AC008753.4	FfwkSi	AC008753.4	outcome	0.00630952728946222	5.34610017111591e-07	TRUE	4.64042878280384e-23
213	AC008984.2	FfwkSi	AC008984.2	outcome	0.0356187767579014	8.36970241398012e-06	TRUE	3.64136335667e-31
214	AC008984.7	FfwkSi	AC008984.7	outcome	0.131058365359018	4.36542722896648e-06	TRUE	1.9341872363711e-146
215	AC008993.5	FfwkSi	AC008993.5	outcome	0.0219248960357207	4.96851339181711e-07	TRUE	7.29224093639812e-24
216	AC009005.2	FfwkSi	AC009005.2	outcome	0.210978594509035	1.12304896950719e-05	TRUE	3.4206924016436e-198
217	AC009093.1	FfwkSi	AC009093.1	outcome	0.0358902333747218	3.48904493217805e-07	TRUE	4.58090668999731e-45
218	AC009133.12	FfwkSi	AC009133.12	outcome	0.00717394616093395	5.44606977014435e-06	TRUE	1.95358079249311e-20
219	AC009133.17	FfwkSi	AC009133.17	outcome	0.0204778298515243	1.48698020396828e-07	TRUE	2.47354021576243e-24
220	AC009237.8	FfwkSi	AC009237.8	outcome	0.0182010987923243	5.64789608560125e-06	TRUE	2.12534510656461e-16
221	AC009299.3	FfwkSi	AC009299.3	outcome	0.291211051759875	3.0763508057938e-05	TRUE	0
222	AC009403.2	FfwkSi	AC009403.2	outcome	0.0464446631891906	3.16225078763449e-06	TRUE	3.16579901707801e-49
223	AC009404.2	FfwkSi	AC009404.2	outcome	0.0262094860808751	1.30691428088556e-05	TRUE	1.40722245612418e-71
224	AC009495.2	FfwkSi	AC009495.2	outcome	0.140651483584503	3.03289340868473e-05	TRUE	2.02647142751414e-180
225	AC009506.1	FfwkSi	AC009506.1	outcome	0.436183424936701	4.51238308999515e-05	TRUE	0
226	AC009784.3	FfwkSi	AC009784.3	outcome	0.00439316627682793	1.14546313133628e-07	TRUE	4.09185307934097e-21
227	AC009948.5	FfwkSi	AC009948.5	outcome	0.0309715772397379	2.10781646282729e-06	TRUE	1.30768677277503e-38
228	AC009950.1	FfwkSi	AC009950.1	outcome	0.0080168879164277	8.69722061451782e-08	TRUE	3.54978965634936e-08
229	AC009950.2	FfwkSi	AC009950.2	outcome	0.0167371471242104	2.29723702273705e-08	TRUE	1.50747942992428e-19
230	AC009951.1	FfwkSi	AC009951.1	outcome	0.00888806516973612	1.60659008272396e-07	TRUE	1.52863079718381e-10
231	AC009961.3	FfwkSi	AC009961.3	outcome	0.192464649668241	1.46854817303954e-05	TRUE	1.31587852691041e-243
232	AC010149.4	FfwkSi	AC010149.4	outcome	0.00453153043555434	1.72078908843222e-05	TRUE	2.51379492644278e-09
233	AC010150.1	FfwkSi	AC010150.1	outcome	0.0340250881177656	1.17786501526081e-06	TRUE	3.06824808791277e-30
234	AC010226.4	FfwkSi	AC010226.4	outcome	0.00514095569629065	3.12361953407582e-06	TRUE	1.82006893036518e-19
235	AC010327.1	FfwkSi	AC010327.1	outcome	0.0199100797914382	1.61141593800658e-06	TRUE	2.65790200950992e-15
236	AC010492.2	FfwkSi	AC010492.2	outcome	0.0642424021069609	9.3600651544293e-06	TRUE	6.40993029148257e-69
237	AC010525.4	FfwkSi	AC010525.4	outcome	0.0191943506338578	1.42451230394587e-05	TRUE	2.92222384077121e-18
238	AC010525.6	FfwkSi	AC010525.6	outcome	0.00836451621451676	1.67207988475142e-09	TRUE	2.18173242419877e-10
239	AC010536.1	FfwkSi	AC010536.1	outcome	0.0917179649542185	4.68427759095778e-06	TRUE	9.13532210502517e-116
240	AC010642.1	FfwkSi	AC010642.1	outcome	0.0584289744432145	1.99778338225065e-05	TRUE	2.93284950133389e-101
241	AC010733.5	FfwkSi	AC010733.5	outcome	0.0126307563170847	1.5760717014496e-06	TRUE	4.66762379125807e-15
242	AC010878.3	FfwkSi	AC010878.3	outcome	0.0877117071051107	9.39402984372975e-07	TRUE	1.73735033626996e-155
243	AC010883.5	FfwkSi	AC010883.5	outcome	0.0722544310921855	8.05892634314653e-05	TRUE	8.54629166199669e-86
244	AC010976.2	FfwkSi	AC010976.2	outcome	0.00796279358299973	1.37811860048134e-07	TRUE	3.90127835704246e-10
245	AC010982.1	FfwkSi	AC010982.1	outcome	0.131198925903104	6.72848549632512e-05	TRUE	0
246	AC011475.1	FfwkSi	AC011475.1	outcome	0.00614980189602026	1.68912103345699e-06	TRUE	3.4098103639719e-08
247	AC011515.2	FfwkSi	AC011515.2	outcome	0.0252407733473494	4.0296684444318e-06	TRUE	2.42565942041125e-25
248	AC011747.4	FfwkSi	AC011747.4	outcome	0.127176031959837	5.19025862985311e-07	TRUE	1.299165613776e-165
249	AC011816.1	FfwkSi	AC011816.1	outcome	0.239481100394504	4.67439176315071e-05	TRUE	2.97003727360499e-298
250	AC011893.3	FfwkSi	AC011893.3	outcome	0.278889221854053	3.58719969815975e-05	TRUE	0
251	AC011899.9	FfwkSi	AC011899.9	outcome	0.153737214563072	3.01773833260782e-05	TRUE	6.54144840452981e-186
252	AC012065.7	FfwkSi	AC012065.7	outcome	0.0943872280123015	1.42667489140654e-05	TRUE	4.40812267493066e-203
253	AC012146.7	FfwkSi	AC012146.7	outcome	0.158992634647795	3.59052381656546e-05	TRUE	0
254	AC012307.3	FfwkSi	AC012307.3	outcome	0.00154344600456786	1.02115105916765e-06	TRUE	1.13409285030847e-10
255	AC012309.5	FfwkSi	AC012309.5	outcome	0.162088881422888	1.10830363413018e-05	TRUE	9.65494519143359e-169
256	AC012314.20	FfwkSi	AC012314.20	outcome	0.0286177570563854	7.33589433339779e-06	TRUE	3.98775042307627e-25
257	AC012318.3	FfwkSi	AC012318.3	outcome	0.00252774706257561	3.2815912962655e-06	TRUE	1.51332881243449e-07
258	AC012358.4	FfwkSi	AC012358.4	outcome	0.00869241062996491	1.91231175702895e-05	TRUE	5.1082284316802e-11
259	AC012358.8	FfwkSi	AC012358.8	outcome	0.0059443306849845	1.77749450246149e-06	TRUE	2.22278398232717e-08
260	AC012363.7	FfwkSi	AC012363.7	outcome	0.0257947695387433	4.08480630410997e-06	TRUE	9.4314299930051e-25
261	AC012363.8	FfwkSi	AC012363.8	outcome	0.0104893916787191	1.91175174032398e-06	TRUE	4.21900817593486e-10
262	AC012442.5	FfwkSi	AC012442.5	outcome	0.0173443275297711	5.12764540798643e-07	TRUE	1.21186793447343e-36
263	AC012442.6	FfwkSi	AC012442.6	outcome	0.0196211697712041	3.6417760989946e-07	TRUE	5.6046386730911e-21
264	AC012454.4	FfwkSi	AC012454.4	outcome	0.358162576743205	2.20508669422927e-05	TRUE	0
265	AC013264.2	FfwkSi	AC013264.2	outcome	0.40629937701779	3.48273818348725e-05	TRUE	0
266	AC013400.2	FfwkSi	AC013400.2	outcome	0.0153142598407488	2.13699995987856e-07	TRUE	2.2919927411119e-73
267	AC013437.6	FfwkSi	AC013437.6	outcome	0.204879670202078	2.02204694879814e-05	TRUE	1.98622392233181e-212
268	AC015815.6	FfwkSi	AC015815.6	outcome	0.0319916765378548	1.43125479509103e-07	TRUE	1.07305719482034e-28
269	AC015849.16	FfwkSi	AC015849.16	outcome	0.0187017681127381	8.1882581626098e-06	TRUE	1.0559146134327e-18
270	AC015849.19	FfwkSi	AC015849.19	outcome	0.0162677937419434	9.84619467268758e-06	TRUE	1.5286986402899e-18
271	AC015849.2	FfwkSi	AC015849.2	outcome	0.0674296384271409	6.87665557394869e-06	TRUE	1.32298170610871e-66
272	AC016683.6	FfwkSi	AC016683.6	outcome	0.306470372597126	6.72928744698346e-05	TRUE	0
273	AC016722.2	FfwkSi	AC016722.2	outcome	0.00660539316156578	1.54487962816647e-05	TRUE	4.82114426472186e-26
274	AC016725.4	FfwkSi	AC016725.4	outcome	0.0105209943910761	3.47599633579761e-05	TRUE	2.35327122554668e-18
275	AC016735.1	FfwkSi	AC016735.1	outcome	0.0584462715170816	2.56474036422203e-05	TRUE	3.28223874147902e-56
276	AC016735.2	FfwkSi	AC016735.2	outcome	0.0786198408716431	1.79931213574262e-05	TRUE	4.09540097406239e-97
277	AC016747.3	FfwkSi	AC016747.3	outcome	0.0290171506636945	1.8440464003521e-05	TRUE	4.07863497033176e-39
278	AC016753.7	FfwkSi	AC016753.7	outcome	0.188994262970106	3.52566189909265e-06	TRUE	4.00251445139699e-209
279	AC016757.3	FfwkSi	AC016757.3	outcome	0.114462325752981	2.00607959717269e-05	TRUE	0
280	AC016773.1	FfwkSi	AC016773.1	outcome	0.342834209621863	2.38963006148136e-05	TRUE	0
281	AC016831.7	FfwkSi	AC016831.7	outcome	0.0266361060161749	2.6818483467732e-06	TRUE	1.16684486963376e-25
282	AC017002.1	FfwkSi	AC017002.1	outcome	0.00821220779346877	5.60229528686661e-06	TRUE	6.6842105675185e-09
283	AC017074.2	FfwkSi	AC017074.2	outcome	0.0849980322650958	3.21253842749268e-06	TRUE	3.7500593396765e-85
284	AC017076.5	FfwkSi	AC017076.5	outcome	0.145553685654795	3.71653678303262e-06	TRUE	7.56410875813418e-191
285	AC017099.3	FfwkSi	AC017099.3	outcome	0.0930555657832336	2.62561096506625e-05	TRUE	6.14296379197604e-259
286	AC017104.2	FfwkSi	AC017104.2	outcome	0.0569880643688193	5.58383699495613e-07	TRUE	6.38048433289566e-57
287	AC017104.6	FfwkSi	AC017104.6	outcome	0.0290619683813317	9.95412620188287e-07	TRUE	1.94839220877989e-36
288	AC017116.8	FfwkSi	AC017116.8	outcome	0.0212238594506594	2.37506453563055e-07	TRUE	6.62706770044616e-80
289	AC018470.4	FfwkSi	AC018470.4	outcome	0.0103775246402725	1.14665546790525e-06	TRUE	2.47524159181077e-23
290	AC018633.4	FfwkSi	AC018633.4	outcome	0.290477842306726	2.27978211841072e-05	TRUE	0
291	AC018638.1	FfwkSi	AC018638.1	outcome	0.0735570257881322	1.02440727632695e-07	TRUE	9.94078955460111e-85
292	AC018642.1	FfwkSi	AC018642.1	outcome	0.0280049966819222	9.90227103566626e-07	TRUE	3.57455124259828e-35
293	AC018720.10	FfwkSi	AC018720.10	outcome	0.163940076305358	7.79844132696604e-05	TRUE	7.08197585151044e-192
294	AC018755.11	FfwkSi	AC018755.11	outcome	0.0154530788674287	1.63686508111028e-07	TRUE	8.43629373069752e-20
295	AC018755.15	FfwkSi	AC018755.15	outcome	0.0282603699657983	6.39213728492417e-07	TRUE	1.80446215428672e-28
296	AC018755.16	FfwkSi	AC018755.16	outcome	0.137064621963486	1.418839932253e-05	TRUE	0
297	AC018766.4	FfwkSi	AC018766.4	outcome	0.0628132970011691	4.01637465424355e-06	TRUE	3.66889506134302e-78
298	AC018766.5	FfwkSi	AC018766.5	outcome	0.0920440397465189	1.87056839805707e-05	TRUE	2.30037537971891e-112
299	AC018766.6	FfwkSi	AC018766.6	outcome	0.0317618780892096	4.28018572468716e-07	TRUE	6.28195197393204e-32
300	AC018804.6	FfwkSi	AC018804.6	outcome	0.140869664827069	7.85301298686089e-06	TRUE	5.45816316976585e-140
301	AC018816.3	FfwkSi	AC018816.3	outcome	0.0871663315106724	5.74690239764099e-07	TRUE	9.33642649208567e-111
302	AC018890.6	FfwkSi	AC018890.6	outcome	0.025146119525905	1.44751688737299e-05	TRUE	5.63428185828004e-28
303	AC019097.7	FfwkSi	AC019097.7	outcome	0.0762898005897606	3.15863194426131e-06	TRUE	1.76035135156561e-81
304	AC019206.1	FfwkSi	AC019206.1	outcome	0.00840668445608326	2.21147034880755e-06	TRUE	1.14707850397954e-08
305	AC019349.2	FfwkSi	AC019349.2	outcome	0.0546591160604872	3.15153800581155e-06	TRUE	1.24961261138117e-09
306	AC020571.3	FfwkSi	AC020571.3	outcome	0.00932475898910797	5.02566084284586e-07	TRUE	4.41182894996025e-10
307	AC020910.2	FfwkSi	AC020910.2	outcome	0.0148045924305611	1.32961506803803e-06	TRUE	2.14627476976256e-26
308	AC020956.3	FfwkSi	AC020956.3	outcome	0.129801434762089	1.67418966086518e-05	TRUE	8.55509668012214e-124
309	AC021188.4	FfwkSi	AC021188.4	outcome	0.0138266804889388	6.55142778696395e-06	TRUE	1.66017762165978e-17
310	AC021860.1	FfwkSi	AC021860.1	outcome	0.299961793298925	5.40524089181918e-05	TRUE	0
311	AC022007.5	FfwkSi	AC022007.5	outcome	0.0055311995450428	1.70035440247713e-05	TRUE	6.11313885882121e-28
312	AC022182.1	FfwkSi	AC022182.1	outcome	0.0183422498166697	2.18461754397652e-05	TRUE	5.57465728791814e-21
313	AC022182.2	FfwkSi	AC022182.2	outcome	0.00893945383922216	5.29974450000443e-06	TRUE	2.78837238113294e-09
314	AC022182.3	FfwkSi	AC022182.3	outcome	0.0667316734539335	3.09750222536319e-05	TRUE	5.4441931117948e-216
315	AC022431.2	FfwkSi	AC022431.2	outcome	0.143327441605836	2.28992748238501e-05	TRUE	2.01793504563336e-170
316	AC022431.3	FfwkSi	AC022431.3	outcome	0.06224136125373	1.58664189964788e-05	TRUE	9.71164429579234e-64
317	AC022498.1	FfwkSi	AC022498.1	outcome	0.080841899856896	4.92214569262901e-06	TRUE	0
318	AC022532.1	FfwkSi	AC022532.1	outcome	0.0772826626426535	6.17780127592089e-06	TRUE	1.54725857471243e-82
319	AC023797.1	FfwkSi	AC023797.1	outcome	0.0109237714592384	5.27234755516782e-06	TRUE	2.79597809263001e-11
320	AC024560.3	FfwkSi	AC024560.3	outcome	0.102374513746828	3.71953283527236e-06	TRUE	4.27169188513373e-102
321	AC024580.1	FfwkSi	AC024580.1	outcome	0.0167172018605406	3.5494617867955e-06	TRUE	4.23981343568347e-17
322	AC024704.2	FfwkSi	AC024704.2	outcome	0.0715083792662089	1.97278552626535e-06	TRUE	2.06196560422005e-74
323	AC024937.6	FfwkSi	AC024937.6	outcome	0.0319226520614347	1.1272841859734e-05	TRUE	6.86904665543052e-29
324	AC025171.1	FfwkSi	AC025171.1	outcome	0.00412840528009557	2.96609837710024e-06	TRUE	8.26206780246351e-20
325	AC025335.1	FfwkSi	AC025335.1	outcome	0.0219459297676372	9.07186330750747e-06	TRUE	1.21392374060398e-78
326	AC025627.9	FfwkSi	AC025627.9	outcome	0.121242052761175	4.10351616658213e-05	TRUE	4.06125049369944e-105
327	AC026740.1	FfwkSi	AC026740.1	outcome	0.0589706636731482	1.98820826614453e-06	TRUE	2.96527253507905e-68
328	AC026806.2	FfwkSi	AC026806.2	outcome	0.00985267230692755	2.97698975953221e-06	TRUE	8.47314184014338e-13
329	AC027319.1	FfwkSi	AC027319.1	outcome	0.0289475871242598	2.82161604316834e-06	TRUE	7.42122878690943e-29
330	AC027601.1	FfwkSi	AC027601.1	outcome	0.0101416354965823	1.05203776000592e-05	TRUE	8.69972067092332e-13
331	AC027763.2	FfwkSi	AC027763.2	outcome	0.0292815431822191	1.24915086438916e-06	TRUE	1.54034472038052e-30
332	AC034193.5	FfwkSi	AC034193.5	outcome	0.0118356930552446	2.2244264585611e-05	TRUE	3.17159573683437e-37
333	AC034220.3	FfwkSi	AC034220.3	outcome	0.238191696436399	1.44104055574388e-05	TRUE	0
334	AC034229.1	FfwkSi	AC034229.1	outcome	0.00996035301765775	5.58723453817419e-06	TRUE	1.71789359964593e-09
335	AC046143.7	FfwkSi	AC046143.7	outcome	0.0395129609393925	3.04546375059942e-06	TRUE	4.73507488949872e-48
336	AC051649.16	FfwkSi	AC051649.16	outcome	0.0876073850222364	2.82669086161673e-05	TRUE	2.42744019134432e-97
337	AC058791.1	FfwkSi	AC058791.1	outcome	0.00832082257995708	1.31443349157239e-06	TRUE	8.27329801135329e-40
338	AC058791.2	FfwkSi	AC058791.2	outcome	0.124805244214319	2.56535243769594e-06	TRUE	1.85072250811943e-161
339	AC062017.1	FfwkSi	AC062017.1	outcome	0.0411882575248317	1.91107140810466e-05	TRUE	5.48223685950691e-173
340	AC062029.1	FfwkSi	AC062029.1	outcome	0.0169593880013989	3.02618881764518e-07	TRUE	1.71302423767203e-19
341	AC064836.3	FfwkSi	AC064836.3	outcome	0.0280907653793657	1.11164552850935e-05	TRUE	1.66623555609303e-24
342	AC068039.4	FfwkSi	AC068039.4	outcome	0.31956425485403	3.40025403451422e-05	TRUE	0
343	AC068134.10	FfwkSi	AC068134.10	outcome	0.00653914362995629	9.97195690395513e-06	TRUE	2.66782541238342e-08
344	AC068282.3	FfwkSi	AC068282.3	outcome	0.440513223797055	4.18497802826366e-05	TRUE	0
345	AC068491.1	FfwkSi	AC068491.1	outcome	0.2171723704297	5.40949721377005e-06	TRUE	3.95760868129582e-234
346	AC068580.6	FfwkSi	AC068580.6	outcome	0.0269994211346971	2.75693781926228e-06	TRUE	9.25126568570739e-31
347	AC068610.3	FfwkSi	AC068610.3	outcome	0.00395026405895135	5.02936920345168e-05	TRUE	6.5503889116346e-08
348	AC068831.10	FfwkSi	AC068831.10	outcome	0.045371967836531	3.6758559697908e-06	TRUE	8.17370094040902e-45
349	AC068831.8	FfwkSi	AC068831.8	outcome	0.0426092946668382	6.22418472845541e-08	TRUE	9.4424736713663e-43
350	AC069213.1	FfwkSi	AC069213.1	outcome	0.0219752931628693	8.17747369122734e-07	TRUE	9.45053863587303e-95
351	AC069282.6	FfwkSi	AC069282.6	outcome	0.0779779155189579	7.68731620756333e-06	TRUE	1.28835945709861e-80
352	AC069363.1	FfwkSi	AC069363.1	outcome	0.0775695485094017	4.57679435573605e-06	TRUE	2.18598347734787e-81
353	AC069513.3	FfwkSi	AC069513.3	outcome	0.388313682413567	4.19512991486913e-05	TRUE	0
354	AC069547.1	FfwkSi	AC069547.1	outcome	0.00716370780094392	7.79647752090501e-06	TRUE	8.36471436116395e-09
355	AC073043.2	FfwkSi	AC073043.2	outcome	0.399991263063231	8.54310201320753e-05	TRUE	0
356	AC073052.1	FfwkSi	AC073052.1	outcome	0.0493557586175462	2.08696065090233e-06	TRUE	1.41884223133813e-52
357	AC073072.5	FfwkSi	AC073072.5	outcome	0.00394160072228393	1.92929996189138e-08	TRUE	2.95925207344575e-17
358	AC073115.6	FfwkSi	AC073115.6	outcome	0.0711394027612743	4.3919850933883e-06	TRUE	1.37983349191977e-82
359	AC073115.7	FfwkSi	AC073115.7	outcome	0.0942422037902712	4.44702714380306e-06	TRUE	2.45464607253923e-103
360	AC073130.3	FfwkSi	AC073130.3	outcome	0.00789865884385202	1.88089110867281e-06	TRUE	6.50105720470505e-08
361	AC073135.6	FfwkSi	AC073135.6	outcome	0.111646248659807	3.92379333035329e-06	TRUE	2.00942365506635e-113
362	AC073254.1	FfwkSi	AC073254.1	outcome	0.00774332378719363	2.74275800250117e-06	TRUE	1.19715022162561e-09
363	AC073283.7	FfwkSi	AC073283.7	outcome	0.0102145274310666	2.01145500157699e-07	TRUE	4.99794171487713e-10
364	AC073343.11	FfwkSi	AC073343.11	outcome	0.088200952524027	7.18109146743536e-06	TRUE	5.25934154742071e-78
365	AC073343.13	FfwkSi	AC073343.13	outcome	0.0124967318911379	6.03588810899775e-07	TRUE	6.55887352170856e-12
366	AC073346.2	FfwkSi	AC073346.2	outcome	0.0574216363070288	1.07141724310276e-05	TRUE	1.58069338630782e-68
367	AC073635.5	FfwkSi	AC073635.5	outcome	0.0750709254833108	1.63821694077061e-05	TRUE	7.24728762904842e-79
368	AC074011.2	FfwkSi	AC074011.2	outcome	0.267703058181854	9.31194624326567e-06	TRUE	0
369	AC074138.3	FfwkSi	AC074138.3	outcome	0.0035146431385777	2.98199859694567e-06	TRUE	1.14608086569007e-13
370	AC074286.1	FfwkSi	AC074286.1	outcome	0.0196969806329269	4.06576520396896e-05	TRUE	5.30589292833432e-111
371	AC074289.1	FfwkSi	AC074289.1	outcome	0.35319709624236	3.3373525467292e-05	TRUE	0
372	AC074389.9	FfwkSi	AC074389.9	outcome	0.037261357361505	1.0134286948579e-05	TRUE	2.29789851591138e-32
373	AC078883.3	FfwkSi	AC078883.3	outcome	0.161079016065809	3.62924499264838e-05	TRUE	5.70712578051535e-177
374	AC079031.1	FfwkSi	AC079031.1	outcome	0.0698115955373452	1.36971886418815e-05	TRUE	1.93899125431562e-78
375	AC079210.1	FfwkSi	AC079210.1	outcome	0.0103329162610174	7.04431183593236e-06	TRUE	2.48014935309976e-13
376	AC079325.5	FfwkSi	AC079325.5	outcome	0.267122403430232	9.41655213512792e-06	TRUE	3.40919905446374e-280
377	AC079325.6	FfwkSi	AC079325.6	outcome	0.500165126550616	2.81583846142155e-05	TRUE	0
378	AC079630.4	FfwkSi	AC079630.4	outcome	0.024097469029853	1.28665799710133e-05	TRUE	1.89991770221462e-29
379	AC079767.4	FfwkSi	AC079767.4	outcome	0.140425334929936	2.78660438871137e-06	TRUE	2.41960952975919e-169
380	AC079776.7	FfwkSi	AC079776.7	outcome	0.0144280999305521	6.2920047428714e-08	TRUE	6.53121429500895e-50
381	AC079922.3	FfwkSi	AC079922.3	outcome	0.217680575684406	2.66926982894604e-05	TRUE	0
382	AC083799.1	FfwkSi	AC083799.1	outcome	0.0211206744052688	4.8554052002109e-07	TRUE	7.21518010982188e-27
383	AC083843.1	FfwkSi	AC083843.1	outcome	0.0951824105735232	7.70306777400128e-06	TRUE	5.06425882548511e-120
384	AC083899.3	FfwkSi	AC083899.3	outcome	0.0116196202758596	2.60504805534038e-06	TRUE	2.86114897339476e-12
385	AC083949.1	FfwkSi	AC083949.1	outcome	0.0893692448974971	4.8465004959018e-06	TRUE	1.14005270024046e-112
386	AC084018.1	FfwkSi	AC084018.1	outcome	0.100460592682995	1.98678241668383e-05	TRUE	0
387	AC087163.2	FfwkSi	AC087163.2	outcome	0.0214382622739138	4.13923791030776e-06	TRUE	5.73402095567038e-23
388	AC087294.2	FfwkSi	AC087294.2	outcome	0.0378697000261237	4.65908472894085e-08	TRUE	7.02708789865364e-41
389	AC087380.14	FfwkSi	AC087380.14	outcome	0.0656146011399478	4.89689376768283e-06	TRUE	1.03176759601513e-67
390	AC087793.1	FfwkSi	AC087793.1	outcome	0.0160690649426797	2.21922761632629e-07	TRUE	5.21793225074183e-15
391	AC090571.1	FfwkSi	AC090571.1	outcome	0.0232918740892091	1.32492756186582e-05	TRUE	2.23200619300344e-20
392	AC090616.2	FfwkSi	AC090616.2	outcome	0.0300436520056652	2.90921926896313e-08	TRUE	1.25896024911053e-32
393	AC090804.1	FfwkSi	AC090804.1	outcome	0.061899498022139	4.6646173539231e-06	TRUE	8.12313869816618e-59
394	AC091633.3	FfwkSi	AC091633.3	outcome	0.0316658749024169	1.63668023330113e-05	TRUE	2.73760086239854e-66
395	AC091729.9	FfwkSi	AC091729.9	outcome	0.427771341903746	7.18816603091071e-05	TRUE	0
396	AC091814.2	FfwkSi	AC091814.2	outcome	0.384015360281345	7.56784868784863e-05	TRUE	0
397	AC091814.3	FfwkSi	AC091814.3	outcome	0.00645402627521541	6.26135517344687e-06	TRUE	5.689539044519e-29
398	AC091878.1	FfwkSi	AC091878.1	outcome	0.00157782254141601	1.45803950782892e-06	TRUE	4.25903201931191e-09
399	AC092171.4	FfwkSi	AC092171.4	outcome	0.0182424516942685	4.06081743804152e-05	TRUE	1.20829413080051e-28
400	AC092295.7	FfwkSi	AC092295.7	outcome	0.105865601079737	1.03264158639504e-05	TRUE	5.43303919956063e-120
401	AC092316.1	FfwkSi	AC092316.1	outcome	0.0133666128916293	4.51035724397722e-08	TRUE	1.07019102785678e-13
402	AC092431.1	FfwkSi	AC092431.1	outcome	0.0118733432562205	1.58762464924513e-07	TRUE	9.33333765325031e-13
403	AC092580.4	FfwkSi	AC092580.4	outcome	0.0297531861084852	4.12187224816052e-06	TRUE	6.87794681778723e-37
404	AC092620.2	FfwkSi	AC092620.2	outcome	0.0246750015168247	4.87759937960047e-06	TRUE	6.54196156675023e-22
405	AC092620.3	FfwkSi	AC092620.3	outcome	0.0385160977911696	7.71386252716193e-06	TRUE	2.63114498362469e-47
406	AC092653.5	FfwkSi	AC092653.5	outcome	0.100554610396428	4.69843250770834e-06	TRUE	4.37842249330688e-169
407	AC092811.1	FfwkSi	AC092811.1	outcome	0.00989191111655548	5.58423066134245e-06	TRUE	1.44964566694204e-09
408	AC093063.2	FfwkSi	AC093063.2	outcome	0.0463357827255721	1.24518123391044e-05	TRUE	4.35623078592778e-40
409	AC093110.3	FfwkSi	AC093110.3	outcome	0.0100306866649161	2.67739505312098e-06	TRUE	3.82274089553125e-12
410	AC093157.1	FfwkSi	AC093157.1	outcome	0.0116198977008016	4.06996483683905e-06	TRUE	9.08461156496068e-14
411	AC093159.1	FfwkSi	AC093159.1	outcome	0.0366428565215743	3.12091134633538e-05	TRUE	3.33297657837562e-36
412	AC093162.5	FfwkSi	AC093162.5	outcome	0.10334943369216	1.64512468271459e-05	TRUE	4.26246946647312e-109
413	AC093323.3	FfwkSi	AC093323.3	outcome	0.117890663456005	1.2002320141804e-05	TRUE	0
414	AC093391.2	FfwkSi	AC093391.2	outcome	0.0130309814892734	2.44276312862896e-05	TRUE	2.41009711605653e-45
415	AC093415.2	FfwkSi	AC093415.2	outcome	0.0192042824779276	5.26967099449727e-06	TRUE	5.16855564677805e-24
416	AC093495.4	FfwkSi	AC093495.4	outcome	0.152496943293618	2.15151176728377e-05	TRUE	1.59680464636711e-182
417	AC093609.1	FfwkSi	AC093609.1	outcome	0.0500191077443687	5.11216532131173e-06	TRUE	1.72734480628916e-55
418	AC093616.4	FfwkSi	AC093616.4	outcome	0.00695563011869905	1.16043657892232e-05	TRUE	3.45862428020629e-09
419	AC093627.10	FfwkSi	AC093627.10	outcome	0.199588088922631	3.26879619904269e-05	TRUE	4.67595406800805e-263
420	AC093627.8	FfwkSi	AC093627.8	outcome	0.107055000413369	6.02083784200715e-06	TRUE	9.54445408041885e-124
421	AC093627.9	FfwkSi	AC093627.9	outcome	0.0587380863055377	6.91521685327187e-06	TRUE	2.12906667241053e-71
422	AC093642.3	FfwkSi	AC093642.3	outcome	0.140586202084622	6.60078617502651e-06	TRUE	9.520544539909e-152
423	AC093642.4	FfwkSi	AC093642.4	outcome	0.0238134594743925	1.13258130785512e-06	TRUE	1.5759194611295e-12
424	AC093668.3	FfwkSi	AC093668.3	outcome	0.0460467050188952	3.79561975266959e-05	TRUE	2.08655094851897e-189
425	AC093673.5	FfwkSi	AC093673.5	outcome	0.122516808548273	7.83535898410205e-06	TRUE	1.20916663580478e-152
426	AC093690.1	FfwkSi	AC093690.1	outcome	0.0481946130146123	1.67127088706181e-05	TRUE	6.95760408337485e-45
427	AC093724.2	FfwkSi	AC093724.2	outcome	0.00944665951858071	1.36098953786716e-06	TRUE	4.17029663874945e-34
428	AC093726.6	FfwkSi	AC093726.6	outcome	0.0482786580531093	2.8141107070848e-07	TRUE	6.26298094041179e-183
429	AC093818.1	FfwkSi	AC093818.1	outcome	0.0385577702051929	1.74434336359796e-06	TRUE	7.79992720740981e-136
430	AC093838.4	FfwkSi	AC093838.4	outcome	0.275234729893986	4.55118078039474e-06	TRUE	0
431	AC093901.1	FfwkSi	AC093901.1	outcome	0.0516567963636655	2.5444346355646e-05	TRUE	1.46988568454241e-195
432	AC096558.1	FfwkSi	AC096558.1	outcome	0.01568051449911	3.73119017583146e-06	TRUE	3.16013249385208e-18
433	AC096579.13	FfwkSi	AC096579.13	outcome	0.0994464930277898	3.03605094640627e-06	TRUE	5.70553716172064e-119
434	AC096772.6	FfwkSi	AC096772.6	outcome	0.0100344272238181	1.90274469287363e-08	TRUE	8.31058857148076e-19
435	AC097495.2	FfwkSi	AC097495.2	outcome	0.0130801192183142	1.21681399909524e-06	TRUE	5.28921702230697e-17
436	AC097495.3	FfwkSi	AC097495.3	outcome	0.0229318772468302	6.52073092785307e-06	TRUE	1.45141754782621e-21
437	AC097500.2	FfwkSi	AC097500.2	outcome	0.0138330818570483	7.7207639690275e-06	TRUE	1.18368743839968e-12
438	AC097662.2	FfwkSi	AC097662.2	outcome	0.0448072227805827	5.72846408301957e-06	TRUE	4.9723655104299e-52
439	AC097713.4	FfwkSi	AC097713.4	outcome	0.260558115884255	4.94397910603762e-06	TRUE	0
440	AC097724.3	FfwkSi	AC097724.3	outcome	0.00764925748813007	2.04838204317165e-06	TRUE	2.11475406342998e-10
441	AC098614.2	FfwkSi	AC098614.2	outcome	0.00587433350147585	1.68365815282993e-07	TRUE	1.83428576615045e-08
442	AC098823.3	FfwkSi	AC098823.3	outcome	0.0356084295073446	2.0468390183069e-06	TRUE	5.52765409334682e-43
443	AC099552.2	FfwkSi	AC099552.2	outcome	0.0852799229348165	1.09571344494239e-06	TRUE	1.20101154518926e-101
444	AC099850.1	FfwkSi	AC099850.1	outcome	0.0438760514322882	2.24166657645044e-05	TRUE	6.89814683233348e-53
445	AC103563.8	FfwkSi	AC103563.8	outcome	0.00230157313740366	6.55864347087386e-06	TRUE	3.07146369609849e-11
446	AC103563.9	FfwkSi	AC103563.9	outcome	0.0220145847109375	6.8229522468808e-06	TRUE	5.97296715872439e-25
447	AC103965.1	FfwkSi	AC103965.1	outcome	0.212248411486393	2.88365507880614e-05	TRUE	1.58937417782604e-267
448	AC104135.2	FfwkSi	AC104135.2	outcome	0.115497792892087	3.02692180903328e-05	TRUE	3.52866097236608e-98
449	AC104135.3	FfwkSi	AC104135.3	outcome	0.0380830757371399	7.49895318211848e-06	TRUE	2.71344057641693e-64
450	AC104135.4	FfwkSi	AC104135.4	outcome	0.00670193757949377	1.97815276444119e-06	TRUE	8.08421048993578e-30
451	AC104532.4	FfwkSi	AC104532.4	outcome	0.019330855811566	1.00601431887166e-09	TRUE	2.29979367031581e-21
452	AC104534.2	FfwkSi	AC104534.2	outcome	0.0145597508177093	3.25091197513056e-06	TRUE	5.29897750856937e-16
453	AC104634.3	FfwkSi	AC104634.3	outcome	0.0610464926364367	2.30978011573805e-05	TRUE	9.40084362718471e-72
454	AC104650.2	FfwkSi	AC104650.2	outcome	0.0319452378877093	1.14084795161381e-05	TRUE	3.4091731485219e-31
455	AC104653.1	FfwkSi	AC104653.1	outcome	0.0367733669206218	3.96124008721124e-06	TRUE	3.47605681805976e-44
456	AC104655.3	FfwkSi	AC104655.3	outcome	0.00155068580259383	9.11959204356412e-06	TRUE	2.34086155395672e-07
457	AC104809.2	FfwkSi	AC104809.2	outcome	0.0049634450544855	3.61460401166692e-06	TRUE	4.33635553623942e-18
458	AC104809.3	FfwkSi	AC104809.3	outcome	0.00167046608580908	2.8512342779816e-06	TRUE	9.94545856613645e-09
459	AC104809.4	FfwkSi	AC104809.4	outcome	0.0234243226153492	1.203181102856e-06	TRUE	2.02447574767538e-27
460	AC104820.2	FfwkSi	AC104820.2	outcome	0.00652897363479126	6.86022848083247e-07	TRUE	3.50615170923834e-09
461	AC105020.1	FfwkSi	AC105020.1	outcome	0.0254171633885354	1.77871146906516e-06	TRUE	1.37826576213994e-24
462	AC105053.4	FfwkSi	AC105053.4	outcome	0.0210633045997885	4.05519745184011e-06	TRUE	5.00029838255835e-22
463	AC105344.2	FfwkSi	AC105344.2	outcome	0.00864621271160133	5.56112795756892e-06	TRUE	1.06959282483108e-19
464	AC105402.4	FfwkSi	AC105402.4	outcome	0.0113152959503434	3.33295006385131e-07	TRUE	9.04835976296277e-12
465	AC106801.1	FfwkSi	AC106801.1	outcome	0.00794924858255103	7.39763350881189e-06	TRUE	3.77341556543738e-09
466	AC106900.6	FfwkSi	AC106900.6	outcome	0.0125120830626903	1.24853350797029e-07	TRUE	6.24227275054485e-57
467	AC108004.3	FfwkSi	AC108004.3	outcome	0.0225420437162953	1.36659315106823e-07	TRUE	1.32491952120027e-24
468	AC108448.2	FfwkSi	AC108448.2	outcome	0.0771295205926564	9.41775398099291e-06	TRUE	1.18382234391101e-67
469	AC108463.2	FfwkSi	AC108463.2	outcome	0.0600107388184029	6.99319100522665e-06	TRUE	4.72337133276861e-51
470	AC108463.3	FfwkSi	AC108463.3	outcome	0.026513606625048	1.13987670011047e-05	TRUE	6.29355200224127e-47
471	AC108488.3	FfwkSi	AC108488.3	outcome	0.262485655002904	9.3415652576294e-06	TRUE	0
472	AC108488.4	FfwkSi	AC108488.4	outcome	0.0137393986184956	1.33753461561948e-05	TRUE	2.18443961449108e-16
473	AC109309.4	FfwkSi	AC109309.4	outcome	0.280179747532987	3.5550935852142e-06	TRUE	0
474	AC109333.10	FfwkSi	AC109333.10	outcome	0.102922730256582	3.93279941702282e-05	TRUE	1.03519643145287e-126
475	AC113189.5	FfwkSi	AC113189.5	outcome	0.201085035902458	2.78981764284212e-05	TRUE	1.00525771617617e-238
476	AC114730.11	FfwkSi	AC114730.11	outcome	0.0564527947428098	6.62264031596875e-06	TRUE	2.4421073777999e-36
477	AC114752.3	FfwkSi	AC114752.3	outcome	0.126113588511767	4.40248700700663e-05	TRUE	1.44982784335349e-157
478	AC114772.1	FfwkSi	AC114772.1	outcome	0.0144909611760307	3.96454055655956e-06	TRUE	1.26593899111769e-12
479	AC116366.5	FfwkSi	AC116366.5	outcome	0.0273601450694483	3.90270801290849e-06	TRUE	5.34570912878798e-34
480	AC116366.6	FfwkSi	AC116366.6	outcome	0.0187996417769349	6.18139144618305e-06	TRUE	1.80643551934078e-23
481	AC116614.1	FfwkSi	AC116614.1	outcome	0.162407752770274	1.67628051410914e-05	TRUE	4.10312164613254e-171
482	AC118278.1	FfwkSi	AC118278.1	outcome	0.229853650435757	6.54177710221887e-06	TRUE	1.97584191644237e-222
483	AC123768.4	FfwkSi	AC123768.4	outcome	0.0864303446988922	3.09630924736734e-06	TRUE	8.28710640295652e-98
484	AC124944.2	FfwkSi	AC124944.2	outcome	0.0306129335468654	2.69780661294302e-06	TRUE	3.83459154707424e-36
485	AC124944.3	FfwkSi	AC124944.3	outcome	0.0395581584300589	1.10501385702004e-05	TRUE	1.4040300283137e-38
486	AC125232.1	FfwkSi	AC125232.1	outcome	0.0985989266558105	1.19928329502531e-05	TRUE	2.88381428267252e-105
487	AC125238.4	FfwkSi	AC125238.4	outcome	0.235330063395001	2.81957644562541e-06	TRUE	1.11709357733251e-269
488	AC126365.4	FfwkSi	AC126365.4	outcome	0.00712048223469177	3.17631248324217e-07	TRUE	2.40565780619353e-32
489	AC127496.1	FfwkSi	AC127496.1	outcome	0.00676611984014701	1.37958022363746e-07	TRUE	2.80849664588745e-16
490	AC127904.2	FfwkSi	AC127904.2	outcome	0.0390101568122066	2.40126872109517e-05	TRUE	2.1812647268178e-35
491	AC128709.1	FfwkSi	AC128709.1	outcome	0.244367028721832	2.204146187683e-05	TRUE	2.71458675487502e-261
492	AC129492.6	FfwkSi	AC129492.6	outcome	0.00673031495483525	7.08262643478226e-07	TRUE	2.6781942597348e-09
493	AC129929.5	FfwkSi	AC129929.5	outcome	0.0362187444337924	7.19768260811502e-08	TRUE	4.39714463565971e-35
494	AC130352.1	FfwkSi	AC130352.1	outcome	0.0477987774584387	1.66534880048857e-05	TRUE	4.76693132968428e-46
495	AC130469.2	FfwkSi	AC130469.2	outcome	0.0243242679438811	1.15663746872361e-06	TRUE	5.04863043346984e-16
496	AC131056.3	FfwkSi	AC131056.3	outcome	0.192214255742434	4.52230674284105e-06	TRUE	3.58240682369507e-227
497	AC131097.3	FfwkSi	AC131097.3	outcome	0.303013875006431	6.2373471027191e-06	TRUE	1.99678941003704e-307
498	AC131971.1	FfwkSi	AC131971.1	outcome	0.126577573738443	3.41513834816983e-05	TRUE	1.81826587470667e-144
499	AC132872.1	FfwkSi	AC132872.1	outcome	0.0209718908194919	3.09386861346317e-05	TRUE	1.35364474218417e-22
500	AC132872.2	FfwkSi	AC132872.2	outcome	0.00691475790553637	1.09037610064567e-05	TRUE	2.64141745429692e-18
501	AC133528.2	FfwkSi	AC133528.2	outcome	0.0190237795827449	3.26229706070859e-05	TRUE	1.8319611343925e-57
502	AC135178.1	FfwkSi	AC135178.1	outcome	0.0068721161589572	8.09706625316615e-07	TRUE	2.7915116603375e-33
503	AC137932.5	FfwkSi	AC137932.5	outcome	0.0785776341570061	8.74837988927097e-06	TRUE	1.43659863685662e-93
504	AC137932.6	FfwkSi	AC137932.6	outcome	0.024341761435259	4.822645122403e-06	TRUE	2.57442065795629e-44
505	AC137934.1	FfwkSi	AC137934.1	outcome	0.00821400330308473	2.74161649291746e-06	TRUE	7.14013893523869e-11
506	AC138744.2	FfwkSi	AC138744.2	outcome	0.0477532193860994	1.05882993574698e-05	TRUE	1.204682824978e-35
507	AC139100.2	FfwkSi	AC139100.2	outcome	0.00939829553545733	7.09312917612242e-06	TRUE	4.06470119590678e-39
508	AC139666.1	FfwkSi	AC139666.1	outcome	0.00135559388720858	2.95709234288778e-07	TRUE	3.22272928296588e-08
509	AC139887.4	FfwkSi	AC139887.4	outcome	0.0105022206033706	5.60531574193935e-06	TRUE	2.29677815089528e-10
510	AC140481.1	FfwkSi	AC140481.1	outcome	0.010812765985946	5.59927760643473e-06	TRUE	1.64094260838802e-12
511	AC141586.5	FfwkSi	AC141586.5	outcome	0.120444997410584	6.3268814790296e-07	TRUE	1.44026903986833e-122
512	AC142528.1	FfwkSi	AC142528.1	outcome	0.0143510062418796	2.85839398441231e-06	TRUE	2.3401374096467e-17
513	AC144521.1	FfwkSi	AC144521.1	outcome	0.00217883071354273	1.51296354778928e-07	TRUE	7.10996281809183e-10
514	AC144831.1	FfwkSi	AC144831.1	outcome	0.0610910449683815	2.59793478237816e-06	TRUE	5.72536067643631e-64
515	AC147651.3	FfwkSi	AC147651.3	outcome	0.223640635150446	6.04812803606076e-06	TRUE	1.36621767213567e-146
516	AC147651.4	FfwkSi	AC147651.4	outcome	0.0117994978086648	3.41638123290923e-06	TRUE	1.03766674054587e-35
517	AC159540.1	FfwkSi	AC159540.1	outcome	0.41508080076045	2.60811866114455e-05	TRUE	0
518	AC226150.4	FfwkSi	AC226150.4	outcome	0.0162233694637608	8.09970971041044e-08	TRUE	3.516899468321e-15
519	ACAA1	FfwkSi	ACAA1	outcome	0.0237713057378374	5.72931172278437e-06	TRUE	2.90842077102243e-72
520	ACAA2	FfwkSi	ACAA2	outcome	0.022987190579826	2.97596074777346e-08	TRUE	1.2626977723736e-58
521	ACACA	FfwkSi	ACACA	outcome	0.00636563264036689	2.6624192587547e-07	TRUE	1.51093895188865e-36
522	ACACB	FfwkSi	ACACB	outcome	0.144773575631315	2.48377820001742e-05	TRUE	0
523	ACAD10	FfwkSi	ACAD10	outcome	0.00329020539904929	3.52638098743683e-06	TRUE	6.83704419853355e-21
524	ACAD8	FfwkSi	ACAD8	outcome	0.0638179200705782	3.333432311273e-05	TRUE	0
525	ACAD9	FfwkSi	ACAD9	outcome	0.124738988954541	1.11560911683085e-05	TRUE	0
526	ACADM	FfwkSi	ACADM	outcome	0.11148191222528	3.53494513029951e-05	TRUE	0
527	ACADS	FfwkSi	ACADS	outcome	0.00128174311933342	8.5947331237198e-06	TRUE	2.00309679429336e-08
528	ACADSB	FfwkSi	ACADSB	outcome	0.00381649756367074	4.10236698733983e-06	TRUE	7.38477715572766e-24
529	ACADVL	FfwkSi	ACADVL	outcome	0.0543001926922501	1.52488400432332e-05	TRUE	6.01640450470519e-305
530	ACAP1	FfwkSi	ACAP1	outcome	0.151020962054518	3.57228595304868e-05	TRUE	0
531	ACAP2	FfwkSi	ACAP2	outcome	0.00379679473858245	4.11222847594458e-07	TRUE	1.12222153375223e-19
532	ACAP3	FfwkSi	ACAP3	outcome	0.00166190271543445	1.82829626228836e-07	TRUE	1.34169099629519e-08
533	ACAT1	FfwkSi	ACAT1	outcome	0.0879878036233541	2.61086208297664e-05	TRUE	2.99820777687252e-246
534	ACAT2	FfwkSi	ACAT2	outcome	0.0303936127167557	1.14580248256849e-06	TRUE	1.1642427815608e-169
535	ACBD3	FfwkSi	ACBD3	outcome	0.0288215163383796	6.23330214980636e-06	TRUE	2.53298950750416e-180
536	ACBD4	FfwkSi	ACBD4	outcome	0.00899738130011664	5.02483963677234e-05	TRUE	3.70150439623206e-48
537	ACBD5	FfwkSi	ACBD5	outcome	0.0056189789207871	8.10126482392207e-07	TRUE	1.31000401958421e-25
538	ACBD6	FfwkSi	ACBD6	outcome	0.0231513948909869	1.0596731282165e-05	TRUE	5.27761423101919e-121
539	ACCS	FfwkSi	ACCS	outcome	0.344305095541569	5.73959568838502e-05	TRUE	0
540	ACD	FfwkSi	ACD	outcome	0.0124808798669405	8.33916286966891e-06	TRUE	1.93406331890633e-72
541	ACE	FfwkSi	ACE	outcome	0.00264326743958367	2.80651418575801e-07	TRUE	3.01311025786283e-16
542	ACER1	FfwkSi	ACER1	outcome	0.00532073067482788	1.25438763125192e-05	TRUE	5.14994908402639e-21
543	ACER2	FfwkSi	ACER2	outcome	0.00113926177861426	1.05210598354632e-07	TRUE	3.21167393128646e-08
544	ACER3	FfwkSi	ACER3	outcome	0.106323484829735	1.52923499479189e-05	TRUE	0
545	ACIN1	FfwkSi	ACIN1	outcome	0.00352010317566848	5.7221962590317e-06	TRUE	2.14775391198268e-19
546	ACLY	FfwkSi	ACLY	outcome	0.0163636584597577	1.25962593932785e-05	TRUE	7.39950523727527e-95
547	ACN9	FfwkSi	ACN9	outcome	0.00867284634229666	3.0883998569094e-06	TRUE	2.38280693422148e-54
548	ACO1	FfwkSi	ACO1	outcome	0.0362079718144049	3.03935583966764e-05	TRUE	3.42447592728649e-208
549	ACOT1	FfwkSi	ACOT1	outcome	0.0398802193029838	4.44763493212099e-05	TRUE	3.72195548707022e-180
550	ACOT11	FfwkSi	ACOT11	outcome	0.0108437525673663	4.57041798947327e-06	TRUE	1.89946250753158e-64
551	ACOT13	FfwkSi	ACOT13	outcome	0.0375535830852708	1.5858358522724e-05	TRUE	1.59671910615727e-224
552	ACOT2	FfwkSi	ACOT2	outcome	0.0657479763133632	1.7198093404209e-05	TRUE	1.21713545332839e-265
553	ACOT4	FfwkSi	ACOT4	outcome	0.171568593354159	3.44381304719185e-05	TRUE	0
554	ACOT7	FfwkSi	ACOT7	outcome	0.0247874593361601	2.55480350224823e-05	TRUE	6.47005347921055e-131
555	ACOT8	FfwkSi	ACOT8	outcome	0.00421426055478102	7.76751544266076e-06	TRUE	5.32765291870481e-26
556	ACOX1	FfwkSi	ACOX1	outcome	0.263754223153452	4.81635782800924e-05	TRUE	0
557	ACOX2	FfwkSi	ACOX2	outcome	0.00473959407783343	1.93179917765424e-07	TRUE	4.20059544780712e-13
558	ACOX3	FfwkSi	ACOX3	outcome	0.0338725193334057	1.27714759210158e-05	TRUE	4.71536976848968e-102
559	ACOXL	FfwkSi	ACOXL	outcome	0.00499613368564417	3.65801986592037e-06	TRUE	4.58732126236511e-32
560	ACP1	FfwkSi	ACP1	outcome	0.00797618895851723	3.25902755025245e-05	TRUE	1.60560875426315e-46
561	ACP2	FfwkSi	ACP2	outcome	0.110502834064155	7.30337652019325e-05	TRUE	0
562	ACP5	FfwkSi	ACP5	outcome	0.202292962672414	6.23434149399561e-05	TRUE	0
563	ACP6	FfwkSi	ACP6	outcome	0.0752399262980258	3.10767130981204e-05	TRUE	1.00174152426727e-213
564	ACPL2	FfwkSi	ACPL2	outcome	0.0730130062227112	4.79697559488882e-05	TRUE	5.4953803325721e-305
565	ACPP	FfwkSi	ACPP	outcome	0.158422599202781	2.57415036971377e-05	TRUE	0
566	ACRBP	FfwkSi	ACRBP	outcome	0.00303849266106301	8.42366893328206e-06	TRUE	5.36319764383756e-19
567	ACSBG1	FfwkSi	ACSBG1	outcome	0.00478651885458696	1.77376407349077e-06	TRUE	2.64109129747919e-31
568	ACSF2	FfwkSi	ACSF2	outcome	0.00441142546967853	3.96614131247106e-06	TRUE	2.24858477865852e-28
569	ACSF3	FfwkSi	ACSF3	outcome	0.0397349999568963	1.34774768348564e-05	TRUE	7.07686137138796e-134
570	ACSL1	FfwkSi	ACSL1	outcome	0.00181999085530895	6.91939873046174e-08	TRUE	3.15404026347567e-13
571	ACSL3	FfwkSi	ACSL3	outcome	0.0176041089960727	2.49895161589577e-05	TRUE	1.60574621798186e-103
572	ACSL5	FfwkSi	ACSL5	outcome	0.129673498708994	6.81386162608264e-05	TRUE	0
573	ACSL6	FfwkSi	ACSL6	outcome	0.0130392856534909	1.29412076289784e-05	TRUE	9.16560814371817e-78
574	ACSM1	FfwkSi	ACSM1	outcome	0.0203040906518502	2.68492212072759e-06	TRUE	2.63634763863501e-125
575	ACSM3	FfwkSi	ACSM3	outcome	0.0149627795667422	1.49835716901711e-05	TRUE	2.1452235922099e-84
576	ACSS1	FfwkSi	ACSS1	outcome	0.0447201889178541	1.00443051328094e-05	TRUE	3.62898763008932e-219
577	ACSS2	FfwkSi	ACSS2	outcome	0.00246163983282206	2.87638344346314e-05	TRUE	4.91851634846048e-14
578	ACSS3	FfwkSi	ACSS3	outcome	0.00702066476714197	6.05106483821548e-06	TRUE	2.76227418671672e-42
579	ACTA2	FfwkSi	ACTA2	outcome	0.314114903846993	6.85075397758276e-05	TRUE	0
580	ACTB	FfwkSi	ACTB	outcome	0.00492301764162132	1.66098017767088e-07	TRUE	2.81603769132098e-08
581	ACTBP14	FfwkSi	ACTBP14	outcome	0.0331343565080172	2.82976586225424e-05	TRUE	3.3756006372238e-28
582	ACTBP8	FfwkSi	ACTBP8	outcome	0.651542824263508	3.58882308357314e-05	TRUE	0
583	ACTG1	FfwkSi	ACTG1	outcome	0.00862896632955095	1.34026593075358e-05	TRUE	4.15680949617525e-46
584	ACTG2	FfwkSi	ACTG2	outcome	0.00831875240178482	2.70916156986396e-06	TRUE	7.40941713771619e-48
585	ACTL10	FfwkSi	ACTL10	outcome	0.00515000408350963	6.17780127592088e-06	TRUE	7.46133225367347e-27
586	ACTN1	FfwkSi	ACTN1	outcome	0.00853822405500537	4.51487058671763e-05	TRUE	5.98526851456758e-49
587	ACTN1-AS1	FfwkSi	ACTN1-AS1	outcome	0.105887600201972	1.21302193358958e-05	TRUE	3.12904948470235e-114
588	ACTN3	FfwkSi	ACTN3	outcome	0.00214108112577587	9.68937030440015e-06	TRUE	7.09756831386738e-13
589	ACTN4	FfwkSi	ACTN4	outcome	0.0186213274192236	2.66072427697344e-05	TRUE	6.72173118557228e-98
590	ACTR10	FfwkSi	ACTR10	outcome	0.0783141502576248	1.53424860252801e-05	TRUE	2.86055922163761e-228
591	ACTR1A	FfwkSi	ACTR1A	outcome	0.0137902148558784	1.59566340291034e-05	TRUE	5.04621216455911e-77
592	ACTR1B	FfwkSi	ACTR1B	outcome	0.0568452320863729	1.40352975871137e-05	TRUE	0
593	ACTR2	FfwkSi	ACTR2	outcome	0.0139930286300744	1.83891705119289e-06	TRUE	1.10794906535506e-69
594	ACTR3	FfwkSi	ACTR3	outcome	0.00270115491181684	1.91813876722352e-06	TRUE	3.0188135309339e-09
595	ACTR3B	FfwkSi	ACTR3B	outcome	0.00257686590936775	4.9359844575363e-06	TRUE	1.20756479906327e-14
596	ACTR3C	FfwkSi	ACTR3C	outcome	0.00351154607533799	2.62565892022891e-06	TRUE	6.86307131281266e-17
597	ACTR5	FfwkSi	ACTR5	outcome	0.0793375536532355	7.60571928133987e-05	TRUE	0
598	ACTR6	FfwkSi	ACTR6	outcome	0.00186647255606819	1.96678909407422e-08	TRUE	1.46827159260091e-10
599	ACTR8	FfwkSi	ACTR8	outcome	0.00363817987460984	3.95242479913638e-06	TRUE	4.67555411111166e-18
600	ACVR1	FfwkSi	ACVR1	outcome	0.0209140001073454	3.76015979250298e-06	TRUE	1.2602900986495e-129
601	ACVR1B	FfwkSi	ACVR1B	outcome	0.0109097745204787	9.46018245017284e-08	TRUE	1.20720851953631e-71
602	ACVR1C	FfwkSi	ACVR1C	outcome	0.00447223921576291	2.25145299585734e-07	TRUE	5.95537489272505e-23
603	ACVR2A	FfwkSi	ACVR2A	outcome	0.0271118832958453	3.94389983280595e-06	TRUE	3.70597109695256e-173
604	ACVR2B	FfwkSi	ACVR2B	outcome	0.0859415736736217	3.14594124650911e-05	TRUE	1.26776724268522e-265
605	ACVR2B-AS1	FfwkSi	ACVR2B-AS1	outcome	0.00914002079300463	4.78497595108163e-06	TRUE	1.42958044664668e-30
606	ACVRL1	FfwkSi	ACVRL1	outcome	0.0523639381403392	1.24142671300055e-05	TRUE	1.54400792239056e-273
607	ACY3	FfwkSi	ACY3	outcome	0.0224409733628066	2.09131172032815e-05	TRUE	1.97676952532738e-105
608	ACYP1	FfwkSi	ACYP1	outcome	0.00420693166121922	8.05757986531601e-06	TRUE	1.72435636311444e-26
609	ACYP2	FfwkSi	ACYP2	outcome	0.0945323448628567	7.69315851822391e-05	TRUE	0
610	AD000090.2	FfwkSi	AD000090.2	outcome	0.0515113148356541	2.73208072746569e-06	TRUE	4.8660394544129e-64
611	AD000092.3	FfwkSi	AD000092.3	outcome	0.00626154105750309	1.7220500677044e-08	TRUE	5.33664781842861e-24
612	AD000684.2	FfwkSi	AD000684.2	outcome	0.0419277062325256	1.45463526883687e-06	TRUE	1.18823530527797e-47
613	ADA	FfwkSi	ADA	outcome	0.103329575148901	2.29079553680506e-05	TRUE	0
614	ADAL	FfwkSi	ADAL	outcome	0.0504217767984777	1.49196644218407e-05	TRUE	3.12582466114338e-291
615	ADAM10	FfwkSi	ADAM10	outcome	0.0719500251959132	4.79355156176892e-05	TRUE	0
616	ADAM11	FfwkSi	ADAM11	outcome	0.00203533917059667	7.18515498046384e-06	TRUE	2.99949742514383e-13
617	ADAM12	FfwkSi	ADAM12	outcome	0.013491714811652	1.91273712691581e-06	TRUE	9.59833834284674e-87
618	ADAM15	FfwkSi	ADAM15	outcome	0.150633721203507	4.78635618488015e-05	TRUE	0
619	ADAM17	FfwkSi	ADAM17	outcome	0.0381654724177752	3.80556668648553e-06	TRUE	6.41317916375386e-217
620	ADAM19	FfwkSi	ADAM19	outcome	0.0790356104615305	4.73965711836595e-05	TRUE	0
621	ADAM1A	FfwkSi	ADAM1A	outcome	0.273763526163706	3.90059202206678e-05	TRUE	0
622	ADAM1B	FfwkSi	ADAM1B	outcome	0.0561684390951427	1.23471839095343e-05	TRUE	1.08345998938317e-58
623	ADAM22	FfwkSi	ADAM22	outcome	0.00185226414066083	2.78291659343715e-07	TRUE	3.55314223288158e-13
624	ADAM23	FfwkSi	ADAM23	outcome	0.00948163594246258	8.80810113915687e-06	TRUE	6.49249905871878e-59
625	ADAM28	FfwkSi	ADAM28	outcome	0.0302243700490441	1.76788067477164e-06	TRUE	5.29067776253785e-186
626	ADAM29	FfwkSi	ADAM29	outcome	0.00401685667811913	1.57818703853894e-07	TRUE	9.45948223469905e-26
627	ADAM8	FfwkSi	ADAM8	outcome	0.0214482724161996	1.40559839074036e-05	TRUE	1.22043562106796e-96
628	ADAM9	FfwkSi	ADAM9	outcome	0.0137126883690437	3.73319894645203e-05	TRUE	4.97121981103751e-81
629	ADAMDEC1	FfwkSi	ADAMDEC1	outcome	0.023434209480241	2.59270944133269e-06	TRUE	3.24008991714921e-126
630	ADAMTS1	FfwkSi	ADAMTS1	outcome	0.0329529778207771	7.55067114944558e-07	TRUE	1.09572255221198e-210
631	ADAMTS10	FfwkSi	ADAMTS10	outcome	0.0188742359886548	3.56340188901151e-06	TRUE	2.7511117203767e-59
632	ADAMTS17	FfwkSi	ADAMTS17	outcome	0.0392359643915506	1.14373707720505e-05	TRUE	1.6204172858444e-114
633	ADAMTS2	FfwkSi	ADAMTS2	outcome	0.0142458681047595	4.81403592141682e-07	TRUE	3.51864619382991e-69
634	ADAMTS4	FfwkSi	ADAMTS4	outcome	0.00239056163280034	4.77562906112206e-06	TRUE	3.98122037830772e-08
635	ADAMTS5	FfwkSi	ADAMTS5	outcome	0.0113885206873658	4.78850307579653e-06	TRUE	4.67470803665447e-70
636	ADAMTS6	FfwkSi	ADAMTS6	outcome	0.0338411563354856	1.41913361910192e-05	TRUE	2.45033588221746e-171
637	ADAMTS8	FfwkSi	ADAMTS8	outcome	0.00206185292634576	1.14378158622724e-09	TRUE	8.47707145348388e-14
638	ADAMTSL4	FfwkSi	ADAMTSL4	outcome	0.0640307484748402	1.30843497167813e-05	TRUE	7.54686762201609e-292
639	ADAMTSL5	FfwkSi	ADAMTSL5	outcome	0.00823552568947283	1.34184445632131e-07	TRUE	1.41180419865374e-29
640	ADAP1	FfwkSi	ADAP1	outcome	0.124499821710024	5.38889711271415e-05	TRUE	0
641	ADAP2	FfwkSi	ADAP2	outcome	0.00390775610699298	7.32318018019469e-08	TRUE	6.93926190200742e-15
642	ADAR	FfwkSi	ADAR	outcome	0.0162706088178434	1.69707286484435e-05	TRUE	6.72478663733719e-95
643	ADARB1	FfwkSi	ADARB1	outcome	0.050472341491975	3.46005298214546e-05	TRUE	2.62950404143336e-268
644	ADARB2	FfwkSi	ADARB2	outcome	0.128895900058359	9.20270096714276e-05	TRUE	0
645	ADAT1	FfwkSi	ADAT1	outcome	0.183731606087102	7.49451192263112e-05	TRUE	0
646	ADAT2	FfwkSi	ADAT2	outcome	0.0497330140376421	2.47776645344082e-05	TRUE	1.5112229346837e-145
647	ADAT3	FfwkSi	ADAT3	outcome	0.0069633195917595	1.4230258500976e-06	TRUE	1.90753281615867e-28
648	ADC	FfwkSi	ADC	outcome	0.00602651966611432	1.13698545212623e-05	TRUE	3.48336175941313e-30
649	ADCK1	FfwkSi	ADCK1	outcome	0.178596326487245	2.994727749077e-05	TRUE	0
650	ADCK2	FfwkSi	ADCK2	outcome	0.104235983271606	4.27996541890877e-05	TRUE	0
651	ADCK3	FfwkSi	ADCK3	outcome	0.168518607838818	4.12489751316176e-05	TRUE	0
652	ADCK4	FfwkSi	ADCK4	outcome	0.00661105384353053	5.85338926926572e-06	TRUE	2.5002032349323e-40
653	ADCK5	FfwkSi	ADCK5	outcome	0.0178836811171491	6.89329474985897e-07	TRUE	2.17951910027013e-26
654	ADCY10	FfwkSi	ADCY10	outcome	0.00293246624281622	5.45625849809346e-06	TRUE	5.45060132216682e-15
655	ADCY10P1	FfwkSi	ADCY10P1	outcome	0.138724610568198	7.6141464625867e-05	TRUE	0
656	ADCY3	FfwkSi	ADCY3	outcome	0.0196386607862096	8.70606300340376e-06	TRUE	6.82958002349544e-92
657	ADCY4	FfwkSi	ADCY4	outcome	0.00465137701036862	5.44768680931612e-06	TRUE	2.77311876818951e-28
658	ADCY6	FfwkSi	ADCY6	outcome	0.00174982992528532	1.51447759581787e-06	TRUE	2.48787731468721e-11
659	ADCY7	FfwkSi	ADCY7	outcome	0.071984604715338	4.22971594026641e-05	TRUE	0
660	ADCY9	FfwkSi	ADCY9	outcome	0.141324262814843	1.63227024230618e-05	TRUE	0
661	ADD1	FfwkSi	ADD1	outcome	0.0112945257482583	1.77144056239429e-06	TRUE	1.06844043810146e-66
662	ADD2	FfwkSi	ADD2	outcome	0.0123528113138504	5.93382418889086e-07	TRUE	3.45380658053638e-80
663	ADD3	FfwkSi	ADD3	outcome	0.0436484950224037	9.7722650005525e-06	TRUE	3.43507786355976e-246
664	ADH5	FfwkSi	ADH5	outcome	0.0164249328468371	2.52382320107423e-06	TRUE	8.54142562093557e-106
665	ADHFE1	FfwkSi	ADHFE1	outcome	0.23257988296189	8.7735383325791e-05	TRUE	0
666	ADI1	FfwkSi	ADI1	outcome	0.13368373270511	4.82056866588287e-05	TRUE	0
667	ADIPOR1	FfwkSi	ADIPOR1	outcome	0.00854990041410971	3.38042719457735e-08	TRUE	1.17177090830846e-56
668	ADIPOR2	FfwkSi	ADIPOR2	outcome	0.0159516912561391	1.82204107338414e-06	TRUE	1.19039878617975e-102
669	ADK	FfwkSi	ADK	outcome	0.471292088756561	8.45617221356954e-05	TRUE	0
670	ADM	FfwkSi	ADM	outcome	0.019504417174821	1.84073435429676e-05	TRUE	5.62216361612455e-103
671	ADM2	FfwkSi	ADM2	outcome	0.00866270212240546	1.23509650778509e-05	TRUE	3.95963152852214e-41
672	ADM5	FfwkSi	ADM5	outcome	0.00327166038669645	6.5968911974142e-08	TRUE	1.31076074726157e-18
673	ADNP	FfwkSi	ADNP	outcome	0.00242415787762761	3.3162831144735e-06	TRUE	1.94331709677046e-15
674	ADNP2	FfwkSi	ADNP2	outcome	0.0025880760969071	5.28601696554479e-06	TRUE	8.41229028106532e-17
675	ADO	FfwkSi	ADO	outcome	0.0254896533120248	1.30782161685863e-05	TRUE	6.53158376505106e-149
676	ADORA1	FfwkSi	ADORA1	outcome	0.124109333851772	2.45998505825861e-05	TRUE	0
677	ADORA2A	FfwkSi	ADORA2A	outcome	0.00954009866730146	4.77306812679378e-07	TRUE	1.23524612373577e-61
678	ADORA2A-AS1	FfwkSi	ADORA2A-AS1	outcome	0.00175063753467344	3.67689805766362e-08	TRUE	1.68109976898685e-09
679	ADORA2B	FfwkSi	ADORA2B	outcome	0.0885140412649541	3.72880332684438e-05	TRUE	0
680	ADORA3	FfwkSi	ADORA3	outcome	0.00496039894163373	7.25162479514793e-06	TRUE	1.63429878515259e-29
681	ADPGK	FfwkSi	ADPGK	outcome	0.0433783358157367	1.82956320657358e-05	TRUE	4.74923687958012e-271
682	ADPGK-AS1	FfwkSi	ADPGK-AS1	outcome	0.0446880345872916	8.90473904374954e-07	TRUE	7.34011659880374e-56
683	ADPRH	FfwkSi	ADPRH	outcome	0.0747837599381525	1.22650304418352e-05	TRUE	0
684	ADPRHL1	FfwkSi	ADPRHL1	outcome	0.00550435213811866	1.13736503843733e-05	TRUE	1.49889746138442e-29
685	ADRA2A	FfwkSi	ADRA2A	outcome	0.00125250171074012	2.20690249966506e-06	TRUE	5.68266377989301e-09
686	ADRB1	FfwkSi	ADRB1	outcome	0.031573957658337	1.06233409377883e-05	TRUE	1.46434030838116e-128
687	ADRB2	FfwkSi	ADRB2	outcome	0.0112067700733009	1.2481873463418e-05	TRUE	8.91817375502804e-68
688	ADRBK2	FfwkSi	ADRBK2	outcome	0.0173968930466879	7.73736937532281e-06	TRUE	8.78961998438424e-48
689	ADRM1	FfwkSi	ADRM1	outcome	0.00310052656924319	4.98298361553042e-06	TRUE	1.20041812585358e-19
690	ADSL	FfwkSi	ADSL	outcome	0.0162249418110743	3.90095543532642e-06	TRUE	3.17491506656331e-99
691	ADSS	FfwkSi	ADSS	outcome	0.122282650265388	3.70856838017301e-05	TRUE	0
692	ADSSL1	FfwkSi	ADSSL1	outcome	0.0044104636937434	5.94893681477103e-06	TRUE	8.57341538019037e-22
693	ADTRP	FfwkSi	ADTRP	outcome	0.0682203422384288	2.46506211661683e-05	TRUE	1.02320995434271e-109
694	AE000661.37	FfwkSi	AE000661.37	outcome	0.0898911394313948	1.08680253334168e-05	TRUE	1.41765127571696e-112
695	AE000661.50	FfwkSi	AE000661.50	outcome	0.0448443518827565	3.41964804094877e-06	TRUE	3.02460284442411e-41
696	AEBP1	FfwkSi	AEBP1	outcome	0.0269889943835161	2.65726627265748e-05	TRUE	2.50614083509311e-146
697	AEBP2	FfwkSi	AEBP2	outcome	0.0111005892509575	2.93940699865237e-07	TRUE	1.91628341687895e-26
698	AEN	FfwkSi	AEN	outcome	0.0629065579597708	2.20443808384377e-05	TRUE	0
699	AES	FfwkSi	AES	outcome	0.0265935773783772	1.67966544518615e-05	TRUE	2.29477370773519e-107
700	AF001548.5	FfwkSi	AF001548.5	outcome	0.529195923611355	7.16799577201216e-05	TRUE	0
701	AF001548.6	FfwkSi	AF001548.6	outcome	0.208526465636211	2.30973998393141e-05	TRUE	4.45292919660461e-236
702	AF064858.8	FfwkSi	AF064858.8	outcome	0.0241313163287661	1.17889845801457e-05	TRUE	2.5098429203165e-26
703	AF127936.7	FfwkSi	AF127936.7	outcome	0.00185219559050079	1.47134861695393e-06	TRUE	7.00609361974422e-09
704	AF131215.2	FfwkSi	AF131215.2	outcome	0.302419721504804	8.25177890827568e-05	TRUE	0
705	AF131215.9	FfwkSi	AF131215.9	outcome	0.334725425364834	5.20317233238575e-05	TRUE	0
706	AF131217.1	FfwkSi	AF131217.1	outcome	0.0350360492725591	2.7193816092385e-06	TRUE	3.41862848509198e-26
707	AF146191.4	FfwkSi	AF146191.4	outcome	0.136973167611008	4.60375488033723e-08	TRUE	1.44376247998484e-147
708	AF216667.1	FfwkSi	AF216667.1	outcome	0.054005049058331	4.60095392242817e-08	TRUE	4.50238928219011e-48
709	AFAP1	FfwkSi	AFAP1	outcome	0.304795303290754	3.5362742824199e-05	TRUE	0
710	AFAP1L2	FfwkSi	AFAP1L2	outcome	0.0211451806455938	2.61033015121835e-05	TRUE	2.6601880373217e-118
711	AFF1	FfwkSi	AFF1	outcome	0.0024014810937515	6.63163124468955e-07	TRUE	1.23352425908925e-16
712	AFF3	FfwkSi	AFF3	outcome	0.0686998923737057	4.81900564680551e-05	TRUE	0
713	AFF4	FfwkSi	AFF4	outcome	0.0136389826637725	2.59566971686245e-06	TRUE	6.2251788410019e-82
714	AFG3L1P	FfwkSi	AFG3L1P	outcome	0.0252949106563933	1.89278338613279e-05	TRUE	5.52758092750763e-105
715	AFG3L2	FfwkSi	AFG3L2	outcome	0.00724765489479521	1.60111362401032e-06	TRUE	6.21833914048032e-32
716	AFMID	FfwkSi	AFMID	outcome	0.0111552961594872	2.36807076474268e-08	TRUE	5.94511709441815e-40
717	AFTPH	FfwkSi	AFTPH	outcome	0.00518574172739131	1.72953254666822e-06	TRUE	7.56494688155417e-29
718	AGA	FfwkSi	AGA	outcome	0.207553164794037	8.17183928803323e-05	TRUE	0
719	AGAP1	FfwkSi	AGAP1	outcome	0.0403802981464777	5.70311239213428e-05	TRUE	1.81786519187527e-219
720	AGAP3	FfwkSi	AGAP3	outcome	0.0737405249376714	2.19422385157843e-05	TRUE	0
721	AGAP4	FfwkSi	AGAP4	outcome	0.11851861602853	1.99354611945934e-05	TRUE	1.34496973281785e-164
722	AGAP6	FfwkSi	AGAP6	outcome	0.226464373581271	3.06635849124455e-06	TRUE	0
723	AGBL2	FfwkSi	AGBL2	outcome	0.00258621289585261	2.16872005253071e-05	TRUE	1.96666913141943e-15
724	AGBL5	FfwkSi	AGBL5	outcome	0.00114638055094814	2.96450957224517e-06	TRUE	4.40264856110599e-07
725	AGBL5-IT1	FfwkSi	AGBL5-IT1	outcome	0.0133685577091473	1.00601431887167e-09	TRUE	2.55023660927707e-10
726	AGER	FfwkSi	AGER	outcome	0.0353317537892686	8.58758840012967e-06	TRUE	2.41064394683987e-88
727	AGFG1	FfwkSi	AGFG1	outcome	0.0138639834185698	4.86185525794653e-06	TRUE	1.18196666199205e-86
728	AGFG2	FfwkSi	AGFG2	outcome	0.00140889447331976	6.76409968909301e-06	TRUE	2.1182553154152e-08
729	AGGF1	FfwkSi	AGGF1	outcome	0.00403197488504797	1.09874763702101e-05	TRUE	7.41180048458041e-24
730	AGK	FfwkSi	AGK	outcome	0.0142089409987355	4.57640587059025e-06	TRUE	2.55865846723691e-82
731	AGL	FfwkSi	AGL	outcome	0.00921722295198373	3.54204242787596e-06	TRUE	2.43279845148799e-55
732	AGMAT	FfwkSi	AGMAT	outcome	0.00349609924401574	8.94449247695255e-06	TRUE	3.28178053306928e-21
733	AGMO	FfwkSi	AGMO	outcome	0.0105052013572653	3.68896137529198e-05	TRUE	1.32305588226858e-48
734	AGPAT1	FfwkSi	AGPAT1	outcome	0.0138053930457349	3.33259812984473e-06	TRUE	3.05771205560365e-40
735	AGPAT2	FfwkSi	AGPAT2	outcome	0.00680135453135427	6.37847277447415e-06	TRUE	6.96492484294456e-28
736	AGPAT3	FfwkSi	AGPAT3	outcome	0.00969087944688135	2.80013923127954e-06	TRUE	1.0735126259932e-57
737	AGPAT4	FfwkSi	AGPAT4	outcome	0.0165781696382599	9.29633181181768e-06	TRUE	6.97204065303292e-97
738	AGPAT5	FfwkSi	AGPAT5	outcome	0.0182423264474643	1.41727159465452e-05	TRUE	1.18996399826384e-106
739	AGPAT6	FfwkSi	AGPAT6	outcome	0.0143678064078641	8.16370453374348e-06	TRUE	6.30709841137892e-43
740	AGPAT9	FfwkSi	AGPAT9	outcome	0.0516636412883371	2.96881697642538e-06	TRUE	4.74535858920555e-305
741	AGPHD1	FfwkSi	AGPHD1	outcome	0.00133816886620418	1.24443302924453e-06	TRUE	2.20358876103686e-08
742	AGPS	FfwkSi	AGPS	outcome	0.0420410254262752	4.29076537735839e-06	TRUE	4.81423801116822e-59
743	AGRN	FfwkSi	AGRN	outcome	0.00360074651534005	2.85775841755803e-08	TRUE	1.43003257956682e-09
744	AGRP	FfwkSi	AGRP	outcome	0.00759238985967284	1.47644475457403e-06	TRUE	1.46959001842582e-46
745	AGTPBP1	FfwkSi	AGTPBP1	outcome	0.044928187719129	1.476044613531e-05	TRUE	2.24273093896292e-261
746	AGTRAP	FfwkSi	AGTRAP	outcome	0.0287524965807995	1.35898001129849e-05	TRUE	5.59587702433872e-156
747	AGXT2L2	FfwkSi	AGXT2L2	outcome	0.0108448298501869	1.6722696310304e-06	TRUE	1.12912733196976e-52
748	AHCTF1	FfwkSi	AHCTF1	outcome	0.0560096736269656	1.64347374435373e-05	TRUE	0
749	AHCY	FfwkSi	AHCY	outcome	0.00294648042915013	2.41883120414938e-05	TRUE	6.92961529473079e-07
750	AHCYL1	FfwkSi	AHCYL1	outcome	0.00493100871545583	2.84766191644474e-06	TRUE	4.2603968044733e-32
751	AHCYL2	FfwkSi	AHCYL2	outcome	0.0124915340173675	1.22872044114731e-05	TRUE	2.2893998658493e-73
752	AHCYP1	FfwkSi	AHCYP1	outcome	0.0467760221486663	3.26803925471631e-06	TRUE	5.35935091824838e-52
753	AHI1	FfwkSi	AHI1	outcome	0.250495023166824	3.31956283985971e-05	TRUE	0
754	AHNAK	FfwkSi	AHNAK	outcome	0.0158395934059608	9.47787177355873e-06	TRUE	1.61369776627356e-92
755	AHR	FfwkSi	AHR	outcome	0.0199460457480934	4.65543353594764e-06	TRUE	1.61622329837815e-126
756	AHRR	FfwkSi	AHRR	outcome	0.0142029323238572	7.06762545841434e-06	TRUE	9.67009331693708e-78
757	AHSA1	FfwkSi	AHSA1	outcome	0.00198883365470308	8.63679552274518e-07	TRUE	8.81275849393817e-12
758	AHSA2	FfwkSi	AHSA2	outcome	0.17573915823224	1.36990079065711e-05	TRUE	0
759	AHSP	FfwkSi	AHSP	outcome	0.0137028951680955	3.46842972161077e-06	TRUE	2.2224101119731e-87
760	AIDA	FfwkSi	AIDA	outcome	0.00163213584145205	1.43047088227186e-06	TRUE	9.4960220896481e-11
761	AIF1	FfwkSi	AIF1	outcome	0.0587451774465164	2.34424640987196e-05	TRUE	4.80747378052995e-158
762	AIFM2	FfwkSi	AIFM2	outcome	0.0308821035617862	9.69721865684665e-06	TRUE	2.39303642212961e-186
763	AIFM3	FfwkSi	AIFM3	outcome	0.0491361709508196	8.93121926231013e-06	TRUE	1.20103892702705e-256
764	AIG1	FfwkSi	AIG1	outcome	0.0411176957630703	1.86511191499332e-05	TRUE	2.79443601283859e-256
765	AIM1	FfwkSi	AIM1	outcome	0.0205231503000238	8.56087555896605e-06	TRUE	5.89478754426205e-108
766	AIM1L	FfwkSi	AIM1L	outcome	0.0046429836054986	4.75261645282313e-07	TRUE	9.15816983654229e-31
767	AIM2	FfwkSi	AIM2	outcome	0.0201274107074957	2.08991102392188e-05	TRUE	1.08970019701112e-112
768	AIMP1	FfwkSi	AIMP1	outcome	0.00469574987598603	1.71695067687754e-05	TRUE	1.60357902245774e-28
769	AIMP2	FfwkSi	AIMP2	outcome	0.0475494019629863	1.28406127852965e-05	TRUE	6.90648943729536e-269
770	AIP	FfwkSi	AIP	outcome	0.00925467139440019	1.39443661089921e-05	TRUE	7.30098998845373e-44
771	AIRE	FfwkSi	AIRE	outcome	0.00143415994586666	7.29057536888731e-07	TRUE	3.1635156080938e-08
772	AJAP1	FfwkSi	AJAP1	outcome	0.00395230527689762	1.78278384045654e-06	TRUE	2.82374501617604e-25
773	AK1	FfwkSi	AK1	outcome	0.0553635510855329	2.69477985007165e-05	TRUE	1.14696417376777e-164
774	AK2	FfwkSi	AK2	outcome	0.0172244043275723	8.86822417215382e-06	TRUE	1.11052111333471e-85
775	AK3	FfwkSi	AK3	outcome	0.123021718693122	4.61419055769254e-05	TRUE	0
776	AK3P3	FfwkSi	AK3P3	outcome	0.0898718141493248	2.65267728816034e-06	TRUE	3.15107697481565e-85
777	AK4	FfwkSi	AK4	outcome	0.0196980749987345	2.5293036160749e-06	TRUE	9.47267561373167e-108
778	AK5	FfwkSi	AK5	outcome	0.100102644184104	4.95222326136151e-05	TRUE	0
779	AK8	FfwkSi	AK8	outcome	0.00767604268264096	1.03116549287386e-05	TRUE	6.38967545362309e-41
780	AKAP1	FfwkSi	AKAP1	outcome	0.0049446458040618	4.8108247789939e-06	TRUE	9.77653214120203e-32
781	AKAP10	FfwkSi	AKAP10	outcome	0.22223483532452	4.11487089283495e-05	TRUE	0
782	AKAP11	FfwkSi	AKAP11	outcome	0.0166048148033537	1.00584912857171e-05	TRUE	9.12388593674264e-97
783	AKAP12	FfwkSi	AKAP12	outcome	0.0062022544762554	4.20427417569515e-06	TRUE	3.28344124884761e-38
784	AKAP13	FfwkSi	AKAP13	outcome	0.0426921194371836	2.63832257727134e-05	TRUE	3.20139879924841e-254
785	AKAP3	FfwkSi	AKAP3	outcome	0.0166959642580876	8.45846376744895e-07	TRUE	7.80906828694008e-109
786	AKAP6	FfwkSi	AKAP6	outcome	0.0118801804628981	6.5309318495082e-06	TRUE	3.67548301880977e-36
787	AKAP7	FfwkSi	AKAP7	outcome	0.119713135075801	1.79642060883297e-05	TRUE	0
788	AKAP8	FfwkSi	AKAP8	outcome	0.00226400165798288	1.37269358863699e-05	TRUE	5.12235029880998e-14
789	AKAP9	FfwkSi	AKAP9	outcome	0.00264812310422339	1.85513119950355e-06	TRUE	8.96573913645132e-18
790	AKD1	FfwkSi	AKD1	outcome	0.059306972520391	1.17218346650168e-05	TRUE	0
791	AKIP1	FfwkSi	AKIP1	outcome	0.0671511815197307	2.64742070403544e-05	TRUE	0
792	AKIRIN1	FfwkSi	AKIRIN1	outcome	0.0106959017994655	8.4929353328042e-06	TRUE	2.85006194787679e-67
793	AKIRIN2	FfwkSi	AKIRIN2	outcome	0.00697933218113986	2.76963046426419e-06	TRUE	6.17120398683487e-36
794	AKIRIN2-AS1	FfwkSi	AKIRIN2-AS1	outcome	0.0107583606654484	2.78072073905095e-06	TRUE	2.81623117667745e-10
795	AKNA	FfwkSi	AKNA	outcome	0.00897797302802576	1.92255979827454e-06	TRUE	3.9724813144848e-58
796	AKR1A1	FfwkSi	AKR1A1	outcome	0.00467351550388409	2.79699992430787e-06	TRUE	1.77881552759249e-30
797	AKR1B1	FfwkSi	AKR1B1	outcome	0.0611718314296852	1.92085912198575e-05	TRUE	0
798	AKR1C1	FfwkSi	AKR1C1	outcome	0.0355105448659211	1.57746218640907e-05	TRUE	9.92270886674942e-106
799	AKR1C2	FfwkSi	AKR1C2	outcome	0.141162133357653	5.26780091975717e-05	TRUE	0
800	AKR1C3	FfwkSi	AKR1C3	outcome	0.058084903664146	1.75485113645365e-05	TRUE	0
801	AKR1C4	FfwkSi	AKR1C4	outcome	0.00562279891028127	2.43335520223181e-07	TRUE	3.91539519217921e-29
802	AKR1C7P	FfwkSi	AKR1C7P	outcome	0.197225819344467	2.85713346555919e-05	TRUE	6.56327343157995e-255
803	AKR1CL1	FfwkSi	AKR1CL1	outcome	0.0137554532606903	2.76945465402374e-07	TRUE	1.53791397429145e-63
804	AKR1D1P1	FfwkSi	AKR1D1P1	outcome	0.0315286723448781	8.26189765246604e-07	TRUE	1.2919703298692e-31
805	AKR1E2	FfwkSi	AKR1E2	outcome	0.0358808726410234	9.80689721521099e-06	TRUE	4.90203576971723e-227
806	AKR7A2	FfwkSi	AKR7A2	outcome	0.0526733656146402	3.95276521292571e-05	TRUE	4.97441024892834e-305
807	AKR7A3	FfwkSi	AKR7A3	outcome	0.0150468490230095	5.93868241756013e-06	TRUE	1.31499376741456e-78
808	AKT1	FfwkSi	AKT1	outcome	0.0595702705267227	1.81655164595619e-05	TRUE	7.19523076558536e-221
809	AKT2	FfwkSi	AKT2	outcome	0.00462310657467974	1.87700486860993e-05	TRUE	6.85920043562014e-27
810	AKT3	FfwkSi	AKT3	outcome	0.00593519538233545	7.65757826431326e-06	TRUE	8.36293776501997e-37
811	AKTIP	FfwkSi	AKTIP	outcome	0.130417634862617	8.02364745837654e-05	TRUE	0
812	AL020996.1	FfwkSi	AL020996.1	outcome	0.0287405303367547	2.92178138484638e-07	TRUE	1.49204310383292e-10
813	AL022344.7	FfwkSi	AL022344.7	outcome	0.0587616424272627	1.46896585955757e-06	TRUE	8.94385319617152e-71
814	AL022476.2	FfwkSi	AL022476.2	outcome	0.0163202436923352	6.13855938849443e-06	TRUE	8.64642248170491e-15
815	AL031320.1	FfwkSi	AL031320.1	outcome	0.00888413524302157	1.37538820298927e-06	TRUE	2.38199005761522e-10
816	AL031663.2	FfwkSi	AL031663.2	outcome	0.020359994457406	9.6683277205183e-07	TRUE	4.13200464002098e-69
817	AL049757.3	FfwkSi	AL049757.3	outcome	0.00297798041922576	4.66051046316945e-05	TRUE	1.28734180356039e-09
818	AL049840.1	FfwkSi	AL049840.1	outcome	0.195353710824101	2.42624534418819e-05	TRUE	5.31287654273263e-267
819	AL109806.1	FfwkSi	AL109806.1	outcome	0.00927305873383081	1.09466451063461e-06	TRUE	1.91311626691204e-12
820	AL133216.1	FfwkSi	AL133216.1	outcome	0.0881743393340266	1.51839010652387e-06	TRUE	4.56882265070376e-20
821	AL133318.1	FfwkSi	AL133318.1	outcome	0.00550591450284771	2.29150500537769e-06	TRUE	1.03571419095368e-24
822	AL133458.1	FfwkSi	AL133458.1	outcome	0.390735006174404	7.50902616885003e-05	TRUE	0
823	AL135998.1	FfwkSi	AL135998.1	outcome	0.0700061576652994	1.17917190752361e-05	TRUE	1.16707627640578e-73
824	AL137059.1	FfwkSi	AL137059.1	outcome	0.0196033154074243	4.65435725179521e-06	TRUE	1.52858845364295e-24
825	AL137145.1	FfwkSi	AL137145.1	outcome	0.0353533224691024	1.41184508058748e-05	TRUE	2.10165630893558e-162
826	AL138781.1	FfwkSi	AL138781.1	outcome	0.00260462685660044	1.96421486864795e-06	TRUE	1.00315501090815e-07
827	AL161915.1	FfwkSi	AL161915.1	outcome	0.123381730521554	5.4700928369384e-06	TRUE	7.54918817070582e-159
828	AL353354.1	FfwkSi	AL353354.1	outcome	0.0086842786756255	1.19307056732609e-05	TRUE	3.69847891876946e-09
829	AL353791.1	FfwkSi	AL353791.1	outcome	0.017559924665741	2.11043735025164e-06	TRUE	1.99026664353329e-08
830	AL353898.2	FfwkSi	AL353898.2	outcome	0.0576793153828993	8.49696787996631e-06	TRUE	8.52869296893324e-43
831	AL353898.3	FfwkSi	AL353898.3	outcome	0.00991961284721371	1.23831609316769e-06	TRUE	2.02290820114746e-11
832	AL355490.1	FfwkSi	AL355490.1	outcome	0.0114953601563314	7.15548129276815e-06	TRUE	1.01319161703541e-10
833	AL357515.1	FfwkSi	AL357515.1	outcome	0.0151471035616383	3.12494238274487e-06	TRUE	5.87853949403104e-14
834	AL357673.1	FfwkSi	AL357673.1	outcome	0.0803816736440363	2.55407445811898e-06	TRUE	3.30301508617581e-96
835	AL359314.1	FfwkSi	AL359314.1	outcome	0.118932031487948	5.94938939729383e-06	TRUE	2.85112122919323e-107
836	AL392086.1	FfwkSi	AL392086.1	outcome	0.0864465705042587	2.55023268736725e-05	TRUE	3.27540690613861e-75
837	AL450992.2	FfwkSi	AL450992.2	outcome	0.0073357739712146	4.18076204033074e-08	TRUE	4.48016286242486e-28
838	AL512428.1	FfwkSi	AL512428.1	outcome	0.231245752630822	1.94525485037891e-05	TRUE	6.17753971676138e-288
839	AL513344.1	FfwkSi	AL513344.1	outcome	0.0380325818029335	5.44029402161967e-06	TRUE	2.62925233351188e-33
840	AL513477.1	FfwkSi	AL513477.1	outcome	0.0694629120333784	1.70319475517349e-07	TRUE	7.34157237569928e-64
841	AL590822.2	FfwkSi	AL590822.2	outcome	0.00671248187210397	5.15712650457952e-06	TRUE	8.60424971980593e-12
842	AL591845.1	FfwkSi	AL591845.1	outcome	0.12728116091875	2.67669507579338e-05	TRUE	7.56340360569241e-173
843	AL592494.5	FfwkSi	AL592494.5	outcome	0.0135103065568024	9.83187019159271e-07	TRUE	9.28373536237726e-15
844	AL606534.1	FfwkSi	AL606534.1	outcome	0.00897885124065724	4.80610909498351e-06	TRUE	1.17645042051277e-09
845	AL645728.1	FfwkSi	AL645728.1	outcome	0.0977841761364038	2.10171311955948e-06	TRUE	4.50273378341496e-117
846	AL672183.2	FfwkSi	AL672183.2	outcome	0.0114554857952622	4.44401902816505e-06	TRUE	5.15046736365745e-12
847	AL773604.8	FfwkSi	AL773604.8	outcome	0.00785691033744789	3.31003483520307e-08	TRUE	1.22695658239853e-13
848	AL807752.1	FfwkSi	AL807752.1	outcome	0.030587048795434	6.301724127308e-08	TRUE	2.10748175751275e-36
849	AL928768.3	FfwkSi	AL928768.3	outcome	0.0265031678235841	4.88001062160007e-06	TRUE	1.66396422301525e-09
850	ALAD	FfwkSi	ALAD	outcome	0.0240746104450518	1.81944318156461e-06	TRUE	2.30158378966969e-135
851	ALB	FfwkSi	ALB	outcome	0.0029381277486492	3.50854045968467e-07	TRUE	6.7117541775769e-09
852	ALCAM	FfwkSi	ALCAM	outcome	0.145370881623743	4.31058749668792e-05	TRUE	0
853	ALDH16A1	FfwkSi	ALDH16A1	outcome	0.108935937781966	9.95638843802385e-06	TRUE	2.67087556845414e-260
854	ALDH18A1	FfwkSi	ALDH18A1	outcome	0.0177532310916036	1.85776485362431e-05	TRUE	3.60530982218965e-95
855	ALDH1A1	FfwkSi	ALDH1A1	outcome	0.0789098735258216	5.29201455098485e-05	TRUE	0
856	ALDH1A2	FfwkSi	ALDH1A2	outcome	0.00141162982070384	3.56495506395338e-06	TRUE	2.92565845274195e-08
857	ALDH1B1	FfwkSi	ALDH1B1	outcome	0.0094547310040102	2.19420533133145e-05	TRUE	3.04253863661369e-47
858	ALDH2	FfwkSi	ALDH2	outcome	0.0627690514217745	4.54174612817312e-05	TRUE	0
859	ALDH3A2	FfwkSi	ALDH3A2	outcome	0.0198697756791368	6.95310460009526e-06	TRUE	2.18352668421772e-102
860	ALDH3B1	FfwkSi	ALDH3B1	outcome	0.0187812820658986	1.53031216493862e-05	TRUE	3.83846417128779e-104
861	ALDH4A1	FfwkSi	ALDH4A1	outcome	0.0110211737994691	2.65550544673619e-06	TRUE	7.82486242515871e-57
862	ALDH5A1	FfwkSi	ALDH5A1	outcome	0.0789154874405937	3.25826617725601e-05	TRUE	0
863	ALDH6A1	FfwkSi	ALDH6A1	outcome	0.00250982516427921	2.5245704125386e-07	TRUE	3.35123773645945e-17
864	ALDH7A1	FfwkSi	ALDH7A1	outcome	0.0781817206312632	1.10681542487576e-05	TRUE	1.59839940889696e-211
865	ALDH8A1	FfwkSi	ALDH8A1	outcome	0.0732665053735704	2.23374582771189e-05	TRUE	0
866	ALDH9A1	FfwkSi	ALDH9A1	outcome	0.10161447772613	2.77206153105376e-05	TRUE	0
867	ALDOB	FfwkSi	ALDOB	outcome	0.00868039854752133	2.15993711670085e-06	TRUE	2.94529992461309e-52
868	ALDOC	FfwkSi	ALDOC	outcome	0.015920243794578	6.2775210942714e-05	TRUE	1.19520828235569e-75
869	ALG10	FfwkSi	ALG10	outcome	0.0337064712930146	5.4749804114712e-06	TRUE	9.51512895263842e-46
870	ALG10B	FfwkSi	ALG10B	outcome	0.00544937676917446	2.33555554432367e-06	TRUE	5.19608122606786e-26
871	ALG11	FfwkSi	ALG11	outcome	0.0243185567646608	7.72432707886889e-06	TRUE	2.5796453749208e-131
872	ALG12	FfwkSi	ALG12	outcome	0.0117817844570051	1.09567678783925e-06	TRUE	9.2799613114456e-73
873	ALG14	FfwkSi	ALG14	outcome	0.00132161547175309	3.46574726242923e-06	TRUE	4.14107951721463e-09
874	ALG1L	FfwkSi	ALG1L	outcome	0.308212115672415	1.94150388323403e-05	TRUE	0
875	ALG1L10P	FfwkSi	ALG1L10P	outcome	0.122299354876267	4.96601475289346e-06	TRUE	6.67598353278599e-90
876	ALG1L13P	FfwkSi	ALG1L13P	outcome	0.0806680019959041	1.11297103616109e-05	TRUE	1.45471398964258e-93
877	ALG1L2	FfwkSi	ALG1L2	outcome	0.393409474896803	4.14607767866055e-05	TRUE	0
878	ALG1L6P	FfwkSi	ALG1L6P	outcome	0.0891325240035756	4.39947318542117e-05	TRUE	3.17364835334346e-82
879	ALG3	FfwkSi	ALG3	outcome	0.0089666597844052	1.92374338461097e-06	TRUE	5.98748513826394e-58
880	ALG5	FfwkSi	ALG5	outcome	0.0119025330645037	1.07221691875814e-06	TRUE	9.70944883220977e-73
881	ALG6	FfwkSi	ALG6	outcome	0.0157951136184968	2.64986209879922e-06	TRUE	6.39242941901259e-92
882	ALG8	FfwkSi	ALG8	outcome	0.0109063789313644	1.06709479157348e-06	TRUE	4.29587901477489e-71
883	ALG9	FfwkSi	ALG9	outcome	0.00231625509882194	4.34099393673022e-06	TRUE	6.25853124101953e-08
884	ALKBH1	FfwkSi	ALKBH1	outcome	0.026768061551884	1.8676636568849e-05	TRUE	1.27038626733736e-164
885	ALKBH2	FfwkSi	ALKBH2	outcome	0.014435945824776	2.64205327488295e-06	TRUE	7.5847613921529e-92
886	ALKBH3	FfwkSi	ALKBH3	outcome	0.0225988472188245	3.72745571087036e-06	TRUE	4.30895413431335e-144
887	ALKBH4	FfwkSi	ALKBH4	outcome	0.00674587714291209	1.71962843640253e-07	TRUE	7.60577509093884e-41
888	ALKBH5	FfwkSi	ALKBH5	outcome	0.0106394447693329	3.23386073217495e-06	TRUE	4.36700407532401e-29
889	ALKBH8	FfwkSi	ALKBH8	outcome	0.0188668094872455	6.45020930208253e-07	TRUE	8.33682972876763e-123
890	ALMS1	FfwkSi	ALMS1	outcome	0.0719734263064752	4.91219358145634e-05	TRUE	0
891	ALMS1-IT1	FfwkSi	ALMS1-IT1	outcome	0.0068315660832409	1.13951465219404e-05	TRUE	4.79909663352247e-09
892	ALMS1P	FfwkSi	ALMS1P	outcome	0.0535196722615305	2.17698411404884e-06	TRUE	5.51563546754555e-114
893	ALOX12	FfwkSi	ALOX12	outcome	0.0133135452913831	4.98782597047395e-06	TRUE	1.7166812528749e-84
894	ALOX12P2	FfwkSi	ALOX12P2	outcome	0.00764688306512935	1.99828526704455e-06	TRUE	1.75811611717084e-34
895	ALOX15	FfwkSi	ALOX15	outcome	0.0836200301379342	5.43545243998079e-05	TRUE	0
896	ALOX15B	FfwkSi	ALOX15B	outcome	0.0120275798103898	7.30581324317667e-06	TRUE	1.57595316065554e-73
897	ALOX5	FfwkSi	ALOX5	outcome	0.0495089041576062	1.31200121812094e-05	TRUE	1.68923296742013e-293
898	ALOX5AP	FfwkSi	ALOX5AP	outcome	0.12188365666464	4.88870914285737e-05	TRUE	0
899	ALPK1	FfwkSi	ALPK1	outcome	0.0588074726011553	2.47723635657878e-05	TRUE	0
900	ALPK2	FfwkSi	ALPK2	outcome	0.0489321214005028	2.02046377777164e-05	TRUE	1.13902242621175e-284
901	ALPK3	FfwkSi	ALPK3	outcome	0.00222964998178848	1.25539476179143e-05	TRUE	5.97582417771402e-14
902	ALPL	FfwkSi	ALPL	outcome	0.0114363983817379	2.8553712683445e-06	TRUE	3.0037983869293e-69
903	ALS2	FfwkSi	ALS2	outcome	0.178082004300238	3.34184551573252e-05	TRUE	0
904	ALS2CL	FfwkSi	ALS2CL	outcome	0.00893405104320679	1.56775616031577e-05	TRUE	1.00074215475698e-54
905	ALS2CR12	FfwkSi	ALS2CR12	outcome	0.0139011669682692	7.18857908461929e-06	TRUE	7.32358531850856e-79
906	ALS2CR8	FfwkSi	ALS2CR8	outcome	0.00293993167362751	1.3390258238796e-06	TRUE	7.41657434066534e-17
907	AMACR	FfwkSi	AMACR	outcome	0.0542728516389823	2.96011507273779e-05	TRUE	0
908	AMD1	FfwkSi	AMD1	outcome	0.00556734711501084	1.118636023998e-06	TRUE	1.30782484480101e-36
909	AMDHD1	FfwkSi	AMDHD1	outcome	0.161160932824423	3.57190121324093e-05	TRUE	0
910	AMDHD2	FfwkSi	AMDHD2	outcome	0.0168421711107361	4.69807310422099e-06	TRUE	7.82965271438448e-78
911	AMFR	FfwkSi	AMFR	outcome	0.159209733942771	5.47614730680192e-05	TRUE	0
912	AMH	FfwkSi	AMH	outcome	0.0321365249536093	4.12035549971103e-06	TRUE	6.92530648434301e-160
913	AMICA1	FfwkSi	AMICA1	outcome	0.0782984265271144	3.8261069226659e-05	TRUE	0
914	AMIGO1	FfwkSi	AMIGO1	outcome	0.0295025827223683	4.79344538830513e-05	TRUE	3.36742942964967e-175
915	AMIGO2	FfwkSi	AMIGO2	outcome	0.0214640966160103	2.36070898775236e-05	TRUE	2.36648142311965e-129
916	AMMECR1L	FfwkSi	AMMECR1L	outcome	0.00231447210252716	1.13757282913289e-05	TRUE	5.45363361139513e-12
917	AMN	FfwkSi	AMN	outcome	0.0010350493280519	1.50542553485583e-05	TRUE	1.70076203418989e-06
918	AMOTL1	FfwkSi	AMOTL1	outcome	0.0133726162858997	4.04783308154593e-08	TRUE	3.15980743699929e-42
919	AMPD3	FfwkSi	AMPD3	outcome	0.0365899096199831	4.22906990059186e-05	TRUE	4.45583484684153e-220
920	AMPH	FfwkSi	AMPH	outcome	0.00477776905505804	7.74983884131941e-06	TRUE	1.57187009018735e-29
921	AMT	FfwkSi	AMT	outcome	0.118235114242422	7.25993311644741e-05	TRUE	0
922	AMY2B	FfwkSi	AMY2B	outcome	0.0534455967828819	2.58715023573851e-05	TRUE	1.8453566885777e-275
923	AMZ1	FfwkSi	AMZ1	outcome	0.00415401536425372	6.41286971746737e-06	TRUE	1.57288836120379e-22
924	AMZ2	FfwkSi	AMZ2	outcome	0.127593844830515	1.71571357384773e-05	TRUE	5.35296045410085e-219
925	AMZ2P1	FfwkSi	AMZ2P1	outcome	0.161419163799662	3.79786487424699e-06	TRUE	0
926	ANAPC13	FfwkSi	ANAPC13	outcome	0.125997057878039	2.26281780860846e-05	TRUE	0
927	ANAPC15	FfwkSi	ANAPC15	outcome	0.0190145649712031	1.20812609177816e-05	TRUE	4.00594794359264e-28
928	ANAPC16	FfwkSi	ANAPC16	outcome	0.0132007229403195	5.17613003202552e-07	TRUE	2.49966492878423e-73
929	ANAPC1P1	FfwkSi	ANAPC1P1	outcome	0.0125323014035157	9.023959100138e-06	TRUE	1.69806944475474e-43
930	ANAPC4	FfwkSi	ANAPC4	outcome	0.114013639023799	6.64143348162478e-05	TRUE	0
931	ANAPC5	FfwkSi	ANAPC5	outcome	0.0211723758947168	3.91865934234878e-06	TRUE	1.37424523697382e-130
932	ANAPC7	FfwkSi	ANAPC7	outcome	0.00526271633699041	4.27196720769979e-07	TRUE	8.96047540533185e-30
933	ANG	FfwkSi	ANG	outcome	0.210008821098831	5.54317581050784e-05	TRUE	0
934	ANGEL1	FfwkSi	ANGEL1	outcome	0.0501386124935321	1.07462303050933e-05	TRUE	6.52354281495132e-266
935	ANGEL2	FfwkSi	ANGEL2	outcome	0.0670237586853915	2.8354975730148e-05	TRUE	0
936	ANGPT1	FfwkSi	ANGPT1	outcome	0.137798360411365	6.72113821733904e-06	TRUE	0
937	ANGPT2	FfwkSi	ANGPT2	outcome	0.00952427890979833	1.08317643908922e-05	TRUE	4.41905709771118e-33
938	ANGPTL6	FfwkSi	ANGPTL6	outcome	0.0206214235725327	7.73333691601638e-07	TRUE	5.51889395478084e-80
939	ANK1	FfwkSi	ANK1	outcome	0.0179164474977437	2.54612244023144e-05	TRUE	1.90575439961098e-109
940	ANK3	FfwkSi	ANK3	outcome	0.133692846369913	3.22738445220426e-05	TRUE	0
941	ANKAR	FfwkSi	ANKAR	outcome	0.00125102031421529	9.99367739152624e-06	TRUE	4.2206617417793e-08
942	ANKDD1A	FfwkSi	ANKDD1A	outcome	0.329734027649546	0.00010137109623016	TRUE	0
943	ANKDD1B	FfwkSi	ANKDD1B	outcome	0.00211801661447061	4.13545182699271e-06	TRUE	1.97225753061099e-10
944	ANKEF1	FfwkSi	ANKEF1	outcome	0.0208502053318901	1.16376618804473e-05	TRUE	1.37897902573778e-106
945	ANKFY1	FfwkSi	ANKFY1	outcome	0.0072574004482188	1.91819430931412e-05	TRUE	9.51745694026351e-37
946	ANKH	FfwkSi	ANKH	outcome	0.0494139875797865	1.12144138822634e-05	TRUE	5.31768050478509e-292
947	ANKIB1	FfwkSi	ANKIB1	outcome	0.0481955233892611	4.35133178925522e-06	TRUE	6.70509123923388e-140
948	ANKK1	FfwkSi	ANKK1	outcome	0.0571581519680262	4.90078610420269e-05	TRUE	0
949	ANKLE1	FfwkSi	ANKLE1	outcome	0.0316679463180903	8.68723036461067e-06	TRUE	3.68500381764255e-160
950	ANKLE2	FfwkSi	ANKLE2	outcome	0.0598662457456335	4.01447074483777e-05	TRUE	1.44920548057652e-219
951	ANKMY1	FfwkSi	ANKMY1	outcome	0.123119222653817	3.7436343014442e-05	TRUE	0
952	ANKMY2	FfwkSi	ANKMY2	outcome	0.0129251710997502	7.02327572569586e-06	TRUE	2.37372889565395e-81
953	ANKRA2	FfwkSi	ANKRA2	outcome	0.050097316922908	4.05628493422545e-06	TRUE	2.8494219407361e-274
954	ANKRD10	FfwkSi	ANKRD10	outcome	0.0773660546090609	3.27004667245161e-05	TRUE	0
955	ANKRD10-IT1	FfwkSi	ANKRD10-IT1	outcome	0.047224163877292	3.40208640010545e-07	TRUE	3.13238123538761e-59
956	ANKRD12	FfwkSi	ANKRD12	outcome	0.0141092632858503	6.30929317355807e-06	TRUE	2.73392771442302e-84
957	ANKRD13A	FfwkSi	ANKRD13A	outcome	0.00175100186791727	3.09860950313521e-06	TRUE	5.5805514761989e-12
958	ANKRD13C	FfwkSi	ANKRD13C	outcome	0.0163527565224984	4.30984077120386e-06	TRUE	3.3005190031065e-103
959	ANKRD13D	FfwkSi	ANKRD13D	outcome	0.0251578636409807	1.06821289871831e-05	TRUE	4.87906117360999e-73
960	ANKRD16	FfwkSi	ANKRD16	outcome	0.00291792717620797	9.69869145956913e-07	TRUE	2.77475541799091e-19
961	ANKRD17	FfwkSi	ANKRD17	outcome	0.00121390166234547	1.71803457799453e-05	TRUE	1.82154767231294e-07
962	ANKRD18A	FfwkSi	ANKRD18A	outcome	0.0111670703954962	9.59797282219009e-06	TRUE	4.34429315220668e-42
963	ANKRD18EP	FfwkSi	ANKRD18EP	outcome	0.138815048284671	1.66588533761371e-05	TRUE	8.98955852298644e-161
964	ANKRD19P	FfwkSi	ANKRD19P	outcome	0.0129431314258708	2.02157656989045e-05	TRUE	2.73334800700921e-64
965	ANKRD20A11P	FfwkSi	ANKRD20A11P	outcome	0.0893485841193504	2.31088430146462e-05	TRUE	0
966	ANKRD22	FfwkSi	ANKRD22	outcome	0.00923471532157514	8.1165503912256e-06	TRUE	9.45935267166369e-58
967	ANKRD23	FfwkSi	ANKRD23	outcome	0.00232792427412054	8.32118782876449e-06	TRUE	7.5751610372104e-15
968	ANKRD24	FfwkSi	ANKRD24	outcome	0.0428979229230654	2.50907020328895e-05	TRUE	7.71095507657851e-163
969	ANKRD26	FfwkSi	ANKRD26	outcome	0.0494124468106675	7.35405652576332e-06	TRUE	9.24651042739408e-243
970	ANKRD27	FfwkSi	ANKRD27	outcome	0.0539949471655355	5.12212470090875e-05	TRUE	6.88987075788125e-283
971	ANKRD28	FfwkSi	ANKRD28	outcome	0.0810989485402942	2.34169569010559e-05	TRUE	0
972	ANKRD32	FfwkSi	ANKRD32	outcome	0.00619380708498897	1.67616283787058e-05	TRUE	1.36047072630415e-37
973	ANKRD33B	FfwkSi	ANKRD33B	outcome	0.0162915121967254	4.04256325677606e-06	TRUE	9.93285262868428e-24
974	ANKRD34B	FfwkSi	ANKRD34B	outcome	0.184780474450625	6.75655231806149e-05	TRUE	0
975	ANKRD36	FfwkSi	ANKRD36	outcome	0.0400959223515475	2.35550686128292e-05	TRUE	4.38519972271314e-154
976	ANKRD36B	FfwkSi	ANKRD36B	outcome	0.247144816133753	4.13277768709077e-05	TRUE	0
977	ANKRD36BP1	FfwkSi	ANKRD36BP1	outcome	0.00433876827339404	1.16409933701893e-07	TRUE	9.74018563920661e-21
978	ANKRD36BP2	FfwkSi	ANKRD36BP2	outcome	0.0191375814707395	2.3753970495955e-06	TRUE	8.35742026813476e-95
979	ANKRD36C	FfwkSi	ANKRD36C	outcome	0.00849483895561146	4.83494602348041e-05	TRUE	3.27973921014796e-34
980	ANKRD37	FfwkSi	ANKRD37	outcome	0.00181788804080427	1.23277526536019e-06	TRUE	9.47903142883689e-13
981	ANKRD40	FfwkSi	ANKRD40	outcome	0.00716279705864798	3.32429769067378e-06	TRUE	8.81487662262453e-45
982	ANKRD42	FfwkSi	ANKRD42	outcome	0.0116908675343313	3.0568412605029e-05	TRUE	2.07864115442103e-69
983	ANKRD44	FfwkSi	ANKRD44	outcome	0.021714615718625	2.09976705398415e-06	TRUE	2.68222119610193e-101
984	ANKRD50	FfwkSi	ANKRD50	outcome	0.0462258903628383	3.28373407776121e-06	TRUE	1.12133918797243e-259
985	ANKRD54	FfwkSi	ANKRD54	outcome	0.0193182751638832	8.17999063263008e-06	TRUE	1.43106456378679e-101
986	ANKRD55	FfwkSi	ANKRD55	outcome	0.189006861895797	7.18538176221815e-05	TRUE	0
987	ANKRD6	FfwkSi	ANKRD6	outcome	0.0118083310370327	8.632127447127e-06	TRUE	4.22894810266539e-72
988	ANKRD61	FfwkSi	ANKRD61	outcome	0.0170156467172487	4.01915820322369e-07	TRUE	4.74924207107713e-20
989	ANKRD65	FfwkSi	ANKRD65	outcome	0.011780222208449	1.82829626228836e-07	TRUE	2.94731439652627e-25
990	ANKRD9	FfwkSi	ANKRD9	outcome	0.0625415473304506	3.53705664335217e-05	TRUE	0
991	ANKS1A	FfwkSi	ANKS1A	outcome	0.0111170097370925	6.88591607275982e-06	TRUE	1.20986529398043e-69
992	ANKS3	FfwkSi	ANKS3	outcome	0.0032260433827064	4.98797171726675e-06	TRUE	6.38671652365854e-21
993	ANKS6	FfwkSi	ANKS6	outcome	0.00682585757547377	2.60861283326216e-05	TRUE	2.17426464505682e-40
994	ANKUB1	FfwkSi	ANKUB1	outcome	0.00197132959931869	2.20507793700503e-06	TRUE	2.85917013398519e-09
995	ANKZF1	FfwkSi	ANKZF1	outcome	0.00783801425496509	2.5579723637199e-06	TRUE	4.98377447896793e-40
996	ANO10	FfwkSi	ANO10	outcome	0.0169661598775339	5.06946362329991e-06	TRUE	6.55128600307714e-87
997	ANO2	FfwkSi	ANO2	outcome	0.00561143551227207	2.06294891764841e-05	TRUE	5.92570477265541e-26
998	ANO5	FfwkSi	ANO5	outcome	0.0280607721612698	1.906874407111e-05	TRUE	8.44194897566554e-167
999	ANO6	FfwkSi	ANO6	outcome	0.00148184337750734	1.12698465597173e-07	TRUE	2.75066538630553e-08
1000	ANO7L1	FfwkSi	ANO7L1	outcome	0.0955081418179596	3.8488546313964e-05	TRUE	0
1001	ANO8	FfwkSi	ANO8	outcome	0.00473621165598601	7.67493240676712e-07	TRUE	2.98859484974036e-24
1002	ANO9	FfwkSi	ANO9	outcome	0.0683292272604566	9.01516233447782e-06	TRUE	5.09607863124317e-205
1003	ANP32A	FfwkSi	ANP32A	outcome	0.00266343773959635	9.34380023041055e-06	TRUE	1.13976868399805e-08
1004	ANP32B	FfwkSi	ANP32B	outcome	0.012866108404519	1.53402781853254e-05	TRUE	3.31349366363828e-38
1005	ANP32E	FfwkSi	ANP32E	outcome	0.0126096133188534	3.35289091445011e-09	TRUE	1.47030059595307e-81
1006	ANPEP	FfwkSi	ANPEP	outcome	0.351231641621504	7.25352432844557e-05	TRUE	0
1007	ANTXR2	FfwkSi	ANTXR2	outcome	0.0380215698252095	4.24816024551097e-05	TRUE	1.11621710066871e-223
1008	ANTXRLP1	FfwkSi	ANTXRLP1	outcome	0.239772588235233	7.16469029857634e-06	TRUE	3.19770731542164e-211
1009	ANXA1	FfwkSi	ANXA1	outcome	0.125923974344366	6.6806813539502e-05	TRUE	0
1010	ANXA11	FfwkSi	ANXA11	outcome	0.0556976406741927	2.31161571090008e-05	TRUE	0
1011	ANXA2	FfwkSi	ANXA2	outcome	0.0385006910861959	2.79118521343048e-05	TRUE	5.69313035295661e-221
1012	ANXA2R	FfwkSi	ANXA2R	outcome	0.0529740275413416	4.44544698317957e-05	TRUE	6.04615054845204e-233
1013	ANXA3	FfwkSi	ANXA3	outcome	0.0655178346424502	6.69645767130965e-06	TRUE	0
1014	ANXA4	FfwkSi	ANXA4	outcome	0.0542929403795269	2.061116790139e-05	TRUE	2.87051845203084e-301
1015	ANXA5	FfwkSi	ANXA5	outcome	0.203000100861999	8.7326788448184e-05	TRUE	0
1016	ANXA6	FfwkSi	ANXA6	outcome	0.106685925907707	4.74029598551435e-05	TRUE	0
1017	ANXA9	FfwkSi	ANXA9	outcome	0.00901411232929172	1.1511290160091e-05	TRUE	2.86089534341045e-47
1018	AOAH	FfwkSi	AOAH	outcome	0.198794089534352	2.49408477323555e-05	TRUE	0
1019	AOAH-IT1	FfwkSi	AOAH-IT1	outcome	0.0586202405885225	1.42392931002984e-06	TRUE	2.77966163089136e-73
1020	AP000288.2	FfwkSi	AP000288.2	outcome	0.0055171622473338	3.80473974298472e-06	TRUE	8.69029619168695e-12
1021	AP000295.7	FfwkSi	AP000295.7	outcome	0.040493969531869	6.43246176082769e-07	TRUE	1.09758518181807e-50
1022	AP000318.2	FfwkSi	AP000318.2	outcome	0.00964365519629365	1.96875465955872e-07	TRUE	1.31142432135095e-10
1023	AP000322.53	FfwkSi	AP000322.53	outcome	0.00369710002821904	2.07669499846159e-05	TRUE	1.38114303180816e-12
1024	AP000346.2	FfwkSi	AP000346.2	outcome	0.177669900880171	2.88339329571712e-06	TRUE	8.99226059741343e-203
1025	AP000347.4	FfwkSi	AP000347.4	outcome	0.123111902015587	2.11722369902442e-05	TRUE	2.3453368540268e-140
1026	AP000350.4	FfwkSi	AP000350.4	outcome	0.333054274899412	1.96894007500592e-05	TRUE	0
1027	AP000350.6	FfwkSi	AP000350.6	outcome	0.0194389025703376	6.98033098895708e-06	TRUE	3.66022511478749e-43
1028	AP000351.10	FfwkSi	AP000351.10	outcome	0.330047169777413	2.0411103996344e-05	TRUE	0
1029	AP000355.2	FfwkSi	AP000355.2	outcome	0.0667278861554104	6.06104926379481e-08	TRUE	1.75018577754211e-64
1030	AP000442.1	FfwkSi	AP000442.1	outcome	0.00995142337757846	1.37106825194707e-05	TRUE	1.23782676002469e-12
1031	AP000487.5	FfwkSi	AP000487.5	outcome	0.0106724376421176	1.19948493757606e-05	TRUE	1.57050290073007e-13
1032	AP000640.10	FfwkSi	AP000640.10	outcome	0.0143578368216132	1.2602653156826e-05	TRUE	2.28296948511838e-16
1033	AP000692.9	FfwkSi	AP000692.9	outcome	0.0138344497697353	1.45236569531862e-06	TRUE	6.78755246792492e-18
1034	AP000765.1	FfwkSi	AP000765.1	outcome	0.00960504615198452	6.25320423883987e-08	TRUE	1.5324049585316e-09
1035	AP000769.1	FfwkSi	AP000769.1	outcome	0.0416321841257587	3.4478241488587e-07	TRUE	4.08308464307133e-52
1036	AP000783.1	FfwkSi	AP000783.1	outcome	0.0325284501552617	1.74009157560332e-05	TRUE	1.83294198047351e-114
1037	AP000807.1	FfwkSi	AP000807.1	outcome	0.124447976602664	2.86510177718937e-05	TRUE	6.93284098704878e-111
1038	AP001007.1	FfwkSi	AP001007.1	outcome	0.111491749391348	1.96201865525588e-05	TRUE	0
1039	AP001046.5	FfwkSi	AP001046.5	outcome	0.0867720850108218	1.09681861735737e-05	TRUE	2.22376467014029e-99
1040	AP001053.11	FfwkSi	AP001053.11	outcome	0.0574853029458462	8.50010618948315e-06	TRUE	2.47553380739114e-290
1041	AP001055.1	FfwkSi	AP001055.1	outcome	0.0455183947876831	5.14769827475044e-06	TRUE	3.08872875453167e-51
1042	AP001055.6	FfwkSi	AP001055.6	outcome	0.0165711977299881	1.00031327249014e-05	TRUE	5.63728880441102e-76
1043	AP001056.1	FfwkSi	AP001056.1	outcome	0.013480994239421	5.09973887606345e-06	TRUE	3.13782846923182e-16
1044	AP001057.1	FfwkSi	AP001057.1	outcome	0.0162666364925677	1.4039371879997e-06	TRUE	6.68033223589862e-18
1045	AP001062.7	FfwkSi	AP001062.7	outcome	0.107352198549804	2.07035697938283e-06	TRUE	2.19945806182263e-137
1046	AP001065.15	FfwkSi	AP001065.15	outcome	0.00934725966935166	3.25091197513052e-06	TRUE	6.60155919663081e-10
1047	AP001171.1	FfwkSi	AP001171.1	outcome	0.112642604960478	5.17690806626762e-07	TRUE	9.69888916290444e-132
1048	AP001189.4	FfwkSi	AP001189.4	outcome	0.358993566993036	4.30742691561504e-05	TRUE	0
1049	AP001205.1	FfwkSi	AP001205.1	outcome	0.00966821348754618	1.45614623793816e-06	TRUE	1.94900032177728e-09
1050	AP001257.1	FfwkSi	AP001257.1	outcome	0.0339595476646458	1.56909903602283e-05	TRUE	4.26581640475584e-39
1051	AP001258.4	FfwkSi	AP001258.4	outcome	0.0078185877381365	1.16774576944918e-06	TRUE	1.10960375042511e-10
1052	AP001372.2	FfwkSi	AP001372.2	outcome	0.0881043795859398	3.45538846715357e-05	TRUE	0
1053	AP001421.1	FfwkSi	AP001421.1	outcome	0.00736898540078865	4.53549135468685e-06	TRUE	3.82643448550781e-08
1054	AP001434.2	FfwkSi	AP001434.2	outcome	0.00824489685397958	2.95580886938518e-06	TRUE	3.74053191996171e-08
1055	AP001468.1	FfwkSi	AP001468.1	outcome	0.0847130341550349	2.1078106356211e-05	TRUE	4.01721481537319e-93
1056	AP001469.7	FfwkSi	AP001469.7	outcome	0.00819916124612601	1.26800262400916e-06	TRUE	3.32199796597217e-08
1057	AP001469.9	FfwkSi	AP001469.9	outcome	0.211274294715129	1.26597485603119e-05	TRUE	1.65413694464094e-257
1058	AP001610.5	FfwkSi	AP001610.5	outcome	0.163300051908771	1.97675655719695e-05	TRUE	2.9675366897421e-181
1059	AP001623.1	FfwkSi	AP001623.1	outcome	0.0151463009908948	2.42433976917875e-07	TRUE	6.31990624877856e-17
1060	AP001625.6	FfwkSi	AP001625.6	outcome	0.0880226495029885	2.65855704987406e-06	TRUE	5.89471646714006e-85
1061	AP001626.1	FfwkSi	AP001626.1	outcome	0.0439398986071564	2.61927726116739e-06	TRUE	2.38084170140333e-45
1062	AP001628.6	FfwkSi	AP001628.6	outcome	0.00456558490961836	2.12776318363259e-07	TRUE	2.4232841735657e-10
1063	AP001816.1	FfwkSi	AP001816.1	outcome	0.302567949855951	6.5236036311064e-05	TRUE	0
1064	AP001877.1	FfwkSi	AP001877.1	outcome	0.01390648133672	1.26851968546569e-05	TRUE	1.10635473289353e-23
1065	AP002954.4	FfwkSi	AP002954.4	outcome	0.43514755738829	5.43498292237108e-05	TRUE	0
1066	AP003068.18	FfwkSi	AP003068.18	outcome	0.281885079503929	8.56147127709696e-06	TRUE	0
1067	AP003068.23	FfwkSi	AP003068.23	outcome	0.356377863405913	4.72553949477327e-05	TRUE	0
1068	AP003774.1	FfwkSi	AP003774.1	outcome	0.574916181203008	4.85462909686809e-05	TRUE	0
1069	AP003774.4	FfwkSi	AP003774.4	outcome	0.00714465324052217	2.88361146033772e-06	TRUE	6.59560109877806e-34
1070	AP003774.6	FfwkSi	AP003774.6	outcome	0.437618760778799	4.11672422021768e-05	TRUE	0
1071	AP006216.10	FfwkSi	AP006216.10	outcome	0.0110998843091911	4.78674849749023e-09	TRUE	7.53648436461118e-11
1072	AP006216.11	FfwkSi	AP006216.11	outcome	0.010538452377669	3.22127828202554e-05	TRUE	7.28427949929822e-09
1073	AP006621.1	FfwkSi	AP006621.1	outcome	0.373084993726316	5.29876177757653e-05	TRUE	0
1074	AP006621.5	FfwkSi	AP006621.5	outcome	0.24238090319352	2.26496205939636e-05	TRUE	0
1075	AP006621.6	FfwkSi	AP006621.6	outcome	0.0685457515487865	1.39310770325206e-05	TRUE	3.83846076109514e-76
1076	AP1AR	FfwkSi	AP1AR	outcome	0.00130387329943624	3.44781145242633e-06	TRUE	2.53530970321025e-08
1077	AP1B1	FfwkSi	AP1B1	outcome	0.0165751893416495	3.11915805788358e-06	TRUE	3.58162215698249e-95
1078	AP1G1	FfwkSi	AP1G1	outcome	0.00390152353208523	1.87189119489803e-05	TRUE	2.63790865140416e-23
1079	AP1G2	FfwkSi	AP1G2	outcome	0.0327159461940103	1.64661248991136e-05	TRUE	1.04294947884576e-118
1080	AP1M1	FfwkSi	AP1M1	outcome	0.0825705034621142	3.13306074339033e-05	TRUE	0
1081	AP1M2	FfwkSi	AP1M2	outcome	0.0568813625481234	3.37324954784783e-05	TRUE	7.49532358827203e-301
1082	AP1S1	FfwkSi	AP1S1	outcome	0.0181929118587049	1.45382587806707e-05	TRUE	1.52796410835437e-97
1083	AP1S3	FfwkSi	AP1S3	outcome	0.0167384597301252	2.4299253051572e-05	TRUE	1.5532614049381e-102
1084	AP2A1	FfwkSi	AP2A1	outcome	0.0013624673122636	2.26076906675706e-05	TRUE	4.0100852559452e-08
1085	AP2A2	FfwkSi	AP2A2	outcome	0.0197697672991027	1.32014119920012e-05	TRUE	9.27779975049648e-76
1086	AP2B1	FfwkSi	AP2B1	outcome	0.0174061719524151	1.81472817541432e-07	TRUE	1.35876391588351e-113
1087	AP2M1	FfwkSi	AP2M1	outcome	0.0330408972499156	1.47691601699277e-05	TRUE	5.93081541313548e-206
1088	AP2S1	FfwkSi	AP2S1	outcome	0.00273848236322239	1.16823462507298e-05	TRUE	2.01897434176632e-15
1089	AP3B1	FfwkSi	AP3B1	outcome	0.1484119643515	4.28472147180206e-05	TRUE	0
1090	AP3B2	FfwkSi	AP3B2	outcome	0.0814707894998315	4.70287186592125e-05	TRUE	0
1091	AP3D1	FfwkSi	AP3D1	outcome	0.0259596648072585	1.02813115146864e-05	TRUE	7.50168295882496e-126
1092	AP3M1	FfwkSi	AP3M1	outcome	0.0735431286222923	2.78771314012439e-05	TRUE	0
1093	AP3M2	FfwkSi	AP3M2	outcome	0.0647316901848059	1.98519214208702e-05	TRUE	1.3106890135749e-298
1094	AP3S1	FfwkSi	AP3S1	outcome	0.014838707624428	2.03304805957557e-05	TRUE	7.27111296331277e-39
1095	AP3S2	FfwkSi	AP3S2	outcome	0.147006168979721	2.65870986335675e-05	TRUE	0
1096	AP4B1	FfwkSi	AP4B1	outcome	0.0252179798063917	7.74086665552318e-06	TRUE	1.84561084443327e-147
1097	AP4B1-AS1	FfwkSi	AP4B1-AS1	outcome	0.0349441220575794	4.89997725281743e-06	TRUE	2.28005563509324e-39
1098	AP4E1	FfwkSi	AP4E1	outcome	0.0915317745199773	4.27556951274008e-05	TRUE	0
1099	AP4M1	FfwkSi	AP4M1	outcome	0.0725397013361125	1.3057944882664e-05	TRUE	0
1100	AP4S1	FfwkSi	AP4S1	outcome	0.00349694522788695	8.62397299243922e-07	TRUE	2.92973993830017e-19
1101	AP5B1	FfwkSi	AP5B1	outcome	0.00761765117058448	1.41342427300231e-07	TRUE	1.10754840458808e-40
1102	AP5M1	FfwkSi	AP5M1	outcome	0.00225869684532285	3.99373265966e-08	TRUE	5.04040875265261e-13
1103	AP5S1	FfwkSi	AP5S1	outcome	0.00377699338584205	3.7960278782907e-08	TRUE	2.83494146671849e-18
1104	AP5Z1	FfwkSi	AP5Z1	outcome	0.0066094494012339	2.13416588923867e-06	TRUE	2.72823911623044e-30
1105	APAF1	FfwkSi	APAF1	outcome	0.0423765793865194	7.22524844178437e-06	TRUE	2.31831553330686e-257
1106	APBA2	FfwkSi	APBA2	outcome	0.0183518618797478	2.2169980515384e-06	TRUE	9.71157968137243e-117
1107	APBA3	FfwkSi	APBA3	outcome	0.0199743429787517	2.4136124063327e-05	TRUE	1.15417290834611e-85
1108	APBB1IP	FfwkSi	APBB1IP	outcome	0.058278835860352	4.75775151251133e-05	TRUE	0
1109	APBB2	FfwkSi	APBB2	outcome	0.043556683959343	1.34667139521605e-05	TRUE	2.55927486014615e-230
1110	APBB3	FfwkSi	APBB3	outcome	0.0222329734991375	3.31858784773406e-05	TRUE	2.06835119010585e-124
1111	APC	FfwkSi	APC	outcome	0.00498418268225607	4.6519967785325e-06	TRUE	7.00356555012853e-31
1112	APC2	FfwkSi	APC2	outcome	0.0218658456129679	5.02058696647781e-06	TRUE	1.02197334942598e-08
1113	APCDD1	FfwkSi	APCDD1	outcome	0.0413658719745827	2.69770071009785e-05	TRUE	5.48772209718498e-250
1114	APEH	FfwkSi	APEH	outcome	0.042178979496231	4.56249359767483e-06	TRUE	9.13351934722005e-212
1115	APEX1	FfwkSi	APEX1	outcome	0.00986590288237135	5.12313338939319e-06	TRUE	5.92612122949353e-50
1116	APH1A	FfwkSi	APH1A	outcome	0.00343469404005096	2.68854325437668e-06	TRUE	1.596694929211e-09
1117	APH1B	FfwkSi	APH1B	outcome	0.0862140367213349	1.53353052598186e-05	TRUE	0
1118	API5	FfwkSi	API5	outcome	0.01684647935386	4.49527739856613e-06	TRUE	1.99622975076877e-51
1119	APIP	FfwkSi	APIP	outcome	0.253429984990661	1.11355332435437e-05	TRUE	0
1120	APITD1	FfwkSi	APITD1	outcome	0.030537681104128	2.26406230151632e-07	TRUE	1.05153736201459e-107
1121	APLF	FfwkSi	APLF	outcome	0.00436179087654694	7.42621415199874e-07	TRUE	3.26924487486724e-21
1122	APLP2	FfwkSi	APLP2	outcome	0.00677704671064465	1.44198532114802e-05	TRUE	1.95736752620398e-41
1123	APMAP	FfwkSi	APMAP	outcome	0.0123756939152977	1.9544096435583e-06	TRUE	3.3868091187561e-65
1124	APOA1BP	FfwkSi	APOA1BP	outcome	0.0300105362923366	2.60636332668654e-06	TRUE	1.26403763436295e-192
1125	APOA2	FfwkSi	APOA2	outcome	0.00929509900217041	1.70059904845724e-05	TRUE	2.74428076304384e-53
1126	APOBEC2	FfwkSi	APOBEC2	outcome	0.00330929025716693	9.83225621541525e-06	TRUE	8.57855689226239e-21
1127	APOBEC3A	FfwkSi	APOBEC3A	outcome	0.139692891892773	3.55757232087874e-05	TRUE	0
1128	APOBEC3B	FfwkSi	APOBEC3B	outcome	0.0478021615716825	1.49607669522964e-06	TRUE	6.79865945867459e-272
1129	APOBEC3C	FfwkSi	APOBEC3C	outcome	0.0700217082005573	3.17207605743251e-05	TRUE	0
1130	APOBEC3D	FfwkSi	APOBEC3D	outcome	0.066730878271138	9.92442552534245e-06	TRUE	2.98170023654354e-249
1131	APOBEC3F	FfwkSi	APOBEC3F	outcome	0.0154778807130048	1.56288510169599e-06	TRUE	7.10479909268593e-38
1132	APOBEC3G	FfwkSi	APOBEC3G	outcome	0.106748892914811	2.81103768232339e-05	TRUE	0
1133	APOBEC3H	FfwkSi	APOBEC3H	outcome	0.114247508841853	4.18413485677947e-05	TRUE	0
1134	APOBR	FfwkSi	APOBR	outcome	0.0249878717377031	2.57539597328693e-05	TRUE	2.9360308873312e-95
1135	APOD	FfwkSi	APOD	outcome	0.0098712252334638	2.81081665310586e-07	TRUE	1.90513128788686e-42
1136	APOL1	FfwkSi	APOL1	outcome	0.0100082887124388	2.52558369062997e-06	TRUE	1.73176042807121e-60
1137	APOL3	FfwkSi	APOL3	outcome	0.00160712475390494	2.40007106198876e-06	TRUE	3.50367558701404e-11
1138	APOL4	FfwkSi	APOL4	outcome	0.00911655287885893	2.01575000650379e-06	TRUE	2.34114074661986e-48
1139	APOL6	FfwkSi	APOL6	outcome	0.0194450017927952	2.05597592237472e-06	TRUE	3.11435524663774e-48
1140	APOLD1	FfwkSi	APOLD1	outcome	0.0532567147659157	1.23078699699657e-05	TRUE	0
1141	APOM	FfwkSi	APOM	outcome	0.00717441181399658	6.10678865864013e-06	TRUE	2.67932836938725e-17
1142	APP	FfwkSi	APP	outcome	0.0266739271817728	3.98569228771571e-05	TRUE	1.71345729536664e-161
1143	APPBP2	FfwkSi	APPBP2	outcome	0.00129013472827551	3.10984162083919e-07	TRUE	2.06539716300586e-09
1144	APPL1	FfwkSi	APPL1	outcome	0.00206335431653562	5.29867890113356e-07	TRUE	1.55023730736961e-14
1145	APPL2	FfwkSi	APPL2	outcome	0.0912785474684667	3.60830074518595e-05	TRUE	0
1146	APRT	FfwkSi	APRT	outcome	0.0276135728670515	5.99303660924056e-05	TRUE	1.08854401226565e-128
1147	APTX	FfwkSi	APTX	outcome	0.0047012877805022	1.50742696200128e-05	TRUE	2.81634104344729e-22
1148	AQP1	FfwkSi	AQP1	outcome	0.00557266710672679	2.47362581282897e-06	TRUE	7.61009165949291e-18
1149	AQP10	FfwkSi	AQP10	outcome	0.06917278413253	6.08162978735145e-05	TRUE	0
1150	AQP11	FfwkSi	AQP11	outcome	0.00356109733706402	9.01197763628769e-06	TRUE	2.23023382740036e-22
1151	AQP3	FfwkSi	AQP3	outcome	0.0230172843801302	1.50910669257204e-05	TRUE	7.43955717120558e-105
1152	AQP9	FfwkSi	AQP9	outcome	0.00858651500997673	3.26408987660592e-05	TRUE	2.18663185163994e-50
1153	AQR	FfwkSi	AQR	outcome	0.00426796525965704	1.97406501601732e-07	TRUE	9.30208035800826e-29
1154	ARAP1	FfwkSi	ARAP1	outcome	0.0048445980571727	7.97931629381099e-06	TRUE	2.45455507061248e-23
1155	ARAP1-AS2	FfwkSi	ARAP1-AS2	outcome	0.0198068942180932	7.58473736898904e-06	TRUE	1.71961691852863e-22
1156	ARAP2	FfwkSi	ARAP2	outcome	0.00485098864013554	1.49646750149423e-05	TRUE	1.33400324325872e-24
1157	ARAP3	FfwkSi	ARAP3	outcome	0.118596274052381	4.12824402326729e-05	TRUE	0
1158	ARCN1	FfwkSi	ARCN1	outcome	0.0219803488685996	1.81675754293701e-05	TRUE	8.65341175677151e-122
1159	ARF1	FfwkSi	ARF1	outcome	0.00169326192402138	2.11516081628007e-05	TRUE	4.77571788886024e-10
1160	ARF3	FfwkSi	ARF3	outcome	0.079005288782829	1.8774362468246e-05	TRUE	0
1161	ARF4	FfwkSi	ARF4	outcome	0.0450122833121182	1.13328245607975e-05	TRUE	6.51054637857954e-260
1162	ARF5	FfwkSi	ARF5	outcome	0.00230277463934584	4.08294704726962e-06	TRUE	3.05729799711712e-15
1163	ARF6	FfwkSi	ARF6	outcome	0.00280142839768817	4.78477856654454e-07	TRUE	8.13833316961268e-10
1164	ARFGAP1	FfwkSi	ARFGAP1	outcome	0.0160298767428599	6.54610891968172e-06	TRUE	3.7225272514759e-45
1165	ARFGAP2	FfwkSi	ARFGAP2	outcome	0.00933813284708795	3.58115714817921e-08	TRUE	1.18696531719575e-54
1166	ARFGAP3	FfwkSi	ARFGAP3	outcome	0.0234864943427479	3.86053481397491e-05	TRUE	7.57717185313176e-142
1167	ARFGEF1	FfwkSi	ARFGEF1	outcome	0.00222519715829367	8.71830889687694e-07	TRUE	1.95485639195988e-15
1168	ARFGEF2	FfwkSi	ARFGEF2	outcome	0.0194585309212934	1.1802233121262e-05	TRUE	7.58043820078545e-110
1169	ARFIP1	FfwkSi	ARFIP1	outcome	0.206336951292105	6.91185375840028e-05	TRUE	0
1170	ARG1	FfwkSi	ARG1	outcome	0.0872074318953869	2.99128195566052e-05	TRUE	0
1171	ARGLU1	FfwkSi	ARGLU1	outcome	0.00375538128407871	2.90786004091785e-06	TRUE	1.46663405116828e-24
1172	ARHGAP1	FfwkSi	ARHGAP1	outcome	0.00848397955922972	2.01087125296424e-05	TRUE	2.88283897056847e-41
1173	ARHGAP10	FfwkSi	ARHGAP10	outcome	0.0117345340693274	6.65110339598532e-06	TRUE	5.84233529181201e-74
1174	ARHGAP11A	FfwkSi	ARHGAP11A	outcome	0.057838258406026	7.1182083625181e-06	TRUE	9.37751761310841e-260
1175	ARHGAP12	FfwkSi	ARHGAP12	outcome	0.0585689414248251	4.37275697470148e-05	TRUE	0
1176	ARHGAP15	FfwkSi	ARHGAP15	outcome	0.162085521233067	8.81743098825279e-05	TRUE	0
1177	ARHGAP17	FfwkSi	ARHGAP17	outcome	0.00570439179153533	1.65311748164701e-05	TRUE	1.02556236686642e-34
1178	ARHGAP18	FfwkSi	ARHGAP18	outcome	0.00418524493925084	2.37049315023322e-06	TRUE	1.71728485877836e-27
1179	ARHGAP19	FfwkSi	ARHGAP19	outcome	0.134648188617458	3.42463772347705e-05	TRUE	0
1180	ARHGAP21	FfwkSi	ARHGAP21	outcome	0.0318803632432889	1.25642111880544e-05	TRUE	1.92323769297975e-88
1181	ARHGAP22	FfwkSi	ARHGAP22	outcome	0.120345270857628	3.17764661741486e-05	TRUE	0
1182	ARHGAP23	FfwkSi	ARHGAP23	outcome	0.00348480195904845	6.39220543176615e-06	TRUE	1.84332186125415e-13
1183	ARHGAP24	FfwkSi	ARHGAP24	outcome	0.0841024123846325	1.71181197327389e-05	TRUE	0
1184	ARHGAP25	FfwkSi	ARHGAP25	outcome	0.0182813412835473	8.1074801339939e-06	TRUE	1.69202624766837e-111
1185	ARHGAP26	FfwkSi	ARHGAP26	outcome	0.0202892972670678	1.19928172100358e-05	TRUE	6.58916228363698e-111
1186	ARHGAP27	FfwkSi	ARHGAP27	outcome	0.124581150051759	2.31491297961493e-05	TRUE	0
1187	ARHGAP30	FfwkSi	ARHGAP30	outcome	0.00424105386454908	3.60088215609913e-09	TRUE	1.94040188526416e-27
1188	ARHGAP31	FfwkSi	ARHGAP31	outcome	0.0303488634188804	2.93407982380724e-06	TRUE	1.27313477760574e-136
1189	ARHGAP32	FfwkSi	ARHGAP32	outcome	0.022525125213648	1.96145683559073e-05	TRUE	4.52142406274491e-122
1190	ARHGAP33	FfwkSi	ARHGAP33	outcome	0.0353045834245063	3.44429085266683e-05	TRUE	1.925845775529e-187
1191	ARHGAP35	FfwkSi	ARHGAP35	outcome	0.00228805073458793	1.37900672514413e-06	TRUE	3.59037355017272e-13
1192	ARHGAP39	FfwkSi	ARHGAP39	outcome	0.00732858267666802	3.45527064437755e-06	TRUE	2.66908424931127e-40
1193	ARHGAP42	FfwkSi	ARHGAP42	outcome	0.00416892455600542	5.90415366231454e-08	TRUE	1.12480010875564e-18
1194	ARHGAP44	FfwkSi	ARHGAP44	outcome	0.014951820763334	2.30974023376881e-05	TRUE	4.22732402596824e-75
1195	ARHGAP5	FfwkSi	ARHGAP5	outcome	0.0296602593546781	1.53051476935379e-06	TRUE	1.98783480207904e-138
1196	ARHGAP5-AS1	FfwkSi	ARHGAP5-AS1	outcome	0.0259353298738872	1.05670328056418e-06	TRUE	9.50191004304322e-31
1197	ARHGAP9	FfwkSi	ARHGAP9	outcome	0.05899219413397	4.74129506621405e-06	TRUE	0
1198	ARHGDIB	FfwkSi	ARHGDIB	outcome	0.00420823819610919	6.13442154634904e-07	TRUE	3.60639145143244e-28
1199	ARHGEF10	FfwkSi	ARHGEF10	outcome	0.173457395630909	2.81595532692692e-05	TRUE	0
1200	ARHGEF10L	FfwkSi	ARHGEF10L	outcome	0.00113899370971012	1.05962231570795e-05	TRUE	2.39713374483431e-07
1201	ARHGEF11	FfwkSi	ARHGEF11	outcome	0.0247984761890336	2.51824972555697e-05	TRUE	1.42836555709732e-135
1202	ARHGEF12	FfwkSi	ARHGEF12	outcome	0.00135229037249592	4.30764837397557e-07	TRUE	5.40424133143267e-10
1203	ARHGEF17	FfwkSi	ARHGEF17	outcome	0.107495749808221	1.46489906117308e-05	TRUE	0
1204	ARHGEF18	FfwkSi	ARHGEF18	outcome	0.0496284611246145	1.08157757563947e-05	TRUE	1.1462705019609e-237
1205	ARHGEF19	FfwkSi	ARHGEF19	outcome	0.161580126526931	5.89742909240204e-05	TRUE	0
1206	ARHGEF2	FfwkSi	ARHGEF2	outcome	0.00331045395530584	1.40461350512853e-05	TRUE	2.50971814733158e-10
1207	ARHGEF3	FfwkSi	ARHGEF3	outcome	0.0436363854640098	1.25652175522218e-05	TRUE	8.73744398558914e-233
1208	ARHGEF35	FfwkSi	ARHGEF35	outcome	0.110814605935599	1.41652496371679e-05	TRUE	1.00596305702566e-222
1209	ARHGEF37	FfwkSi	ARHGEF37	outcome	0.0011128664635563	2.32643138989934e-08	TRUE	1.22615396784038e-08
1210	ARHGEF39	FfwkSi	ARHGEF39	outcome	0.011823110911732	1.59834510725291e-06	TRUE	2.46473148440231e-63
1211	ARHGEF40	FfwkSi	ARHGEF40	outcome	0.017253382787806	1.5062583105899e-06	TRUE	3.73561881078045e-87
1212	ARHGEF5	FfwkSi	ARHGEF5	outcome	0.00829670923477647	9.14136511800455e-06	TRUE	3.51545368238494e-41
1213	ARHGEF7	FfwkSi	ARHGEF7	outcome	0.0844819991369262	7.43917502638772e-05	TRUE	0
1214	ARID1A	FfwkSi	ARID1A	outcome	0.0790531253446122	1.25266766716142e-05	TRUE	0
1215	ARID3A	FfwkSi	ARID3A	outcome	0.00238289458504227	1.59077719892929e-07	TRUE	1.31010879867951e-10
1216	ARID3B	FfwkSi	ARID3B	outcome	0.0186240318446249	1.23350325445406e-05	TRUE	3.25802594717472e-41
1217	ARID4A	FfwkSi	ARID4A	outcome	0.00827595461791463	2.5713785123927e-05	TRUE	7.71471645508185e-48
1218	ARID4B	FfwkSi	ARID4B	outcome	0.00293384683560991	2.49715199898855e-05	TRUE	3.14970444282118e-17
1219	ARID4B-IT1	FfwkSi	ARID4B-IT1	outcome	0.00996405952361396	2.14733088085097e-05	TRUE	8.71796470481957e-10
1220	ARID5A	FfwkSi	ARID5A	outcome	0.0341088921607895	3.14712420667723e-05	TRUE	1.54092667356202e-163
1221	ARID5B	FfwkSi	ARID5B	outcome	0.0739549228058857	2.60417907582682e-05	TRUE	0
1222	ARIH2	FfwkSi	ARIH2	outcome	0.0153319052489081	3.24726904175147e-06	TRUE	1.57196522114702e-68
1223	ARL1	FfwkSi	ARL1	outcome	0.00287766632906655	6.02237616306326e-07	TRUE	1.46772216397925e-18
1224	ARL10	FfwkSi	ARL10	outcome	0.00646815056636484	6.23935885704018e-06	TRUE	1.61470503010907e-40
1225	ARL11	FfwkSi	ARL11	outcome	0.0117058917489243	1.10213828000608e-05	TRUE	1.25242825092665e-69
1226	ARL13B	FfwkSi	ARL13B	outcome	0.00147362720576505	5.27999492111456e-07	TRUE	1.03825821699309e-10
1227	ARL14EP	FfwkSi	ARL14EP	outcome	0.0401821346153026	3.54040059405649e-05	TRUE	1.15586220169979e-190
1228	ARL15	FfwkSi	ARL15	outcome	0.0115894387261975	4.64987231350527e-06	TRUE	2.46126514810986e-73
1229	ARL16	FfwkSi	ARL16	outcome	0.250774270724208	5.39661892665261e-05	TRUE	0
1230	ARL17A	FfwkSi	ARL17A	outcome	0.208054290371831	3.68664632618526e-05	TRUE	7.92847715317621e-265
1231	ARL17B	FfwkSi	ARL17B	outcome	0.259098538538112	3.94312589537449e-05	TRUE	5.38658251686325e-290
1232	ARL2	FfwkSi	ARL2	outcome	0.0135211192188858	1.56594892487667e-06	TRUE	1.847389295511e-73
1233	ARL2BP	FfwkSi	ARL2BP	outcome	0.00795200988536325	1.4985144322593e-05	TRUE	6.91911153039695e-45
1234	ARL2BPP10	FfwkSi	ARL2BPP10	outcome	0.00983774699251944	1.54368435015466e-05	TRUE	3.91588203737538e-09
1235	ARL3	FfwkSi	ARL3	outcome	0.0227244432363002	3.40489501796946e-06	TRUE	1.46849741394987e-68
1236	ARL4A	FfwkSi	ARL4A	outcome	0.0755176667342025	4.74057101734924e-05	TRUE	0
1237	ARL4C	FfwkSi	ARL4C	outcome	0.0463137895713859	2.26709713300625e-05	TRUE	6.07763442192666e-288
1238	ARL4D	FfwkSi	ARL4D	outcome	0.00827546719213134	2.33905956219075e-06	TRUE	2.02311166220011e-52
1239	ARL5A	FfwkSi	ARL5A	outcome	0.015880484172248	1.15626016681659e-06	TRUE	6.07662689155619e-82
1240	ARL5B	FfwkSi	ARL5B	outcome	0.00136588301515866	7.45204311444694e-07	TRUE	1.44271716542466e-09
1241	ARL5B-AS1	FfwkSi	ARL5B-AS1	outcome	0.0121790383016945	2.62783855285216e-06	TRUE	1.10547734363196e-20
1242	ARL6IP1	FfwkSi	ARL6IP1	outcome	0.0364765936674279	3.29355829282637e-05	TRUE	1.76067832464976e-194
1243	ARL6IP4	FfwkSi	ARL6IP4	outcome	0.0171203031926428	9.61964711520318e-09	TRUE	4.97210400322216e-111
1244	ARL6IP5	FfwkSi	ARL6IP5	outcome	0.0225565867937105	7.89843431836632e-06	TRUE	4.81980589644834e-117
1245	ARL6IP6	FfwkSi	ARL6IP6	outcome	0.00560553184376964	2.57285288968562e-06	TRUE	4.75052345004529e-31
1246	ARL8A	FfwkSi	ARL8A	outcome	0.00549530816907785	1.5969932598745e-05	TRUE	3.34056562866532e-16
1247	ARL8B	FfwkSi	ARL8B	outcome	0.0226440563218045	2.05510131273388e-06	TRUE	1.67997958167991e-131
1248	ARMC1	FfwkSi	ARMC1	outcome	0.0100368644229152	3.15807126477593e-06	TRUE	1.77709612134444e-62
1249	ARMC10	FfwkSi	ARMC10	outcome	0.00362991617378106	3.20741820699095e-06	TRUE	3.11096581458745e-23
1250	ARMC12	FfwkSi	ARMC12	outcome	0.00359995906637126	5.97924151748694e-06	TRUE	2.91604084017303e-19
1251	ARMC2	FfwkSi	ARMC2	outcome	0.01230649638888	1.69911729720196e-06	TRUE	2.85661638672834e-79
1252	ARMC3	FfwkSi	ARMC3	outcome	0.021963917648314	1.32630733478898e-05	TRUE	1.87818107249126e-115
1253	ARMC5	FfwkSi	ARMC5	outcome	0.0100087036717072	3.35572611053475e-06	TRUE	6.1562505723759e-62
1254	ARMC7	FfwkSi	ARMC7	outcome	0.022881836527764	5.19198974744552e-06	TRUE	1.84775154929743e-137
1255	ARMC8	FfwkSi	ARMC8	outcome	0.00301532955730152	4.76398461099003e-06	TRUE	1.21921303225348e-19
1256	ARMC9	FfwkSi	ARMC9	outcome	0.00150807958566403	4.62087746012516e-06	TRUE	1.43327662159591e-08
1257	ARNT	FfwkSi	ARNT	outcome	0.0243212642899675	1.44556111347404e-05	TRUE	1.15205623325509e-136
1258	ARNT2	FfwkSi	ARNT2	outcome	0.0023698085008019	2.19918951535943e-05	TRUE	1.64687033948937e-13
1259	ARNTL	FfwkSi	ARNTL	outcome	0.0939238114725941	0.000131282980237914	TRUE	0
1260	ARPC1A	FfwkSi	ARPC1A	outcome	0.00127813035083019	4.10720882850393e-06	TRUE	4.06254710127823e-08
1261	ARPC1B	FfwkSi	ARPC1B	outcome	0.0213667102367778	7.04855169450725e-06	TRUE	3.88085906181291e-130
1262	ARPC2	FfwkSi	ARPC2	outcome	0.0050761535141278	1.14717922510178e-06	TRUE	1.83242192034832e-33
1263	ARPC3	FfwkSi	ARPC3	outcome	0.0347367149070582	4.89113366135696e-06	TRUE	5.15001096024462e-57
1264	ARPC4	FfwkSi	ARPC4	outcome	0.00580827297119654	4.92460869263673e-06	TRUE	2.27884167962766e-30
1265	ARPC5	FfwkSi	ARPC5	outcome	0.151469783806482	2.85681695927795e-05	TRUE	0
1266	ARPC5L	FfwkSi	ARPC5L	outcome	0.00188039866105041	2.44619792221178e-07	TRUE	3.10009619616471e-13
1267	ARPP19	FfwkSi	ARPP19	outcome	0.0518853936325281	2.66856852956877e-05	TRUE	2.4737155285726e-289
1268	ARPP21	FfwkSi	ARPP21	outcome	0.00152008509860659	5.50369974887271e-07	TRUE	1.65694101168779e-10
1269	ARRB1	FfwkSi	ARRB1	outcome	0.0440585438524802	1.43865476768445e-05	TRUE	2.99785688233507e-266
1270	ARRB2	FfwkSi	ARRB2	outcome	0.0782447055580915	1.6391314119659e-05	TRUE	0
1271	ARRDC1	FfwkSi	ARRDC1	outcome	0.0270884322066642	8.71721393537035e-06	TRUE	5.34032260476271e-171
1272	ARRDC2	FfwkSi	ARRDC2	outcome	0.030054579114732	1.084744239029e-05	TRUE	6.77263600753144e-160
1273	ARRDC3	FfwkSi	ARRDC3	outcome	0.00325875651286035	8.61543189348819e-07	TRUE	1.39739307843427e-19
1274	ARRDC4	FfwkSi	ARRDC4	outcome	0.108545236735171	4.39901573628926e-05	TRUE	0
1275	ARRDC5	FfwkSi	ARRDC5	outcome	0.0967955114891148	4.78974304582662e-05	TRUE	0
1276	ARSA	FfwkSi	ARSA	outcome	0.139897840348306	2.60190203757898e-05	TRUE	0
1277	ARSB	FfwkSi	ARSB	outcome	0.154039735054701	2.1029323072258e-05	TRUE	0
1278	ARSG	FfwkSi	ARSG	outcome	0.0342987778866459	3.6323258255402e-05	TRUE	6.13605629977669e-198
1279	ARSK	FfwkSi	ARSK	outcome	0.000989506910673585	4.89936730288506e-06	TRUE	5.71441567321472e-07
1280	ARV1	FfwkSi	ARV1	outcome	0.0515781525077288	1.31088562219248e-05	TRUE	0
1281	ARVCF	FfwkSi	ARVCF	outcome	0.00925355469450616	4.35203528948458e-05	TRUE	3.5854766281748e-45
1282	AS3MT	FfwkSi	AS3MT	outcome	0.101409575949628	0.000121555078632031	TRUE	0
1283	ASAH1	FfwkSi	ASAH1	outcome	0.125446366328348	5.11542289064567e-05	TRUE	0
1284	ASAH2B	FfwkSi	ASAH2B	outcome	0.00181987651110265	1.78572583462293e-06	TRUE	2.84242986161335e-11
1285	ASAP1	FfwkSi	ASAP1	outcome	0.0832151442266271	3.91235511116524e-05	TRUE	0
1286	ASAP2	FfwkSi	ASAP2	outcome	0.00465476975964493	1.28493966951445e-06	TRUE	8.22349147682672e-26
1287	ASAP3	FfwkSi	ASAP3	outcome	0.0123512487073973	6.60471263123822e-06	TRUE	2.17143486576183e-76
1288	ASB1	FfwkSi	ASB1	outcome	0.077191675941268	1.71142516424646e-05	TRUE	0
1289	ASB13	FfwkSi	ASB13	outcome	0.055725978155863	5.2775280644951e-05	TRUE	0
1290	ASB14	FfwkSi	ASB14	outcome	0.00570458361982628	4.91771731540062e-07	TRUE	4.72355999079577e-37
1291	ASB16	FfwkSi	ASB16	outcome	0.00907795091092598	4.5493705433838e-05	TRUE	3.90713187527895e-40
1292	ASB16-AS1	FfwkSi	ASB16-AS1	outcome	0.0918192447638721	7.94754042628994e-05	TRUE	0
1293	ASB2	FfwkSi	ASB2	outcome	0.00338178355610884	1.18590478765694e-05	TRUE	7.03745270677291e-18
1294	ASB6	FfwkSi	ASB6	outcome	0.00368692539268487	3.0561102305596e-08	TRUE	1.08797851869887e-21
1295	ASB7	FfwkSi	ASB7	outcome	0.00228413580536241	3.38739195029151e-06	TRUE	3.13803434931497e-15
1296	ASB8	FfwkSi	ASB8	outcome	0.0155635284926728	1.62908236894056e-05	TRUE	6.44736307491935e-92
1297	ASB9P1	FfwkSi	ASB9P1	outcome	0.00889519478515144	5.70401786144605e-10	TRUE	5.69857804429229e-09
1298	ASCC1	FfwkSi	ASCC1	outcome	0.0896739036621877	1.01201949400566e-05	TRUE	0
1299	ASCC2	FfwkSi	ASCC2	outcome	0.0816627824487117	5.65727886132339e-05	TRUE	0
1300	ASCC3	FfwkSi	ASCC3	outcome	0.0248056821243024	2.89127556461489e-05	TRUE	8.03895250709597e-139
1301	ASCL2	FfwkSi	ASCL2	outcome	0.0656827168402234	1.92022323982271e-05	TRUE	0
1302	ASF1A	FfwkSi	ASF1A	outcome	0.0880141816071509	2.24015412827055e-05	TRUE	0
1303	ASF1B	FfwkSi	ASF1B	outcome	0.00493208691686633	1.31265576360521e-05	TRUE	4.49809579279506e-22
1304	ASGR1	FfwkSi	ASGR1	outcome	0.0168809281479586	2.07348309356178e-05	TRUE	3.26843412212388e-93
1305	ASGR2	FfwkSi	ASGR2	outcome	0.199897268644118	5.87446473664158e-05	TRUE	0
1306	ASH2L	FfwkSi	ASH2L	outcome	0.0339990821463588	3.97055346388012e-07	TRUE	1.47632634797965e-61
1307	ASH2LP1	FfwkSi	ASH2LP1	outcome	0.0182598445540581	2.15390079535635e-05	TRUE	1.1271816263084e-16
1308	ASIC1	FfwkSi	ASIC1	outcome	0.0257705725288785	1.37751676836464e-05	TRUE	4.0446621512464e-79
1309	ASIC3	FfwkSi	ASIC3	outcome	0.013385908147756	8.81327368263707e-06	TRUE	2.16213464189317e-24
1310	ASL	FfwkSi	ASL	outcome	0.0248925805434304	4.57100367452369e-06	TRUE	6.57989828286264e-108
1311	ASLP1	FfwkSi	ASLP1	outcome	0.127486900617856	7.63067443039424e-06	TRUE	3.2741582133155e-164
1312	ASNS	FfwkSi	ASNS	outcome	0.203362831138641	5.39493476840161e-05	TRUE	0
1313	ASNSD1	FfwkSi	ASNSD1	outcome	0.303282737516261	8.40514340857772e-05	TRUE	0
1314	ASPDH	FfwkSi	ASPDH	outcome	0.0231022635827544	2.39011756500141e-05	TRUE	7.75650550736184e-137
1315	ASPH	FfwkSi	ASPH	outcome	0.0687250387371721	2.9934547624389e-05	TRUE	0
1316	ASPHD2	FfwkSi	ASPHD2	outcome	0.0333201461680057	6.2052560002768e-06	TRUE	2.32819675484515e-189
1317	ASPRV1	FfwkSi	ASPRV1	outcome	0.0821686674860456	1.02429182687885e-05	TRUE	0
1318	ASPSCR1	FfwkSi	ASPSCR1	outcome	0.0312972845727049	6.22841403822626e-06	TRUE	3.17990387153888e-145
1319	ASRGL1	FfwkSi	ASRGL1	outcome	0.100778972076915	1.92062486589882e-05	TRUE	0
1320	ASS1P1	FfwkSi	ASS1P1	outcome	0.0542483815380084	3.21749538313594e-05	TRUE	5.48236462649899e-60
1321	ASTE1	FfwkSi	ASTE1	outcome	0.00694774530847765	5.65709256703604e-06	TRUE	3.46231050129637e-44
1322	ASTN2	FfwkSi	ASTN2	outcome	0.00557079579410642	1.87711691773418e-05	TRUE	1.18260936298778e-33
1323	ASXL1	FfwkSi	ASXL1	outcome	0.0148840581308432	8.70540338267564e-07	TRUE	1.08594753729107e-96
1324	ASXL2	FfwkSi	ASXL2	outcome	0.00312509193208	4.4887048131355e-07	TRUE	2.50554160539761e-21
1325	ATAD1	FfwkSi	ATAD1	outcome	0.00623643015470661	3.09186712243705e-06	TRUE	3.32582256940451e-40
1326	ATAD3A	FfwkSi	ATAD3A	outcome	0.00799467852201153	5.4053222946333e-07	TRUE	3.93438168963659e-40
1327	ATAD3B	FfwkSi	ATAD3B	outcome	0.0290538929038694	5.51577325213498e-06	TRUE	7.85466796103977e-81
1328	ATAD3C	FfwkSi	ATAD3C	outcome	0.0154558197010413	4.02588237969105e-06	TRUE	1.99349985182889e-21
1329	ATAD5	FfwkSi	ATAD5	outcome	0.00818424459878249	1.55043195363363e-08	TRUE	6.13349848108961e-54
1330	ATE1	FfwkSi	ATE1	outcome	0.00784419912578391	8.04271368020386e-06	TRUE	3.81034795850122e-49
1331	ATF1	FfwkSi	ATF1	outcome	0.0572722909280419	6.59911807486754e-06	TRUE	0
1332	ATF3	FfwkSi	ATF3	outcome	0.00623084241051975	2.32705384947555e-06	TRUE	5.17061432395424e-40
1333	ATF4	FfwkSi	ATF4	outcome	0.00813201078356593	1.65311818896583e-05	TRUE	2.20659840549896e-45
1334	ATF5	FfwkSi	ATF5	outcome	0.00751376301255933	3.13740081620926e-06	TRUE	9.51244923176324e-45
1335	ATF6	FfwkSi	ATF6	outcome	0.0984562261710013	3.84258989088747e-05	TRUE	0
1336	ATF6B	FfwkSi	ATF6B	outcome	0.0414461818087131	6.95692934284972e-06	TRUE	9.80625868698724e-65
1337	ATF7IP	FfwkSi	ATF7IP	outcome	0.00594648960516382	6.71375870337706e-06	TRUE	3.44364811261586e-37
1338	ATF7IP2	FfwkSi	ATF7IP2	outcome	0.0691338558962604	1.14017982431524e-05	TRUE	0
1339	ATG10	FfwkSi	ATG10	outcome	0.172262069128973	4.18244803772888e-05	TRUE	0
1340	ATG12	FfwkSi	ATG12	outcome	0.0588663584895785	2.19061407382598e-05	TRUE	1.02199629974319e-276
1341	ATG13	FfwkSi	ATG13	outcome	0.00403859346697726	4.51183027908359e-06	TRUE	7.4433374692801e-24
1342	ATG14	FfwkSi	ATG14	outcome	0.00288734631083658	1.87305120350925e-06	TRUE	4.61389557761596e-19
1343	ATG16L1	FfwkSi	ATG16L1	outcome	0.0211338155619854	5.01391852420209e-06	TRUE	1.04462079998267e-127
1344	ATG2B	FfwkSi	ATG2B	outcome	0.00747341974128104	4.96310936557305e-06	TRUE	9.69650614982109e-37
1345	ATG3	FfwkSi	ATG3	outcome	0.00349280654616995	1.49375100525121e-06	TRUE	4.90505283164576e-20
1346	ATG4B	FfwkSi	ATG4B	outcome	0.091513599661187	4.10470291760109e-05	TRUE	7.71926895126594e-115
1347	ATG4C	FfwkSi	ATG4C	outcome	0.0254142937478905	3.59633483568013e-06	TRUE	1.49536651234306e-163
1348	ATG4D	FfwkSi	ATG4D	outcome	0.00205575112955464	1.85901366270621e-06	TRUE	2.19290957492124e-12
1349	ATG7	FfwkSi	ATG7	outcome	0.0348961330104153	4.13559222576184e-06	TRUE	4.81638791729882e-211
1350	ATG9A	FfwkSi	ATG9A	outcome	0.00953092239424826	7.20312447963829e-06	TRUE	3.61754228234863e-58
1351	ATG9B	FfwkSi	ATG9B	outcome	0.00153675994844711	5.77267451304308e-06	TRUE	4.83509139990139e-10
1352	ATHL1	FfwkSi	ATHL1	outcome	0.174861138981684	1.85462382011707e-05	TRUE	0
1353	ATIC	FfwkSi	ATIC	outcome	0.0567644304644567	2.20701932943048e-05	TRUE	5.54203742963097e-142
1354	ATL1	FfwkSi	ATL1	outcome	0.00547852808332034	2.14625858551693e-07	TRUE	3.99684620180316e-31
1355	ATL2	FfwkSi	ATL2	outcome	0.0185492463350351	1.14497198906729e-05	TRUE	5.40823390433987e-112
1356	ATL3	FfwkSi	ATL3	outcome	0.0309719265429409	8.96226723770488e-06	TRUE	1.23601505123487e-144
1357	ATM	FfwkSi	ATM	outcome	0.00619165570521717	4.88725360608688e-07	TRUE	1.19788472753523e-30
1358	ATMIN	FfwkSi	ATMIN	outcome	0.00480686028435384	1.39477483405447e-06	TRUE	1.29019382037394e-31
1359	ATN1	FfwkSi	ATN1	outcome	0.00813297710986264	4.96104948010151e-06	TRUE	7.60735115018989e-42
1360	ATOH8	FfwkSi	ATOH8	outcome	0.188176284093823	3.72421635823671e-05	TRUE	0
1361	ATOX1	FfwkSi	ATOX1	outcome	0.0522583094882349	4.78041237021249e-05	TRUE	2.79337898050169e-302
1362	ATP10A	FfwkSi	ATP10A	outcome	0.0715074347379031	1.01074159613549e-05	TRUE	0
1363	ATP10D	FfwkSi	ATP10D	outcome	0.0316740098075929	1.3027787944455e-05	TRUE	4.00617019037809e-182
1364	ATP11A	FfwkSi	ATP11A	outcome	0.00407397244421885	3.16422172855931e-06	TRUE	4.88000101273731e-21
1365	ATP11B	FfwkSi	ATP11B	outcome	0.0201590093226374	1.1377788636935e-06	TRUE	6.1244705726925e-130
1366	ATP13A1	FfwkSi	ATP13A1	outcome	0.0207055117524901	3.89278472031871e-05	TRUE	1.54180044529397e-106
1367	ATP13A2	FfwkSi	ATP13A2	outcome	0.0181198767497757	1.15466747271399e-05	TRUE	3.95852745214341e-108
1368	ATP13A3	FfwkSi	ATP13A3	outcome	0.0113363356037143	9.38437332279471e-06	TRUE	1.12219229577942e-55
1369	ATP13A4	FfwkSi	ATP13A4	outcome	0.0378961557464814	1.59072098097157e-05	TRUE	3.55869284285797e-201
1370	ATP1A1OS	FfwkSi	ATP1A1OS	outcome	0.129379848726163	1.70330471286535e-05	TRUE	1.11476388806374e-192
1371	ATP1A4	FfwkSi	ATP1A4	outcome	0.0100408115300554	2.06445233868037e-05	TRUE	2.52305262911371e-54
1372	ATP1B1	FfwkSi	ATP1B1	outcome	0.120882246300138	4.73187910250829e-05	TRUE	0
1373	ATP1B2	FfwkSi	ATP1B2	outcome	0.0229017705067445	5.91679697154468e-05	TRUE	4.15708500382742e-122
1374	ATP1B3	FfwkSi	ATP1B3	outcome	0.00375514499078825	2.86719105534917e-05	TRUE	1.89010052389931e-21
1375	ATP2A1	FfwkSi	ATP2A1	outcome	0.00383197349859192	4.94493474293039e-05	TRUE	4.98071678198175e-21
1376	ATP2A2	FfwkSi	ATP2A2	outcome	0.00664742768985634	6.81551400584894e-06	TRUE	5.21869032706169e-31
1377	ATP2A3	FfwkSi	ATP2A3	outcome	0.0135950839627785	4.59367660505523e-06	TRUE	1.06549848300494e-74
1378	ATP2B4	FfwkSi	ATP2B4	outcome	0.00352827492821602	7.35227281017957e-07	TRUE	2.08437682095479e-23
1379	ATP2C1	FfwkSi	ATP2C1	outcome	0.00884729912797266	1.0993040197518e-05	TRUE	7.61398929570219e-55
1380	ATP2C2	FfwkSi	ATP2C2	outcome	0.035183785431733	1.63782416755097e-05	TRUE	2.38802310720339e-175
1381	ATP5A1	FfwkSi	ATP5A1	outcome	0.043038833063292	7.146626422413e-06	TRUE	2.93482302938997e-225
1382	ATP5C1	FfwkSi	ATP5C1	outcome	0.0187911018100988	2.05221757028319e-05	TRUE	3.57636204578099e-38
1383	ATP5D	FfwkSi	ATP5D	outcome	0.0456137599390872	6.07549415619598e-06	TRUE	5.91854423706721e-182
1384	ATP5E	FfwkSi	ATP5E	outcome	0.0161975573571433	1.04198906068367e-07	TRUE	4.04001132427277e-57
1385	ATP5F1P5	FfwkSi	ATP5F1P5	outcome	0.00550521983911941	5.91558411530021e-06	TRUE	4.55308763164632e-20
1386	ATP5G1	FfwkSi	ATP5G1	outcome	0.0608051695420477	1.6128612133174e-05	TRUE	0
1387	ATP5G2	FfwkSi	ATP5G2	outcome	0.00676477368475354	2.1332825177398e-06	TRUE	5.57613197425267e-44
1388	ATP5G3	FfwkSi	ATP5G3	outcome	0.00476893190711029	2.25145299585734e-07	TRUE	2.34568222812469e-31
1389	ATP5H	FfwkSi	ATP5H	outcome	0.0520650008063382	9.3736591120795e-06	TRUE	3.20923139502899e-74
1390	ATP5J2	FfwkSi	ATP5J2	outcome	0.0504157084131667	4.59057783825244e-07	TRUE	3.53977445357149e-115
1391	ATP5L	FfwkSi	ATP5L	outcome	0.0105647496561894	1.60730393242149e-06	TRUE	1.08036355196522e-62
1392	ATP5O	FfwkSi	ATP5O	outcome	0.0188835793322543	3.43842606691589e-05	TRUE	3.29401667104518e-80
1393	ATP5S	FfwkSi	ATP5S	outcome	0.0306715879767036	8.07066930070424e-06	TRUE	2.64990431793825e-158
1394	ATP5SL	FfwkSi	ATP5SL	outcome	0.0296204656215152	2.60584386722798e-05	TRUE	8.97192479168682e-173
1395	ATP6AP1L	FfwkSi	ATP6AP1L	outcome	0.166023271821406	4.83026878338666e-05	TRUE	0
1396	ATP6V0A1	FfwkSi	ATP6V0A1	outcome	0.00702261792980808	1.6695692067145e-07	TRUE	2.05075094289613e-41
1397	ATP6V0A2	FfwkSi	ATP6V0A2	outcome	0.009954738633191	1.98980816956204e-05	TRUE	5.15088230349924e-56
1398	ATP6V0B	FfwkSi	ATP6V0B	outcome	0.0233083448683615	1.15921719134517e-05	TRUE	1.15086449572965e-138
1399	ATP6V0D1	FfwkSi	ATP6V0D1	outcome	0.0609141478118082	9.63995536997701e-06	TRUE	0
1400	ATP6V0E1	FfwkSi	ATP6V0E1	outcome	0.00290906223007632	8.34969918826913e-06	TRUE	2.43347324721544e-18
1401	ATP6V0E2	FfwkSi	ATP6V0E2	outcome	0.0338895488244377	1.49395671644996e-05	TRUE	1.4827426959469e-153
1402	ATP6V0E2-AS1	FfwkSi	ATP6V0E2-AS1	outcome	0.019161799361026	3.44921230576127e-06	TRUE	2.6615676580678e-61
1403	ATP6V1A	FfwkSi	ATP6V1A	outcome	0.0223123419731781	5.09457255398082e-06	TRUE	1.39633748920107e-50
1404	ATP6V1B2	FfwkSi	ATP6V1B2	outcome	0.00216123739105683	6.47372654708828e-06	TRUE	9.67964677611723e-14
1405	ATP6V1C1	FfwkSi	ATP6V1C1	outcome	0.045150912320092	5.40500931215072e-06	TRUE	1.56337997986005e-286
1406	ATP6V1C2	FfwkSi	ATP6V1C2	outcome	0.00341512524547227	3.46125244887712e-06	TRUE	7.54568829235933e-19
1407	ATP6V1D	FfwkSi	ATP6V1D	outcome	0.0624366166973689	7.32667344656337e-06	TRUE	0
1408	ATP6V1E1	FfwkSi	ATP6V1E1	outcome	0.0683161908119432	2.32489947020836e-06	TRUE	0
1409	ATP6V1E2	FfwkSi	ATP6V1E2	outcome	0.124415376710577	2.75837198140232e-05	TRUE	0
1410	ATP6V1G1	FfwkSi	ATP6V1G1	outcome	0.0108882294469588	1.5654124127652e-05	TRUE	3.17023629578485e-66
1411	ATP6V1G2	FfwkSi	ATP6V1G2	outcome	0.0646963898775592	2.57773670827981e-05	TRUE	7.6009131623932e-158
1412	ATP7B	FfwkSi	ATP7B	outcome	0.0419197180494603	6.90429161786454e-06	TRUE	2.43010717492105e-260
1413	ATP8A1	FfwkSi	ATP8A1	outcome	0.0280763793235882	1.57920987843548e-05	TRUE	1.10330227139502e-176
1414	ATP8A2	FfwkSi	ATP8A2	outcome	0.00994166155347532	2.3436147437132e-06	TRUE	6.20761421525113e-64
1415	ATP8B1	FfwkSi	ATP8B1	outcome	0.00512018076834409	6.47845476674385e-07	TRUE	2.80321869878492e-16
1416	ATP8B2	FfwkSi	ATP8B2	outcome	0.0187963385896701	1.70101827487335e-05	TRUE	9.01470984437712e-117
1417	ATP8B3	FfwkSi	ATP8B3	outcome	0.0224091870319198	3.58776403812354e-05	TRUE	5.86014633637995e-96
1418	ATP8B4	FfwkSi	ATP8B4	outcome	0.122116224626121	6.17796943629346e-05	TRUE	0
1419	ATP9A	FfwkSi	ATP9A	outcome	0.0970053391216615	3.29941789236367e-05	TRUE	0
1420	ATP9B	FfwkSi	ATP9B	outcome	0.0892545404368499	0.000103878400741129	TRUE	0
1421	ATPAF1	FfwkSi	ATPAF1	outcome	0.0230839214900811	1.91873622811457e-06	TRUE	2.3549178761572e-93
1422	ATPAF2	FfwkSi	ATPAF2	outcome	0.0618994718730774	2.46427508515808e-05	TRUE	0
1423	ATPBD4	FfwkSi	ATPBD4	outcome	0.0110802477507787	4.91393596366435e-06	TRUE	4.47992638264349e-52
1424	ATPIF1	FfwkSi	ATPIF1	outcome	0.0451075342359246	2.71285726267504e-05	TRUE	1.26050402584498e-170
1425	ATR	FfwkSi	ATR	outcome	0.00183600074225704	3.04029950658798e-06	TRUE	6.05844061171088e-08
1426	ATRAID	FfwkSi	ATRAID	outcome	0.0739741079598094	2.62205254422852e-05	TRUE	0
1427	ATRIP	FfwkSi	ATRIP	outcome	0.0338088528662739	1.7475407988304e-05	TRUE	2.69134783038577e-167
1428	ATRN	FfwkSi	ATRN	outcome	0.00444255942382629	5.21024433191441e-06	TRUE	7.15157441380524e-28
1429	ATXN1	FfwkSi	ATXN1	outcome	0.03655397716873	5.21026714237392e-06	TRUE	6.19707293564606e-235
1430	ATXN10	FfwkSi	ATXN10	outcome	0.0293201840781391	9.41927484836035e-06	TRUE	8.76769069268539e-185
1431	ATXN1L	FfwkSi	ATXN1L	outcome	0.00140722406017734	3.83190683239133e-06	TRUE	2.29936523623609e-08
1432	ATXN2	FfwkSi	ATXN2	outcome	0.00267673688724078	2.04498558544337e-06	TRUE	4.35204439109289e-16
1433	ATXN2L	FfwkSi	ATXN2L	outcome	0.00256165686779006	1.27313464130373e-05	TRUE	1.96012765339516e-12
1434	ATXN3	FfwkSi	ATXN3	outcome	0.0210140143073212	1.69299477781989e-06	TRUE	3.13612583479511e-130
1435	ATXN7	FfwkSi	ATXN7	outcome	0.00119767655264986	3.7780746484296e-05	TRUE	6.85970874083599e-06
1436	ATXN7L1	FfwkSi	ATXN7L1	outcome	0.00248966574352999	1.61635027140836e-05	TRUE	3.84824919765387e-13
1437	ATXN7L2	FfwkSi	ATXN7L2	outcome	0.00965966876959309	2.14428519527636e-05	TRUE	2.4611635420805e-28
1438	ATXN7L3	FfwkSi	ATXN7L3	outcome	0.0019400279355519	5.67865136974385e-06	TRUE	1.18860155045968e-09
1439	ATXN7L3B	FfwkSi	ATXN7L3B	outcome	0.0346883256900637	1.32391932063329e-05	TRUE	1.05929328600857e-172
1440	AUH	FfwkSi	AUH	outcome	0.00735508886349507	2.8727736440717e-06	TRUE	4.1061547792502e-23
1441	AUP1	FfwkSi	AUP1	outcome	0.00710641045427824	4.10346330396994e-06	TRUE	2.74742304986691e-45
1442	AURKA	FfwkSi	AURKA	outcome	0.00163094700718567	3.72208770878689e-07	TRUE	7.37681862329278e-10
1443	AURKB	FfwkSi	AURKB	outcome	0.0564958861375594	6.06202450479925e-06	TRUE	3.73487458718219e-122
1444	AURKC	FfwkSi	AURKC	outcome	0.00599919660322086	5.81956757815637e-06	TRUE	1.4704140557272e-37
1445	AUTS2	FfwkSi	AUTS2	outcome	0.0877645918979697	5.00547002456359e-05	TRUE	0
1446	AVEN	FfwkSi	AVEN	outcome	0.0154604832840632	6.40772557952189e-06	TRUE	1.25072647325387e-74
1447	AVIL	FfwkSi	AVIL	outcome	0.0810570059210118	7.91359920451414e-06	TRUE	1.27664619905732e-219
1448	AVL9	FfwkSi	AVL9	outcome	0.042365304353127	3.35404447432946e-05	TRUE	3.96156245730555e-230
1449	AVPI1	FfwkSi	AVPI1	outcome	0.0194360791763597	1.50984725670018e-05	TRUE	2.6000151634721e-112
1450	AXIN1	FfwkSi	AXIN1	outcome	0.109797028572194	4.08998961503727e-05	TRUE	0
1451	AXIN2	FfwkSi	AXIN2	outcome	0.0766637280485786	2.4801383600831e-05	TRUE	0
1452	AXL	FfwkSi	AXL	outcome	0.0109817840786771	3.8659204349447e-06	TRUE	1.01679521207665e-67
1453	AZI1	FfwkSi	AZI1	outcome	0.0279854432101336	8.82374238465291e-06	TRUE	3.33705384517828e-87
1454	AZI2	FfwkSi	AZI2	outcome	0.0315217431039254	1.86292230338121e-05	TRUE	4.04262606969443e-198
1455	AZIN1	FfwkSi	AZIN1	outcome	0.0411370176704282	2.30459799870639e-05	TRUE	7.33519018056368e-229
1456	B2M	FfwkSi	B2M	outcome	0.0037811303090051	7.06282866350034e-06	TRUE	7.44778683501745e-24
1457	B3GALNT1	FfwkSi	B3GALNT1	outcome	0.0324452062677356	2.75225206466689e-05	TRUE	1.8782765766134e-181
1458	B3GALNT2	FfwkSi	B3GALNT2	outcome	0.134442462713241	8.36321045302973e-05	TRUE	0
1459	B3GALT6	FfwkSi	B3GALT6	outcome	0.0956408807106952	2.28998993955562e-06	TRUE	0
1460	B3GALTL	FfwkSi	B3GALTL	outcome	0.083651878652649	2.11682613681417e-05	TRUE	0
1461	B3GAT1	FfwkSi	B3GAT1	outcome	0.0500579754093225	2.89596600569803e-05	TRUE	2.54129557970949e-274
1462	B3GAT3	FfwkSi	B3GAT3	outcome	0.00376765159097372	5.84662276800695e-06	TRUE	1.58877409980776e-22
1463	B3GNT1	FfwkSi	B3GNT1	outcome	0.0129759468950521	1.05120491792565e-05	TRUE	2.27380597931867e-66
1464	B3GNT2	FfwkSi	B3GNT2	outcome	0.0722839137636034	1.88265646956121e-05	TRUE	0
1465	B3GNT3	FfwkSi	B3GNT3	outcome	0.0294585935088366	5.62579247827328e-07	TRUE	3.52168334964689e-159
1466	B3GNT5	FfwkSi	B3GNT5	outcome	0.0382042373675224	3.5590060905889e-05	TRUE	5.3057808724282e-204
1467	B3GNT7	FfwkSi	B3GNT7	outcome	0.00244671594869361	3.22029592205627e-07	TRUE	4.24361616494726e-17
1468	B3GNT8	FfwkSi	B3GNT8	outcome	0.00533999192288513	1.30126060663064e-05	TRUE	4.94152193949861e-30
1469	B3GNT9	FfwkSi	B3GNT9	outcome	0.00199603361650456	2.41799744027863e-06	TRUE	1.63642215299521e-13
1470	B3GNTL1	FfwkSi	B3GNTL1	outcome	0.114127001740169	1.7862001991026e-05	TRUE	0
1471	B4GALNT3	FfwkSi	B4GALNT3	outcome	0.0637417750076158	3.4517858800649e-05	TRUE	3.23299817526019e-294
1472	B4GALNT4	FfwkSi	B4GALNT4	outcome	0.0229978244590282	2.38365395045983e-05	TRUE	3.88384697710264e-85
1473	B4GALT1	FfwkSi	B4GALT1	outcome	0.0482207452054094	2.90464754980555e-05	TRUE	1.46957743246007e-282
1474	B4GALT3	FfwkSi	B4GALT3	outcome	0.00971502964080242	6.20301295104685e-06	TRUE	3.21210533659139e-51
1475	B4GALT4	FfwkSi	B4GALT4	outcome	0.139717884135716	4.18837410087675e-05	TRUE	0
1476	B4GALT5	FfwkSi	B4GALT5	outcome	0.00677652153540691	2.40975946004179e-05	TRUE	3.17807228098157e-40
1477	B4GALT6	FfwkSi	B4GALT6	outcome	0.0106047901099661	1.10667362663513e-05	TRUE	2.01278439307024e-65
1478	B4GALT7	FfwkSi	B4GALT7	outcome	0.0593001001706262	1.87196809160574e-05	TRUE	1.45729375209311e-288
1479	B9D2	FfwkSi	B9D2	outcome	0.00898840114702513	4.57460664617322e-06	TRUE	2.14647165719312e-57
1480	BAALC	FfwkSi	BAALC	outcome	0.0146744359525068	5.32614008325154e-06	TRUE	7.37374442772943e-91
1481	BABAM1	FfwkSi	BABAM1	outcome	0.0430695426563853	2.3235717764148e-05	TRUE	1.00809513732964e-176
1482	BACE1	FfwkSi	BACE1	outcome	0.0307529176857414	9.76509326605701e-06	TRUE	2.6217116202256e-186
1483	BACE2	FfwkSi	BACE2	outcome	0.0246805906135191	7.51236888862255e-06	TRUE	4.97472025379558e-157
1484	BACH1	FfwkSi	BACH1	outcome	0.00265654058687245	8.32012099211594e-07	TRUE	3.61958026946229e-18
1485	BACH1-AS1	FfwkSi	BACH1-AS1	outcome	0.019672036105466	2.81103709683394e-06	TRUE	8.43354439344744e-18
1486	BACH2	FfwkSi	BACH2	outcome	0.0180744162218729	1.48486652704628e-05	TRUE	3.68629104295402e-109
1487	BAD	FfwkSi	BAD	outcome	0.00210641843695205	9.88484280015128e-08	TRUE	4.66884082156125e-15
1488	BAG1	FfwkSi	BAG1	outcome	0.0208449355635084	1.18068615153526e-05	TRUE	3.42309442822054e-122
1489	BAG2	FfwkSi	BAG2	outcome	0.00986169610866962	3.75448129839509e-06	TRUE	4.81799700933257e-25
1490	BAG3	FfwkSi	BAG3	outcome	0.0143785756574139	1.99720152800756e-06	TRUE	3.4463643304421e-87
1491	BAG4	FfwkSi	BAG4	outcome	0.0355856339194229	9.3125639309259e-06	TRUE	1.19755275801643e-163
1492	BAG5	FfwkSi	BAG5	outcome	0.016823924913302	1.45853492618083e-05	TRUE	8.10869743929967e-91
1493	BAG6	FfwkSi	BAG6	outcome	0.0182860833773272	6.55338925431441e-06	TRUE	4.75638934562536e-28
1494	BAHCC1	FfwkSi	BAHCC1	outcome	0.0174652763764965	1.27959261138774e-05	TRUE	1.62288441556001e-65
1495	BAHD1	FfwkSi	BAHD1	outcome	0.00529403423923678	6.41932801775962e-06	TRUE	2.07919527180678e-33
1496	BAI1	FfwkSi	BAI1	outcome	0.0137406402438695	2.08180617113636e-05	TRUE	3.28786384549138e-49
1497	BAIAP2	FfwkSi	BAIAP2	outcome	0.0998958813473412	2.2964790105092e-05	TRUE	0
1498	BAIAP2-AS1	FfwkSi	BAIAP2-AS1	outcome	0.137206148274382	2.4215846803831e-05	TRUE	0
1499	BAIAP2L1	FfwkSi	BAIAP2L1	outcome	0.0127672202951912	2.77137597104273e-05	TRUE	1.1264576604562e-76
1500	BAIAP2L2	FfwkSi	BAIAP2L2	outcome	0.0853895212347519	3.92924003539029e-05	TRUE	0
1501	BAIAP3	FfwkSi	BAIAP3	outcome	0.0872919542823091	2.40474510424504e-05	TRUE	0
1502	BAK1	FfwkSi	BAK1	outcome	0.193244784731691	3.29648961796122e-05	TRUE	0
1503	BAK1P1	FfwkSi	BAK1P1	outcome	0.0116568625948085	7.30393319767454e-06	TRUE	7.33671943139237e-15
1504	BAMBI	FfwkSi	BAMBI	outcome	0.0700420722169573	1.42938806511392e-05	TRUE	0
1505	BANF1	FfwkSi	BANF1	outcome	0.0606793568097072	1.97959301167629e-05	TRUE	0
1506	BANF1P1	FfwkSi	BANF1P1	outcome	0.0079469862429269	4.1850501045825e-06	TRUE	7.45840117437002e-08
1507	BANK1	FfwkSi	BANK1	outcome	0.00781909478568583	3.7533884776073e-05	TRUE	7.81305904596506e-43
1508	BANP	FfwkSi	BANP	outcome	0.00936928771442098	1.00240889137139e-05	TRUE	7.75603370440098e-51
1509	BAP1	FfwkSi	BAP1	outcome	0.00151844416276343	1.72175434043199e-05	TRUE	1.23500592898192e-08
1510	BARD1	FfwkSi	BARD1	outcome	0.100574310729024	2.24968967363955e-05	TRUE	0
1511	BASP1	FfwkSi	BASP1	outcome	0.0528324789358692	3.2017274149167e-05	TRUE	3.4882700763436e-295
1512	BATF	FfwkSi	BATF	outcome	0.00238281320908793	5.21491939344722e-07	TRUE	1.36312219854264e-16
1513	BATF2	FfwkSi	BATF2	outcome	0.00137150130275748	6.11837259453321e-08	TRUE	1.37928351721984e-09
1514	BATF3	FfwkSi	BATF3	outcome	0.0170333708204053	1.31823853269429e-05	TRUE	9.10423236378938e-96
1515	BAX	FfwkSi	BAX	outcome	0.0386047896917576	9.06946198734903e-06	TRUE	1.59945079413512e-233
1516	BAZ1A	FfwkSi	BAZ1A	outcome	0.00653975684123329	1.00167469525679e-05	TRUE	8.0561145301715e-39
1517	BAZ1B	FfwkSi	BAZ1B	outcome	0.00392486259836517	2.4701669003114e-07	TRUE	2.6414543807354e-13
1518	BAZ2A	FfwkSi	BAZ2A	outcome	0.00298395748654988	1.26046957351626e-05	TRUE	1.53126720550505e-17
1519	BAZ2B	FfwkSi	BAZ2B	outcome	0.153627711025964	5.18978589614409e-05	TRUE	0
1520	BBC3	FfwkSi	BBC3	outcome	0.00152600223790478	3.39907788952932e-06	TRUE	3.52235027146332e-10
1521	BBIP1	FfwkSi	BBIP1	outcome	0.0463766493678587	5.98001022310105e-06	TRUE	2.99315502527198e-64
1522	BBS1	FfwkSi	BBS1	outcome	0.00860972093908697	2.09185527195231e-06	TRUE	2.47935098587894e-52
1523	BBS10	FfwkSi	BBS10	outcome	0.0400825846844213	4.35587014260384e-05	TRUE	3.68730803456577e-206
1524	BBS12	FfwkSi	BBS12	outcome	0.0192631880251267	1.04476800767332e-05	TRUE	1.44404978386877e-116
1525	BBS2	FfwkSi	BBS2	outcome	0.314092863669065	4.80999608976829e-05	TRUE	0
1526	BBS4	FfwkSi	BBS4	outcome	0.0508953298617443	2.17206141559303e-05	TRUE	3.43618815839419e-271
1527	BBS5	FfwkSi	BBS5	outcome	0.00181082733265039	1.70130133005415e-06	TRUE	1.50656342940361e-12
1528	BBS7	FfwkSi	BBS7	outcome	0.00438832044243986	1.30805155167637e-06	TRUE	3.02623535473292e-25
1529	BBS9	FfwkSi	BBS9	outcome	0.0133999393418464	1.25716248992666e-06	TRUE	5.36757116484829e-87
1530	BBX	FfwkSi	BBX	outcome	0.0210625435408566	4.79102780589013e-06	TRUE	5.90935746304887e-128
1531	BCAM	FfwkSi	BCAM	outcome	0.00220127388033178	1.7251629420915e-06	TRUE	4.5109651503665e-15
1532	BCAP29	FfwkSi	BCAP29	outcome	0.00759594527820485	5.461219486647e-06	TRUE	8.04440986710091e-45
1533	BCAR1	FfwkSi	BCAR1	outcome	0.0140406537544335	3.8216892186954e-06	TRUE	7.5187222905439e-88
1534	BCAR3	FfwkSi	BCAR3	outcome	0.010336162958326	1.18356346351432e-06	TRUE	3.08483002252136e-61
1535	BCAS1	FfwkSi	BCAS1	outcome	0.0251745543231563	1.30375842045125e-07	TRUE	2.03917590695974e-92
1536	BCAS3	FfwkSi	BCAS3	outcome	0.00538469335907033	6.49781460574091e-06	TRUE	6.64470563671645e-28
1537	BCAS4	FfwkSi	BCAS4	outcome	0.118056268485312	4.21061396719628e-05	TRUE	0
1538	BCAT1	FfwkSi	BCAT1	outcome	0.255215499659103	5.8817424397762e-05	TRUE	0
1539	BCAT2	FfwkSi	BCAT2	outcome	0.0336307597095436	4.37313600163368e-06	TRUE	6.89190894650975e-198
1540	BCCIP	FfwkSi	BCCIP	outcome	0.0216337418858542	3.01340465821938e-06	TRUE	1.79421463314411e-76
1541	BCDIN3D	FfwkSi	BCDIN3D	outcome	0.00125625783331986	3.48023916677307e-08	TRUE	8.22605869145483e-09
1542	BCKDHA	FfwkSi	BCKDHA	outcome	0.0333491330991473	4.54197613221289e-06	TRUE	5.64313087425257e-155
1543	BCKDHB	FfwkSi	BCKDHB	outcome	0.00897516827178178	7.47918150022202e-07	TRUE	1.74623970029706e-58
1544	BCKDK	FfwkSi	BCKDK	outcome	0.0466563694374186	2.32779842249676e-05	TRUE	7.41773187283893e-236
1545	BCL10	FfwkSi	BCL10	outcome	0.0387322242809779	1.63284904026351e-05	TRUE	5.53401499393588e-241
1546	BCL11A	FfwkSi	BCL11A	outcome	0.00131131213448707	8.40797759454914e-07	TRUE	1.94590029604533e-09
1547	BCL2	FfwkSi	BCL2	outcome	0.0026611173366558	6.42420669924147e-06	TRUE	4.43593897401305e-17
1548	BCL2A1	FfwkSi	BCL2A1	outcome	0.0327972790053888	1.76562484150525e-06	TRUE	1.73585143957481e-86
1549	BCL2L1	FfwkSi	BCL2L1	outcome	0.00182483614546876	7.02286878583702e-07	TRUE	5.7864745066299e-12
1550	BCL2L11	FfwkSi	BCL2L11	outcome	0.0052684524318719	2.06715772962598e-06	TRUE	2.34857326575473e-34
1551	BCL2L13	FfwkSi	BCL2L13	outcome	0.0835597789481918	1.57800465415511e-05	TRUE	0
1552	BCL2L14	FfwkSi	BCL2L14	outcome	0.0201500828492713	5.00704740436964e-08	TRUE	7.35583905629346e-132
1553	BCL2L15	FfwkSi	BCL2L15	outcome	0.00501478141692399	1.26523532678174e-07	TRUE	7.2506660209672e-29
1554	BCL2L2	FfwkSi	BCL2L2	outcome	0.00368981835967775	4.40464880920701e-06	TRUE	1.10704982650943e-17
1555	BCL3	FfwkSi	BCL3	outcome	0.00105453634978337	1.42364507288042e-06	TRUE	8.84720053921935e-08
1556	BCL6	FfwkSi	BCL6	outcome	0.0105468547030564	1.29867797066749e-05	TRUE	1.24755133318611e-64
1557	BCL7A	FfwkSi	BCL7A	outcome	0.0169243322154331	8.8350517410679e-07	TRUE	7.84739088383132e-93
1558	BCL7B	FfwkSi	BCL7B	outcome	0.00373533477982323	2.46016412155456e-07	TRUE	1.08412045509794e-24
1559	BCL7C	FfwkSi	BCL7C	outcome	0.00654433376182256	1.3171263924113e-05	TRUE	5.90286383978798e-36
1560	BCL9	FfwkSi	BCL9	outcome	0.0283336896839058	2.35330139877798e-05	TRUE	8.59183340273913e-84
1561	BCL9L	FfwkSi	BCL9L	outcome	0.00109721695985538	2.22522935935939e-06	TRUE	6.56368579284891e-08
1562	BCO2	FfwkSi	BCO2	outcome	0.0122903032693483	2.7014867164012e-06	TRUE	6.3107200525108e-65
1563	BCR	FfwkSi	BCR	outcome	0.091605468452115	1.71693630417732e-05	TRUE	0
1564	BCS1L	FfwkSi	BCS1L	outcome	0.0227355588200288	2.87107997270434e-06	TRUE	1.66219558779556e-109
1565	BDH1	FfwkSi	BDH1	outcome	0.0147158732053882	2.68145645558171e-06	TRUE	2.95392799815625e-80
1566	BDH2	FfwkSi	BDH2	outcome	0.199808139569191	3.00785309831397e-05	TRUE	0
1567	BDP1	FfwkSi	BDP1	outcome	0.00625699029523225	2.63220360424134e-06	TRUE	1.82291372719025e-13
1568	BEAN1	FfwkSi	BEAN1	outcome	0.0121895020016064	1.68450568852492e-05	TRUE	1.25029504886543e-61
1569	BECN1	FfwkSi	BECN1	outcome	0.048451132614339	1.32558277936289e-05	TRUE	2.87883718524286e-297
1570	BEGAIN	FfwkSi	BEGAIN	outcome	0.131096309395324	5.50537589928046e-05	TRUE	0
1571	BEND3	FfwkSi	BEND3	outcome	0.00341989765620235	1.29478569580103e-06	TRUE	5.14264368884417e-19
1572	BEND3P3	FfwkSi	BEND3P3	outcome	0.0542625276517925	1.23649614444679e-05	TRUE	1.40310841270624e-49
1573	BEND4	FfwkSi	BEND4	outcome	0.00228656322904025	2.51907807313361e-06	TRUE	3.59391824834759e-13
1574	BEND5	FfwkSi	BEND5	outcome	0.00905356473115753	6.28898188908018e-06	TRUE	2.29838436931743e-57
1575	BEND7	FfwkSi	BEND7	outcome	0.0364032566174725	4.29792266390915e-05	TRUE	2.35799402622649e-184
1576	BEST1	FfwkSi	BEST1	outcome	0.0351756719401684	2.61733763725476e-05	TRUE	4.36162203360402e-186
1577	BEST3	FfwkSi	BEST3	outcome	0.00102723316903754	1.93258089271211e-06	TRUE	3.16069883344999e-07
1578	BEST4	FfwkSi	BEST4	outcome	0.00357594184130215	1.71141753319006e-07	TRUE	1.72458805250347e-24
1579	BET1	FfwkSi	BET1	outcome	0.0285976069615345	1.54385073182976e-05	TRUE	4.0513009238404e-160
1580	BET1L	FfwkSi	BET1L	outcome	0.0940987254071975	3.03983922341245e-05	TRUE	6.41758372222416e-281
1581	BET3L	FfwkSi	BET3L	outcome	0.0012116932946054	4.71325894909629e-06	TRUE	3.14533562036585e-07
1582	BFAR	FfwkSi	BFAR	outcome	0.00501009614388774	1.68652755422584e-05	TRUE	1.03842711525774e-27
1583	BFSP1	FfwkSi	BFSP1	outcome	0.0345701539312418	2.83529739311561e-05	TRUE	6.35698819411796e-214
1584	BFSP2	FfwkSi	BFSP2	outcome	0.0172921691148318	1.18365787402756e-05	TRUE	9.71117090407594e-52
1585	BGLAP	FfwkSi	BGLAP	outcome	0.00286348199661385	2.62275835439078e-09	TRUE	5.22414991841362e-18
1586	BHLHE40	FfwkSi	BHLHE40	outcome	0.00801276963325484	1.0009376584776e-05	TRUE	5.11222536103093e-47
1587	BHLHE40-AS1	FfwkSi	BHLHE40-AS1	outcome	0.00805870379977534	2.83182051674396e-08	TRUE	3.64376160497766e-11
1588	BHLHE41	FfwkSi	BHLHE41	outcome	0.00148827339035801	2.3335553819021e-06	TRUE	2.06008942673132e-10
1589	BICC1	FfwkSi	BICC1	outcome	0.0135187596760494	4.48134076284803e-06	TRUE	1.2746715656476e-82
1590	BICD1	FfwkSi	BICD1	outcome	0.0123615530345527	6.26654420453755e-06	TRUE	1.86411354621979e-77
1591	BICD2	FfwkSi	BICD2	outcome	0.0955086081099318	6.3727129760136e-05	TRUE	0
1592	BID	FfwkSi	BID	outcome	0.0092183745547319	1.9338012838345e-06	TRUE	2.32277401182098e-49
1593	BIK	FfwkSi	BIK	outcome	0.010101165561108	5.07276360363752e-05	TRUE	1.73396173283255e-52
1594	BIN1	FfwkSi	BIN1	outcome	0.208984940575915	0.000102781499239362	TRUE	0
1595	BIN2	FfwkSi	BIN2	outcome	0.0650380371005158	5.97643979736001e-07	TRUE	2.36556673006241e-186
1596	BIN3	FfwkSi	BIN3	outcome	0.0976677421249847	1.29927567216202e-05	TRUE	0
1597	BIRC2	FfwkSi	BIRC2	outcome	0.00241471418341446	1.13272935483828e-05	TRUE	1.93578723106456e-14
1598	BIRC3	FfwkSi	BIRC3	outcome	0.0238941733299732	6.05637928048643e-06	TRUE	5.2299643373229e-129
1599	BIRC5	FfwkSi	BIRC5	outcome	0.0168558107007711	1.77639659559146e-05	TRUE	9.15520688524564e-91
1600	BIRC6	FfwkSi	BIRC6	outcome	0.00371021209951137	6.51517909660723e-06	TRUE	7.23367024651332e-21
1601	BIRC7	FfwkSi	BIRC7	outcome	0.0732449347448838	9.84176201332019e-06	TRUE	0
1602	BIVM	FfwkSi	BIVM	outcome	0.0689962196642841	6.80877407275837e-06	TRUE	0
1603	BLCAP	FfwkSi	BLCAP	outcome	0.00139491883553133	1.70705949139653e-06	TRUE	6.25662404504318e-10
1604	BLK	FfwkSi	BLK	outcome	0.080678689510899	2.79497937334296e-05	TRUE	0
1605	BLM	FfwkSi	BLM	outcome	0.158888253801813	1.77439339587533e-05	TRUE	0
1606	BLMH	FfwkSi	BLMH	outcome	0.0661006047218846	3.82551671886918e-05	TRUE	4.6133432928635e-302
1607	BLOC1S1	FfwkSi	BLOC1S1	outcome	0.0107063082001659	4.30214751837409e-07	TRUE	3.67412035731648e-25
1608	BLOC1S2	FfwkSi	BLOC1S2	outcome	0.00490402377857153	3.78680494525249e-09	TRUE	2.84605638269321e-33
1609	BLOC1S3	FfwkSi	BLOC1S3	outcome	0.00654156091533317	7.03647179284466e-06	TRUE	5.80741673127166e-41
1610	BLOC1S4	FfwkSi	BLOC1S4	outcome	0.00635063219836003	8.61343696296898e-06	TRUE	1.76047383812417e-28
1611	BLOC1S5	FfwkSi	BLOC1S5	outcome	0.0303894655781441	1.22229546588732e-05	TRUE	2.50914615472013e-135
1612	BLOC1S6	FfwkSi	BLOC1S6	outcome	0.00960454167775647	4.39067156613698e-06	TRUE	1.65898613540101e-38
1613	BLVRA	FfwkSi	BLVRA	outcome	0.144851949555033	6.31890337229888e-05	TRUE	0
1614	BLVRB	FfwkSi	BLVRB	outcome	0.102651217288576	4.06085825772176e-05	TRUE	0
1615	BLZF1	FfwkSi	BLZF1	outcome	0.00162966109232416	4.04417014468546e-06	TRUE	4.95932501857251e-11
1616	BMF	FfwkSi	BMF	outcome	0.0182811100974942	1.49280658586206e-05	TRUE	1.63640608365466e-110
1617	BMP1	FfwkSi	BMP1	outcome	0.0198055056300003	1.08253778263396e-06	TRUE	2.28392560471526e-104
1618	BMP2	FfwkSi	BMP2	outcome	0.0188729795208445	1.16779259619743e-05	TRUE	4.02359005742549e-118
1619	BMP2K	FfwkSi	BMP2K	outcome	0.0128252216788653	4.2762659612304e-06	TRUE	3.53946012634756e-77
1620	BMP4	FfwkSi	BMP4	outcome	0.00164000166755913	4.62527020605554e-07	TRUE	1.71835157616112e-08
1621	BMP6	FfwkSi	BMP6	outcome	0.0136112499762622	2.71056868088273e-06	TRUE	1.56531329518119e-87
1622	BMP8A	FfwkSi	BMP8A	outcome	0.10831249062728	6.7625885610553e-05	TRUE	4.86504052721161e-143
1623	BMP8B	FfwkSi	BMP8B	outcome	0.00662086417895639	1.08990677148578e-08	TRUE	1.20334115617241e-43
1624	BMPR1A	FfwkSi	BMPR1A	outcome	0.0114352489121814	2.82806347858822e-07	TRUE	1.3163722858244e-29
1625	BMPR2	FfwkSi	BMPR2	outcome	0.0470657592729294	1.53739993225069e-05	TRUE	1.36205468784551e-295
1626	BMS1	FfwkSi	BMS1	outcome	0.0057491248836007	4.53540561343024e-06	TRUE	2.10776739488532e-36
1627	BNC2	FfwkSi	BNC2	outcome	0.0321441598658483	5.95159126186765e-06	TRUE	7.18091654837249e-176
1628	BNIP1	FfwkSi	BNIP1	outcome	0.0543611837382325	8.26788705750717e-06	TRUE	0
1629	BNIP2	FfwkSi	BNIP2	outcome	0.0167509461385267	5.3194321107288e-06	TRUE	2.85730010860302e-100
1630	BNIP3	FfwkSi	BNIP3	outcome	0.0292996546969613	1.17306349951429e-06	TRUE	4.44775656791749e-16
1631	BNIP3L	FfwkSi	BNIP3L	outcome	0.00479355180243877	6.26687433607038e-06	TRUE	5.75316572953972e-28
1632	BNIPL	FfwkSi	BNIPL	outcome	0.0629211575628049	5.82323492372661e-05	TRUE	0
1633	BOD1	FfwkSi	BOD1	outcome	0.00618854026331449	5.55993461766311e-06	TRUE	4.71613380142492e-39
1634	BOD1L1	FfwkSi	BOD1L1	outcome	0.00675799218902853	1.37117614925937e-06	TRUE	6.13037381542545e-36
1635	BOK	FfwkSi	BOK	outcome	0.0519778265786145	1.67339031124347e-05	TRUE	6.83441610936482e-269
1636	BOLA1	FfwkSi	BOLA1	outcome	0.00621161626660334	4.96063383165118e-06	TRUE	4.64920830693491e-16
1637	BOLA2B	FfwkSi	BOLA2B	outcome	0.127200454075711	9.17834711207353e-06	TRUE	8.78401847190965e-29
1638	BOLA3	FfwkSi	BOLA3	outcome	0.00124326170687153	1.63220651721304e-05	TRUE	8.89202870208456e-07
1639	BOP1	FfwkSi	BOP1	outcome	0.00870553347330769	9.80157520283239e-06	TRUE	6.36990002496444e-13
1640	BORA	FfwkSi	BORA	outcome	0.0787036613303944	1.64422719044774e-05	TRUE	0
1641	BPGM	FfwkSi	BPGM	outcome	0.00178906355806039	8.52911677700892e-06	TRUE	1.13275205479662e-10
1642	BPHL	FfwkSi	BPHL	outcome	0.0126315789714831	6.1640954796648e-07	TRUE	5.1280070134033e-73
1643	BPI	FfwkSi	BPI	outcome	0.0863615510637922	4.40605557397366e-05	TRUE	0
1644	BPNT1	FfwkSi	BPNT1	outcome	0.00275848018351263	1.33078855792325e-06	TRUE	1.17232272561052e-18
1645	BPTF	FfwkSi	BPTF	outcome	0.00232980587184614	6.07494824021425e-10	TRUE	9.74759676491911e-15
1646	BRAF	FfwkSi	BRAF	outcome	0.00270979449270428	4.97451022664315e-07	TRUE	1.55642388939455e-09
1647	BRAT1	FfwkSi	BRAT1	outcome	0.0558446642717382	1.58360655543236e-05	TRUE	6.74574111212359e-227
1648	BRCA1	FfwkSi	BRCA1	outcome	0.0322852494083822	1.24210958501944e-05	TRUE	2.27160548017487e-165
1649	BRCA2	FfwkSi	BRCA2	outcome	0.00569456558772764	9.08771030324883e-06	TRUE	2.6410386385584e-35
1650	BRD1	FfwkSi	BRD1	outcome	0.0159223769725913	2.79672226764996e-06	TRUE	1.24356190403519e-99
1651	BRD2	FfwkSi	BRD2	outcome	0.026466565460712	5.9649199193933e-06	TRUE	2.7713501241099e-76
1652	BRD3	FfwkSi	BRD3	outcome	0.0630028447943335	1.51032305370953e-05	TRUE	1.49709158992059e-293
1653	BRD7	FfwkSi	BRD7	outcome	0.156275503656721	2.74702580818938e-05	TRUE	0
1654	BRD9	FfwkSi	BRD9	outcome	0.013348540469098	6.16564342212022e-06	TRUE	3.82615430355742e-63
1655	BRE	FfwkSi	BRE	outcome	0.00152063354307619	2.02051333386395e-05	TRUE	3.22437627391301e-09
1656	BRF1	FfwkSi	BRF1	outcome	0.00583578282953272	4.00731523378128e-06	TRUE	2.10082255402477e-33
1657	BRF2	FfwkSi	BRF2	outcome	0.00481692791023022	1.61568125996808e-05	TRUE	2.29027527408659e-29
1658	BRI3	FfwkSi	BRI3	outcome	0.0494895904160208	4.37822317931817e-05	TRUE	3.9140851002956e-137
1659	BRI3BP	FfwkSi	BRI3BP	outcome	0.0465596414566262	5.34605753032363e-05	TRUE	1.7725676087974e-223
1660	BRICD5	FfwkSi	BRICD5	outcome	0.0153438642197753	2.62084358646438e-07	TRUE	4.12537750766433e-44
1661	BRIP1	FfwkSi	BRIP1	outcome	0.00351690501143825	6.39029480574732e-06	TRUE	1.59259565175594e-22
1662	BRK1	FfwkSi	BRK1	outcome	0.168391431274664	7.04676432441392e-05	TRUE	0
1663	BRMS1	FfwkSi	BRMS1	outcome	0.00182347504346634	1.36463258625491e-05	TRUE	3.27539845313167e-11
1664	BROX	FfwkSi	BROX	outcome	0.0373703947854007	2.06202105557228e-06	TRUE	3.97034232161488e-200
1665	BRPF1	FfwkSi	BRPF1	outcome	0.00875490489665145	4.41219747639859e-06	TRUE	6.99351768634005e-43
1666	BRPF3	FfwkSi	BRPF3	outcome	0.00318818633176881	9.19384099222989e-07	TRUE	2.4493468425616e-18
1667	BRSK1	FfwkSi	BRSK1	outcome	0.013749999846127	2.28716388439544e-07	TRUE	4.98703148922859e-74
1668	BRSK2	FfwkSi	BRSK2	outcome	0.0019656745229398	9.94630192985834e-08	TRUE	6.84245366351825e-11
1669	BRWD1	FfwkSi	BRWD1	outcome	0.0276113240621099	3.83686405465422e-06	TRUE	1.72760228631318e-171
1670	BSCL2	FfwkSi	BSCL2	outcome	0.0790135839783253	6.0787179255125e-05	TRUE	0
1671	BSG	FfwkSi	BSG	outcome	0.0725394281878455	1.85360008447694e-05	TRUE	3.32565450846964e-226
1672	BSN	FfwkSi	BSN	outcome	0.00534255501982762	5.52472393752679e-06	TRUE	6.45606560661107e-14
1673	BSPRY	FfwkSi	BSPRY	outcome	0.0621944562491485	5.01675645600416e-06	TRUE	0
1674	BST1	FfwkSi	BST1	outcome	0.115725844829016	3.4221700832131e-05	TRUE	0
1675	BST2	FfwkSi	BST2	outcome	0.00350566431247892	4.64668630239087e-07	TRUE	4.29819941879554e-22
1676	BTAF1	FfwkSi	BTAF1	outcome	0.0121699182503608	5.0357928082785e-06	TRUE	5.3803335258284e-74
1677	BTBD1	FfwkSi	BTBD1	outcome	0.0138352935872184	2.28409014796233e-05	TRUE	8.24545963252655e-80
1678	BTBD10	FfwkSi	BTBD10	outcome	0.0984189834235435	4.30361025459189e-05	TRUE	2.70896185954803e-301
1679	BTBD11	FfwkSi	BTBD11	outcome	0.221168370466086	9.15973599594245e-05	TRUE	0
1680	BTBD17	FfwkSi	BTBD17	outcome	0.0258741022380702	4.42104096092189e-07	TRUE	4.02010123624824e-137
1681	BTBD19	FfwkSi	BTBD19	outcome	0.00456311645678023	8.61543189348818e-07	TRUE	4.13333163275243e-21
1682	BTBD2	FfwkSi	BTBD2	outcome	0.0499237315199856	5.98242911245676e-06	TRUE	3.69433824612871e-142
1683	BTBD3	FfwkSi	BTBD3	outcome	0.00694325661791927	3.90434258452254e-06	TRUE	2.53255477761991e-44
1684	BTBD6	FfwkSi	BTBD6	outcome	0.0338919405637342	1.23659517177959e-05	TRUE	1.91653942360839e-120
1685	BTBD7	FfwkSi	BTBD7	outcome	0.0192928887023935	7.77330662263318e-06	TRUE	1.74351750225917e-122
1686	BTBD7P1	FfwkSi	BTBD7P1	outcome	0.00212134428504038	6.54262917837177e-06	TRUE	5.71451802060022e-09
1687	BTBD9	FfwkSi	BTBD9	outcome	0.00285336550589553	1.41572550868349e-05	TRUE	8.66499430396091e-17
1688	BTD	FfwkSi	BTD	outcome	0.00493315872522016	3.66488171636951e-06	TRUE	1.68314751704524e-26
1689	BTF3	FfwkSi	BTF3	outcome	0.003324368126518	1.7493625617949e-07	TRUE	1.18899531130526e-22
1690	BTG1	FfwkSi	BTG1	outcome	0.00991031773027845	1.5351427858247e-05	TRUE	5.1861808384625e-42
1691	BTG2	FfwkSi	BTG2	outcome	0.0756701929185936	2.280685481954e-05	TRUE	0
1692	BTG3	FfwkSi	BTG3	outcome	0.00692476495481439	2.23246605480667e-07	TRUE	5.29769744659007e-46
1693	BTLA	FfwkSi	BTLA	outcome	0.00434549944182625	6.1148664802961e-06	TRUE	4.09091219228584e-25
1694	BTN2A1	FfwkSi	BTN2A1	outcome	0.117367104917788	4.66575318584164e-05	TRUE	0
1695	BTN2A2	FfwkSi	BTN2A2	outcome	0.0521229611268391	1.07023921810241e-05	TRUE	1.66745273153811e-274
1696	BTN2A3P	FfwkSi	BTN2A3P	outcome	0.00504250197608282	2.11030339242604e-06	TRUE	3.5487620864389e-27
1697	BTN3A1	FfwkSi	BTN3A1	outcome	0.128676154982457	3.80017621830007e-05	TRUE	0
1698	BTN3A2	FfwkSi	BTN3A2	outcome	0.530634432113239	4.97931938147545e-05	TRUE	0
1699	BTN3A3	FfwkSi	BTN3A3	outcome	0.0260686079033911	1.55619204006084e-05	TRUE	9.93906321203959e-133
1700	BTNL3	FfwkSi	BTNL3	outcome	0.312453687393025	4.15446344310272e-05	TRUE	0
1701	BTNL8	FfwkSi	BTNL8	outcome	0.161372301519062	2.55179019574623e-05	TRUE	0
1702	BTNL9	FfwkSi	BTNL9	outcome	0.0483732270385435	7.01414086664888e-06	TRUE	4.6046073205394e-231
1703	BTRC	FfwkSi	BTRC	outcome	0.00889079944718227	1.04432943715676e-05	TRUE	4.32682987382626e-54
1704	BUB3	FfwkSi	BUB3	outcome	0.0111057196553169	6.70874584144535e-06	TRUE	8.67062511918538e-64
1705	BUD13	FfwkSi	BUD13	outcome	0.0123353434066184	1.01480264817196e-05	TRUE	4.86531893679266e-76
1706	BUD31	FfwkSi	BUD31	outcome	0.0133320112115579	6.57371126932587e-06	TRUE	4.45355244547741e-78
1707	BX322557.10	FfwkSi	BX322557.10	outcome	0.0338493451287676	1.4282875471802e-05	TRUE	2.82460534603448e-137
1708	BYSL	FfwkSi	BYSL	outcome	0.0515637592126586	8.66042126069101e-06	TRUE	5.30546596331989e-298
1709	BZRAP1	FfwkSi	BZRAP1	outcome	0.0112123017462889	5.75316444050775e-07	TRUE	3.07667118421637e-72
1710	BZRAP1-AS1	FfwkSi	BZRAP1-AS1	outcome	0.0527803181290448	1.56549835311864e-05	TRUE	2.24659091264066e-93
1711	BZW1	FfwkSi	BZW1	outcome	0.00304207155227843	1.89695580628121e-07	TRUE	3.4501209316753e-19
1712	BZW2	FfwkSi	BZW2	outcome	0.00641834887074566	4.43320174942346e-06	TRUE	4.13456900135276e-36
1713	C10orf10	FfwkSi	C10orf10	outcome	0.00431961358915572	4.79335342428201e-08	TRUE	1.89334202711731e-29
1714	C10orf105	FfwkSi	C10orf105	outcome	0.0470847381178566	2.69403680899944e-05	TRUE	8.40882022992195e-152
1715	C10orf11	FfwkSi	C10orf11	outcome	0.0476525951097604	0.000103809021684028	TRUE	5.48276955746402e-201
1716	C10orf116	FfwkSi	C10orf116	outcome	0.00990038552260324	5.67421863264611e-06	TRUE	3.87251872562748e-48
1717	C10orf118	FfwkSi	C10orf118	outcome	0.00391969923995544	1.3729651254624e-05	TRUE	1.41063317719472e-19
1718	C10orf128	FfwkSi	C10orf128	outcome	0.143565025950118	4.96380781271987e-05	TRUE	0
1719	C10orf2	FfwkSi	C10orf2	outcome	0.00592177850092313	4.80375391198757e-06	TRUE	8.94716535171552e-38
1720	C10orf25	FfwkSi	C10orf25	outcome	0.00389195019272805	1.49765021494555e-07	TRUE	2.15067169539873e-26
1721	C10orf32	FfwkSi	C10orf32	outcome	0.151940465884632	9.20784060266279e-05	TRUE	0
1722	C10orf35	FfwkSi	C10orf35	outcome	0.0282117732477707	1.07500839222434e-05	TRUE	8.47728895291288e-169
1723	C10orf54	FfwkSi	C10orf54	outcome	0.00835746354448853	1.44335405982275e-05	TRUE	5.73443083099804e-45
1724	C10orf68	FfwkSi	C10orf68	outcome	0.0144404188350926	7.95745532729275e-07	TRUE	8.4542384475406e-76
1725	C10orf76	FfwkSi	C10orf76	outcome	0.0197766672691866	9.02659000514705e-06	TRUE	1.6910983665803e-108
1726	C10orf82	FfwkSi	C10orf82	outcome	0.00171182976004968	1.72661840657406e-06	TRUE	1.41028494122525e-11
1727	C10orf88	FfwkSi	C10orf88	outcome	0.0634150931475634	5.3102880992061e-05	TRUE	0
1728	C10orf91	FfwkSi	C10orf91	outcome	0.0135262745512307	1.09116261573e-05	TRUE	1.22944781757499e-49
1729	C11orf1	FfwkSi	C11orf1	outcome	0.00779998345321684	4.26694950294141e-06	TRUE	1.27778767955495e-49
1730	C11orf21	FfwkSi	C11orf21	outcome	0.17113432355221	4.51154075834711e-05	TRUE	0
1731	C11orf24	FfwkSi	C11orf24	outcome	0.00599856187475381	5.98940438985954e-06	TRUE	5.3009079494285e-38
1732	C11orf31	FfwkSi	C11orf31	outcome	0.00877536429923832	4.6655980636475e-06	TRUE	9.19614977325222e-09
1733	C11orf35	FfwkSi	C11orf35	outcome	0.167358724195481	2.95958844050931e-05	TRUE	3.13121443761716e-217
1734	C11orf42	FfwkSi	C11orf42	outcome	0.00312379502656005	5.11788710429613e-06	TRUE	2.06737228817394e-09
1735	C11orf48	FfwkSi	C11orf48	outcome	0.026484903305171	2.27813996097196e-05	TRUE	9.50723966349903e-73
1736	C11orf49	FfwkSi	C11orf49	outcome	0.00613445089105895	1.38769451781033e-05	TRUE	1.36980332805531e-34
1737	C11orf54	FfwkSi	C11orf54	outcome	0.0592900462699415	2.61037743179796e-05	TRUE	0
1738	C11orf57	FfwkSi	C11orf57	outcome	0.00396185442437825	1.37177724225366e-06	TRUE	5.47819653764104e-22
1739	C11orf58	FfwkSi	C11orf58	outcome	0.0153042611645055	3.03452304646326e-05	TRUE	2.69530111655733e-87
1740	C11orf63	FfwkSi	C11orf63	outcome	0.0525271748023872	7.90334764718313e-06	TRUE	1.11662735250806e-256
1741	C11orf68	FfwkSi	C11orf68	outcome	0.0137289679736021	1.44377483554454e-05	TRUE	1.26651305916888e-77
1742	C11orf71	FfwkSi	C11orf71	outcome	0.00260446541842834	1.96249675834494e-05	TRUE	1.20311842340003e-13
1743	C11orf73	FfwkSi	C11orf73	outcome	0.0246545948192353	1.37511691659372e-05	TRUE	1.20608815123885e-152
1744	C11orf74	FfwkSi	C11orf74	outcome	0.000943575883451675	1.76855306803538e-06	TRUE	4.63298955420325e-07
1745	C11orf75	FfwkSi	C11orf75	outcome	0.151190572872595	3.13037673517054e-05	TRUE	0
1746	C11orf80	FfwkSi	C11orf80	outcome	0.0524990435298479	2.25860860607923e-05	TRUE	0
1747	C11orf82	FfwkSi	C11orf82	outcome	0.0123504501610465	5.02900596494038e-06	TRUE	3.00329694037569e-61
1748	C11orf83	FfwkSi	C11orf83	outcome	0.00591524220989923	1.78750890035408e-05	TRUE	5.3788121497181e-22
1749	C11orf84	FfwkSi	C11orf84	outcome	0.0104215191377228	2.5638640960211e-06	TRUE	8.04720853754398e-62
1750	C11orf85	FfwkSi	C11orf85	outcome	0.00163138612817004	1.80228974717086e-06	TRUE	3.19802069989582e-08
1751	C11orf89	FfwkSi	C11orf89	outcome	0.0437937862257198	3.19013951762429e-06	TRUE	1.81899849994749e-49
1752	C11orf92	FfwkSi	C11orf92	outcome	0.0572055927187528	6.78673578058046e-06	TRUE	7.89440468528527e-268
1753	C11orf94	FfwkSi	C11orf94	outcome	0.0014613181195561	1.82662636607269e-06	TRUE	2.60805356839777e-07
1754	C12orf23	FfwkSi	C12orf23	outcome	0.0519487111499116	2.81521429928283e-05	TRUE	3.40059845428166e-281
1755	C12orf29	FfwkSi	C12orf29	outcome	0.00100681041541123	6.68560653011421e-07	TRUE	1.78983780514255e-07
1756	C12orf39	FfwkSi	C12orf39	outcome	0.0970388331254658	3.52377594475961e-05	TRUE	6.86487011807934e-171
1757	C12orf4	FfwkSi	C12orf4	outcome	0.0182661337195532	3.31772838273371e-06	TRUE	6.51769655859666e-116
1758	C12orf42	FfwkSi	C12orf42	outcome	0.00161989877424688	1.6737840108576e-05	TRUE	1.17620167000213e-08
1759	C12orf43	FfwkSi	C12orf43	outcome	0.0703882662056618	1.14721964383963e-05	TRUE	0
1760	C12orf44	FfwkSi	C12orf44	outcome	0.0124987267891542	9.18106725884889e-06	TRUE	5.61575777437773e-63
1761	C12orf45	FfwkSi	C12orf45	outcome	0.0275857357524966	1.44898392022953e-06	TRUE	6.25762929304963e-56
1762	C12orf49	FfwkSi	C12orf49	outcome	0.0191580387989587	1.47490201486181e-05	TRUE	2.88730500789088e-116
1763	C12orf5	FfwkSi	C12orf5	outcome	0.0258195029200699	4.34033747252799e-06	TRUE	6.16991211481636e-141
1764	C12orf52	FfwkSi	C12orf52	outcome	0.0623666886805486	2.03234791164774e-05	TRUE	0
1765	C12orf57	FfwkSi	C12orf57	outcome	0.0242052766015873	2.64972743813973e-05	TRUE	7.05018585942933e-125
1766	C12orf60	FfwkSi	C12orf60	outcome	0.0167206066892376	1.16632992442858e-05	TRUE	3.99875202875537e-104
1767	C12orf61	FfwkSi	C12orf61	outcome	0.00228408006841591	2.84290651190844e-06	TRUE	5.00653132421315e-15
1768	C12orf65	FfwkSi	C12orf65	outcome	0.00467990139388967	9.7148884013672e-06	TRUE	9.09019227708518e-28
1769	C12orf73	FfwkSi	C12orf73	outcome	0.0236714337706362	6.37215568581373e-06	TRUE	1.48656347534178e-85
1770	C12orf75	FfwkSi	C12orf75	outcome	0.141539612157755	5.77206005935338e-05	TRUE	0
1771	C12orf76	FfwkSi	C12orf76	outcome	0.0179403079330791	1.69554193336263e-05	TRUE	4.41794401627033e-102
1772	C14orf101	FfwkSi	C14orf101	outcome	0.0103329210120587	5.77030132241793e-06	TRUE	6.91352546966331e-56
1773	C14orf119	FfwkSi	C14orf119	outcome	0.00464724995920937	1.64440434040015e-05	TRUE	1.38591384741957e-24
1774	C14orf132	FfwkSi	C14orf132	outcome	0.183192765045207	1.62679364865861e-05	TRUE	0
1775	C14orf142	FfwkSi	C14orf142	outcome	0.0168842365267415	6.72857686017749e-06	TRUE	1.51989821664255e-87
1776	C14orf159	FfwkSi	C14orf159	outcome	0.219372675510909	4.86798167466732e-05	TRUE	0
1777	C14orf166	FfwkSi	C14orf166	outcome	0.0046085875638094	1.08539261702794e-05	TRUE	1.84379650116425e-23
1778	C14orf182	FfwkSi	C14orf182	outcome	0.0130219686316337	9.08193883766837e-06	TRUE	9.03383913906546e-67
1779	C14orf183	FfwkSi	C14orf183	outcome	0.00778754686131114	3.31165892850152e-07	TRUE	1.28679029007411e-41
1780	C14orf2	FfwkSi	C14orf2	outcome	0.0416771211298951	1.33801057645865e-05	TRUE	7.96165748755487e-246
1781	C14orf64	FfwkSi	C14orf64	outcome	0.0089671872997704	7.79816058619329e-07	TRUE	4.59585046904508e-35
1782	C14orf79	FfwkSi	C14orf79	outcome	0.0153226976218181	7.53556862203965e-06	TRUE	9.97219141161673e-96
1783	C14orf80	FfwkSi	C14orf80	outcome	0.0124683849101532	2.1679958651108e-06	TRUE	2.79748440454441e-70
1784	C14orf93	FfwkSi	C14orf93	outcome	0.00294863663993758	5.90895337730609e-06	TRUE	3.67856488508654e-18
1785	C15orf26	FfwkSi	C15orf26	outcome	0.0440567452314816	6.74523005818879e-06	TRUE	5.21858029578827e-269
1786	C15orf27	FfwkSi	C15orf27	outcome	0.00127146172063719	5.57428202123314e-05	TRUE	2.77431482467611e-06
1787	C15orf37	FfwkSi	C15orf37	outcome	0.00181204776688334	1.00326784638333e-07	TRUE	5.68696035470603e-13
1788	C15orf38	FfwkSi	C15orf38	outcome	0.247615957902633	5.11579697640252e-05	TRUE	0
1789	C15orf38-AP3S2	FfwkSi	C15orf38-AP3S2	outcome	0.144599215772914	7.24928564243532e-06	TRUE	1.22406634691534e-162
1790	C15orf39	FfwkSi	C15orf39	outcome	0.0026186882747943	2.25907246761389e-07	TRUE	6.74169899381249e-17
1791	C15orf40	FfwkSi	C15orf40	outcome	0.0304526326845214	4.07749592706597e-05	TRUE	1.2431070063366e-175
1792	C15orf52	FfwkSi	C15orf52	outcome	0.0404460719387947	1.71813378663789e-05	TRUE	1.92616787895893e-115
1793	C15orf54	FfwkSi	C15orf54	outcome	0.0146624949025255	1.53675929140937e-06	TRUE	4.80845634299678e-93
1794	C15orf57	FfwkSi	C15orf57	outcome	0.0987243444487587	7.31682971496413e-05	TRUE	0
1795	C15orf61	FfwkSi	C15orf61	outcome	0.0181192796368177	2.44220206867993e-05	TRUE	1.27889462187817e-91
1796	C15orf62	FfwkSi	C15orf62	outcome	0.00211057713177574	1.18154583419656e-07	TRUE	2.43438327225054e-10
1797	C16orf13	FfwkSi	C16orf13	outcome	0.111283353200038	2.2926875713608e-05	TRUE	0
1798	C16orf45	FfwkSi	C16orf45	outcome	0.0130083413594509	5.93522127450774e-06	TRUE	3.09823582415377e-80
1799	C16orf54	FfwkSi	C16orf54	outcome	0.0496454413703052	2.06410840864128e-05	TRUE	1.4651247379827e-261
1800	C16orf55	FfwkSi	C16orf55	outcome	0.00917768578847595	9.48364967745748e-06	TRUE	1.01448772212337e-48
1801	C16orf58	FfwkSi	C16orf58	outcome	0.00339018223336918	1.01317528415083e-06	TRUE	8.21021192160804e-23
1802	C16orf62	FfwkSi	C16orf62	outcome	0.0251644534741159	1.38292794232663e-05	TRUE	3.06913348607815e-150
1803	C16orf70	FfwkSi	C16orf70	outcome	0.00825549175884544	4.41183617005722e-06	TRUE	1.03080985527235e-49
1804	C16orf72	FfwkSi	C16orf72	outcome	0.061648520746091	1.25193072881468e-05	TRUE	0
1805	C16orf74	FfwkSi	C16orf74	outcome	0.045313077293662	2.33857031556679e-05	TRUE	3.90072084115801e-250
1806	C16orf80	FfwkSi	C16orf80	outcome	0.0311772884756181	5.72761156129744e-06	TRUE	1.40879905372595e-196
1807	C16orf86	FfwkSi	C16orf86	outcome	0.0337567610683898	5.60671204443534e-06	TRUE	1.25393395141619e-161
1808	C16orf88	FfwkSi	C16orf88	outcome	0.0494635619313237	4.90886474443909e-05	TRUE	2.03783450451528e-207
1809	C16orf93	FfwkSi	C16orf93	outcome	0.0143885482445201	5.09178746683951e-06	TRUE	1.27439450577641e-69
1810	C16orf95	FfwkSi	C16orf95	outcome	0.0392864142756206	4.14113275950363e-06	TRUE	4.82121740601682e-45
1811	C16orf96	FfwkSi	C16orf96	outcome	0.00144418629503919	9.57677316931295e-07	TRUE	1.38294942157126e-08
1812	C17orf103	FfwkSi	C17orf103	outcome	0.0398183911315197	1.13141601532554e-05	TRUE	6.28961702131588e-210
1813	C17orf107	FfwkSi	C17orf107	outcome	0.0248730747182855	4.19854549220663e-06	TRUE	4.93478716565643e-109
1814	C17orf49	FfwkSi	C17orf49	outcome	0.00234953281848176	7.63157911021781e-07	TRUE	1.78859476756476e-15
1815	C17orf51	FfwkSi	C17orf51	outcome	0.0380411652519685	5.621443871751e-05	TRUE	1.9230684578371e-143
1816	C17orf53	FfwkSi	C17orf53	outcome	0.0079184137404635	4.06980017684796e-05	TRUE	4.68704541424727e-42
1817	C17orf59	FfwkSi	C17orf59	outcome	0.00348395275918346	4.09084484514754e-07	TRUE	1.38485946930791e-23
1818	C17orf62	FfwkSi	C17orf62	outcome	0.065009310006072	9.3508812063114e-06	TRUE	0
1819	C17orf66	FfwkSi	C17orf66	outcome	0.0150302022837405	1.14798723236583e-05	TRUE	4.52589439488368e-80
1820	C17orf67	FfwkSi	C17orf67	outcome	0.0856896236211059	3.13219603605886e-05	TRUE	0
1821	C17orf70	FfwkSi	C17orf70	outcome	0.0083777216607428	6.75771633686519e-06	TRUE	1.09173805069231e-40
1822	C17orf72	FfwkSi	C17orf72	outcome	0.0207641054920525	3.95151370313109e-06	TRUE	9.14275536864419e-93
1823	C17orf75	FfwkSi	C17orf75	outcome	0.0603972120248026	3.02046185859948e-05	TRUE	0
1824	C17orf76-AS1	FfwkSi	C17orf76-AS1	outcome	0.0265485450367455	1.40531477301901e-05	TRUE	1.05839026539321e-124
1825	C17orf80	FfwkSi	C17orf80	outcome	0.0579344821526243	2.79356730025044e-05	TRUE	0
1826	C17orf85	FfwkSi	C17orf85	outcome	0.00199842730636653	5.79820507695785e-06	TRUE	9.03444722302506e-12
1827	C17orf89	FfwkSi	C17orf89	outcome	0.0531009804334909	1.30677812881555e-05	TRUE	2.12942317510898e-115
1828	C17orf96	FfwkSi	C17orf96	outcome	0.00493472685258293	7.5249691940278e-06	TRUE	1.08546525005394e-21
1829	C17orf97	FfwkSi	C17orf97	outcome	0.32762282918349	6.58704816741418e-05	TRUE	0
1830	C17orf99	FfwkSi	C17orf99	outcome	0.018734842935906	6.87922857541916e-06	TRUE	4.4284223348513e-83
1831	C18orf21	FfwkSi	C18orf21	outcome	0.00416159046909679	2.43487173836669e-05	TRUE	2.74150385036689e-10
1832	C18orf25	FfwkSi	C18orf25	outcome	0.0164967316902299	4.21741569765546e-07	TRUE	5.60999892124378e-108
1833	C18orf32	FfwkSi	C18orf32	outcome	0.00411722703797221	5.08941458079566e-06	TRUE	3.05287271908884e-26
1834	C18orf54	FfwkSi	C18orf54	outcome	0.0238158200725187	5.81445092036845e-06	TRUE	5.26884473995985e-111
1835	C18orf8	FfwkSi	C18orf8	outcome	0.0380479111151906	5.50314152336753e-05	TRUE	4.71874478287028e-220
1836	C19orf10	FfwkSi	C19orf10	outcome	0.00857823367743929	6.77456135872659e-07	TRUE	1.27121140938925e-36
1837	C19orf12	FfwkSi	C19orf12	outcome	0.144865826622695	4.01771706083387e-05	TRUE	0
1838	C19orf18	FfwkSi	C19orf18	outcome	0.00380859993610012	1.16811335439356e-07	TRUE	2.25988215589377e-25
1839	C19orf24	FfwkSi	C19orf24	outcome	0.0179152856219267	2.74417972611195e-05	TRUE	8.32504690009028e-74
1840	C19orf25	FfwkSi	C19orf25	outcome	0.0196814175382307	4.69047210806361e-06	TRUE	9.69576487160628e-79
1841	C19orf35	FfwkSi	C19orf35	outcome	0.083516459861711	2.08804642056908e-05	TRUE	0
1842	C19orf38	FfwkSi	C19orf38	outcome	0.00347642436533438	1.32961506803803e-06	TRUE	9.51577399293068e-15
1843	C19orf40	FfwkSi	C19orf40	outcome	0.124179815110662	6.25311853039915e-05	TRUE	0
1844	C19orf44	FfwkSi	C19orf44	outcome	0.0293204227242008	4.73804617237976e-06	TRUE	8.35049985562241e-189
1845	C19orf45	FfwkSi	C19orf45	outcome	0.0170222612631993	1.32461458329093e-07	TRUE	9.88991073231885e-88
1846	C19orf47	FfwkSi	C19orf47	outcome	0.00883795503990264	9.54262720635421e-06	TRUE	3.61971462155502e-54
1847	C19orf48	FfwkSi	C19orf48	outcome	0.0663926346743035	2.65381984228665e-05	TRUE	0
1848	C19orf52	FfwkSi	C19orf52	outcome	0.00890836459999153	9.03642641465376e-07	TRUE	1.48131383003542e-57
1849	C19orf53	FfwkSi	C19orf53	outcome	0.0742964420092816	2.98858962155516e-06	TRUE	0
1850	C19orf54	FfwkSi	C19orf54	outcome	0.0658207037106922	1.78954999730408e-05	TRUE	0
1851	C19orf57	FfwkSi	C19orf57	outcome	0.00260380404503757	6.17153719682511e-09	TRUE	5.52904429988256e-16
1852	C19orf59	FfwkSi	C19orf59	outcome	0.00612363971101848	6.9194771320339e-06	TRUE	8.20841220191661e-25
1853	C19orf60	FfwkSi	C19orf60	outcome	0.12137243144386	0.000114649861227416	TRUE	0
1854	C19orf66	FfwkSi	C19orf66	outcome	0.0421478443626288	1.72468356465726e-05	TRUE	3.16243645078308e-226
1855	C19orf70	FfwkSi	C19orf70	outcome	0.00413836129196809	3.33255154328015e-06	TRUE	1.34086272447597e-20
1856	C19orf71	FfwkSi	C19orf71	outcome	0.0258196400517941	6.33094640283128e-07	TRUE	2.27971681624778e-65
1857	C19orf73	FfwkSi	C19orf73	outcome	0.00425474686390799	9.59493220647244e-06	TRUE	1.34170947312152e-22
1858	C19orf77	FfwkSi	C19orf77	outcome	0.00813723678924628	4.42504229961889e-05	TRUE	3.2697994193182e-27
1859	C1D	FfwkSi	C1D	outcome	0.0667577677292521	1.44322494358243e-06	TRUE	4.19327529378696e-120
1860	C1GALT1	FfwkSi	C1GALT1	outcome	0.126581849543175	4.79605845515719e-05	TRUE	0
1861	C1orf101	FfwkSi	C1orf101	outcome	0.0156860069531661	1.20644284491649e-05	TRUE	6.74311697302719e-47
1862	C1orf105	FfwkSi	C1orf105	outcome	0.00262264430262919	4.6009539224282e-08	TRUE	4.04731193694542e-17
1863	C1orf106	FfwkSi	C1orf106	outcome	0.00581656202778666	4.55064383199451e-06	TRUE	4.08711976096939e-13
1864	C1orf109	FfwkSi	C1orf109	outcome	0.0304951786344959	1.35936606630357e-05	TRUE	2.26664634756568e-181
1865	C1orf112	FfwkSi	C1orf112	outcome	0.0423660069035325	1.88899299803203e-05	TRUE	1.45883512532666e-245
1866	C1orf115	FfwkSi	C1orf115	outcome	0.134498067977186	1.28865836352891e-05	TRUE	0
1867	C1orf122	FfwkSi	C1orf122	outcome	0.0378875501893915	1.47422300690906e-06	TRUE	1.06626086131903e-195
1868	C1orf123	FfwkSi	C1orf123	outcome	0.0236718724367065	8.32799751176123e-06	TRUE	1.28580889247932e-120
1869	C1orf127	FfwkSi	C1orf127	outcome	0.00171433952136768	1.30111533117792e-05	TRUE	1.02321800885434e-08
1870	C1orf131	FfwkSi	C1orf131	outcome	0.00868693614909211	2.23114953227325e-06	TRUE	7.06370449846173e-56
1871	C1orf134	FfwkSi	C1orf134	outcome	0.148400220474968	7.88121814061063e-06	TRUE	1.82095317648715e-182
1872	C1orf138	FfwkSi	C1orf138	outcome	0.0146086069383925	1.4006227014576e-05	TRUE	6.83050072640248e-45
1873	C1orf145	FfwkSi	C1orf145	outcome	0.0685500266034108	3.62677971402264e-05	TRUE	6.46410408421438e-83
1874	C1orf147	FfwkSi	C1orf147	outcome	0.0555197412803765	3.06322067835159e-06	TRUE	7.03201330667408e-63
1875	C1orf159	FfwkSi	C1orf159	outcome	0.0204312037784157	2.29235858305093e-07	TRUE	1.59554462841715e-90
1876	C1orf162	FfwkSi	C1orf162	outcome	0.0193605044953896	8.4462960693011e-06	TRUE	1.85417572699198e-118
1877	C1orf170	FfwkSi	C1orf170	outcome	0.0126110041101343	1.1627629433615e-07	TRUE	1.91026009285445e-21
1878	C1orf174	FfwkSi	C1orf174	outcome	0.109896860829976	1.4154732431802e-05	TRUE	0
1879	C1orf177	FfwkSi	C1orf177	outcome	0.0119459665613754	1.04834518426457e-06	TRUE	2.39493993052374e-77
1880	C1orf191	FfwkSi	C1orf191	outcome	0.00363056769796826	1.1425111053989e-08	TRUE	1.01730669019094e-08
1881	C1orf192	FfwkSi	C1orf192	outcome	0.00393740908853507	9.06307735521842e-06	TRUE	1.32289031316118e-20
1882	C1orf194	FfwkSi	C1orf194	outcome	0.0095948965502479	1.07599548036049e-05	TRUE	4.45973540229222e-47
1883	C1orf198	FfwkSi	C1orf198	outcome	0.0298720601131162	2.73028525443664e-05	TRUE	4.12514874144409e-185
1884	C1orf204	FfwkSi	C1orf204	outcome	0.00640496386845527	6.88593778474769e-07	TRUE	9.67444120792644e-29
1885	C1orf21	FfwkSi	C1orf21	outcome	0.00961102768654216	6.1791721755622e-06	TRUE	2.20307454848954e-59
1886	C1orf216	FfwkSi	C1orf216	outcome	0.00382426793785676	2.32970098356435e-06	TRUE	6.20372266605256e-23
1887	C1orf220	FfwkSi	C1orf220	outcome	0.0205364843092097	4.3560342807754e-08	TRUE	4.69652670814773e-133
1888	C1orf226	FfwkSi	C1orf226	outcome	0.00965717260421205	2.39669912072573e-06	TRUE	3.60940463092624e-52
1889	C1orf228	FfwkSi	C1orf228	outcome	0.0357668876394543	1.39287352111641e-05	TRUE	7.78847768261268e-189
1890	C1orf233	FfwkSi	C1orf233	outcome	0.0225660370962845	3.71349349151232e-07	TRUE	2.67787654372492e-53
1891	C1orf27	FfwkSi	C1orf27	outcome	0.00290559341822954	2.01716573754919e-06	TRUE	1.80372714242143e-19
1892	C1orf43	FfwkSi	C1orf43	outcome	0.00908894473391028	6.10327700654489e-06	TRUE	6.82577523365952e-57
1893	C1orf50	FfwkSi	C1orf50	outcome	0.00179578243223205	3.76279696110569e-06	TRUE	3.96408622806902e-12
1894	C1orf52	FfwkSi	C1orf52	outcome	0.0026580217516643	1.19496652271859e-05	TRUE	1.51567249919178e-16
1895	C1orf54	FfwkSi	C1orf54	outcome	0.00655363787064038	3.38457292953384e-05	TRUE	9.05799919193212e-19
1896	C1orf56	FfwkSi	C1orf56	outcome	0.00362766944415416	5.97586073880794e-06	TRUE	2.98983287597153e-20
1897	C1orf63	FfwkSi	C1orf63	outcome	0.0169439420239176	5.5870123369107e-06	TRUE	2.13411669296083e-63
1898	C1orf74	FfwkSi	C1orf74	outcome	0.00273047765220722	5.61609313927764e-07	TRUE	1.0683922723512e-12
1899	C1orf85	FfwkSi	C1orf85	outcome	0.546243122700333	7.65055938462315e-05	TRUE	0
1900	C1orf86	FfwkSi	C1orf86	outcome	0.0822762149131526	2.10093843643496e-05	TRUE	0
1901	C1orf87	FfwkSi	C1orf87	outcome	0.135878685176015	4.54031125189241e-05	TRUE	0
1902	C1QA	FfwkSi	C1QA	outcome	0.0381321963188199	2.03507957609258e-05	TRUE	1.69791534715009e-210
1903	C1QB	FfwkSi	C1QB	outcome	0.117100063847788	4.51646869501225e-05	TRUE	0
1904	C1QBP	FfwkSi	C1QBP	outcome	0.00152486755899879	2.57436769799734e-05	TRUE	6.36828605949516e-08
1905	C1QC	FfwkSi	C1QC	outcome	0.0169156298532407	8.40300932293265e-06	TRUE	1.38537733839989e-104
1906	C1QL3	FfwkSi	C1QL3	outcome	0.0706108600520659	1.07553984985595e-05	TRUE	0
1907	C1QTNF3	FfwkSi	C1QTNF3	outcome	0.00757687016908196	3.41590516878714e-08	TRUE	4.44324347769411e-49
1908	C1QTNF4	FfwkSi	C1QTNF4	outcome	0.130788835125358	0.000128249540039395	TRUE	0
1909	C1QTNF6	FfwkSi	C1QTNF6	outcome	0.0748418948807571	2.34593013890973e-05	TRUE	0
1910	C1R	FfwkSi	C1R	outcome	0.00527461668377773	3.39907788952932e-06	TRUE	1.00377947414545e-33
1911	C1RL	FfwkSi	C1RL	outcome	0.110663521027121	3.01898397217413e-05	TRUE	0
1912	C1RL-AS1	FfwkSi	C1RL-AS1	outcome	0.0528186789198364	4.02564142911085e-06	TRUE	1.92150548753077e-177
1913	C1S	FfwkSi	C1S	outcome	0.00112977426323447	8.04397788766893e-07	TRUE	1.72857164569457e-07
1914	C2	FfwkSi	C2	outcome	0.0232298173482582	9.25003426983636e-06	TRUE	3.93095399421459e-53
1915	C20orf111	FfwkSi	C20orf111	outcome	0.107474958933667	5.42525890009755e-05	TRUE	0
1916	C20orf112	FfwkSi	C20orf112	outcome	0.00751932711565687	9.84500389190393e-06	TRUE	2.57421087745023e-38
1917	C20orf118	FfwkSi	C20orf118	outcome	0.00210343504324702	1.32038177672345e-05	TRUE	6.82125202079988e-11
1918	C20orf194	FfwkSi	C20orf194	outcome	0.00907318552641294	2.13325863870978e-06	TRUE	6.96387355676228e-48
1919	C20orf195	FfwkSi	C20orf195	outcome	0.00581406692375052	8.71472957320361e-07	TRUE	1.72956125133074e-26
1920	C20orf196	FfwkSi	C20orf196	outcome	0.0920275454093253	3.67899216280932e-05	TRUE	0
1921	C20orf197	FfwkSi	C20orf197	outcome	0.0501048496857549	1.15022264795265e-05	TRUE	0
1922	C20orf24	FfwkSi	C20orf24	outcome	0.0101590703170298	1.07789865955633e-05	TRUE	1.3056391404653e-53
1923	C20orf27	FfwkSi	C20orf27	outcome	0.138918439878392	4.41820510236601e-05	TRUE	0
1924	C20orf96	FfwkSi	C20orf96	outcome	0.0472897969802864	1.19618802916567e-05	TRUE	2.03028118611568e-291
1925	C21orf119	FfwkSi	C21orf119	outcome	0.00350036518216885	1.10685739311342e-06	TRUE	1.13888096081757e-21
1926	C21orf128	FfwkSi	C21orf128	outcome	0.0973898508243536	2.31807413293631e-05	TRUE	0
1927	C21orf2	FfwkSi	C21orf2	outcome	0.20080811476201	2.34988354682601e-05	TRUE	0
1928	C21orf33	FfwkSi	C21orf33	outcome	0.00538219948234238	6.14921653585484e-06	TRUE	4.15623985076712e-34
1929	C21orf49	FfwkSi	C21orf49	outcome	0.0281348182342595	1.2723593345479e-05	TRUE	3.58405504040278e-102
1930	C21orf58	FfwkSi	C21orf58	outcome	0.015763775949266	1.90631809355775e-05	TRUE	8.58848851626494e-85
1931	C21orf59	FfwkSi	C21orf59	outcome	0.00840816696715694	1.62630565465711e-05	TRUE	1.45085605838616e-47
1932	C21orf67	FfwkSi	C21orf67	outcome	0.0117803599890978	2.56120465046862e-07	TRUE	1.11457500587565e-45
1933	C21orf7	FfwkSi	C21orf7	outcome	0.0137265480098578	3.14123806586204e-05	TRUE	1.06374252904071e-58
1934	C21orf91	FfwkSi	C21orf91	outcome	0.00990679180418698	2.02814628770152e-06	TRUE	4.89185833397354e-63
1935	C22orf15	FfwkSi	C22orf15	outcome	0.0041554352624082	4.7847785665446e-07	TRUE	4.39497238837943e-25
1936	C22orf26	FfwkSi	C22orf26	outcome	0.0160492840601068	1.39242610334642e-05	TRUE	5.61361275470066e-52
1937	C22orf28	FfwkSi	C22orf28	outcome	0.0128225452537137	2.94084020017439e-06	TRUE	1.48483492509712e-69
1938	C22orf29	FfwkSi	C22orf29	outcome	0.0877550915612283	3.48652391309515e-05	TRUE	0
1939	C22orf32	FfwkSi	C22orf32	outcome	0.293168313457203	5.47656374651479e-05	TRUE	0
1940	C22orf34	FfwkSi	C22orf34	outcome	0.084238368789209	2.35449753662584e-05	TRUE	0
1941	C22orf43	FfwkSi	C22orf43	outcome	0.11916271024041	8.65252789461619e-06	TRUE	0
1942	C2CD2	FfwkSi	C2CD2	outcome	0.0275467329352903	1.00606834022832e-05	TRUE	3.79840643170613e-165
1943	C2CD2L	FfwkSi	C2CD2L	outcome	0.064715244441567	8.2918691327742e-05	TRUE	0
1944	C2CD3	FfwkSi	C2CD3	outcome	0.00175299102552549	4.43532171324122e-07	TRUE	1.89619445885879e-12
1945	C2CD4D	FfwkSi	C2CD4D	outcome	0.00678695349438882	4.18076204033074e-08	TRUE	4.17261530528888e-31
1946	C2CD5	FfwkSi	C2CD5	outcome	0.0607226859590968	2.34860684542327e-05	TRUE	1.09419222194293e-280
1947	C2orf15	FfwkSi	C2orf15	outcome	0.100534936976131	2.10335388167412e-05	TRUE	0
1948	C2orf27A	FfwkSi	C2orf27A	outcome	0.0852549845074913	9.28155859123173e-06	TRUE	0
1949	C2orf40	FfwkSi	C2orf40	outcome	0.0586709862973865	3.13368936531399e-05	TRUE	0
1950	C2orf42	FfwkSi	C2orf42	outcome	0.040113348337583	1.94359967229514e-05	TRUE	5.46977481771085e-254
1951	C2orf43	FfwkSi	C2orf43	outcome	0.109845614240079	2.99789871150332e-05	TRUE	0
1952	C2orf44	FfwkSi	C2orf44	outcome	0.00272732232874895	5.74662771790856e-07	TRUE	7.34717618117113e-18
1953	C2orf47	FfwkSi	C2orf47	outcome	0.0023166952457881	6.92548507567542e-05	TRUE	2.48190160565652e-08
1954	C2orf48	FfwkSi	C2orf48	outcome	0.00109429848752382	1.13268703064424e-05	TRUE	4.55789639485448e-07
1955	C2orf49	FfwkSi	C2orf49	outcome	0.00362332619597629	4.82590149859435e-07	TRUE	2.58135238606467e-12
1956	C2orf62	FfwkSi	C2orf62	outcome	0.0291281411032042	6.03463991599714e-06	TRUE	4.85489514915977e-136
1957	C2orf68	FfwkSi	C2orf68	outcome	0.00727013872347468	1.01652413133865e-07	TRUE	8.75554379487561e-40
1958	C2orf76	FfwkSi	C2orf76	outcome	0.0210706431627729	2.65855704987406e-06	TRUE	9.17481895541728e-43
1959	C2orf81	FfwkSi	C2orf81	outcome	0.00137182474897342	5.27864334573447e-08	TRUE	4.55233850168744e-08
1960	C2orf82	FfwkSi	C2orf82	outcome	0.00297478094238731	5.88584906949996e-06	TRUE	3.66728507087318e-19
1961	C2orf88	FfwkSi	C2orf88	outcome	0.026815602967025	1.81073456150432e-05	TRUE	3.06729807195202e-117
1962	C3	FfwkSi	C3	outcome	0.00680153222621781	1.33762490001406e-05	TRUE	1.4468030401705e-28
1963	C3AR1	FfwkSi	C3AR1	outcome	0.313864201304978	3.72262991708152e-05	TRUE	0
1964	C3orf14	FfwkSi	C3orf14	outcome	0.0307170970519383	1.48685802922166e-05	TRUE	2.03456923716838e-170
1965	C3orf17	FfwkSi	C3orf17	outcome	0.0489632645589597	6.40131954921982e-06	TRUE	0
1966	C3orf18	FfwkSi	C3orf18	outcome	0.00495213002337891	4.35118141468855e-05	TRUE	7.87986482212954e-28
1967	C3orf20	FfwkSi	C3orf20	outcome	0.0167549815592188	7.18996956364727e-06	TRUE	9.15476986803908e-77
1968	C3orf33	FfwkSi	C3orf33	outcome	0.00213918726643648	2.57285278116868e-08	TRUE	4.67606686571853e-15
1969	C3orf35	FfwkSi	C3orf35	outcome	0.00213031192162356	1.40026647822921e-06	TRUE	1.07229143077046e-14
1970	C3orf37	FfwkSi	C3orf37	outcome	0.0185472209552127	2.15027173420244e-05	TRUE	2.70080777807073e-94
1971	C3orf38	FfwkSi	C3orf38	outcome	0.00728977363921703	2.57778544617346e-05	TRUE	2.65377039326894e-43
1972	C3orf52	FfwkSi	C3orf52	outcome	0.00491875603482953	9.41867771722504e-06	TRUE	6.96708377080887e-30
1973	C3orf58	FfwkSi	C3orf58	outcome	0.0168956121943806	1.71875013472323e-05	TRUE	5.26650746974517e-96
1974	C3orf62	FfwkSi	C3orf62	outcome	0.0120761264705872	5.36141511816555e-06	TRUE	3.22830843846506e-41
1975	C4A	FfwkSi	C4A	outcome	0.148215195105389	3.48101459323315e-05	TRUE	1.48025315337236e-272
1976	C4B	FfwkSi	C4B	outcome	0.299354313601186	2.26414375098618e-05	TRUE	4.44145320686885e-289
1977	C4BPA	FfwkSi	C4BPA	outcome	0.580503510495722	3.66309624312002e-05	TRUE	0
1978	C4BPB	FfwkSi	C4BPB	outcome	0.0358290680977933	1.16287073379295e-05	TRUE	2.27438432641226e-211
1979	C4orf19	FfwkSi	C4orf19	outcome	0.00219051683635618	8.57281331563369e-07	TRUE	5.57104065438542e-15
1980	C4orf21	FfwkSi	C4orf21	outcome	0.0772089244778129	2.19720557426839e-05	TRUE	0
1981	C4orf26	FfwkSi	C4orf26	outcome	0.00276013549640039	1.50214282438677e-06	TRUE	2.2893381920043e-17
1982	C4orf27	FfwkSi	C4orf27	outcome	0.0244613524874702	2.2142154847689e-06	TRUE	2.18365756843631e-29
1983	C4orf29	FfwkSi	C4orf29	outcome	0.00945249484971261	7.99617829539586e-06	TRUE	4.36893560295723e-53
1984	C4orf3	FfwkSi	C4orf3	outcome	0.0728335489539781	1.71696576580678e-05	TRUE	0
1985	C4orf32	FfwkSi	C4orf32	outcome	0.0677834903972722	5.40317316523166e-05	TRUE	0
1986	C4orf33	FfwkSi	C4orf33	outcome	0.101937855613083	6.02015968812354e-05	TRUE	2.30324670331438e-290
1987	C4orf36	FfwkSi	C4orf36	outcome	0.00222951540799317	2.55691293725728e-06	TRUE	2.05370323138336e-12
1988	C4orf48	FfwkSi	C4orf48	outcome	0.00329458261574828	1.30689380640823e-06	TRUE	2.1756819319304e-15
1989	C4orf50	FfwkSi	C4orf50	outcome	0.00338570119309224	1.0369497484597e-07	TRUE	1.89234822787351e-19
1990	C4orf52	FfwkSi	C4orf52	outcome	0.0103821436774144	1.5723170160568e-06	TRUE	2.33889745567489e-55
1991	C5	FfwkSi	C5	outcome	0.154249383890516	4.92223511167707e-05	TRUE	0
1992	C5AR1	FfwkSi	C5AR1	outcome	0.00478596222356933	8.677829558585e-06	TRUE	1.19985113272994e-28
1993	C5orf17	FfwkSi	C5orf17	outcome	0.0524702238753826	2.84635544545185e-05	TRUE	6.55481603917533e-217
1994	C5orf22	FfwkSi	C5orf22	outcome	0.0429836057669541	1.60694215293965e-05	TRUE	6.88952501315894e-220
1995	C5orf24	FfwkSi	C5orf24	outcome	0.00098583370210613	4.62754451225591e-06	TRUE	5.24634344840103e-07
1996	C5orf27	FfwkSi	C5orf27	outcome	0.00485367270434469	2.28394093092896e-06	TRUE	5.3835547905831e-31
1997	C5orf30	FfwkSi	C5orf30	outcome	0.00751071532607813	2.27230611381851e-05	TRUE	8.01310897413421e-42
1998	C5orf34	FfwkSi	C5orf34	outcome	0.0155557105130582	8.70391381187557e-06	TRUE	2.0682502054199e-82
1999	C5orf4	FfwkSi	C5orf4	outcome	0.119793655758099	3.91050757163792e-05	TRUE	0
[truncated: 13,256 more rows]
